# Supplementary material for: A dyadic stimulus set of audiovisual affective displays for the study of multisensory, emotional, social interactions
Source: Behav Res Methods. 2015 Nov 5;48(4):1285–95. doi: 10.3758/s13428-015-0654-4 (PMC5101291; doi:10.3758/s13428-015-0654-4)
Supplement: Supplementary file 1 — (ZIP 270 MB) [file 13428_2015_654_MOESM1_ESM.zip › supplementary_material_2_stimuli_set_files/B/B02.txt]

-445.272949	214.173294	956.746155	-439.589661	-46.690186	959.557495	-524.120300	225.025406	573.615112	-470.187378	-106.265312	582.573669	-509.337677	264.747528	86.178871	-512.926208	-156.443680	101.065514	-479.532593	317.623779	1439.129761	-411.137695	-91.272209	1456.296753	-388.152985	112.182022	1459.671997	-402.330688	130.971329	1755.203857	-513.934814	417.703278	1165.040039	-455.435883	-223.309296	1201.568359	-407.067657	362.556915	867.078003	-339.718231	-165.572479	897.392700	-418.964996	85.300293	1055.347046	530.890442	27.167486	899.012695	524.863708	223.771225
-445.292267	214.158142	956.737366	-439.602844	-46.712109	959.560730	-524.126892	225.044373	573.604797	-470.172211	-106.244530	582.569580	-509.312744	264.759613	86.176849	-512.969910	-156.455673	101.070694	-479.567963	317.642090	1439.111084	-411.161224	-91.242813	1456.259888	-388.168152	112.194977	1459.636108	-402.363647	130.986176	1755.208008	-514.009521	417.738190	1165.021973	-455.548920	-223.219635	1201.545532	-407.185760	362.550934	867.063354	-339.823944	-165.486221	897.365295	-418.984650	85.286674	1055.344971	530.899170	27.179422	898.992859	524.861816	223.785202
-445.313660	214.147522	956.709595	-439.645020	-46.710354	959.573486	-524.135986	225.048553	573.606018	-470.192139	-106.260033	582.571228	-509.299255	264.758881	86.177505	-512.981567	-156.469681	101.067230	-479.597321	317.644897	1439.089722	-411.186584	-91.244247	1456.235107	-388.197327	112.221199	1459.620728	-402.387177	130.999146	1755.215088	-514.084167	417.748657	1164.995117	-455.630066	-223.181717	1201.509033	-407.293671	362.537720	867.017578	-339.932556	-165.435806	897.313354	-419.007050	85.295723	1055.334961	530.505432	26.754299	898.924988	524.767151	223.688217
-445.309998	214.206085	956.719360	-439.673370	-46.679173	959.531860	-524.203979	225.130600	573.620422	-470.165466	-106.233047	582.585388	-509.348083	264.758118	86.177376	-512.908997	-156.432556	101.071968	-479.604492	317.677155	1439.089355	-411.220093	-91.231110	1456.196899	-388.217285	112.228073	1459.589600	-402.425598	130.991348	1755.217041	-514.145935	417.749207	1164.999146	-455.703705	-223.139923	1201.463501	-407.387695	362.541870	866.988708	-340.047607	-165.400177	897.235474	-419.024170	85.318306	1055.320557	530.888489	27.151661	898.981567	524.859619	223.796661
-445.332153	214.224518	956.710938	-439.704987	-46.673046	959.541626	-524.176880	225.097061	573.617249	-470.181793	-106.183403	582.555908	-509.324280	264.756775	86.175095	-512.879944	-156.440323	101.059631	-479.617737	317.701050	1439.056519	-411.256958	-91.230667	1456.149414	-388.224396	112.246620	1459.586914	-402.450897	130.983582	1755.208862	-514.188049	417.789612	1164.979614	-455.773102	-223.089478	1201.417114	-407.486969	362.559143	866.969177	-340.146759	-165.335587	897.186829	-419.045898	85.336548	1055.319946	530.530029	26.761225	898.917847	524.764404	223.712570
-445.374390	214.237076	956.693909	-439.753326	-46.663967	959.507263	-524.205872	225.115662	573.618591	-470.212311	-106.195786	582.548096	-509.348053	264.742126	86.161850	-512.918396	-156.434525	101.053543	-479.625427	317.720520	1439.056885	-411.276855	-91.221062	1456.107788	-388.235596	112.260208	1459.563232	-402.467285	130.985825	1755.220581	-514.240112	417.775269	1164.973999	-455.856293	-223.047531	1201.368286	-407.595642	362.578125	866.944275	-340.238495	-165.270447	897.126770	-419.079895	85.340546	1055.291626	530.895203	27.148643	898.941101	524.852966	223.831863
-445.370667	214.255371	956.695496	-439.761932	-46.624821	959.535828	-524.201965	225.123535	573.628784	-470.201050	-106.180748	582.539490	-509.317139	264.753357	86.158867	-512.906189	-156.445847	101.051987	-479.623566	317.723846	1439.037476	-411.339081	-91.215355	1456.057617	-388.247833	112.267281	1459.544434	-402.490173	130.983932	1755.226807	-514.262817	417.783569	1164.957764	-455.910400	-223.000961	1201.332764	-407.675568	362.602753	866.942017	-340.331268	-165.253098	897.085083	-419.083282	85.378311	1055.306763	530.920532	27.154520	898.939514	524.876221	223.800125
-445.398956	214.287689	956.685364	-439.788483	-46.621941	959.494812	-524.200195	225.126450	573.632568	-470.221893	-106.157906	582.515320	-509.332306	264.767853	86.167633	-512.895081	-156.464355	101.036362	-479.634460	317.746368	1439.039307	-411.360321	-91.213997	1456.019165	-388.262360	112.268974	1459.530518	-402.508301	130.983749	1755.222656	-514.285645	417.789063	1164.961670	-455.980194	-222.937134	1201.287476	-407.746582	362.633057	866.907227	-340.397430	-165.206558	897.036438	-419.096497	85.384659	1055.277954	530.519348	26.743284	898.870789	524.774963	223.696075
-445.406128	214.303375	956.687622	-439.788300	-46.622108	959.490662	-524.229675	225.171585	573.623474	-470.187714	-106.154465	582.533447	-509.352570	264.797455	86.173660	-512.904663	-156.459503	101.058296	-479.646759	317.764160	1439.022217	-411.377136	-91.203133	1455.986450	-388.288605	112.288620	1459.501099	-402.515350	130.983337	1755.224365	-514.328003	417.807617	1164.954834	-456.016296	-222.891922	1201.267456	-407.828278	362.673767	866.875244	-340.467010	-165.168320	896.980652	-419.103149	85.390541	1055.277832	530.502502	26.727530	898.865173	524.764771	223.697037
-445.424133	214.335876	956.671753	-439.838837	-46.567612	959.498169	-524.242981	225.195953	573.630249	-470.228729	-106.148468	582.547485	-509.338165	264.813293	86.173332	-512.924011	-156.465668	101.059097	-479.637512	317.790070	1439.015259	-411.425507	-91.199615	1455.966064	-388.289856	112.286423	1459.488770	-402.526917	130.978165	1755.217651	-514.335938	417.821747	1164.961914	-456.068726	-222.834183	1201.226074	-407.894745	362.698090	866.881531	-340.509583	-165.104568	896.956116	-419.129913	85.440094	1055.271606	530.510681	26.732260	898.872375	524.776428	223.733444
-445.417023	214.345200	956.660095	-439.842682	-46.564850	959.495239	-524.266968	225.218582	573.630188	-470.206635	-106.109413	582.544922	-509.359283	264.809814	86.148590	-512.913208	-156.454178	101.049385	-479.652802	317.793121	1438.999146	-411.423004	-91.195328	1455.957642	-388.314331	112.301979	1459.475464	-402.547882	130.967133	1755.222168	-514.344604	417.821533	1164.955688	-456.103638	-222.793228	1201.211548	-407.923889	362.740356	866.874023	-340.620605	-165.108017	896.925537	-419.127014	85.448372	1055.264038	530.510498	26.728617	898.857056	524.803894	223.718887
-445.424164	214.349747	956.663940	-439.876068	-46.550636	959.508240	-524.273804	225.210190	573.625793	-470.226776	-106.098236	582.555298	-509.372345	264.793823	86.149826	-512.893921	-156.447403	101.052689	-479.666290	317.805573	1439.001221	-411.457611	-91.182899	1455.941895	-388.338440	112.330330	1459.474854	-402.551392	130.949020	1755.226196	-514.369507	417.831665	1164.947510	-456.162506	-222.793777	1201.203857	-407.955200	362.776703	866.853516	-340.682587	-165.073669	896.920044	-419.144653	85.458916	1055.271851	530.898560	27.149532	898.920898	524.905212	223.834045
-445.430847	214.389099	956.685852	-439.880920	-46.558773	959.511475	-524.298096	225.234604	573.635132	-470.263245	-106.067398	582.568176	-509.387543	264.799988	86.175568	-512.913574	-156.425156	101.035927	-479.671051	317.804657	1439.011230	-411.476135	-91.175613	1455.932861	-388.353333	112.325417	1459.470581	-402.549652	130.932190	1755.233521	-514.376160	417.855469	1164.954956	-456.208588	-222.782120	1201.187744	-407.972137	362.825592	866.856873	-340.771484	-165.060150	896.896057	-419.161194	85.467224	1055.287109	530.935486	27.182899	898.927368	524.943787	223.827148
-445.468567	214.379242	956.647583	-439.902161	-46.558887	959.505066	-524.256653	225.222717	573.631348	-470.277802	-106.084969	582.528137	-509.338470	264.795105	86.190056	-512.888672	-156.429886	101.048920	-479.676208	317.821930	1439.000977	-411.482483	-91.165817	1455.926392	-388.387878	112.321236	1459.444458	-402.559113	130.913559	1755.233276	-514.376221	417.854126	1164.952026	-456.353485	-222.551437	1201.103394	-407.947937	362.872131	866.856567	-340.837219	-165.037064	896.830872	-419.179443	85.475883	1055.261841	530.951721	27.198528	898.931213	524.947937	223.832703
-445.500793	214.405151	956.646790	-439.968933	-46.555805	959.486084	-524.252014	225.222321	573.632507	-470.288849	-106.070671	582.558716	-509.335571	264.794830	86.190117	-512.912354	-156.444580	101.032593	-479.736603	317.840973	1438.992188	-411.504211	-91.144562	1455.892822	-388.405365	112.331512	1459.442017	-402.559631	130.899689	1755.234863	-514.379333	417.868774	1164.946655	-456.376251	-222.489822	1201.089722	-407.950348	362.945221	866.850769	-340.854431	-164.996735	896.825073	-419.208221	85.480743	1055.247070	530.963318	27.197992	898.932312	524.962341	223.858215
-445.483795	214.447174	956.658386	-439.967407	-46.545456	959.484558	-524.256531	225.227905	573.640869	-470.318115	-106.061821	582.532288	-509.351410	264.795746	86.190117	-512.985535	-156.456238	101.035393	-479.739655	317.827576	1438.988281	-411.506348	-91.139809	1455.894653	-388.437592	112.341057	1459.431641	-402.560364	130.882294	1755.230957	-514.368896	417.896332	1164.956421	-456.350494	-222.684052	1201.112305	-407.918610	362.984833	866.842468	-341.132996	-165.178864	896.677246	-419.200745	85.500412	1055.252686	530.968201	27.199823	898.914673	524.992676	223.856918
-445.509888	214.432022	956.630859	-439.970428	-46.561985	959.481995	-524.272705	225.265076	573.619812	-470.293762	-106.041801	582.531494	-509.378601	264.801758	86.186531	-512.884766	-156.448318	101.054588	-479.770416	317.844421	1438.976196	-411.559448	-91.137024	1455.860840	-388.467804	112.361244	1459.418945	-402.561005	130.861389	1755.238159	-514.350281	417.929047	1164.944336	-456.397858	-222.655502	1201.058716	-407.894928	363.022552	866.836975	-340.977631	-164.986786	896.768616	-419.214783	85.495949	1055.237305	531.002258	27.181719	898.945251	525.021729	223.867737
-445.447754	214.509796	956.660706	-439.911957	-46.561123	959.513428	-524.291504	225.329727	573.647461	-470.237793	-106.005737	582.564270	-509.381836	264.817993	86.189224	-512.836121	-156.423523	101.056358	-479.819824	317.851746	1438.968872	-411.559814	-91.145004	1455.841187	-388.494354	112.349281	1459.400513	-402.580261	130.836578	1755.233521	-514.338196	417.927673	1164.932617	-456.407532	-222.581787	1201.045898	-407.843414	363.062561	866.821533	-341.008484	-164.934021	896.739929	-419.174072	85.534698	1055.272705	530.997620	27.170803	898.927429	525.036987	223.862930
-445.439209	214.528641	956.649841	-439.930359	-46.511677	959.505798	-524.259216	225.313004	573.626343	-470.274567	-106.011391	582.528992	-509.367371	264.817474	86.188240	-512.921509	-156.435455	101.044899	-479.840179	317.875610	1438.962524	-411.570496	-91.143494	1455.833252	-388.551086	112.368362	1459.388184	-402.589355	130.821442	1755.236328	-514.341064	417.921783	1164.913818	-456.457062	-222.573044	1201.014526	-407.810608	363.123291	866.831970	-341.057495	-164.939651	896.712708	-419.178925	85.567795	1055.263428	531.042236	27.194860	898.933350	525.082092	223.873611
-445.436920	214.589417	956.660400	-439.971100	-46.477901	959.469543	-524.272644	225.311890	573.631592	-470.233704	-105.951523	582.511658	-509.401794	264.818787	86.199730	-512.833069	-156.420258	101.050797	-479.873901	317.880402	1438.956177	-411.617859	-91.138367	1455.796631	-388.552521	112.386292	1459.387451	-402.611511	130.808304	1755.237305	-514.346008	417.949951	1164.915894	-456.526703	-222.567032	1200.992310	-407.759033	363.154297	866.833740	-341.307953	-165.112106	896.558716	-419.191528	85.593765	1055.249268	530.667908	26.756475	898.869690	524.997803	223.762665
-445.460388	214.574554	956.628845	-439.981140	-46.491898	959.466553	-524.312500	225.350708	573.636597	-470.269623	-105.967400	582.520813	-509.403687	264.810791	86.177681	-512.897583	-156.418442	101.031052	-479.913849	317.887268	1438.932251	-411.636353	-91.125137	1455.770874	-388.602875	112.389847	1459.380371	-402.641357	130.786560	1755.245361	-514.364075	417.943115	1164.874512	-456.534912	-222.535172	1200.965820	-407.693329	363.218231	866.814026	-341.357666	-165.115616	896.518677	-419.203247	85.591270	1055.230591	530.637634	26.710146	898.863403	525.029846	223.705750
-445.460236	214.570923	956.627197	-439.968475	-46.479279	959.460205	-524.268433	225.335907	573.623718	-470.259094	-105.940826	582.539673	-509.396027	264.815491	86.183212	-512.856873	-156.405807	101.014771	-479.935883	317.883118	1438.924316	-411.684509	-91.122749	1455.732544	-388.634155	112.403122	1459.363647	-402.681519	130.766281	1755.243896	-514.358154	417.930664	1164.864624	-456.553558	-222.519196	1200.930054	-407.618744	363.240173	866.828552	-341.393250	-165.128128	896.473022	-419.196075	85.595253	1055.226440	530.720703	26.750177	898.858826	525.049561	223.735809
-445.439087	214.590851	956.632813	-439.993042	-46.474545	959.475098	-524.265076	225.347748	573.636658	-470.236084	-105.914322	582.530090	-509.373322	264.793640	86.177048	-512.869934	-156.420395	101.020790	-479.956604	317.887329	1438.924927	-411.707520	-91.117500	1455.713257	-388.663940	112.400253	1459.354248	-402.722687	130.743073	1755.256470	-514.349365	417.912964	1164.853760	-456.613098	-222.488052	1200.889282	-407.531708	363.292236	866.829529	-341.402405	-165.099869	896.438599	-419.203461	85.606712	1055.238159	530.736023	26.701307	898.848022	525.100159	223.730347
-445.422424	214.577774	956.623169	-439.985107	-46.457676	959.469910	-524.281128	225.376434	573.662415	-470.288483	-105.929764	582.499207	-509.403473	264.802124	86.195351	-512.880859	-156.420563	101.028290	-480.009125	317.890625	1438.901733	-411.756744	-91.115005	1455.688477	-388.693787	112.396477	1459.341431	-402.775452	130.718628	1755.271851	-514.348572	417.912140	1164.843994	-456.614563	-222.452927	1200.870972	-407.473694	363.301300	866.840088	-341.419586	-165.104538	896.422974	-419.185303	85.609779	1055.229248	530.764771	26.698629	898.866333	525.116089	223.740189
-445.414642	214.584274	956.611511	-439.984161	-46.459217	959.469055	-524.246704	225.343048	573.656494	-470.303101	-105.941147	582.505798	-509.361572	264.779510	86.185814	-512.886292	-156.422409	101.033783	-480.009003	317.891327	1438.906006	-411.790955	-91.112534	1455.673950	-388.717407	112.407562	1459.353516	-402.821106	130.698502	1755.291870	-514.339783	417.893890	1164.836304	-456.650055	-222.467514	1200.836426	-407.395264	363.328369	866.856506	-341.446045	-165.077988	896.400879	-419.179749	85.615623	1055.222656	530.849792	26.660654	898.868652	525.205444	223.716736
-445.374420	214.582535	956.621582	-439.955414	-46.418118	959.491150	-524.235596	225.320877	573.649963	-470.320557	-105.953163	582.538635	-509.353577	264.778473	86.183578	-512.897705	-156.413589	101.027084	-480.020691	317.888885	1438.905273	-411.840149	-91.117821	1455.655273	-388.755493	112.390213	1459.352905	-402.893616	130.670029	1755.306885	-514.336121	417.886536	1164.830933	-456.686646	-222.444290	1200.801514	-407.335999	363.335297	866.848022	-341.443634	-165.053101	896.386719	-419.160919	85.638725	1055.242432	530.862122	26.682289	898.845215	525.220154	223.726089
-445.349365	214.618881	956.628784	-439.931976	-46.420574	959.484924	-524.261292	225.358643	573.672058	-470.319122	-105.943718	582.548096	-509.380585	264.756287	86.177856	-512.898560	-156.421509	101.022018	-480.072723	317.897919	1438.889771	-411.876434	-91.111931	1455.642700	-388.776672	112.379837	1459.351074	-402.958740	130.644745	1755.333130	-514.301758	417.873932	1164.812256	-456.715790	-222.427094	1200.775024	-407.265900	363.335144	866.840332	-341.439240	-165.019379	896.380493	-419.134125	85.650314	1055.242432	530.895203	26.666809	898.862976	525.254883	223.697144
-445.347015	214.625916	956.617432	-439.919067	-46.429699	959.483948	-524.280212	225.379013	573.678101	-470.290527	-105.910278	582.564819	-509.402344	264.783386	86.205437	-512.878906	-156.413284	101.023911	-480.067322	317.902710	1438.883179	-411.920105	-91.113266	1455.621094	-388.809753	112.369301	1459.336060	-403.034180	130.623199	1755.355103	-514.280884	417.868103	1164.790405	-456.749115	-222.350143	1200.774658	-407.203430	363.347961	866.859680	-341.420959	-164.986389	896.395264	-419.126862	85.654007	1055.236328	530.949402	26.675442	898.849365	525.328430	223.710312
-445.314270	214.637711	956.623840	-439.921875	-46.414043	959.480713	-524.264221	225.381317	573.669189	-470.258270	-105.879082	582.545410	-509.402069	264.798096	86.202538	-512.831299	-156.379410	101.024834	-480.072021	317.897095	1438.881348	-411.927124	-91.129570	1455.630127	-388.834961	112.371750	1459.324707	-403.116730	130.596954	1755.374390	-514.255798	417.862915	1164.796021	-456.797760	-222.367340	1200.735107	-407.150604	363.366974	866.862122	-341.423798	-164.925613	896.389954	-419.116180	85.660873	1055.239014	531.003296	26.647484	898.886536	525.377991	223.699432
-445.307281	214.623367	956.622009	-439.925201	-46.411964	959.482666	-524.211121	225.391327	573.642883	-470.253265	-105.856056	582.553955	-509.390564	264.817444	86.207314	-512.827271	-156.378326	101.022095	-480.090271	317.882324	1438.855591	-411.992188	-91.129776	1455.618164	-388.844788	112.369293	1459.333130	-403.204590	130.568436	1755.390991	-514.232178	417.867188	1164.788330	-456.833984	-222.330200	1200.719604	-407.086121	363.335785	866.851746	-341.450256	-164.899323	896.391968	-419.110321	85.655396	1055.238037	531.021057	26.576096	898.885376	525.432556	223.644699
-445.318878	214.640076	956.621704	-439.954620	-46.395046	959.448975	-524.219116	225.397705	573.654541	-470.282623	-105.890648	582.534912	-509.371307	264.766235	86.181244	-512.866516	-156.410858	101.024658	-480.095459	317.879730	1438.861450	-412.009430	-91.138451	1455.605347	-388.887299	112.332138	1459.306030	-403.301636	130.547791	1755.421143	-514.201599	417.865753	1164.786499	-456.864746	-222.347397	1200.711548	-407.035797	363.299530	866.861450	-341.435333	-164.821594	896.405457	-419.122742	85.658318	1055.219360	531.089661	26.558849	898.877563	525.485840	223.646774
-445.315094	214.651657	956.611633	-439.969482	-46.389896	959.447205	-524.213562	225.394089	573.669006	-470.258026	-105.893127	582.541077	-509.361908	264.791199	86.194313	-512.854309	-156.401932	101.018387	-480.091125	317.881897	1438.855103	-412.040741	-91.163589	1455.597412	-388.888672	112.327034	1459.310547	-403.400696	130.517853	1755.456299	-514.155396	417.853210	1164.760132	-456.913361	-222.319473	1200.687500	-406.959778	363.267303	866.857788	-341.428925	-164.778397	896.399170	-419.125214	85.668129	1055.212646	531.144592	26.577253	898.879089	525.563110	223.630753
-445.279114	214.654175	956.613281	-439.905548	-46.425976	959.444763	-524.182129	225.413696	573.668152	-470.269562	-105.977882	582.535950	-509.365784	264.792572	86.196976	-512.880615	-156.397827	101.031898	-480.061371	317.877319	1438.860474	-412.076721	-91.148140	1455.596924	-388.911499	112.319107	1459.315552	-403.488586	130.496170	1755.489380	-514.119690	417.835144	1164.755859	-456.950989	-222.311646	1200.671875	-406.918030	363.256195	866.855774	-341.412170	-164.715317	896.393372	-419.082367	85.651985	1055.213989	531.192505	26.524357	898.902893	525.617798	223.590851
-445.275787	214.651260	956.613525	-439.881134	-46.441185	959.437073	-524.160156	225.401871	573.669739	-470.271515	-105.980728	582.541077	-509.368164	264.784851	86.215004	-512.897461	-156.418503	101.036636	-480.068848	317.871613	1438.868774	-412.111755	-91.179886	1455.598877	-388.919434	112.306076	1459.316650	-403.579407	130.479813	1755.516968	-514.078308	417.818695	1164.744629	-456.944244	-222.294235	1200.658569	-406.839569	363.207703	866.850525	-341.403870	-164.664291	896.411682	-419.067200	85.641815	1055.209961	531.284302	26.552473	898.900330	525.681458	223.598206
-445.260803	214.652817	956.600952	-439.875122	-46.440575	959.431274	-524.128052	225.374268	573.662720	-470.289520	-105.995071	582.522400	-509.335297	264.769012	86.204628	-512.915649	-156.417282	101.029640	-480.050507	317.867950	1438.857910	-412.149811	-91.195328	1455.583008	-388.939117	112.281509	1459.305054	-403.685333	130.452591	1755.531982	-514.031311	417.780090	1164.742920	-456.991119	-222.276398	1200.627319	-406.778625	363.171204	866.866150	-341.388245	-164.595261	896.395264	-419.061737	85.644501	1055.201904	531.366333	26.543163	898.909546	525.765381	223.570206
-445.198578	214.686859	956.610657	-439.797913	-46.457298	959.448975	-524.111938	225.386414	573.684448	-470.246490	-106.007439	582.575867	-509.336304	264.768585	86.205414	-512.911377	-156.423416	101.050674	-480.040863	317.858582	1438.839722	-412.184143	-91.219154	1455.560669	-388.945282	112.262833	1459.300903	-403.788818	130.427032	1755.560669	-513.991943	417.781647	1164.724731	-457.026093	-222.261108	1200.586792	-406.715363	363.135986	866.858337	-341.376617	-164.565353	896.388062	-419.010590	85.656860	1055.220093	531.521301	26.322653	898.904297	526.109070	223.011215
-445.187317	214.688751	956.597229	-439.829956	-46.432762	959.422852	-524.121887	225.405716	573.676758	-470.189270	-105.958870	582.553589	-509.366089	264.793396	86.185005	-512.885193	-156.383942	101.034271	-480.038666	317.842224	1438.829834	-412.213104	-91.242561	1455.544678	-388.980896	112.240402	1459.294189	-403.890106	130.388229	1755.577148	-513.950012	417.734283	1164.722412	-457.024200	-222.250092	1200.581299	-406.666718	363.076691	866.853333	-341.366180	-164.523743	896.387817	-419.017853	85.661644	1055.199707	531.559509	26.280230	898.906372	526.175232	222.979111
-445.163574	214.702911	956.600708	-439.818146	-46.425377	959.418762	-524.112305	225.446808	573.680603	-470.142578	-105.930122	582.533264	-509.343750	264.795258	86.179047	-512.893677	-156.416672	101.030098	-480.054443	317.825470	1438.813110	-412.278778	-91.253891	1455.525391	-388.994507	112.219849	1459.294189	-403.998505	130.352905	1755.604248	-513.909790	417.732086	1164.696655	-457.045105	-222.236374	1200.535278	-406.594604	363.037354	866.843140	-341.363220	-164.494720	896.360291	-419.003021	85.668427	1055.200195	531.663086	26.286819	898.873962	526.272888	222.967697
-445.157684	214.710632	956.591797	-439.809174	-46.435425	959.411621	-524.129089	225.453247	573.678345	-470.200256	-105.985641	582.508545	-509.361267	264.788361	86.211456	-512.919861	-156.420105	101.037506	-480.194275	317.680969	1438.637329	-412.294220	-91.266304	1455.510132	-389.010864	112.208176	1459.292480	-404.097046	130.310516	1755.628540	-513.882629	417.738068	1164.642822	-457.039764	-222.203537	1200.508057	-406.536011	362.986145	866.836548	-341.340759	-164.438904	896.346375	-418.990204	85.668182	1055.190796	531.639893	26.386753	898.887695	526.112610	223.451706
-445.148132	214.701859	956.584778	-439.850372	-46.410015	959.379211	-524.097473	225.436218	573.676392	-470.176117	-106.013054	582.476440	-509.354187	264.795868	86.178444	-512.922180	-156.422577	101.024704	-480.174774	317.672882	1438.617188	-412.302795	-91.297821	1455.509399	-389.026123	112.179794	1459.287231	-404.193359	130.273972	1755.662354	-513.832336	417.704865	1164.635620	-457.048737	-222.182877	1200.497803	-406.491180	362.928864	866.823792	-341.318634	-164.420120	896.322266	-418.993408	85.662926	1055.168213	531.850708	26.268593	898.893250	526.446899	222.963882
-445.132019	214.687241	956.572510	-439.844788	-46.406990	959.370056	-524.091248	225.438217	573.687683	-470.111420	-106.012337	582.479309	-509.356110	264.785706	86.192108	-512.893738	-156.383789	101.033585	-480.013214	317.789764	1438.781616	-412.321655	-91.304916	1455.487061	-389.041473	112.154266	1459.283691	-404.302063	130.215591	1755.693726	-513.774353	417.650269	1164.650391	-457.071777	-222.161331	1200.453247	-406.421783	362.868011	866.809814	-341.306793	-164.407486	896.305603	-418.989807	85.657303	1055.159302	531.918579	26.257702	898.896545	526.541321	222.914093
-445.083771	214.718475	956.599426	-439.807190	-46.439827	959.377136	-524.049927	225.387619	573.686279	-470.083496	-106.001976	582.464050	-509.332245	264.773895	86.171982	-512.889526	-156.400986	101.053329	-479.997528	317.795959	1438.788208	-412.362091	-91.333855	1455.476440	-389.057739	112.145920	1459.287598	-404.396790	130.156845	1755.721436	-513.726563	417.618439	1164.643066	-457.069916	-222.114365	1200.420288	-406.360291	362.791290	866.814880	-341.262573	-164.360062	896.286804	-418.955139	85.647667	1055.178467	532.001953	26.217855	898.885620	526.638977	222.901382
-445.070129	214.721664	956.591675	-439.801666	-46.441757	959.376160	-524.115051	225.462387	573.715454	-470.063446	-106.036964	582.500305	-509.374329	264.775787	86.176750	-512.863770	-156.426468	101.065811	-480.122375	317.640717	1438.605591	-412.391022	-91.359421	1455.485840	-389.075043	112.121239	1459.289551	-404.488770	130.100403	1755.755005	-513.704468	417.615173	1164.605591	-457.116638	-222.110321	1200.385132	-406.310944	362.735199	866.830505	-341.259521	-164.359772	896.281128	-418.946960	85.650017	1055.174438	532.060486	26.199039	898.867554	526.701843	222.933731
-445.005463	214.689377	956.589417	-439.728638	-46.457554	959.404907	-524.073608	225.433594	573.702454	-470.025421	-106.041565	582.523376	-509.365143	264.777954	86.193016	-512.851929	-156.409683	101.070358	-479.968475	317.770416	1438.782593	-412.426453	-91.375854	1455.470581	-389.103607	112.103119	1459.288208	-404.573334	130.039368	1755.782471	-513.655579	417.542633	1164.608887	-457.135345	-222.035126	1200.369751	-406.244781	362.671265	866.832886	-341.217896	-164.332062	896.267151	-418.894531	85.638077	1055.191406	532.166748	26.199547	898.873108	526.819824	222.926758
-444.994873	214.694794	956.577209	-439.722656	-46.461941	959.405090	-524.035156	225.427246	573.694275	-470.034851	-106.083183	582.503052	-509.378662	264.765656	86.201363	-512.882202	-156.429337	101.080154	-479.980255	317.754669	1438.783203	-412.441742	-91.387909	1455.469727	-389.113220	112.070107	1459.289063	-404.660248	129.972977	1755.807617	-513.630188	417.486694	1164.593262	-457.163635	-222.028275	1200.356323	-406.209045	362.601257	866.837585	-341.199127	-164.319733	896.261414	-418.887115	85.642715	1055.185547	532.320190	26.207363	898.892151	526.941284	222.912415
-444.956329	214.705460	956.583435	-439.695862	-46.460178	959.393494	-523.999329	225.401260	573.701904	-470.000122	-106.115929	582.517944	-509.365936	264.764679	86.199562	-512.893433	-156.413483	101.085762	-479.989655	317.740692	1438.780640	-412.470184	-91.421944	1455.448364	-389.135010	112.051735	1459.295654	-404.753510	129.900574	1755.837769	-513.596069	417.429626	1164.573486	-457.196686	-221.978729	1200.310669	-406.150787	362.488800	866.833923	-341.179535	-164.289291	896.245667	-418.856201	85.641167	1055.183350	532.426697	26.202082	898.898621	527.043030	222.912476
-444.892883	214.719574	956.601196	-439.633606	-46.503391	959.386902	-524.005615	225.438202	573.733582	-469.942474	-106.041138	582.500244	-509.371033	264.764832	86.202774	-512.871765	-156.402039	101.059929	-479.979401	317.716431	1438.783569	-412.510773	-91.447716	1455.434326	-389.176147	112.012115	1459.299438	-404.827393	129.836227	1755.860718	-513.572815	417.385406	1164.583740	-457.217407	-221.981873	1200.287842	-406.105133	362.371735	866.837158	-341.138306	-164.265381	896.224243	-418.803528	85.616928	1055.191650	532.500305	26.151163	898.894043	527.156982	222.862305
-444.887268	214.734711	956.601501	-439.672913	-46.480164	959.356628	-523.979492	225.440628	573.728333	-469.941132	-106.058983	582.479614	-509.393616	264.766266	86.202530	-512.812988	-156.389130	101.044197	-479.978973	317.700256	1438.777588	-412.543243	-91.474007	1455.426147	-389.182129	111.995255	1459.306152	-404.911072	129.784485	1755.892456	-513.545959	417.338135	1164.549194	-457.244476	-221.952789	1200.266357	-406.052002	362.288177	866.839539	-341.113373	-164.264420	896.210205	-418.807678	85.620979	1055.173828	532.636292	26.180588	898.883484	527.283325	222.880722
-444.859924	214.737244	956.603394	-439.674408	-46.467861	959.355225	-523.957092	225.439026	573.730591	-469.953644	-106.063690	582.489685	-509.394897	264.770935	86.228447	-512.843384	-156.400635	101.057335	-479.966766	317.682343	1438.785156	-412.564941	-91.499840	1455.419312	-389.218109	111.956383	1459.292847	-404.991211	129.712006	1755.915405	-513.537109	417.279266	1164.536743	-457.252777	-221.977310	1200.229004	-405.988403	362.207520	866.861206	-341.081085	-164.225601	896.223572	-418.792999	85.624649	1055.173706	533.166077	26.555523	898.962524	527.534058	222.960815
-444.853607	214.691269	956.583801	-439.655548	-46.481251	959.355835	-523.991882	225.498795	573.722473	-469.962006	-106.051147	582.492737	-509.408081	264.784027	86.209175	-512.845276	-156.399567	101.063942	-479.969940	317.668274	1438.793335	-412.584045	-91.527153	1455.413086	-389.220978	111.949951	1459.299927	-405.062439	129.662292	1755.950806	-513.510742	417.233643	1164.536987	-457.289001	-221.974289	1200.206421	-405.937164	362.131836	866.855469	-341.041046	-164.210327	896.228638	-418.778687	85.603844	1055.163696	533.207153	26.702026	898.953735	527.429749	223.477509
-444.816162	214.681519	956.582581	-439.612549	-46.511444	959.355103	-523.980286	225.516266	573.745361	-470.007874	-106.067818	582.485840	-509.424835	264.784882	86.209824	-512.850159	-156.397537	101.055275	-479.976715	317.646851	1438.810425	-412.614655	-91.554588	1455.402344	-389.259644	111.908699	1459.294800	-405.130859	129.601624	1755.974731	-513.502991	417.167297	1164.530518	-457.322205	-222.007507	1200.183838	-405.861206	362.053436	866.882080	-341.008545	-164.206818	896.223389	-418.740997	85.584396	1055.163208	532.948425	26.259279	898.902710	527.501160	223.339996
-444.799713	214.661316	956.581299	-439.567261	-46.535275	959.388428	-523.937195	225.503723	573.761902	-469.984619	-106.034355	582.515930	-509.445099	264.787659	86.228973	-512.822998	-156.388962	101.054619	-479.980560	317.627655	1438.804565	-412.666412	-91.588051	1455.372925	-389.272430	111.874329	1459.300537	-405.204468	129.541412	1756.000977	-513.485352	417.106720	1164.539795	-457.315613	-222.015961	1200.165283	-405.779053	361.963104	866.880066	-340.987915	-164.185028	896.211853	-418.720551	85.577629	1055.181519	533.106812	26.241064	898.894836	527.671265	223.326767
-444.727875	214.685852	956.612000	-439.527130	-46.520111	959.378662	-523.881042	225.482224	573.756775	-469.968933	-106.079453	582.539673	-509.417999	264.770264	86.214211	-512.881897	-156.417725	101.059372	-479.993561	317.590240	1438.819458	-412.693207	-91.614540	1455.381226	-389.299927	111.841377	1459.301636	-405.260437	129.477432	1756.027100	-513.458435	417.056671	1164.527954	-457.323334	-222.015610	1200.130249	-405.724365	361.896057	866.897278	-340.956268	-164.183899	896.196411	-418.672485	85.579391	1055.194214	533.257935	26.230783	898.901001	527.819519	223.329758
-444.729309	214.625809	956.596497	-439.491577	-46.545387	959.369263	-523.886597	225.469193	573.755066	-469.938354	-106.073868	582.541626	-509.430664	264.770630	86.212112	-512.854858	-156.409256	101.039825	-479.997375	317.584412	1438.819702	-412.725555	-91.633064	1455.362305	-389.301208	111.806465	1459.304321	-405.314728	129.413940	1756.051514	-513.440491	417.015442	1164.532715	-457.317444	-222.046234	1200.138184	-405.656250	361.791962	866.899109	-340.925659	-164.192917	896.201111	-418.651367	85.542587	1055.180664	533.344299	26.194777	898.888733	527.947021	223.322723
-444.682220	214.625046	956.596619	-439.458282	-46.587307	959.376038	-523.861816	225.466980	573.750793	-469.928040	-106.125824	582.490356	-509.422455	264.765778	86.218292	-512.865051	-156.427582	101.068817	-479.981934	317.533875	1438.829468	-412.752960	-91.664787	1455.350586	-389.337555	111.763184	1459.302246	-405.366791	129.350388	1756.069214	-513.408997	416.944031	1164.521973	-457.343872	-222.075577	1200.072266	-405.590851	361.706848	866.924805	-340.887329	-164.171494	896.188599	-418.614014	85.522194	1055.184814	533.513550	26.217390	898.884644	528.089844	223.344864
-444.654877	214.659546	956.601807	-439.477997	-46.560089	959.340271	-523.863220	225.498123	573.756653	-469.887390	-106.156830	582.503418	-509.396515	264.761353	86.220215	-512.937561	-156.444244	101.072754	-479.993988	317.507263	1438.826294	-412.783813	-91.699478	1455.353638	-389.356079	111.731262	1459.288818	-405.417419	129.289993	1756.083984	-513.386353	416.913116	1164.532471	-457.309631	-222.042206	1200.045288	-405.551422	361.628326	866.916199	-340.627441	-163.950165	896.328735	-418.606323	85.533630	1055.168823	534.020081	26.628490	898.936584	528.315125	223.468201
-444.635864	214.679596	956.609192	-439.477875	-46.529671	959.333252	-523.625854	225.256332	573.695557	-469.840424	-106.174263	582.475769	-509.269196	264.764771	86.204567	-512.871338	-156.422516	101.067406	-480.004181	317.481476	1438.832520	-412.782745	-91.734444	1455.333618	-389.389374	111.694115	1459.277100	-405.473145	129.222977	1756.109131	-513.346497	416.893280	1164.528564	-457.342102	-222.102066	1200.024170	-405.503204	361.554016	866.919373	-340.605865	-163.974625	896.317993	-418.594696	85.551895	1055.168701	534.132813	26.630125	898.938782	528.434387	223.471634
-444.608154	214.652145	956.606384	-439.443542	-46.542320	959.330444	-526.957642	228.838501	574.504578	-469.795929	-106.183716	582.504761	-511.541809	264.955353	86.423531	-512.931580	-156.441376	101.088684	-479.975372	317.449341	1438.846436	-412.812225	-91.759399	1455.326416	-389.416656	111.655090	1459.274658	-405.522858	129.157822	1756.132080	-513.320862	416.861694	1164.544312	-457.336334	-222.097961	1200.016602	-405.450012	361.470734	866.947449	-340.598419	-163.992386	896.311707	-418.553436	85.532715	1055.163330	533.864441	26.219645	898.893433	528.454712	223.364624
-444.580627	214.597794	956.597412	-439.371796	-46.619198	959.369202	-523.751038	225.385452	573.725403	-469.782227	-106.200081	582.489685	-509.394592	264.772217	86.212044	-512.925781	-156.444489	101.086288	-479.993347	317.408295	1438.843994	-412.845032	-91.803940	1455.315186	-389.441528	111.628143	1459.281738	-405.577301	129.083008	1756.149658	-513.293762	416.839355	1164.536987	-457.349884	-222.109879	1200.010010	-405.387634	361.372925	866.972595	-340.563385	-163.997055	896.294617	-418.516571	85.488472	1055.181030	534.352234	26.618214	898.954163	528.680847	223.439911
-444.533417	214.602753	956.601379	-439.385284	-46.589798	959.335571	-523.380859	225.040558	573.646606	-469.737213	-106.214073	582.472656	-509.137268	264.752563	86.183189	-512.910339	-156.437225	101.071968	-479.976013	317.398926	1438.867676	-412.847961	-91.837021	1455.307495	-389.465546	111.581039	1459.275391	-405.625366	129.015488	1756.175171	-513.256897	416.776306	1164.533203	-457.377594	-222.115250	1199.947144	-405.322571	361.329010	866.980957	-340.480072	-163.971619	896.320007	-418.496429	85.486412	1055.165649	534.073242	26.199245	898.915283	528.669739	223.341171
-444.526306	214.598129	956.600464	-439.349365	-46.603115	959.323608	-523.665649	225.296280	573.709595	-469.704071	-106.181740	582.473328	-509.318939	264.761993	86.199432	-512.948181	-156.445847	101.081642	-479.986237	317.369568	1438.868530	-412.859863	-91.872780	1455.295532	-389.490814	111.527573	1459.280762	-405.675964	128.947571	1756.199219	-513.226135	416.737335	1164.536987	-457.393372	-222.093246	1199.937378	-405.270721	361.242004	866.994751	-340.460938	-164.006241	896.290955	-418.474457	85.475868	1055.159180	534.153931	26.164791	898.905518	528.779236	223.360794
-444.435150	214.615982	956.600098	-439.298431	-46.615166	959.316284	-523.748047	225.396286	573.771179	-469.692657	-106.191154	582.476257	-509.372467	264.764862	86.206841	-512.905579	-156.435181	101.083092	-479.992706	317.332581	1438.884766	-412.894104	-91.928650	1455.281616	-389.512878	111.499336	1459.284424	-405.726776	128.883102	1756.224854	-513.194519	416.720612	1164.529297	-457.419586	-222.116852	1199.885620	-405.210022	361.183838	867.019592	-340.422302	-163.990372	896.273560	-418.416168	85.472191	1055.158569	534.239868	26.179014	898.915405	528.885803	223.332123
-444.446106	214.570541	956.590515	-439.263306	-46.642780	959.309509	-523.605835	225.292984	573.751587	-469.644073	-106.177071	582.472290	-509.284210	264.755341	86.206520	-512.885742	-156.423065	101.077309	-479.976807	317.315613	1438.889282	-412.904968	-91.965492	1455.274170	-389.534515	111.466972	1459.282104	-405.778076	128.821426	1756.245850	-513.162415	416.689972	1164.541626	-457.405518	-222.105637	1199.875244	-405.156891	361.141510	867.028931	-340.405975	-164.043533	896.264038	-418.399567	85.440994	1055.149170	534.378601	26.160540	898.927002	529.024963	223.313690
-444.408691	214.572571	956.589050	-439.204041	-46.703846	959.308228	-523.655823	225.338074	573.766968	-469.632050	-106.186691	582.497253	-509.322754	264.760651	86.215096	-512.858276	-156.434082	101.094391	-479.985352	317.281586	1438.878174	-412.924500	-92.002876	1455.261597	-389.545197	111.413849	1459.267212	-405.830383	128.760178	1756.267700	-513.123901	416.664673	1164.530640	-457.436737	-222.185196	1199.831909	-405.088867	361.119507	867.051025	-340.339722	-164.034637	896.251465	-418.349915	85.413170	1055.147461	534.820740	26.556339	898.976990	529.213379	223.403458
-444.366425	214.539001	956.589050	-439.155090	-46.716328	959.300476	-523.652649	225.341476	573.778748	-469.648499	-106.215714	582.482605	-509.349548	264.768066	86.222099	-512.931641	-156.442520	101.089699	-479.997070	317.244110	1438.867310	-412.964386	-92.049858	1455.253662	-389.556671	111.374359	1459.288086	-405.888153	128.686127	1756.298340	-513.088745	416.630707	1164.541382	-457.416962	-222.151550	1199.821777	-405.023651	361.049591	867.056396	-340.299744	-164.084641	896.229309	-418.304596	85.388008	1055.143677	535.038574	26.440868	898.987305	529.586060	222.900482
-444.337250	214.539948	956.606323	-439.116028	-46.741360	959.302979	-523.646912	225.308380	573.777222	-469.640259	-106.214996	582.468201	-509.369812	264.761047	86.206047	-512.904846	-156.436462	101.089294	-480.001373	317.209320	1438.891235	-413.002075	-92.094185	1455.223267	-389.569763	111.338982	1459.296265	-405.947327	128.612350	1756.323486	-513.062927	416.576202	1164.527466	-457.446075	-222.222549	1199.800659	-404.957642	361.054260	867.081055	-340.291748	-164.106445	896.210266	-418.270905	85.371201	1055.153809	535.147644	26.407394	898.993713	529.732117	222.828278
-444.269165	214.503952	956.615234	-439.012726	-46.767429	959.319214	-523.604370	225.317108	573.780762	-469.563751	-106.168777	582.493469	-509.386871	264.761658	86.206223	-512.833313	-156.422272	101.085426	-480.026123	317.175629	1438.874268	-413.017303	-92.120293	1455.237305	-389.577820	111.320938	1459.306152	-406.001404	128.551132	1756.356201	-513.050659	416.544067	1164.530640	-457.416901	-222.228149	1199.780884	-404.897034	361.040192	867.109558	-340.255463	-164.169830	896.203125	-418.209503	85.345680	1055.172119	535.239563	26.404974	898.985901	529.823730	222.839859
-444.267029	214.487137	956.618469	-439.005951	-46.754684	959.321960	-523.554749	225.245544	573.766785	-469.525360	-106.192863	582.474426	-509.337341	264.726532	86.227631	-512.875183	-156.429047	101.086319	-480.033051	317.124237	1438.900024	-413.037842	-92.169151	1455.211670	-389.593994	111.271309	1459.303467	-406.063873	128.478622	1756.382813	-513.022400	416.517334	1164.528564	-457.416656	-222.249191	1199.767944	-404.847656	361.004822	867.118591	-340.200073	-164.183472	896.217163	-418.194275	85.344215	1055.172485	534.913574	25.954206	898.940491	529.837402	222.693893
-444.254028	214.456131	956.617981	-439.008667	-46.749302	959.322632	-523.550781	225.321396	573.768250	-469.543243	-106.243576	582.481323	-509.346924	264.723328	86.211334	-512.888245	-156.432281	101.091553	-480.022034	317.112701	1438.921631	-413.062561	-92.210175	1455.220947	-389.576294	111.245102	1459.328369	-406.138947	128.412033	1756.416260	-513.013611	416.477692	1164.562622	-457.433075	-222.299271	1199.758911	-404.783142	361.001312	867.141174	-340.214050	-164.213806	896.203430	-418.186005	85.330681	1055.171753	534.974670	25.882290	898.934753	529.932495	222.691101
-444.231049	214.426773	956.609619	-438.949280	-46.818684	959.325073	-523.526550	225.321396	573.764709	-469.530243	-106.254272	582.497131	-509.363403	264.724396	86.210457	-512.893005	-156.433685	101.064514	-480.035950	317.083771	1438.915405	-413.040985	-92.259003	1455.231445	-389.600647	111.205673	1459.325195	-406.205566	128.341766	1756.441528	-512.997986	416.454102	1164.558594	-457.425568	-222.360092	1199.757935	-404.733215	361.015808	867.131775	-340.180328	-164.227203	896.218994	-418.138092	85.288513	1055.167114	535.066040	25.877436	898.912048	530.018616	222.698074
-444.156342	214.448730	956.637817	-438.894165	-46.792381	959.306763	-523.500916	225.302429	573.768433	-469.498596	-106.224068	582.485413	-509.351715	264.727051	86.215233	-512.861206	-156.431671	101.067619	-480.034668	317.041199	1438.922485	-413.039734	-92.271347	1455.220947	-389.588745	111.173599	1459.328735	-406.270020	128.276627	1756.470459	-512.973267	416.394714	1164.548462	-457.411621	-222.397385	1199.761230	-404.669037	361.000275	867.147949	-340.155090	-164.277451	896.205688	-418.081665	85.293472	1055.174438	535.147705	25.906206	898.910156	530.108154	222.677017
-444.163574	214.418533	956.613342	-438.923401	-46.828625	959.285706	-523.446106	225.263046	573.765686	-469.503418	-106.286682	582.510559	-509.325623	264.725525	86.212830	-512.871582	-156.442871	101.104256	-480.055145	317.007477	1438.925903	-413.048615	-92.302681	1455.214478	-389.595428	111.138992	1459.336670	-406.329010	128.206787	1756.502075	-512.949951	416.388977	1164.553345	-457.399017	-222.411346	1199.744873	-404.610565	360.973602	867.158081	-340.102112	-164.238922	896.237610	-418.078308	85.259888	1055.146362	535.208984	25.909021	898.912598	530.178772	222.676224
-444.099487	214.391785	956.621521	-438.826935	-46.853939	959.302429	-523.397888	225.235580	573.762756	-469.492126	-106.271339	582.524841	-509.312347	264.709473	86.243652	-512.842957	-156.435654	101.092445	-480.044464	316.981995	1438.927856	-413.013733	-92.337280	1455.230469	-389.597046	111.102890	1459.355957	-406.398041	128.135864	1756.538452	-512.924255	416.354248	1164.573120	-457.375977	-222.472260	1199.761719	-404.543030	360.952789	867.191528	-340.081421	-164.295776	896.241333	-418.018341	85.239578	1055.163696	535.260010	25.885571	898.906860	530.243042	222.685745
-444.078125	214.368408	956.613281	-438.799408	-46.908600	959.315674	-523.415100	225.243088	573.794495	-469.483002	-106.282089	582.536438	-509.334412	264.710632	86.244415	-512.888855	-156.439911	101.087677	-480.063080	316.918854	1438.932373	-412.997223	-92.364281	1455.238037	-389.601135	111.060539	1459.355225	-406.450195	128.076431	1756.561035	-512.894836	416.337128	1164.571167	-457.352783	-222.501450	1199.766846	-404.483398	360.955414	867.212769	-340.086395	-164.366211	896.229065	-417.990021	85.209000	1055.165161	535.381165	25.913715	898.922974	530.312500	222.699707
-444.036835	214.361862	956.617798	-438.792999	-46.897511	959.315979	-523.374084	225.220535	573.790527	-469.477600	-106.286720	582.538940	-509.340149	264.697449	86.246460	-512.884705	-156.461319	101.068474	-480.044830	316.901184	1438.956177	-412.997742	-92.405388	1455.253052	-389.609772	111.036453	1459.359253	-406.514679	128.021622	1756.587158	-512.876587	416.280334	1164.574341	-457.342621	-222.578110	1199.766602	-404.409607	360.945496	867.196167	-340.054810	-164.375351	896.260193	-417.966278	85.206688	1055.167603	535.413086	25.883043	898.923279	530.357788	222.690430
-444.009399	214.381226	956.636902	-438.765076	-46.890388	959.313232	-523.399048	225.259720	573.816650	-469.472046	-106.278999	582.540710	-509.359802	264.711731	86.240776	-512.889282	-156.455734	101.054581	-480.055878	316.878021	1438.953979	-412.971741	-92.434982	1455.238281	-389.594482	110.999451	1459.358765	-406.566772	127.966476	1756.605835	-512.846436	416.276764	1164.590820	-457.347168	-222.630188	1199.773193	-404.365570	360.974487	867.233154	-340.039185	-164.426590	896.229553	-417.946808	85.211609	1055.177979	535.491699	25.883493	898.943665	530.402466	222.704971
-443.968933	214.327438	956.624512	-438.717682	-46.949753	959.312622	-523.380249	225.263565	573.811707	-469.479858	-106.295792	582.528259	-509.348999	264.714508	86.247108	-512.898499	-156.465118	101.070450	-480.055878	316.843079	1438.940063	-412.965637	-92.471802	1455.226318	-389.588196	110.974136	1459.365601	-406.609741	127.915779	1756.622559	-512.829468	416.226959	1164.573486	-457.313934	-222.633316	1199.757202	-404.288879	360.958099	867.218140	-339.971985	-164.437469	896.257324	-417.899109	85.160095	1055.170410	535.544128	25.889894	898.915833	530.471985	222.694229
-443.981598	214.294327	956.600952	-438.670532	-46.969189	959.297119	-523.343018	225.221207	573.794556	-469.463287	-106.341125	582.524536	-509.294739	264.719147	86.233521	-512.857300	-156.448364	101.060928	-480.055206	316.811859	1438.939819	-412.963562	-92.498581	1455.202881	-389.581940	110.940422	1459.339844	-406.647766	127.873207	1756.642822	-512.799500	416.218689	1164.586426	-457.279144	-222.694794	1199.755249	-404.220184	360.983521	867.243713	-339.961121	-164.498642	896.209656	-417.876404	85.142349	1055.149536	535.617065	25.905022	898.923950	530.531006	222.706100
-443.897095	214.309921	956.606262	-438.629425	-46.998016	959.301941	-523.376526	225.232742	573.807983	-469.463226	-106.341553	582.533936	-509.354095	264.714874	86.244179	-512.892578	-156.455978	101.060379	-480.049377	316.788940	1438.953247	-412.934479	-92.514862	1455.201416	-389.578918	110.914841	1459.333740	-406.688446	127.823029	1756.661499	-512.762024	416.183655	1164.577026	-457.228027	-222.711166	1199.732910	-404.156891	360.985199	867.226563	-339.902252	-164.533585	896.218140	-417.819672	85.131287	1055.156128	535.697144	25.920973	898.928040	530.575745	222.734924
-443.915710	214.330536	956.616028	-438.658844	-46.988647	959.267700	-523.349670	225.223846	573.797913	-469.449493	-106.315430	582.527893	-509.342987	264.700775	86.252716	-512.879883	-156.457031	101.046753	-480.043243	316.746704	1438.932251	-412.929718	-92.565483	1455.193848	-389.556763	110.889503	1459.341553	-406.722504	127.776367	1756.677368	-512.734985	416.179169	1164.571167	-457.202057	-222.704147	1199.723877	-404.087799	361.024597	867.258057	-339.877167	-164.569595	896.200195	-417.823700	85.129265	1055.139282	535.719421	25.913441	898.947998	530.621094	222.738342
-443.905945	214.241882	956.611145	-438.586823	-47.007538	959.296143	-523.295471	225.170944	573.795410	-469.451111	-106.317406	582.535828	-509.308533	264.698669	86.249207	-512.887817	-156.459290	101.047760	-480.041534	316.740143	1438.940186	-412.908875	-92.589912	1455.190918	-389.537811	110.848679	1459.333374	-406.749023	127.726768	1756.701904	-512.702026	416.172760	1164.590332	-457.166779	-222.767029	1199.717163	-404.039337	360.988922	867.258179	-339.835663	-164.587021	896.185486	-417.785004	85.093819	1055.151245	535.772827	25.884901	898.949219	530.658447	222.748428
-443.888153	214.227432	956.610962	-438.554230	-47.019958	959.288025	-523.285828	225.161224	573.793701	-469.433136	-106.322289	582.535278	-509.300354	264.712036	86.244408	-512.889526	-156.466064	101.057755	-480.032837	316.708801	1438.947998	-412.875488	-92.601227	1455.176147	-389.537201	110.825768	1459.345093	-406.768188	127.680855	1756.715698	-512.682983	416.136200	1164.593506	-457.102386	-222.746750	1199.699219	-403.977875	361.008087	867.265808	-339.777649	-164.633591	896.172119	-417.763092	85.078697	1055.147949	535.832153	25.892948	898.947754	530.719116	222.732422
-443.837158	214.215286	956.603577	-438.484802	-47.081890	959.285034	-523.245911	225.119598	573.793518	-469.461975	-106.381256	582.561707	-509.320374	264.696991	86.238991	-512.953308	-156.496140	101.062866	-480.029785	316.667358	1438.940063	-412.827759	-92.621613	1455.151978	-389.519684	110.795204	1459.330811	-406.790863	127.638649	1756.735718	-512.643616	416.135071	1164.587158	-457.082397	-222.781052	1199.648438	-403.942749	361.029510	867.271973	-339.696320	-164.618469	896.158569	-417.703125	85.044678	1055.142822	535.903015	25.908344	898.932678	530.750671	222.789764
-443.836792	214.214508	956.605896	-438.472260	-47.070522	959.281494	-523.230713	225.093201	573.781128	-469.421997	-106.390312	582.589966	-509.321014	264.696777	86.236610	-512.957703	-156.500397	101.058853	-480.029449	316.662415	1438.937622	-412.838989	-92.653290	1455.133789	-389.494812	110.784592	1459.329590	-406.794006	127.594513	1756.739746	-512.623535	416.131622	1164.592041	-457.027649	-222.781891	1199.641479	-403.900116	361.005829	867.277649	-339.655579	-164.680267	896.141052	-417.693573	85.048981	1055.141479	535.953247	25.938591	898.936462	530.798584	222.791412
-443.835876	214.212662	956.605530	-438.454041	-47.079979	959.271362	-523.227478	225.116425	573.780396	-469.424500	-106.426857	582.561340	-509.296326	264.684906	86.226624	-512.968567	-156.508743	101.067009	-480.020721	316.648254	1438.936401	-412.791229	-92.673645	1455.124146	-389.482330	110.757561	1459.324829	-406.800781	127.551010	1756.760498	-512.594604	416.125916	1164.609009	-456.999207	-222.793381	1199.613525	-403.855774	361.036865	867.295715	-339.595032	-164.708908	896.138672	-417.682159	85.041252	1055.135742	536.006165	25.905718	898.976563	530.852295	222.754318
-443.789703	214.195282	956.621887	-438.429138	-47.071175	959.275452	-523.251343	225.156647	573.795105	-469.378845	-106.418068	582.578430	-509.313934	264.676331	86.259468	-512.857483	-156.481873	101.049088	-479.981934	316.626770	1438.953491	-412.778107	-92.706543	1455.107788	-389.472443	110.740120	1459.319702	-406.795441	127.510742	1756.759277	-512.564697	416.112671	1164.636963	-456.971832	-222.795273	1199.601563	-403.821320	361.049103	867.304810	-339.545349	-164.718323	896.118591	-417.645935	85.030655	1055.145874	536.071838	25.932703	898.988281	530.882813	222.773712
-443.794037	214.153305	956.603760	-438.410919	-47.068466	959.268860	-523.278564	225.164810	573.800720	-469.378418	-106.461357	582.587891	-509.349945	264.674225	86.233917	-512.903320	-156.514084	101.069633	-479.959961	316.605988	1438.963501	-412.719757	-92.728882	1455.096802	-389.452087	110.714294	1459.299194	-406.778259	127.470734	1756.778076	-512.534058	416.100861	1164.628174	-456.931183	-222.792221	1199.576660	-403.785400	361.040833	867.320923	-339.518036	-164.755325	896.099854	-417.634705	85.017662	1055.132446	536.119385	25.947084	898.978699	530.943115	222.779541
-443.781738	214.143539	956.595215	-438.351257	-47.140858	959.270691	-523.211731	225.088638	573.797791	-469.376190	-106.457596	582.603516	-509.311096	264.671906	86.227844	-512.902710	-156.530640	101.071739	-479.946777	316.586060	1438.970215	-412.688751	-92.730682	1455.079224	-389.421600	110.699860	1459.286377	-406.754944	127.427689	1756.779053	-512.520081	416.084961	1164.627441	-457.011108	-222.636978	1199.515259	-403.749969	361.063812	867.314270	-339.425537	-164.725250	896.090759	-417.593262	84.984444	1055.127686	536.165710	25.937271	899.009277	530.957397	222.786880
-443.754791	214.149673	956.587219	-438.344238	-47.141087	959.271851	-523.193359	225.029465	573.786194	-469.352875	-106.438286	582.589478	-509.298553	264.671631	86.223289	-512.886475	-156.538223	101.038666	-479.925842	316.553436	1438.970947	-412.649872	-92.766182	1455.077515	-389.404388	110.703079	1459.281860	-406.715576	127.388817	1756.781006	-512.487244	416.041595	1164.605103	-456.885956	-222.842545	1199.543945	-403.704193	361.079498	867.332336	-339.405487	-164.760788	896.101318	-417.575256	84.988998	1055.123901	536.233215	25.968771	899.012207	530.993042	222.767563
-443.725677	214.137115	956.581787	-438.291779	-47.137905	959.254639	-523.192383	225.027466	573.787476	-469.354645	-106.441368	582.591370	-509.298035	264.674744	86.228889	-512.917053	-156.529892	101.036629	-479.920898	316.542938	1438.955688	-412.598450	-92.753502	1455.063477	-389.378571	110.674347	1459.253540	-406.680786	127.348846	1756.777588	-512.465332	416.056213	1164.625610	-456.824524	-222.864929	1199.516235	-403.691315	361.094452	867.339294	-339.362885	-164.773636	896.070435	-417.532898	84.982147	1055.112305	536.299683	25.996902	899.011597	531.025818	222.776733
-443.707153	214.098648	956.581604	-438.234009	-47.172207	959.284973	-523.169922	225.007553	573.793884	-469.391113	-106.516891	582.612366	-509.271576	264.673218	86.228065	-512.932312	-156.543076	101.081383	-479.908386	316.519653	1438.945801	-412.531921	-92.786690	1455.073608	-389.366394	110.658272	1459.242554	-406.634918	127.318146	1756.781738	-512.458496	416.052460	1164.617554	-456.818573	-222.908157	1199.536377	-403.672241	361.082092	867.324585	-339.523682	-164.946396	895.951172	-417.494415	84.960670	1055.127075	536.317322	25.962667	899.007996	531.071411	222.767014
-443.677368	214.129272	956.572876	-438.227631	-47.205139	959.263306	-523.209290	225.064697	573.810669	-469.401917	-106.512848	582.618835	-509.311005	264.675354	86.231926	-512.995300	-156.549820	101.046585	-479.893616	316.496216	1438.938232	-412.479523	-92.791252	1455.062866	-389.321289	110.635422	1459.239990	-406.582733	127.289246	1756.786377	-512.455200	416.022125	1164.628052	-456.747375	-222.898514	1199.522827	-403.649414	361.076508	867.315308	-339.470886	-164.941925	895.959351	-417.464905	84.952461	1055.109131	536.384583	25.988317	899.022583	531.093018	222.790939
-443.675446	214.130783	956.572510	-438.217712	-47.189407	959.254639	-523.224182	225.079758	573.814575	-469.395172	-106.507492	582.623291	-509.320831	264.675903	86.232941	-512.976318	-156.544128	101.043022	-479.884796	316.473785	1438.952881	-412.455353	-92.802238	1455.046753	-389.280731	110.638550	1459.243896	-406.524963	127.264931	1756.790649	-512.450928	416.021515	1164.638306	-456.684143	-222.904358	1199.514648	-403.632507	361.091461	867.323425	-339.452698	-164.954803	895.937500	-417.458099	84.958786	1055.104492	536.432739	25.984694	899.011169	531.146912	222.757339
-443.629608	214.120834	956.576538	-438.188812	-47.191784	959.252197	-523.198547	225.042297	573.820679	-469.360809	-106.455956	582.614868	-509.297455	264.679382	86.256470	-512.948303	-156.551819	101.038651	-479.842560	316.464539	1438.945557	-412.382751	-92.817719	1455.057251	-389.245850	110.629700	1459.229370	-406.458679	127.244148	1756.786377	-512.417664	416.004395	1164.645996	-456.633575	-222.933182	1199.487549	-403.623993	361.100281	867.347046	-339.380096	-164.938721	895.946594	-417.409973	84.948929	1055.102783	536.492676	26.000519	899.036377	531.161987	222.773499
-443.626038	214.115692	956.577881	-438.169006	-47.199913	959.254944	-523.171509	225.007156	573.796448	-469.370270	-106.487480	582.595642	-509.280060	264.678650	86.254318	-512.961670	-156.544968	101.029984	-479.813538	316.471161	1438.956055	-412.334412	-92.814331	1455.039063	-389.190491	110.634140	1459.221436	-406.392761	127.237000	1756.779907	-512.412354	415.993164	1164.647217	-456.562012	-222.948914	1199.492065	-403.594818	361.083954	867.357117	-339.350586	-164.923630	895.928345	-417.397552	84.944290	1055.104614	536.592896	26.027353	899.014160	531.226501	222.780441
-443.587006	214.114563	956.573181	-438.134888	-47.188629	959.240967	-523.141113	224.982010	573.791931	-469.305023	-106.476387	582.604980	-509.261414	264.673035	86.258331	-512.941467	-156.542984	101.025146	-479.784119	316.438873	1438.947388	-412.297150	-92.825500	1455.013062	-389.151489	110.614059	1459.216064	-406.316589	127.209351	1756.781494	-512.410400	415.976318	1164.645020	-456.481201	-222.938187	1199.460327	-403.597382	361.091217	867.351257	-339.103119	-164.732239	896.035767	-417.354767	84.945671	1055.093750	536.596008	26.021227	899.022583	531.248047	222.778473
-443.547546	214.128967	956.574707	-438.111542	-47.190071	959.234314	-523.130371	224.987839	573.802063	-469.245880	-106.470734	582.618408	-509.266479	264.673248	86.258904	-512.927673	-156.546661	101.027451	-479.759216	316.440155	1438.941895	-412.210388	-92.818626	1455.017090	-389.110138	110.611107	1459.189819	-406.239746	127.203690	1756.772339	-512.401367	415.949768	1164.646240	-456.419495	-222.950394	1199.437500	-403.596008	361.095917	867.340271	-339.043030	-164.678619	896.023071	-417.317871	84.947670	1055.089966	536.657104	26.043467	899.035461	531.277710	222.797012
-443.543060	214.088165	956.539307	-438.095245	-47.208496	959.233215	-522.954529	224.836395	573.743042	-469.219879	-106.528923	582.630554	-509.183655	264.658905	86.249046	-512.976135	-156.559830	101.038918	-479.702026	316.425781	1438.950195	-412.154388	-92.822151	1454.993164	-389.081116	110.598419	1459.175293	-406.159729	127.194550	1756.757813	-512.394470	415.945190	1164.643677	-456.340210	-222.988297	1199.416138	-403.598877	361.086548	867.324341	-339.053650	-164.681473	895.997131	-417.303802	84.932045	1055.070679	536.694885	26.046547	899.037170	531.302795	222.800751
-443.485718	214.101273	956.564087	-438.010864	-47.208488	959.250244	-522.840576	224.719116	573.744690	-469.171204	-106.526115	582.596069	-509.084900	264.662415	86.227951	-512.994019	-156.564728	101.041756	-479.673218	316.411804	1438.950684	-412.093170	-92.818336	1454.982422	-389.029877	110.588127	1459.164917	-406.070038	127.194099	1756.761353	-512.388245	415.935150	1164.642700	-456.258453	-222.966461	1199.403320	-403.624847	361.080231	867.319336	-338.965912	-164.599274	896.012390	-417.245392	84.937874	1055.094604	536.769470	26.063457	899.018860	531.353760	222.806671
-443.471222	214.092499	956.570801	-437.995605	-47.210297	959.254578	-522.844604	224.722839	573.746338	-469.133759	-106.547630	582.599365	-509.105377	264.663757	86.227562	-512.969360	-156.546143	101.041542	-479.635681	316.396576	1438.951538	-412.031647	-92.821884	1454.987793	-388.993561	110.607025	1459.166626	-405.983704	127.190353	1756.752930	-512.383911	415.917999	1164.643311	-456.307281	-222.754791	1199.343384	-403.631256	361.074860	867.331726	-338.954803	-164.614975	895.955200	-417.229492	84.931808	1055.099854	536.808777	26.057674	899.018799	531.394592	222.779037
-443.436401	214.086472	956.569153	-437.960693	-47.193691	959.246399	-522.788757	224.726715	573.733521	-469.096619	-106.605316	582.596008	-509.078369	264.662048	86.228828	-512.945129	-156.569077	101.063431	-479.571167	316.392609	1438.964233	-411.977539	-92.843239	1454.965820	-388.943298	110.587975	1459.160278	-405.887390	127.184723	1756.751953	-512.367371	415.920624	1164.664673	-456.174957	-222.936111	1199.393921	-403.656616	361.066040	867.326782	-338.890045	-164.562683	895.980408	-417.195648	84.934792	1055.095215	536.854858	26.034864	899.033142	531.407837	222.800720
-443.402222	214.109497	956.562378	-437.941650	-47.198818	959.242004	-522.806702	224.747009	573.744995	-469.004974	-106.580002	582.556396	-509.113037	264.659576	86.235611	-512.967834	-156.580566	101.071053	-479.528168	316.375763	1438.944946	-411.903656	-92.847427	1454.953491	-388.903534	110.594048	1459.149414	-405.794250	127.188301	1756.738647	-512.347046	415.931305	1164.668091	-456.200226	-222.729736	1199.317871	-403.696960	361.055695	867.317566	-338.860779	-164.541733	895.935181	-417.159302	84.943291	1055.087280	536.876953	26.055548	899.014709	531.442383	222.799210
-443.365784	214.087921	956.541138	-437.886353	-47.201530	959.223083	-522.788757	224.779572	573.736755	-468.933075	-106.581490	582.540405	-509.127808	264.664642	86.232330	-512.953064	-156.578781	101.068161	-479.488098	316.363220	1438.940063	-411.840332	-92.841278	1454.929321	-388.829865	110.600731	1459.122803	-405.693176	127.186142	1756.727295	-512.340881	415.913513	1164.640747	-456.161591	-222.707657	1199.285400	-403.702881	361.049683	867.305115	-338.821259	-164.508362	895.895142	-417.111542	84.933838	1055.066772	537.156982	26.522259	899.060730	531.309509	223.412476
-443.345154	214.097458	956.549255	-437.852966	-47.211380	959.217529	-522.767456	224.777283	573.755005	-468.893951	-106.621559	582.537231	-509.124359	264.660065	86.238190	-512.932373	-156.578278	101.066727	-479.451447	316.362488	1438.934326	-411.782898	-92.874878	1454.904541	-388.781433	110.589485	1459.106934	-405.588379	127.185349	1756.716187	-512.330688	415.886993	1164.637573	-456.105469	-222.712326	1199.260254	-403.715454	361.060760	867.277405	-338.746521	-164.421509	895.896973	-417.080811	84.929710	1055.067139	536.885559	26.182411	899.020630	531.277649	223.316177
-443.341400	214.076080	956.510010	-437.808441	-47.228371	959.202026	-522.816467	224.825653	573.765381	-468.839142	-106.644218	582.555298	-509.136902	264.674072	86.237892	-512.959534	-156.581223	101.081429	-479.381073	316.349457	1438.935059	-411.707520	-92.878510	1454.884155	-388.708282	110.562202	1459.090698	-405.481171	127.190025	1756.700073	-512.298706	415.886810	1164.661621	-456.054901	-222.684372	1199.251709	-403.724670	361.062836	867.256226	-338.682648	-164.369736	895.860718	-417.047211	84.923218	1055.037354	537.021545	26.055504	899.024719	531.561523	222.804337
-443.282654	214.106079	956.526001	-437.767029	-47.205978	959.187805	-522.816956	224.879761	573.791260	-468.751495	-106.613426	582.529724	-509.149139	264.674683	86.242409	-512.917542	-156.563171	101.079514	-479.352997	316.333405	1438.918091	-411.649384	-92.884895	1454.847290	-388.643677	110.580124	1459.088623	-405.373871	127.192757	1756.687256	-512.282471	415.871704	1164.654419	-456.040314	-222.696701	1199.218262	-403.761353	361.043884	867.261841	-338.631531	-164.332047	895.824463	-416.995087	84.936630	1055.037842	536.980103	26.257566	899.017883	531.341431	223.338303
-443.232666	214.124146	956.511597	-437.717987	-47.194553	959.178650	-522.724365	224.776596	573.755798	-468.703369	-106.653976	582.506836	-509.097687	264.676636	86.229065	-512.913147	-156.554367	101.084694	-479.290894	316.330017	1438.933350	-411.581818	-92.884155	1454.824585	-388.576965	110.555298	1459.079590	-405.270996	127.188126	1756.672485	-512.267517	415.883270	1164.665161	-455.885681	-222.856277	1199.252930	-403.767975	361.040405	867.268005	-338.635529	-164.327301	895.832458	-416.946930	84.953163	1055.026367	537.049377	26.269691	899.009033	531.379395	223.363266
-443.219910	214.100815	956.508240	-437.668854	-47.198086	959.166199	-522.618408	224.677505	573.741455	-468.679321	-106.650589	582.516479	-509.050110	264.660767	86.226120	-512.982910	-156.579590	101.119843	-479.237640	316.311646	1438.948975	-411.517181	-92.891304	1454.811768	-388.512390	110.547844	1459.085449	-405.159058	127.175682	1756.662964	-512.268311	415.883850	1164.693359	-455.855774	-222.869247	1199.231812	-403.801941	361.050385	867.247314	-338.617462	-164.278946	895.791443	-416.910004	84.939857	1055.017090	537.063660	26.261715	899.006042	531.403076	223.357407
-443.190613	214.104431	956.511414	-437.609253	-47.222046	959.152954	-522.680847	224.755737	573.766296	-468.622864	-106.661873	582.484741	-509.085663	264.641479	86.223526	-512.905823	-156.556854	101.110367	-479.186646	316.314087	1438.942383	-411.427673	-92.902924	1454.794434	-388.432220	110.553040	1459.061157	-405.038361	127.161110	1756.646240	-512.235229	415.901703	1164.707275	-455.783997	-222.856201	1199.221191	-403.825836	361.016052	867.262207	-338.606598	-164.276520	895.752502	-416.857605	84.926300	1055.010132	537.197632	26.136694	899.003357	531.712769	222.851440
-443.146545	214.101746	956.506226	-437.561279	-47.216183	959.138062	-522.647339	224.697220	573.751404	-468.544861	-106.634338	582.472778	-509.087189	264.641571	86.218155	-512.913574	-156.554672	101.103096	-479.269409	316.170471	1438.757935	-411.354767	-92.907272	1454.804077	-388.380402	110.540100	1459.052734	-404.919067	127.161835	1756.639038	-512.228943	415.926849	1164.693726	-455.703003	-222.837128	1199.197510	-403.859650	361.061035	867.247314	-338.539337	-164.193893	895.747803	-416.806946	84.924782	1054.999023	537.133545	26.254351	899.008057	531.474121	223.365005
-443.115234	214.116623	956.504639	-437.511047	-47.213100	959.126465	-522.574463	224.627930	573.746460	-468.484711	-106.656311	582.455261	-509.053436	264.640228	86.213463	-512.972473	-156.576614	101.104530	-479.027405	316.305786	1438.953369	-411.286682	-92.928528	1454.774902	-388.286102	110.532394	1459.044067	-404.798645	127.134605	1756.626465	-512.200500	415.882660	1164.735229	-455.632019	-222.815414	1199.202393	-403.899139	361.048767	867.248108	-338.494751	-164.138535	895.736633	-416.758820	84.931786	1054.990723	537.207886	26.330790	899.002014	531.480957	223.411011
-443.075745	214.086212	956.489685	-437.405396	-47.243649	959.144531	-522.496094	224.574524	573.722717	-468.398529	-106.622398	582.477356	-509.012573	264.640808	86.228195	-512.939453	-156.577591	101.114952	-478.989349	316.292206	1438.957520	-411.190613	-92.929710	1454.769409	-388.215179	110.523178	1459.025513	-404.671082	127.107925	1756.607788	-512.181335	415.892090	1164.720947	-455.570740	-222.836731	1199.197632	-403.907745	361.050415	867.250671	-338.497101	-164.140823	895.691040	-416.691742	84.919449	1054.993286	537.236084	26.351334	898.992798	531.522339	223.428314
-443.038086	214.071487	956.502258	-437.358887	-47.253536	959.140808	-522.469116	224.598251	573.720337	-468.343262	-106.655663	582.483521	-509.004089	264.613708	86.204239	-512.931580	-156.574661	101.124367	-478.911194	316.282684	1438.952393	-411.119324	-92.931702	1454.758423	-388.131287	110.524666	1459.029297	-404.548065	127.088417	1756.589844	-512.166687	415.892029	1164.758423	-455.517242	-222.805069	1199.164063	-403.922394	361.064423	867.247070	-338.436584	-164.080780	895.682190	-416.647125	84.901955	1054.997192	537.363708	26.434166	899.011414	531.555054	223.494507
-443.022247	214.091110	956.502930	-437.340302	-47.238499	959.137268	-522.477844	224.656097	573.744568	-468.229126	-106.629639	582.481018	-509.029907	264.600525	86.216484	-512.899048	-156.583435	101.132263	-478.835052	316.270874	1438.955444	-411.037598	-92.925095	1454.754761	-388.049011	110.510742	1459.013184	-404.456909	127.031860	1756.560791	-512.127441	415.893890	1164.772949	-455.434479	-222.820801	1199.160156	-403.941986	361.074371	867.226440	-338.429535	-164.045364	895.676147	-416.623566	84.918068	1054.994263	537.362000	26.434130	899.006653	531.578186	223.488434
-442.945831	214.125656	956.504517	-437.283569	-47.221722	959.126587	-522.376404	224.553177	573.731995	-468.147278	-106.644066	582.456177	-508.976959	264.598267	86.209625	-512.907959	-156.585999	101.136589	-478.757385	316.269562	1438.967773	-410.891052	-92.939011	1454.752441	-387.962585	110.512512	1459.002197	-404.300323	127.038872	1756.594238	-512.111450	415.877533	1164.767334	-455.362946	-222.812698	1199.164551	-403.957001	361.098572	867.221191	-338.420105	-164.033401	895.641846	-416.549408	84.937454	1054.987915	537.360352	26.426502	898.979492	531.588623	223.469208
-442.923859	214.100601	956.502869	-437.196350	-47.245266	959.143738	-522.280518	224.511368	573.707336	-468.053864	-106.675117	582.463440	-508.960907	264.635132	86.206543	-512.941772	-156.595551	101.155624	-478.694733	316.244385	1438.965332	-410.800049	-92.938820	1454.756104	-387.877594	110.522423	1459.017334	-404.167908	127.020470	1756.584229	-512.080200	415.903839	1164.781494	-455.286072	-222.803131	1199.145752	-403.966827	361.103241	867.223755	-338.380646	-164.016068	895.641846	-416.502747	84.925880	1054.997437	537.388794	26.449018	898.972168	531.622803	223.507370
-442.885132	214.093689	956.500977	-437.154877	-47.258369	959.141296	-522.308777	224.558548	573.730896	-467.978912	-106.701584	582.434570	-509.005005	264.614166	86.201439	-512.881409	-156.584061	101.153862	-478.632904	316.228790	1438.946655	-410.674591	-92.947212	1454.755981	-387.775116	110.528702	1458.991699	-404.049927	127.008209	1756.573608	-512.037720	415.897888	1164.793945	-455.199341	-222.817947	1199.151978	-403.975403	361.131256	867.217834	-338.365662	-164.012711	895.607727	-416.454895	84.916016	1054.993286	537.424927	26.445698	898.995483	531.631104	223.507202
-442.829865	214.146103	956.505920	-437.082855	-47.258949	959.121338	-522.281189	224.618546	573.754211	-467.953888	-106.741699	582.442810	-508.978973	264.651947	86.217133	-512.895264	-156.571747	101.150009	-478.583374	316.208282	1438.962158	-410.546295	-92.969566	1454.729370	-387.685791	110.546806	1459.000366	-403.919891	126.985977	1756.572998	-511.991638	415.887573	1164.792725	-455.104675	-222.796051	1199.149536	-403.964661	361.165802	867.214111	-338.303802	-163.958130	895.575623	-416.381104	84.934105	1054.983521	537.534851	26.542032	898.984192	531.677673	223.558685
-442.785065	214.146591	956.505554	-436.991119	-47.311256	959.114319	-522.201233	224.525803	573.730103	-467.880127	-106.711159	582.449524	-508.944550	264.656342	86.236526	-512.891785	-156.578445	101.157562	-478.504150	316.195343	1438.961060	-410.435303	-92.956642	1454.724365	-387.588074	110.535057	1458.984253	-403.794342	126.967026	1756.568604	-511.973785	415.876129	1164.814331	-455.009216	-222.807281	1199.118164	-403.955963	361.195618	867.213196	-338.270111	-163.952682	895.534912	-416.311554	84.909660	1054.979492	537.760925	26.559408	898.993591	531.982666	223.071457
-442.730438	214.145859	956.487305	-436.930267	-47.312035	959.099915	-522.215759	224.581848	573.746094	-467.827942	-106.739616	582.441406	-508.987457	264.658356	86.240761	-512.869690	-156.580627	101.172531	-478.469940	316.190186	1438.965942	-410.306885	-92.980011	1454.714111	-387.497528	110.526917	1458.979736	-403.656647	126.952431	1756.553589	-511.940216	415.879883	1164.817383	-454.930939	-222.782379	1199.089966	-403.944183	361.208496	867.209473	-338.204437	-163.913330	895.525208	-416.250397	84.910973	1054.962280	537.788452	26.591795	898.992798	532.010559	223.100220
-442.711182	214.123566	956.487854	-436.919434	-47.291588	959.095093	-522.184326	224.602646	573.741455	-467.776703	-106.742508	582.429321	-508.971588	264.629791	86.245422	-512.863831	-156.574646	101.183571	-478.415802	316.181854	1438.982056	-410.216461	-92.959976	1454.681519	-387.408417	110.528252	1458.993530	-403.524994	126.939384	1756.539185	-511.913361	415.844147	1164.834229	-454.808197	-222.790970	1199.059937	-403.929596	361.269745	867.201660	-338.177246	-163.939697	895.482971	-416.230927	84.907616	1054.959106	537.720886	26.496902	898.986877	531.987305	223.085159
-442.666382	214.109482	956.491333	-436.820648	-47.312351	959.119141	-522.179199	224.587677	573.735352	-467.699158	-106.726120	582.420166	-508.989044	264.630371	86.243530	-512.860352	-156.574982	101.192482	-478.379456	316.161041	1438.986084	-410.114990	-92.986290	1454.661011	-387.331635	110.543121	1458.984253	-403.395325	126.917679	1756.526123	-511.883514	415.855804	1164.834717	-454.694977	-222.789688	1199.067383	-403.891724	361.315002	867.216003	-338.115753	-163.952362	895.426392	-416.158447	84.902702	1054.972534	537.825317	26.613663	898.994690	532.023010	223.126907
-442.597992	214.103668	956.475403	-436.765503	-47.324192	959.110168	-522.122314	224.542252	573.732605	-467.652771	-106.706703	582.421021	-508.992523	264.617706	86.248665	-512.856079	-156.564667	101.188347	-478.302734	316.165375	1438.998535	-410.023346	-92.983330	1454.633667	-387.241425	110.530655	1458.992798	-403.235199	126.903610	1756.510864	-511.848175	415.842194	1164.845947	-454.568390	-222.750793	1199.028198	-403.868835	361.320892	867.224548	-338.089844	-163.959839	895.369080	-416.096893	84.895210	1054.960083	537.831116	26.608032	898.992126	532.055298	223.126160
-442.516174	214.061874	956.476807	-436.649933	-47.337463	959.124084	-522.060059	224.505264	573.726501	-467.631592	-106.760567	582.404175	-508.950348	264.610779	86.252586	-512.850891	-156.559647	101.193077	-478.270355	316.145538	1439.000610	-409.963593	-92.971474	1454.620483	-387.137329	110.514816	1459.017944	-403.083618	126.888588	1756.504150	-511.800140	415.847504	1164.848267	-454.481171	-222.802994	1199.000977	-403.845062	361.357971	867.230164	-338.011261	-163.936920	895.342834	-416.010529	84.875305	1054.970581	537.771606	26.809620	898.972351	531.808716	223.676224
-442.470184	214.067123	956.464233	-436.614563	-47.329975	959.113892	-522.017517	224.466232	573.707764	-467.574585	-106.778481	582.417725	-508.938446	264.610382	86.249596	-512.861877	-156.580521	101.200470	-478.214630	316.112122	1438.985962	-409.868347	-92.987686	1454.595215	-387.050018	110.514557	1459.017578	-402.926147	126.871780	1756.490601	-511.774353	415.858307	1164.875122	-454.348694	-222.811462	1198.986694	-403.809174	361.380402	867.247498	-337.960083	-163.971481	895.304138	-415.959747	84.881790	1054.956787	537.781372	26.813288	898.966370	531.806152	223.680389
-442.428558	214.068253	956.473511	-436.557098	-47.324318	959.105835	-521.955566	224.417252	573.713806	-467.484497	-106.760208	582.384094	-508.901794	264.592407	86.232193	-512.284058	-156.268204	101.018745	-478.158051	316.104370	1438.993530	-409.761658	-92.977859	1454.606201	-386.972870	110.495056	1459.017578	-402.766907	126.862495	1756.479248	-511.733429	415.844788	1164.875854	-454.197205	-222.803406	1198.999512	-403.786469	361.410828	867.249329	-337.884735	-163.975464	895.296692	-415.898956	84.880440	1054.954834	537.781128	26.815027	898.970459	531.807800	223.686691
-442.346161	214.050995	956.511780	-436.453094	-47.323139	959.127869	-521.888611	224.382431	573.713196	-467.363647	-106.761520	582.378784	-508.895355	264.591797	86.229233	-512.198730	-156.247513	101.018677	-478.098450	316.101257	1439.029419	-409.672791	-93.004333	1454.605835	-386.856140	110.498314	1459.036499	-402.602051	126.848953	1756.474487	-511.696167	415.837128	1164.890869	-454.098389	-222.809280	1199.003662	-403.737366	361.432068	867.252747	-337.786316	-163.970062	895.299438	-415.814362	84.868240	1054.987061	537.785645	26.813801	898.974365	531.822205	223.684311
-442.297546	214.049255	956.502808	-436.390564	-47.326485	959.122253	-521.856995	224.368729	573.708618	-467.298645	-106.769768	582.400269	-508.877441	264.582245	86.263222	-512.751892	-156.537704	101.199211	-478.014801	316.083344	1439.031006	-409.591217	-93.004478	1454.600708	-386.772919	110.490791	1459.063354	-402.443817	126.843826	1756.465454	-511.651764	415.842773	1164.916626	-454.011871	-222.871002	1199.026123	-403.705811	361.451385	867.276917	-337.901978	-164.153641	895.172241	-415.745789	84.868439	1054.976563	537.806091	26.841190	898.970886	531.838806	223.691925
-442.176025	214.058121	956.519348	-436.281433	-47.320358	959.138428	-521.889038	224.405304	573.745911	-467.231842	-106.789223	582.370911	-508.940430	264.599152	86.257095	-512.794739	-156.546021	101.205399	-477.950317	316.065857	1439.039551	-409.486755	-93.012329	1454.624512	-386.686127	110.467216	1459.075562	-402.280151	126.834641	1756.449463	-511.585968	415.851837	1164.952026	-453.885956	-222.868347	1199.031738	-403.657623	361.464935	867.298950	-337.823578	-164.149170	895.179504	-415.640106	84.874474	1054.995239	537.824097	26.846663	898.955444	531.852783	223.707870
-442.175079	214.028366	956.524536	-436.245911	-47.323269	959.135986	-521.889343	224.472244	573.756775	-467.148438	-106.767258	582.350952	-508.952240	264.615753	86.276581	-512.217957	-156.252853	101.023277	-477.870331	316.040009	1439.062988	-409.381866	-93.036804	1454.633667	-386.574036	110.448929	1459.082397	-402.136414	126.828209	1756.419312	-511.524353	415.832031	1164.957764	-453.811493	-222.862762	1199.031006	-403.607269	361.470459	867.305847	-337.717896	-164.122360	895.188782	-415.607483	84.858887	1054.993164	537.839966	26.842819	898.938416	531.865540	223.730957
-442.112640	214.017899	956.511292	-436.180542	-47.319771	959.121948	-521.869995	224.470139	573.727966	-467.065186	-106.822525	582.403259	-508.975067	264.596710	86.236145	-512.747803	-156.536835	101.217659	-477.787933	316.021027	1439.055908	-409.299988	-93.048134	1454.643799	-386.464203	110.429787	1459.090332	-401.957153	126.831635	1756.419434	-511.459167	415.845734	1164.972290	-453.721008	-222.881088	1199.063843	-403.574524	361.500153	867.308228	-337.582581	-164.099869	895.215759	-415.536926	84.855598	1054.977905	537.817566	26.838989	898.951477	531.852539	223.742447
-442.011993	213.999603	956.537231	-436.058655	-47.321705	959.139832	-521.830017	224.470261	573.727539	-467.041473	-106.837227	582.381775	-508.939148	264.601257	86.267624	-512.805359	-156.556885	101.229767	-477.678955	316.009888	1439.072510	-409.188812	-93.076408	1454.659058	-386.373962	110.400826	1459.081909	-401.800323	126.838821	1756.402344	-511.400116	415.837402	1164.997314	-453.646088	-222.906876	1199.067261	-403.512360	361.525574	867.336304	-337.470276	-164.101669	895.246887	-415.439606	84.844208	1055.003296	537.825378	26.827950	898.952393	531.881165	223.743317
-441.970856	214.006775	956.535889	-435.979065	-47.331795	959.116760	-521.828552	224.498093	573.760803	-466.932983	-106.782913	582.358582	-508.960632	264.602997	86.270866	-512.185852	-156.253723	101.031219	-477.584106	315.974701	1439.073730	-409.087952	-93.087128	1454.673462	-386.254608	110.372864	1459.075562	-401.629700	126.852089	1756.379761	-511.307343	415.852661	1165.013672	-453.545563	-222.907852	1199.073242	-403.446014	361.531769	867.338989	-337.118011	-163.876328	895.407715	-415.376160	84.838104	1054.990356	537.824707	26.827770	898.951660	531.880737	223.742950
-441.887421	214.014496	956.531189	-435.910034	-47.321716	959.104919	-521.713867	224.421356	573.750732	-466.850739	-106.772255	582.351624	-508.899719	264.599792	86.265778	-512.135559	-156.250534	101.059410	-477.446442	315.945984	1439.093262	-408.981720	-93.111000	1454.682495	-386.154266	110.365547	1459.090698	-401.459961	126.860611	1756.359741	-511.224030	415.833771	1165.032959	-453.451691	-222.918015	1199.086670	-403.374664	361.551697	867.359070	-336.961151	-163.837814	895.476868	-415.292358	84.843201	1054.980225	537.848389	26.864866	898.936707	531.899902	223.754288
-441.831085	214.002365	956.529968	-435.854248	-47.312862	959.091064	-521.718506	224.449295	573.757996	-466.706299	-106.693810	582.307007	-508.917114	264.595947	86.273758	-512.136719	-156.252579	101.057808	-477.370056	315.945648	1439.099121	-408.893402	-93.129974	1454.694336	-386.047302	110.320541	1459.083618	-401.299072	126.879036	1756.331665	-511.122589	415.851288	1165.042480	-453.330902	-222.966919	1199.099487	-403.309052	361.589966	867.380615	-336.813873	-163.811371	895.524048	-415.231201	84.837059	1054.971558	537.849121	26.866039	898.936401	531.900269	223.754608
-441.761841	214.026627	956.537781	-435.783752	-47.306156	959.070068	-521.730042	224.489609	573.767517	-466.621948	-106.706474	582.273743	-508.937256	264.596771	86.276878	-512.124695	-156.249207	101.063683	-477.378082	315.785706	1438.915649	-408.798859	-93.153008	1454.699707	-385.944061	110.318443	1459.087158	-401.121368	126.897522	1756.312988	-511.032135	415.902191	1165.054810	-453.225952	-223.014252	1199.114014	-403.250214	361.595367	867.370239	-336.648529	-163.808472	895.565247	-415.154572	84.841965	1054.963501	537.851501	26.865383	898.939026	531.902832	223.754333
-441.686432	214.039597	956.546936	-435.707306	-47.358044	959.069702	-521.955078	224.746902	573.857117	-466.549683	-106.741333	582.276550	-509.094421	264.580872	86.286682	-512.685608	-156.558060	101.262581	-477.129852	315.882660	1439.125488	-408.694641	-93.183670	1454.704102	-385.840729	110.288086	1459.079712	-400.941711	126.910316	1756.297852	-510.905365	415.874023	1165.095825	-453.079315	-223.041733	1199.168579	-403.168335	361.593933	867.394043	-336.554840	-163.828323	895.580505	-415.080139	84.818665	1054.968262	537.863892	26.884348	898.953247	531.891113	223.761810
-441.622192	214.009277	956.538757	-435.584656	-47.367661	959.081604	-521.901489	224.724518	573.834045	-466.441650	-106.732208	582.245789	-509.067535	264.596893	86.286400	-512.676331	-156.545502	101.273033	-476.997803	315.858215	1439.126221	-408.589661	-93.216492	1454.720825	-385.711090	110.259521	1459.096680	-400.771088	126.926216	1756.265137	-510.784576	415.889801	1165.093872	-452.944611	-223.115631	1199.189575	-403.093018	361.605804	867.393799	-336.369690	-163.798752	895.639771	-414.992798	84.811432	1054.971436	537.849731	26.859018	898.953064	531.877136	223.767197
-441.534485	214.019150	956.529236	-435.528625	-47.369576	959.072754	-521.889465	224.734207	573.847412	-466.321808	-106.732262	582.211792	-509.097168	264.575653	86.278618	-512.661011	-156.529633	101.278610	-476.883484	315.819275	1439.121826	-408.485962	-93.232628	1454.733521	-385.611053	110.241165	1459.097656	-400.587158	126.950554	1756.252563	-510.660278	415.866150	1165.107422	-452.805908	-223.133682	1199.191772	-403.004242	361.642181	867.365967	-336.229401	-163.837601	895.650940	-414.920837	84.812737	1054.962280	537.806458	26.829239	898.944275	531.847595	223.756943
-441.455078	214.034363	956.545898	-435.456787	-47.311253	959.038940	-521.802490	224.706711	573.873657	-466.180939	-106.711624	582.205566	-509.057404	264.572540	86.277344	-512.632507	-156.525528	101.275520	-476.775909	315.776337	1439.125732	-408.375671	-93.265175	1454.729980	-385.500000	110.214699	1459.098633	-400.399780	126.972710	1756.226563	-510.553162	415.878265	1165.110840	-452.636597	-223.157715	1199.200317	-402.908447	361.665253	867.377258	-336.047089	-163.820496	895.690430	-414.845917	84.830292	1054.954224	537.802917	26.834539	898.945801	531.842651	223.770691
-441.377106	214.019058	956.527649	-435.357666	-47.358391	959.025452	-521.757629	224.686020	573.838867	-466.129028	-106.826950	582.206177	-509.061340	264.573181	86.275620	-512.708069	-156.553101	101.298409	-476.816162	315.614471	1438.937500	-408.255127	-93.276711	1454.718750	-385.385040	110.185143	1459.085571	-400.205444	126.992821	1756.199829	-510.456573	415.942200	1165.117554	-452.509338	-223.201553	1199.181030	-402.817993	361.644135	867.371643	-335.886810	-163.869827	895.681458	-414.760651	84.802505	1054.939087	537.810425	26.818419	898.940857	531.859131	223.709961
-441.313629	214.002548	956.521057	-435.272858	-47.365402	958.999756	-521.703552	224.661682	573.844177	-465.978607	-106.812035	582.179810	-509.058258	264.559875	86.282524	-512.145813	-156.253052	101.106865	-476.710480	315.588043	1438.947876	-408.149933	-93.309067	1454.741333	-385.261230	110.160736	1459.090576	-400.012085	126.997093	1756.174561	-510.321167	415.953064	1165.127563	-452.345795	-223.162506	1199.175659	-402.691467	361.665253	867.394409	-335.703888	-163.912262	895.688599	-414.685730	84.785637	1054.922852	537.793030	26.830065	898.944946	531.837952	223.741989
-441.272980	213.937805	956.508362	-435.234100	-47.361744	958.989197	-521.591187	224.609650	573.840698	-465.842224	-106.820053	582.127258	-509.019897	264.562347	86.305267	-512.659119	-156.565781	101.301918	-476.441772	315.701569	1439.122681	-408.024231	-93.334541	1454.738892	-385.140869	110.132111	1459.096191	-399.808044	126.999420	1756.144531	-510.179962	415.893372	1165.150024	-452.208008	-223.231476	1199.195313	-402.566711	361.687622	867.381897	-335.753540	-164.166565	895.551453	-414.632080	84.756401	1054.907837	537.794556	26.825846	898.944092	531.846497	223.714828
-441.178955	213.930069	956.490356	-435.117035	-47.376812	959.002075	-521.544983	224.596878	573.838989	-465.824188	-106.977188	582.135925	-509.009033	264.565308	86.310875	-512.207092	-156.305923	101.149033	-476.490295	315.533539	1438.975098	-407.905518	-93.346893	1454.745605	-385.032928	110.130798	1459.084839	-399.619751	126.996292	1756.107666	-510.083191	415.922546	1165.144409	-452.052704	-223.235992	1199.176025	-402.455383	361.681854	867.393555	-335.575928	-164.240784	895.565735	-414.537933	84.758293	1054.907715	537.769043	26.832888	898.928223	531.842896	223.711411
-441.107635	213.910080	956.491882	-435.052734	-47.366863	958.990784	-521.304199	224.416351	573.801025	-465.636810	-106.952194	582.116760	-508.891266	264.554047	86.305260	-512.173096	-156.293243	101.145439	-476.385406	315.521393	1438.972900	-407.797668	-93.383881	1454.735229	-384.920471	110.095634	1459.109131	-399.413391	126.985771	1756.091675	-509.960938	415.916901	1165.144043	-451.904724	-223.282639	1199.184814	-402.318756	361.670624	867.406433	-335.412354	-164.332169	895.587952	-414.467499	84.748077	1054.902344	537.763245	26.790981	898.925598	531.848145	223.698502
-441.032928	213.878555	956.478333	-434.940216	-47.425880	958.971252	-521.162537	224.290710	573.753540	-465.616791	-107.089371	582.117432	-508.806305	264.533386	86.282349	-512.240845	-156.311951	101.175323	-476.135498	315.613892	1439.155884	-407.690399	-93.416382	1454.755737	-384.808929	110.065903	1459.102661	-399.195435	126.988846	1756.069824	-509.809998	415.873596	1165.175171	-451.700348	-223.210999	1199.190186	-402.209473	361.667633	867.404602	-335.011536	-164.166611	895.732788	-414.370148	84.703941	1054.884888	537.686584	26.743755	898.919006	531.821899	223.669739
-440.933502	213.848404	956.495300	-434.840912	-47.416901	958.959290	-521.053528	224.240402	573.777405	-465.453583	-107.074638	582.104919	-508.797150	264.532715	86.278435	-512.227234	-156.317169	101.189278	-476.027740	315.598999	1439.159912	-407.566284	-93.429016	1454.773071	-384.705353	110.048203	1459.106567	-398.973694	126.981216	1756.037109	-509.684601	415.864960	1165.188721	-451.552185	-223.275452	1199.226318	-402.072205	361.663971	867.436096	-334.856415	-164.283173	895.736633	-414.271851	84.682785	1054.887817	537.734253	26.789476	898.937439	531.836426	223.716354
-440.881012	213.834976	956.508179	-434.806030	-47.397182	958.949829	-521.078674	224.333374	573.772949	-465.422485	-107.213699	582.096863	-508.865692	264.549377	86.310760	-512.247131	-156.316269	101.213463	-475.928101	315.572479	1439.191406	-407.455933	-93.444405	1454.799805	-384.595978	110.019760	1459.114868	-398.748993	126.985855	1756.017822	-509.557159	415.845154	1165.204468	-451.462677	-223.104233	1199.190063	-401.935486	361.626709	867.440979	-334.690491	-164.348938	895.751465	-414.219299	84.676384	1054.887451	537.710266	26.803709	898.942688	531.815918	223.732986
-440.839935	213.757660	956.504333	-434.707306	-47.422001	958.972534	-521.252625	224.553391	573.856689	-465.330353	-107.285934	582.089600	-508.996521	264.516754	86.303879	-512.247192	-156.320389	101.213715	-475.821045	315.535309	1439.204956	-407.338135	-93.486916	1454.823608	-384.489563	109.993111	1459.109131	-398.518066	126.987152	1755.995605	-509.431671	415.847992	1165.216675	-451.240906	-223.402756	1199.268799	-401.800140	361.611603	867.469116	-334.509827	-164.402390	895.797485	-414.149261	84.640701	1054.896729	537.576355	26.647900	898.928833	531.775940	223.693893
-440.730347	213.787964	956.515076	-434.631012	-47.398800	958.957275	-521.232910	224.599274	573.880493	-465.172089	-107.222580	582.032349	-509.002380	264.528748	86.311966	-512.245056	-156.319153	101.210129	-475.723419	315.519043	1439.221313	-407.217133	-93.500664	1454.838379	-384.375214	109.972549	1459.128296	-398.296204	126.994041	1755.962891	-509.325592	415.809174	1165.243530	-451.116272	-223.099503	1199.261963	-401.640106	361.597626	867.499939	-334.347565	-164.508591	895.813538	-414.060760	84.654655	1054.895630	537.712097	26.783951	898.932861	531.824219	223.715622
-440.668945	213.762421	956.530334	-434.546387	-47.440418	958.956177	-521.184998	224.579483	573.837830	-465.079498	-107.285583	582.029907	-509.028198	264.530701	86.342705	-512.198303	-156.324173	101.241768	-475.626892	315.480804	1439.244873	-407.081421	-93.539192	1454.864380	-384.259674	109.944054	1459.132690	-398.054810	127.004738	1755.937866	-509.200928	415.775452	1165.251099	-450.963776	-223.516266	1199.325806	-401.484985	361.547760	867.526062	-334.168732	-164.587616	895.860901	-413.978699	84.617172	1054.900635	537.546082	26.608345	898.919373	531.770325	223.681015
-440.638214	213.701645	956.525635	-434.464417	-47.460201	958.935364	-521.109863	224.556320	573.861633	-464.991608	-107.370331	582.029846	-509.034332	264.518768	86.349556	-512.236450	-156.341797	101.263359	-475.558167	315.432037	1439.237549	-406.969025	-93.577682	1454.893311	-384.171783	109.908760	1459.142212	-397.816193	127.012108	1755.909180	-509.094849	415.746826	1165.272949	-450.790497	-223.560440	1199.377441	-401.336060	361.578156	867.579041	-334.048859	-164.706726	895.869629	-413.912964	84.575958	1054.885620	537.603882	26.661291	898.923523	531.796814	223.676025
-440.538208	213.687805	956.545044	-434.348877	-47.463627	958.957642	-521.047302	224.542542	573.854370	-464.987640	-107.486008	582.039001	-509.030701	264.512085	86.342133	-512.304077	-156.369202	101.283363	-475.479645	315.404297	1439.268555	-406.838440	-93.611221	1454.919189	-384.060150	109.891579	1459.160767	-397.574219	127.017029	1755.885620	-508.971283	415.737671	1165.297241	-450.646759	-223.596329	1199.410156	-401.158234	361.578735	867.621582	-333.901154	-164.794678	895.895386	-413.811646	84.569733	1054.907959	537.540649	26.566883	898.918518	531.781921	223.653290
-440.445374	213.628143	956.546753	-434.222748	-47.498104	958.933228	-520.899353	224.455505	573.844116	-464.838776	-107.474113	581.986267	-508.953491	264.487976	86.333199	-512.293030	-156.365112	101.283043	-475.370514	315.359131	1439.291870	-406.723145	-93.619026	1454.927246	-383.960144	109.850647	1459.167725	-397.326843	127.043678	1755.854370	-508.850708	415.714050	1165.304321	-450.551514	-223.808517	1199.453369	-401.004669	361.554657	867.658264	-333.971588	-165.125656	895.784607	-413.703552	84.516075	1054.897095	537.624512	26.675055	898.934692	531.795959	223.670273
-440.346069	213.605453	956.571106	-434.064606	-47.522106	958.946228	-520.831909	224.443222	573.860657	-464.768982	-107.553589	581.976379	-508.957153	264.470764	86.350632	-512.307922	-156.368683	101.293228	-475.278839	315.310638	1439.315674	-406.609406	-93.653992	1454.947388	-383.872955	109.823006	1459.195801	-397.070221	127.049141	1755.831665	-508.743591	415.677246	1165.340210	-450.472198	-223.687820	1199.397217	-400.813690	361.557220	867.691650	-333.812836	-165.229080	895.782104	-413.583801	84.493629	1054.917847	537.518921	26.543701	898.932068	531.775696	223.609375
-440.250885	213.591324	956.566711	-433.983582	-47.512295	958.929871	-520.530823	224.214706	573.808594	-464.599884	-107.495583	581.935608	-508.799896	264.476318	86.331436	-512.245911	-156.350586	101.293770	-475.196167	315.276978	1439.346924	-406.488373	-93.692490	1454.989380	-383.769226	109.797691	1459.237671	-396.817993	127.062508	1755.796387	-508.614716	415.657318	1165.352295	-450.262756	-224.075638	1199.495972	-400.627960	361.503235	867.730774	-333.657043	-165.311768	895.847717	-413.497314	84.485832	1054.907959	537.545593	26.583572	898.934509	531.770874	223.610306
-440.147949	213.573318	956.589600	-433.851074	-47.519043	958.935730	-520.653748	224.375488	573.856750	-464.387024	-107.425964	581.922180	-508.952789	264.466553	86.338112	-512.141785	-156.324997	101.283150	-475.117828	315.237305	1439.407104	-406.377441	-93.738815	1454.988403	-383.680634	109.741585	1459.247925	-396.583160	127.078262	1755.770752	-508.493164	415.622986	1165.378296	-450.118011	-224.234512	1199.499634	-400.455933	361.507385	867.782288	-333.504639	-165.411270	895.883972	-413.394806	84.469521	1054.926147	537.510864	26.545937	898.929626	531.760498	223.599854
-440.055756	213.525177	956.570679	-433.748749	-47.567841	958.925354	-520.635010	224.411163	573.862000	-464.373047	-107.614738	581.934204	-508.983154	264.480713	86.337341	-512.201721	-156.369614	101.320900	-475.057068	315.183563	1439.413940	-406.268280	-93.799118	1455.019409	-383.585175	109.706116	1459.282227	-396.328064	127.090599	1755.761108	-508.385040	415.595612	1165.419312	-449.969543	-224.321411	1199.546753	-400.282501	361.447906	867.819580	-333.343750	-165.526932	895.906494	-413.298767	84.425102	1054.911743	537.547302	26.579908	898.928528	531.773315	223.613022
-439.940247	213.525818	956.598511	-433.644043	-47.533939	958.895020	-520.475708	224.354324	573.832214	-464.142517	-107.555786	581.912354	-508.946136	264.450928	86.331604	-512.170532	-156.355148	101.320915	-474.970856	315.156464	1439.467163	-406.145325	-93.831490	1455.056641	-383.517303	109.659081	1459.324219	-396.092743	127.128975	1755.750610	-508.263947	415.579376	1165.459839	-449.814301	-224.406693	1199.558350	-400.112976	361.425537	867.868103	-333.181580	-165.655228	895.932556	-413.189392	84.419945	1054.911011	537.483826	26.509531	898.926819	531.750061	223.593353
-439.865814	213.443146	956.584290	-433.492920	-47.619232	958.912109	-520.479797	224.418900	573.848816	-463.856781	-107.377571	581.867981	-508.985016	264.441986	86.337311	-512.066833	-156.326462	101.307991	-474.914124	315.084900	1439.521851	-406.070496	-93.901237	1455.089478	-383.447571	109.594063	1459.356934	-395.855957	127.171074	1755.759277	-508.135132	415.576447	1165.516113	-449.659912	-224.434326	1199.559692	-399.948425	361.389465	867.939392	-332.748474	-165.544571	896.094360	-413.079010	84.354462	1054.912720	537.510681	26.545994	898.917236	531.751221	223.619492
-439.787842	213.439117	956.588562	-433.417023	-47.614662	958.902283	-520.418762	224.417648	573.851440	-463.781189	-107.560814	581.866089	-508.997070	264.438293	86.343376	-512.133118	-156.325607	101.330429	-474.883667	315.023651	1439.572998	-405.980194	-93.967125	1455.153442	-383.377655	109.538841	1459.429321	-395.627136	127.226074	1755.752441	-508.010254	415.563538	1165.569336	-449.533966	-224.537399	1199.574219	-399.790619	361.395386	868.020874	-332.557159	-165.633560	896.139832	-412.997925	84.349442	1054.909058	537.491455	26.551815	898.918823	531.746582	223.613312
-439.667236	213.438980	956.621765	-433.284851	-47.612919	958.911560	-520.324158	224.418182	573.882568	-463.742798	-107.737488	581.881531	-508.992004	264.422882	86.348541	-512.175049	-156.354874	101.367943	-474.844818	314.931793	1439.642090	-405.906616	-94.038116	1455.198975	-383.318146	109.466446	1459.495117	-395.395813	127.296959	1755.758545	-507.885437	415.542694	1165.652466	-449.459534	-224.378479	1199.567627	-399.625763	361.415741	868.106140	-332.363831	-165.740601	896.190002	-412.883636	84.342125	1054.933350	537.631104	26.428112	898.921387	532.027893	223.093887
-439.616150	213.362625	956.624390	-433.159302	-47.685562	958.904358	-520.281982	224.432358	573.875671	-463.594513	-107.734314	581.862183	-509.004517	264.428070	86.375298	-512.178772	-156.369736	101.367142	-474.792480	314.837952	1439.732666	-405.838409	-94.120979	1455.258423	-383.276917	109.393074	1459.569458	-395.173828	127.385010	1755.769775	-507.747131	415.498901	1165.728394	-449.226196	-224.606537	1199.661377	-399.442047	361.401917	868.225525	-332.193451	-165.870224	896.244995	-412.784454	84.270958	1054.928345	537.400574	26.456308	898.905273	531.734131	223.571014
-439.479248	213.345337	956.640564	-433.001343	-47.681606	958.908020	-520.191101	224.383926	573.879395	-463.415527	-107.793053	581.847412	-508.983734	264.427460	86.372559	-512.131042	-156.350769	101.371635	-474.794769	314.765686	1439.825317	-405.801178	-94.209106	1455.325562	-383.228210	109.328262	1459.667236	-394.936218	127.493111	1755.769653	-507.629913	415.489624	1165.839966	-449.083221	-224.684891	1199.692993	-399.244568	361.407471	868.334595	-331.983917	-165.987808	896.283325	-412.644897	84.261482	1054.940186	537.492859	26.322304	898.906738	531.972412	223.070297
-439.383545	213.311951	956.677490	-432.890076	-47.717255	958.896851	-520.082581	224.334244	573.866394	-463.258606	-107.769180	581.851379	-508.962677	264.426239	86.368904	-512.073730	-156.362442	101.368568	-474.760071	314.658783	1439.900391	-405.763123	-94.296722	1455.384888	-383.206024	109.212494	1459.730713	-394.720978	127.615105	1755.765869	-507.492310	415.421295	1165.929443	-448.955811	-224.771896	1199.728027	-398.996094	361.396515	868.470276	-331.979492	-166.300552	896.226135	-412.540497	84.210457	1054.953125	537.410278	26.462433	898.916260	531.721008	223.585175
-439.248932	213.232285	956.685974	-432.709778	-47.790092	958.918762	-520.009033	224.324921	573.879639	-463.205261	-107.856819	581.841797	-508.952698	264.410034	86.389366	-512.105591	-156.362579	101.395340	-474.731476	314.553497	1440.022461	-405.713593	-94.416313	1455.457275	-383.139771	109.117340	1459.826904	-394.500977	127.761139	1755.772095	-507.376068	415.364960	1166.037354	-448.808502	-224.796555	1199.760010	-398.734833	361.414154	868.616089	-331.685486	-166.442123	896.302063	-412.386841	84.143311	1054.969116	537.457703	26.506590	898.928650	531.720276	223.594131
-439.110504	213.158203	956.699158	-432.542206	-47.811680	958.933228	-519.931152	224.241898	573.869141	-463.209778	-108.058159	581.810974	-508.934540	264.409241	86.383118	-512.216187	-156.392960	101.426567	-474.746246	314.425690	1440.118652	-405.678619	-94.523552	1455.525757	-383.094604	108.984909	1459.909302	-394.281494	127.914772	1755.758057	-507.258942	415.324432	1166.146240	-448.642792	-224.824295	1199.776855	-398.440002	361.456360	868.771179	-331.355469	-166.580261	896.373291	-412.242340	84.098656	1054.984985	537.423401	26.485834	898.910156	531.718201	223.581955
-438.994904	213.113358	956.716431	-432.423401	-47.833920	958.916748	-519.845276	224.174759	573.856201	-462.990234	-107.951942	581.767456	-508.917969	264.391235	86.394707	-512.099426	-156.364090	101.417397	-474.729706	314.309875	1440.225952	-405.658447	-94.653244	1455.590942	-383.044098	108.879211	1460.009033	-394.061462	128.103973	1755.757080	-507.139221	415.304504	1166.264404	-448.493256	-224.865387	1199.774658	-398.182770	361.494080	868.910950	-331.043152	-166.689941	896.433289	-412.115967	84.053192	1054.983276	537.388855	26.492435	898.907715	531.683838	223.568680
-438.837982	213.036728	956.741638	-432.258179	-47.882061	958.946106	-519.790283	224.189651	573.875366	-462.853790	-107.950401	581.746948	-508.928314	264.385193	86.389732	-512.130188	-156.386612	101.424187	-474.731781	314.183990	1440.312988	-405.646179	-94.768379	1455.644653	-382.955048	108.734772	1460.107788	-393.875885	128.298813	1755.753662	-507.006134	415.261810	1166.399414	-448.344086	-224.591980	1199.713867	-397.902649	361.579132	869.067505	-330.507141	-166.600250	896.604675	-411.963562	83.993050	1055.012573	537.364380	26.448391	898.902039	531.693420	223.552429
-438.705353	212.959534	956.761475	-432.085419	-47.947144	958.965088	-519.658142	224.128113	573.879089	-462.675812	-107.871201	581.710022	-508.891541	264.380249	86.410347	-512.027832	-156.370148	101.429176	-474.703156	314.066193	1440.421997	-405.619781	-94.889214	1455.675415	-382.895569	108.610954	1460.190186	-393.707092	128.513916	1755.745239	-506.864960	415.211060	1166.540894	-448.196411	-225.050690	1199.750488	-397.582336	361.609009	869.261963	-330.158234	-166.688004	896.707458	-411.823395	83.925003	1055.035034	537.384338	26.477097	898.911011	531.703613	223.560776
-438.521881	212.908722	956.804199	-431.894653	-47.935310	958.977051	-519.573547	224.043579	573.874939	-462.554962	-107.865929	581.707642	-508.849487	264.366577	86.429657	-512.002319	-156.362732	101.386368	-474.665863	313.931641	1440.540161	-405.612518	-95.016975	1455.743408	-382.799103	108.480423	1460.294434	-393.599884	128.697601	1755.708496	-506.722260	415.150604	1166.655518	-448.067657	-225.222794	1199.759033	-397.280548	361.593964	869.419861	-329.981018	-166.939499	896.691345	-411.641083	83.894951	1055.063721	537.400330	26.519316	898.916565	531.688416	223.574936
-438.393951	212.787827	956.824829	-431.748077	-47.945820	958.987244	-519.454529	223.994080	573.849915	-462.387543	-107.843010	581.667786	-508.850800	264.333832	86.417404	-511.983032	-156.349182	101.407013	-474.646149	313.774567	1440.639648	-405.584106	-95.184586	1455.791870	-382.711334	108.343246	1460.399048	-393.462585	128.939301	1755.692627	-506.584747	415.073517	1166.760254	-447.926758	-225.357071	1199.733398	-396.910248	361.690216	869.599670	-329.596466	-167.002136	896.785828	-411.514740	83.827377	1055.081787	537.374939	26.482828	898.933838	531.704102	223.558121
-438.210571	212.750320	956.861877	-431.540802	-47.940517	958.980103	-519.420715	224.025284	573.858459	-462.251434	-107.849495	581.629333	-508.895111	264.345978	86.418442	-511.938904	-156.337112	101.394073	-474.757568	313.493988	1440.558594	-405.553650	-95.327728	1455.843262	-382.627899	108.210464	1460.510376	-393.298492	129.223846	1755.713135	-506.442902	415.046234	1166.840942	-447.751801	-225.450897	1199.709106	-396.549683	361.781586	869.764648	-328.945435	-166.834641	897.043152	-411.333710	83.796844	1055.100464	537.307861	26.467342	898.925537	531.670227	223.566650
-438.043976	212.696884	956.901123	-431.356140	-47.969868	958.985962	-519.297485	223.952118	573.863281	-462.036407	-107.791206	581.565796	-508.903503	264.344116	86.438507	-511.864838	-156.334610	101.392990	-474.604645	313.467896	1440.814453	-405.488647	-95.474274	1455.927002	-382.545654	108.077881	1460.612427	-393.230499	129.412674	1755.660889	-506.244843	414.951996	1166.955811	-447.597565	-225.545181	1199.714722	-396.151062	361.823486	869.932129	-328.418884	-166.836212	897.215576	-411.178650	83.744293	1055.128052	537.253174	26.448399	898.905945	531.621338	223.570618
-437.894073	212.659271	956.936279	-431.192444	-48.006504	958.964600	-521.900574	226.800018	574.554443	-461.895782	-107.848503	581.547913	-510.731445	264.489960	86.634819	-512.362000	-156.596313	101.563698	-474.584900	313.333740	1440.885986	-405.463562	-95.594139	1455.980347	-382.461670	107.950081	1460.693604	-393.130524	129.645920	1755.639648	-506.058655	414.943268	1167.078369	-447.503052	-225.486969	1199.709106	-395.707184	361.812988	870.123413	-327.991760	-166.908920	897.332458	-411.038361	83.686943	1055.139282	537.262146	26.439280	898.908936	531.639771	223.546829
-437.742828	212.651871	956.987122	-431.081207	-47.975464	958.943420	-521.800781	226.800262	574.558777	-461.726410	-107.852379	581.507263	-510.718506	264.483490	86.640472	-512.340942	-156.592865	101.586792	-474.545410	313.170624	1440.972778	-405.399048	-95.736641	1456.070190	-382.379425	107.818756	1460.776001	-393.011353	129.866257	1755.630127	-505.852966	414.921265	1167.160767	-447.217102	-225.787384	1199.802368	-395.316925	361.894806	870.295776	-327.566650	-166.967148	897.472717	-410.910980	83.668396	1055.155396	537.276978	26.472315	898.910278	531.625488	223.576508
-437.626892	212.587936	957.019653	-430.888733	-48.049957	958.951050	-521.644165	226.759399	574.549744	-461.518646	-107.791214	581.471008	-510.719666	264.497253	86.635178	-512.288391	-156.584763	101.577301	-474.650024	312.881714	1440.861328	-405.322266	-95.849579	1456.136353	-382.299255	107.690010	1460.855347	-392.868164	130.137146	1755.644775	-505.650787	414.959595	1167.232056	-446.999725	-225.871201	1199.863159	-394.909454	361.962158	870.420898	-327.347870	-167.237564	897.451538	-410.768280	83.596489	1055.178345	537.246277	26.449707	898.907227	531.617737	223.568008
-437.503143	212.520935	957.039490	-430.719574	-48.133137	958.937622	-521.506287	226.736618	574.552429	-461.338104	-107.817482	581.447815	-510.753235	264.506989	86.658951	-512.284485	-156.574799	101.596069	-474.608398	312.749207	1440.927734	-405.264282	-95.986320	1456.229248	-382.201263	107.549118	1460.947754	-392.782776	130.352905	1755.631714	-505.411407	414.911224	1167.299194	-446.765930	-225.873993	1199.925171	-394.460541	362.086151	870.570435	-326.725586	-167.128036	897.671814	-410.625732	83.512917	1055.182617	537.248230	26.449144	898.909973	531.611755	223.569122
-437.366852	212.490082	957.077881	-430.540192	-48.189602	958.950195	-521.555603	226.952835	574.593140	-461.106903	-107.794724	581.470520	-510.851410	264.499207	86.674881	-512.226013	-156.563278	101.579376	-474.445984	312.734833	1441.133667	-405.188416	-96.093422	1456.333862	-382.113251	107.421860	1461.009399	-392.731995	130.500534	1755.573364	-505.157867	414.867615	1167.380981	-446.520599	-225.910950	1199.976807	-393.966431	362.198334	870.692200	-326.239685	-167.182968	897.826599	-410.489899	83.462845	1055.213501	537.274109	26.473158	898.916931	531.617798	223.575806
-437.219910	212.449432	957.099670	-430.392761	-48.225616	958.930542	-521.197388	226.740341	574.543396	-460.939514	-107.837303	581.410400	-510.722809	264.457611	86.645470	-512.185791	-156.567719	101.604828	-474.391876	312.620544	1441.196167	-405.126587	-96.218750	1456.403442	-382.024017	107.296455	1461.064941	-392.641052	130.696793	1755.556152	-504.894562	414.855621	1167.437012	-446.251923	-225.972214	1200.012939	-393.524689	362.308441	870.798157	-325.770508	-167.262238	897.969543	-410.353699	83.408859	1055.217407	537.250061	26.497192	898.913696	531.595459	223.570709
-437.046783	212.376755	957.128296	-430.178772	-48.266624	958.933289	-521.015076	226.680969	574.514893	-460.758728	-107.879044	581.339661	-510.691132	264.455353	86.655510	-512.215576	-156.578629	101.617905	-474.329285	312.507324	1441.209717	-405.055389	-96.307343	1456.479370	-381.929260	107.190849	1461.118164	-392.562988	130.866547	1755.539795	-504.639404	414.836609	1167.513794	-445.908539	-226.041916	1200.066528	-393.085541	362.391052	870.905884	-325.262604	-167.311905	898.127991	-410.183563	83.345604	1055.238892	537.202820	26.451614	898.911072	531.566345	223.549957
-436.924408	212.323181	957.143433	-430.027161	-48.318581	958.918823	-521.065063	226.932846	574.600098	-460.568665	-107.936050	581.303162	-510.843597	264.476990	86.700592	-512.107910	-156.565628	101.617195	-474.409912	312.265381	1441.054565	-404.964661	-96.418159	1456.551636	-381.838257	107.078468	1461.167603	-392.476898	131.035400	1755.516968	-504.377014	414.819061	1167.504028	-445.589233	-226.207275	1200.081787	-392.576935	362.459717	870.986267	-324.727112	-167.321671	898.313416	-410.050842	83.284325	1055.240356	537.230103	26.461353	898.920532	531.576111	223.539673
-436.780334	212.241653	957.159119	-429.858093	-48.346123	958.887329	-520.727478	226.751862	574.545349	-460.367432	-107.987206	581.299988	-510.692657	264.459686	86.703239	-512.172302	-156.584473	101.644928	-474.359680	312.131561	1441.087891	-404.889893	-96.523666	1456.613037	-381.719330	106.974503	1461.218018	-392.391876	131.219330	1755.491577	-504.077637	414.768890	1167.515869	-445.250946	-226.298096	1200.085938	-392.072601	362.578125	871.059692	-324.239502	-167.404388	898.436462	-409.907410	83.214378	1055.235718	537.220764	26.442074	898.919067	531.560730	223.545059
-436.635254	212.162491	957.178162	-429.686005	-48.400665	958.894165	-520.558167	226.707596	574.540100	-460.180389	-108.057343	581.247681	-510.683380	264.454132	86.693977	-512.158630	-156.583801	101.662239	-474.289124	312.003387	1441.073853	-404.808929	-96.616592	1456.650879	-381.625610	106.860413	1461.248413	-392.304077	131.385010	1755.465698	-503.794830	414.732849	1167.503662	-444.940613	-226.547455	1200.123779	-391.604675	362.698456	871.126099	-323.772552	-167.459351	898.541992	-409.773956	83.144882	1055.254761	537.179871	26.439806	898.926453	531.520325	223.537872
-436.494446	212.085632	957.196533	-429.533966	-48.423496	958.866699	-520.529053	226.856613	574.583191	-459.965851	-108.166695	581.238647	-510.790405	264.452728	86.713654	-512.158630	-156.592697	101.677246	-474.226196	311.900513	1441.105713	-404.707947	-96.695465	1456.706177	-381.524872	106.758453	1461.282715	-392.225159	131.549072	1755.434814	-503.476807	414.683929	1167.511353	-444.736145	-226.549072	1200.140259	-391.127380	362.779144	871.202576	-323.421875	-167.711960	898.545959	-409.638336	83.078949	1055.253052	537.172852	26.448128	898.927673	531.497681	223.532623
-436.326447	212.040817	957.208801	-429.374939	-48.459682	958.843567	-520.382813	226.857620	574.597107	-459.712952	-108.233147	581.195129	-510.774933	264.431427	86.745514	-512.133606	-156.609604	101.707108	-474.169464	311.800812	1441.103638	-404.609589	-96.779167	1456.721924	-381.408936	106.670670	1461.318970	-392.144897	131.699982	1755.392212	-503.169647	414.615784	1167.504272	-444.316528	-226.814713	1200.150757	-390.584106	362.860077	871.274963	-322.720184	-167.678452	898.760315	-409.485626	83.024208	1055.250366	537.154846	26.429699	898.929565	531.484192	223.532623
-436.188690	211.912018	957.197876	-429.187225	-48.533855	958.847412	-520.240479	226.810074	574.596924	-459.456604	-108.267380	581.144836	-510.781403	264.457367	86.738586	-512.177307	-156.616714	101.735680	-474.116028	311.681549	1441.109863	-404.543030	-96.849060	1456.762695	-381.312195	106.568359	1461.335205	-392.068878	131.864853	1755.351318	-502.888580	414.537140	1167.493530	-444.042328	-226.738098	1200.112427	-390.092072	362.953857	871.357544	-322.206512	-167.772415	898.848572	-409.347137	82.932358	1055.252563	537.185669	26.477856	898.932068	531.494141	223.533798
-436.018463	211.847336	957.203247	-429.017456	-48.621082	958.831421	-520.082764	226.738907	574.556213	-459.245850	-108.314156	581.101746	-510.784363	264.459320	86.732834	-512.122681	-156.594299	101.736320	-474.052032	311.571533	1441.095947	-404.431488	-96.930786	1456.776733	-381.234924	106.481087	1461.354858	-391.994202	132.025131	1755.304932	-502.612946	414.482483	1167.472168	-443.656158	-227.107025	1200.207397	-389.631378	363.046051	871.406311	-321.869385	-168.007126	898.859985	-409.190796	82.847946	1055.250610	537.289978	26.310192	898.943298	531.754578	222.996155
-435.840973	211.761887	957.211853	-428.797028	-48.696289	958.833984	-519.929993	226.679901	574.573242	-459.022156	-108.417488	581.096619	-510.787109	264.444916	86.733551	-512.124756	-156.602463	101.745987	-473.984222	311.462036	1441.073242	-404.312012	-97.006027	1456.775757	-381.149628	106.398361	1461.366089	-391.906616	132.189651	1755.266724	-502.320740	414.462585	1167.470581	-443.328033	-227.210739	1200.192261	-389.163727	363.089996	871.450989	-321.364136	-168.075409	898.945862	-409.008881	82.768806	1055.260376	537.277405	26.344568	898.944824	531.739319	222.990234
-435.657166	211.711609	957.216858	-428.606110	-48.769058	958.814087	-519.764465	226.634354	574.555054	-458.817871	-108.421143	581.032837	-510.775055	264.410583	86.722939	-512.138977	-156.632492	101.778366	-473.803772	311.473480	1441.246582	-404.196503	-97.101227	1456.821411	-381.058258	106.310661	1461.377197	-391.810608	132.354553	1755.236328	-502.027466	414.376495	1167.508179	-443.027802	-227.238464	1200.164307	-388.674957	363.103394	871.499756	-320.615112	-167.937378	899.127930	-408.832733	82.698212	1055.255615	537.367371	26.739725	898.945740	531.508850	223.600250
-435.475647	211.662521	957.212097	-428.432007	-48.821548	958.786682	-519.516052	226.463760	574.508911	-458.565643	-108.387970	581.007568	-510.703491	264.398651	86.750526	-512.034973	-156.584030	101.740509	-473.709137	311.347595	1441.261597	-404.114624	-97.221169	1456.821533	-380.964752	106.231644	1461.376953	-391.711517	132.529953	1755.205933	-501.762695	414.280060	1167.482178	-442.682922	-227.260315	1200.135864	-388.196533	363.133087	871.545654	-320.035004	-167.966141	899.223572	-408.654358	82.638313	1055.239502	537.235168	26.362650	898.939392	531.702026	223.015884
-435.316162	211.589798	957.198608	-428.257477	-48.922436	958.773071	-519.510681	226.560043	574.547607	-458.397888	-108.454773	580.974243	-510.786316	264.392365	86.744118	-511.988770	-156.581467	101.768036	-473.789795	311.105347	1441.055298	-403.999237	-97.306114	1456.843994	-380.896851	106.135193	1461.383545	-391.610596	132.706467	1755.183228	-501.539795	414.273865	1167.476440	-442.397980	-227.392868	1200.137573	-387.761230	363.155029	871.585083	-319.538483	-168.097382	899.294128	-408.490784	82.552574	1055.226807	537.122620	26.459431	898.949707	531.450806	223.504089
-435.159576	211.486832	957.177490	-428.016998	-49.010754	958.763611	-519.366882	226.507324	574.550171	-458.267120	-108.530411	580.898560	-510.768127	264.372192	86.756416	-512.005127	-156.588425	101.777794	-473.728302	311.006409	1441.060791	-403.920166	-97.392235	1456.846191	-380.792328	106.048401	1461.389038	-391.500458	132.866501	1755.172974	-501.310883	414.180634	1167.447510	-442.096497	-227.444763	1200.150879	-387.314697	363.111603	871.640381	-319.074036	-168.248489	899.361938	-408.296173	82.468773	1055.212402	537.177063	26.296228	898.933594	531.695435	222.996078
-435.002380	211.438522	957.187622	-427.870392	-49.060390	958.742798	-519.290710	226.506516	574.593567	-458.117188	-108.566483	580.912659	-510.837555	264.380432	86.789909	-511.973999	-156.597168	101.797211	-473.499237	311.025482	1441.265259	-403.803436	-97.501465	1456.876831	-380.702484	105.940620	1461.403198	-391.386719	133.040451	1755.154907	-501.058716	414.044525	1167.473267	-441.794434	-227.449417	1200.138672	-386.848114	363.130005	871.717834	-318.571320	-168.285843	899.462524	-408.133850	82.407562	1055.204712	537.163879	26.296747	898.937012	531.678833	222.991257
-434.804810	211.357620	957.186646	-427.627777	-49.163445	958.764526	-519.140015	226.423874	574.586426	-457.888733	-108.546074	580.946411	-510.829071	264.380096	86.784882	-511.911011	-156.587814	101.806335	-473.450409	310.929504	1441.276978	-403.709808	-97.625931	1456.901367	-380.600189	105.848366	1461.413452	-391.257996	133.216476	1755.133057	-500.809723	413.946503	1167.461426	-441.488251	-227.416351	1200.137207	-386.432556	363.089996	871.797058	-318.117188	-168.371368	899.520264	-407.919525	82.327820	1055.216309	537.427979	26.573282	898.979309	531.753967	223.083572
-434.653259	211.287445	957.196472	-427.455261	-49.210045	958.746338	-519.030762	226.410782	574.603394	-457.772186	-108.640427	580.929871	-510.823608	264.346924	86.790756	-511.906372	-156.595154	101.789291	-473.506958	310.701355	1441.109009	-403.584320	-97.720711	1456.933350	-380.504578	105.737892	1461.417603	-391.119934	133.410553	1755.122192	-500.613678	413.899445	1167.463501	-441.151093	-227.294830	1200.156616	-386.050262	363.040070	871.856140	-317.662506	-168.451111	899.586792	-407.740234	82.261436	1055.208008	537.200195	26.347998	898.950928	531.695251	223.006393
-434.441040	211.171127	957.198242	-427.256317	-49.208019	958.744568	-518.908264	226.352234	574.593079	-457.980682	-108.687149	581.337524	-510.819611	264.344360	86.830231	-512.112549	-156.677139	101.846794	-473.286255	310.741272	1441.322021	-403.469635	-97.801842	1456.953125	-380.408936	105.628662	1461.410400	-390.986877	133.608047	1755.094849	-500.375305	413.765015	1167.484375	-440.957306	-227.500626	1200.156616	-385.667358	362.967468	871.928284	-317.449615	-168.756119	899.508423	-407.533691	82.202347	1055.207886	537.426514	26.618929	898.984863	531.739563	223.103882
-434.252258	211.072311	957.221924	-427.046753	-49.247330	958.757202	-518.756104	226.336166	574.581360	-457.491150	-108.690109	580.917542	-510.774078	264.326782	86.822823	-511.824036	-156.568680	101.838669	-473.350708	310.512909	1441.159790	-403.345612	-97.891037	1456.987183	-380.292511	105.523911	1461.389404	-390.845367	133.827042	1755.056641	-500.222595	413.689941	1167.472168	-440.757416	-227.820374	1200.138306	-385.331299	362.902527	872.011963	-317.054169	-168.848068	899.585999	-407.347107	82.130981	1055.229004	537.449097	26.659166	898.984558	531.746521	223.163620
-434.067505	210.958572	957.240967	-426.826111	-49.304264	958.768066	-518.502991	226.141235	574.566467	-457.314178	-108.742973	580.922791	-510.696991	264.318390	86.808411	-511.798157	-156.590927	101.824471	-473.147339	310.546967	1441.348389	-403.209961	-97.996330	1457.015991	-380.203857	105.416183	1461.393555	-390.681702	134.035934	1755.014404	-500.033630	413.548615	1167.520874	-440.493469	-227.928818	1200.197388	-384.971680	362.797424	872.104492	-316.681152	-168.909210	899.668945	-407.143921	82.046059	1055.243896	537.116943	26.559393	898.954407	531.439331	223.619736
-433.853394	210.882324	957.269043	-426.599640	-49.370026	958.782410	-518.342163	226.076782	574.561829	-457.238892	-108.839104	580.925720	-510.702026	264.324615	86.830254	-511.836639	-156.576035	101.864418	-473.063049	310.454834	1441.394897	-403.068665	-98.100250	1457.037720	-380.108612	105.329056	1461.367310	-390.498047	134.283295	1754.952759	-499.877502	413.438354	1167.536865	-440.232178	-228.103043	1200.183228	-384.624878	362.655792	872.199463	-316.101807	-168.790497	899.868408	-406.927917	81.970978	1055.266113	537.425903	26.671267	898.988953	531.713196	223.267609
-433.692078	210.758728	957.281433	-426.385559	-49.368202	958.773376	-518.245605	226.092346	574.547485	-457.068085	-108.828987	580.976807	-510.710602	264.300537	86.848557	-511.715363	-156.569046	101.867676	-473.002411	310.341003	1441.433716	-402.919800	-98.182030	1457.075073	-380.037109	105.223763	1461.367920	-390.299316	134.542908	1754.893555	-499.715118	413.384583	1167.552734	-440.009979	-228.192123	1200.171997	-384.305878	362.527740	872.267151	-315.760437	-168.824310	899.939270	-406.746674	81.907234	1055.269409	537.432312	26.724165	898.979248	531.734619	223.283752
-433.494385	210.652466	957.305054	-426.120117	-49.440926	958.813477	-518.086121	226.048920	574.559265	-456.882385	-108.773682	580.981262	-510.730072	264.292572	86.861450	-511.698853	-156.567047	101.876015	-472.921539	310.247101	1441.463623	-402.765533	-98.289482	1457.116211	-379.963562	105.122101	1461.348511	-390.055359	134.819504	1754.833374	-499.558411	413.313171	1167.583130	-439.790375	-228.319229	1200.191772	-384.029602	362.400635	872.345337	-315.627838	-169.088348	899.887878	-406.529877	81.829704	1055.304688	537.186951	26.454737	898.956482	531.663940	223.278915
-433.335876	210.495590	957.315735	-425.876373	-49.518795	958.821289	-518.060181	226.116714	574.597595	-457.147552	-108.864120	581.365479	-510.788086	264.270355	86.880547	-511.936096	-156.632813	101.902420	-472.860016	310.132202	1441.489380	-402.656067	-98.360672	1457.112915	-379.884796	105.017761	1461.334229	-389.759521	135.101044	1754.742920	-499.413055	413.240997	1167.618164	-439.519104	-228.380951	1200.193848	-383.766693	362.277924	872.422302	-315.112366	-168.960876	900.054626	-406.335846	81.719093	1055.315552	537.192322	26.487770	898.951721	531.645874	223.351532
-433.171631	210.370758	957.337585	-425.644073	-49.584183	958.827454	-517.875977	226.060104	574.593140	-457.049408	-109.004875	581.376587	-510.819214	264.256378	86.894325	-512.002869	-156.657928	101.928772	-472.802826	310.018555	1441.510742	-402.580017	-98.454330	1457.106812	-379.833710	104.906502	1461.317627	-389.384277	135.455475	1754.634888	-499.256317	413.175446	1167.625977	-439.285278	-228.487167	1200.199219	-383.524231	362.121918	872.478394	-314.752625	-168.965836	900.126587	-406.143280	81.624306	1055.330933	537.214111	26.527754	898.960388	531.644043	223.399277
-432.951782	210.284546	957.355957	-425.403900	-49.630779	958.824768	-517.681702	226.013214	574.591003	-456.437653	-108.867897	580.976990	-510.786224	264.241028	86.931335	-511.652039	-156.575989	101.915703	-472.760590	309.890381	1441.515503	-402.500366	-98.551125	1457.135254	-379.798889	104.811417	1461.308594	-389.003937	135.765106	1754.484619	-499.106873	413.091614	1167.627197	-439.073395	-228.576553	1200.172363	-383.291870	361.996918	872.540894	-314.432129	-169.006973	900.201721	-405.930725	81.551575	1055.343018	537.263123	26.601954	898.971008	531.648682	223.452255
-432.767883	210.253540	957.386902	-425.211304	-49.657337	958.791931	-517.512451	225.935760	574.623718	-456.256012	-108.867340	580.961304	-510.795074	264.242523	86.927063	-511.651489	-156.588287	101.914398	-472.856964	309.632111	1441.338501	-402.468781	-98.664101	1457.117310	-379.756775	104.704933	1461.314941	-388.630310	136.009872	1754.254028	-498.980927	413.051422	1167.621704	-438.852570	-228.664841	1200.188477	-383.060760	361.880402	872.584778	-314.137115	-169.097656	900.234680	-405.747864	81.499550	1055.343628	537.454285	26.828163	898.991211	531.714050	223.567261
-432.543152	210.157944	957.374756	-424.951721	-49.716686	958.781250	-517.315186	225.892624	574.636780	-456.499237	-109.180222	581.338013	-510.756226	264.228210	86.924126	-511.970764	-156.669968	101.992264	-472.700439	309.633820	1441.500244	-402.409698	-98.782944	1457.106201	-379.724426	104.609627	1461.302246	-388.109955	136.350677	1754.064697	-498.832947	412.934113	1167.650024	-438.604767	-228.620590	1200.186523	-382.862213	361.728027	872.613403	-313.921631	-169.252762	900.217224	-405.527405	81.425308	1055.337280	537.458984	26.837353	898.992065	531.730835	223.594788
-432.309906	210.133133	957.391907	-424.706177	-49.761662	958.779053	-517.155090	225.853531	574.652649	-456.283142	-109.301651	581.295288	-510.784668	264.208862	86.942894	-511.982697	-156.705124	102.026619	-472.684906	309.496826	1441.468384	-402.406372	-98.891525	1457.071289	-379.653442	104.492981	1461.262573	-387.566040	136.645218	1753.833862	-498.725494	412.825836	1167.613770	-438.376343	-228.558228	1200.160889	-382.675110	361.623199	872.623779	-313.658478	-169.344086	900.232483	-405.306610	81.383682	1055.349365	537.475586	26.869850	898.993835	531.734558	223.642273
-432.108337	210.078918	957.384644	-424.529114	-49.783520	958.748779	-516.965149	225.761658	574.665527	-455.615601	-109.251961	580.901367	-510.793304	264.227173	86.981300	-511.657318	-156.597717	102.009987	-472.624054	309.371399	1441.438965	-402.376709	-99.006546	1457.014526	-379.572510	104.377708	1461.217041	-386.979736	136.911697	1753.574463	-498.619537	412.728668	1167.582642	-438.253296	-228.623413	1200.108398	-382.493622	361.462433	872.628235	-313.559967	-169.564484	900.127930	-405.126282	81.334740	1055.332886	537.476013	26.881811	899.001160	531.728088	223.697311
-431.911133	210.022278	957.372131	-424.304108	-49.856213	958.744019	-516.680786	225.611816	574.652344	-455.726105	-109.464233	581.203186	-510.679688	264.161743	86.957588	-511.908020	-156.691620	102.077560	-472.578430	309.253906	1441.405640	-402.337036	-99.127388	1456.982788	-379.473785	104.267433	1461.162720	-386.348816	137.177109	1753.318970	-498.540558	412.615662	1167.553589	-438.113647	-228.697311	1200.009644	-382.331055	361.312775	872.647339	-313.090393	-169.494202	900.210754	-404.937042	81.274750	1055.329346	537.497070	26.927176	898.996643	531.744690	223.746368
-431.714600	210.024597	957.367188	-424.083893	-49.940216	958.705322	-516.420471	225.477402	574.639282	-455.448547	-109.544342	581.208008	-510.641815	264.156311	86.947517	-511.874268	-156.660217	102.104698	-472.522125	309.133667	1441.357056	-402.314728	-99.243683	1456.897583	-379.380493	104.162849	1461.113037	-385.697021	137.394470	1753.020752	-498.505646	412.494263	1167.507202	-438.151581	-228.520996	1199.824829	-382.207367	361.164215	872.628296	-312.794556	-169.544250	900.201660	-404.748474	81.222466	1055.312378	537.472717	26.933817	898.975037	531.497620	223.628159
-431.540710	209.943817	957.349182	-423.868378	-50.052292	958.667969	-516.251831	225.472672	574.641479	-455.122192	-109.616997	581.140320	-510.648590	264.164124	87.005348	-511.881378	-156.673660	102.141640	-472.465271	309.054504	1441.308960	-402.250092	-99.368622	1456.819336	-379.255524	104.055603	1461.035400	-385.021454	137.610565	1752.716064	-498.468109	412.378357	1167.451172	-438.056000	-228.603867	1199.724731	-382.098755	361.033417	872.579468	-312.541138	-169.617889	900.156616	-404.576599	81.121704	1055.290161	537.486755	26.962065	898.976013	531.688965	223.829514
-431.372894	209.927872	957.322021	-423.682434	-50.096592	958.621643	-516.048035	225.437729	574.673340	-454.374146	-109.544235	580.744446	-510.617523	264.147949	86.986969	-511.516693	-156.558533	102.103149	-472.379822	308.967560	1441.216431	-402.185242	-99.499367	1456.721924	-379.138367	103.937462	1460.946899	-384.272339	137.817261	1752.402100	-498.464844	412.282043	1167.369385	-438.120544	-228.982712	1199.565186	-382.036224	360.892883	872.526550	-312.332794	-169.707001	900.110474	-404.412384	81.085533	1055.256592	537.515686	26.970470	898.967468	531.504272	223.662323
-431.188599	209.889465	957.303589	-423.460480	-50.205276	958.585693	-515.868774	225.442062	574.665100	-454.084656	-109.657333	580.702454	-510.617462	264.143036	87.028328	-511.575470	-156.593231	102.147774	-472.274841	308.869507	1441.112061	-402.106720	-99.612442	1456.609497	-379.053131	103.837883	1460.853760	-383.491882	137.978241	1752.046387	-498.442261	412.141724	1167.284302	-438.076477	-229.133896	1199.464844	-381.992157	360.773254	872.430786	-312.154907	-169.809540	900.062195	-404.230927	81.007851	1055.234497	537.523804	27.004278	898.971558	531.507935	223.665344
-431.019531	209.837982	957.261230	-423.263733	-50.255829	958.528564	-515.642334	225.401672	574.675354	-453.667694	-109.706619	580.603027	-510.595306	264.124481	87.025688	-511.489136	-156.581039	102.178535	-472.193207	308.792389	1441.011841	-402.035309	-99.727776	1456.515015	-378.925293	103.733238	1460.771851	-382.700806	138.110748	1751.678223	-498.427094	412.046295	1167.180908	-438.031219	-229.293884	1199.335327	-381.993439	360.638885	872.307678	-312.003387	-169.927780	899.983276	-404.072754	80.953064	1055.190674	537.519714	27.014851	898.974792	531.493408	223.704422
-430.874512	209.789368	957.254944	-423.091278	-50.343079	958.457581	-515.419922	225.349670	574.657593	-453.669403	-109.937035	580.903076	-510.561676	264.084717	87.042145	-511.730042	-156.663757	102.257866	-472.071320	308.688080	1440.907471	-401.947845	-99.818565	1456.421753	-378.795441	103.642883	1460.684692	-381.951111	138.199402	1751.305176	-498.416473	411.925842	1167.084717	-437.893066	-229.626282	1199.293701	-381.980499	360.497772	872.205750	-311.879486	-170.011902	899.936035	-403.930450	80.862717	1055.156250	537.478577	27.009615	898.971375	531.451416	223.690735
-430.700745	209.753418	957.249573	-422.920929	-50.426033	958.425171	-515.211304	225.304840	574.642090	-452.897644	-110.027718	580.480713	-510.544098	264.082611	87.052185	-511.533295	-156.620193	102.273460	-471.926331	308.589417	1440.767700	-401.816071	-99.927696	1456.340698	-378.667358	103.537933	1460.602905	-381.193268	138.272202	1750.952026	-498.405182	411.809601	1166.977051	-437.833221	-229.706833	1199.218140	-382.019135	360.376617	872.058411	-311.775299	-170.142853	899.879272	-403.787964	80.791786	1055.144531	537.492615	27.041008	898.976685	531.455994	223.664124
-430.506989	209.722214	957.208984	-422.729340	-50.521713	958.391602	-514.976379	225.260132	574.617065	-452.559937	-110.243912	580.341553	-510.480011	264.066010	87.067787	-511.539856	-156.624771	102.336967	-471.767059	308.503540	1440.655518	-401.664032	-100.011337	1456.247314	-378.531097	103.485382	1460.519897	-380.462372	138.309097	1750.634033	-498.392303	411.699310	1166.854736	-437.764130	-229.731049	1199.151001	-382.077911	360.240356	871.894470	-311.671234	-170.227249	899.839050	-403.624359	80.729668	1055.114258	537.489868	27.088850	898.965637	531.422546	223.716843
-430.385315	209.683640	957.203186	-422.631866	-50.541641	958.322388	-514.760620	225.231537	574.609985	-452.124146	-110.345940	580.277283	-510.541168	264.060333	87.076157	-511.058502	-156.385635	102.223488	-471.593140	308.428467	1440.545410	-401.509186	-100.088333	1456.159546	-378.383270	103.413353	1460.432739	-379.778839	138.291351	1750.336304	-498.376129	411.591217	1166.729126	-437.729187	-229.806625	1199.093628	-382.173096	360.125488	871.732910	-311.631653	-170.329239	899.757751	-403.529755	80.674202	1055.080566	537.457703	27.099020	898.976013	531.417786	223.715775
-430.224121	209.633545	957.155762	-422.492889	-50.639561	958.301331	-514.493164	225.226776	574.614868	-451.663879	-110.381927	580.198242	-510.531464	264.043365	87.095016	-511.430939	-156.575577	102.394989	-471.403595	308.358124	1440.410156	-401.340546	-100.156929	1456.081543	-378.209106	103.353363	1460.329224	-379.170929	138.255661	1750.099731	-498.351654	411.493164	1166.602051	-437.637360	-229.859924	1199.051758	-382.297394	360.047028	871.552856	-311.570923	-170.429977	899.719971	-403.410065	80.607018	1055.053467	537.440369	27.060421	898.978088	531.425598	223.707062
-430.099670	209.557190	957.124023	-422.360596	-50.728241	958.244934	-514.219360	225.131012	574.609070	-451.290985	-110.505241	580.068542	-510.490723	264.032379	87.094734	-511.430878	-156.587921	102.421616	-471.213531	308.333557	1440.294922	-401.149719	-100.211571	1455.974121	-377.991669	103.316048	1460.262085	-378.658966	138.183578	1749.912842	-498.317505	411.405273	1166.459351	-437.543945	-229.876694	1199.003906	-382.476318	359.954773	871.368042	-311.550934	-170.533875	899.637817	-403.289215	80.515732	1055.011230	537.389954	27.072369	898.960144	531.381042	223.674896
-429.965210	209.550690	957.091736	-422.250977	-50.821049	958.192810	-514.183044	225.356201	574.656555	-450.950348	-110.669006	579.993286	-510.689209	264.049042	87.133064	-510.928375	-156.339020	102.310112	-471.005035	308.259399	1440.157349	-400.920441	-100.264053	1455.886841	-377.755066	103.271721	1460.164063	-378.328003	137.925873	1749.718384	-498.283051	411.324371	1166.352905	-437.491516	-229.978607	1198.950928	-382.705322	359.839172	871.162598	-311.610138	-170.692169	899.527954	-403.174438	80.455894	1054.970825	537.385498	27.087112	898.971375	531.354431	223.706512
-429.836945	209.521301	957.063049	-422.134247	-50.863655	958.125793	-513.906860	225.288147	574.652649	-450.617218	-110.778938	579.894409	-510.621735	264.027496	87.151726	-510.923584	-156.329865	102.342491	-470.735626	308.222260	1440.036987	-400.701202	-100.309120	1455.825806	-377.513367	103.233421	1460.094238	-377.943359	137.922989	1749.730469	-498.254181	411.230133	1166.253174	-437.419708	-230.071808	1198.936890	-382.958679	359.703552	870.938538	-311.743317	-170.818726	899.422668	-403.044922	80.404686	1054.921509	537.380798	27.129574	898.973450	531.359497	223.707626
-429.743500	209.478256	957.037354	-422.050842	-50.941898	958.076294	-513.675781	225.328049	574.647278	-450.365784	-110.882805	579.821167	-510.628845	263.989105	87.149368	-510.960663	-156.361084	102.386574	-470.467957	308.154724	1439.919312	-400.451569	-100.359009	1455.745972	-377.262909	103.191734	1460.034302	-377.741119	137.744675	1749.738892	-498.251801	411.153046	1166.164307	-437.345215	-230.158722	1198.923950	-383.306519	359.651337	870.690674	-311.901001	-171.002777	899.285156	-402.948242	80.334366	1054.882080	537.366516	27.141680	898.976501	531.332275	223.742096
-429.631592	209.411942	957.002686	-421.958832	-51.046768	958.044189	-513.503357	225.303619	574.631042	-450.084656	-110.948639	579.797241	-510.622772	264.003937	87.175301	-510.880829	-156.341431	102.403694	-470.207642	308.115936	1439.825928	-400.206207	-100.423607	1455.709473	-377.006195	103.149063	1459.998047	-377.645813	137.531647	1749.776123	-498.238495	411.053284	1166.082520	-437.278046	-230.252441	1198.933350	-383.597351	359.538696	870.493469	-312.144196	-171.234161	899.127930	-402.825439	80.248413	1054.843872	537.328369	27.164568	898.980225	531.303040	223.737839
-429.458435	209.326645	956.963562	-421.834991	-51.186363	958.012329	-513.298584	225.277527	574.638672	-449.886963	-111.063194	579.813171	-510.636169	263.978088	87.189667	-510.907562	-156.348465	102.422905	-469.910309	308.078308	1439.782959	-399.996094	-100.503601	1455.663818	-376.747040	103.071281	1459.962524	-377.631287	137.284973	1749.852051	-498.229431	410.973755	1165.998901	-437.182312	-230.351959	1198.950806	-383.936371	359.450134	870.321533	-312.348877	-171.448410	899.002258	-402.666962	80.134377	1054.806030	537.305664	27.173004	898.969849	531.277527	223.718307
-429.324036	209.221817	956.919312	-421.701324	-51.301750	958.000366	-512.959045	225.029648	574.560303	-449.747925	-111.164139	579.793823	-510.502106	263.943726	87.199852	-510.883881	-156.348175	102.446815	-469.606384	308.017212	1439.702759	-399.713593	-100.589500	1455.646362	-376.521881	103.007553	1459.919434	-377.701416	137.027649	1749.979736	-498.226318	410.878174	1165.964600	-437.142548	-230.570145	1198.976074	-384.310089	359.368073	870.130371	-312.580200	-171.702927	898.874023	-402.511719	80.036827	1054.772705	537.309875	27.182663	898.972717	531.263367	223.753235
-429.159363	209.080750	956.893860	-421.533447	-51.469776	958.010193	-512.976440	225.153061	574.580444	-449.601898	-111.197380	579.831421	-510.621399	263.964813	87.204453	-510.862976	-156.363388	102.444252	-469.303619	307.937561	1439.665405	-399.389282	-100.638145	1455.673096	-376.273468	102.943390	1459.909912	-377.846405	136.746063	1750.138428	-498.245667	410.777222	1165.924927	-437.065643	-230.670990	1199.017700	-384.720398	359.263397	869.974426	-312.755920	-171.906525	898.768799	-402.337860	79.895844	1054.762939	537.283569	27.191090	898.971313	531.244873	223.741592
-429.009094	209.030823	956.894653	-421.457703	-51.551720	957.991516	-512.885254	225.142578	574.606140	-449.538696	-111.320549	579.831848	-510.640594	263.951447	87.202110	-510.833771	-156.351563	102.453247	-469.039612	307.900787	1439.641724	-399.125244	-100.692444	1455.701538	-376.044739	102.860748	1459.935547	-378.040466	136.453186	1750.342896	-498.238831	410.660065	1165.942383	-437.010712	-230.842896	1199.055664	-385.090546	359.150330	869.834900	-313.016571	-172.156784	898.632019	-402.193512	79.816803	1054.746704	537.232727	27.166536	898.987488	531.207336	223.703125
-428.819000	208.835983	956.915344	-421.272186	-51.652481	958.031433	-512.740540	225.040070	574.595764	-449.530640	-111.420509	579.859009	-510.632813	263.920258	87.239601	-510.874115	-156.382706	102.470001	-468.737152	307.823517	1439.665039	-398.889008	-100.782486	1455.721558	-375.832550	102.760361	1459.962402	-378.301514	136.144867	1750.576538	-498.235748	410.547607	1165.994263	-436.916260	-230.951096	1199.135376	-385.458527	359.066071	869.743042	-313.397583	-172.548935	898.468079	-401.995392	79.676453	1054.774536	537.211243	27.186426	898.991455	531.179688	223.689865
-428.639465	208.708542	956.927917	-421.112396	-51.808987	958.061584	-512.652466	224.957794	574.595886	-449.462219	-111.430840	579.940002	-510.590912	263.887329	87.259026	-510.842224	-156.398560	102.467499	-468.423492	307.745789	1439.701538	-398.632751	-100.880119	1455.750244	-375.627045	102.670982	1460.009033	-378.602417	135.817825	1750.828735	-498.205109	410.433533	1166.048950	-436.814606	-231.008575	1199.192627	-385.832733	359.044678	869.677124	-313.454742	-172.659882	898.459961	-401.801147	79.539856	1054.790039	537.209595	27.197199	898.996033	531.149780	223.677292
-428.440216	208.533615	956.917542	-420.940002	-51.921101	958.108521	-512.501099	224.792358	574.572327	-449.534149	-111.550087	579.980408	-510.585083	263.848602	87.271263	-510.844452	-156.399002	102.476234	-468.169556	307.665863	1439.744141	-398.418518	-100.968178	1455.830933	-375.417969	102.566956	1460.066284	-378.917969	135.494980	1751.113892	-498.192139	410.291992	1166.138550	-436.721680	-231.077499	1199.257813	-386.177063	358.984894	869.607666	-313.634796	-172.893188	898.382874	-401.590118	79.416351	1054.802124	537.185242	27.212179	899.008423	531.118896	223.660858
-428.279510	208.391983	956.930786	-420.760803	-52.036755	958.158203	-512.378052	224.684738	574.574829	-449.590485	-111.605896	580.047058	-510.577789	263.829895	87.281349	-510.907715	-156.438675	102.471313	-467.927612	307.573090	1439.803101	-398.230774	-101.060699	1455.894653	-375.199310	102.471901	1460.157837	-379.253479	135.158661	1751.403687	-498.158417	410.197205	1166.223999	-436.641052	-231.199615	1199.358765	-386.510529	358.931976	869.552612	-313.791199	-173.125946	898.324097	-401.400360	79.303596	1054.828613	537.145142	27.193789	899.008850	531.062378	223.668365
-428.129852	208.239517	956.954224	-420.596710	-52.150627	958.212891	-512.288940	224.630737	574.547241	-449.609039	-111.648064	580.108276	-510.584717	263.806335	87.313393	-510.849426	-156.427063	102.461113	-467.848022	307.335754	1439.667236	-398.036926	-101.175339	1455.949463	-374.995880	102.363464	1460.241455	-379.602692	134.800903	1751.694336	-498.143494	410.126892	1166.329956	-436.581909	-231.255890	1199.435913	-386.751892	358.874237	869.532959	-313.953400	-173.410431	898.291077	-401.216278	79.184311	1054.861084	537.100769	27.222672	899.017639	530.999512	223.668625
-427.859711	208.127274	956.993835	-420.385101	-52.234276	958.260620	-511.909943	224.233826	574.495422	-449.599915	-111.622978	580.161194	-510.408203	263.770081	87.287262	-510.849976	-156.433823	102.467644	-467.649628	307.232361	1439.757690	-397.860260	-101.277306	1456.033569	-374.848663	102.261650	1460.317017	-379.953278	134.448563	1751.968506	-498.095825	410.018463	1166.431152	-436.588135	-231.410645	1199.497681	-386.978302	358.805450	869.560059	-314.020233	-173.647293	898.319763	-400.962921	79.084663	1054.901733	537.066345	27.194910	899.018250	530.961182	223.633865
-427.686737	207.991348	957.000732	-420.192017	-52.340130	958.311218	-511.727997	224.100922	574.458740	-449.676270	-111.739815	580.230713	-510.353180	263.739746	87.308922	-511.389221	-156.683273	102.621490	-467.452332	307.129456	1439.870117	-397.679260	-101.387810	1456.118286	-374.708313	102.149055	1460.373779	-380.291199	134.073746	1752.238403	-498.062317	409.928925	1166.565552	-436.563141	-231.509689	1199.569824	-387.155182	358.731445	869.595093	-314.059601	-173.878632	898.338501	-400.746796	78.982941	1054.922485	537.044678	27.176022	899.028137	530.927185	223.610413
-427.454956	207.860840	957.023315	-419.976227	-52.411758	958.388855	-511.824951	224.282486	574.550354	-449.709534	-111.732361	580.246887	-510.492554	263.718567	87.369499	-510.858154	-156.437363	102.476685	-467.141632	307.152924	1440.138550	-397.550415	-101.493889	1456.170898	-374.586578	102.035156	1460.433594	-380.582825	133.726334	1752.527100	-498.039093	409.767029	1166.681030	-436.577728	-231.612244	1199.623413	-387.301270	358.685211	869.631714	-314.080200	-174.087845	898.358215	-400.509796	78.901634	1054.969116	537.031189	27.180000	899.027954	530.884766	223.595352
-427.193634	207.774780	957.042786	-419.740692	-52.501114	958.424683	-511.677765	224.208694	574.551941	-449.685822	-111.741859	580.313965	-510.477478	263.701569	87.362633	-511.286255	-156.660416	102.619858	-466.969177	307.050110	1440.229248	-397.461029	-101.601105	1456.209106	-374.475525	101.926437	1460.505005	-380.874420	133.334503	1752.781738	-498.026154	409.677399	1166.799561	-436.641724	-231.792435	1199.642700	-387.393463	358.624512	869.692566	-314.024963	-174.296646	898.435364	-400.238190	78.818367	1054.991211	537.010742	27.162754	899.037903	530.836853	223.563980
-426.954681	207.645416	957.061218	-419.537994	-52.560368	958.454590	-511.698669	224.356201	574.596680	-449.728699	-111.791748	580.341980	-510.566498	263.680786	87.420959	-511.362549	-156.689545	102.638206	-466.860626	306.954773	1440.314697	-397.333313	-101.701912	1456.281128	-374.358002	101.801361	1460.571777	-381.128479	132.918915	1753.020264	-498.017548	409.568848	1166.893311	-436.660919	-231.939880	1199.712769	-387.449799	358.578064	869.763245	-313.967255	-174.523254	898.477539	-399.999207	78.725906	1055.010986	536.996887	27.143702	899.043030	530.799011	223.534225
-426.733276	207.549774	957.089355	-419.311768	-52.670250	958.488403	-511.333282	224.121048	574.560364	-449.726929	-111.832230	580.403320	-510.440277	263.655334	87.446602	-510.875244	-156.429825	102.511108	-466.759247	306.871979	1440.363525	-397.285522	-101.823387	1456.324707	-374.287384	101.697144	1460.627930	-381.338379	132.517349	1753.214355	-498.005035	409.483185	1166.982422	-436.656860	-232.018158	1199.756836	-387.442017	358.514130	869.838928	-313.863678	-174.706879	898.546936	-399.764832	78.625946	1055.039429	536.952576	27.174650	899.032959	530.725891	223.498444
-426.525024	207.425018	957.101379	-419.094788	-52.725368	958.505127	-511.064911	223.934143	574.522400	-449.681763	-111.867027	580.440186	-510.333862	263.600067	87.415565	-510.832123	-156.414093	102.522781	-466.670044	306.781494	1440.453979	-397.243622	-101.923515	1456.362549	-374.200836	101.583145	1460.675537	-381.491455	132.103180	1753.404297	-497.990448	409.396301	1167.055908	-436.638947	-232.102036	1199.818848	-387.373413	358.484039	869.920410	-313.722992	-174.915436	898.628174	-399.542175	78.539116	1055.051392	536.939697	27.147228	899.043701	530.712524	223.493668
-426.350128	207.332916	957.144165	-418.839020	-52.832016	958.519836	-510.888031	223.874878	574.509827	-449.653229	-111.923103	580.468567	-510.320038	263.612427	87.437889	-510.866577	-156.414703	102.517273	-466.564880	306.697510	1440.518188	-397.200317	-102.045738	1456.418945	-374.141205	101.475273	1460.712036	-381.596710	131.701797	1753.543701	-497.970001	409.284607	1167.124146	-436.623657	-232.221756	1199.839600	-387.268524	358.424347	870.006531	-313.594086	-175.183319	898.687561	-399.334503	78.436211	1055.082031	536.926086	27.172338	899.048523	530.637146	223.478821
-426.145844	207.275330	957.154907	-418.618439	-52.902702	958.531677	-510.765167	223.880981	574.542542	-449.536682	-111.877380	580.477600	-510.348480	263.586365	87.478851	-510.830811	-156.402588	102.517921	-466.500305	306.586578	1440.572266	-397.196716	-102.169197	1456.434082	-374.094604	101.362976	1460.741943	-381.639465	131.287979	1753.666870	-497.946136	409.198669	1167.174805	-436.590973	-232.350540	1199.860474	-387.108917	358.399506	870.110168	-313.395416	-175.370728	898.774170	-399.130371	78.373650	1055.095215	536.871521	27.124409	899.079163	530.587097	223.415741
-425.947021	207.176331	957.185913	-418.411316	-52.997471	958.553711	-510.568695	223.842392	574.527344	-449.448151	-111.943321	580.499207	-510.327728	263.575745	87.495911	-511.313690	-156.653992	102.682442	-466.485107	306.463379	1440.593872	-397.195282	-102.258705	1456.450439	-374.072235	101.242905	1460.779419	-381.638550	130.885300	1753.747070	-497.910889	409.132629	1167.214355	-436.558655	-232.473312	1199.895142	-386.945007	358.374725	870.169189	-313.320557	-175.737305	898.761292	-398.945801	78.273666	1055.126221	536.838623	27.136192	899.073669	530.531006	223.408371
-425.761536	207.104202	957.202209	-418.196869	-53.041855	958.560974	-510.398560	223.801102	574.580505	-449.230682	-111.895767	580.503784	-510.307404	263.554230	87.520576	-510.747467	-156.383667	102.535240	-466.464111	306.371857	1440.602783	-397.218536	-102.376480	1456.448120	-374.064789	101.118385	1460.786499	-381.586853	130.490265	1753.780640	-497.851501	409.052032	1167.223022	-436.543640	-232.614258	1199.835083	-386.695892	358.356903	870.247864	-312.801178	-175.710968	898.953369	-398.764771	78.214203	1055.142456	536.806030	27.114563	899.090576	530.687378	223.563736
-425.575623	207.059280	957.201904	-417.974335	-53.115547	958.562988	-510.225128	223.773727	574.577881	-449.086517	-111.953880	580.475098	-510.328674	263.530121	87.537140	-510.692963	-156.362793	102.549393	-466.457977	306.245483	1440.607300	-397.254608	-102.482231	1456.439331	-374.050781	101.022224	1460.786255	-381.475159	130.101273	1753.774048	-497.771881	408.963806	1167.225830	-436.493561	-232.754913	1199.794189	-386.381165	358.340637	870.303955	-312.481323	-175.873672	899.007935	-398.578400	78.158417	1055.147583	536.818848	27.104816	899.107300	530.667114	223.556870
-425.408722	207.008377	957.212646	-417.778473	-53.208813	958.539001	-510.026306	223.749619	574.555969	-448.923309	-112.025398	580.449463	-510.286255	263.517456	87.554665	-510.702789	-156.372055	102.570221	-466.432434	306.159088	1440.607666	-397.296844	-102.576897	1456.408203	-374.038513	100.912216	1460.769531	-381.315247	129.721252	1753.755859	-497.660187	408.871643	1167.203857	-436.466125	-232.909576	1199.737793	-386.057251	358.347961	870.368774	-312.124481	-176.062607	899.074829	-398.422760	78.075012	1055.147217	536.778015	27.067810	899.114136	530.602112	223.499557
-425.245117	206.998291	957.219177	-417.634521	-53.237659	958.503906	-509.656586	223.555649	574.514526	-448.710907	-112.063400	580.384583	-510.164001	263.480865	87.548714	-510.635742	-156.361206	102.583443	-466.456543	306.043732	1440.568237	-397.319275	-102.678131	1456.377686	-374.026367	100.821060	1460.752808	-381.112671	129.351074	1753.704834	-497.552063	408.804016	1167.172729	-436.387573	-232.953674	1199.691162	-385.682098	358.358093	870.416870	-311.802765	-176.295273	899.099976	-398.294922	78.037415	1055.139404	536.769653	27.084873	899.119812	530.545349	223.469711
-425.091156	207.012314	957.206604	-417.457642	-53.323067	958.475159	-509.482239	223.550781	574.511414	-448.468781	-112.091354	580.356445	-510.147949	263.484222	87.543587	-510.602509	-156.343475	102.597900	-466.453094	305.934296	1440.542603	-397.344513	-102.799408	1456.324951	-374.016144	100.744812	1460.711914	-380.890045	129.007874	1753.630249	-497.431091	408.723694	1167.150024	-436.296783	-233.072540	1199.636230	-385.295166	358.342987	870.474609	-311.476501	-176.492203	899.118530	-398.167114	77.996231	1055.127686	536.750122	27.053614	899.109314	530.288513	223.241425
-424.937958	207.008865	957.208740	-417.304382	-53.356945	958.433167	-509.238953	223.523636	574.506409	-448.240143	-112.140991	580.329712	-510.121307	263.476654	87.536919	-510.630249	-156.318314	102.648560	-466.576752	305.717346	1440.344849	-397.378174	-102.891037	1456.263306	-374.016113	100.621887	1460.671997	-380.644348	128.688339	1753.532837	-497.315460	408.708099	1167.095215	-436.193634	-233.144714	1199.553589	-384.892426	358.346405	870.531006	-311.088287	-176.650589	899.170288	-398.050812	77.959885	1055.116699	536.716309	27.008129	899.119385	530.234680	223.198624
-424.844055	206.939362	957.171143	-417.164673	-53.432041	958.392883	-509.028351	223.481552	574.480835	-447.947113	-112.132263	580.264832	-510.123688	263.471588	87.571953	-510.603455	-156.302612	102.668007	-466.567200	305.624115	1440.326538	-397.418152	-102.991371	1456.186035	-374.004303	100.524689	1460.644897	-380.371643	128.393219	1753.420044	-497.144623	408.699921	1167.084351	-436.071747	-233.241074	1199.487183	-384.503632	358.323120	870.577637	-310.714752	-176.813904	899.197449	-397.973297	77.889511	1055.087158	536.721069	26.991497	899.145752	530.415894	223.328903
-424.719849	206.931717	957.156738	-417.011932	-53.516327	958.360718	-508.820282	223.519745	574.497681	-447.640076	-112.181679	580.202148	-510.104736	263.486206	87.573540	-510.566193	-156.302628	102.706207	-466.400604	305.672089	1440.478394	-397.439331	-103.077965	1456.108521	-373.986237	100.422791	1460.608154	-380.103699	128.104187	1753.296021	-496.915985	408.612976	1167.081665	-435.935852	-233.322021	1199.370361	-384.053894	358.366425	870.625244	-310.320282	-176.959900	899.219421	-397.878784	77.837868	1055.074219	536.665894	26.968977	899.161377	530.365173	223.263641
-424.636353	206.937561	957.123230	-416.915619	-53.553188	958.282227	-508.853455	223.840042	574.534241	-447.346649	-112.219772	580.083252	-510.313446	263.516510	87.609406	-510.569031	-156.286545	102.732498	-466.535614	305.465118	1440.267700	-397.460632	-103.177139	1456.023804	-373.973816	100.338097	1460.581787	-379.837311	127.830307	1753.176025	-496.713165	408.618500	1167.022827	-435.876556	-233.279160	1199.227783	-383.607086	358.436035	870.659851	-309.958374	-177.180420	899.188843	-397.810883	77.805878	1055.023682	536.677063	26.945404	899.148560	530.350891	223.214203
-424.578674	206.947891	957.096313	-416.866608	-53.587471	958.218018	-508.666382	223.886398	574.506958	-447.107697	-112.327202	580.027710	-510.364960	263.519104	87.609711	-510.596863	-156.313858	102.772644	-466.376404	305.488373	1440.424805	-397.480499	-103.285004	1455.931519	-373.943054	100.237740	1460.547119	-379.565613	127.569473	1753.060303	-496.443756	408.535278	1167.015747	-435.674927	-233.590515	1199.183472	-383.147339	358.467010	870.694641	-309.633148	-177.317520	899.170410	-397.783417	77.778259	1054.984375	536.634338	26.921125	899.168518	530.297485	223.128632
-424.511017	206.963684	957.075012	-416.799255	-53.608685	958.152405	-508.312683	223.724457	574.451050	-446.819733	-112.328606	579.932556	-510.248291	263.526581	87.583069	-510.590759	-156.288223	102.806931	-466.321625	305.424438	1440.415283	-397.483765	-103.374641	1455.833374	-373.948700	100.150024	1460.520386	-379.311737	127.340042	1752.952881	-496.183960	408.523041	1166.987671	-435.496460	-233.803009	1199.095947	-382.740906	358.482422	870.736145	-309.344055	-177.461838	899.113281	-397.735565	77.758240	1054.945801	536.639526	26.896622	899.179504	530.281006	223.083344
-424.486725	206.972794	957.051392	-416.757477	-53.652706	958.093567	-508.154724	223.783356	574.447815	-446.609741	-112.397636	579.884644	-510.259491	263.523712	87.583321	-510.579620	-156.290390	102.844711	-466.280945	305.317932	1440.390625	-397.495697	-103.449684	1455.742920	-373.924164	100.044441	1460.487793	-379.088257	127.126862	1752.842773	-495.913727	408.481812	1166.954224	-435.305237	-233.919846	1198.992065	-382.325714	358.441376	870.748962	-308.990051	-177.524551	899.079773	-397.723572	77.728355	1054.909668	536.625366	26.836040	899.198181	530.241150	223.007660
-424.454742	206.986038	957.007568	-416.684845	-53.765614	958.037720	-507.998596	223.817032	574.405884	-446.331787	-112.350479	579.872803	-510.288239	263.531250	87.594269	-510.990112	-156.538101	103.006126	-466.239502	305.230957	1440.379395	-397.500153	-103.541580	1455.668823	-373.921722	99.943512	1460.448120	-378.895874	126.922813	1752.774658	-495.628448	408.428253	1166.905029	-435.180725	-233.861938	1198.853638	-381.867371	358.506561	870.783508	-308.713623	-177.673187	899.007629	-397.677856	77.676888	1054.861328	536.622009	26.861868	899.181946	530.195068	223.012115
-424.421051	206.979965	956.979309	-416.648224	-53.812927	957.987732	-507.889496	223.816757	574.413391	-446.214386	-112.412743	579.812866	-510.307617	263.554382	87.618393	-510.979187	-156.537460	103.035118	-466.374786	304.995117	1440.204346	-397.490997	-103.623657	1455.585693	-373.900391	99.845695	1460.439209	-378.720184	126.750549	1752.720459	-495.356110	408.428833	1166.885132	-434.904816	-234.082855	1198.800171	-381.414764	358.504272	870.837585	-308.385956	-177.713699	898.990845	-397.652405	77.641907	1054.824585	536.593811	26.809692	899.189819	530.169373	222.917847
-424.356018	207.004669	956.994812	-416.561157	-53.861637	957.974182	-507.766602	223.834625	574.405029	-446.584259	-112.630920	580.198486	-510.299011	263.536011	87.623955	-511.265228	-156.609772	103.088547	-466.195831	305.052887	1440.413452	-397.484497	-103.705360	1455.518066	-373.894073	99.763245	1460.451416	-378.589142	126.582024	1752.681396	-495.050140	408.333954	1166.915039	-434.701569	-234.141464	1198.692017	-380.988403	358.553650	870.895752	-308.135895	-177.781937	898.934692	-397.596710	77.620117	1054.830444	536.602295	26.781988	899.208618	530.125305	222.911407
-424.363556	207.012192	957.008301	-416.585297	-53.886002	957.950012	-507.704346	223.861649	574.424377	-446.077576	-112.454216	579.824951	-510.282806	263.537018	87.632629	-510.974579	-156.503418	103.072281	-466.175476	304.961945	1440.441650	-397.483032	-103.802414	1455.453369	-373.895142	99.659355	1460.454834	-378.480774	126.403030	1752.677734	-494.772858	408.299255	1166.928345	-434.549622	-234.191833	1198.589844	-380.615967	358.569275	870.983215	-307.924591	-177.890778	898.855591	-397.605682	77.596260	1054.823608	536.579224	26.768084	899.210327	530.082031	222.870636
-424.339630	207.027283	957.010986	-416.583771	-53.894085	957.952332	-507.681702	223.830750	574.434204	-446.039215	-112.441048	579.788147	-510.318176	263.542480	87.631081	-510.941559	-156.496384	103.060799	-466.175964	304.871277	1440.461304	-397.426636	-103.892303	1455.432495	-373.890106	99.571388	1460.464600	-378.424316	126.227776	1752.695313	-494.496246	408.268402	1166.968140	-434.398346	-234.195511	1198.518799	-380.222198	358.588501	871.055847	-307.744934	-177.975983	898.795349	-397.598877	77.597420	1054.827637	536.576416	26.739981	899.219788	530.061584	222.812912
-424.326233	207.009735	957.023804	-416.580780	-53.926632	957.922363	-507.669342	223.815582	574.420105	-446.057251	-112.404991	579.776428	-510.301880	263.503815	87.657242	-510.921082	-156.494904	103.039459	-466.163269	304.805542	1440.521973	-397.397034	-103.974808	1455.415283	-373.891907	99.458580	1460.472290	-378.395752	126.070518	1752.722168	-494.212585	408.230438	1167.002197	-434.273468	-234.193497	1198.458374	-379.798279	358.589691	871.160767	-307.590179	-177.990051	898.725891	-397.577667	77.555779	1054.816162	536.569275	26.694038	899.223999	530.011108	222.763519
-424.310699	206.971466	957.031677	-416.563934	-53.974525	957.937195	-507.652191	223.768707	574.415955	-446.073608	-112.415260	579.802612	-510.309479	263.504395	87.653893	-510.880096	-156.489243	103.008644	-466.132538	304.727417	1440.591675	-397.359772	-104.043930	1455.367798	-373.885681	99.384705	1460.503784	-378.388794	125.900505	1752.770142	-493.977692	408.176880	1167.057251	-434.185455	-234.229172	1198.393188	-379.391754	358.533020	871.262878	-307.404877	-177.981293	898.694946	-397.551880	77.515663	1054.825195	536.578430	26.710205	899.219666	529.980347	222.766510
-424.308502	206.939407	957.043091	-416.557465	-53.985489	957.943970	-507.711761	223.765732	574.434875	-446.104706	-112.377701	579.815247	-510.302032	263.494720	87.667641	-510.939880	-156.516724	103.003838	-466.124420	304.642029	1440.658813	-397.294250	-104.129990	1455.379639	-373.855286	99.316132	1460.520752	-378.410278	125.732658	1752.826660	-493.772675	408.115265	1167.104004	-434.109833	-234.207428	1198.368774	-379.053192	358.523193	871.369019	-307.452087	-178.086594	898.557129	-397.527313	77.493446	1054.829590	536.552917	26.655712	899.229675	529.973083	222.714737
-424.294556	206.918106	957.048218	-416.570618	-53.980595	957.957275	-507.710724	223.696823	574.431824	-446.093842	-112.311142	579.838989	-510.298492	263.467010	87.647552	-510.902252	-156.507507	102.986137	-466.112885	304.577301	1440.717529	-397.239044	-104.199539	1455.371338	-373.849335	99.236938	1460.555176	-378.466095	125.573563	1752.906982	-493.572540	408.073273	1167.167236	-434.038696	-234.147949	1198.308960	-378.727142	358.479340	871.492188	-307.230499	-177.916199	898.596985	-397.508484	77.486565	1054.834473	536.553467	26.624477	899.243286	529.934692	222.682266
-424.270813	206.853256	957.082153	-416.542023	-53.988937	958.007446	-507.767487	223.680161	574.466492	-446.160248	-112.320717	579.884216	-510.355042	263.459625	87.649734	-510.404968	-156.262711	102.830856	-466.080475	304.499847	1440.825073	-397.200806	-104.268173	1455.370361	-373.805725	99.162079	1460.569824	-378.548676	125.419403	1752.993896	-493.401031	408.000031	1167.234863	-434.013885	-234.054779	1198.252808	-378.347595	358.430664	871.649475	-307.086334	-177.781082	898.622070	-397.475006	77.456879	1054.874634	536.541687	26.602966	899.245789	529.905945	222.653412
-424.317932	206.786133	957.102966	-416.565491	-53.998627	958.028625	-507.813507	223.650192	574.468506	-446.128937	-112.282112	579.918884	-510.344269	263.458405	87.646645	-510.372162	-156.269043	102.830338	-466.065918	304.431946	1440.879517	-397.166138	-104.330437	1455.376587	-373.788513	99.091011	1460.604126	-378.645416	125.269211	1753.094482	-493.254700	407.939362	1167.300659	-433.990723	-234.056976	1198.210938	-378.050323	358.403656	871.783203	-307.030945	-177.689041	898.609985	-397.487579	77.421577	1054.890259	536.554138	26.560482	899.261230	529.905212	222.572662
-424.334290	206.730927	957.114929	-416.581268	-53.998989	958.039551	-507.879700	223.627853	574.445923	-446.129364	-112.247749	579.923462	-510.358368	263.458618	87.668365	-510.391357	-156.278336	102.816231	-466.050842	304.358154	1440.937012	-397.122040	-104.395523	1455.366943	-373.726746	99.025658	1460.624756	-378.751099	125.109467	1753.188354	-493.146851	407.870514	1167.362061	-433.975006	-234.020386	1198.234009	-377.742523	358.365997	871.875671	-307.199432	-177.729019	898.505920	-397.489136	77.394096	1054.898315	536.535400	26.537502	899.278564	529.867249	222.535431
-424.377411	206.689240	957.115906	-416.582367	-54.063354	958.061829	-508.176086	223.873398	574.510376	-446.816711	-112.739098	580.262390	-510.532623	263.476898	87.665184	-510.858337	-156.421448	102.920105	-466.010132	304.309082	1441.000000	-397.115601	-104.448341	1455.338257	-373.689026	98.968719	1460.629028	-378.871307	124.959663	1753.278809	-493.016876	407.814087	1167.404541	-433.991333	-234.005981	1198.150635	-377.446594	358.263733	871.994141	-307.025787	-177.463928	898.581909	-397.491058	77.353195	1054.905029	536.551880	26.510019	899.275757	529.858521	222.492493
-424.405029	206.658768	957.102478	-416.578522	-54.085842	958.072632	-508.089478	223.693665	574.492737	-446.263092	-112.404823	579.940674	-510.392212	263.465210	87.647667	-510.454773	-156.307129	102.790855	-465.973877	304.257416	1441.025635	-397.068390	-104.502182	1455.328857	-373.645905	98.928032	1460.621338	-378.984741	124.808365	1753.357666	-492.901489	407.742218	1167.433472	-433.992493	-233.923523	1198.113647	-377.169525	358.151215	872.105957	-307.009949	-177.257050	898.572083	-397.488342	77.339005	1054.900146	536.524231	26.445272	899.285828	529.833191	222.407715
-424.461182	206.614792	957.103027	-416.616913	-54.087994	958.038452	-508.133331	223.637726	574.463806	-446.194519	-112.344833	579.926025	-510.367584	263.485748	87.650200	-510.422729	-156.318298	102.785149	-465.891266	304.212738	1441.088989	-397.013306	-104.549026	1455.297852	-373.593109	98.868896	1460.595825	-379.111084	124.662331	1753.439209	-492.800018	407.683868	1167.481812	-434.012848	-233.894165	1198.058594	-376.945496	358.037354	872.192322	-307.106354	-177.108200	898.502014	-397.512604	77.305367	1054.877930	536.562195	26.415543	899.293335	529.831238	222.364990
-424.515900	206.574692	957.074585	-416.629333	-54.157677	958.052002	-508.471436	223.932404	574.544312	-446.299683	-112.469353	579.937622	-510.572571	263.518463	87.682030	-510.432861	-156.321640	102.785225	-465.852234	304.181366	1441.097900	-396.982086	-104.600655	1455.249146	-373.552734	98.821350	1460.593018	-379.230865	124.520027	1753.509033	-492.719513	407.624908	1167.499512	-434.031891	-233.837448	1197.993530	-376.734192	357.921417	872.257507	-307.125305	-176.876282	898.465576	-397.529236	77.270271	1054.866333	536.558594	26.383976	899.304749	529.807861	222.309998
-424.576111	206.553101	957.051270	-416.683563	-54.159927	958.024902	-508.347656	223.664841	574.456848	-446.323639	-112.513420	579.924988	-510.419769	263.497803	87.657669	-510.460175	-156.338577	102.801437	-465.785248	304.113495	1441.108521	-396.954193	-104.661400	1455.197266	-373.525177	98.784042	1460.568115	-379.339569	124.405289	1753.564209	-492.635132	407.560822	1167.503662	-434.068146	-233.782608	1197.919678	-376.543701	357.807434	872.300659	-307.210052	-176.615021	898.409058	-397.566681	77.258156	1054.836426	536.534912	26.367359	899.282898	529.503723	222.365158
-424.693390	206.522812	957.017334	-416.766174	-54.168995	957.994507	-508.425873	223.656677	574.468323	-446.297516	-112.484711	579.916748	-510.431366	263.508514	87.641380	-510.459106	-156.342743	102.801270	-465.759735	304.080750	1441.101685	-396.904694	-104.693466	1455.136841	-373.503967	98.732819	1460.530151	-379.449341	124.284248	1753.614502	-492.575928	407.535217	1167.483521	-434.134735	-233.690811	1197.812500	-376.408905	357.638611	872.337341	-307.328979	-176.350601	898.328857	-397.642578	77.243637	1054.798462	536.601807	26.321871	899.327087	529.812622	222.205765
-424.763458	206.496002	956.996887	-416.770416	-54.258789	958.005859	-508.528107	223.641922	574.489685	-446.289063	-112.497215	579.923584	-510.442200	263.526184	87.653069	-510.502899	-156.347549	102.795273	-465.864136	303.935516	1440.914429	-396.872406	-104.773628	1455.055420	-373.485382	98.709236	1460.491089	-379.555084	124.190590	1753.642822	-492.518646	407.547150	1167.429688	-434.219299	-233.676559	1197.717163	-376.285248	357.507935	872.354736	-307.439667	-176.098892	898.223450	-397.678253	77.202827	1054.793457	536.580139	26.258286	899.321777	529.802429	222.140884
-424.812622	206.473206	956.962830	-416.743286	-54.301865	957.992126	-508.631592	223.610489	574.485352	-446.255890	-112.471512	579.915405	-510.478180	263.487671	87.624702	-510.479248	-156.331604	102.786423	-465.829651	303.923920	1440.898682	-396.844208	-104.805893	1454.962158	-373.477753	98.642662	1460.449219	-379.666992	124.082130	1753.654785	-492.454224	407.487122	1167.403198	-434.262909	-233.513748	1197.584229	-376.209137	357.371948	872.345581	-307.556763	-175.809769	898.119263	-397.692230	77.184029	1054.770020	536.600159	26.214048	899.307556	529.800659	222.078659
-424.880798	206.495178	956.959473	-416.782898	-54.296009	957.951294	-508.688293	223.597473	574.492249	-446.261047	-112.502274	579.871704	-510.475952	263.503693	87.619926	-510.512756	-156.358307	102.786659	-465.806854	303.880768	1440.863281	-396.824005	-104.833778	1454.871094	-373.466492	98.618919	1460.403564	-379.763977	123.999245	1753.663940	-492.413361	407.438660	1167.366821	-434.313232	-233.329605	1197.442749	-376.152161	357.254364	872.321899	-307.656982	-175.551056	898.024658	-397.747375	77.186417	1054.748413	536.585083	26.171492	899.320068	529.762085	222.040482
-424.951752	206.493912	956.939575	-416.845337	-54.287952	957.910828	-508.776184	223.530731	574.483398	-446.834229	-112.927948	580.216614	-510.483185	263.495514	87.613945	-510.923431	-156.484222	102.873718	-465.669922	303.974274	1441.023560	-396.796295	-104.892372	1454.784424	-373.466888	98.589180	1460.353882	-379.862061	123.931595	1753.671753	-492.344513	407.342926	1167.329712	-434.419800	-233.194290	1197.285767	-376.136749	357.106812	872.282959	-307.771362	-175.256454	897.930420	-397.806732	77.183136	1054.716553	536.630798	26.157265	899.311401	529.782227	222.010056
-425.018707	206.524246	956.929260	-416.894226	-54.281445	957.872192	-508.800537	223.532532	574.479553	-446.253998	-112.696831	579.831177	-510.454468	263.501678	87.612923	-510.536499	-156.377777	102.788094	-465.662384	303.958221	1441.005127	-396.793304	-104.931686	1454.692505	-373.471802	98.562485	1460.320068	-379.976074	123.870216	1753.679565	-492.309875	407.306793	1167.321411	-434.544006	-233.057159	1197.153809	-376.167175	356.980865	872.227051	-307.970886	-174.993210	897.759216	-397.858551	77.192673	1054.690674	536.647705	26.116661	899.318298	529.785950	221.928070
-425.061493	206.493332	956.888916	-416.897491	-54.304188	957.861816	-508.844910	223.506470	574.452271	-446.250275	-112.809464	579.771790	-510.459869	263.486511	87.586060	-510.617645	-156.402130	102.810066	-465.664124	303.949341	1440.982666	-396.754547	-104.981728	1454.596313	-373.480286	98.522293	1460.263306	-380.075592	123.814781	1753.686279	-492.304413	407.239258	1167.292969	-434.752014	-232.953094	1196.955566	-376.238525	356.846161	872.171570	-308.214600	-174.755997	897.581299	-397.886658	77.180405	1054.666382	536.653809	26.068316	899.319519	529.812500	221.888474
-425.140259	206.435471	956.846436	-416.938965	-54.323318	957.865784	-508.815857	223.426651	574.405945	-446.196198	-112.859512	579.801758	-510.430878	263.477112	87.552330	-510.609375	-156.403748	102.817230	-465.681915	303.935791	1440.963135	-396.752075	-105.014214	1454.508423	-373.484558	98.476173	1460.215332	-380.176575	123.763344	1753.699951	-492.308716	407.169983	1167.252808	-434.900452	-232.697876	1196.797607	-376.334869	356.696075	872.123352	-308.512451	-174.520447	897.385864	-397.947815	77.162697	1054.647095	536.660828	26.006792	899.333984	529.803345	221.797058
-425.189667	206.460754	956.834045	-416.990234	-54.328064	957.831299	-508.828461	223.406387	574.403992	-446.192963	-112.957336	579.745178	-510.412598	263.474731	87.549904	-510.648468	-156.420731	102.828491	-465.681030	303.915222	1440.965576	-396.768768	-105.046837	1454.394897	-373.500916	98.454956	1460.195801	-380.278534	123.712212	1753.707642	-492.328674	407.086304	1167.233521	-435.083862	-232.730453	1196.667603	-376.463257	356.539612	872.064758	-308.778625	-174.279144	897.201294	-397.998871	77.164375	1054.624023	536.696960	25.962612	899.323975	529.819458	221.766586
-425.264404	206.455322	956.802612	-417.022919	-54.348339	957.824768	-508.854187	223.381531	574.405945	-446.134369	-113.044495	579.746033	-510.413269	263.489471	87.541344	-510.641357	-156.435806	102.854324	-465.719543	303.892639	1440.966309	-396.790344	-105.090813	1454.310181	-373.522125	98.440819	1460.162231	-380.381165	123.661896	1753.723022	-492.362305	407.003723	1167.235352	-435.211395	-232.625183	1196.550903	-376.627289	356.394012	872.009460	-309.089325	-174.042313	897.014893	-398.050812	77.164536	1054.604370	536.594421	26.015638	899.340332	529.540710	222.215546
-425.320465	206.454117	956.810669	-417.035583	-54.355896	957.820984	-508.858734	223.372482	574.378235	-446.154755	-113.115906	579.755676	-510.419678	263.480164	87.540695	-510.655548	-156.439865	102.881989	-465.760437	303.881256	1440.970581	-396.780762	-105.109962	1454.256470	-373.560425	98.404716	1460.140625	-380.488098	123.608551	1753.745972	-492.435608	406.908905	1167.230835	-435.262848	-232.418839	1196.503296	-376.819183	356.249939	871.977600	-309.592926	-173.998978	896.751404	-398.092529	77.159332	1054.608276	536.605408	25.987278	899.349487	529.541565	222.166962
-425.355865	206.446136	956.815613	-417.044739	-54.419170	957.843018	-508.880676	223.378983	574.374573	-446.183197	-113.171967	579.754822	-510.396667	263.491394	87.546921	-510.740631	-156.448746	102.867111	-465.786682	303.865845	1440.970215	-396.796600	-105.143196	1454.185059	-373.588959	98.411987	1460.105957	-380.593933	123.549049	1753.764038	-492.532227	406.818451	1167.216919	-435.242615	-232.103485	1196.432617	-377.035522	356.088043	871.934937	-309.660614	-173.559753	896.747070	-398.122345	77.131920	1054.623535	536.635864	25.905634	899.339661	529.587952	222.054413
-425.424622	206.478210	956.817993	-417.115265	-54.361195	957.802612	-508.931793	223.392929	574.389832	-446.190369	-113.179176	579.753357	-510.462585	263.526062	87.548134	-510.710114	-156.463287	102.874680	-465.854980	303.872101	1440.973999	-396.837616	-105.150757	1454.127686	-373.628784	98.395683	1460.094116	-380.711731	123.503052	1753.771240	-492.669861	406.717102	1167.192993	-435.411804	-232.108429	1196.327271	-377.294586	355.952850	871.872375	-309.965668	-173.285568	896.612793	-398.183044	77.161209	1054.602539	536.692383	25.866623	899.340576	529.619263	221.999863
-425.488220	206.463150	956.774353	-417.182831	-54.360981	957.804016	-508.934235	223.370941	574.376343	-446.276093	-113.302856	579.724182	-510.431274	263.528168	87.510178	-510.794189	-156.492111	102.894119	-465.916382	303.850830	1440.969238	-396.868805	-105.170166	1454.058105	-373.693787	98.401665	1460.078979	-380.823425	123.453743	1753.786255	-492.833252	406.617645	1167.182251	-435.603027	-232.104263	1196.245117	-377.558746	355.795013	871.812073	-310.403839	-173.103729	896.405823	-398.244629	77.170448	1054.580322	536.716553	25.853083	899.341125	529.612427	221.959854
-425.512665	206.461838	956.766541	-417.191406	-54.384094	957.804993	-509.006866	223.385635	574.398193	-446.317627	-113.327545	579.792114	-510.427246	263.541656	87.503487	-510.781250	-156.486176	102.877121	-465.986481	303.852844	1440.959229	-396.878845	-105.162994	1454.006592	-373.753845	98.373093	1460.063110	-380.929565	123.405975	1753.790039	-493.030273	406.493591	1167.162231	-435.735535	-231.741455	1196.162598	-377.844879	355.630280	871.765381	-310.825012	-172.874420	896.213318	-398.269958	77.162552	1054.578857	536.744934	25.821886	899.350281	529.644775	221.880081
-425.549438	206.499527	956.788269	-417.188477	-54.388283	957.803040	-509.062653	223.365616	574.380798	-446.409027	-113.380745	579.782837	-510.411255	263.539856	87.500984	-510.828156	-156.516785	102.878357	-466.071320	303.833771	1440.964233	-396.904724	-105.204643	1453.950684	-373.812103	98.379822	1460.049561	-381.047485	123.364487	1753.808350	-493.258545	406.394562	1167.134888	-435.783112	-231.833923	1196.133545	-378.175354	355.444824	871.723755	-311.123169	-172.595337	896.139709	-398.295258	77.173546	1054.590820	536.751587	25.741304	899.356323	529.667297	221.787888
-425.595825	206.452911	956.762695	-417.213074	-54.396828	957.806946	-509.075348	223.298050	574.373108	-446.400177	-113.355034	579.809937	-510.390594	263.537354	87.495300	-510.818848	-156.522186	102.852554	-466.162567	303.848755	1440.957153	-396.962433	-105.189873	1453.882690	-373.853729	98.360916	1460.046631	-381.156616	123.320122	1753.807129	-493.507294	406.311432	1167.128540	-435.950928	-231.794662	1196.055176	-378.522797	355.265198	871.657898	-311.515564	-172.410477	895.985107	-398.334717	77.158897	1054.580811	536.799072	25.674910	899.371948	529.735107	221.686691
-425.595520	206.513763	956.778198	-417.242889	-54.392536	957.805054	-509.147125	223.296753	574.398987	-446.521942	-113.465614	579.831238	-510.386169	263.540649	87.490265	-510.917114	-156.550262	102.880852	-466.255280	303.839874	1440.954712	-396.991699	-105.199181	1453.826782	-373.938293	98.362282	1460.018188	-381.269775	123.273445	1753.813110	-493.755371	406.228058	1167.111694	-436.126282	-231.766006	1196.014282	-378.849365	355.091827	871.634766	-312.110596	-172.423172	895.733459	-398.363251	77.181679	1054.590942	536.821411	25.588123	899.373047	529.758667	221.614868
-425.627563	206.515717	956.755005	-417.265930	-54.395302	957.807983	-509.413513	223.525696	574.449890	-446.539673	-113.471367	579.848877	-510.555450	263.542755	87.475060	-510.928986	-156.553970	102.883125	-466.367462	303.843842	1440.932739	-397.032318	-105.196564	1453.772217	-374.006927	98.394798	1460.007202	-381.374451	123.227325	1753.805542	-494.022675	406.178650	1167.089600	-436.360046	-231.535126	1195.833740	-379.223206	354.893158	871.571533	-312.290710	-172.061584	895.710510	-398.395721	77.191612	1054.581909	536.882935	25.530735	899.379089	529.831726	221.508316
-425.688446	206.503250	956.730286	-417.331512	-54.346169	957.801025	-509.719147	223.755814	574.506592	-446.564087	-113.472450	579.860352	-510.702209	263.565918	87.499298	-510.957611	-156.552216	102.921822	-466.453949	303.850800	1440.922974	-397.055298	-105.201736	1453.717651	-374.083862	98.402557	1459.980225	-381.491638	123.169861	1753.808594	-494.308655	406.136841	1167.067871	-436.449646	-231.614685	1195.839355	-379.712799	354.820435	871.518433	-312.632446	-171.840363	895.618652	-398.465179	77.216225	1054.567505	536.898438	25.440491	899.387817	529.874329	221.398651
-425.716888	206.537689	956.714661	-417.387146	-54.343624	957.769592	-509.393250	223.289230	574.399109	-446.602936	-113.497437	579.882202	-510.400482	263.538422	87.418564	-510.993744	-156.551178	102.926987	-466.542114	303.863007	1440.915405	-397.098602	-105.205330	1453.652588	-374.151398	98.421051	1459.934937	-381.589905	123.109451	1753.801392	-494.589966	406.077423	1167.034058	-436.609253	-231.623657	1195.782593	-380.127045	354.672272	871.453491	-313.043915	-171.681656	895.492126	-398.501251	77.226463	1054.542603	537.035645	25.201542	899.412170	530.201111	220.760193
-425.734009	206.541611	956.700989	-417.389496	-54.347290	957.754883	-509.275818	223.074539	574.349304	-446.570068	-113.435112	579.924133	-510.248260	263.517456	87.379982	-510.958527	-156.544205	102.921135	-466.783813	303.759186	1440.710938	-397.135925	-105.204506	1453.573608	-374.224792	98.438148	1459.892944	-381.702637	123.041466	1753.787598	-494.908356	406.079224	1167.008301	-436.785309	-231.570618	1195.733643	-380.555298	354.487030	871.394043	-313.355499	-171.490723	895.422791	-398.525696	77.227043	1054.531982	536.964111	25.206877	899.407166	530.013794	221.130661
-425.795380	206.520859	956.659424	-417.440521	-54.357597	957.762329	-509.411804	223.080200	574.359619	-446.567719	-113.453995	579.957825	-510.289093	263.542328	87.381668	-511.000519	-156.552872	102.919891	-466.733551	303.885773	1440.877808	-397.209045	-105.207100	1453.515625	-374.302643	98.445084	1459.858032	-381.813293	122.968552	1753.789795	-495.221313	406.007416	1167.016479	-436.946838	-231.559464	1195.673340	-381.002258	354.356964	871.342712	-313.699982	-171.316513	895.317566	-398.577332	77.230881	1054.513550	537.103516	24.982262	899.427002	530.364929	220.473434
-425.809479	206.556671	956.666199	-417.432343	-54.356949	957.753052	-509.665344	223.286575	574.425964	-446.650482	-113.482674	579.971680	-510.439087	263.508911	87.388824	-511.060760	-156.564285	102.920967	-466.815460	303.902740	1440.861328	-397.260529	-105.207657	1453.451538	-374.382416	98.462082	1459.820313	-381.915039	122.895561	1753.787231	-495.539886	405.975708	1167.022095	-437.112427	-231.571884	1195.647705	-381.419586	354.185516	871.268799	-314.105865	-171.229889	895.165222	-398.594421	77.244514	1054.515625	537.086914	24.813679	899.453918	530.421326	220.322662
-425.846954	206.571167	956.646790	-417.442139	-54.388058	957.753174	-509.503876	223.032715	574.343872	-446.688873	-113.516655	579.997803	-510.301056	263.529266	87.369278	-511.111359	-156.595322	102.946983	-467.047119	303.786255	1440.658813	-397.335968	-105.194237	1453.375366	-374.464478	98.495132	1459.792847	-382.000793	122.806969	1753.788086	-495.848267	406.008789	1166.979004	-437.266022	-231.542496	1195.597534	-381.911987	354.069397	871.186523	-314.427185	-171.141220	895.059326	-398.625671	77.245483	1054.507690	537.074829	24.636229	899.463318	530.517334	220.129044
-425.747101	206.351425	956.576233	-416.937347	-54.654285	957.962097	-509.761505	223.242310	574.391846	-446.621735	-113.433281	580.139160	-510.428558	263.550446	87.380829	-511.051086	-156.583252	102.904305	-467.115356	303.821503	1440.649902	-397.424133	-105.200783	1453.307739	-374.550598	98.508377	1459.767456	-382.092163	122.721619	1753.781738	-496.119476	406.006470	1166.984985	-437.439850	-231.540390	1195.543701	-382.396088	353.990448	871.114868	-314.741913	-171.072891	894.947144	-398.421021	77.139015	1054.598267	537.111877	24.501411	899.463684	530.620789	219.989685
-425.810455	206.435181	956.580139	-417.050537	-54.605404	957.933594	-509.722168	223.132645	574.359863	-446.681885	-113.503494	580.119263	-510.353912	263.543213	87.311371	-511.086456	-156.595398	102.919846	-467.205688	303.825500	1440.633423	-397.482086	-105.188133	1453.252808	-374.651886	98.527145	1459.733154	-382.167847	122.636116	1753.788330	-496.417908	406.005066	1166.986084	-437.602142	-231.537552	1195.498657	-382.932709	353.911072	871.037170	-315.034576	-171.016388	894.833801	-398.502441	77.188942	1054.584595	537.118103	24.311125	899.488281	530.732178	219.828568
-426.018738	206.633118	956.609314	-417.549591	-54.315350	957.744690	-509.951416	223.359955	574.416016	-446.697601	-113.501549	580.030090	-510.474396	263.585175	87.331314	-511.072510	-156.592667	102.904358	-467.127075	303.975189	1440.798462	-397.569916	-105.201263	1453.207153	-374.719727	98.553429	1459.718628	-382.254700	122.545929	1753.774536	-496.678223	405.952881	1167.004150	-437.792267	-231.480499	1195.441284	-383.450623	353.772400	870.977661	-315.283447	-170.950134	894.732727	-398.782928	77.328781	1054.488770	537.012207	24.289064	899.485596	530.547058	220.238968
-426.068939	206.667282	956.588623	-417.594360	-54.295193	957.726929	-509.991821	223.333389	574.388306	-446.643768	-113.505562	580.039917	-510.427063	263.599731	87.348640	-511.096619	-156.610657	102.925285	-467.222473	303.990112	1440.784668	-397.650696	-105.179260	1453.162354	-374.807251	98.557053	1459.713501	-382.332214	122.449173	1753.780640	-496.960297	405.938568	1166.976318	-437.936340	-231.470444	1195.384399	-383.923065	353.723206	870.894287	-315.545685	-170.901672	894.653442	-398.841797	77.357117	1054.472168	536.957886	24.089912	899.524780	530.609680	220.082581
-426.113831	206.697037	956.588257	-417.604462	-54.310959	957.731934	-510.040924	223.322357	574.409607	-446.633118	-113.541489	580.048462	-510.405151	263.586639	87.296967	-511.112183	-156.615692	102.947388	-467.301758	304.003754	1440.782104	-397.744263	-105.166412	1453.109863	-374.901184	98.575439	1459.662598	-382.422028	122.376213	1753.777344	-497.222778	405.909332	1166.990356	-438.105316	-231.490295	1195.327148	-384.437256	353.639069	870.815186	-315.784576	-170.881927	894.575928	-398.872559	77.368851	1054.475220	536.908020	23.927914	899.535339	530.714417	219.946457
-426.173828	206.711441	956.584656	-417.657043	-54.279465	957.733459	-510.134094	223.348999	574.384888	-446.655518	-113.591316	580.027588	-510.393829	263.592010	87.297325	-511.091431	-156.622192	102.938492	-467.524323	303.887115	1440.595703	-397.807220	-105.157944	1453.063232	-374.988922	98.604965	1459.656006	-382.499573	122.291801	1753.763550	-497.492950	405.941162	1166.993774	-438.254517	-231.432373	1195.286133	-384.960968	353.619354	870.754761	-316.048065	-170.887527	894.467468	-398.940796	77.394081	1054.477051	536.876587	23.759033	899.538208	530.832397	219.806168
-426.220154	206.783707	956.592102	-417.734802	-54.240192	957.700745	-510.222656	223.340866	574.414612	-446.592926	-113.572777	580.026794	-510.418976	263.608063	87.304680	-511.067688	-156.608871	102.931259	-467.615448	303.905426	1440.573120	-397.899536	-105.147835	1453.008057	-375.062012	98.613266	1459.649658	-382.579590	122.200478	1753.761963	-497.751617	405.922760	1166.992920	-438.405731	-231.431213	1195.221436	-385.490112	353.606506	870.674500	-316.236298	-170.865707	894.441650	-399.006287	77.431854	1054.465332	536.825867	23.536221	899.538147	530.950867	219.645660
-426.308167	206.768692	956.552551	-417.830780	-54.210793	957.697144	-510.302216	223.357819	574.401123	-446.569824	-113.555702	579.977295	-510.420502	263.612976	87.311302	-511.067505	-156.608673	102.930214	-467.558472	304.046875	1440.756470	-397.962219	-105.130417	1452.964478	-375.163574	98.636520	1459.602295	-382.654816	122.111694	1753.749634	-498.002136	405.905670	1167.035034	-438.563873	-231.435211	1195.178467	-386.001373	353.593536	870.605225	-316.464600	-170.887009	894.336609	-399.103210	77.451797	1054.444824	536.770447	23.352287	899.582886	531.074280	219.470901
-426.353546	206.784546	956.537537	-417.851410	-54.212036	957.696594	-510.333954	223.333237	574.386536	-446.620087	-113.618988	579.985779	-510.384155	263.591522	87.264076	-511.112671	-156.625992	102.935150	-467.784973	303.942688	1440.560425	-398.030182	-105.130890	1452.931152	-375.252563	98.641640	1459.573608	-382.721527	122.027054	1753.738281	-498.286407	405.934235	1167.013550	-438.671539	-231.459763	1195.191284	-386.474030	353.624451	870.528809	-316.688141	-170.929626	894.270752	-399.147888	77.466217	1054.439697	536.735535	23.124125	899.606201	531.165833	219.313477
-426.426849	206.781265	956.531616	-417.906372	-54.229568	957.709167	-510.407166	223.335999	574.399048	-446.633881	-113.567245	580.006836	-510.385010	263.610107	87.262123	-511.090881	-156.610840	102.938011	-467.723267	304.094543	1440.741699	-398.111145	-105.119690	1452.886230	-375.357269	98.660942	1459.547119	-382.798431	121.959671	1753.730957	-498.540588	405.900421	1167.040771	-438.839539	-231.437897	1195.173584	-386.973450	353.626556	870.433228	-316.950226	-171.007080	894.168274	-399.218353	77.464073	1054.444458	536.761414	22.905621	899.657959	531.308594	219.123138
-426.485443	206.860687	956.534607	-418.001404	-54.193302	957.681396	-510.491516	223.327179	574.386536	-446.666443	-113.502083	579.976257	-510.386444	263.599884	87.262032	-511.083405	-156.596466	102.959534	-467.818512	304.106750	1440.731934	-398.196686	-105.125290	1452.853027	-375.440582	98.681351	1459.530884	-382.848633	121.881508	1753.727661	-498.829559	405.906952	1167.076660	-438.997467	-231.405075	1195.112915	-387.442169	353.663239	870.359558	-317.177490	-171.076416	894.074402	-399.290558	77.507164	1054.431152	536.766052	22.632465	899.701294	531.412415	218.924789
-426.567139	206.854248	956.520142	-418.085480	-54.157219	957.680359	-510.503754	223.274658	574.387207	-446.724487	-113.543785	579.987671	-510.327850	263.603455	87.255600	-511.117462	-156.607391	102.967476	-467.909393	304.098511	1440.723755	-398.290405	-105.123314	1452.814209	-375.534576	98.684929	1459.513794	-382.915680	121.810837	1753.714844	-499.062439	405.907684	1167.063232	-439.141449	-231.433090	1195.095825	-387.861816	353.642853	870.316895	-317.580353	-171.306122	893.902527	-399.380035	77.526787	1054.424805	536.853760	22.251886	899.756165	531.723694	218.174103
-426.625305	206.842438	956.502869	-418.091675	-54.175434	957.674133	-510.579346	223.251907	574.383240	-446.740265	-113.464760	579.981262	-510.350403	263.587433	87.221573	-511.151794	-156.601303	102.916771	-467.989380	304.111053	1440.721191	-398.390778	-105.122925	1452.782471	-375.651886	98.689095	1459.493042	-382.978424	121.745224	1753.696655	-499.295715	405.944000	1167.099854	-439.270691	-231.428268	1195.063232	-388.306885	353.774933	870.249756	-317.739166	-171.355484	893.836975	-399.417450	77.520256	1054.414307	536.885864	21.903793	899.784851	531.798767	217.895386
-426.697479	206.844330	956.476013	-418.186676	-54.142845	957.680542	-510.625702	223.219070	574.367615	-446.739166	-113.397690	579.932007	-510.329834	263.600616	87.231239	-511.120117	-156.594284	102.883415	-468.079010	304.134033	1440.706421	-398.472015	-105.119308	1452.735352	-375.753204	98.691566	1459.446899	-383.030823	121.690155	1753.683594	-499.529724	405.957336	1167.111450	-439.379974	-231.416458	1195.035034	-388.783722	353.885803	870.199219	-317.748901	-171.288177	893.867188	-399.498413	77.548111	1054.403320	536.880676	21.558020	899.804688	531.820068	217.583008
-426.789673	206.922119	956.473022	-418.240417	-54.137325	957.642639	-510.751770	223.273682	574.399536	-446.747833	-113.385216	579.932983	-510.359497	263.621460	87.221428	-511.113861	-156.592499	102.881180	-468.189087	304.135712	1440.712646	-398.562622	-105.119881	1452.693481	-375.848480	98.684021	1459.447266	-383.088074	121.641754	1753.663940	-499.783997	405.985931	1167.131958	-439.492828	-231.425934	1195.019165	-389.213013	353.938110	870.143372	-317.904144	-171.386276	893.805969	-399.566132	77.579971	1054.381714	536.725647	21.467356	899.852356	531.424805	217.954300
-426.839569	206.922592	956.485107	-418.309479	-54.129250	957.661316	-510.683929	223.109390	574.364929	-446.744629	-113.292412	579.945129	-510.262238	263.610199	87.207100	-511.117218	-156.594162	102.868240	-468.294617	304.143005	1440.722656	-398.649384	-105.128288	1452.678955	-375.954407	98.673302	1459.420898	-383.141357	121.590042	1753.648560	-500.020569	405.987610	1167.150024	-439.590454	-231.448563	1194.984985	-389.551727	353.994354	870.092346	-318.019409	-171.444122	893.790710	-399.638458	77.584648	1054.400146	536.834351	20.980909	899.885254	531.777832	217.574966
-426.939117	206.987839	956.507751	-418.452728	-54.060024	957.642761	-510.963226	223.264709	574.411926	-446.819275	-113.332420	579.950562	-510.359863	263.620483	87.199837	-511.145966	-156.608154	102.900810	-468.388916	304.158508	1440.748413	-398.756775	-105.123596	1452.658813	-376.067871	98.677055	1459.418579	-383.205902	121.537216	1753.663574	-500.250092	405.995483	1167.184937	-439.660034	-231.506287	1194.997314	-389.935181	354.153900	870.091553	-318.117157	-171.488846	893.806702	-399.746094	77.633141	1054.399170	536.678833	20.782766	899.923401	531.471008	217.087708
-427.068146	206.985275	956.481506	-418.501282	-54.083622	957.648071	-510.728241	222.929077	574.306946	-446.924316	-113.420479	579.961060	-510.133240	263.628601	87.167068	-511.232117	-156.639923	102.916061	-468.470856	304.153168	1440.766113	-398.858459	-105.130875	1452.638916	-376.154938	98.691650	1459.413330	-383.284851	121.487144	1753.662842	-500.471863	405.987305	1167.223022	-439.751068	-231.529419	1194.996704	-390.302002	354.352081	870.126343	-318.253357	-171.601547	893.764954	-399.831940	77.638893	1054.387817	536.589539	20.450947	899.974609	531.480103	216.686020
-427.149475	206.965607	956.496399	-418.556610	-54.098087	957.664185	-510.830017	222.908188	574.309021	-447.018921	-113.457703	579.986145	-510.133087	263.618561	87.162529	-511.244019	-156.635803	102.909340	-468.563782	304.160339	1440.773804	-398.944946	-105.125359	1452.624512	-376.246216	98.674713	1459.392334	-383.354095	121.443535	1753.676025	-500.678467	406.014465	1167.261230	-439.846863	-231.568481	1195.005493	-390.655212	354.547668	870.159485	-318.332123	-171.688934	893.781006	-399.906677	77.624397	1054.404785	536.292664	20.330278	900.018677	530.785400	216.472061
-427.219238	206.965820	956.477234	-418.580505	-54.141235	957.659790	-510.904999	222.871689	574.295776	-447.030762	-113.402023	579.951355	-510.091248	263.601654	87.139198	-511.230865	-156.638260	102.915131	-468.650970	304.150604	1440.782837	-399.026764	-105.104050	1452.604492	-376.320587	98.664017	1459.375977	-383.434540	121.399437	1753.674072	-500.882294	406.060272	1167.297363	-439.918457	-231.582748	1194.979126	-390.970978	354.701752	870.167419	-318.375336	-171.754669	893.781921	-399.948914	77.612404	1054.391724	536.143982	19.937693	900.079773	530.818604	216.073166
-427.281158	206.981476	956.489136	-418.598877	-54.149944	957.661621	-511.060822	222.911530	574.342590	-447.050812	-113.346901	579.972961	-510.149536	263.665039	87.150055	-511.216400	-156.629562	102.864044	-468.737366	304.140808	1440.777710	-399.091278	-105.117836	1452.583496	-376.387146	98.679634	1459.352173	-383.516235	121.356789	1753.673950	-501.070435	406.131287	1167.330322	-440.000793	-231.620163	1194.961548	-391.210968	354.760651	870.108032	-318.354950	-171.765564	893.805176	-399.989471	77.615814	1054.398682	536.172913	19.347761	900.122742	531.519775	213.892303
-427.422729	207.035172	956.493042	-418.749634	-54.098156	957.642212	-511.213409	222.942795	574.336487	-447.186615	-113.462936	579.999939	-510.143158	263.662140	87.145164	-511.245636	-156.638931	102.874367	-468.805756	304.143188	1440.782227	-399.166107	-105.112961	1452.578247	-376.461975	98.671761	1459.318604	-383.596588	121.326202	1753.679443	-501.253326	406.196442	1167.373779	-440.101593	-231.631653	1194.965698	-391.407379	354.769135	870.062988	-318.463165	-171.893265	893.804993	-400.118805	77.659615	1054.387085	535.860901	18.415815	900.140259	532.427002	214.410934
-427.515869	207.065643	956.526672	-418.835693	-54.087601	957.664917	-511.358490	222.936340	574.346924	-447.366669	-113.578125	580.005920	-510.158417	263.678406	87.152596	-511.343994	-156.699677	102.891815	-468.902008	304.153687	1440.799438	-399.219147	-105.121223	1452.590210	-376.587585	98.674576	1459.306396	-383.694183	121.291435	1753.702637	-501.427368	406.251282	1167.418335	-440.221436	-231.635986	1194.959473	-391.620239	354.889740	870.074158	-318.513702	-171.984146	893.849670	-400.216339	77.676338	1054.417236	535.689514	18.032614	900.194519	532.770874	214.033279
-427.675720	207.075867	956.526001	-419.000763	-54.072056	957.668335	-511.510590	222.917511	574.312866	-447.424438	-113.542755	580.023560	-510.159241	263.664886	87.143990	-511.383148	-156.711105	102.895134	-469.008179	304.150513	1440.838013	-399.282288	-105.136314	1452.584106	-376.690399	98.675385	1459.296265	-383.797913	121.257431	1753.709961	-501.608002	406.327148	1167.472656	-440.327759	-231.680359	1195.000854	-391.828644	355.053009	870.083313	-318.592957	-172.067795	893.863892	-400.371582	77.690521	1054.416870	535.464966	17.737455	900.202576	533.009094	213.719711
-427.841187	207.075912	956.526428	-419.176910	-54.016411	957.660950	-511.665527	222.878143	574.313721	-447.636719	-113.666130	580.038147	-510.161285	263.683258	87.108971	-511.445618	-156.719696	102.912628	-469.120880	304.136230	1440.845825	-399.343079	-105.142525	1452.587646	-376.781158	98.665245	1459.291870	-383.883453	121.224365	1753.727539	-501.758820	406.411896	1167.517944	-440.421509	-231.654770	1195.004272	-392.010803	355.197723	870.106079	-318.634277	-172.134537	893.878967	-400.518768	77.715538	1054.407837	535.185242	17.422737	900.239929	533.277649	213.400055
-427.958405	207.091156	956.531128	-419.288574	-54.014008	957.649475	-511.810730	222.854797	574.322327	-447.646027	-113.600082	580.017151	-510.138000	263.707062	87.088692	-511.398254	-156.701523	102.897537	-469.226898	304.124817	1440.830811	-399.408081	-105.130051	1452.564209	-376.861145	98.671547	1459.276001	-383.959137	121.197762	1753.734619	-501.876312	406.449402	1167.541260	-440.522552	-231.702316	1194.997437	-392.188599	355.386749	870.104065	-318.737457	-172.284592	893.826233	-400.615509	77.719330	1054.400269	534.964783	17.054178	900.258301	533.766785	213.080048
-428.052917	207.069717	956.482422	-419.301910	-54.121540	957.648071	-511.928192	222.870407	574.298889	-447.679443	-113.560600	580.025085	-510.150726	263.693481	87.073814	-511.422974	-156.717621	102.878593	-469.310364	304.119904	1440.819580	-399.451721	-105.137993	1452.534058	-376.952209	98.671722	1459.250854	-384.041748	121.183014	1753.732666	-501.969177	406.479065	1167.564453	-440.563873	-231.672134	1194.942627	-392.339081	355.555695	870.124756	-318.740051	-172.330627	893.810852	-400.666443	77.679329	1054.374268	535.084106	17.136490	900.302795	534.349182	212.786285
-428.151367	207.051727	956.469727	-419.367279	-54.157364	957.656677	-512.020935	222.823059	574.313904	-447.766754	-113.567917	580.020081	-510.118164	263.702332	87.076065	-511.397980	-156.707245	102.850525	-469.402832	304.108398	1440.838501	-399.499298	-105.136978	1452.524292	-377.059113	98.676971	1459.224243	-384.112244	121.174736	1753.732544	-502.062164	406.526031	1167.584717	-440.594543	-231.696716	1194.956543	-392.466431	355.751404	870.136536	-318.764801	-172.419449	893.786804	-400.739929	77.663467	1054.370117	534.831787	16.803808	900.272217	534.985107	212.237518
-428.268036	207.073776	956.479797	-419.498413	-54.121872	957.681152	-512.159668	222.804825	574.305847	-447.795013	-113.501671	579.977478	-510.152649	263.718811	87.113747	-511.387238	-156.717102	102.834892	-469.543945	304.087891	1440.828491	-399.573761	-105.138847	1452.506470	-377.152954	98.674637	1459.215942	-384.191040	121.164192	1753.744629	-502.147003	406.585327	1167.604248	-440.651764	-231.742599	1194.948364	-392.551483	355.965729	870.168335	-318.997711	-172.665588	893.661682	-400.869934	77.696198	1054.388794	534.276428	16.272997	900.188721	535.510315	211.925446
-428.395813	207.084961	956.507324	-419.637421	-54.090256	957.680603	-512.264038	222.780518	574.288269	-447.772827	-113.381744	580.009583	-510.154541	263.719452	87.099579	-511.316132	-156.692245	102.805550	-469.663025	304.105957	1440.857544	-399.661346	-105.114281	1452.492920	-377.247894	98.677269	1459.223145	-384.279968	121.155853	1753.744263	-502.233093	406.599518	1167.625977	-440.685852	-231.745651	1194.956543	-392.609711	356.130493	870.188293	-319.058228	-172.724106	893.661682	-401.006683	77.706108	1054.403198	534.016785	15.963241	900.172424	536.149475	211.573227
-428.513367	207.107834	956.520569	-419.742188	-54.084461	957.709656	-512.371155	222.712708	574.320496	-447.781403	-113.311684	579.996399	-510.171143	263.697174	87.045479	-511.309570	-156.672287	102.799309	-469.785370	304.104309	1440.859863	-399.734192	-105.125053	1452.486694	-377.364990	98.697762	1459.211792	-384.366913	121.162010	1753.745728	-502.337128	406.638245	1167.653564	-440.710480	-231.794617	1194.957520	-392.657898	356.292999	870.202087	-319.112183	-172.786469	893.658203	-401.129486	77.727028	1054.427002	533.770874	15.613519	900.138000	537.096924	211.039597
-428.662415	207.019821	956.491333	-419.832001	-54.123615	957.727478	-512.465210	222.692764	574.301941	-447.942169	-113.499321	580.028503	-510.167145	263.701050	87.067375	-511.385406	-156.715515	102.827110	-469.898438	304.096252	1440.839844	-399.816681	-105.115936	1452.464844	-377.470093	98.708389	1459.217896	-384.452362	121.159088	1753.739868	-502.411621	406.646759	1167.634766	-440.714233	-231.797943	1194.945068	-392.684418	356.455170	870.208191	-319.018829	-172.718521	893.712036	-401.242249	77.686630	1054.419434	533.418884	15.387911	900.056152	537.660950	211.280502
-428.762726	207.023041	956.496521	-419.915222	-54.130440	957.697876	-512.538696	222.676208	574.282837	-448.028107	-113.603607	580.009399	-510.150818	263.694061	87.021233	-511.476196	-156.745987	102.818581	-470.008636	304.110687	1440.846680	-399.904175	-105.087402	1452.427490	-377.558746	98.703102	1459.186157	-384.533569	121.162659	1753.732666	-502.462616	406.679413	1167.653564	-440.698212	-231.831711	1194.923340	-392.720276	356.605347	870.212097	-319.051849	-172.754181	893.681946	-401.327545	77.673523	1054.405884	533.049805	15.208364	899.951050	538.044006	210.743790
-428.898651	207.015152	956.470032	-420.035400	-54.138107	957.671753	-512.620850	222.652695	574.273193	-448.074127	-113.651566	579.975037	-510.139282	263.705170	87.008781	-511.471313	-156.779083	102.836929	-470.104797	304.113831	1440.829590	-399.940277	-105.072731	1452.417114	-377.648071	98.718117	1459.141846	-384.591919	121.186752	1753.721313	-502.505615	406.720062	1167.653076	-440.693451	-231.834549	1194.920288	-392.730957	356.754822	870.212402	-319.055725	-172.775955	893.645447	-401.450378	77.667442	1054.378296	532.671814	15.106042	899.872864	538.292542	210.931152
-429.046600	206.985428	956.447266	-420.164978	-54.147076	957.651978	-512.740906	222.675735	574.271118	-448.097382	-113.698364	579.988892	-510.204559	263.757507	87.039063	-511.473236	-156.777435	102.827774	-470.202026	304.103333	1440.828857	-399.988403	-105.062996	1452.427734	-377.741150	98.740349	1459.129883	-384.662384	121.195786	1753.701416	-502.575897	406.736481	1167.637329	-440.689636	-231.849411	1194.928711	-392.762390	356.865021	870.219971	-319.114014	-172.800430	893.624146	-401.576233	77.651360	1054.353882	532.320740	14.699568	899.737854	539.367432	210.384338
-429.120575	206.971054	956.452637	-420.261871	-54.155312	957.677490	-512.973083	222.801575	574.306458	-448.093719	-113.694252	580.010437	-510.304901	263.768524	87.017921	-511.459534	-156.767639	102.821320	-470.317627	304.128082	1440.827271	-400.068329	-105.039871	1452.419434	-377.864136	98.735092	1459.121216	-384.739014	121.203453	1753.693604	-502.633179	406.775635	1167.652710	-440.743408	-231.834137	1194.936279	-392.769287	356.976501	870.227539	-319.312500	-172.946533	893.551392	-401.674683	77.645142	1054.372314	531.974121	14.468338	899.666199	539.863892	210.120071
-429.249756	206.945877	956.461304	-420.383179	-54.111996	957.695801	-513.109375	222.819809	574.330444	-448.162933	-113.689690	579.986877	-510.311310	263.768433	87.017258	-511.432617	-156.758926	102.852882	-470.419434	304.126038	1440.833496	-400.118134	-105.046341	1452.417480	-377.968109	98.755669	1459.119385	-384.801910	121.223488	1753.681152	-502.699493	406.807678	1167.648926	-440.774994	-231.801620	1194.951172	-392.800049	357.069427	870.235657	-319.201904	-172.773712	893.642822	-401.804138	77.658699	1054.386719	531.683594	14.240994	899.606018	540.430969	209.796295
-429.370209	206.911194	956.454163	-420.476257	-54.124729	957.719482	-512.951660	222.490784	574.232727	-448.089691	-113.553864	579.998596	-510.151794	263.737640	86.983994	-511.347290	-156.745071	102.829910	-470.552063	304.113800	1440.822876	-400.208496	-105.042397	1452.409668	-378.089905	98.743683	1459.117554	-384.872406	121.235001	1753.663330	-502.758850	406.819550	1167.636108	-440.867615	-231.804016	1194.913208	-392.781281	357.162354	870.251648	-319.233246	-172.754333	893.654053	-401.912109	77.648933	1054.395142	531.441223	13.942025	899.556519	541.236755	209.548157
-429.465210	206.912933	956.442566	-420.538300	-54.188965	957.733459	-513.077026	222.493378	574.268616	-448.159119	-113.568855	580.028748	-510.196381	263.744537	86.989456	-511.345642	-156.747940	102.823586	-470.654724	304.114014	1440.799194	-400.263214	-105.039093	1452.417480	-378.215668	98.745041	1459.074707	-384.932922	121.251640	1753.635010	-502.829285	406.852631	1167.641479	-440.929626	-231.820877	1194.897705	-392.769623	357.202637	870.252136	-319.303009	-172.739929	893.623657	-402.001526	77.629456	1054.398804	531.136047	13.597966	899.431702	542.189941	208.975357
-429.596527	206.851334	956.423035	-420.603333	-54.229671	957.751343	-513.206055	222.480972	574.257202	-448.247711	-113.609879	580.014709	-510.195190	263.744934	86.987343	-511.383057	-156.734131	102.785156	-470.801636	304.114777	1440.786743	-400.349487	-105.022507	1452.379272	-378.321960	98.752457	1459.064941	-384.991241	121.260429	1753.610596	-502.893890	406.857391	1167.591431	-440.990692	-231.761642	1194.869141	-392.760681	357.295471	870.268677	-319.276489	-172.669388	893.637268	-402.096985	77.598274	1054.397095	530.774536	13.236585	899.314941	543.097473	208.237320
-429.695435	206.881546	956.409790	-420.675598	-54.243629	957.719177	-513.641663	222.836594	574.328308	-448.254730	-113.517555	579.993774	-510.430908	263.756592	87.030685	-511.321014	-156.705750	102.745850	-470.930206	304.089996	1440.748169	-400.434448	-105.027916	1452.390381	-378.436981	98.758087	1459.046143	-385.057617	121.281975	1753.586548	-502.963257	406.877472	1167.591187	-441.077698	-231.751129	1194.868774	-392.767822	357.310974	870.250366	-319.331604	-172.609711	893.628601	-402.179108	77.601601	1054.373657	530.456360	13.019428	899.265320	543.744507	207.947144
-429.777161	206.903778	956.431885	-420.751801	-54.238659	957.738647	-513.787109	222.836914	574.362427	-448.408691	-113.630272	580.029419	-510.469330	263.754425	87.024590	-511.343903	-156.715820	102.782913	-471.029510	304.090698	1440.758545	-400.499084	-105.027451	1452.413574	-378.547882	98.745201	1459.040405	-385.125336	121.300781	1753.583374	-503.027832	406.852203	1167.560791	-441.172791	-231.698502	1194.881836	-392.757660	357.324585	870.263611	-319.368469	-172.536316	893.661499	-402.270691	77.614189	1054.397339	530.254761	12.669722	899.225647	544.521423	207.531036
-429.909607	206.930115	956.451660	-420.878265	-54.231533	957.728333	-513.860413	222.806580	574.346191	-448.564789	-113.720917	580.062805	-510.468842	263.749481	86.995178	-511.437256	-156.746613	102.796356	-471.141144	304.093750	1440.770508	-400.592499	-105.032356	1452.443481	-378.648499	98.754623	1459.050415	-385.190674	121.328766	1753.581787	-503.115112	406.867523	1167.559692	-441.293701	-231.690720	1194.899536	-392.725952	357.334534	870.269714	-319.433044	-172.445450	893.712280	-402.385773	77.620628	1054.398804	530.012695	12.455637	899.216614	545.112671	207.261627
-430.016510	206.934753	956.469971	-420.955322	-54.233318	957.743103	-513.831726	222.671402	574.335815	-448.568665	-113.693253	580.069275	-510.379852	263.744629	87.008774	-511.337738	-156.714157	102.777565	-471.253113	304.078461	1440.758301	-400.708771	-105.060982	1452.447144	-378.761292	98.762321	1459.066895	-385.263031	121.352806	1753.580566	-503.184540	406.847504	1167.563232	-441.392487	-231.685654	1194.903320	-392.697357	357.354248	870.301270	-319.536652	-172.388458	893.713806	-402.495575	77.622765	1054.419556	529.837585	12.138955	899.213135	545.859436	206.813187
-430.137634	206.931595	956.446411	-421.035980	-54.262589	957.758057	-513.902039	222.674255	574.326172	-448.550018	-113.574356	580.067261	-510.353668	263.741974	87.008911	-511.357513	-156.716599	102.779037	-471.400940	304.079041	1440.754517	-400.826721	-105.060249	1452.450195	-378.856689	98.757347	1459.060181	-385.349060	121.382019	1753.575806	-503.264771	406.843689	1167.553345	-441.501282	-231.616150	1194.890381	-392.667969	357.332520	870.328125	-319.557739	-172.276962	893.739807	-402.595093	77.624344	1054.414673	529.546631	11.871273	899.164185	546.373291	206.518677
-430.246002	206.896118	956.443176	-421.089478	-54.294270	957.760315	-513.952759	222.646561	574.317688	-448.515167	-113.537872	580.042175	-510.384186	263.758636	87.013947	-511.321075	-156.718781	102.754578	-471.527710	304.078979	1440.727295	-400.948853	-105.057587	1452.440796	-378.979553	98.742592	1459.050171	-385.431000	121.397125	1753.555420	-503.322571	406.791718	1167.516235	-441.581940	-231.682159	1194.902954	-392.646240	357.307373	870.339111	-319.589294	-172.130051	893.780396	-402.680634	77.597496	1054.415161	529.356140	11.618382	899.120422	546.992981	206.139755
-430.333923	206.883621	956.442200	-421.108185	-54.332321	957.762756	-514.176575	222.788223	574.352783	-448.590424	-113.588974	580.052124	-510.506683	263.771301	86.993454	-511.399719	-156.734589	102.709755	-471.665527	304.085297	1440.735596	-401.073395	-105.059250	1452.424316	-379.080414	98.737869	1459.034790	-385.517242	121.421707	1753.545410	-503.410675	406.775177	1167.489746	-441.782806	-231.519608	1194.760498	-392.626190	357.280182	870.354370	-319.616760	-171.995377	893.795898	-402.741455	77.579208	1054.417603	529.158447	11.252528	899.104797	547.573853	205.721283
-430.466980	206.821320	956.442261	-421.179626	-54.359150	957.771729	-514.093262	222.660492	574.311279	-448.571503	-113.530716	580.048889	-510.373901	263.752502	86.987602	-511.324890	-156.729263	102.717354	-471.765472	304.095337	1440.732544	-401.166260	-105.053223	1452.420654	-379.184967	98.753143	1459.028076	-385.608154	121.443710	1753.539551	-503.498993	406.732025	1167.482910	-441.777161	-231.669556	1194.840088	-392.596069	357.223053	870.364929	-319.673981	-171.877487	893.835388	-402.854889	77.543182	1054.424683	528.930786	11.004204	899.048401	548.044250	205.406570
-430.569977	206.775650	956.428772	-421.261841	-54.371689	957.790039	-513.938538	222.413406	574.275391	-448.647919	-113.627258	580.057190	-510.244812	263.735199	86.961792	-511.389862	-156.767075	102.760902	-472.006134	303.980652	1440.577271	-401.265320	-105.044769	1452.412476	-379.300018	98.766670	1459.022217	-385.714813	121.458450	1753.525513	-503.599884	406.732544	1167.452148	-441.856720	-231.676041	1194.853760	-392.605682	357.174316	870.387939	-319.802368	-171.775650	893.852905	-402.956635	77.527618	1054.429077	528.778748	10.650709	899.018188	548.554443	204.996674
-430.684479	206.770599	956.427673	-421.397308	-54.354073	957.778076	-513.982300	222.374588	574.244324	-448.711365	-113.705307	580.048584	-510.254303	263.744720	86.970253	-511.453644	-156.837204	102.797157	-472.130219	303.982849	1440.591309	-401.339294	-105.039825	1452.416748	-379.415894	98.782501	1459.025635	-385.804443	121.477798	1753.520264	-503.666962	406.720428	1167.458252	-441.949341	-231.640625	1194.879883	-392.599640	357.091064	870.393127	-319.933441	-171.682602	893.830017	-403.078979	77.528214	1054.421997	528.636719	10.329602	899.019287	548.999146	204.628052
-430.813812	206.762238	956.419312	-421.521667	-54.352009	957.756531	-514.065857	222.402939	574.253052	-448.760529	-113.754509	580.074036	-510.241272	263.743378	86.972252	-511.563782	-156.915482	102.797043	-472.233551	303.987396	1440.572144	-401.406189	-105.030396	1452.417603	-379.528015	98.787880	1459.004395	-385.918762	121.490891	1753.501343	-503.745300	406.678619	1167.421631	-442.032349	-231.629532	1194.860840	-392.613281	357.000641	870.403198	-320.053894	-171.599426	893.803650	-403.197449	77.520935	1054.405151	528.522583	10.030088	899.009827	549.391968	204.337830
-430.891083	206.761398	956.411133	-421.591614	-54.363037	957.765320	-514.138245	222.380249	574.244507	-448.818512	-113.798180	580.056152	-510.251465	263.747314	86.944557	-511.576172	-156.954712	102.818146	-472.334229	303.986725	1440.548828	-401.502472	-105.017952	1452.390503	-379.648438	98.804840	1458.964355	-386.030304	121.504723	1753.484619	-503.820404	406.632202	1167.375732	-442.206757	-231.438965	1194.779175	-392.629333	356.910736	870.389099	-320.194946	-171.528137	893.757324	-403.277740	77.521675	1054.406860	529.185852	10.316632	898.686218	550.077515	204.252625
-430.985931	206.711914	956.371582	-421.659332	-54.391205	957.769226	-514.197449	222.357117	574.225769	-448.768921	-113.738045	580.063843	-510.241516	263.727783	86.939201	-511.559479	-156.975723	102.820862	-472.447021	303.998840	1440.513916	-401.581360	-105.001396	1452.389771	-379.766144	98.810638	1458.957031	-386.135986	121.514664	1753.480591	-503.889282	406.609344	1167.352295	-442.236176	-231.566483	1194.796387	-392.669037	356.816681	870.372131	-320.325470	-171.446411	893.741699	-403.369232	77.501198	1054.391235	529.054321	9.910077	898.705872	550.511108	204.017456
-431.054993	206.727875	956.397461	-421.753815	-54.393562	957.796936	-514.296570	222.358582	574.257446	-448.808594	-113.712234	580.056641	-510.254578	263.741821	86.930298	-511.183960	-156.563873	102.573227	-472.546173	303.990356	1440.536621	-401.668091	-105.027695	1452.373779	-379.869995	98.816994	1458.958862	-386.265228	121.521141	1753.472656	-503.950409	406.614044	1167.319336	-442.351196	-231.494629	1194.752075	-392.720581	356.688202	870.360352	-320.420471	-171.343018	893.754822	-403.464661	77.505882	1054.421265	528.541748	9.792269	898.719543	549.622437	202.709000
-431.112457	206.730301	956.407776	-421.813477	-54.426804	957.826355	-514.382935	222.363129	574.280701	-448.772186	-113.641487	580.056702	-510.280945	263.758240	86.937653	-511.465485	-156.925751	102.759521	-472.660126	304.006866	1440.519897	-401.730896	-105.039055	1452.380005	-379.993622	98.832642	1458.949951	-386.393860	121.523621	1753.478760	-504.027130	406.564331	1167.287842	-442.471893	-231.404434	1194.715454	-392.765259	356.570587	870.356750	-320.524597	-171.277115	893.728943	-403.549103	77.496338	1054.447144	528.496033	9.003033	898.784180	550.667542	203.187546
-431.206482	206.711334	956.367615	-421.946350	-54.418411	957.811523	-514.431702	222.367538	574.262512	-448.855408	-113.660637	580.022644	-510.271423	263.752594	86.912720	-511.430359	-156.894012	102.740005	-472.633667	304.126099	1440.674805	-401.816620	-105.028496	1452.359497	-380.117401	98.824257	1458.941040	-386.529572	121.514992	1753.466553	-504.076111	406.487671	1167.270874	-442.567902	-231.397369	1194.690796	-392.817963	356.415558	870.330017	-320.704041	-171.246735	893.665894	-403.657318	77.497391	1054.418335	528.069397	8.904975	898.759827	550.020203	202.037674
-431.324890	206.700531	956.347229	-422.075867	-54.431042	957.791565	-514.482544	222.335007	574.208679	-448.897705	-113.696388	580.045532	-510.288757	263.753693	86.889473	-511.129456	-156.536911	102.550911	-472.742950	304.113525	1440.651001	-401.897400	-105.038910	1452.329224	-380.257050	98.806862	1458.912964	-386.686615	121.521400	1753.460205	-504.145477	406.449615	1167.205444	-442.646179	-231.387726	1194.676880	-392.897247	356.310059	870.284546	-320.883789	-171.213226	893.604858	-403.779022	77.484932	1054.397705	528.054565	8.345860	898.734009	550.426636	202.084579
-431.379700	206.670776	956.323608	-422.103394	-54.461315	957.787964	-514.734924	222.548447	574.264099	-448.890442	-113.700607	580.036255	-510.442078	263.770081	86.905746	-511.117889	-156.520859	102.552010	-472.862518	304.099030	1440.613647	-401.988586	-105.030960	1452.309082	-380.350128	98.804176	1458.890747	-386.826294	121.521545	1753.455811	-504.220764	406.409973	1167.160034	-442.680206	-231.452362	1194.692749	-392.983429	356.165741	870.255371	-321.075348	-171.170197	893.527283	-403.827209	77.464516	1054.385498	528.060974	7.809669	898.726807	550.829346	202.193649
-431.430939	206.701035	956.313171	-422.174774	-54.502064	957.762024	-514.555664	222.347107	574.216309	-448.911011	-113.729286	580.052917	-510.302612	263.760223	86.915504	-511.151611	-156.534058	102.560974	-472.962738	304.091705	1440.600464	-402.083740	-105.043556	1452.299194	-380.459564	98.811012	1458.876221	-386.970093	121.527283	1753.452148	-504.303558	406.338837	1167.110962	-442.773773	-231.465317	1194.709961	-393.059296	356.034363	870.239441	-321.401581	-171.261307	893.402588	-403.889618	77.451324	1054.367676	528.069092	7.536041	898.689941	550.845398	201.950073
-431.488647	206.711868	956.320068	-422.254883	-54.511379	957.784363	-514.557068	222.344055	574.209900	-448.924011	-113.746048	580.047729	-510.271729	263.756317	86.903473	-511.175079	-156.544540	102.566483	-473.070740	304.087952	1440.577759	-402.195007	-105.049759	1452.317505	-380.560333	98.806137	1458.886230	-387.119019	121.521805	1753.454224	-504.403656	406.279816	1167.094604	-442.870178	-231.468170	1194.673828	-393.145111	355.882874	870.224243	-321.399536	-171.060684	893.472595	-403.975952	77.455177	1054.386475	528.070923	7.282962	898.694214	550.698730	201.679123
-431.562866	206.678864	956.317139	-422.373718	-54.483753	957.763428	-514.612305	222.319626	574.211914	-448.955261	-113.780533	580.016541	-510.298706	263.759369	86.900375	-511.159729	-156.544617	102.559113	-473.197052	304.087219	1440.576904	-402.328339	-105.054092	1452.299683	-380.680389	98.799522	1458.894531	-387.258423	121.518204	1753.455688	-504.514832	406.218262	1167.062744	-442.930389	-231.457687	1194.717651	-393.320740	355.946869	870.338928	-321.590881	-171.018875	893.433777	-404.082977	77.441826	1054.377075	528.081909	6.980594	898.638733	550.544739	201.406891
-431.642090	206.714691	956.320984	-422.501465	-54.451813	957.745239	-514.647156	222.354752	574.214844	-449.009399	-113.868004	580.022522	-510.313751	263.761597	86.915382	-511.181213	-156.558609	102.562675	-473.315216	304.092743	1440.581299	-402.450592	-105.073082	1452.271240	-380.813080	98.797417	1458.872925	-387.427368	121.514252	1753.454346	-504.634094	406.184296	1167.054688	-443.066742	-231.489182	1194.699097	-393.487732	355.820526	870.301392	-321.782684	-170.967377	893.430420	-404.190308	77.463097	1054.370972	528.141479	6.691580	898.622314	550.326477	201.168503
-431.689819	206.639038	956.300720	-422.481384	-54.535847	957.791565	-514.637329	222.324860	574.177063	-449.080933	-113.866379	580.032471	-510.306458	263.761139	86.912903	-511.213867	-156.566681	102.565163	-473.436523	304.078949	1440.578857	-402.582825	-105.054871	1452.251099	-380.928741	98.777428	1458.872192	-387.577332	121.507034	1753.455200	-504.757629	406.157745	1167.028198	-443.173645	-231.473083	1194.668945	-393.590057	355.629547	870.261353	-321.917480	-170.886337	893.434937	-404.240845	77.412704	1054.392212	528.216858	6.420685	898.589233	549.940613	200.875763
-431.751465	206.602325	956.286194	-422.526031	-54.580696	957.798767	-514.609863	222.295914	574.171448	-449.000824	-113.793259	580.058716	-510.302948	263.784302	86.918739	-511.182220	-156.557068	102.571320	-473.541260	304.083435	1440.565796	-402.710205	-105.067688	1452.239258	-381.036652	98.766693	1458.873047	-387.703247	121.511986	1753.457886	-504.877106	406.073212	1167.014526	-443.297577	-231.476654	1194.654053	-393.689026	355.426025	870.205078	-322.088318	-170.858322	893.410522	-404.306854	77.381050	1054.391479	528.502869	5.774108	898.588745	550.198547	199.850159
-431.787109	206.549957	956.270996	-422.579956	-54.583469	957.797546	-514.594482	222.262375	574.148193	-449.139923	-113.909164	580.029968	-510.271515	263.780792	86.903900	-511.313782	-156.662369	102.638306	-473.620361	304.091095	1440.571533	-402.830017	-105.063576	1452.229370	-381.151093	98.752602	1458.871582	-387.842743	121.499046	1753.451538	-505.009460	406.007935	1166.988037	-443.420563	-231.501419	1194.611572	-393.878662	355.306763	870.140869	-322.235992	-170.803375	893.398438	-404.370697	77.356697	1054.387695	528.881042	4.904035	898.575012	550.738831	198.361038
-431.832001	206.595322	956.297119	-422.667938	-54.616817	957.789124	-514.616333	222.313492	574.144470	-449.178955	-113.867538	580.032104	-510.285309	263.798340	86.905136	-511.214935	-156.574356	102.587799	-473.734772	304.094269	1440.536011	-402.950806	-105.086029	1452.240356	-381.285492	98.731712	1458.864502	-388.000488	121.500343	1753.452759	-505.137512	405.937286	1166.934814	-443.560059	-231.505768	1194.612305	-393.964264	355.034943	870.110046	-322.381897	-170.718079	893.412720	-404.441833	77.345505	1054.397949	528.448914	5.578273	898.508545	548.176331	200.598053
-431.932922	206.559235	956.294800	-422.762543	-54.613678	957.759216	-514.651062	222.320251	574.144409	-449.222076	-113.920334	580.062012	-510.307251	263.801147	86.905548	-511.248810	-156.584335	102.577415	-473.846375	304.086639	1440.525879	-403.092316	-105.096237	1452.243286	-381.414063	98.744354	1458.872437	-388.177368	121.485130	1753.461426	-505.315582	405.865692	1166.916626	-443.721283	-231.464951	1194.608154	-394.119873	354.845917	870.065491	-322.547089	-170.718887	893.401794	-404.546570	77.319252	1054.383545	528.520630	5.346931	898.498779	547.352112	200.589676
-432.001587	206.535446	956.306030	-422.824890	-54.656036	957.784912	-514.681458	222.308655	574.148743	-449.356079	-113.934715	580.078125	-510.357056	263.806061	86.885262	-511.232208	-156.583633	102.557648	-473.982697	304.082123	1440.515137	-403.205750	-105.108070	1452.239624	-381.542175	98.731209	1458.895020	-388.352783	121.477341	1753.470947	-505.464966	405.817322	1166.901245	-443.904602	-231.505722	1194.618408	-394.277649	354.702972	870.065613	-322.750549	-170.711029	893.390320	-404.625397	77.291603	1054.405029	528.660095	4.985030	898.476624	546.710754	200.253693
-432.084900	206.521774	956.321716	-422.903412	-54.653252	957.802246	-515.034119	222.663483	574.214539	-449.425354	-113.920471	580.092529	-510.592224	263.816315	86.946304	-511.198578	-156.579163	102.554375	-474.093445	304.089722	1440.511719	-403.317871	-105.114166	1452.269287	-381.678223	98.701683	1458.921143	-388.526428	121.449982	1753.482056	-505.627167	405.735260	1166.861938	-444.096466	-231.497208	1194.610107	-394.435120	354.568604	870.061890	-322.907623	-170.712326	893.381714	-404.725311	77.286606	1054.426025	528.752075	4.751699	898.494934	545.883789	199.727753
-432.146423	206.482941	956.346497	-422.955292	-54.676365	957.808594	-515.069336	222.681595	574.257751	-449.480347	-113.904243	580.107727	-510.583618	263.787689	86.933624	-511.294556	-156.601456	102.547722	-474.219910	304.067169	1440.528809	-403.463837	-105.146553	1452.270142	-381.769989	98.696777	1458.942505	-388.687561	121.440834	1753.494263	-505.735016	405.686951	1166.831055	-444.311615	-231.530380	1194.635620	-394.554535	354.446411	870.063782	-323.250946	-170.873596	893.286560	-404.796539	77.249214	1054.445068	528.942749	4.347359	898.527527	545.178101	199.444061
-432.241272	206.483429	956.335510	-423.055176	-54.675896	957.787598	-515.079163	222.648956	574.232788	-449.521454	-113.896950	580.132568	-510.568512	263.772797	86.938148	-511.248840	-156.591629	102.522255	-474.347260	304.041534	1440.479004	-403.586426	-105.164581	1452.258301	-381.880280	98.693428	1458.964478	-388.826416	121.415596	1753.489014	-505.888214	405.617126	1166.815674	-444.465332	-231.496017	1194.615479	-394.702240	354.275818	870.035339	-323.234406	-170.714661	893.380920	-404.889557	77.245659	1054.428101	529.084106	4.002970	898.548645	544.256409	199.114395
-432.321167	206.423187	956.325012	-423.117218	-54.727795	957.807190	-515.149597	222.626450	574.208496	-449.648102	-113.960747	580.148926	-510.592224	263.780151	86.941566	-511.714935	-156.973129	102.777664	-474.477661	304.031525	1440.461670	-403.712158	-105.167702	1452.261108	-381.993591	98.681465	1458.970093	-388.981018	121.408257	1753.497070	-506.017517	405.579132	1166.794312	-444.672180	-231.476059	1194.628540	-394.844391	354.174347	870.012390	-323.357819	-170.713272	893.396973	-404.977325	77.201836	1054.436401	529.248047	3.634176	898.552856	543.334595	198.777939
-432.393127	206.434662	956.336060	-423.197083	-54.749935	957.831665	-515.176941	222.605011	574.196350	-449.699066	-113.904022	580.154480	-510.551880	263.771301	86.916840	-511.670563	-156.963684	102.770256	-474.617249	304.013397	1440.443115	-403.842285	-105.189209	1452.286133	-382.109039	98.673309	1458.997070	-389.131073	121.400024	1753.509521	-506.129028	405.529388	1166.765869	-444.833862	-231.490463	1194.669067	-394.972870	354.085632	870.001221	-323.511902	-170.722504	893.433960	-405.057159	77.200500	1054.454956	529.429871	3.207680	898.535461	542.398926	198.505463
-432.487518	206.425507	956.344299	-423.362122	-54.704899	957.823914	-515.193604	222.598068	574.182312	-449.900787	-114.039711	580.138367	-510.513367	263.766357	86.915398	-511.755219	-156.950333	102.783951	-474.711273	304.014404	1440.470215	-403.999359	-105.216118	1452.307007	-382.242523	98.659424	1459.005737	-389.295410	121.391495	1753.517090	-506.278442	405.511505	1166.774414	-445.016357	-231.509857	1194.702881	-395.140961	354.011566	869.986023	-323.656128	-170.771179	893.459167	-405.192627	77.206436	1054.456787	529.663025	2.799931	898.549194	541.360779	198.175491
-432.569946	206.416718	956.345764	-423.439697	-54.769451	957.842285	-515.298340	222.657074	574.205750	-450.044220	-114.139595	580.162476	-510.586029	263.795288	86.928474	-511.747650	-156.924011	102.783409	-474.824615	303.997467	1440.461670	-404.114532	-105.219772	1452.331299	-382.334015	98.655258	1459.044922	-389.449097	121.370354	1753.535156	-506.414703	405.488464	1166.773071	-445.174957	-231.511963	1194.728760	-395.322235	353.938721	869.995911	-323.819000	-170.843994	893.479492	-405.285095	77.175789	1054.469482	529.809082	2.596180	898.552795	539.961548	198.498871
-432.612152	206.395676	956.375916	-423.521149	-54.767826	957.868774	-515.015320	222.185715	574.107239	-450.074005	-114.090637	580.190125	-510.344482	263.767090	86.896713	-511.711426	-156.872635	102.749420	-474.921326	303.974884	1440.476685	-404.259247	-105.255493	1452.349243	-382.421448	98.615784	1459.063477	-389.599609	121.358757	1753.544434	-506.558899	405.462097	1166.771606	-445.370453	-231.493530	1194.699707	-395.525909	353.819763	869.976318	-323.924011	-170.888870	893.502136	-405.367706	77.160698	1054.502686	530.068054	2.197103	898.581299	538.883362	198.320663
-432.728455	206.379852	956.360474	-423.646484	-54.821968	957.869934	-515.086731	222.186005	574.122742	-450.131744	-114.014633	580.168457	-510.348053	263.770813	86.890533	-511.656219	-156.835846	102.685783	-474.991241	303.961151	1440.499878	-404.429047	-105.268150	1452.343506	-382.517883	98.593887	1459.097778	-389.753723	121.337196	1753.545044	-506.695038	405.436584	1166.806885	-445.519501	-231.489960	1194.673584	-395.721954	353.739716	869.991455	-324.041718	-170.935226	893.513916	-405.486450	77.131004	1054.494995	530.300171	1.749146	898.603271	537.943298	197.892395
-432.849487	206.387192	956.374695	-423.805145	-54.811653	957.865967	-515.369324	222.418015	574.155334	-450.263916	-114.055923	580.184998	-510.516541	263.785187	86.901741	-511.708557	-156.858551	102.645699	-475.057770	303.931702	1440.480957	-404.558716	-105.301460	1452.331665	-382.603027	98.552216	1459.107422	-389.897644	121.314049	1753.546143	-506.828918	405.415588	1166.805664	-445.639862	-231.531891	1194.686768	-395.925751	353.656799	869.992981	-324.216339	-171.014389	893.502869	-405.624725	77.129852	1054.499878	530.562500	1.440942	898.661011	536.842102	197.762054
-432.972168	206.365677	956.370850	-423.977081	-54.797066	957.868835	-515.442932	222.401825	574.124634	-450.401367	-114.104973	580.158997	-510.515076	263.780243	86.873642	-511.669617	-156.851700	102.641701	-475.116730	303.930267	1440.491455	-404.689606	-105.316971	1452.348755	-382.689392	98.547928	1459.135620	-390.050598	121.293335	1753.550903	-506.943237	405.418274	1166.835693	-445.788727	-231.576065	1194.710083	-396.118225	353.603088	869.996338	-324.370178	-171.136230	893.495422	-405.770447	77.124825	1054.499146	530.783691	1.165971	898.724854	535.843140	197.234344
-433.075836	206.360260	956.385376	-424.109955	-54.837875	957.913208	-515.544434	222.420532	574.144470	-450.483398	-114.093681	580.190186	-510.530212	263.814331	86.879463	-511.669281	-156.850952	102.648140	-475.169952	303.914764	1440.510376	-404.807129	-105.331284	1452.360229	-382.767426	98.520119	1459.156250	-390.192200	121.263039	1753.559814	-507.052490	405.425507	1166.847168	-445.912415	-231.650070	1194.750122	-396.291077	353.571259	869.994812	-324.550690	-171.224625	893.490967	-405.898773	77.109795	1054.530762	531.141052	0.648999	898.805725	535.333923	196.465149
-433.216766	206.341858	956.395020	-424.313507	-54.836464	957.931030	-515.610901	222.396378	574.125061	-450.676575	-114.164505	580.214844	-510.544586	263.831085	86.891869	-511.733673	-156.842804	102.634659	-475.219788	303.885895	1440.512695	-404.938110	-105.350746	1452.379639	-382.844177	98.487869	1459.166138	-390.327057	121.236931	1753.566650	-507.157043	405.417603	1166.882935	-446.135376	-231.546539	1194.691162	-396.486267	353.560028	869.997009	-324.729370	-171.367218	893.453003	-406.065216	77.099213	1054.543213	531.125244	0.734599	898.899658	533.717407	197.173920
-433.359070	206.246445	956.371582	-424.409454	-54.926628	957.955444	-515.710754	222.376465	574.114807	-450.735443	-114.131958	580.248474	-510.549408	263.816498	86.873970	-511.754089	-156.878784	102.652893	-475.247925	303.865448	1440.507202	-405.066345	-105.360382	1452.383301	-382.920502	98.482544	1459.195190	-390.513580	121.146187	1753.540161	-507.230988	405.402771	1166.901245	-446.167511	-231.736664	1194.797852	-396.636505	353.581146	869.995972	-325.054779	-171.626938	893.346191	-406.185089	77.028313	1054.543579	531.484192	0.206669	899.019409	533.478394	195.843781
-433.446869	206.239822	956.384583	-424.525970	-54.965504	957.954224	-515.561218	222.027756	574.028442	-450.845886	-114.109543	580.267395	-510.379089	263.801910	86.838928	-511.720642	-156.888245	102.615822	-475.302460	303.864319	1440.521973	-405.183167	-105.375252	1452.363281	-382.988220	98.435463	1459.208008	-390.639893	121.101128	1753.538574	-507.317352	405.401215	1166.893188	-446.260101	-231.778320	1194.801758	-396.778442	353.576904	869.975342	-325.034485	-171.550995	893.432251	-406.297424	76.997238	1054.552002	531.663879	-0.024963	899.087097	532.639832	195.633453
-433.587280	206.199936	956.382996	-424.689178	-54.968254	957.936584	-515.653870	222.018417	574.017456	-450.915344	-114.060043	580.257874	-510.359253	263.783417	86.839706	-511.683472	-156.880936	102.602127	-475.354584	303.866638	1440.510986	-405.267395	-105.372643	1452.372925	-383.060364	98.417442	1459.212769	-390.761322	121.076523	1753.533325	-507.388550	405.412445	1166.897705	-446.371796	-231.820572	1194.819336	-396.915894	353.550629	869.972473	-325.181000	-171.638336	893.431702	-406.444885	76.968285	1054.541382	531.729004	-0.077371	899.152527	531.544495	195.760223
-433.723724	206.199707	956.368469	-424.872070	-54.982670	957.940796	-515.992126	222.238205	574.058167	-451.072571	-114.071724	580.271667	-510.541229	263.806793	86.815300	-511.780090	-156.915695	102.576836	-475.406097	303.849091	1440.511230	-405.389465	-105.380959	1452.386597	-383.126678	98.420273	1459.252930	-390.870178	121.031235	1753.526978	-507.435669	405.423279	1166.919189	-446.520477	-231.838043	1194.840332	-397.058136	353.561646	869.979248	-325.287354	-171.697784	893.461670	-406.593506	76.964188	1054.533691	531.882019	-0.231561	899.202637	530.717651	195.710876
-433.871948	206.160812	956.360657	-425.057404	-55.033043	957.952271	-516.113892	222.244507	574.057068	-451.217957	-114.084793	580.312988	-510.572571	263.827423	86.812096	-511.819214	-156.944138	102.568619	-475.468842	303.838470	1440.531738	-405.505005	-105.406960	1452.394165	-383.201965	98.394341	1459.264160	-390.987030	120.994530	1753.527710	-507.513367	405.440674	1166.941284	-446.666565	-231.889526	1194.836792	-397.215149	353.588867	869.973328	-325.440704	-171.774780	893.469177	-406.767426	76.923264	1054.537109	532.020447	-0.383413	899.229858	529.956848	195.653107
-434.010925	206.095551	956.356995	-425.185822	-55.095798	957.996704	-516.200012	222.205307	574.037231	-451.304047	-114.042999	580.301331	-510.537292	263.824036	86.808220	-512.272522	-157.174637	102.694466	-475.529968	303.828308	1440.567871	-405.620453	-105.423874	1452.403320	-383.283569	98.383881	1459.303589	-391.042755	121.016914	1753.548096	-507.567566	405.447113	1166.977051	-446.808472	-231.895966	1194.890381	-397.343475	353.600159	869.978943	-325.601410	-171.866241	893.498779	-406.909607	76.877838	1054.559204	532.164185	-0.612979	899.262207	529.372620	195.420502
-434.180298	206.047928	956.358459	-425.422424	-55.088860	958.021729	-516.290527	222.129257	574.010986	-451.357788	-113.991524	580.329041	-510.551575	263.839172	86.808838	-511.809357	-156.950378	102.554741	-475.598022	303.822113	1440.589233	-405.694366	-105.439690	1452.444946	-383.344360	98.368164	1459.330933	-391.152130	120.977356	1753.563599	-507.610931	405.465515	1166.997681	-446.953461	-231.950333	1194.935669	-397.476624	353.629333	869.989807	-325.792084	-171.978897	893.496094	-407.108948	76.860840	1054.571533	532.326599	-0.499418	899.306091	528.699646	195.657669
-434.330505	206.028839	956.361145	-425.601166	-55.143551	958.030945	-516.521484	222.280853	574.044556	-451.519043	-114.032822	580.344727	-510.608337	263.836670	86.834297	-511.815063	-156.971222	102.508606	-475.645325	303.808380	1440.633057	-405.801697	-105.446991	1452.504639	-383.409393	98.342430	1459.381836	-391.236481	120.957832	1753.578735	-507.655609	405.485962	1167.066528	-447.070099	-231.981506	1195.004883	-397.597687	353.656708	870.020813	-325.968140	-172.075790	893.524719	-407.268616	76.823853	1054.576416	532.348633	-0.603430	899.328491	528.155762	195.439362
-434.487915	205.972931	956.380127	-425.769989	-55.203362	958.041687	-516.640259	222.274780	574.033997	-451.696869	-114.077820	580.336365	-510.636963	263.843994	86.839058	-512.351929	-157.233902	102.642715	-475.696808	303.807770	1440.692627	-405.882416	-105.446442	1452.536377	-383.483032	98.346397	1459.421265	-391.329803	120.933403	1753.589355	-507.712708	405.506683	1167.130005	-447.194855	-232.011169	1195.046509	-397.711853	353.683624	870.067932	-326.081299	-172.100113	893.607971	-407.432068	76.761902	1054.591309	532.295898	-0.450168	899.358704	527.508606	195.824478
-434.644287	205.922623	956.392578	-425.955261	-55.255440	958.065308	-516.747986	222.263489	574.051147	-451.809448	-114.059113	580.345703	-510.651489	263.845520	86.825699	-512.391174	-157.273972	102.640991	-475.766510	303.795532	1440.735840	-406.005951	-105.458382	1452.585571	-383.551270	98.325668	1459.452271	-391.421570	120.925690	1753.592651	-507.783630	405.536469	1167.186035	-447.339417	-232.052475	1195.096558	-397.803162	353.720306	870.087463	-326.309387	-172.224701	893.623108	-407.598083	76.712517	1054.608276	532.348572	-0.384468	899.372070	527.165833	195.588562
-434.804535	205.886795	956.389954	-426.158569	-55.281029	958.085388	-516.853577	222.256927	574.017395	-451.957275	-114.088570	580.379578	-510.626923	263.842651	86.823601	-512.373840	-157.278214	102.645615	-475.841400	303.794769	1440.768677	-406.111145	-105.455444	1452.626465	-383.632507	98.309235	1459.480713	-391.504089	120.906418	1753.589355	-507.855103	405.590332	1167.233154	-447.476440	-232.105820	1195.155884	-397.915894	353.733765	870.119263	-326.570801	-172.397598	893.601196	-407.779114	76.686615	1054.616821	532.416931	-0.117065	899.336426	526.783569	195.678467
-434.972870	205.853714	956.393311	-426.375458	-55.279686	958.093994	-516.967834	222.253342	574.022949	-452.097351	-114.092583	580.368042	-510.656128	263.821899	86.775314	-512.405090	-157.285492	102.614326	-475.908569	303.775360	1440.775269	-406.244019	-105.473457	1452.634033	-383.708191	98.292068	1459.468872	-391.633087	120.855888	1753.553223	-507.926117	405.622650	1167.275269	-447.616302	-232.155945	1195.232910	-398.088776	353.893280	870.119873	-326.785583	-172.531799	893.613281	-407.972717	76.668625	1054.622925	532.437378	0.313705	899.252869	526.355347	196.206589
-435.160461	205.775421	956.395508	-426.573334	-55.335873	958.110229	-516.701477	221.798935	573.880798	-452.273163	-114.090889	580.387207	-510.371429	263.827545	86.737686	-512.363953	-157.276596	102.609962	-475.982910	303.761597	1440.797729	-406.342224	-105.470764	1452.680664	-383.806641	98.296661	1459.491089	-391.712616	120.853851	1753.525879	-507.988007	405.658783	1167.296143	-447.727234	-232.227966	1195.333618	-398.110260	353.840576	870.162903	-326.986084	-172.649673	893.633667	-408.166656	76.605797	1054.632446	531.759644	-0.244233	899.667725	525.863159	195.750641
-435.302094	205.746460	956.407227	-426.732025	-55.396839	958.122314	-516.722656	221.699936	573.848877	-452.369446	-114.021957	580.398010	-510.316376	263.840393	86.743919	-512.412537	-157.287262	102.590965	-476.041107	303.749451	1440.835449	-406.455811	-105.470932	1452.724609	-383.898499	98.291359	1459.524536	-391.772400	120.852844	1753.525879	-508.039551	405.724579	1167.332520	-447.839691	-232.306046	1195.420166	-398.222656	353.875458	870.202271	-327.192291	-172.759781	893.664978	-408.314972	76.559395	1054.643921	531.352478	-0.335326	899.763306	525.519836	195.792206
-435.467255	205.715408	956.425354	-426.917358	-55.431236	958.139771	-516.883728	221.675842	573.871460	-452.544739	-114.029121	580.384521	-510.346252	263.833862	86.741135	-512.369446	-157.291809	102.549400	-476.123199	303.748444	1440.857788	-406.539581	-105.457329	1452.780151	-383.994659	98.260651	1459.552124	-391.830719	120.855118	1753.515503	-508.102020	405.811096	1167.391968	-447.971252	-232.334595	1195.479858	-398.305786	353.903076	870.229492	-327.376984	-172.862335	893.707336	-408.484192	76.524818	1054.660278	531.051636	-0.169333	899.803284	525.214050	196.228470
-435.622131	205.689224	956.431641	-427.104767	-55.442455	958.142822	-517.035034	221.699539	573.896851	-452.699066	-114.060486	580.394043	-510.367371	263.840851	86.767448	-512.385254	-157.304764	102.539444	-476.160950	303.758759	1440.902954	-406.621857	-105.460457	1452.844360	-384.070709	98.274208	1459.588623	-391.886383	120.877388	1753.495361	-508.167969	405.844574	1167.435913	-448.091370	-232.415527	1195.568970	-398.389282	353.934692	870.263245	-327.598389	-172.945572	893.747314	-408.650909	76.502296	1054.664063	530.823730	-0.015174	899.809998	525.140503	196.065536
-435.802216	205.607864	956.424255	-427.298920	-55.486115	958.158875	-517.275208	221.752228	573.906006	-452.845032	-114.045731	580.466064	-510.441498	263.849396	86.770004	-512.309814	-157.296005	102.513222	-476.252167	303.759857	1440.915771	-406.749329	-105.462158	1452.892944	-384.170288	98.282822	1459.601074	-391.947632	120.898788	1753.490112	-508.215576	405.898804	1167.436646	-448.207092	-232.489487	1195.652222	-398.440887	353.970703	870.291748	-327.776733	-173.036316	893.818115	-408.826752	76.447861	1054.665649	530.511780	0.206415	899.794189	525.022766	196.218307
-435.943848	205.554840	956.419312	-427.412476	-55.576511	958.195313	-517.360291	221.675339	573.875244	-453.002319	-114.009933	580.487122	-510.411102	263.827057	86.728653	-512.352844	-157.302078	102.476852	-476.478058	303.629547	1440.713135	-406.832092	-105.443336	1452.950317	-384.241791	98.293922	1459.620117	-392.002716	120.916916	1753.452759	-508.294769	405.975891	1167.408813	-448.357880	-232.572662	1195.747314	-398.510254	354.054413	870.304688	-327.967377	-173.102921	893.890015	-408.969696	76.393341	1054.684692	530.101990	0.495474	899.777771	524.795166	196.805786
-436.140350	205.499100	956.414673	-427.605560	-55.583939	958.206604	-517.521179	221.646805	573.862976	-453.157867	-113.970818	580.495667	-510.395844	263.824127	86.704887	-512.323853	-157.307114	102.454475	-476.419342	303.785889	1440.911133	-406.954102	-105.426193	1453.019897	-384.352570	98.287354	1459.618042	-392.078674	120.940277	1753.427612	-508.342651	405.981995	1167.432861	-448.498108	-232.652054	1195.838013	-398.538269	354.125000	870.335022	-328.213013	-173.224579	893.938293	-409.156586	76.368507	1054.686035	529.517334	0.339036	899.723877	524.790039	196.673279
-436.281647	205.441605	956.423218	-427.714844	-55.650787	958.239258	-517.650208	221.606827	573.872742	-453.350464	-113.962173	580.522095	-510.411591	263.824738	86.686455	-512.363831	-157.322433	102.426414	-476.501465	303.804199	1440.909058	-407.060699	-105.432213	1453.070801	-384.432678	98.299156	1459.648438	-392.087799	121.024582	1753.422607	-508.393494	406.023499	1167.435547	-448.623169	-232.768448	1195.947266	-398.589600	354.211853	870.347717	-328.468964	-173.326447	893.994507	-409.291992	76.317741	1054.708862	529.014343	0.587465	899.668030	524.697754	197.205856
-436.409821	205.409836	956.434998	-427.849945	-55.664410	958.269531	-517.777527	221.580200	573.870789	-453.499664	-113.886612	580.561584	-510.383118	263.821930	86.683090	-512.358032	-157.353867	102.407150	-476.589142	303.829376	1440.926025	-407.154449	-105.397530	1453.174561	-384.556915	98.314041	1459.655884	-392.160889	121.063316	1753.404541	-508.450348	406.079590	1167.448975	-448.757690	-232.836655	1196.044800	-398.679016	354.370514	870.359436	-328.672943	-173.416565	894.068848	-409.431213	76.301201	1054.731567	528.910828	1.267915	899.666565	524.798950	197.637299
-436.582764	205.369370	956.462708	-428.010284	-55.707466	958.290894	-517.962158	221.585999	573.900024	-453.703003	-113.892494	580.585632	-510.455627	263.824280	86.714813	-512.400513	-157.353622	102.401344	-476.703308	303.850891	1440.953735	-407.257599	-105.362419	1453.241089	-384.652618	98.342339	1459.687012	-392.239929	121.108505	1753.404785	-508.509705	406.143646	1167.462646	-448.909332	-232.983734	1196.155640	-398.662476	354.384674	870.407959	-329.139923	-173.694839	894.038635	-409.590576	76.258377	1054.754395	528.183350	1.216316	899.562866	524.797913	197.867157
-436.716187	205.392380	956.513367	-428.218201	-55.684071	958.305237	-518.331970	221.819214	573.977295	-453.864075	-113.926216	580.589417	-510.615479	263.837189	86.725754	-512.364624	-157.330582	102.378822	-476.806244	303.876953	1440.985596	-407.349518	-105.345894	1453.329590	-384.755127	98.386528	1459.731201	-392.320129	121.160873	1753.401245	-508.548431	406.192383	1167.497070	-448.999298	-233.034698	1196.287231	-398.682007	354.493469	870.454773	-329.154785	-173.615540	894.252747	-409.764435	76.261452	1054.787964	527.806152	1.488069	899.486145	525.031433	197.882446
-436.889618	205.344330	956.536804	-428.379639	-55.690723	958.345337	-518.448853	221.768600	573.938293	-453.975342	-113.898079	580.604614	-510.615326	263.833618	86.713043	-512.367737	-157.369095	102.371628	-476.910431	303.899811	1441.024048	-407.457916	-105.306572	1453.421143	-384.871155	98.439713	1459.772827	-392.413818	121.222221	1753.389526	-508.618073	406.236542	1167.513794	-449.120941	-233.143356	1196.455322	-398.727173	354.579681	870.475037	-329.399353	-173.713577	894.347961	-409.937714	76.241432	1054.820923	527.389160	1.913617	899.374634	525.216125	198.256851
-437.001343	205.307541	956.520996	-428.475983	-55.762104	958.375305	-518.520386	221.673721	573.923767	-454.023041	-113.864212	580.637390	-510.564789	263.843933	86.671135	-512.412354	-157.398117	102.359718	-476.997162	303.931793	1441.021973	-407.576294	-105.278748	1453.502075	-384.974976	98.492355	1459.800781	-392.504761	121.297554	1753.379028	-508.668365	406.301971	1167.516235	-449.253876	-233.242447	1196.620239	-398.767059	354.686035	870.490173	-329.652618	-173.837357	894.389343	-410.055969	76.205116	1054.831055	526.962891	2.267421	899.281067	525.419678	198.584549
-437.155426	205.269104	956.517151	-428.655579	-55.781525	958.377136	-518.660400	221.671661	573.917603	-454.206055	-113.963051	580.618225	-510.603424	263.838593	86.670265	-512.462891	-157.416458	102.342941	-477.113495	303.986938	1441.025146	-407.683502	-105.197464	1453.559692	-385.077545	98.550621	1459.843872	-392.620087	121.363876	1753.355225	-508.716675	406.379822	1167.541626	-449.372406	-233.372787	1196.775269	-398.792480	354.769867	870.498047	-329.849060	-173.913544	894.488586	-410.221741	76.176231	1054.829834	526.624756	2.726506	899.226685	525.713379	198.963821
-437.326324	205.200638	956.487854	-428.762146	-55.872047	958.405701	-518.783875	221.625793	573.873474	-454.300903	-113.932785	580.635010	-510.588837	263.850189	86.656647	-512.370667	-157.372833	102.316185	-477.221527	304.036011	1441.019165	-407.793884	-105.157372	1453.643921	-385.178558	98.585052	1459.864746	-392.744873	121.439911	1753.345703	-508.776489	406.480835	1167.534790	-449.523041	-233.540924	1196.907593	-398.867767	354.851379	870.516418	-330.117340	-174.063263	894.548523	-410.369629	76.123512	1054.831299	526.576172	3.524352	899.242371	526.077576	199.501587
-437.438080	205.142090	956.499817	-428.872314	-55.885948	958.427002	-518.914001	221.578888	573.877747	-454.449066	-113.878784	580.671082	-510.611725	263.822235	86.657753	-512.378723	-157.381180	102.302620	-477.314209	304.087067	1441.044678	-407.889008	-105.084946	1453.724121	-385.261505	98.638855	1459.886108	-392.882050	121.522766	1753.344360	-508.852631	406.555511	1167.547485	-449.676239	-233.794769	1197.011597	-398.886719	354.927216	870.539124	-330.322144	-174.201157	894.635010	-410.502502	76.090469	1054.852905	525.788879	3.668204	899.101929	526.218201	199.992447
-437.605774	205.048584	956.481873	-429.011871	-55.915138	958.463745	-519.030884	221.489090	573.851685	-454.674011	-113.873299	580.701721	-510.597229	263.832764	86.637558	-512.436279	-157.397507	102.298904	-477.405060	304.142548	1441.061035	-407.967743	-105.036362	1453.808716	-385.365753	98.694977	1459.924316	-393.071228	121.566658	1753.330322	-508.920502	406.657043	1167.582153	-449.767914	-233.860550	1197.178223	-398.967072	354.979828	870.561829	-330.728546	-174.526459	894.597717	-410.661591	76.052147	1054.863281	525.414795	4.126160	899.012390	526.623169	200.473907
-437.784241	204.987274	956.483398	-429.126923	-55.998138	958.502258	-519.149292	221.486343	573.860046	-454.908752	-113.837837	580.784851	-510.569092	263.822296	86.670456	-512.464478	-157.416336	102.283432	-477.489258	304.178314	1441.073730	-408.068268	-104.962372	1453.897461	-385.442566	98.754486	1459.964233	-393.218140	121.658844	1753.340454	-508.986237	406.751129	1167.586670	-449.887573	-234.031952	1197.308105	-399.002380	355.051910	870.581787	-330.936646	-174.695694	894.691956	-410.813446	75.999031	1054.884155	525.050110	4.549542	898.960815	527.026062	200.681671
-437.946014	204.946457	956.485718	-429.313202	-55.994789	958.513000	-519.037048	221.178528	573.791809	-455.160919	-113.773087	580.850647	-510.402557	263.805664	86.627769	-512.461304	-157.429703	102.252396	-477.566895	304.260498	1441.075684	-408.142212	-104.879402	1453.997070	-385.535736	98.807083	1459.986084	-393.383942	121.770866	1753.359253	-509.167267	406.991791	1167.549683	-449.978668	-234.108032	1197.417725	-399.056732	355.099030	870.564392	-331.129456	-174.854996	894.777588	-410.979553	75.981812	1054.888794	524.673462	5.048237	898.886047	527.434448	201.177490
-438.115723	204.877029	956.458313	-429.446106	-56.000542	958.569885	-519.114014	221.099319	573.723938	-455.359772	-113.669083	580.896912	-510.361755	263.814636	86.611061	-512.452148	-157.409622	102.228851	-477.650238	304.301086	1441.065308	-408.193726	-104.811012	1454.062622	-385.635162	98.882500	1459.994629	-393.550934	121.876564	1753.372437	-509.135101	406.945862	1167.558960	-450.121674	-233.935425	1197.455933	-399.169617	355.179260	870.534302	-331.128693	-174.857254	894.923645	-411.132660	75.979195	1054.903442	524.256104	5.555830	898.816711	527.837769	201.648621
-438.307007	204.854507	956.457275	-429.604767	-56.009377	958.612976	-519.243774	221.066864	573.702515	-455.619232	-113.657967	580.939758	-510.353790	263.813324	86.588043	-512.442322	-157.404648	102.217506	-477.725830	304.391510	1441.053589	-408.251343	-104.714134	1454.122437	-385.686584	98.966553	1460.010620	-393.724152	121.996887	1753.394775	-509.200012	407.063019	1167.553223	-450.168884	-233.842987	1197.562622	-399.271423	355.249603	870.519653	-331.228912	-174.930222	895.021973	-411.298859	75.983162	1054.922119	523.884277	6.013305	898.768982	528.217529	202.061066
-438.452576	204.859512	956.477356	-429.757568	-55.976250	958.643372	-519.405945	221.076233	573.696289	-455.899384	-113.607674	580.951294	-510.398010	263.793304	86.599281	-512.463074	-157.392075	102.182281	-477.808594	304.450562	1441.057617	-408.286163	-104.624847	1454.195313	-385.749847	99.052399	1460.040527	-393.904572	122.100143	1753.437622	-509.269958	407.165192	1167.562500	-450.188538	-234.108093	1197.737549	-399.331177	355.298950	870.514282	-331.365356	-175.069290	895.117188	-411.443878	76.005753	1054.946289	523.511414	6.525495	898.701721	528.601501	202.592087
-438.607513	204.859589	956.508240	-429.927338	-55.977818	958.698181	-519.542480	221.018753	573.695007	-456.109283	-113.558701	580.974243	-510.387604	263.815979	86.601791	-512.521179	-157.409714	102.153862	-477.859100	304.534851	1441.060791	-408.345734	-104.565765	1454.283936	-385.791138	99.130280	1460.071533	-394.107635	122.221489	1753.482544	-509.332367	407.250397	1167.558105	-450.358551	-233.904663	1197.833862	-399.410065	355.343231	870.523254	-331.501831	-175.177246	895.195984	-411.594818	76.012993	1054.986328	523.224182	7.027139	898.631287	529.042419	202.998459
-438.797455	204.857513	956.513123	-430.099091	-55.998466	958.748352	-520.073914	221.440475	573.804626	-456.379578	-113.563889	581.009888	-510.688477	263.843018	86.625420	-512.475342	-157.409576	102.098595	-477.928558	304.631317	1441.067993	-408.375427	-104.472878	1454.367798	-385.842194	99.225502	1460.131958	-394.320313	122.336548	1753.535156	-509.423462	407.310333	1167.574829	-450.402283	-234.168976	1198.036377	-399.474426	355.412323	870.538818	-331.687683	-175.360550	895.300659	-411.766998	76.020287	1055.011597	522.825195	7.448083	898.530518	529.399536	203.511124
-438.990784	204.827957	956.529968	-430.302643	-55.955894	958.800354	-519.840698	221.029556	573.675842	-456.625183	-113.474632	581.066040	-510.406433	263.814728	86.593857	-512.496765	-157.417511	102.086517	-477.996460	304.717346	1441.109253	-408.399994	-104.402237	1454.489380	-385.883636	99.323769	1460.162109	-394.526733	122.468353	1753.589111	-509.502899	407.393951	1167.596802	-450.531219	-234.211548	1198.208008	-399.574036	355.467499	870.553101	-331.834076	-175.507309	895.403809	-411.959686	76.039635	1055.044434	522.518677	7.970553	898.470520	529.797546	203.983154
-439.201965	204.829254	956.537354	-430.485687	-55.977325	958.854309	-519.858887	220.906448	573.610168	-456.901001	-113.414604	581.140076	-510.333008	263.803131	86.557739	-512.418945	-157.396561	102.053062	-478.201508	304.664398	1440.957397	-408.422485	-104.288879	1454.590820	-385.916870	99.444305	1460.177979	-394.720581	122.595856	1753.653442	-509.594391	407.536865	1167.581055	-450.669983	-234.362305	1198.390259	-399.709106	355.576477	870.555786	-332.020691	-175.677322	895.489624	-412.141418	76.049759	1055.071167	522.339600	8.464882	898.463074	530.259949	204.357803
-439.388489	204.870331	956.537781	-430.662018	-55.958706	958.891174	-520.014954	220.918320	573.603394	-457.269897	-113.401093	581.256042	-510.333557	263.819000	86.536324	-512.496643	-157.440231	102.047310	-478.110718	304.905182	1441.154175	-408.438080	-104.189178	1454.695313	-385.953491	99.566620	1460.220581	-394.903442	122.736961	1753.719482	-509.645569	407.585724	1167.630493	-450.731079	-234.387344	1198.569214	-399.797974	355.675110	870.582275	-332.145782	-175.810760	895.625305	-412.307220	76.094429	1055.085938	522.075623	8.909886	898.391663	530.614929	204.838699
-439.597717	204.883987	956.551270	-430.872467	-55.930866	958.932922	-520.122864	220.926331	573.593079	-457.671814	-113.411751	581.288269	-510.325623	263.799683	86.533142	-512.587402	-157.464142	102.030334	-478.182861	305.009552	1441.196655	-408.426605	-104.042076	1454.796143	-385.978302	99.689484	1460.250122	-395.070770	122.872246	1753.782593	-509.725403	407.668518	1167.624756	-450.776001	-234.398956	1198.769531	-399.893433	355.792847	870.590088	-332.275269	-175.972656	895.735535	-412.491058	76.126518	1055.107300	521.897644	9.398161	898.356506	530.997253	205.248779
-439.834290	204.868149	956.566467	-431.075623	-55.910625	958.985718	-520.260498	220.909775	573.564880	-458.062836	-113.380432	581.381897	-510.340240	263.822327	86.551224	-512.529053	-157.415207	101.975945	-478.247589	305.129547	1441.244507	-408.422913	-103.896957	1454.925781	-385.993439	99.826859	1460.289795	-395.230682	123.016830	1753.838013	-509.792053	407.716644	1167.650391	-450.799469	-234.371170	1198.939331	-399.976746	355.904480	870.627930	-332.373749	-176.104965	895.855896	-412.688843	76.146629	1055.135864	521.628418	9.980448	898.294128	531.098938	206.075089
-439.996948	204.915192	956.608704	-431.253784	-55.869278	959.027893	-520.521484	221.048553	573.596558	-458.414063	-113.227745	581.408142	-510.383667	263.809113	86.544121	-512.522278	-157.420059	101.940857	-478.308594	305.235107	1441.269409	-408.415314	-103.757645	1455.024170	-386.019012	99.974144	1460.320068	-395.371399	123.169029	1753.893555	-509.884949	407.818176	1167.690430	-450.780273	-234.368408	1199.081665	-400.088684	356.012299	870.654724	-332.500702	-176.273804	895.992554	-412.841278	76.189941	1055.173828	521.527527	10.338101	898.241516	531.436523	206.501297
-440.183746	204.938828	956.652771	-431.433502	-55.768154	959.064758	-520.659546	221.050003	573.623108	-458.757568	-113.035866	581.486877	-510.375214	263.798218	86.562981	-512.516602	-157.427200	101.911583	-478.361694	305.377838	1441.339478	-408.407684	-103.582855	1455.144409	-386.059570	100.118126	1460.339355	-395.488037	123.331017	1753.945557	-509.956085	407.923523	1167.725708	-450.824127	-234.401596	1199.275757	-400.185852	356.130127	870.683350	-332.819794	-176.603317	896.006714	-413.010834	76.251175	1055.211182	521.376099	10.790149	898.166626	531.728210	206.887283
-440.416809	204.994354	956.657166	-431.671936	-55.694778	959.116150	-520.823425	221.078308	573.629211	-459.167297	-112.896637	581.628357	-510.371185	263.795410	86.528664	-512.502258	-157.386307	101.852608	-478.419769	305.523895	1441.365967	-408.406311	-103.437157	1455.243164	-386.091461	100.278267	1460.375732	-395.585022	123.493179	1753.992188	-510.051208	408.035980	1167.756958	-450.847260	-234.481934	1199.446655	-400.274048	356.218903	870.707092	-332.941437	-176.760345	896.147400	-413.209961	76.333984	1055.230103	521.256653	11.230489	898.157532	531.990173	207.267105
-440.618530	205.034241	956.676697	-431.891479	-55.634636	959.161438	-521.281433	221.398178	573.705933	-459.698334	-112.763405	581.688599	-510.571930	263.833893	86.551804	-512.525391	-157.389145	101.811172	-478.467560	305.665619	1441.391479	-408.384125	-103.295242	1455.357422	-386.116882	100.440598	1460.408325	-395.659393	123.675880	1754.029175	-510.127563	408.168732	1167.777466	-450.887085	-234.207672	1199.611816	-400.379120	356.332916	870.725098	-333.028961	-176.914291	896.279297	-413.395020	76.392975	1055.256348	521.190308	11.667341	898.118286	532.278687	207.677139
-440.842926	205.066483	956.688843	-432.091736	-55.561455	959.237549	-521.475342	221.449326	573.650146	-460.280334	-112.659660	581.773132	-510.570587	263.863861	86.560341	-512.117615	-157.147354	101.640526	-478.515808	305.814606	1441.415894	-408.365936	-103.112892	1455.483521	-386.149353	100.609329	1460.444580	-395.720276	123.873367	1754.057129	-510.196747	408.318573	1167.794678	-450.889252	-234.227676	1199.792480	-400.487946	356.404785	870.739807	-332.879822	-176.829056	896.564026	-413.583069	76.472710	1055.294312	521.155701	12.042540	898.092163	532.532837	208.075684
-441.087524	205.175125	956.702576	-432.351898	-55.437023	959.284851	-521.487122	221.317551	573.618286	-460.752045	-112.439568	581.862976	-510.450256	263.851013	86.532372	-512.565186	-157.377686	101.729668	-478.551788	305.981323	1441.431519	-408.315887	-102.938568	1455.602783	-386.154358	100.791199	1460.477783	-395.748352	124.072220	1754.092773	-510.283661	408.495697	1167.810669	-450.862640	-234.197922	1200.021729	-400.599335	356.470978	870.732544	-332.941345	-176.992401	896.702393	-413.798859	76.601654	1055.316040	521.171021	12.396968	898.076660	532.831970	208.271866
-441.319580	205.262390	956.753967	-432.558014	-55.327000	959.369446	-521.652039	221.315567	573.593506	-461.270691	-112.235008	581.976379	-510.412872	263.835052	86.509781	-512.079651	-157.081253	101.511147	-478.617920	306.156036	1441.474487	-408.302307	-102.741318	1455.735718	-386.154114	100.984077	1460.531128	-395.767303	124.276497	1754.123535	-510.361267	408.665619	1167.824585	-450.779022	-234.431641	1200.255737	-400.726257	356.538818	870.760925	-332.998505	-177.105591	896.860901	-413.990692	76.715988	1055.377319	520.973328	13.010653	898.024780	532.510193	209.246277
-441.573029	205.396057	956.793579	-432.778839	-55.235184	959.416382	-522.097351	221.657684	573.665466	-461.878510	-111.978806	582.136414	-510.609192	263.864319	86.550499	-512.045898	-157.057983	101.465164	-478.670349	306.330383	1441.493652	-408.260223	-102.526123	1455.873169	-386.161835	101.155807	1460.582153	-395.761047	124.494881	1754.168701	-510.448700	408.845123	1167.855835	-450.756012	-234.398346	1200.461060	-400.878448	356.616150	870.762573	-333.028503	-177.237396	896.984375	-414.198212	76.834999	1055.413452	520.879639	13.690199	898.013000	532.139160	210.245087
-441.782654	205.583420	956.876526	-432.968262	-55.092110	959.492371	-522.299805	221.753067	573.680115	-462.407898	-111.768799	582.277405	-510.628723	263.883423	86.571732	-511.987427	-157.040970	101.403130	-478.726013	306.512115	1441.532471	-408.219879	-102.307396	1456.008667	-386.187592	101.339729	1460.640747	-395.743164	124.723099	1754.205078	-510.531433	409.037964	1167.891724	-450.729126	-234.347641	1200.631470	-401.050659	356.711029	870.799438	-333.071533	-177.399933	897.119202	-414.377594	76.999741	1055.488159	521.073181	13.756814	898.034363	532.730408	210.133957
-442.021667	205.771179	956.945557	-433.168793	-54.902054	959.550110	-522.428406	221.794724	573.668884	-462.991150	-111.639862	582.378296	-510.604523	263.861694	86.544090	-512.033752	-157.022659	101.354073	-478.762512	306.714691	1441.594116	-408.194366	-102.098793	1456.153320	-386.177673	101.547516	1460.693481	-395.696808	124.951508	1754.237183	-510.626251	409.198944	1167.919312	-450.765320	-234.130432	1200.784302	-401.235168	356.803650	870.845032	-333.047974	-177.479492	897.232666	-414.565918	77.188805	1055.544189	521.151062	14.060134	898.032471	532.836853	210.444092
-442.301331	205.927689	956.990601	-433.409607	-54.707405	959.570984	-522.336548	221.650452	573.573120	-463.599365	-111.455460	582.445557	-510.432190	263.861298	86.532127	-512.544189	-157.280640	101.462677	-478.809204	306.907471	1441.616333	-408.164520	-101.872330	1456.263916	-386.198578	101.777573	1460.744629	-395.636139	125.189186	1754.269653	-510.738647	409.386505	1167.971802	-450.666626	-234.274902	1201.004883	-401.413605	356.942963	870.886414	-333.087494	-177.614212	897.374084	-414.782745	77.360466	1055.566895	521.237610	14.409979	898.016296	532.895447	210.739822
-442.585327	206.179565	957.080078	-433.690674	-54.383396	959.619690	-522.531250	221.810135	573.588013	-464.178070	-111.212669	582.527588	-510.446198	263.901611	86.536331	-512.565918	-157.274841	101.401794	-478.855530	307.136658	1441.667969	-408.161194	-101.642639	1456.386963	-386.214325	101.997795	1460.795898	-395.558197	125.457809	1754.291382	-510.865601	409.552216	1168.013306	-450.624390	-234.186905	1201.170044	-401.592957	357.101715	870.953918	-333.062164	-177.677750	897.523499	-415.024628	77.635208	1055.626587	521.309082	14.694662	898.027588	532.875732	211.078400
-442.903046	206.411255	957.171448	-433.994019	-54.065365	959.638123	-522.706421	222.027496	573.585693	-464.776520	-111.065010	582.565979	-510.471130	263.907227	86.513794	-512.542480	-157.258957	101.350662	-478.893219	307.379913	1441.743164	-408.139709	-101.404533	1456.509888	-386.226654	102.253716	1460.843628	-395.464050	125.728439	1754.315308	-510.986908	409.740814	1168.075928	-450.555206	-234.039337	1201.332031	-401.784821	357.250885	871.002136	-333.011749	-177.749039	897.684937	-415.294922	77.885986	1055.672363	521.481506	15.051698	898.035828	532.873535	211.417358
-443.217133	206.694321	957.250244	-434.257324	-53.761299	959.672119	-522.894775	222.230240	573.575623	-465.238800	-110.727509	582.656128	-510.451050	263.943665	86.522980	-512.500916	-157.253281	101.276443	-478.917999	307.633698	1441.813599	-408.127106	-101.153374	1456.645142	-386.247742	102.537041	1460.895996	-395.369720	126.007690	1754.348145	-511.111694	409.903412	1168.142944	-450.505280	-233.934143	1201.528076	-401.945038	357.368134	871.057495	-332.936768	-177.778519	897.850037	-415.546326	78.168648	1055.720093	521.627014	15.337640	898.066345	532.774170	211.779282
-443.524536	207.026184	957.318054	-434.537842	-53.476604	959.694885	-523.130920	222.497604	573.557861	-465.745148	-110.369118	582.709656	-510.514404	263.987488	86.528503	-512.542297	-157.250885	101.257484	-478.910797	307.882874	1441.919189	-408.115875	-100.879700	1456.756104	-386.262451	102.805099	1460.925781	-395.253235	126.312637	1754.356812	-511.240814	410.145874	1168.240356	-450.467926	-233.832672	1201.736572	-402.142487	357.524170	871.122986	-333.105865	-178.068542	897.879578	-415.805695	78.463341	1055.757324	521.905884	15.515864	898.118530	532.966003	211.653976
-443.821594	207.388092	957.387939	-434.898682	-53.013966	959.686829	-523.347351	222.778214	573.578369	-466.154999	-110.098564	582.748840	-510.562317	264.022491	86.512695	-512.590698	-157.215469	101.200409	-478.934387	308.164795	1441.983398	-408.102203	-100.579330	1456.858643	-386.272064	103.079323	1460.954834	-395.135498	126.617439	1754.357544	-511.395172	410.370392	1168.335938	-450.395203	-233.706238	1201.909424	-402.334961	357.598114	871.169250	-333.054932	-178.109711	898.035767	-416.079620	78.843216	1055.775635	522.094482	15.924251	898.142639	532.584229	212.339401
-444.082336	207.772156	957.477112	-435.183990	-52.577435	959.703613	-523.501526	223.007050	573.600098	-466.566528	-109.815361	582.758728	-510.510254	264.096191	86.516342	-512.627808	-157.201691	101.142365	-479.065765	308.315186	1441.899048	-408.100861	-100.268105	1456.954468	-386.272522	103.381386	1460.970337	-395.022827	126.912422	1754.352173	-511.548126	410.636017	1168.397095	-450.319611	-233.581680	1202.118652	-402.560211	357.739777	871.242371	-333.018097	-178.133728	898.196472	-416.331085	79.225327	1055.823975	522.253113	16.121014	898.179321	532.435730	212.549652
-444.449921	208.135178	957.562500	-435.600342	-52.077358	959.698364	-523.771484	223.380554	573.624878	-466.929657	-109.513222	582.678528	-510.602722	264.151337	86.503296	-512.600525	-157.162964	101.118866	-478.910309	308.723785	1442.166504	-408.095673	-99.977524	1457.041138	-386.248596	103.681679	1460.989868	-394.886383	127.230743	1754.346924	-511.654877	410.852600	1168.495483	-450.256683	-233.455109	1202.268677	-402.800171	357.930603	871.314087	-332.931519	-178.119888	898.322266	-416.681152	79.620842	1055.854492	522.494080	16.337183	898.198242	532.307434	212.772156
-444.785156	208.591354	957.617004	-435.931946	-51.674416	959.685120	-524.180847	223.835022	573.658997	-467.282501	-109.153687	582.686279	-510.769226	264.199951	86.498016	-512.592102	-157.136993	101.081322	-478.864410	309.027161	1442.233032	-408.079468	-99.650848	1457.092651	-386.228912	103.980972	1460.997437	-394.756287	127.560234	1754.334717	-511.776001	411.126617	1168.594482	-450.187927	-233.292358	1202.385986	-403.031036	358.135925	871.393250	-332.878265	-178.098816	898.460999	-416.971436	80.026497	1055.865234	522.666443	16.501465	898.191956	532.043518	213.059814
-445.086700	209.049225	957.661316	-436.274780	-51.214855	959.664124	-521.964172	221.605972	573.089233	-467.497437	-108.715424	582.679810	-509.149323	264.166168	86.325188	-512.545715	-157.086441	101.022675	-478.863739	309.374725	1442.309937	-408.061707	-99.276749	1457.150757	-386.202728	104.308990	1461.004150	-394.611389	127.899521	1754.313721	-511.889374	411.472015	1168.683838	-450.130615	-233.175308	1202.488525	-403.394592	358.525970	871.447205	-332.806885	-178.029297	898.559570	-417.265015	80.458038	1055.870361	522.885071	16.680567	898.218323	531.774475	213.315491
-445.396393	209.566910	957.697021	-436.675446	-50.647141	959.584961	-521.667908	221.345657	572.988892	-467.734528	-108.330116	582.583618	-508.788208	264.183716	86.293983	-512.505249	-157.033951	100.997864	-478.825653	309.713623	1442.374390	-408.060089	-98.904175	1457.164063	-386.174164	104.632172	1460.990723	-394.476990	128.203568	1754.278687	-512.006897	411.809631	1168.765625	-450.091614	-233.027924	1202.579834	-403.642548	358.706543	871.484863	-332.746033	-177.973373	898.630859	-417.565491	80.951668	1055.836182	523.081604	16.857512	898.217712	531.491882	213.561188
-445.723877	210.045044	957.734619	-437.048462	-50.135635	959.507263	-522.166504	221.943314	573.042175	-467.944763	-107.925270	582.482971	-508.922424	264.256927	86.271408	-512.460083	-156.968811	100.967567	-478.814819	310.044037	1442.408081	-408.058044	-98.549896	1457.170410	-386.178101	104.967743	1460.981567	-394.321594	128.550644	1754.246704	-512.110046	412.208557	1168.850586	-450.007782	-232.818420	1202.613037	-403.760925	358.737671	871.519653	-332.684753	-177.854935	898.689941	-417.865540	81.401100	1055.804688	523.383545	17.110714	898.233032	531.235718	213.788208
-446.038696	210.545837	957.779358	-437.386353	-49.659367	959.426453	-522.598083	222.470123	573.111145	-468.307495	-107.632950	582.414307	-509.019226	264.319885	86.321915	-512.536926	-156.935135	100.941475	-478.799622	310.452881	1442.481201	-408.024750	-98.174126	1457.165283	-386.189423	105.320045	1460.920776	-394.176880	128.875015	1754.190063	-512.215942	412.609650	1168.926025	-449.933502	-232.618729	1202.672607	-403.990448	358.935425	871.562317	-332.645386	-177.743317	898.710571	-418.147003	81.841942	1055.776489	523.733582	17.323414	898.279175	531.001709	213.969086
-446.284241	211.111771	957.822693	-437.712158	-49.074684	959.362732	-525.936035	225.850983	573.876892	-468.543060	-107.140984	582.354797	-511.039734	264.517181	86.490364	-512.461365	-156.872284	100.893219	-478.767975	310.820526	1442.535156	-408.028412	-97.783661	1457.152588	-386.206635	105.704742	1460.878540	-394.026581	129.188248	1754.126221	-512.302063	413.006927	1168.996460	-449.849609	-232.328705	1202.707031	-404.238007	359.200104	871.613403	-332.616913	-177.593796	898.718750	-418.418335	82.370567	1055.763550	523.995850	17.501396	898.314880	530.659973	214.209152
-446.564880	211.661530	957.827698	-438.045410	-48.519081	959.298950	-526.232849	226.117279	573.928223	-468.813202	-106.714172	582.326660	-511.041840	264.601776	86.482376	-512.501831	-156.819748	100.870384	-478.748047	311.241272	1442.600586	-408.069733	-97.376610	1457.093018	-386.193970	106.102013	1460.856812	-393.867432	129.530655	1754.072388	-512.414307	413.408295	1169.049438	-449.774414	-232.074570	1202.702637	-404.505005	359.551178	871.632202	-332.602600	-177.420181	898.703613	-418.686523	82.894028	1055.725098	524.314148	17.699499	898.337341	530.298584	214.508362
-446.891968	212.197296	957.878235	-438.391449	-48.032845	959.226990	-526.622742	226.467865	573.947571	-469.100464	-106.320923	582.311218	-511.044464	264.633850	86.472229	-512.507935	-156.752411	100.850655	-478.730438	311.646942	1442.651978	-408.074188	-96.961639	1457.049561	-386.235962	106.478645	1460.842163	-393.712555	129.836212	1754.007568	-512.525452	413.882416	1169.151855	-449.757385	-231.552704	1202.661743	-404.727722	359.861511	871.699585	-332.585693	-177.221146	898.640564	-418.985779	83.358505	1055.705933	524.760437	17.644098	898.381226	530.457947	214.046570
-447.173157	212.789917	957.937073	-438.768433	-47.396118	959.164124	-527.025635	226.839005	573.995178	-469.304871	-105.800568	582.201782	-511.059967	264.674042	86.439102	-512.438660	-156.702896	100.786163	-478.711792	312.034698	1442.715210	-408.088776	-96.570084	1456.993530	-386.252869	106.886223	1460.817383	-393.544312	130.151962	1753.955933	-512.619507	414.345795	1169.251099	-449.678589	-231.330902	1202.636475	-404.925903	360.160431	871.742004	-332.644592	-176.997681	898.554749	-419.285034	83.920158	1055.697388	524.968323	17.988781	898.408020	529.686279	214.825714
-447.385620	213.425186	957.991882	-439.070221	-46.765965	959.074463	-527.433105	227.301910	574.054932	-469.598083	-105.386887	582.131958	-511.078888	264.731384	86.434021	-512.437439	-156.640213	100.737442	-478.727844	312.465210	1442.771851	-408.149261	-96.135689	1456.911011	-386.251312	107.283165	1460.799072	-393.377625	130.495377	1753.894043	-512.701050	414.811829	1169.365845	-449.629120	-231.026764	1202.570557	-405.127686	360.493469	871.789063	-332.678314	-176.718079	898.458374	-419.521393	84.491432	1055.675537	525.208801	18.254366	898.400818	529.134644	215.162994
-447.713684	213.911911	957.985474	-439.408630	-46.207150	959.012329	-527.799683	227.737015	574.077576	-469.870483	-105.006912	582.081116	-511.162109	264.781647	86.448746	-512.472839	-156.587982	100.696609	-478.724945	312.882629	1442.861816	-408.183380	-95.698448	1456.830322	-386.257202	107.673882	1460.779053	-393.224274	130.824921	1753.833374	-512.785767	415.277435	1169.465576	-449.546143	-230.597366	1202.510986	-405.382904	360.902435	871.858521	-332.733368	-176.412064	898.338440	-419.815063	84.993988	1055.631836	525.283630	18.551273	898.377625	528.322876	215.834610
-447.927094	214.592560	958.082642	-439.701752	-45.514477	958.961731	-527.844666	227.831253	574.049316	-470.025696	-104.484177	582.019043	-510.960846	264.861176	86.439026	-512.333374	-156.515564	100.655495	-478.729279	313.328033	1442.995239	-408.246887	-95.263496	1456.722412	-386.253876	108.092010	1460.765503	-393.075165	131.134689	1753.776367	-512.872192	415.793823	1169.593628	-449.519592	-230.232788	1202.411377	-405.623352	361.374176	871.944702	-332.820374	-176.124237	898.201904	-420.053253	85.618713	1055.652222	525.558594	18.670698	898.366333	527.953857	215.748489
-448.142609	215.301102	958.178894	-440.049683	-44.787617	958.892517	-528.087708	228.153778	574.073425	-470.261566	-104.049309	581.903870	-510.957886	264.911957	86.431213	-512.379883	-156.498062	100.652000	-478.925812	313.629883	1442.909302	-408.306061	-94.830109	1456.645752	-386.273193	108.543518	1460.754761	-392.940521	131.463379	1753.741455	-512.988770	416.432495	1169.724976	-449.507477	-229.884109	1202.335571	-405.825867	361.754059	872.046021	-332.947662	-175.745148	898.048279	-420.305359	86.263489	1055.659302	525.826904	18.873335	898.390564	527.449158	215.965912
-448.405334	215.849304	958.182251	-440.302429	-44.229771	958.847961	-528.750061	228.930740	574.170654	-470.447876	-103.634575	581.902466	-511.181061	264.986786	86.443939	-512.374817	-156.447647	100.597885	-478.816559	314.219360	1443.214600	-408.375153	-94.360291	1456.539429	-386.319672	108.986725	1460.747437	-392.811035	131.787781	1753.716553	-513.070190	416.858917	1169.875488	-449.440887	-229.633026	1202.300049	-406.045837	362.268738	872.138367	-333.095856	-175.287201	897.935608	-420.529022	86.800636	1055.630493	526.043091	19.051651	898.455017	526.893066	216.200790
-448.657379	216.463837	958.226807	-440.587372	-43.514820	958.786133	-529.265564	229.585724	574.269836	-470.662079	-103.254234	581.809265	-511.363708	265.069122	86.452347	-512.423584	-156.400833	100.557747	-478.847412	314.659515	1443.314697	-408.418518	-93.917290	1456.453491	-386.323792	109.423874	1460.741821	-392.639160	132.146637	1753.712158	-513.171753	417.408234	1170.025879	-449.414581	-229.103745	1202.207886	-406.285767	362.809998	872.266113	-333.247559	-174.808807	897.796082	-420.770782	87.423805	1055.615723	526.479065	18.944880	898.453308	526.916748	216.441391
-448.879089	217.200546	958.292175	-440.881378	-42.808666	958.688232	-529.283508	229.732864	574.250732	-470.854828	-102.734314	581.766479	-511.203064	265.128632	86.433357	-512.415833	-156.371353	100.515884	-478.854187	315.100311	1443.433960	-408.450989	-93.468361	1456.367432	-386.335022	109.854149	1460.714478	-392.533081	132.461502	1753.683594	-513.287964	417.981445	1170.199463	-449.467560	-228.628860	1202.124023	-406.461792	363.314850	872.406311	-333.430328	-174.354172	897.635376	-420.991028	88.078659	1055.590820	526.627258	19.020704	898.446411	526.468689	216.566299
-449.122894	217.766464	958.328674	-441.146210	-42.188488	958.624695	-529.500366	230.095993	574.233948	-471.112183	-102.338791	581.735901	-511.174927	265.181641	86.421440	-512.468384	-156.362244	100.509819	-478.907288	315.527191	1443.520630	-408.487854	-93.024826	1456.283569	-386.326752	110.325630	1460.716431	-392.440063	132.784393	1753.661621	-513.421875	418.523132	1170.360840	-449.490051	-228.122345	1201.996948	-406.641479	363.836365	872.539612	-333.414001	-173.559692	897.570435	-421.215240	88.633514	1055.570190	526.897278	19.172535	898.469421	526.138611	216.690674
-449.352600	218.416641	958.372253	-441.431702	-41.421490	958.542725	-529.557068	230.402527	574.244446	-471.266785	-101.875648	581.627441	-511.099884	265.256104	86.428268	-512.361633	-156.300095	100.456322	-478.958710	315.977722	1443.648193	-408.521210	-92.540031	1456.169800	-386.320557	110.764565	1460.733643	-392.409180	133.056976	1753.623291	-513.555054	419.119476	1170.518799	-449.654907	-227.297348	1201.808594	-406.868134	364.490540	872.682251	-333.637848	-172.893997	897.383911	-421.447357	89.291229	1055.545166	527.104126	19.280348	898.481689	525.763611	216.787094
-449.582245	219.231293	958.457520	-441.670593	-40.752193	958.438293	-529.814514	230.935547	574.304199	-471.509521	-101.501144	581.569336	-511.138092	265.318604	86.435211	-512.375977	-156.253418	100.430527	-479.022949	316.422607	1443.763672	-408.573547	-92.064346	1456.074829	-386.310455	111.208885	1460.722900	-392.292236	133.464966	1753.645508	-513.654175	419.719696	1170.687378	-449.699066	-227.069626	1201.715698	-407.090698	365.173340	872.832947	-334.134766	-172.438660	897.116882	-421.659698	89.961708	1055.530762	527.293274	19.634352	898.493652	525.129456	217.510345
-449.832214	219.776093	958.463135	-441.922424	-40.109745	958.371399	-530.034424	231.403839	574.345459	-471.728790	-101.097237	581.514648	-511.159637	265.382019	86.413902	-511.877167	-155.926590	100.213501	-479.055115	316.861206	1443.874634	-408.625214	-91.661095	1455.962891	-386.317352	111.659576	1460.718506	-392.312317	133.755737	1753.604614	-513.800476	420.282379	1170.852051	-449.787964	-226.443893	1201.570435	-407.288818	365.844849	872.942627	-334.104706	-171.388046	897.108704	-421.875641	90.529404	1055.491577	527.514099	19.829046	898.503418	524.755188	217.786911
-450.073425	220.432175	958.544312	-442.241730	-39.337830	958.265320	-530.561218	232.216995	574.459900	-471.940918	-100.640938	581.484680	-511.428436	265.481934	86.443001	-511.809753	-155.870117	100.193703	-479.093842	317.298950	1444.000854	-408.624207	-91.181183	1455.879150	-386.321655	112.102745	1460.709351	-392.300049	134.112747	1753.597900	-513.934326	420.867737	1171.060303	-449.878143	-225.777603	1201.430664	-407.458832	366.539795	873.078003	-334.454468	-170.725952	896.901733	-422.112701	91.167854	1055.468994	527.693054	19.727013	898.471252	524.647644	217.439758
-450.274078	221.115753	958.572205	-442.419983	-38.775978	958.201965	-530.644531	232.593475	574.498962	-472.107788	-100.200989	581.471375	-511.356171	265.538544	86.437614	-511.874481	-155.826630	100.178734	-479.279968	317.557373	1443.923706	-408.635590	-90.748627	1455.770996	-386.325897	112.542702	1460.688354	-392.250183	134.564316	1753.611694	-514.037231	421.493408	1171.182983	-450.044373	-225.311676	1201.303223	-407.619324	367.312012	873.231689	-335.060913	-170.090576	896.546753	-422.286316	91.758759	1055.447510	527.843018	19.849377	898.442139	524.328491	217.593430
-450.533417	221.830109	958.603455	-442.680908	-38.057213	958.079285	-530.860657	233.081284	574.539734	-472.289703	-99.713806	581.376465	-511.429779	265.609436	86.445808	-511.883972	-155.777451	100.128479	-479.191711	318.121094	1444.208984	-408.628418	-90.302994	1455.657349	-386.327698	112.995720	1460.666504	-392.259949	134.956787	1753.595459	-514.144836	422.025787	1171.374756	-450.185760	-224.667084	1201.126343	-407.763824	368.099396	873.341370	-335.420044	-169.263748	896.330078	-422.508179	92.418877	1055.392700	527.904297	19.926847	898.424500	523.934387	217.743805
-450.678680	222.575165	958.649841	-442.923950	-37.355507	957.963379	-530.927063	233.467514	574.556946	-472.490936	-99.273430	581.293518	-511.415955	265.646851	86.444366	-511.885223	-155.723633	100.092224	-479.237823	318.549500	1444.299194	-408.617065	-89.875519	1455.528931	-386.341949	113.432373	1460.642212	-392.278442	135.341507	1753.574463	-514.270081	422.667419	1171.573242	-450.321198	-224.064880	1200.954712	-407.929596	368.866974	873.460144	-335.764862	-168.314240	896.115662	-422.666718	93.073570	1055.349365	527.928955	20.251492	898.435425	523.313354	218.424438
-450.820190	223.172531	958.656006	-443.052216	-36.792225	957.887207	-531.070984	234.010208	574.590515	-472.698242	-98.863167	581.282532	-511.458984	265.694855	86.458542	-511.910248	-155.687561	100.066467	-479.319885	318.972870	1444.379639	-408.619019	-89.459915	1455.396484	-386.341431	113.855438	1460.614014	-392.302338	135.725616	1753.542725	-514.385681	423.248840	1171.685669	-450.487305	-223.470978	1200.715210	-408.146851	369.755737	873.583252	-336.131439	-167.321808	895.925781	-422.780762	93.624947	1055.309326	528.080261	20.183006	898.431580	523.193665	218.102234
-451.048462	223.902206	958.720215	-443.345886	-35.968327	957.761414	-530.956299	234.207703	574.573303	-472.885925	-98.426575	581.195435	-511.342163	265.754608	86.436340	-512.503479	-155.919662	100.216835	-479.402496	319.380615	1444.459839	-408.612701	-89.042488	1455.244263	-386.369629	114.277771	1460.571655	-392.332275	136.113449	1753.523193	-514.497925	423.829376	1171.826538	-450.597809	-222.685883	1200.464600	-408.298065	370.583771	873.679810	-336.312134	-166.122986	895.773132	-423.008850	94.325890	1055.270752	528.034363	20.521677	898.440308	522.209595	219.161545
-451.202881	224.582169	958.765564	-443.479980	-35.342216	957.660706	-531.065369	234.549026	574.599243	-472.992432	-97.959732	581.157593	-511.340759	265.794983	86.423958	-511.893219	-155.564087	100.030151	-479.468994	319.780609	1444.509888	-408.625000	-88.632896	1455.063232	-386.428040	114.671135	1460.520630	-392.382202	136.484238	1753.503418	-514.643066	424.470306	1171.974243	-450.864716	-221.942886	1200.212769	-408.467560	371.515472	873.785522	-336.737976	-165.093948	895.475830	-423.140198	94.926636	1055.239990	528.117432	20.698805	898.481567	521.835571	219.252808
-451.326630	225.234589	958.796509	-443.630798	-34.749199	957.551392	-531.165527	234.968887	574.632324	-473.156769	-97.584221	581.111938	-511.388672	265.809265	86.417496	-511.889191	-155.507446	99.992554	-479.556793	320.179932	1444.592896	-408.613281	-88.218948	1454.906982	-386.458801	115.088356	1460.484741	-392.500671	136.836502	1753.449707	-514.765137	425.027008	1172.106323	-450.932617	-221.467545	1199.985718	-408.652954	372.420288	873.876404	-337.168701	-164.045197	895.201355	-423.256256	95.495049	1055.195679	528.601807	21.153002	898.506531	521.709473	218.864822
-451.491577	225.872849	958.802063	-443.837646	-34.032280	957.450623	-531.196716	235.323807	574.622314	-473.297394	-97.291054	581.077515	-511.333984	265.865204	86.419060	-511.949280	-155.461853	99.974480	-479.684662	320.558777	1444.639526	-408.622284	-87.810242	1454.747925	-386.534546	115.504112	1460.431763	-392.572662	137.228241	1753.431396	-514.888367	425.575836	1172.240845	-451.129486	-220.793259	1199.723755	-408.805664	373.254883	873.940796	-337.818542	-163.133469	894.781860	-423.419434	96.129829	1055.142456	528.420532	21.046219	898.461731	521.307251	218.875275
-451.623169	226.565323	958.847168	-443.913605	-33.471142	957.358276	-531.500793	236.008545	574.724243	-473.485229	-97.108963	581.062195	-511.495728	265.922943	86.421913	-512.601318	-155.746078	100.187073	-479.830048	320.952271	1444.667969	-408.620758	-87.401634	1454.560791	-386.609161	115.925453	1460.357422	-392.641174	137.591446	1753.412598	-515.029114	426.202789	1172.357788	-451.293457	-220.109268	1199.436768	-408.983612	374.239197	874.037231	-338.233795	-162.004593	894.498779	-423.515289	96.710663	1055.116943	528.637390	21.419065	898.521301	521.016052	219.008026
-451.715485	227.204117	958.893127	-443.987366	-32.835663	957.205444	-531.586609	236.463730	574.722778	-473.363434	-96.515022	580.971191	-511.506744	265.999390	86.469170	-511.866333	-155.374115	99.946808	-479.973206	321.331970	1444.709961	-408.631714	-87.033783	1454.406982	-386.694244	116.325836	1460.293579	-392.724182	137.939041	1753.379150	-515.194519	426.754333	1172.471558	-451.446869	-219.290726	1199.186279	-409.130432	375.120453	874.090881	-338.701630	-160.925797	894.170349	-423.591064	97.275612	1055.061768	528.398621	21.835777	898.509216	520.301697	219.297394
-451.813904	227.938034	958.963623	-444.165741	-32.052708	957.049622	-531.433716	236.666824	574.689697	-473.546570	-96.266838	580.926636	-511.409454	266.038849	86.456230	-511.998535	-155.379349	99.942413	-480.273895	321.579315	1444.576782	-408.641418	-86.679970	1454.229614	-386.784210	116.696388	1460.238525	-392.813995	138.289032	1753.346802	-515.356140	427.326538	1172.567139	-451.726837	-218.433243	1198.798706	-409.266876	376.116089	874.149048	-338.849670	-159.461487	894.001038	-423.718079	97.942497	1055.016357	528.402466	21.972694	898.472168	520.066284	219.431213
-451.892426	228.513504	958.960083	-444.206757	-31.519188	956.953857	-531.704834	237.378006	574.795898	-473.719696	-96.128448	580.941711	-511.552856	266.090363	86.464996	-512.150269	-155.376297	99.957870	-480.427185	321.910858	1444.603882	-408.647888	-86.324768	1454.077148	-386.855377	117.056931	1460.169067	-392.908600	138.624084	1753.318237	-515.535828	427.834045	1172.678101	-451.863464	-217.524719	1198.496094	-409.400787	377.064636	874.179810	-339.247345	-158.293549	893.682861	-423.780914	98.465996	1054.967407	528.375732	22.047260	898.493774	519.835632	219.493134
-451.991028	229.132019	958.999268	-444.256409	-30.910900	956.843323	-531.556152	237.526703	574.786865	-473.787476	-95.880798	580.915100	-511.432129	266.140747	86.452698	-512.200562	-155.383347	99.950821	-480.587250	322.236176	1444.650024	-408.690491	-85.987755	1453.885742	-386.929840	117.383560	1460.110840	-393.030823	138.938156	1753.277344	-515.693420	428.343140	1172.794678	-451.996033	-217.095993	1198.226685	-409.547516	378.086639	874.271179	-339.696747	-157.110748	893.357849	-423.847595	99.028336	1054.929932	528.363831	22.155775	898.490784	519.644226	219.598587
-452.060822	229.796249	959.042664	-444.348328	-30.277168	956.733582	-531.755432	238.110718	574.884888	-473.758942	-95.531792	580.836426	-511.571564	266.203400	86.460884	-512.855347	-155.640274	100.139542	-480.793335	322.596069	1444.688965	-408.773438	-85.615524	1453.652832	-387.079041	117.775208	1460.053955	-393.155792	139.243179	1753.253418	-515.868774	428.838318	1172.923950	-452.210968	-216.449509	1197.916260	-409.695648	379.069916	874.335571	-340.363464	-156.167923	892.862305	-423.936310	99.617905	1054.898560	528.337219	22.248760	898.469238	519.456970	219.669632
-452.068481	230.381866	959.080444	-444.283447	-29.747231	956.606445	-531.746033	238.431229	574.898621	-473.611877	-94.984886	580.767273	-511.569244	266.267853	86.491371	-512.153198	-155.273376	99.926712	-480.950684	322.905579	1444.736694	-408.779968	-85.312187	1453.422241	-387.178223	118.080872	1459.984985	-393.298615	139.528214	1753.223633	-516.049194	429.337036	1173.026001	-452.297455	-215.476074	1197.618286	-409.857849	380.063263	874.410461	-340.764893	-154.970795	892.560242	-423.913788	100.120781	1054.855347	528.367737	22.185707	898.449402	519.454590	218.948013
-452.141479	230.873093	959.104431	-444.285248	-29.214401	956.495361	-531.774963	238.806641	574.963562	-473.463989	-94.492218	580.733643	-511.553772	266.315277	86.488899	-512.047668	-155.220978	99.898552	-480.979889	323.328522	1444.974365	-408.819855	-85.044380	1453.232056	-387.296265	118.401917	1459.938232	-393.458038	139.768646	1753.196289	-516.219543	429.755524	1173.173462	-452.627319	-214.507538	1197.166992	-409.950287	381.040009	874.510376	-341.106079	-153.770294	892.247925	-423.959717	100.588776	1054.813843	528.269531	22.327379	898.426270	519.175171	219.052032
-452.150238	231.500290	959.153503	-444.303070	-28.574820	956.370422	-531.970276	239.307220	575.047852	-473.486694	-94.257324	580.736389	-511.616943	266.384369	86.517044	-512.716614	-155.493210	100.099648	-481.162689	323.605804	1445.036255	-408.860260	-84.777771	1453.056885	-387.444580	118.715187	1459.885986	-393.618256	139.970444	1753.179077	-516.425659	430.261475	1173.324219	-452.728210	-214.030624	1196.906738	-410.010162	381.963837	874.542603	-341.434906	-152.519211	891.955505	-423.983246	101.156052	1054.778198	528.130432	22.466755	898.409302	518.839050	219.207947
-452.165497	232.108704	959.184387	-444.294312	-28.042021	956.262878	-532.115784	239.763931	575.126648	-473.471649	-94.013321	580.683411	-511.685150	266.404999	86.530922	-512.837830	-155.459625	100.118782	-481.333405	323.867889	1445.090576	-408.899872	-84.495171	1452.866455	-387.552368	119.017189	1459.869751	-393.794891	140.160110	1753.168579	-516.595886	430.733521	1173.452515	-452.945465	-213.325089	1196.538696	-410.213409	382.907990	874.653076	-341.580414	-151.076309	891.767273	-423.989563	101.677269	1054.740479	527.972229	22.565964	898.396606	518.526978	219.366776
-452.168457	232.607574	959.203064	-444.239197	-27.535625	956.191345	-532.211182	240.092728	575.164734	-473.403625	-93.722794	580.633362	-511.644287	266.428528	86.521790	-512.873474	-155.438919	100.123489	-481.546936	324.155579	1445.138428	-409.008118	-84.187340	1452.662231	-387.695190	119.278900	1459.835449	-393.996826	140.328308	1753.165771	-516.825378	431.245605	1173.622803	-453.136749	-212.680496	1196.174805	-410.407288	383.831970	874.716919	-341.879730	-149.930878	891.503113	-423.988586	102.150810	1054.720215	527.827148	22.667618	898.374207	518.286194	219.451157
-452.163971	233.079147	959.188293	-444.174500	-27.066858	956.068359	-532.271484	240.372528	575.206970	-473.229431	-93.363747	580.580566	-511.674286	266.464172	86.525101	-512.263977	-155.103561	99.907234	-481.747437	324.397491	1445.186890	-409.073883	-83.943344	1452.449707	-387.817505	119.532196	1459.791138	-394.158722	140.531631	1753.200562	-517.033142	431.676910	1173.793579	-453.333405	-212.115250	1195.835205	-410.602386	384.809113	874.831299	-342.108551	-148.680695	891.231873	-423.956329	102.586136	1054.651855	527.616638	22.913382	898.366760	517.864624	220.280365
-452.098694	233.609024	959.227783	-444.077484	-26.574835	955.984253	-532.318298	240.537888	575.249756	-472.978912	-92.988831	580.506775	-511.639130	266.499146	86.515572	-512.787354	-155.328339	100.099297	-481.964661	324.607300	1445.258911	-409.126465	-83.726463	1452.252563	-387.949646	119.769096	1459.768555	-394.384918	140.640854	1753.197510	-517.264526	432.141388	1173.960938	-453.511688	-211.544540	1195.482910	-410.792145	385.698120	874.926331	-342.654755	-147.764145	890.760742	-423.901398	103.053139	1054.635864	527.456848	23.020500	898.365784	517.605591	220.439941
-452.022583	234.029160	959.252869	-443.924316	-26.170147	955.913086	-532.362488	240.833939	575.312805	-472.793396	-92.729347	580.458801	-511.634705	266.519562	86.529457	-512.767212	-155.318405	100.090828	-482.186157	324.791870	1445.317749	-409.196716	-83.557182	1452.063965	-388.080200	119.964897	1459.742798	-394.621979	140.727310	1753.197266	-517.482910	432.631836	1174.145508	-453.632660	-210.993591	1195.140503	-411.109161	386.712616	874.924500	-342.908966	-146.667358	890.509949	-423.821930	103.435638	1054.621460	527.289124	23.145523	898.321716	517.352295	220.507813
-451.981567	234.411911	959.257507	-443.797119	-25.790758	955.804199	-532.449890	241.148529	575.349915	-472.637360	-92.547150	580.427307	-511.679291	266.546753	86.551094	-512.241028	-154.986145	99.922958	-482.391693	324.959747	1445.418823	-409.303741	-83.387016	1451.870361	-388.212097	120.180054	1459.725342	-394.909515	140.749542	1753.176514	-517.722473	433.046509	1174.324341	-453.918976	-210.311478	1194.705811	-411.355286	387.684784	874.963623	-343.068390	-145.467545	890.286377	-423.763580	103.781479	1054.575562	527.100952	23.244715	898.333008	517.098450	220.613556
-451.904358	234.846863	959.257690	-443.701660	-25.345726	955.731079	-532.425110	241.276428	575.389099	-472.422028	-92.379593	580.365601	-511.613800	266.566620	86.552383	-512.233643	-154.978790	99.951393	-482.592255	325.144623	1445.486816	-409.369019	-83.232231	1451.672974	-388.381927	120.390488	1459.688721	-395.169403	140.776657	1753.183228	-517.918152	433.484161	1174.491333	-453.932159	-209.910873	1194.432495	-411.488220	388.515259	875.050598	-343.232880	-144.363861	890.052124	-423.708893	104.194725	1054.546753	526.943298	23.326260	898.351135	516.862793	220.681747
-451.843231	235.285309	959.280090	-443.619904	-24.890238	955.625977	-532.515991	241.644196	575.438782	-472.181000	-92.204987	580.251587	-511.677246	266.575684	86.586296	-512.798462	-155.247665	100.130501	-482.950958	325.124634	1445.362671	-409.475311	-83.069550	1451.479858	-388.542572	120.556602	1459.651489	-395.436890	140.752670	1753.202148	-518.152100	433.903198	1174.618774	-454.032318	-209.433868	1194.088135	-411.694916	389.445068	875.158752	-343.354706	-143.374619	889.819824	-423.649811	104.595573	1054.508179	526.895996	23.311710	898.350220	516.857910	220.063751
-451.745056	235.657501	959.294495	-443.440491	-24.617102	955.579468	-532.463623	241.762604	575.457214	-471.977631	-92.120300	580.229248	-511.681488	266.616364	86.540474	-512.254700	-154.951965	99.996025	-483.005432	325.395752	1445.607422	-409.575165	-82.915611	1451.299561	-388.707397	120.715088	1459.642090	-395.719666	140.697342	1753.209106	-518.368103	434.283203	1174.826050	-454.153351	-209.083862	1193.802612	-411.850861	390.233887	875.240479	-343.471680	-142.293152	889.574097	-423.552734	104.901772	1054.502441	526.764709	23.385881	898.323547	516.688538	220.137833
-451.674347	235.907837	959.283447	-443.280334	-24.399630	955.513855	-532.428345	241.961945	575.477722	-471.773590	-92.094490	580.201416	-511.705292	266.621704	86.579582	-512.288025	-154.941177	100.030136	-483.214203	325.499207	1445.682495	-409.690460	-82.805359	1451.095947	-388.861511	120.837753	1459.626709	-396.015442	140.598602	1753.238770	-518.597107	434.647522	1175.010864	-454.242371	-208.620850	1193.499512	-412.002136	391.013885	875.392700	-343.494019	-141.318314	889.384277	-423.463654	105.122742	1054.470459	526.589905	23.455868	898.348572	516.515076	220.174896
-451.538086	236.156128	959.280945	-443.043213	-24.152992	955.441406	-532.365784	242.151978	575.539612	-471.365326	-91.902267	580.091980	-511.712341	266.620148	86.578346	-512.791138	-155.202805	100.202179	-483.409668	325.585144	1445.759277	-409.810547	-82.688141	1450.927856	-389.002502	120.923203	1459.598267	-396.333038	140.474167	1753.261841	-518.804749	434.969757	1175.160889	-454.308990	-208.178619	1193.167236	-412.186249	391.811859	875.562134	-343.520264	-140.412964	889.210144	-423.325623	105.351654	1054.444946	526.426270	23.565163	898.334167	516.345825	220.279755
-451.412109	236.436813	959.274231	-442.869934	-23.873814	955.348938	-532.305054	242.299088	575.551086	-471.001373	-91.761734	580.013428	-511.706573	266.656067	86.595421	-512.790100	-155.193619	100.233658	-483.804535	325.524872	1445.644287	-409.887299	-82.590790	1450.778809	-389.138855	121.011459	1459.580078	-396.662262	140.330154	1753.299683	-519.012512	435.387756	1175.298706	-454.323364	-207.849869	1192.869507	-412.293060	392.477783	875.672180	-343.488525	-139.543533	889.042908	-423.212036	105.602654	1054.404053	526.262512	23.680851	898.320984	516.174133	220.398895
-451.238770	236.633865	959.290588	-442.616302	-23.698591	955.305786	-532.223022	242.504272	575.600647	-470.624817	-91.699944	579.981445	-511.707642	266.679443	86.605415	-512.717346	-155.147842	100.227089	-483.844299	325.691803	1445.894165	-409.959961	-82.550156	1450.617798	-389.268463	121.062988	1459.576782	-397.025146	140.168045	1753.337158	-519.218506	435.624237	1175.471802	-454.340271	-207.532761	1192.577271	-412.416412	393.150665	875.790222	-343.413788	-138.677292	888.931213	-423.046906	105.772255	1054.402466	526.031494	23.897661	898.305298	515.859497	221.170364
-451.032532	236.906662	959.303223	-442.414124	-23.465595	955.212952	-532.138733	242.721451	575.650146	-470.278168	-91.631721	579.885254	-511.753632	266.682770	86.591644	-512.681396	-155.148590	100.257675	-484.194916	325.570587	1445.770874	-410.044312	-82.514816	1450.479126	-389.407928	121.101868	1459.565063	-397.397339	139.985565	1753.382935	-519.460571	435.918915	1175.595947	-454.378571	-207.136200	1192.246582	-412.570892	393.844086	875.933594	-343.311859	-137.915543	888.762573	-422.890686	105.983780	1054.373779	525.863037	24.046309	898.298157	515.688110	221.321808
-450.861237	237.066513	959.286377	-442.174988	-23.352896	955.149414	-531.849487	242.675400	575.658630	-469.979034	-91.638054	579.802124	-511.632538	266.673737	86.631157	-512.680664	-155.152206	100.276474	-484.242859	325.693970	1445.999023	-410.153809	-82.521477	1450.319214	-389.552826	121.116447	1459.555298	-397.779785	139.799805	1753.422241	-519.650208	436.081665	1175.750610	-454.395081	-206.835983	1191.953491	-412.669373	394.435486	876.059753	-343.189911	-137.183167	888.599365	-422.722107	106.107635	1054.342529	525.678162	24.108698	898.276184	515.558594	221.387985
-450.677460	237.182449	959.277893	-441.942139	-23.230257	955.080017	-531.711426	242.680344	575.691956	-469.660309	-91.671249	579.768433	-511.588409	266.679169	86.623962	-512.863892	-155.177460	100.315727	-484.592682	325.531525	1445.830444	-410.241425	-82.572159	1450.162476	-389.699707	121.125656	1459.558838	-398.124054	139.642120	1753.511108	-519.868042	436.325012	1175.866943	-454.360352	-206.560226	1191.714233	-412.778381	394.987885	876.185120	-342.775726	-136.358795	888.627808	-422.565491	106.206726	1054.316040	525.477173	24.174330	898.284363	515.428772	221.509171
-450.504761	237.209259	959.240967	-441.725800	-23.199259	955.035156	-531.712036	242.867050	575.735718	-469.290497	-91.721069	579.713257	-511.673340	266.681488	86.621170	-512.735107	-155.119415	100.341705	-484.621216	325.556549	1446.051392	-410.322266	-82.631462	1450.019043	-389.832336	121.069107	1459.580078	-398.586060	139.345184	1753.544189	-520.037903	436.472900	1176.012329	-454.339264	-206.356720	1191.453247	-412.925201	395.579468	876.302429	-342.452423	-135.687820	888.552246	-422.411255	106.235115	1054.285034	525.333130	24.253975	898.266724	515.347839	221.586014
-450.275238	237.248856	959.247009	-441.454285	-23.181746	954.988953	-531.459778	242.779907	575.728943	-468.970978	-91.859016	579.693848	-511.629242	266.676605	86.617241	-512.899353	-155.158966	100.375870	-484.821899	325.471466	1446.079224	-410.394592	-82.684547	1449.905762	-389.977936	121.009865	1459.584717	-399.009949	139.082245	1753.615845	-520.210510	436.599609	1176.120361	-454.288818	-206.231506	1191.226196	-413.047943	396.112915	876.401550	-342.420837	-135.403763	888.268005	-422.214020	106.246048	1054.277710	525.113525	24.314598	898.263733	515.222534	221.681702
-450.080078	237.222977	959.229431	-441.213043	-23.192484	954.953430	-531.298157	242.836319	575.770569	-468.589844	-91.894875	579.638672	-511.677460	266.674194	86.654968	-512.826233	-155.158783	100.414673	-485.024475	325.346497	1446.074585	-410.493683	-82.793793	1449.803955	-390.123688	120.900497	1459.592896	-399.449768	138.810181	1753.682861	-520.389160	436.664276	1176.231689	-454.213074	-206.097214	1190.965942	-413.133636	396.567780	876.481506	-342.121704	-135.011398	888.186340	-422.042664	106.223412	1054.262573	524.922852	24.383114	898.233521	515.165894	221.721725
-449.855194	237.204254	959.244934	-440.964417	-23.224609	954.937134	-531.142090	242.853531	575.813416	-468.173279	-91.883293	579.583923	-511.679291	266.630768	86.659882	-512.778137	-155.150070	100.417389	-485.172668	325.186737	1446.117188	-410.588593	-82.932053	1449.700806	-390.250000	120.777718	1459.606323	-399.905762	138.494080	1753.749023	-520.558899	436.687500	1176.319336	-454.107727	-206.031799	1190.748779	-413.221619	397.000366	876.559326	-341.756439	-134.660294	888.143677	-421.857483	106.186333	1054.274536	524.739746	24.422653	898.234375	515.331787	221.799088
-449.630127	237.120728	959.236267	-440.647797	-23.340200	954.912964	-530.914429	242.903732	575.838501	-467.873108	-91.971474	579.538025	-511.704010	266.633423	86.695343	-512.786072	-155.154007	100.426147	-485.348755	325.010529	1446.117065	-410.666748	-83.089867	1449.617676	-390.353882	120.636482	1459.635864	-400.359344	138.207138	1753.826416	-520.724121	436.723663	1176.398560	-454.069580	-205.791122	1190.456543	-413.304565	397.418732	876.640015	-341.350281	-134.327713	888.089172	-421.643677	106.087189	1054.271973	524.534546	24.453135	898.190491	515.065857	221.870010
-449.398407	236.971207	959.203064	-440.327454	-23.552834	954.861328	-530.811829	242.961594	575.888977	-467.621735	-92.204803	579.540405	-511.781311	266.607269	86.700073	-512.865295	-155.184998	100.469414	-485.515137	324.789886	1446.109863	-410.770538	-83.272163	1449.518555	-390.474182	120.464211	1459.642090	-400.881622	137.831528	1753.852539	-520.867737	436.684174	1176.488281	-453.771729	-205.955856	1190.323486	-413.384460	397.797150	876.715515	-340.692780	-133.860138	888.206543	-421.405731	105.905930	1054.238770	524.374023	24.512690	898.186096	515.262817	221.900513
-449.158356	236.772964	959.171509	-439.989471	-23.752790	954.845154	-530.475647	242.744064	575.877808	-467.269745	-92.403221	579.531372	-511.721619	266.599915	86.697670	-512.808289	-155.215881	100.497261	-485.690155	324.563110	1446.119995	-410.831543	-83.477333	1449.461426	-390.550507	120.257423	1459.663818	-401.308044	137.587601	1753.988770	-521.011292	436.611145	1176.540527	-453.728699	-205.791748	1190.098145	-413.436768	398.054779	876.766846	-340.239441	-133.686844	888.140747	-421.166901	105.719421	1054.227051	524.197754	24.572708	898.196289	515.233521	221.901855
-448.886414	236.600845	959.148193	-439.677246	-23.955599	954.807922	-530.176392	242.551834	575.885498	-466.876495	-92.572388	579.506042	-511.686676	266.563232	86.722412	-512.796509	-155.205414	100.512177	-485.854462	324.329468	1446.128052	-410.891235	-83.718819	1449.425049	-390.666870	120.015076	1459.687622	-401.788147	137.273941	1754.083008	-521.148560	436.465851	1176.595947	-453.429382	-206.049759	1190.063354	-413.481476	398.281769	876.806763	-339.818848	-133.696609	888.149109	-420.926605	105.528435	1054.209229	524.035828	24.662970	898.185913	515.028625	221.852188
-448.602264	236.379059	959.162598	-439.311768	-24.180948	954.804260	-529.982178	242.469711	575.904419	-466.472290	-92.712051	579.474060	-511.706512	266.564117	86.709480	-512.772827	-155.242966	100.561111	-485.999847	324.012421	1446.123657	-410.967621	-84.006203	1449.380737	-390.758087	119.774620	1459.735474	-402.278290	136.954819	1754.169434	-521.270508	436.308044	1176.644409	-453.269836	-206.158997	1189.956299	-413.525665	398.450745	876.831665	-339.467499	-133.876450	888.056519	-420.653412	105.303398	1054.226929	523.881104	24.755644	898.174255	515.004944	221.903427
-448.328888	236.142654	959.153137	-439.003143	-24.443552	954.781616	-529.756714	242.330902	575.889832	-466.143463	-92.915314	579.411499	-511.747955	266.530487	86.709099	-512.853271	-155.278061	100.597916	-486.140167	323.715973	1446.113159	-411.018677	-84.275612	1449.359375	-390.844452	119.490402	1459.769165	-402.765167	136.607666	1754.270264	-521.373596	436.097321	1176.674683	-453.052521	-206.287933	1189.829712	-413.570038	398.575684	876.853394	-338.739227	-133.797958	888.224121	-420.416473	105.050049	1054.223877	523.858093	24.664675	898.158997	515.461609	221.476196
-448.040955	235.823151	959.155640	-438.641907	-24.750231	954.794800	-529.475830	242.120697	575.881165	-465.713623	-93.151573	579.400269	-511.722748	266.516022	86.717346	-512.820984	-155.311035	100.610817	-486.409546	323.258606	1445.885254	-411.053802	-84.566643	1449.330933	-390.919098	119.167503	1459.779785	-403.267303	136.255798	1754.359741	-521.498840	435.918579	1176.674194	-452.924377	-206.354172	1189.677612	-413.611694	398.662933	876.853516	-338.177673	-133.965485	888.279907	-420.152039	104.745041	1054.246094	523.511780	24.948658	898.145996	514.958618	221.941757
-447.773163	235.464508	959.114746	-438.343811	-25.068138	954.795654	-529.201904	241.888000	575.876343	-465.302521	-93.456978	579.437805	-511.707092	266.478210	86.714287	-512.878296	-155.337753	100.667290	-486.389618	323.038788	1446.000977	-411.096832	-84.909203	1449.340088	-391.004486	118.850792	1459.805542	-403.773773	135.891953	1754.450439	-521.588135	435.593414	1176.687622	-452.551361	-206.886688	1189.713013	-413.633057	398.677887	876.845642	-337.581482	-134.134674	888.416077	-419.910126	104.423264	1054.235962	523.379150	25.012850	898.106323	515.102417	221.872406
-447.509399	235.093643	959.087891	-437.999481	-25.570889	954.818665	-529.004272	241.795761	575.881470	-464.949890	-93.789749	579.410217	-511.742676	266.450378	86.744545	-512.892639	-155.404953	100.704834	-486.493744	322.617432	1445.938721	-411.127380	-85.263435	1449.337891	-391.071960	118.500778	1459.817871	-404.278809	135.532974	1754.546753	-521.661255	435.270813	1176.654907	-452.286163	-207.275269	1189.723511	-413.643311	398.627472	876.826172	-337.168335	-134.631638	888.419495	-419.654877	104.010651	1054.245850	523.239014	25.006189	898.104492	515.274963	221.759705
-447.249481	234.582947	959.017517	-437.669739	-26.025797	954.844727	-528.624390	241.472366	575.855774	-464.562103	-94.112846	579.362854	-511.639221	266.383911	86.732338	-512.897949	-155.437103	100.749275	-486.583618	322.247742	1445.886475	-411.150909	-85.629448	1449.377197	-391.135803	118.122452	1459.845947	-404.781036	135.133453	1754.642090	-521.706177	434.901337	1176.598145	-452.136810	-207.343460	1189.575439	-413.634308	398.525696	876.781372	-336.331909	-134.756210	888.637329	-419.400177	103.568253	1054.233521	523.107178	25.035866	898.067322	515.479675	221.718750
-446.940643	234.174820	959.027588	-437.346252	-26.405523	954.854004	-528.284302	241.158981	575.841248	-464.064636	-94.464012	579.352417	-511.618866	266.333862	86.731667	-512.883301	-155.483978	100.759827	-486.656189	321.807800	1445.813354	-411.165375	-86.040169	1449.429077	-391.194244	117.733757	1459.885620	-405.239990	134.837952	1754.811523	-521.757874	434.473602	1176.521118	-451.791565	-207.848846	1189.656128	-413.580719	398.338593	876.736145	-335.916595	-135.409607	888.675781	-419.139862	103.172951	1054.256470	522.989685	25.076647	898.057556	515.677246	221.642715
-446.599091	233.718506	959.021118	-436.938019	-26.924891	954.916382	-527.871094	240.650055	575.804810	-463.626221	-94.873314	579.327820	-511.521088	266.276428	86.752724	-512.833984	-155.556458	100.812820	-486.755249	321.389282	1445.718628	-411.175385	-86.409737	1449.472412	-391.262329	117.347153	1459.910889	-405.734192	134.437668	1754.908813	-521.798340	434.005371	1176.426270	-451.455322	-208.383698	1189.719849	-413.539398	398.115662	876.687561	-335.112976	-135.767822	888.941772	-418.839874	102.713837	1054.302246	522.878784	25.096704	898.057861	515.890442	221.659790
-446.251526	233.221405	959.025635	-436.543274	-27.491947	954.921570	-527.586975	240.302368	575.814819	-463.256592	-95.369995	579.329712	-511.526825	266.212555	86.736252	-512.943176	-155.643616	100.851212	-486.864990	320.955627	1445.595947	-411.188507	-86.841660	1449.525024	-391.290771	116.938934	1459.917725	-406.216125	134.027802	1754.998779	-521.852112	433.547668	1176.335938	-451.202515	-208.968140	1189.768555	-413.446808	397.779785	876.607971	-334.630676	-136.441193	889.003906	-418.527924	102.183922	1054.321045	522.776794	25.189112	898.045593	516.075745	221.686554
-445.954468	232.628265	958.944031	-436.151337	-28.053225	954.928345	-527.244934	239.920227	575.783264	-462.786774	-95.809143	579.389832	-511.483856	266.174377	86.726494	-512.915588	-155.707108	100.897491	-486.922852	320.458038	1445.468750	-411.173462	-87.308456	1449.610352	-391.302887	116.514420	1459.955566	-406.698639	133.620148	1755.089111	-521.881409	433.016144	1176.199829	-450.928101	-209.317047	1189.783936	-413.343689	397.439392	876.525757	-333.715820	-136.833908	889.380798	-418.231812	101.645958	1054.295288	522.653625	25.224531	898.027466	516.294312	221.677246
-445.649963	232.038315	958.879395	-435.760925	-28.683214	954.969604	-526.946228	239.579727	575.777527	-462.239868	-96.163452	579.355896	-511.461792	266.122925	86.735008	-512.836243	-155.742462	100.899704	-487.138733	319.844849	1445.162842	-411.151093	-87.743362	1449.658203	-391.306061	116.034592	1459.960938	-407.176697	133.177643	1755.174438	-521.932434	432.496002	1176.027954	-450.763885	-209.794403	1189.802368	-413.239014	397.004639	876.401794	-333.195038	-137.629456	889.494629	-417.940094	101.080841	1054.296875	522.215698	24.945267	897.965393	516.437012	221.587402
-445.350403	231.417526	958.850586	-435.346405	-29.393425	954.996277	-526.684692	239.248245	575.779114	-461.691406	-96.599159	579.311401	-511.481079	266.027069	86.735893	-512.780334	-155.806885	100.945633	-487.192596	319.349304	1445.039063	-411.132050	-88.242111	1449.731079	-391.291779	115.562737	1459.972290	-407.608398	132.748627	1755.246826	-521.909302	431.909149	1175.843384	-450.326599	-210.601624	1190.016846	-413.122620	396.496155	876.259460	-332.532654	-138.313080	889.741211	-417.637238	100.443993	1054.308594	522.334229	25.317354	897.973450	516.664917	221.752151
-445.006592	230.705551	958.796143	-434.961121	-30.007965	955.002319	-526.359131	238.828384	575.751221	-461.268799	-97.163704	579.272095	-511.479034	265.960693	86.722488	-512.823914	-155.888855	100.992233	-487.102051	318.984711	1445.067383	-411.110809	-88.725868	1449.815430	-391.320801	115.062538	1459.976563	-408.040588	132.290161	1755.317017	-521.848450	431.244446	1175.660400	-450.056335	-211.151260	1190.061279	-412.992859	395.931946	876.122620	-331.862091	-139.097946	889.942505	-417.312195	99.805084	1054.293823	521.872559	25.014565	897.914490	516.761780	221.722107
-444.717255	229.972260	958.716248	-434.575378	-30.756701	955.087219	-526.015869	238.360184	575.703186	-460.700378	-97.597443	579.304199	-511.427155	265.892975	86.729698	-512.837280	-155.963257	101.033676	-487.136017	318.418182	1444.910156	-411.059998	-89.228470	1449.895142	-391.329681	114.532089	1459.993652	-408.455872	131.830032	1755.396729	-521.825806	430.606171	1175.459717	-449.730072	-211.873398	1190.188232	-412.864197	395.278809	875.948059	-331.224152	-139.929901	890.152039	-417.014160	99.132385	1054.305786	521.705994	24.992203	897.871826	516.916321	221.756912
-444.394684	229.293976	958.683350	-434.161163	-31.543415	955.132935	-525.755371	237.957932	575.690857	-460.248566	-98.194893	579.326416	-511.453308	265.824463	86.725151	-512.304260	-155.744965	100.908134	-487.143158	317.831238	1444.754272	-410.975983	-89.779221	1450.006348	-391.310455	114.011810	1459.990601	-408.845581	131.362823	1755.469238	-521.747070	429.878632	1175.226807	-449.554413	-212.300186	1190.229248	-412.650696	394.528320	875.772339	-330.667145	-140.884262	890.286438	-416.707550	98.434784	1054.326782	521.587402	25.063171	897.845276	517.108276	221.823090
-444.146515	228.404831	958.547180	-433.830139	-32.276604	955.166077	-525.419067	237.397934	575.617126	-459.735443	-98.783676	579.242004	-511.347260	265.739594	86.708405	-512.784912	-156.068802	101.150078	-487.178528	317.255646	1444.576904	-410.887604	-90.346039	1450.118164	-391.309204	113.501518	1459.999634	-409.235657	130.883636	1755.525757	-521.671875	429.083984	1174.946655	-449.127350	-213.283615	1190.468872	-412.446075	393.736237	875.595886	-329.996643	-141.767426	890.564880	-416.449646	97.692436	1054.282837	521.387390	25.167421	897.829529	517.125854	222.284805
-443.761597	227.715500	958.503723	-433.361969	-33.134102	955.218323	-525.054871	236.809448	575.604919	-459.128754	-99.318054	579.248352	-511.313995	265.672943	86.702332	-512.740784	-156.126373	101.193695	-487.211212	316.690735	1444.413330	-410.800201	-90.913780	1450.230347	-391.298279	112.939583	1460.006714	-409.584259	130.411804	1755.591309	-521.611206	428.367737	1174.698486	-448.776550	-213.982254	1190.625854	-412.249084	392.941040	875.427551	-329.390930	-142.753723	890.796570	-416.078094	96.959824	1054.300049	521.351379	25.147650	897.786804	517.496521	221.982849
-443.454315	226.799866	958.385071	-432.929901	-34.007397	955.303589	-524.552246	236.051773	575.507813	-458.670441	-99.970413	579.250305	-511.158997	265.578339	86.698082	-512.870850	-156.236542	101.264641	-487.406464	316.033234	1444.037598	-410.742401	-91.446342	1450.340942	-391.267151	112.383255	1459.999146	-409.915009	129.949417	1755.642212	-521.527283	427.531006	1174.374390	-448.463928	-214.736008	1190.800903	-411.932495	391.933685	875.196106	-328.848816	-143.883270	890.981140	-415.751221	96.150421	1054.293579	521.222595	25.154043	897.773315	517.706116	222.010910
-443.056244	225.885040	958.297180	-432.420654	-34.961582	955.356750	-524.435181	235.730789	575.491638	-458.145447	-100.677864	579.320068	-511.352692	265.526215	86.746681	-512.345581	-156.026199	101.120766	-487.304932	315.515015	1443.983032	-410.681610	-92.015541	1450.431030	-391.229919	111.779678	1460.007935	-410.222992	129.467834	1755.698730	-521.434570	426.647644	1174.114990	-448.140900	-215.607834	1191.005371	-411.666595	390.988708	874.996155	-328.433929	-145.113937	891.091370	-415.358154	95.275581	1054.290283	521.057434	25.319185	897.749023	517.717957	222.467392
-442.751556	225.008026	958.219482	-431.973053	-35.806736	955.432678	-524.073914	235.096710	575.426147	-457.519653	-101.299286	579.252014	-511.270508	265.436951	86.758614	-512.898254	-156.407715	101.374077	-487.299530	314.810394	1443.768433	-410.527985	-92.654472	1450.567017	-391.183868	111.181305	1460.020874	-410.496613	128.989197	1755.741211	-521.343445	425.783936	1173.776733	-447.817017	-216.357178	1191.219116	-411.354828	389.863281	874.775085	-327.870850	-146.280212	891.325012	-415.032501	94.481934	1054.301025	520.953308	25.387886	897.715820	517.897095	222.543442
-442.421661	224.060089	958.106506	-431.451447	-36.856258	955.496338	-523.716003	234.393509	575.359009	-456.908966	-102.010162	579.301697	-511.217896	265.320648	86.750542	-512.839478	-156.509003	101.445824	-487.315582	314.203888	1443.556396	-410.436188	-93.268318	1450.709473	-391.167328	110.624214	1460.027832	-410.795563	128.477814	1755.759521	-521.233521	424.786743	1173.458618	-447.604675	-216.973221	1191.315063	-411.058777	388.754608	874.549805	-327.101410	-147.229858	891.656982	-414.669708	93.562843	1054.290894	520.870605	25.409309	897.705444	518.035950	222.611801
-442.115845	223.034454	958.058228	-430.969940	-37.784668	955.554504	-523.254150	233.636642	575.255188	-456.310516	-102.774117	579.221863	-511.104706	265.245972	86.734642	-512.845093	-156.599213	101.479904	-487.339447	313.552704	1443.362427	-410.288879	-93.891190	1450.854004	-391.112274	110.022026	1460.033325	-410.973206	128.054123	1755.824463	-521.112793	423.814575	1173.115601	-447.302399	-217.873077	1191.506836	-410.716888	387.556732	874.326599	-326.601776	-148.442307	891.856140	-414.328278	92.638268	1054.307739	520.754761	25.449270	897.671387	518.204224	222.639038
-441.795013	222.153610	958.004333	-430.486053	-38.800121	955.634399	-522.812988	232.954880	575.207458	-455.704803	-103.470352	579.269775	-510.992340	265.148132	86.744736	-512.853149	-156.713226	101.541893	-487.357300	312.925720	1443.168457	-410.161072	-94.495735	1450.985718	-391.055511	109.377731	1460.028442	-411.158691	127.591324	1755.848145	-520.978943	422.803589	1172.745239	-446.893829	-218.891510	1191.841064	-410.340057	386.287201	874.092834	-326.321838	-149.888275	891.990723	-413.990601	91.751030	1054.335327	520.679810	25.531187	897.634766	518.364868	222.739563
-441.452484	221.080780	957.859619	-430.010651	-39.759945	955.685852	-522.400085	232.255356	575.117249	-455.046234	-104.235703	579.222290	-510.930725	265.057037	86.740799	-512.880615	-156.828400	101.623589	-487.380096	312.216675	1442.921631	-410.053040	-95.155235	1451.125977	-390.949951	108.720436	1460.025024	-411.309875	127.132202	1755.830688	-520.856628	421.805023	1172.329834	-446.672852	-219.664078	1192.019775	-409.980011	384.939484	873.809265	-325.643890	-151.079544	892.288147	-413.636078	90.816864	1054.301025	520.645447	25.431307	897.619385	518.663452	222.427414
-441.112274	220.085114	957.793945	-429.512573	-40.809734	955.774658	-522.009949	231.532623	575.056885	-454.403473	-105.097404	579.178589	-510.891876	265.009888	86.743576	-512.901001	-156.913620	101.684868	-487.425415	311.516327	1442.686401	-409.874908	-95.815178	1451.282349	-390.865295	108.100616	1460.007202	-411.430084	126.671730	1755.809204	-520.728699	420.704315	1171.968140	-446.274506	-220.685226	1192.294067	-409.586670	383.549835	873.574585	-325.109650	-152.252457	892.574158	-413.267303	89.862900	1054.323853	520.607117	25.458103	897.596191	518.797485	222.536331
-440.822449	219.024033	957.717163	-429.036194	-41.816315	955.850647	-521.653625	230.790665	574.976379	-453.544342	-105.656837	579.186890	-510.926819	264.931824	86.735863	-512.333679	-156.741318	101.576263	-487.409882	310.761292	1442.455078	-409.646362	-96.565399	1451.428589	-390.795563	107.431686	1459.998169	-411.561646	126.170227	1755.735229	-520.607361	419.631439	1171.567749	-446.053558	-221.522888	1192.473267	-409.200134	382.122040	873.309631	-324.673920	-153.628616	892.746216	-412.925964	88.900047	1054.332642	520.489319	25.473543	897.575928	518.887024	222.624985
-440.537537	217.905136	957.563965	-428.545959	-42.949894	955.898071	-521.471558	230.291077	574.968506	-453.028656	-106.695465	579.148926	-511.041565	264.868011	86.774208	-512.992493	-157.153656	101.832039	-487.411743	310.089600	1442.196655	-409.452667	-97.200241	1451.535522	-390.681854	106.803505	1459.983398	-411.645599	125.727921	1755.705322	-520.441345	418.506348	1171.107788	-445.634399	-222.682465	1192.798340	-408.772217	380.637421	873.070007	-324.283234	-155.035110	892.918152	-412.569580	87.864677	1054.286499	520.472473	25.514023	897.561340	518.981384	222.762238
-440.202209	216.789230	957.440674	-427.989044	-44.118027	955.972595	-520.878906	229.326187	574.810669	-452.381866	-107.570274	579.120422	-510.775543	264.762817	86.733932	-512.959534	-157.263046	101.940483	-487.399231	309.329376	1441.945557	-409.231659	-97.932938	1451.677490	-390.531921	106.056458	1459.937866	-411.694702	125.281281	1755.657959	-520.283997	417.405548	1170.692261	-445.406708	-223.483521	1192.984985	-408.353271	379.042023	872.752441	-323.957428	-156.564713	893.044189	-412.176727	86.812637	1054.273682	520.398804	25.559265	897.540833	519.057556	222.887314
-439.905487	215.692154	957.326660	-427.506958	-45.195480	956.022461	-520.643066	228.697525	574.758118	-451.667389	-108.274254	579.108582	-510.806976	264.690674	86.733337	-512.998108	-157.379333	101.978752	-487.387573	308.571442	1441.645264	-408.985596	-98.632141	1451.816650	-390.416168	105.380737	1459.912109	-411.716278	124.861954	1755.615967	-520.109863	416.222473	1170.236938	-445.117950	-224.515839	1193.212646	-407.944092	377.480652	872.478638	-323.544922	-157.976532	893.260498	-411.817352	85.800804	1054.247925	520.290344	25.493496	897.516113	519.134094	222.943634
-439.534027	214.582123	957.188049	-426.940338	-46.395115	956.110718	-520.272888	227.905243	574.646973	-450.975128	-109.196556	579.125916	-510.743011	264.642120	86.743263	-512.963623	-157.461670	102.084557	-487.408630	307.818665	1441.328247	-408.741913	-99.348160	1451.949585	-390.338867	104.708260	1459.861572	-411.733246	124.423203	1755.553833	-519.978027	415.074554	1169.780884	-444.643219	-225.668228	1193.553711	-407.524475	375.836700	872.144592	-322.970612	-159.195648	893.561707	-411.402618	84.744331	1054.234375	520.297607	25.495527	897.509460	519.248535	223.005768
-439.289703	213.413742	957.033325	-426.467041	-47.537552	956.168457	-520.008728	227.203964	574.573303	-450.241913	-109.873047	579.071045	-510.798126	264.531464	86.727470	-512.846558	-157.507233	102.130974	-487.390320	307.056061	1441.030151	-408.483765	-100.056076	1452.082764	-390.218262	104.041069	1459.801636	-411.744263	123.995171	1755.495239	-519.842529	413.866089	1169.276123	-444.260956	-226.776672	1193.828247	-407.092529	374.092438	871.874451	-322.589844	-160.586746	893.778625	-411.082031	83.685669	1054.193726	520.291382	25.507736	897.476379	519.346252	223.095947
-438.998199	212.243469	956.907349	-425.949585	-48.723003	956.273132	-519.494080	226.200073	574.436829	-449.555054	-110.720238	579.071411	-510.652802	264.431274	86.694901	-512.844788	-157.622574	102.186821	-487.360199	306.274200	1440.713379	-408.213043	-100.780632	1452.255859	-390.050842	103.318268	1459.784912	-411.733398	123.569244	1755.444458	-519.698425	412.646088	1168.803345	-443.864227	-227.883560	1194.119629	-406.648285	372.326416	871.510925	-322.270416	-162.049149	893.979736	-410.714172	82.611038	1054.190430	520.305298	25.468554	897.480835	519.468811	223.129593
-438.671021	210.983307	956.721069	-425.308838	-50.061916	956.363403	-518.894104	225.104034	574.317993	-448.981049	-111.700203	579.076538	-510.388367	264.284149	86.671768	-512.852112	-157.716217	102.280762	-487.327637	305.508881	1440.417969	-407.909882	-101.494896	1452.399414	-389.931976	102.609352	1459.741699	-411.722412	123.151642	1755.390381	-519.552917	411.357361	1168.281494	-443.477264	-228.890106	1194.430420	-406.209412	370.519379	871.196777	-321.950500	-163.552292	894.144043	-410.275513	81.438454	1054.151245	520.539978	25.129120	897.490906	520.314270	222.408997
-438.319214	209.909256	956.640564	-424.792847	-51.150017	956.413879	-518.647644	224.337311	574.230652	-448.266327	-112.541733	579.033936	-510.416840	264.176178	86.687904	-512.845886	-157.834824	102.339935	-487.358917	304.722565	1440.106934	-407.577087	-102.253372	1452.546753	-389.810364	101.918488	1459.695557	-411.714813	122.706032	1755.345581	-519.432922	410.090698	1167.815063	-443.092743	-230.044922	1194.740234	-405.821838	368.708527	870.875000	-321.808685	-165.226807	894.202942	-409.877777	80.418091	1054.143677	520.373108	25.326683	897.468201	519.863037	222.941177
-437.998077	208.648514	956.446228	-424.172150	-52.418278	956.492065	-518.470825	223.678558	574.169739	-447.614746	-113.501663	579.005005	-510.502289	264.087585	86.704407	-512.818542	-157.961624	102.424629	-487.313232	303.883148	1439.800903	-407.318787	-102.993896	1452.673340	-389.661255	101.187660	1459.670898	-411.709442	122.273804	1755.281982	-519.283447	408.799011	1167.281738	-442.646881	-231.162766	1195.006958	-405.443298	366.925049	870.578918	-321.338226	-166.638702	894.446594	-409.441650	79.278488	1054.091919	520.353638	25.352032	897.471436	519.836426	223.334930
-437.736755	207.408905	956.316406	-423.670319	-53.656414	956.568176	-518.224060	222.917908	574.065247	-446.922394	-114.433647	579.020935	-510.534454	263.984100	86.681786	-512.838196	-158.065247	102.503273	-487.303711	303.074677	1439.482178	-406.943359	-103.763855	1452.841309	-389.475372	100.450760	1459.608154	-411.721741	121.841530	1755.244751	-519.155334	407.444122	1166.786987	-442.242432	-232.200729	1195.340210	-404.999817	365.086487	870.312805	-321.158417	-168.225021	894.554260	-409.082855	78.135330	1054.068970	520.567261	25.107843	897.486633	520.493652	222.778564
-437.470062	206.213943	956.148315	-423.136353	-54.865971	956.626770	-517.979736	222.132019	574.010071	-446.266785	-115.490097	578.935547	-510.497253	263.889618	86.673637	-512.887207	-158.220535	102.618530	-487.307373	302.257507	1439.132446	-406.585846	-104.473618	1453.014160	-389.303040	99.747589	1459.570801	-411.766052	121.396492	1755.179443	-519.061340	406.121948	1166.252686	-441.826080	-233.329926	1195.645752	-404.551880	363.168091	870.000061	-320.891235	-169.769638	894.713867	-408.710602	77.038368	1054.018921	520.652100	25.017696	897.486084	520.683777	222.663605
-437.092102	204.911163	956.014893	-422.500305	-56.145630	956.728333	-517.545959	221.121933	573.863342	-445.473633	-116.321404	578.905518	-510.383728	263.777863	86.688156	-512.824890	-158.328415	102.693115	-487.409821	301.317169	1438.641602	-406.249969	-105.246246	1453.166870	-389.113647	99.013489	1459.527588	-411.813751	120.971695	1755.136475	-518.955444	404.768951	1165.677979	-441.509644	-234.213608	1195.878052	-404.087677	361.031952	869.540283	-320.349060	-171.014969	895.030701	-408.247528	75.854065	1054.011230	520.857727	24.785656	897.492249	521.146973	222.069901
-436.800812	203.682266	955.853699	-421.893433	-57.415215	956.812927	-517.043213	220.115921	573.647461	-444.797852	-117.410698	578.880615	-510.261719	263.658966	86.646454	-512.866272	-158.444870	102.775055	-487.378998	300.475159	1438.274048	-405.852539	-105.992165	1453.332642	-388.914001	98.282768	1459.469116	-411.880859	120.530533	1755.089722	-518.863220	403.361694	1165.119263	-440.993439	-235.466064	1196.227905	-403.473236	358.870697	869.285950	-320.035400	-172.562607	895.229553	-407.837952	74.720329	1053.979858	520.884583	24.874933	897.483521	521.041748	222.512131
-436.411896	202.416138	955.706482	-421.335938	-58.597820	956.871887	-516.778137	219.395432	573.585571	-443.960632	-118.297836	578.872437	-510.267639	263.558167	86.666542	-512.850159	-158.558670	102.883850	-487.219513	299.781555	1438.123535	-405.438934	-106.766647	1453.485840	-388.711212	97.530464	1459.405396	-412.015869	120.013382	1755.015137	-518.753052	401.925079	1164.596069	-440.688782	-236.421066	1196.481689	-403.065247	356.830109	868.923584	-319.755981	-174.067566	895.363281	-407.384033	73.586403	1053.938354	520.965210	24.745449	897.476746	521.220886	222.394882
-436.101257	201.161697	955.563354	-420.701202	-59.857372	956.948181	-516.517517	218.585602	573.526917	-443.378235	-119.500130	578.871216	-510.245392	263.442657	86.658783	-512.891785	-158.686508	102.991096	-487.157196	298.906769	1437.778198	-405.000946	-107.534843	1453.629150	-388.478333	96.787521	1459.339111	-412.069641	119.613892	1755.028442	-518.687256	400.497864	1164.076538	-440.310577	-237.528458	1196.785400	-402.571564	354.798676	868.592102	-319.599792	-175.763931	895.439697	-406.960785	72.435287	1053.913940	521.070801	24.648521	897.477417	521.382507	222.265671
-435.813171	199.797485	955.402100	-420.108490	-61.162487	957.019958	-516.151733	217.737946	573.398926	-442.606262	-120.380859	578.837646	-510.130341	263.339722	86.639977	-512.899841	-158.798065	103.074883	-487.112488	298.046173	1437.453003	-404.544495	-108.293915	1453.797485	-388.225281	96.057083	1459.282104	-412.215790	119.170753	1755.008667	-518.609863	399.076721	1163.504639	-439.734283	-238.793533	1197.194702	-402.181213	352.795776	868.290894	-319.294067	-177.289642	895.655884	-406.535553	71.212334	1053.870483	521.197632	24.586166	897.475830	521.518494	222.205246
-435.531097	198.601471	955.290161	-419.526703	-62.323845	957.100708	-515.957825	217.009537	573.305298	-441.701355	-121.228867	578.715210	-510.159637	263.272919	86.650742	-512.751343	-158.870438	103.184364	-487.155304	297.106110	1436.946167	-404.057648	-109.090408	1453.954468	-387.960297	95.317291	1459.204102	-412.387451	118.717163	1754.985596	-518.521729	397.661774	1162.928223	-439.343964	-239.875427	1197.484863	-401.800751	350.820160	867.900513	-318.942841	-178.729553	895.850342	-406.132202	70.128906	1053.859253	521.385986	24.337372	897.508484	521.940369	221.548630
-435.211731	197.285706	955.139099	-418.946777	-63.596127	957.173157	-515.344666	215.838821	573.131775	-440.836121	-122.010025	578.650269	-509.885284	263.165833	86.606400	-512.698303	-158.959793	103.234970	-486.949921	296.362030	1436.744019	-403.612640	-109.839577	1454.075195	-387.703033	94.570595	1459.131836	-412.568481	118.281883	1754.952393	-518.429565	396.267883	1162.410278	-439.014740	-240.842194	1197.722534	-401.412628	348.760162	867.581055	-318.587189	-180.222855	896.005615	-405.709381	68.938599	1053.823608	521.523926	24.228371	897.529175	522.076538	221.443329
-434.855591	196.070786	955.014160	-418.278931	-64.854065	957.244263	-515.283386	215.226349	573.116028	-439.883636	-122.723427	578.596008	-509.934662	263.069397	86.651337	-512.565063	-159.042313	103.324287	-486.850342	295.462250	1436.371460	-403.090088	-110.611984	1454.264648	-387.441071	93.825493	1459.036255	-412.767822	117.822807	1754.917969	-518.359741	394.848724	1161.899536	-438.399170	-242.091888	1198.121338	-401.098358	346.707153	867.169739	-318.289368	-181.640015	896.153931	-405.247925	67.797623	1053.805664	521.647034	24.127211	897.562256	522.171265	221.344940
-434.555695	194.800720	954.816528	-417.690460	-66.087326	957.280396	-514.742554	214.117783	572.947876	-439.016388	-123.585167	578.453735	-509.653992	262.949249	86.592255	-512.462158	-159.100800	103.403152	-486.782928	294.601440	1436.030151	-402.577484	-111.393990	1454.385132	-387.146698	93.046509	1458.963379	-412.970032	117.386810	1754.887451	-518.288574	393.394958	1161.303955	-437.871063	-243.166595	1198.417236	-400.742065	344.706238	866.839783	-317.635162	-182.869308	896.517029	-404.807373	66.657097	1053.723145	522.059998	24.510931	897.619568	522.115601	221.816666
-434.252319	193.541367	954.687561	-417.031555	-67.372665	957.322083	-513.582092	212.389175	572.576172	-438.100372	-124.346733	578.414063	-509.007874	262.824585	86.494003	-512.352173	-159.181366	103.481224	-486.681091	293.733368	1435.692993	-402.086334	-112.167229	1454.530884	-386.859314	92.291588	1458.881470	-413.247345	116.888542	1754.826172	-518.180603	392.053833	1160.807007	-437.508301	-244.181595	1198.637695	-400.684448	342.953430	866.522034	-317.464630	-184.457489	896.528625	-404.362457	65.475151	1053.685303	522.272583	24.295717	897.648865	522.454041	221.301559
-433.926605	192.261673	954.512268	-416.451447	-68.572784	957.367554	-512.379211	210.605408	572.180664	-437.227966	-125.312492	578.269226	-508.392242	262.701935	86.427216	-512.382935	-159.317490	103.575294	-486.563782	292.866669	1435.356323	-401.531097	-112.936340	1454.681885	-386.588684	91.550331	1458.803589	-413.472961	116.438171	1754.782837	-518.074219	390.630768	1160.264038	-436.842712	-245.450760	1198.973267	-400.321960	340.904358	866.115356	-317.072601	-185.937973	896.710815	-403.935913	64.337677	1053.623535	521.960754	23.939526	897.595886	522.243286	221.514725
-433.662109	191.114990	954.361633	-415.921387	-69.731033	957.378479	-511.164764	208.849274	571.830627	-436.306152	-126.183060	578.237732	-507.715912	262.578491	86.332016	-512.955811	-159.708527	103.789902	-486.480225	291.983429	1435.006104	-401.026489	-113.733284	1454.781982	-386.282867	90.779648	1458.704834	-413.643768	116.051704	1754.776733	-518.019775	389.290131	1159.790649	-436.435608	-246.353134	1199.124268	-400.110199	338.881165	865.696960	-316.587067	-187.354080	896.857666	-403.547028	63.266628	1053.553345	522.111572	23.810226	897.589661	522.344238	221.430710
-433.351166	189.818939	954.190918	-415.275574	-70.976555	957.400269	-510.737457	207.917206	571.665344	-436.849609	-129.315384	578.542603	-507.527557	262.472961	86.299934	-514.060425	-160.279922	104.279808	-486.374329	291.079224	1434.643433	-400.484711	-114.506271	1454.927856	-386.024445	90.038940	1458.619629	-413.892334	115.612480	1754.719116	-517.907104	387.911774	1159.260864	-435.729218	-247.673416	1199.495239	-399.861877	336.930389	865.368042	-316.136688	-188.693665	897.048035	-403.109924	62.092968	1053.485352	522.229919	23.657009	897.605713	522.452271	221.297089
-433.109070	188.621979	954.020630	-414.675781	-72.171432	957.370911	-510.504303	207.111725	571.518860	-436.059174	-130.356400	578.464539	-507.516663	262.413971	86.270485	-513.691833	-160.241043	104.329140	-486.379761	290.140198	1434.159546	-399.995331	-115.301109	1455.015991	-385.718811	89.261185	1458.533813	-414.039673	115.232391	1754.694702	-517.827698	386.590057	1158.738770	-435.198578	-248.535553	1199.629272	-399.656464	335.012299	865.003418	-315.386810	-189.898254	897.332275	-402.700104	60.978168	1053.385620	522.598633	23.250099	897.645264	523.323853	219.989227
-432.820099	187.396179	953.839600	-414.035248	-73.381866	957.389832	-510.192993	206.198608	571.415466	-435.257690	-131.354858	578.355896	-507.421112	262.304718	86.245743	-514.007080	-160.560226	104.529274	-486.196777	289.334717	1433.950195	-399.509552	-116.077621	1455.108154	-385.433319	88.502808	1458.431152	-414.229279	114.789833	1754.628662	-517.695068	385.199646	1158.288330	-434.614624	-249.651718	1199.887329	-399.457977	333.060242	864.625183	-315.088654	-191.390350	897.388672	-402.271851	59.861126	1053.309570	522.708984	23.099281	897.659851	523.412659	219.822586
-432.467865	186.189255	953.654663	-413.359833	-74.613350	957.411804	-510.003876	205.443115	571.346680	-434.008911	-131.766602	578.327026	-507.396667	262.213196	86.220779	-513.388733	-160.398834	104.518196	-486.094330	288.461945	1433.649048	-398.987946	-116.851097	1455.225830	-385.159210	87.752617	1458.320679	-414.384033	114.339447	1754.559692	-517.577881	383.844147	1157.787720	-433.967621	-250.837570	1200.138794	-399.247314	331.089081	864.250793	-314.541992	-192.740677	897.496338	-401.793884	58.742809	1053.232788	522.684570	23.159428	897.649902	522.959045	220.436462
-432.157318	185.025116	953.507629	-412.764709	-75.711731	957.417786	-509.799286	204.706497	571.244934	-433.335785	-132.814148	578.228699	-507.378632	262.118958	86.186546	-513.382507	-160.525299	104.637520	-486.019653	287.591095	1433.305054	-398.470093	-117.606163	1455.318604	-384.878479	86.983368	1458.230469	-414.526367	113.885201	1754.486572	-517.506104	382.545135	1157.325195	-433.288910	-251.826813	1200.341797	-399.106781	329.237793	863.814880	-313.754089	-193.859695	897.755371	-401.366333	57.690842	1053.165405	522.784851	23.078012	897.661926	523.141174	220.311813
-431.824615	183.832657	953.319336	-412.083710	-76.953140	957.431702	-509.464294	203.845596	571.116882	-432.176605	-133.237289	578.269958	-507.256897	262.037354	86.155869	-513.100220	-160.519714	104.679291	-486.039520	286.579498	1432.845581	-397.934845	-118.369904	1455.396118	-384.618774	86.247139	1458.143311	-414.705872	113.384659	1754.336426	-517.442810	381.245148	1156.830688	-432.617767	-252.962463	1200.574585	-399.003845	327.434509	863.522400	-313.122314	-195.116669	897.912537	-400.886597	56.575249	1053.080811	522.812195	23.080736	897.657898	522.825378	220.711990
-431.586212	182.634140	953.144409	-411.436981	-78.095963	957.458923	-508.048645	202.038895	570.714050	-431.161011	-133.620728	578.143738	-506.519653	261.990417	86.099617	-512.934204	-160.534866	104.700371	-485.870178	285.799164	1432.655518	-397.386749	-119.139793	1455.516479	-384.365723	85.498428	1458.047485	-414.730042	112.997803	1754.309204	-517.375916	379.917542	1156.405640	-431.912323	-254.049957	1200.819580	-398.834167	325.675903	863.113342	-312.707825	-196.570206	897.939087	-400.480713	55.511238	1053.011353	522.929443	22.960045	897.661499	522.885803	220.669952
-431.309326	181.455780	953.001343	-410.844727	-79.183151	957.512756	-506.914551	200.542267	570.400574	-430.602966	-134.786682	578.171692	-505.979034	261.905334	85.990120	-513.079468	-160.698776	104.903793	-485.832672	285.012085	1432.385742	-396.941040	-119.862282	1455.562378	-384.118500	84.745300	1457.959717	-414.838196	112.493416	1754.188599	-517.307617	378.625153	1155.943726	-431.142426	-255.008987	1200.965942	-398.701813	323.853729	862.775208	-311.810272	-197.621002	898.222107	-400.076935	54.476509	1052.970093	523.046997	22.863058	897.674316	522.944153	220.527756
-430.998627	180.305618	952.887024	-410.150085	-80.313713	957.546143	-507.118652	200.240173	570.345581	-429.954956	-135.710587	578.168823	-506.240997	261.841400	86.015854	-513.065674	-160.810532	105.010941	-485.763306	284.117249	1432.059204	-396.397705	-120.628723	1455.682373	-383.872589	84.036919	1457.883911	-414.815186	112.087585	1754.112305	-517.260620	377.347351	1155.482666	-430.240875	-256.264374	1201.252441	-398.587860	322.201050	862.369934	-311.078339	-198.858063	898.391907	-399.617523	53.419353	1052.936035	523.169678	22.750605	897.683716	523.035278	220.414948
-430.725006	179.204147	952.701782	-409.520569	-81.379982	957.570313	-507.934235	200.446869	570.483215	-429.276794	-136.562149	578.106689	-506.848328	261.762238	86.095741	-513.027039	-160.897797	105.103592	-485.853271	283.164825	1431.636230	-395.911102	-121.360138	1455.771973	-383.637390	83.352524	1457.810059	-414.807739	111.619934	1754.021973	-517.258789	376.106018	1155.057739	-429.621185	-257.100342	1201.436157	-398.473511	320.532867	862.076172	-310.600861	-200.245148	898.382568	-399.185120	52.441540	1052.855835	523.273315	22.638874	897.671692	523.073730	220.331573
-430.405609	178.066498	952.569458	-408.860992	-82.457954	957.609741	-508.142761	200.125336	570.514160	-428.600555	-137.387283	578.110229	-507.118713	261.684784	86.129532	-513.058350	-161.034576	105.224876	-485.759277	282.435242	1431.496216	-395.477173	-122.070763	1455.850220	-383.400024	82.634155	1457.737671	-414.753021	111.158607	1753.930908	-517.266663	374.874115	1154.676514	-428.896576	-258.039185	1201.606079	-398.400696	318.963043	861.728516	-309.590912	-201.146591	898.715698	-398.726868	51.423798	1052.812744	523.494202	22.403236	897.705444	523.401062	219.698486
-430.147247	176.974365	952.443726	-408.229492	-83.466728	957.665894	-507.565399	199.169296	570.352417	-427.845276	-138.104233	578.006042	-506.951263	261.594055	86.110199	-512.999329	-161.152161	105.337830	-485.789795	281.610138	1431.211304	-394.960236	-122.769470	1455.988403	-383.177338	81.921471	1457.676636	-414.648346	110.679588	1753.840088	-517.321716	373.616699	1154.259399	-428.198822	-259.026764	1201.801880	-398.293304	317.465179	861.429443	-309.004425	-202.564835	898.755859	-398.324524	50.469234	1052.783447	523.504089	22.454687	897.729309	523.145874	220.087372
-429.856323	175.959213	952.301208	-407.582062	-84.485512	957.686951	-507.050629	198.288406	570.149292	-427.057983	-138.813721	577.945984	-506.798157	261.535492	86.114906	-513.092957	-161.342682	105.426743	-485.814545	280.787628	1430.930908	-394.505341	-123.488327	1456.067749	-382.965271	81.240540	1457.608032	-414.519257	110.199394	1753.740479	-517.372864	372.422791	1153.920654	-427.400543	-259.877350	1201.925659	-398.155518	316.073975	861.148865	-307.938751	-203.399902	899.093079	-397.888885	49.539360	1052.726563	523.562256	22.290070	897.736938	523.176086	219.963577
-429.649536	174.947250	952.190063	-406.972351	-85.431053	957.677124	-506.939636	197.795105	570.098328	-426.123505	-139.199448	577.814941	-506.867432	261.451202	86.137741	-512.423767	-161.151077	105.349052	-485.952911	279.859802	1430.552490	-394.002472	-124.162941	1456.156494	-382.777344	80.593063	1457.546387	-414.421661	109.660339	1753.578613	-517.437866	371.188660	1153.520020	-426.524170	-261.019653	1202.193848	-397.943939	314.875305	860.849060	-307.111176	-204.490295	899.277832	-397.508575	48.629471	1052.669312	523.699829	22.175829	897.763672	523.221985	219.841141
-429.406860	173.907227	952.049316	-406.312744	-86.490372	957.699036	-506.911438	197.418091	570.033997	-425.514954	-140.028168	577.767334	-507.015808	261.379486	86.170914	-512.335388	-161.237686	105.466423	-485.918030	279.174072	1430.435669	-393.497284	-124.847755	1456.256470	-382.526367	79.934029	1457.477173	-414.157532	109.217720	1753.509766	-517.535828	369.993042	1153.199951	-425.871490	-261.648651	1202.320190	-397.779297	313.706940	860.570190	-306.205688	-205.525589	899.432068	-397.089508	47.671112	1052.613037	523.884583	21.942913	897.765198	523.526062	219.215225
-429.171722	172.882095	951.926880	-405.720245	-87.385941	957.731201	-506.595367	196.738297	569.979797	-424.887695	-140.580475	577.683960	-506.946411	261.326721	86.184723	-512.233704	-161.312820	105.504059	-485.979523	278.369568	1430.196777	-393.021851	-125.482185	1456.337402	-382.329132	79.295013	1457.394165	-413.923950	108.701065	1753.378174	-517.631470	368.845673	1152.857666	-425.060181	-262.694550	1202.554443	-397.626343	312.667236	860.358337	-305.297638	-206.458420	899.655029	-396.716156	46.795769	1052.573120	523.931763	21.807920	897.756409	523.535217	219.050644
-428.882019	171.996933	951.846008	-405.089874	-88.319031	957.740112	-506.129639	195.973541	569.901428	-424.569183	-141.822845	577.761414	-506.862976	261.234650	86.179581	-512.402161	-161.514725	105.666061	-486.064270	277.558502	1429.949219	-392.571991	-126.116890	1456.378906	-382.135986	78.691078	1457.326416	-413.744598	108.128044	1753.211670	-517.736267	367.755737	1152.558105	-424.358826	-263.450470	1202.622803	-397.473206	311.776093	860.125427	-304.589874	-207.695282	899.708496	-396.307800	45.942204	1052.545654	524.044006	21.692181	897.811890	523.518311	218.917374
-428.659210	171.076218	951.746277	-404.511627	-89.180901	957.738281	-505.753693	195.344467	569.749390	-423.854736	-142.038971	577.600037	-506.815765	261.177673	86.181236	-512.122864	-161.463974	105.642296	-486.158569	276.850586	1429.749756	-392.040924	-126.743141	1456.438354	-381.928864	78.106934	1457.260132	-413.456879	107.663605	1753.144653	-517.903625	366.721619	1152.291260	-423.471558	-264.343597	1202.775391	-397.330231	311.021820	859.930542	-303.420471	-208.345016	900.014893	-395.919891	45.115685	1052.494873	524.110229	21.627586	897.824341	523.482971	218.840622
-428.393005	170.149918	951.613037	-403.923828	-90.089073	957.743774	-504.904480	194.294678	569.487549	-423.476532	-142.975449	577.653564	-506.448578	261.114136	86.166389	-512.083679	-161.556046	105.716858	-486.291443	276.096649	1429.534668	-391.602417	-127.302711	1456.476685	-381.710938	77.477036	1457.180908	-413.231506	107.076836	1752.999878	-518.037476	365.756409	1152.011475	-422.717957	-265.108765	1202.884521	-397.193817	310.266113	859.722900	-302.668854	-209.439865	900.068787	-395.524872	44.273457	1052.434570	524.547791	21.898998	897.893311	523.548706	218.837738
-428.195648	169.271317	951.518799	-403.396881	-90.908577	957.786743	-503.540283	192.880264	569.108521	-423.005676	-143.671402	577.669189	-505.772919	261.034393	86.079193	-512.029236	-161.649139	105.817688	-486.339661	275.373230	1429.328003	-391.101379	-127.854958	1456.475708	-381.526367	76.938683	1457.110107	-412.988220	106.529266	1752.898926	-518.177795	364.803955	1151.729004	-421.781586	-266.045715	1203.092163	-397.076874	309.597595	859.499268	-301.458771	-210.067795	900.376892	-395.195679	43.500019	1052.412476	524.258423	21.412565	897.841248	523.445068	218.626099
-427.961823	168.334625	951.374817	-402.712646	-91.800476	957.894165	-501.999725	191.404129	568.725586	-422.380249	-143.844009	577.623840	-505.084290	260.981262	85.996658	-511.838318	-161.640610	105.811905	-486.447601	274.660065	1429.086792	-390.553589	-128.459442	1456.538818	-381.349701	76.418968	1457.046021	-412.740906	106.002434	1752.815430	-518.331848	364.011719	1151.502075	-421.029236	-266.670624	1203.159180	-396.957306	308.987915	859.297058	-300.715698	-211.091125	900.436157	-394.796173	42.710979	1052.401123	524.310181	21.295979	897.840881	523.446899	218.486069
-427.793823	167.478912	951.255737	-402.341431	-92.552742	957.887024	-500.915802	190.257629	568.443970	-422.068146	-144.636261	577.635681	-504.659027	260.957977	85.961761	-511.918884	-161.777145	105.942345	-486.517090	273.964813	1428.895508	-390.080200	-128.959229	1456.550537	-381.110291	75.926323	1456.961548	-412.508423	105.455597	1752.748413	-518.498779	363.246124	1151.244751	-420.061493	-267.580811	1203.251221	-396.874786	308.467926	859.126038	-299.484009	-211.645340	900.704529	-394.514740	41.967953	1052.332764	524.318542	21.166504	897.822327	523.386292	218.411209
-427.613739	166.672806	951.157166	-401.843719	-93.321793	957.911682	-500.368561	189.575104	568.268799	-421.617828	-145.216812	577.630432	-504.486908	260.882019	85.938690	-511.886932	-161.876251	106.013573	-486.706726	273.250397	1428.593506	-389.596039	-129.442657	1456.537231	-380.887482	75.395218	1456.913208	-412.303101	104.892006	1752.699219	-518.686523	362.533752	1151.046509	-419.288177	-268.227234	1203.347412	-396.815186	307.957214	858.986389	-298.731049	-212.579163	900.722595	-394.194885	41.250584	1052.296509	524.354980	21.060499	897.835999	523.354126	218.290253
-427.463959	165.890701	951.048279	-401.308838	-94.103279	957.935852	-499.754425	188.865051	568.090454	-421.302917	-145.822937	577.695862	-504.245392	260.846100	85.948380	-511.961365	-161.999664	106.104279	-486.687103	272.677002	1428.617188	-389.118103	-129.932129	1456.582031	-380.659515	74.951477	1456.879028	-412.130402	104.341057	1752.661621	-518.810791	361.763367	1150.898071	-418.328308	-269.080353	1203.512451	-396.768066	307.513733	858.886353	-297.762360	-213.286880	900.892090	-393.876343	40.546860	1052.255493	524.358887	20.960548	897.829285	523.304077	218.208725
-427.346283	165.141403	951.001404	-400.826996	-94.818161	958.015320	-499.285461	188.308105	567.909119	-420.940247	-146.282639	577.721497	-504.114105	260.755219	85.945053	-511.943756	-162.069046	106.163429	-486.809021	271.965485	1428.364746	-388.584198	-130.363419	1456.624023	-380.461975	74.527458	1456.827393	-412.010101	103.760117	1752.608643	-518.963562	361.136261	1150.718506	-417.475159	-269.612305	1203.591797	-396.778290	307.139343	858.793091	-296.783936	-213.949554	901.057129	-393.599274	39.889378	1052.272949	524.344727	20.803579	897.824585	523.248047	218.088837
-427.174805	164.423615	950.926575	-400.396393	-95.405045	958.039551	-501.225342	189.546906	568.335205	-420.614960	-146.729446	577.716919	-505.346375	260.664337	86.121521	-511.941376	-162.139603	106.188057	-486.752930	271.453674	1428.377441	-388.087372	-130.810867	1456.645874	-380.249207	74.077148	1456.769775	-411.888306	103.242989	1752.615112	-519.111511	360.490356	1150.671875	-416.573761	-270.217499	1203.636841	-396.800781	306.827484	858.734619	-295.595856	-214.369690	901.308899	-393.317963	39.295120	1052.249023	524.317993	20.707390	897.808228	523.166504	218.000168
-427.061646	163.753815	950.839172	-399.940674	-96.092712	958.087646	-504.507111	192.096848	569.156494	-420.317566	-147.138062	577.738586	-507.552246	260.621002	86.413368	-511.893433	-162.185135	106.229393	-486.800690	270.885406	1428.287720	-387.592773	-131.228943	1456.664673	-380.002686	73.683578	1456.748779	-411.759735	102.752487	1752.649414	-519.301575	359.942261	1150.619141	-415.532013	-271.041565	1203.891602	-397.050171	306.921234	858.653870	-294.656067	-214.972198	901.467285	-393.028564	38.694416	1052.224365	524.242432	20.757982	897.826477	522.852112	218.397644
-426.997681	163.130173	950.773071	-399.540436	-96.682991	958.116394	-507.113312	194.360046	569.856201	-420.043976	-147.488541	577.759888	-509.409485	260.668976	86.652466	-511.889465	-162.279327	106.260796	-486.833954	270.366180	1428.235962	-387.109009	-131.627701	1456.721069	-379.760773	73.281898	1456.732422	-411.691925	102.267159	1752.670410	-519.468567	359.448029	1150.587524	-414.707672	-271.416351	1203.898804	-397.015381	306.377472	858.596924	-293.746460	-215.542572	901.572327	-392.802124	38.149616	1052.203857	524.211182	20.665155	897.824524	522.790955	218.329742
-426.931213	162.503937	950.703979	-399.100616	-97.262672	958.155945	-508.051910	195.161850	570.135742	-419.404449	-147.093201	577.654907	-510.225586	260.674194	86.776009	-511.531250	-162.143005	106.188347	-486.850403	269.840027	1428.239380	-386.613617	-131.955994	1456.776978	-379.558380	72.919724	1456.700928	-411.611420	101.814423	1752.754639	-519.627625	358.994934	1150.601685	-413.753479	-272.071777	1204.063354	-397.218750	306.140839	858.570801	-292.814301	-216.011292	901.717224	-392.548950	37.617729	1052.185425	524.205017	20.586161	897.824829	522.731995	218.245728
-426.838257	162.031082	950.694214	-398.685822	-97.737885	958.196899	-507.266296	194.293945	569.943298	-419.145325	-147.404984	577.677368	-509.811279	260.556580	86.748100	-511.511444	-162.201309	106.257050	-486.914459	269.251740	1428.128418	-386.166626	-132.279068	1456.775635	-379.346161	72.583092	1456.709717	-411.606110	101.339272	1752.812012	-519.813843	358.567200	1150.631226	-413.014404	-272.488708	1204.108887	-397.406982	305.935272	858.568542	-292.066803	-216.631012	901.734863	-392.294769	37.188061	1052.198730	524.126160	20.428043	897.842896	522.664063	218.138077
-426.786926	161.548325	950.664001	-398.336731	-98.196556	958.221924	-505.134979	192.142227	569.335449	-419.352783	-148.465546	577.832764	-508.447571	260.390198	86.600922	-511.868134	-162.421371	106.379753	-486.898438	268.808868	1428.148193	-385.912842	-132.479324	1456.551025	-379.110626	72.266335	1456.707886	-411.689392	100.861053	1752.841431	-519.998718	358.156036	1150.702881	-412.064148	-273.098511	1204.248901	-397.665436	305.731384	858.539368	-291.208008	-217.018280	901.894348	-392.073975	36.764118	1052.189331	524.112549	20.363297	897.841736	522.605347	218.048279
-426.747131	161.023941	950.637390	-397.985474	-98.623680	958.282288	-502.327698	189.514328	568.538391	-419.246185	-148.932724	577.912781	-506.740570	260.254211	86.384590	-511.925751	-162.492996	106.454399	-486.729614	268.424316	1428.304810	-385.067657	-132.892090	1456.885498	-378.860626	71.953598	1456.740723	-411.742310	100.462936	1752.906006	-520.151917	357.754791	1150.784790	-411.286957	-273.254639	1204.249634	-397.952515	305.598419	858.508301	-290.280823	-217.429184	901.993896	-391.867065	36.348671	1052.200684	524.046204	20.326176	897.829224	522.492981	218.000031
-426.703705	160.632828	950.654846	-397.671844	-98.977142	958.342468	-499.573364	187.205078	567.824585	-419.117157	-149.182327	577.962097	-505.158020	260.217041	86.195602	-511.924774	-162.519653	106.495819	-486.745148	268.030396	1428.331909	-384.591675	-133.156158	1456.923340	-378.607605	71.679733	1456.737549	-411.799957	100.064110	1752.975342	-520.337402	357.417664	1150.832764	-410.469269	-273.625610	1204.318359	-398.269958	305.513641	858.464111	-289.293549	-217.590454	902.127747	-391.670319	36.016430	1052.233521	523.998169	20.246712	897.829712	522.417603	217.939438
-426.680298	160.263382	950.638184	-397.364807	-99.242813	958.362305	-497.389221	185.445679	567.278015	-418.986389	-149.383682	577.991333	-503.958923	260.197174	86.055038	-511.891296	-162.544693	106.514389	-486.818024	267.595398	1428.264526	-384.090363	-133.372604	1456.926270	-378.388641	71.450829	1456.727295	-411.889008	99.700012	1753.053589	-520.523315	357.145203	1150.869995	-409.709869	-273.954590	1204.402588	-398.596771	305.413025	858.450562	-288.577728	-217.960526	902.176147	-391.487457	35.738941	1052.229248	523.883301	20.145464	897.797729	522.322571	217.880081
-426.628967	159.963943	950.626831	-397.091522	-99.474342	958.389404	-495.848846	184.261108	566.901855	-418.848083	-149.477509	578.016663	-503.184387	260.224426	85.959183	-511.870728	-162.574448	106.518745	-486.850250	267.255341	1428.271606	-383.622009	-133.568283	1456.958740	-378.188110	71.254730	1456.719116	-411.932159	99.395813	1753.187622	-520.723633	356.858337	1150.947144	-408.904633	-274.254425	1204.442627	-398.915527	305.322540	858.462097	-287.787262	-218.167435	902.248962	-391.310242	35.508423	1052.232178	523.778625	20.069185	897.801514	522.218323	217.811737
-426.609436	159.720505	950.640747	-396.802460	-99.715797	958.411804	-494.880249	183.501358	566.669250	-418.724579	-149.579102	578.073669	-502.665527	260.229736	85.910011	-511.856964	-162.588531	106.524567	-486.855957	266.968994	1428.314087	-383.170013	-133.738205	1456.953003	-377.971588	71.067856	1456.726563	-412.014252	99.057777	1753.307373	-520.953491	356.640411	1151.073730	-408.127777	-274.457062	1204.447021	-399.711975	305.761169	858.276123	-286.760315	-218.148895	902.385742	-391.139740	35.292271	1052.245483	523.880066	19.894199	897.838928	522.416992	217.225525
-426.608185	159.498840	950.637207	-396.525116	-99.908722	958.427429	-494.662109	183.215179	566.620789	-418.657349	-149.696365	578.123596	-502.576111	260.215942	85.907875	-511.834625	-162.607086	106.561150	-486.715118	266.779907	1428.539917	-382.647827	-133.880585	1456.993286	-377.732574	70.937782	1456.745483	-412.144897	98.765129	1753.375488	-521.165039	356.325775	1151.195923	-407.290680	-274.822968	1204.558228	-400.041351	305.708954	858.294495	-286.010376	-218.223282	902.440491	-390.970642	35.117897	1052.243530	523.796936	19.832899	897.822937	522.331055	217.163589
-426.591888	159.379013	950.653687	-396.350769	-99.952751	958.442505	-494.635223	183.042969	566.565002	-418.617279	-149.754868	578.120056	-502.553162	260.175629	85.911484	-511.858429	-162.639847	106.582474	-486.798553	266.452820	1428.467651	-382.176544	-133.981323	1456.972534	-377.489441	70.803108	1456.725830	-412.295410	98.423920	1753.427734	-521.384338	356.107208	1151.287720	-406.548920	-274.987610	1204.552734	-400.331482	305.651672	858.351379	-285.271484	-218.290970	902.504272	-390.849030	35.052410	1052.252808	523.636719	19.924017	897.807922	521.997620	217.603958
-426.589142	159.244339	950.629761	-396.126038	-100.076683	958.453430	-494.792908	183.035126	566.599915	-418.551331	-149.776611	578.155457	-502.601044	260.159821	85.915939	-511.817719	-162.614304	106.563980	-486.698730	266.328979	1428.643433	-381.755463	-134.037704	1456.928467	-377.252808	70.739319	1456.739990	-412.348541	98.160034	1753.510254	-521.601013	355.846344	1151.378540	-405.979797	-274.918945	1204.464233	-400.618744	305.586609	858.364746	-284.569183	-218.271545	902.542542	-390.703949	34.957542	1052.237793	523.686218	19.772070	897.816528	522.152649	217.116211
-426.587769	159.176575	950.643433	-395.890411	-100.095078	958.483948	-495.197083	183.140945	566.650818	-418.530762	-149.815399	578.219360	-502.789398	260.145691	85.922478	-511.788910	-162.595749	106.564095	-486.667358	266.183136	1428.692383	-381.301239	-134.091446	1456.934814	-377.026886	70.694199	1456.720947	-412.442932	97.918098	1753.609863	-521.838867	355.635376	1151.442139	-405.281677	-275.009766	1204.499023	-400.907593	305.574554	858.358887	-283.959503	-218.245270	902.551331	-390.573853	34.941746	1052.255981	523.659790	19.708565	897.844116	522.101196	217.047638
-426.311035	159.504135	950.755005	-395.630402	-99.974365	958.506409	-495.609955	183.326553	566.813293	-418.492493	-149.746750	578.242004	-503.019562	260.135254	85.967918	-511.737274	-162.580872	106.578201	-486.665833	266.091827	1428.747559	-380.872284	-134.100769	1456.923096	-376.784851	70.700027	1456.720825	-412.521240	97.711761	1753.709961	-522.073669	355.463287	1151.509033	-404.608917	-275.082764	1204.484253	-401.223785	305.574677	858.343262	-283.321625	-218.203674	902.542053	-390.313232	35.125896	1052.326782	523.614746	19.669846	897.833618	522.028015	217.008453
-426.024811	159.876785	950.841064	-395.353088	-99.804184	958.510498	-495.970154	183.494629	566.954773	-418.471985	-149.674667	578.300171	-503.139801	260.102478	85.979218	-511.773834	-162.593430	106.584061	-486.594269	265.996887	1428.807617	-380.450897	-134.079376	1456.900879	-376.563019	70.724213	1456.728882	-412.548889	97.557312	1753.831299	-522.306030	355.283295	1151.604736	-403.867798	-275.229126	1204.494141	-401.527527	305.627014	858.293518	-282.721436	-218.067642	902.569214	-390.037903	35.360939	1052.375244	523.602234	19.645504	897.832764	521.970825	216.972321
-426.693298	159.185028	950.645142	-395.329865	-99.991333	958.507629	-496.327820	183.645325	566.852844	-418.543427	-149.724792	578.349304	-503.289368	260.107117	85.992004	-511.783234	-162.587677	106.613342	-486.706818	265.906281	1428.742310	-380.100311	-133.984711	1456.851440	-376.385468	70.775871	1456.723999	-412.593201	97.345306	1753.917725	-522.546143	355.229706	1151.669800	-403.338501	-274.993744	1204.358276	-401.891632	305.730438	858.321167	-282.115234	-217.933945	902.562622	-390.256989	35.071342	1052.245605	523.554749	19.589170	897.831970	521.924683	216.943939
-426.096130	160.103683	950.897156	-395.052368	-99.562737	958.488586	-496.380005	183.619965	567.025818	-418.509399	-149.508636	578.356201	-503.299133	260.100769	85.973671	-511.694519	-162.512512	106.570930	-486.668182	265.891998	1428.822998	-379.678284	-133.907181	1456.829468	-376.199432	70.852531	1456.709717	-412.620758	97.206291	1754.016113	-522.793091	355.169281	1151.761841	-402.730225	-274.920135	1204.394287	-402.249817	305.836884	858.367859	-281.558960	-217.732452	902.552490	-389.862640	35.602474	1052.379028	523.540100	19.586916	897.817139	521.857239	216.925415
-426.082275	160.350967	950.933472	-394.863770	-99.375511	958.478027	-496.240387	183.532562	567.033142	-418.493561	-149.351395	578.368896	-503.164154	260.125214	85.972282	-511.714142	-162.506195	106.576042	-486.564362	266.033264	1429.034424	-379.352264	-133.761658	1456.776245	-376.021698	70.990463	1456.724854	-412.641022	97.106796	1754.065918	-523.031921	355.163788	1151.888794	-402.180359	-274.787750	1204.330566	-402.590790	305.907806	858.365173	-281.031006	-217.479172	902.519714	-389.735107	35.817799	1052.386475	523.520386	19.516556	897.830017	521.829956	216.860611
-426.234802	160.563370	950.962952	-394.799194	-99.108238	958.439331	-495.882263	183.325256	566.952820	-418.546295	-149.230392	578.428345	-502.870361	260.149078	85.944839	-511.763367	-162.503174	106.588486	-486.549225	266.083313	1429.099365	-379.040070	-133.594666	1456.701416	-375.845001	71.143082	1456.716919	-412.569183	97.017899	1754.186768	-523.280518	355.188141	1151.994141	-401.496460	-274.827179	1204.340820	-402.914978	306.006714	858.359985	-280.584839	-217.187180	902.514893	-389.730469	36.056061	1052.371582	523.491760	19.494623	897.820740	521.785278	216.866119
-426.343750	160.812317	950.982361	-394.731262	-98.791550	958.412537	-495.242371	182.942810	566.802124	-417.367401	-146.924271	578.095642	-502.503540	260.233307	85.874512	-510.809662	-162.033218	106.268860	-486.519318	266.235443	1429.202637	-378.679169	-133.397263	1456.664063	-375.682587	71.331474	1456.712402	-412.488617	96.988884	1754.273071	-523.513062	355.265564	1152.122437	-401.013824	-274.615417	1204.273682	-403.262360	306.201019	858.401917	-280.189697	-216.818939	902.476868	-389.714081	36.341316	1052.359985	523.525513	19.478586	897.816101	521.800659	216.839493
-426.411682	161.125488	951.034851	-394.658173	-98.449509	958.393616	-494.305359	182.449112	566.601563	-417.296844	-146.514160	578.070313	-501.960663	260.363434	85.827141	-510.610382	-161.918472	106.221283	-486.485168	266.384644	1429.303711	-378.318298	-133.176926	1456.663086	-375.522095	71.563339	1456.727661	-412.417908	96.982513	1754.306763	-523.702148	355.378784	1152.248779	-400.581573	-274.383759	1204.257690	-403.661926	306.425507	858.471252	-279.825562	-216.355011	902.428406	-389.677002	36.657993	1052.369995	523.408569	19.574068	897.804810	521.511292	217.332077
-426.436401	161.546799	951.091980	-394.575043	-98.063377	958.365601	-493.095825	181.827499	566.408691	-417.411316	-146.390839	578.133850	-501.304291	260.450226	85.720207	-510.665131	-161.890488	106.250237	-486.477234	266.558777	1429.420044	-377.995148	-132.914642	1456.627930	-375.357758	71.811943	1456.717407	-412.270996	97.009125	1754.374512	-523.900208	355.548309	1152.352539	-400.093292	-274.117462	1204.216431	-404.023560	306.695099	858.543518	-279.522217	-215.849991	902.416870	-389.628418	37.039936	1052.381592	523.475220	19.589579	897.827942	521.524780	217.346649
-426.488556	161.946442	951.160645	-394.493195	-97.668625	958.370850	-491.616699	181.155579	566.125061	-417.444672	-146.219650	578.159424	-500.509552	260.590851	85.612816	-510.668701	-161.846680	106.285690	-486.455841	266.815582	1429.540161	-377.734314	-132.612045	1456.582520	-375.217224	72.105385	1456.757324	-412.073486	97.085655	1754.438354	-524.082458	355.730133	1152.487183	-399.814728	-273.573578	1204.071777	-404.330017	306.914703	858.619873	-279.275696	-215.279831	902.322693	-389.602570	37.425243	1052.416870	523.440491	19.526421	897.786499	521.519836	217.346146
-426.615540	162.351501	951.201721	-394.472748	-97.208054	958.374146	-489.962646	180.502670	565.801758	-417.583191	-146.075592	578.222290	-499.665161	260.791870	85.502602	-510.692444	-161.816772	106.304825	-486.546722	267.014221	1429.522461	-377.444550	-132.269150	1456.551636	-375.096558	72.430969	1456.776367	-411.828033	97.206055	1754.503906	-524.313171	355.957458	1152.623291	-399.443939	-273.223358	1203.988037	-404.618927	307.191467	858.676819	-279.070099	-214.640610	902.239441	-389.623413	37.860649	1052.431885	523.503601	19.529934	897.804749	521.530945	217.334290
-426.775177	162.861328	951.274780	-394.510254	-96.721603	958.357727	-488.204773	179.854813	565.510742	-417.684998	-145.800476	578.231934	-498.764923	261.009918	85.421257	-510.686340	-161.771088	106.341278	-486.458618	267.383270	1429.786133	-377.173340	-131.961670	1456.551025	-375.003448	72.803940	1456.794434	-411.545227	97.361206	1754.549316	-524.493774	356.234436	1152.807617	-399.099487	-272.799042	1203.940186	-404.916779	307.528931	858.727844	-278.924896	-213.980865	902.158203	-389.688934	38.338432	1052.454224	523.562683	19.510263	897.818359	521.567383	217.306061
-426.927338	163.439911	951.377747	-394.526093	-96.192863	958.324951	-486.297455	179.253616	565.194458	-417.829010	-145.493454	578.272766	-497.825500	261.244080	85.302620	-510.684204	-161.721695	106.308182	-486.467590	267.708801	1429.917358	-376.962494	-131.563766	1456.494995	-374.923340	73.176254	1456.801147	-411.180084	97.609314	1754.627930	-524.691040	356.581909	1152.965942	-398.797424	-272.322510	1203.864624	-405.215302	307.934357	858.825928	-278.822296	-213.287460	902.076355	-389.735504	38.855560	1052.483276	523.583496	19.438519	897.804016	521.585510	217.310669
-427.066437	163.977448	951.437988	-394.585114	-95.584717	958.311829	-484.311157	178.740692	564.878418	-418.015381	-145.145569	578.289856	-496.888275	261.501892	85.171402	-510.685730	-161.659500	106.308205	-486.584717	268.023041	1429.921997	-376.732758	-131.136520	1456.470825	-374.866608	73.597031	1456.788818	-410.821198	97.853142	1754.656738	-524.865051	357.006226	1153.090698	-398.370270	-272.081696	1203.904663	-405.488586	308.361664	858.928284	-278.796417	-212.534424	901.985718	-389.800507	39.412796	1052.500366	523.638184	19.446802	897.799683	521.637451	217.268860
-427.189148	164.577774	951.489990	-394.632050	-94.953728	958.288330	-482.289337	178.360168	564.589233	-418.231171	-144.858414	578.325134	-495.951080	261.781189	85.065735	-510.702393	-161.600998	106.327583	-486.536407	268.501923	1430.168335	-376.597198	-130.706619	1456.391602	-374.799225	74.035576	1456.820068	-410.438416	98.133385	1754.649292	-525.035706	357.384613	1153.267822	-398.117828	-271.535767	1203.806152	-405.737427	308.776398	859.043884	-278.779755	-211.671127	901.874268	-389.852142	40.010811	1052.508423	524.158569	19.854862	897.904236	521.804749	217.403732
-427.380676	165.233948	951.569275	-394.622009	-94.393562	958.274048	-480.311676	178.043076	564.328247	-418.453766	-144.512405	578.376831	-495.053711	262.082977	84.961349	-510.646698	-161.512726	106.298569	-486.656219	268.824982	1430.214844	-376.472137	-130.223251	1456.312378	-374.737366	74.486053	1456.854614	-409.949829	98.522491	1754.692749	-525.234619	357.882080	1153.435425	-398.108063	-270.687836	1203.548828	-405.969940	309.295837	859.212952	-278.732788	-210.842896	901.750916	-389.921082	40.600906	1052.537109	523.758667	19.386532	897.804260	521.761047	217.248978
-427.559814	165.898956	951.671326	-394.739136	-93.656570	958.242737	-478.403534	177.831863	564.132507	-418.726288	-144.088623	578.441040	-494.244934	262.384857	84.893425	-510.727020	-161.444031	106.325661	-486.682251	269.322479	1430.374512	-376.327332	-129.721497	1456.247681	-374.670135	74.988983	1456.881348	-409.495697	98.889656	1754.674438	-525.389587	358.349976	1153.618286	-397.968597	-270.040222	1203.443115	-406.170715	309.850525	859.401550	-278.780426	-210.009384	901.600708	-390.032166	41.262741	1052.566528	523.869568	19.379967	897.811035	521.835938	217.262466
-427.606354	166.699982	951.776672	-394.784790	-92.945229	958.223389	-476.578217	177.728470	563.988098	-418.967712	-143.547256	578.511597	-493.426575	262.673431	84.808395	-510.692841	-161.354126	106.301086	-486.645935	269.875610	1430.679199	-376.209106	-129.191345	1456.167358	-374.626678	75.518776	1456.916992	-408.980804	99.324326	1754.678711	-525.543518	358.882813	1153.813965	-397.859894	-269.381073	1203.325806	-406.359711	310.452423	859.563965	-278.883484	-209.082535	901.471985	-390.049622	41.973873	1052.605713	523.889893	19.356783	897.807129	521.893860	217.265381
-427.845886	167.345337	951.823425	-394.916260	-92.220299	958.229919	-474.960693	177.794235	563.859802	-419.232971	-143.068970	578.566833	-492.770752	262.956451	84.746956	-510.698456	-161.267365	106.268974	-486.687134	270.417908	1430.836792	-376.077026	-128.628265	1456.141235	-374.598877	76.060913	1456.920044	-408.450989	99.811951	1754.684326	-525.708801	359.480286	1154.048950	-397.666473	-268.899384	1203.301147	-406.541840	311.086334	859.725281	-279.027069	-208.046661	901.353760	-390.207367	42.657635	1052.626465	524.009827	19.354347	897.821899	521.997131	217.253296
-427.975708	168.193283	951.948242	-395.079071	-91.380142	958.247925	-473.471680	177.955795	563.770813	-419.566620	-142.644363	578.598450	-492.143921	263.281830	84.659164	-510.761444	-161.224060	106.275124	-486.694885	271.000549	1431.044189	-375.959778	-128.044815	1456.089233	-374.571899	76.643013	1456.941650	-407.915619	100.368980	1754.744019	-525.850830	360.097076	1154.280884	-397.834320	-267.931946	1203.061890	-406.696655	311.778229	859.912659	-279.144012	-207.045853	901.194214	-390.334412	43.461052	1052.695801	524.096008	19.396210	897.824219	522.099304	217.244461
-428.193970	169.014648	952.074097	-395.282227	-90.521530	958.224548	-472.190125	178.153397	563.652283	-419.804443	-142.038727	578.638733	-491.608948	263.518738	84.586182	-510.734833	-161.126968	106.217110	-486.742004	271.564911	1431.208862	-375.906952	-127.466400	1456.014771	-374.550720	77.271599	1456.968018	-407.379822	100.917671	1754.741211	-525.978638	360.774963	1154.498413	-397.702484	-267.398712	1202.997192	-406.890381	312.520905	860.109985	-279.383057	-205.911530	901.052734	-390.486786	44.254044	1052.736816	524.218994	19.409584	897.825378	522.163391	217.293060
-428.338531	169.861374	952.173218	-395.506348	-89.656433	958.184814	-471.041595	178.451324	563.588440	-419.970764	-141.211334	578.648926	-491.111755	263.803253	84.565239	-510.602783	-160.974136	106.155327	-486.774109	272.209351	1431.388306	-375.818848	-126.810951	1455.934937	-374.491730	77.917526	1457.013306	-406.869873	101.490211	1754.695068	-526.127136	361.475616	1154.697510	-397.789215	-266.551636	1202.867920	-407.044098	313.301819	860.360779	-279.633331	-204.738647	900.908081	-390.620483	45.057793	1052.758057	524.255920	19.387047	897.794189	522.240967	217.304047
-428.573761	170.762497	952.295105	-395.718842	-88.790924	958.152771	-470.195099	178.868378	563.551697	-420.194977	-140.617416	578.669983	-490.713776	264.029877	84.531456	-510.583160	-160.897079	106.118530	-486.784790	272.903656	1431.612183	-375.773773	-126.172676	1455.835815	-374.455750	78.568222	1457.035767	-406.307861	102.133881	1754.739990	-526.259033	362.281189	1154.948120	-398.066833	-265.526611	1202.621216	-407.186218	314.029785	860.579773	-279.906616	-203.543640	900.710327	-390.797974	45.890114	1052.795410	524.372742	19.382301	897.824158	522.366333	217.280060
-428.773865	171.654495	952.398804	-395.961456	-87.898895	958.132813	-469.603119	179.271820	563.602417	-420.529572	-140.123535	578.651306	-490.442322	264.201416	84.485542	-510.642609	-160.800323	106.101967	-486.790314	273.551361	1431.760376	-375.712219	-125.464752	1455.762207	-374.422363	79.250626	1457.049805	-405.834686	102.740692	1754.704590	-526.362244	363.044800	1155.197632	-398.236389	-264.592010	1202.394775	-407.362061	314.904816	860.779663	-280.284912	-202.307861	900.547119	-390.980621	46.736935	1052.831055	524.473389	19.388485	897.829956	522.440247	217.313370
-428.970551	172.552368	952.506104	-396.234039	-86.916428	958.078430	-469.208252	179.744781	563.643799	-420.801361	-139.411240	578.634827	-490.255646	264.351288	84.481956	-510.592560	-160.704636	106.069489	-486.743866	274.276062	1431.953491	-375.656189	-124.784225	1455.705078	-374.357483	79.921997	1457.095337	-405.329529	103.444870	1754.749146	-526.475098	363.910980	1155.476440	-398.383942	-263.705078	1202.279785	-407.563446	315.835327	861.004761	-280.714478	-201.085464	900.361755	-391.170532	47.617126	1052.850708	524.587402	19.439760	897.841431	522.543945	217.312653
-429.165131	173.609528	952.672241	-396.522064	-85.967201	958.035095	-469.030823	180.235107	563.724487	-421.114380	-138.777069	578.625977	-490.142883	264.490509	84.455963	-510.620514	-160.619476	106.006599	-486.659363	275.040680	1432.179810	-375.621857	-124.064568	1455.642212	-374.293060	80.700363	1457.134888	-404.911865	104.097771	1754.716553	-526.555969	364.785095	1155.728760	-398.470123	-262.957520	1202.214111	-407.719818	316.711334	861.227661	-281.203674	-199.772217	900.206055	-391.358002	48.538464	1052.904297	524.689087	19.425114	897.844482	522.645447	217.317444
-430.219879	173.583374	952.554749	-397.085907	-85.300598	958.020447	-469.364716	180.851013	563.610352	-421.555725	-138.340729	578.665344	-490.198303	264.540924	84.435371	-510.715790	-160.565430	106.006935	-486.579041	275.822845	1432.407349	-375.618622	-123.288223	1455.550171	-374.250458	81.457008	1457.151245	-404.537476	104.781120	1754.712036	-526.632690	365.705017	1155.977539	-398.680817	-262.066193	1202.032715	-407.957642	317.723785	861.439941	-281.763702	-198.491608	900.010681	-392.023499	48.968426	1052.801025	524.783813	19.443047	897.864197	522.737854	217.324432
-429.731049	175.582596	952.862793	-397.243713	-84.023933	957.929382	-469.455322	181.486328	563.838074	-421.842407	-137.416504	578.606750	-490.218079	264.633545	84.434662	-510.688385	-160.446899	105.933243	-486.493164	276.614899	1432.567261	-375.622681	-122.541306	1455.471680	-374.187134	82.207497	1457.171265	-404.128540	105.547531	1754.757080	-526.715149	366.724670	1156.263550	-398.910278	-261.036102	1201.896973	-408.157837	318.682587	861.609863	-282.326416	-197.205856	899.805969	-391.870331	50.387875	1052.922852	524.958435	19.533470	897.867188	522.832275	217.404846
-429.920624	176.602600	952.965149	-397.616150	-82.937088	957.849182	-470.027893	182.130585	563.978333	-422.112061	-136.654037	578.542358	-490.347321	264.683319	84.437332	-510.699799	-160.337570	105.905479	-486.315338	277.476349	1432.771973	-375.636322	-121.729355	1455.356934	-374.106964	82.964081	1457.189697	-403.822235	106.248863	1754.745117	-526.773132	367.725922	1156.552002	-399.144470	-260.009247	1201.705322	-408.417664	319.670319	861.781860	-282.921326	-195.844070	899.592407	-392.099884	51.364906	1052.926025	525.093811	19.574133	897.875427	522.914795	217.448013
-430.138275	177.719482	953.040588	-397.986572	-81.967667	957.797852	-470.886627	182.828201	564.176025	-422.411011	-135.922256	578.422546	-490.611176	264.687897	84.430817	-510.722687	-160.229126	105.867256	-486.180878	278.325378	1432.939819	-375.646942	-120.960175	1455.262207	-374.030731	83.808548	1457.196289	-403.506866	107.024963	1754.801270	-526.825195	368.794189	1156.784668	-399.610352	-258.746948	1201.398926	-408.657898	320.731018	861.974670	-283.550385	-194.501312	899.310791	-392.327087	52.353184	1052.925781	525.300476	19.442696	897.887756	523.281250	216.936981
-430.426941	178.812805	953.161316	-398.483826	-80.867958	957.732544	-472.100220	183.557617	564.392395	-422.722687	-134.929718	578.302856	-490.986481	264.628235	84.436981	-510.632813	-160.078323	105.780220	-486.020599	279.214050	1433.108765	-375.651672	-120.129921	1455.166382	-373.987854	84.609924	1457.183472	-403.256989	107.779770	1754.850220	-526.844788	369.887878	1157.042358	-399.785339	-257.866791	1201.314331	-408.954163	321.874573	862.117920	-284.260254	-193.100510	899.074036	-392.636139	53.372551	1052.938232	525.440125	19.519585	897.900146	523.369629	216.960327
-430.654419	179.852570	953.251038	-398.942200	-79.775917	957.689331	-473.653656	184.496536	564.648804	-423.148193	-134.250473	578.289673	-491.444336	264.560669	84.484535	-510.736450	-159.994736	105.789948	-485.814697	280.130646	1433.323242	-375.687531	-119.267586	1455.027710	-373.916077	85.403023	1457.174561	-403.033478	108.547867	1754.923828	-526.838501	370.992493	1157.304810	-400.045868	-256.837585	1201.135864	-409.255493	322.974792	862.305054	-284.914948	-191.699005	898.815430	-392.906586	54.378628	1052.947998	525.597778	19.568956	897.907410	523.472778	216.988388
-430.920258	181.016907	953.346863	-399.433350	-78.681488	957.651733	-475.606110	185.420273	564.977478	-423.604919	-133.477692	578.255981	-492.107849	264.417969	84.551788	-510.896301	-159.915741	105.768661	-485.596832	281.052094	1433.513428	-375.714508	-118.421074	1454.955200	-373.787598	86.283539	1457.212158	-402.850891	109.322304	1754.995850	-526.821228	372.170563	1157.614746	-400.595001	-255.437576	1200.820679	-409.572327	324.153290	862.470032	-285.602631	-190.242645	898.530212	-393.206970	55.447014	1052.962158	525.618835	19.746498	897.933655	523.275818	217.588593
-431.169556	182.130356	953.490051	-399.962006	-77.509949	957.625488	-477.935944	186.456055	565.368835	-424.081879	-132.573364	578.231934	-492.915802	264.252777	84.609810	-510.864319	-159.753983	105.758118	-485.366791	282.034637	1433.683228	-375.738647	-117.576630	1454.868164	-373.718231	87.139328	1457.225098	-402.697266	110.090622	1755.067993	-526.737549	373.333618	1157.880127	-400.828918	-254.531036	1200.707642	-409.852997	325.384369	862.576111	-286.342224	-188.824692	898.331970	-393.513062	56.512947	1053.005249	525.745850	19.805887	897.944336	523.351990	217.646759
-431.469391	183.233704	953.580811	-400.491638	-76.403503	957.558716	-480.659454	187.645554	565.787231	-424.642334	-131.916183	578.278625	-493.892975	264.056763	84.710098	-510.885071	-159.655258	105.700340	-485.223419	282.916534	1433.774780	-375.816040	-116.700729	1454.753540	-373.665192	88.021423	1457.229004	-402.599304	110.833923	1755.139404	-526.715698	374.581024	1158.192505	-401.400330	-253.197128	1200.402100	-410.178833	326.650055	862.717712	-287.137115	-187.498291	898.041138	-393.837585	57.549725	1052.999756	525.864014	19.875893	897.945557	523.443359	217.664520
-432.343506	183.668213	953.497986	-401.152924	-75.504799	957.538635	-484.016876	189.168121	566.143921	-425.353119	-131.208755	578.317627	-495.151672	263.799713	84.830307	-510.987579	-159.547852	105.643158	-484.847900	284.006317	1434.093750	-375.887604	-115.810127	1454.704590	-373.569519	88.907990	1457.248291	-402.484375	111.625732	1755.264648	-526.612183	375.772034	1158.502808	-401.801788	-252.081039	1200.244873	-410.558350	327.939545	862.818970	-288.036163	-186.102676	897.764648	-394.467865	58.281528	1052.914063	525.942749	19.871552	897.950745	523.504517	217.695740
-432.313660	185.113541	953.713013	-401.593689	-74.232323	957.477905	-487.555145	190.897598	566.761780	-425.864380	-130.378723	578.354614	-496.465942	263.537384	84.993797	-510.952209	-159.398605	105.610558	-484.555573	285.018433	1434.339355	-376.011230	-114.903900	1454.609619	-373.453278	89.806229	1457.294434	-402.401489	112.404160	1755.371826	-526.517151	377.032654	1158.852051	-402.207733	-250.958344	1200.135742	-410.919312	329.270325	863.020020	-288.937439	-184.695190	897.546143	-394.618530	59.500034	1052.984619	526.006287	19.902006	897.950562	523.548889	217.766525
-432.734100	186.117004	953.789612	-402.199860	-73.128899	957.469727	-491.580597	192.946213	567.438110	-426.588013	-129.579285	578.418335	-498.100800	263.266541	85.151726	-511.003113	-159.295471	105.522430	-484.398071	285.958282	1434.503540	-376.151215	-113.996468	1454.495117	-373.420013	90.645599	1457.338257	-402.334595	113.164024	1755.480957	-526.419189	378.295197	1159.193359	-402.747681	-249.823059	1199.885742	-411.232361	330.593262	863.163391	-289.806427	-183.273087	897.341736	-395.037720	60.517990	1052.998779	526.142883	19.942055	897.964172	523.622192	217.796722
-433.006683	187.317429	953.887207	-402.788666	-71.924904	957.439514	-495.847504	195.443329	568.194397	-427.088837	-128.558701	578.435608	-499.879303	263.026764	85.364639	-510.889343	-159.125946	105.434067	-483.987976	287.109528	1434.874390	-376.287109	-113.091866	1454.438110	-373.315125	91.618050	1457.374512	-402.263702	113.926537	1755.596069	-526.255432	379.549011	1159.537598	-403.246246	-248.645905	1199.761719	-411.634796	331.988983	863.312317	-290.713165	-181.843307	897.122314	-395.382141	61.654705	1053.015259	526.244995	19.980844	897.984924	523.682861	217.848999
-433.235901	188.549896	954.041199	-403.395447	-70.694008	957.393494	-500.244415	198.341461	569.041260	-428.322754	-128.320251	578.456421	-501.803925	262.836792	85.567467	-511.281494	-159.171097	105.459709	-483.648895	288.186554	1435.164673	-376.487946	-112.163628	1454.351563	-373.254547	92.531425	1457.400757	-402.217560	114.683990	1755.717896	-526.143433	380.870605	1159.952881	-403.652191	-247.721542	1199.694092	-411.946320	333.327576	863.523560	-291.685150	-180.316956	897.060425	-395.700226	62.789734	1053.049927	526.295776	19.981758	897.989197	523.715454	217.891022
-433.450317	189.902405	954.204895	-404.019470	-69.452904	957.345459	-505.283813	202.005219	570.086975	-429.146149	-127.473984	578.424622	-504.301971	262.736206	85.872688	-511.349670	-159.040817	105.373863	-483.285370	289.260376	1435.425659	-376.689575	-111.227081	1454.261108	-373.154541	93.401497	1457.445801	-402.103302	115.482155	1755.904907	-525.930542	382.174927	1160.299072	-404.338867	-246.382782	1199.469971	-412.276978	334.973694	863.808533	-292.561951	-178.701080	896.918518	-396.037415	63.978821	1053.092896	526.351196	20.009354	897.970703	523.763428	217.916840
-433.649780	191.155365	954.284485	-404.614258	-68.165283	957.298828	-506.151703	203.122421	570.330750	-430.143188	-126.759651	578.498230	-504.633057	262.815369	85.881638	-511.573242	-159.006989	105.337639	-482.948975	290.326447	1435.700195	-376.880005	-110.323143	1454.172485	-373.073944	94.330162	1457.487427	-402.065186	116.188705	1755.993774	-525.794556	383.507996	1160.707153	-404.816803	-245.437714	1199.339600	-412.612610	336.391815	864.001892	-293.475250	-177.214325	896.717102	-396.343506	65.177628	1053.090820	526.837891	20.475779	898.028992	523.912048	218.100220
-433.887146	192.415649	954.454041	-405.246094	-66.938148	957.251221	-514.170410	210.232574	572.239868	-430.930786	-125.850113	578.625488	-509.230774	262.907043	86.414246	-511.634430	-158.871979	105.268509	-482.572815	291.460358	1435.975464	-377.130768	-109.343399	1454.070679	-373.006195	95.269867	1457.498535	-401.946594	116.956711	1756.153320	-525.599548	384.907440	1161.087036	-405.562531	-244.103729	1199.079712	-412.837158	337.652954	864.146362	-294.239136	-175.473907	896.696716	-396.680176	66.315323	1053.132690	526.898560	20.500523	898.020935	523.962280	218.119995
-434.079865	193.763107	954.567810	-405.866608	-65.670601	957.228577	-514.552551	211.101807	572.385132	-431.684174	-124.685013	578.720642	-509.218201	263.007782	86.421783	-511.606689	-158.701874	105.167259	-482.183167	292.529602	1436.177124	-377.629364	-108.326225	1453.738647	-372.937744	96.182281	1457.498291	-401.910095	117.649002	1756.239014	-525.423340	386.330475	1161.498901	-406.292542	-243.029175	1198.876221	-413.124420	339.129944	864.342163	-295.202942	-173.982864	896.568054	-397.015076	67.540497	1053.164429	526.941406	20.523169	898.019958	523.997253	218.151276
-434.257172	195.029236	954.673340	-406.523315	-64.355888	957.201172	-514.936768	211.923691	572.495056	-432.584442	-123.883415	578.716370	-509.228027	263.099365	86.408562	-511.628113	-158.592194	105.082909	-481.780701	293.667847	1436.473877	-377.579071	-107.509346	1453.905273	-372.844482	97.076797	1457.537964	-401.774841	118.381554	1756.381836	-525.187927	387.736389	1161.896973	-407.044098	-241.820862	1198.770996	-413.435455	340.631531	864.465881	-296.278900	-172.531128	896.403503	-397.339813	68.748978	1053.184570	526.992004	20.535400	898.018066	524.044128	218.187302
-434.553711	196.425797	954.835388	-407.252747	-63.049221	957.135132	-515.362610	212.882431	572.649475	-433.428955	-122.768188	578.777100	-509.310608	263.199615	86.430313	-511.635162	-158.431503	104.982529	-481.353638	294.799011	1436.726929	-377.846375	-106.568420	1453.815186	-372.740692	98.003098	1457.581055	-401.679138	119.058365	1756.463379	-524.952148	389.170044	1162.286987	-407.811340	-240.614746	1198.570190	-413.644348	342.092133	864.671692	-296.960602	-170.768417	896.419617	-397.742157	69.986923	1053.210205	527.027771	20.540230	898.019836	524.086548	218.216812
-434.764252	197.703308	954.963562	-407.901001	-61.775955	957.126099	-515.958069	213.990128	572.799988	-434.179901	-121.670227	578.760132	-509.476929	263.292023	86.410896	-511.013641	-158.008362	104.738029	-480.947937	295.935883	1436.981934	-378.065216	-105.638771	1453.746216	-372.684052	98.936958	1457.579956	-401.538849	119.755928	1756.582031	-524.687134	390.614288	1162.663818	-408.483765	-239.599854	1198.464844	-413.766113	343.689178	864.864258	-297.947235	-169.269241	896.296936	-398.082672	71.180824	1053.251221	526.657166	20.102907	897.951233	524.034546	218.126450
-435.014038	199.118881	955.098755	-408.630035	-60.427261	957.026733	-516.231018	214.822052	572.891602	-435.033142	-120.548782	578.802734	-509.473419	263.386902	86.403915	-510.972412	-157.844894	104.613678	-480.566742	296.960205	1437.116943	-378.367310	-104.679077	1453.607910	-372.629486	99.865326	1457.589844	-401.382996	120.450073	1756.698486	-524.411011	392.062775	1163.029541	-409.479980	-238.171738	1198.110229	-414.034698	345.245544	865.071289	-298.742706	-167.620621	896.226501	-398.462769	72.442299	1053.246826	526.698730	20.130394	897.965088	524.087402	218.164185
-435.238983	200.520081	955.278870	-409.393188	-59.087013	956.956299	-516.746033	215.883347	573.061646	-435.934113	-119.547028	578.851868	-509.600739	263.479736	86.431351	-510.923065	-157.665039	104.535995	-480.008453	298.180450	1437.459961	-378.709808	-103.764763	1453.486206	-372.532318	100.769684	1457.611450	-401.224091	121.134918	1756.796265	-524.105469	393.553558	1163.449097	-410.233673	-237.165222	1198.018433	-414.139832	346.900818	865.288574	-299.670654	-166.141617	896.129944	-398.857727	73.679810	1053.281982	526.741638	20.173939	897.943054	524.133911	218.182968
-435.532562	201.860214	955.372253	-410.162720	-57.806282	956.942749	-517.062988	216.751587	573.159851	-436.788330	-118.404610	578.868958	-509.630707	263.572510	86.421593	-510.870361	-157.462143	104.418747	-479.612213	299.330475	1437.728027	-379.050476	-102.815872	1453.338745	-372.463013	101.676666	1457.604248	-401.004089	121.857124	1756.921875	-523.775513	395.020599	1163.794922	-411.258453	-235.755051	1197.731201	-414.271667	348.447693	865.496155	-300.463593	-164.503143	896.026550	-399.284821	74.916618	1053.298828	526.868042	20.074152	897.969482	524.441895	217.694519
-435.725647	203.275314	955.525330	-410.921906	-56.393639	956.891541	-517.357178	217.752106	573.301514	-437.846893	-117.469528	578.884949	-509.623047	263.653198	86.426582	-511.034027	-157.357605	104.360886	-479.125732	300.503113	1438.004761	-379.381836	-101.916611	1453.207520	-372.452576	102.607384	1457.595825	-400.786652	122.506378	1756.996094	-523.426514	396.549561	1164.257446	-412.121857	-234.509216	1197.488403	-414.397491	350.155548	865.706360	-301.299652	-162.970413	895.930786	-399.666779	76.211548	1053.330322	526.925232	20.120983	897.981506	524.488159	217.703644
-435.979889	204.613953	955.626160	-411.632111	-55.163666	956.862427	-517.899414	218.863235	573.520752	-438.762207	-116.391747	578.898376	-509.840393	263.764130	86.477371	-510.945801	-157.186310	104.230957	-478.679016	301.638550	1438.248657	-379.781158	-100.956398	1453.075684	-372.386566	103.509232	1457.618896	-400.549286	123.192780	1757.089478	-523.087891	398.051575	1164.644409	-412.866852	-233.377106	1197.329834	-414.488617	351.771942	865.972656	-302.111267	-161.435745	895.900024	-400.051575	77.413651	1053.344727	526.936035	20.183079	897.975891	524.491516	217.766937
-436.174469	206.053726	955.800354	-412.399780	-53.772175	956.782898	-518.190125	219.773987	573.617249	-439.887817	-115.546288	579.008240	-509.836212	263.823029	86.446991	-511.114105	-157.073212	104.142403	-478.183167	302.776978	1438.564697	-380.195831	-100.047562	1452.956909	-372.320007	104.403023	1457.635620	-400.310608	123.873177	1757.135376	-522.664612	399.577423	1165.084839	-413.857574	-231.991531	1197.017822	-414.572845	353.447235	866.191956	-302.973846	-160.003387	895.753723	-400.441742	78.689796	1053.373535	526.999390	20.205370	897.986877	524.552551	217.774323
-436.410095	207.459976	955.932983	-413.211182	-52.349838	956.738037	-518.511902	220.778458	573.691772	-440.742767	-114.293861	579.003296	-509.863983	263.912048	86.474640	-511.004883	-156.874084	104.018150	-477.828796	303.808563	1438.714478	-380.582275	-99.163399	1452.820923	-372.269257	105.270103	1457.630005	-399.985657	124.571579	1757.238037	-522.322754	401.169769	1165.514648	-414.785553	-230.713211	1196.792236	-414.671600	355.074493	866.464661	-303.933014	-158.654541	895.501404	-400.868805	79.993652	1053.396484	527.021912	20.252514	897.997253	524.571411	217.828049
-436.610596	208.895462	956.077393	-413.997223	-50.987919	956.677856	-518.991638	221.875534	573.875610	-441.767609	-113.195518	579.028198	-510.037262	264.035553	86.521095	-510.995148	-156.699448	103.894142	-477.256866	305.041840	1439.155396	-381.029663	-98.244041	1452.719360	-372.275604	106.184853	1457.648315	-399.676483	125.257660	1757.312622	-521.854797	402.679169	1165.942627	-415.558777	-229.545273	1196.605103	-414.736664	356.702362	866.697388	-304.808807	-157.217911	895.309082	-401.275391	81.268799	1053.420288	527.123535	20.339333	898.021118	524.639404	217.842117
-436.800293	210.269318	956.229553	-414.726379	-49.682426	956.638733	-519.185852	222.742310	573.986938	-442.731018	-112.006042	579.075806	-510.016266	264.104279	86.522842	-510.940338	-156.529541	103.755112	-476.699524	306.230072	1439.465820	-381.499329	-97.317200	1452.548462	-372.251892	107.075409	1457.688599	-399.398865	125.899223	1757.349609	-521.402161	404.238373	1166.440308	-416.483307	-228.113251	1196.255371	-414.809753	358.288239	866.954956	-305.586487	-155.784317	895.139526	-401.658081	82.493065	1053.460449	527.196289	20.402258	898.032837	524.679199	217.907272
-437.026794	211.693268	956.414917	-415.577698	-48.268047	956.579224	-519.517883	223.744125	574.072876	-443.721710	-110.913551	579.060242	-510.075500	264.198395	86.555046	-510.913025	-156.348526	103.632416	-476.300690	307.186127	1439.585693	-381.937622	-96.421036	1452.382202	-372.163940	107.921989	1457.715454	-399.062317	126.594551	1757.402954	-520.979126	405.811157	1166.840210	-417.265442	-227.003250	1196.085571	-414.872192	359.999237	867.209961	-306.469849	-154.477737	894.873840	-402.116089	83.769501	1053.506348	527.197754	20.449903	898.041687	524.708313	217.912445
-437.290405	213.124390	956.533264	-416.427216	-46.881382	956.511597	-519.812622	224.700836	574.156616	-444.686798	-109.737465	579.077087	-510.142517	264.287170	86.585648	-510.937775	-156.182236	103.521347	-475.659363	308.458588	1440.025513	-382.417603	-95.540504	1452.260376	-372.148346	108.757912	1457.718750	-398.719421	127.266296	1757.438599	-520.464172	407.309662	1167.316284	-418.301544	-225.604385	1195.782349	-414.854614	361.554199	867.482483	-307.379456	-153.190262	894.538025	-402.587860	85.060951	1053.512939	527.224243	20.453175	898.048035	524.746277	217.959274
-437.513275	214.441986	956.648132	-417.237000	-45.594448	956.468994	-520.198547	225.743103	574.310791	-445.691132	-108.586334	579.010620	-510.280121	264.385162	86.610512	-511.328125	-156.241287	103.529251	-475.172882	309.601563	1440.363281	-382.923615	-94.639542	1452.101074	-372.177673	109.637680	1457.726196	-398.294037	127.986420	1757.514404	-519.976135	408.901489	1167.782349	-419.182251	-224.285126	1195.517700	-414.883575	363.228607	867.745361	-308.269135	-151.922775	894.294922	-403.009613	86.256851	1053.527466	527.236023	20.512909	898.040588	524.761475	218.034088
-437.781616	215.845383	956.777283	-418.103638	-44.165752	956.387878	-520.737854	227.040955	574.529419	-446.627625	-107.457611	578.932861	-510.461670	264.515625	86.664642	-511.259583	-156.069366	103.404572	-474.647827	310.667145	1440.655273	-383.464569	-93.765991	1451.914673	-372.153412	110.471397	1457.743530	-397.900787	128.649185	1757.544678	-519.435730	410.404358	1168.212158	-419.963409	-223.147003	1195.286011	-414.797119	364.766693	868.011169	-309.157898	-150.646225	893.995850	-403.491974	87.545082	1053.532349	527.295410	20.583515	898.044373	524.832947	218.078430
-437.981659	217.280533	956.913452	-418.978729	-42.790962	956.300415	-521.112549	228.188324	574.614136	-447.624115	-106.455437	578.900208	-510.560242	264.616119	86.703842	-511.229523	-155.887695	103.279541	-474.076050	311.807007	1440.984131	-383.934326	-92.908798	1451.816528	-372.160217	111.311455	1457.742432	-397.539459	129.261963	1757.523438	-518.902527	411.905243	1168.686279	-420.936462	-221.728363	1194.979248	-414.728943	366.463654	868.289429	-310.230713	-149.527512	893.555664	-403.941467	88.809303	1053.536865	527.354858	20.653648	898.037964	524.883484	218.161758
-438.159973	218.676331	957.053650	-419.848022	-41.433247	956.221069	-521.218811	228.963104	574.682800	-448.696106	-105.495758	578.809570	-510.412292	264.704590	86.709724	-511.288940	-155.771057	103.161797	-473.583588	312.854248	1441.242676	-384.515564	-92.035759	1451.573975	-372.141510	112.091713	1457.735229	-397.060059	129.966400	1757.586548	-518.389221	413.437195	1169.132690	-421.798523	-220.541748	1194.704956	-414.544861	367.997192	868.578308	-311.175171	-148.440903	893.165466	-404.383179	90.044678	1053.548584	527.387268	20.720278	898.079285	524.959229	218.187836
-438.436615	220.136978	957.183594	-420.793701	-40.016823	956.091431	-521.495667	229.969452	574.790588	-449.786987	-104.574371	578.617371	-510.448883	264.775757	86.712509	-511.282867	-155.622421	103.026161	-473.042206	313.966614	1441.527588	-385.037262	-91.180771	1451.440308	-372.145844	112.922615	1457.732544	-396.654388	130.562805	1757.543823	-517.801819	414.912506	1169.575195	-422.574066	-219.430908	1194.480469	-414.376007	369.645416	868.858826	-312.071259	-147.253250	892.902893	-404.884369	91.330505	1053.522827	527.372437	20.973602	898.085205	524.753967	218.893951
-438.616913	221.497330	957.319397	-421.635529	-38.697113	955.999878	-521.822327	231.005905	574.884766	-450.799469	-103.571297	578.577087	-510.540588	264.891693	86.760559	-511.274933	-155.463364	102.902252	-472.654724	314.902252	1441.656616	-385.638062	-90.307335	1451.202271	-372.144623	113.727356	1457.742310	-396.148041	131.241943	1757.575195	-517.224426	416.431427	1169.941528	-423.521393	-218.060715	1194.154297	-414.160400	371.205444	869.165222	-313.120422	-146.226822	892.536621	-405.307251	92.528679	1053.524170	527.383972	21.022078	898.109680	524.821899	219.031616
-438.839569	222.907578	957.414734	-422.508423	-37.377586	955.875061	-522.115173	232.056503	575.010742	-451.938568	-102.670570	578.525024	-510.574036	264.995880	86.780258	-511.327789	-155.335861	102.749756	-472.007843	316.104950	1442.085571	-386.209564	-89.495712	1450.989380	-372.154114	114.499603	1457.691040	-395.719849	131.825470	1757.507568	-516.626282	417.908478	1170.385620	-424.266205	-217.018112	1193.907471	-413.892548	372.796417	869.437500	-314.229309	-145.229691	892.131836	-405.775543	93.754341	1053.490601	527.471741	21.108768	898.133301	524.911255	219.197830
-439.028351	224.395386	957.565247	-423.477661	-35.901787	955.741394	-522.668030	233.396378	575.183350	-453.060059	-101.067703	578.700317	-510.839142	265.125702	86.823830	-511.246613	-155.153748	102.561676	-471.492249	317.171844	1442.337280	-386.708557	-88.657593	1450.838379	-372.158539	115.257927	1457.634644	-395.173187	132.468475	1757.512451	-516.006897	419.375092	1170.761597	-425.141388	-215.789963	1193.647461	-413.618103	374.415070	869.712463	-315.549011	-144.565887	891.569153	-406.264343	95.061256	1053.477417	527.536987	21.207613	898.137939	525.007629	219.357010
-439.199463	225.751389	957.665344	-424.346924	-34.611557	955.613098	-522.962891	234.397812	575.233582	-454.164734	-100.626854	578.329102	-510.881134	265.234314	86.826073	-511.316742	-155.051971	102.458664	-470.999115	318.203979	1442.597656	-387.332855	-87.824371	1450.608643	-372.152191	115.991638	1457.588867	-394.672668	133.067230	1757.453003	-515.407654	420.858032	1171.151123	-425.916138	-214.674179	1193.364014	-413.281677	375.981232	869.990417	-316.741821	-143.619202	891.102173	-406.723694	96.235786	1053.448730	527.559265	21.242689	898.160950	525.089844	219.473358
-439.425079	227.199402	957.805664	-425.276031	-33.248791	955.462097	-523.482483	235.603119	575.408630	-455.096008	-98.716393	578.581177	-511.109772	265.372681	86.891304	-511.155670	-154.889481	102.227158	-470.440857	319.223633	1442.818970	-387.824890	-87.035805	1450.394897	-372.127441	116.759796	1457.561768	-394.152069	133.651215	1757.387329	-514.780579	422.313843	1171.554443	-426.660461	-213.587051	1193.113159	-412.900421	377.528931	870.265503	-317.927124	-142.600113	890.692200	-407.208618	97.470230	1053.420410	527.671326	21.334522	898.168518	525.218872	219.624832
-439.662689	228.587143	957.871216	-426.260132	-31.864262	955.305054	-523.704346	236.466690	575.498718	-456.334930	-98.579002	578.173889	-511.060211	265.468933	86.898758	-511.295624	-154.780396	102.183601	-470.061554	320.080078	1442.899658	-388.419189	-86.213516	1450.132690	-372.136963	117.534317	1457.504517	-393.623199	134.213120	1757.324219	-514.123962	423.762512	1171.891602	-427.473114	-212.511887	1192.815430	-412.495148	379.058563	870.525696	-319.117493	-141.654053	890.278625	-407.713928	98.707314	1053.347900	527.733643	21.357351	898.191406	525.317871	219.710007
-439.833405	229.935455	958.031555	-427.125244	-30.542904	955.185486	-524.192200	237.700012	575.600464	-457.303711	-96.665100	578.439331	-511.215393	265.565094	86.907074	-511.077515	-154.601440	101.958824	-469.371857	321.211273	1443.319336	-388.926971	-85.416481	1449.890747	-372.151489	118.258522	1457.429077	-393.096283	134.765045	1757.264526	-513.432556	425.154022	1172.299438	-428.155273	-211.596741	1192.585205	-412.053650	380.636200	870.800049	-320.379669	-140.622025	889.893860	-408.163666	99.874329	1053.350952	527.725159	21.355492	898.158203	525.144165	219.849869
-440.135742	231.299881	958.109619	-428.113708	-29.180025	955.020203	-524.638367	238.826889	575.729004	-458.446472	-96.224037	578.006042	-511.349518	265.709656	86.944923	-511.123474	-154.494629	101.888718	-468.849945	322.206726	1443.560425	-389.417175	-84.642616	1449.652466	-372.138855	118.959030	1457.353394	-392.545227	135.306763	1757.179565	-512.752502	426.576721	1172.660400	-429.007782	-210.447510	1192.283813	-411.590179	382.143372	871.125549	-321.627350	-139.539001	889.485474	-408.709351	101.085831	1053.281250	527.945007	21.258820	898.170959	525.554382	219.127045
-440.313202	232.648590	958.199280	-429.037170	-27.818575	954.891846	-524.915405	239.691086	575.780334	-459.295807	-94.764931	577.907959	-511.354797	265.826019	86.911636	-510.982727	-154.338318	101.719772	-468.473694	323.042358	1443.617676	-389.956451	-83.857445	1449.412109	-372.111542	119.667740	1457.299194	-392.059082	135.776779	1757.043457	-512.032471	428.040009	1172.977539	-429.873047	-209.534424	1191.961914	-411.016144	383.575043	871.393738	-322.914551	-138.450836	889.076233	-409.174225	102.291145	1053.239380	528.053223	21.312601	898.189026	525.674438	219.156448
-440.569855	233.984589	958.327759	-429.964050	-26.565544	954.766663	-525.302551	240.719742	575.812195	-460.507965	-93.917007	578.037231	-511.384460	265.951721	86.949348	-510.461212	-153.922134	101.415092	-467.989532	323.980408	1443.839478	-390.411438	-83.078857	1449.149170	-372.068756	120.381744	1457.228882	-391.529602	136.264374	1756.945313	-511.295563	429.362244	1173.336914	-430.728363	-208.581421	1191.704712	-410.494263	385.074432	871.640564	-324.210175	-137.311249	888.702454	-409.684967	103.429565	1053.219238	528.189636	21.397985	898.188660	525.757324	219.217117
-440.847290	235.320023	958.392700	-430.968628	-25.178061	954.560669	-525.632080	241.650925	575.934509	-461.510406	-92.663139	577.952698	-511.421387	266.073059	86.939262	-510.982941	-154.073761	101.448616	-467.264252	325.068024	1444.258057	-390.893646	-82.319382	1448.875122	-372.080078	121.073997	1457.163208	-390.973602	136.736176	1756.852173	-510.509094	430.652802	1173.703247	-431.780823	-207.494751	1191.352051	-409.963501	386.551025	871.915039	-325.492889	-136.133240	888.361389	-410.224884	104.623245	1053.121338	528.246216	21.425449	898.182678	525.864075	219.247482
-441.121399	236.564285	958.454041	-431.899902	-23.953144	954.421936	-525.959961	242.436508	576.006470	-462.655548	-91.664490	577.932129	-511.413544	266.204468	86.970451	-511.096436	-153.937790	101.278275	-466.755981	325.954468	1444.473267	-391.381073	-81.535782	1448.599243	-372.069305	121.747040	1457.087524	-390.431274	137.162949	1756.781006	-509.780701	431.990204	1174.050049	-432.828430	-206.513123	1191.009399	-409.381866	387.947693	872.216187	-326.741241	-134.901138	888.042053	-410.729004	105.722786	1053.055664	528.261047	21.660950	898.210999	525.713867	220.054092
-441.380707	237.912872	958.587585	-432.896332	-22.583660	954.282043	-526.405701	243.275650	576.022705	-463.599731	-90.614052	577.858032	-511.474701	266.283691	86.977768	-511.067627	-153.780090	101.143707	-466.422302	326.742981	1444.541382	-392.106415	-80.724403	1448.109497	-372.033966	122.380760	1457.025024	-389.840820	137.632446	1756.722778	-509.070709	433.385620	1174.392456	-433.954559	-205.519196	1190.593262	-408.818878	389.350555	872.479797	-327.746918	-133.368301	887.895996	-411.277618	106.910347	1053.030029	528.372803	21.763927	898.210876	525.809631	220.152466
-441.617554	239.114639	958.661682	-433.746033	-21.424986	954.179626	-526.775940	244.092148	576.065002	-464.531006	-89.482964	577.741455	-511.504242	266.391449	86.996048	-510.917816	-153.620880	101.002640	-465.723602	327.757690	1444.950439	-392.243195	-80.122101	1448.090210	-371.966278	123.054871	1456.974487	-389.308594	138.027893	1756.629395	-508.248016	434.626526	1174.789673	-434.947632	-204.677322	1190.367188	-408.287872	390.824432	872.744202	-328.904297	-132.089157	887.707520	-411.746887	107.967018	1052.994995	528.501465	21.855301	898.215942	525.923401	220.220215
-441.873077	240.410995	958.746094	-434.645447	-20.208628	953.998718	-527.201050	245.088242	576.196960	-465.610870	-88.590599	577.669189	-511.590912	266.506378	87.008835	-511.003632	-153.521454	100.892075	-465.172882	328.619812	1445.191162	-392.680298	-79.420212	1447.812500	-371.904572	123.670700	1456.888184	-388.783112	138.409790	1756.537354	-507.463440	435.864288	1175.120605	-436.348694	-203.470520	1189.962646	-407.728333	392.205383	873.049316	-330.149139	-130.872375	887.375610	-412.221344	109.064644	1052.917480	528.773926	21.795557	898.226868	526.307861	219.565887
-442.166016	241.597412	958.839844	-435.581146	-18.959108	953.852966	-527.554321	245.913467	576.219849	-466.644226	-87.655365	577.592651	-511.596405	266.615448	87.035103	-511.043213	-153.394089	100.754555	-464.656067	329.496399	1445.451660	-393.120056	-78.760109	1447.552246	-371.842255	124.274574	1456.816528	-388.257263	138.768036	1756.410522	-506.672577	437.086121	1175.460205	-437.511932	-202.672470	1189.695313	-407.087982	393.486053	873.319946	-331.252869	-129.611603	887.185425	-412.744934	110.132164	1052.865234	528.947876	21.909689	898.250610	526.535278	219.606888
-442.369690	242.913895	958.945801	-436.441437	-17.810020	953.725708	-528.040771	246.911850	576.335632	-467.655823	-86.634628	577.560486	-511.627777	266.702484	87.032059	-510.896667	-153.216248	100.619286	-464.112793	330.304932	1445.682129	-393.529816	-78.117043	1447.261353	-371.787140	124.841187	1456.725708	-387.778625	139.039581	1756.231812	-505.874908	438.251160	1175.785522	-439.022614	-201.376587	1189.193604	-406.397308	394.772919	873.574280	-332.461853	-128.426620	886.884888	-413.203217	111.215714	1052.832642	529.031189	21.966475	898.233276	526.563293	219.732468
-442.689667	244.030624	958.986023	-437.303467	-16.614708	953.612061	-528.442810	247.753998	576.365417	-468.715454	-85.779381	577.535767	-511.664124	266.779877	87.060074	-510.869385	-153.080475	100.528442	-463.699890	330.971558	1445.726685	-393.937866	-77.514359	1447.004150	-371.726776	125.400330	1456.646851	-387.225220	139.409836	1756.182495	-505.118103	439.499756	1176.104370	-440.514679	-200.410110	1188.840332	-405.804016	396.044189	873.867920	-333.607758	-127.346909	886.660156	-413.702759	112.262291	1052.769531	529.149109	21.968529	898.247559	526.720215	219.768478
-442.933807	245.242065	959.124084	-438.117554	-15.500088	953.470886	-528.953186	248.794235	576.506714	-469.804901	-84.835854	577.500610	-511.795807	266.886688	87.084396	-510.797394	-152.932709	100.406433	-463.029449	331.873627	1446.113037	-394.376007	-76.917488	1446.727539	-371.643433	125.940002	1456.553711	-386.700043	139.712891	1756.080200	-504.284607	440.692200	1176.479370	-441.826843	-199.548431	1188.512085	-405.177521	397.315247	874.181396	-334.870911	-126.335526	886.391541	-414.154663	113.267014	1052.744385	529.292297	22.031542	898.256714	526.871704	219.816010
-443.225494	246.312897	959.149841	-438.940704	-14.315504	953.344421	-529.434570	249.840256	576.579285	-470.814301	-83.971642	577.484619	-511.915985	266.999542	87.120117	-510.849792	-152.840042	100.324890	-462.456177	332.650696	1446.352295	-394.820740	-76.363358	1446.399170	-371.585358	126.462151	1456.464355	-386.193054	139.985718	1755.965210	-503.470032	441.827637	1176.812866	-443.501984	-198.424789	1188.112061	-404.504974	398.505371	874.450317	-336.167816	-125.387863	886.110657	-414.626740	114.285873	1052.668701	529.690002	22.622673	898.315308	526.817810	220.749680
-443.511230	247.461273	959.231262	-439.775360	-13.264550	953.220398	-529.729858	250.522720	576.601807	-471.838989	-83.131355	577.442261	-511.817749	267.099457	87.135529	-510.777496	-152.732178	100.175514	-461.943359	333.368774	1446.531738	-395.268585	-75.837814	1446.098389	-371.503418	126.963432	1456.364746	-385.687775	140.231583	1755.846924	-502.702637	442.963562	1177.122437	-444.905945	-197.561325	1187.771362	-403.897858	399.647888	874.715820	-337.556000	-124.417412	885.806946	-415.102997	115.256302	1052.621948	529.947327	22.529869	898.355103	527.230347	220.102859
-443.885590	248.501068	959.303406	-440.615143	-12.113475	953.114990	-530.143311	251.267349	576.613708	-472.865875	-82.215858	577.342224	-511.870575	267.180511	87.121819	-509.946655	-152.131561	99.669693	-461.381653	334.105591	1446.760620	-395.723053	-75.335793	1445.781494	-371.443634	127.408669	1456.247314	-385.182343	140.463577	1755.723633	-501.896332	444.041229	1177.481689	-446.368408	-196.655457	1187.457397	-403.303711	400.773376	874.986877	-338.962311	-123.537453	885.487732	-415.614685	116.239754	1052.576782	529.653625	22.097471	898.261780	527.330261	219.910339
-444.178894	249.495407	959.360657	-441.365509	-11.116772	952.971252	-530.816101	252.391830	576.652832	-473.896881	-81.335907	577.196960	-512.146057	267.338348	87.168991	-510.888550	-152.571182	99.888039	-460.793671	334.781311	1446.983154	-396.147064	-74.836746	1445.525269	-371.388428	127.866135	1456.133057	-384.665710	140.674942	1755.609741	-501.127808	445.104187	1177.756958	-447.833069	-195.655792	1187.164795	-402.641327	401.832367	875.234009	-340.347198	-122.696404	885.186096	-416.049744	117.115807	1052.507080	529.840271	22.187752	898.265991	527.488159	219.969223
-444.524811	250.536850	959.412720	-442.159058	-10.030558	952.803284	-531.328308	253.379318	576.735291	-474.804321	-80.587906	577.206482	-512.218079	267.460663	87.211662	-510.897644	-152.487091	99.779144	-460.220734	335.439087	1447.163940	-396.600769	-74.326942	1445.277710	-371.337860	128.266968	1456.030029	-384.164703	140.855865	1755.486938	-500.309937	446.185913	1178.073364	-449.288513	-194.683975	1186.777710	-402.074188	402.914459	875.461060	-341.812622	-122.023453	884.820251	-416.516235	118.053757	1052.417603	530.003601	22.272738	898.312805	527.628052	220.007462
-444.823486	251.543610	959.494995	-442.923279	-9.056540	952.681519	-531.607666	253.909210	576.798523	-475.786316	-79.813583	577.069641	-512.129639	267.526733	87.191864	-510.840607	-152.436310	99.665382	-459.689667	336.098755	1447.334717	-397.128387	-73.892288	1444.989258	-371.302277	128.692108	1455.920044	-383.660339	141.011322	1755.352661	-499.520111	447.205139	1178.348511	-450.689240	-193.746033	1186.520142	-401.523865	403.938507	875.714783	-343.379120	-121.439743	884.388489	-416.972870	118.922249	1052.374146	530.191223	22.401093	898.329346	527.750366	220.105042
-445.081573	252.413483	959.548767	-443.587646	-8.030023	952.546875	-532.043640	254.605835	576.838013	-476.592438	-79.078033	577.005432	-512.200134	267.624481	87.153885	-510.834045	-152.375351	99.571274	-459.288513	336.590637	1447.344727	-397.592560	-73.434616	1444.745605	-371.270905	129.072464	1455.804077	-383.160706	141.150284	1755.213257	-498.768005	448.242859	1178.618042	-451.946167	-192.869278	1186.207275	-400.950623	404.884308	875.955200	-344.916626	-120.983826	883.959412	-417.372589	119.758331	1052.313721	530.306702	22.704214	898.350342	527.631409	221.003677
-445.319000	253.355301	959.577454	-444.292664	-7.123182	952.415100	-532.449463	255.324020	576.850037	-477.339081	-78.332695	576.882446	-512.233215	267.689819	87.129852	-510.752563	-152.302719	99.464699	-458.567047	337.312469	1447.677856	-398.101532	-72.999557	1444.480835	-371.254364	129.437424	1455.704346	-382.677002	141.263641	1755.071411	-497.955566	449.166809	1178.928223	-453.135071	-192.139343	1185.983032	-400.373871	405.780823	876.161804	-346.524200	-120.659065	883.489624	-417.777954	120.576118	1052.240967	530.629822	22.700617	898.361511	528.024902	220.383591
-445.591095	254.279297	959.600159	-445.029541	-6.161821	952.262329	-532.774597	255.876480	576.818359	-478.105530	-77.626907	576.767700	-512.163818	267.760162	87.134766	-510.637024	-152.253693	99.387512	-458.220581	337.742981	1447.668457	-398.595886	-72.572662	1444.258911	-371.226990	129.803574	1455.612671	-382.203796	141.333221	1754.923950	-497.212524	450.157288	1179.146484	-454.204773	-191.311035	1185.782104	-399.824097	406.702667	876.314941	-348.053497	-120.280396	883.072083	-418.202820	121.406235	1052.150513	530.725891	22.952662	898.380676	527.950073	221.128952
-445.759094	255.098846	959.648315	-445.626465	-5.341280	952.144592	-533.156982	256.448639	576.887634	-478.757050	-76.921555	576.665161	-512.106201	267.849121	87.107819	-510.636261	-152.172699	99.288383	-457.536896	338.437134	1447.972046	-399.150635	-72.167412	1443.996216	-371.233765	130.122589	1455.507935	-381.735413	141.405914	1754.769165	-496.427917	450.992706	1179.378540	-455.137970	-190.774429	1185.589478	-399.276855	407.593231	876.473022	-349.584564	-119.977509	882.661011	-418.550751	122.120743	1052.103027	530.938110	23.099098	898.402222	528.298706	221.064072
-445.954010	255.857361	959.685730	-446.202087	-4.598515	952.061584	-533.888794	257.504272	577.014954	-479.513611	-76.250725	576.614685	-512.364319	267.955505	87.116074	-510.616577	-152.109406	99.206490	-457.002899	338.997284	1448.108032	-399.630249	-71.733887	1443.773926	-371.231079	130.472443	1455.416626	-381.290283	141.449295	1754.633179	-495.673950	451.832306	1179.564697	-455.989807	-190.075531	1185.337646	-398.720306	408.392639	876.648071	-351.038757	-119.596031	882.274658	-418.886261	122.787804	1052.063721	531.433716	23.487207	898.454956	528.389587	221.434113
-446.199890	256.540680	959.654663	-446.857483	-3.835049	951.974487	-534.005615	257.686218	576.955200	-480.193542	-75.739723	576.561279	-512.232361	268.024780	87.106201	-510.518250	-152.016708	99.163269	-456.549347	339.496399	1448.192871	-400.094635	-71.345276	1443.548096	-371.252197	130.799225	1455.298950	-380.871124	141.458237	1754.482300	-494.907196	452.652374	1179.730591	-456.734924	-189.553299	1185.191284	-398.137482	409.204926	876.793823	-352.435333	-119.153564	881.925842	-419.275879	123.447266	1051.985474	531.273010	23.226139	898.393311	528.468872	221.462326
-446.371735	257.242157	959.655518	-447.455231	-3.173177	951.870605	-534.377991	258.244171	576.976685	-480.836639	-75.160690	576.537170	-512.265503	268.074249	87.099899	-510.458557	-151.919037	99.105385	-456.218658	339.895264	1448.137329	-400.607422	-70.934669	1443.359863	-371.263062	131.115646	1455.204468	-380.468384	141.465439	1754.355957	-494.228851	453.437775	1179.896484	-457.413269	-189.213409	1185.068237	-397.618988	409.963837	876.896179	-353.889923	-118.766891	881.525696	-419.615723	124.046417	1051.918701	531.406982	23.247654	898.385132	528.645447	221.464478
-446.528137	257.926849	959.702393	-448.013184	-2.486834	951.783325	-534.808533	258.820770	577.002502	-481.559479	-74.663055	576.511108	-512.287842	268.152771	87.094627	-510.425934	-151.809464	99.031738	-455.647827	340.474731	1448.407349	-401.023773	-70.513123	1443.191162	-371.279449	131.405533	1455.125244	-380.117432	141.444168	1754.216064	-493.523682	454.118103	1180.102051	-458.005341	-188.730484	1184.933594	-397.098633	410.705109	877.042542	-355.138031	-118.266083	881.204346	-419.933929	124.640488	1051.884521	531.927917	23.701591	898.454041	528.887756	221.674026
-446.675873	258.486267	959.689392	-448.552643	-1.867207	951.698120	-535.047302	259.151886	576.968079	-482.176361	-74.159264	576.496338	-512.182129	268.188660	87.091469	-510.331085	-151.713974	98.975487	-455.248840	340.911255	1448.508179	-401.407196	-70.160561	1443.008545	-371.303467	131.704361	1455.059448	-379.795715	141.412903	1754.111084	-492.820648	454.879852	1180.260010	-458.587952	-188.347733	1184.786987	-396.548553	411.406189	877.166565	-356.173645	-117.574547	881.013000	-420.232544	125.161659	1051.820435	531.724915	23.350794	898.391724	528.975464	221.615280
-446.839020	258.949890	959.677124	-449.117249	-1.303318	951.645264	-535.417175	259.655182	577.041687	-482.876312	-73.767197	576.416626	-512.235901	268.259766	87.099304	-510.361450	-151.657730	98.928009	-454.908142	341.366425	1448.620117	-401.805634	-69.801338	1442.855591	-371.343964	131.979675	1454.983276	-379.568451	141.330276	1753.974609	-492.172729	455.521484	1180.408203	-459.197479	-188.048798	1184.653198	-396.037994	412.106262	877.277893	-356.934204	-116.856926	880.918335	-420.547485	125.617012	1051.771973	531.867981	23.433266	898.397522	529.108582	221.728241
-446.919312	259.448090	959.683716	-449.587158	-0.848985	951.594177	-535.734558	260.154999	577.121277	-483.447723	-73.421600	576.409912	-512.249023	268.324890	87.081688	-510.409241	-151.594711	98.887901	-454.662567	341.755829	1448.710327	-402.108887	-69.436089	1442.736938	-371.362183	132.257278	1454.925171	-379.314819	141.348022	1753.931152	-491.550751	456.207672	1180.507813	-459.825165	-187.628555	1184.509644	-395.545380	412.768036	877.395142	-357.727539	-116.418388	880.742065	-420.804596	126.031509	1051.742554	532.202515	23.374554	898.396301	529.591248	221.019913
-446.961212	259.889923	959.687988	-449.997009	-0.396473	951.574585	-536.005859	260.484894	577.150391	-484.072479	-73.084221	576.355774	-512.298828	268.385040	87.076294	-510.424896	-151.545715	98.837257	-454.355530	342.106079	1448.812012	-402.382019	-69.137482	1442.610962	-371.406036	132.527618	1454.889282	-379.147888	141.326935	1753.862305	-490.928253	456.797272	1180.648682	-460.422485	-187.209427	1184.363281	-395.002716	413.335022	877.530029	-358.434387	-116.179230	880.563171	-421.025665	126.430977	1051.731812	532.386169	23.441324	898.383606	529.752136	221.080490
[truncated: 40 more columns]
