# Supplementary material for: A dyadic stimulus set of audiovisual affective displays for the study of multisensory, emotional, social interactions
Source: Behav Res Methods. 2015 Nov 5;48(4):1285–95. doi: 10.3758/s13428-015-0654-4 (PMC5101291; doi:10.3758/s13428-015-0654-4)
Supplement: Supplementary file 1 — (ZIP 270 MB) [file 13428_2015_654_MOESM1_ESM.zip › supplementary_material_2_stimuli_set_files/B/B03.txt]

-436.739624	212.748459	955.796692	-433.708099	-48.743736	957.829773	-521.743408	229.510147	574.954407	-466.059448	-110.985550	581.271057	-517.086243	270.098541	87.091522	-523.433533	-160.342010	102.790489	-471.286224	314.458466	1436.475952	-405.250397	-94.195038	1452.316406	-380.248962	108.851295	1457.102783	-393.424042	121.710434	1753.766724	-499.302460	417.985748	1162.871948	-443.945251	-227.935059	1198.395142	-389.208130	363.944397	866.278259	-334.220154	-165.970795	892.801147	-411.871429	83.029053	1054.042847	557.778076	22.688980	899.057434	551.857544	220.456726
-436.691101	212.753006	955.797119	-433.630554	-48.753586	957.815247	-521.686523	229.492157	574.929810	-466.014679	-110.961342	581.215271	-517.033630	270.084106	87.077614	-523.439758	-160.329361	102.774162	-471.221954	314.444611	1436.456177	-405.165649	-94.200249	1452.288818	-380.157135	108.842171	1457.094971	-393.302307	121.711960	1753.750488	-499.287445	417.984772	1162.874878	-443.908966	-228.280060	1198.415771	-389.213745	363.955780	866.241211	-334.243439	-165.925598	892.744812	-411.791626	83.023514	1054.031860	557.707703	22.631329	899.037048	552.130798	220.404572
-436.647400	212.748322	955.792786	-433.585846	-48.765301	957.809143	-521.642639	229.489395	574.928955	-465.952820	-110.941910	581.232666	-517.077087	270.098175	87.089836	-523.373535	-160.310471	102.772507	-471.155609	314.425537	1436.462402	-405.067657	-94.200844	1452.265991	-380.087311	108.840523	1457.075562	-393.183594	121.714851	1753.745117	-499.248016	417.977753	1162.881226	-443.859283	-228.265442	1198.397949	-389.249817	363.988037	866.237793	-334.267090	-165.835342	892.705994	-411.743195	83.014763	1054.025635	557.666138	22.582827	899.064575	552.373291	220.350632
-436.602539	212.737534	955.794189	-433.483643	-48.765625	957.817017	-521.604553	229.539459	574.941284	-465.960480	-110.953705	581.250671	-517.050537	270.090057	87.088882	-523.391907	-160.292679	102.791267	-471.072845	314.422150	1436.452393	-404.980957	-94.200737	1452.248291	-380.006226	108.831825	1457.050659	-393.064728	121.716599	1753.737671	-499.229370	417.975311	1162.880737	-443.827271	-228.242126	1198.369019	-389.247711	363.976410	866.237915	-334.319336	-165.806229	892.673157	-411.679840	83.016693	1054.032593	557.630798	22.542601	899.084778	552.599060	220.305939
-436.562042	212.770325	955.799988	-433.444641	-48.775387	957.819519	-521.544739	229.501358	574.925293	-465.938293	-110.931435	581.258667	-517.032715	270.056702	87.075363	-523.397034	-160.297134	102.784836	-471.007813	314.407654	1436.462646	-404.918518	-94.224785	1452.227905	-379.930725	108.831390	1457.070801	-392.957458	121.709641	1753.738525	-499.179504	417.970886	1162.890259	-443.732422	-228.013885	1198.364746	-389.278229	363.986359	866.218262	-334.361725	-165.732895	892.624756	-411.627869	83.026802	1054.033813	557.713196	22.322914	899.093018	553.076599	219.719086
-436.532684	212.772858	955.803650	-433.426453	-48.711319	957.808716	-521.501526	229.525528	574.923584	-465.890717	-110.947601	581.239441	-517.010498	270.048950	87.070747	-523.388367	-160.291534	102.791771	-470.930176	314.398193	1436.464355	-404.824493	-94.222198	1452.197266	-379.857635	108.817490	1457.049072	-392.848114	121.701996	1753.731689	-499.173645	417.968048	1162.892212	-443.749390	-228.153915	1198.321045	-389.324860	364.014801	866.198914	-334.375275	-165.708054	892.593750	-411.599121	83.054016	1054.029175	557.689392	22.260244	899.106445	553.334778	219.629929
-436.470367	212.765396	955.791870	-433.354248	-48.712547	957.785461	-521.469910	229.515900	574.942017	-465.862854	-110.921333	581.265991	-516.990417	270.061310	87.066521	-523.395630	-160.279800	102.799095	-470.848175	314.401947	1436.439697	-404.752502	-94.234451	1452.153809	-379.769867	108.797417	1457.020996	-392.747253	121.700157	1753.729248	-499.134216	417.922791	1162.888184	-443.736755	-228.138092	1198.276489	-389.329712	363.998932	866.169495	-334.404846	-165.651077	892.535034	-411.522400	83.046410	1054.009399	557.709106	22.154531	899.115479	553.639404	219.564606
-436.438568	212.782166	955.789551	-433.308472	-48.709991	957.772766	-521.402832	229.516144	574.916565	-465.852356	-110.939728	581.233521	-516.986877	270.044403	87.081825	-523.359009	-160.282059	102.784737	-470.773621	314.395660	1436.428467	-404.677002	-94.244759	1452.133545	-379.675232	108.789619	1456.999878	-392.652954	121.691422	1753.725586	-499.108063	417.921661	1162.884766	-443.746887	-228.133469	1198.218750	-389.342560	364.016449	866.162048	-334.444458	-165.618240	892.466736	-411.477142	83.053474	1054.000366	557.664001	22.199734	899.123474	553.700256	219.985962
-436.394897	212.733597	955.784180	-433.219147	-48.730236	957.795654	-521.386658	229.508316	574.923889	-465.780365	-110.894981	581.210876	-516.990234	270.049438	87.107239	-523.370972	-160.277100	102.784637	-470.699768	314.382965	1436.424438	-404.575867	-94.260223	1452.095703	-379.603119	108.792030	1456.993408	-392.561188	121.682625	1753.723633	-499.077057	417.866058	1162.858887	-443.705444	-228.094894	1198.191772	-389.340332	364.002625	866.126343	-334.480927	-165.574112	892.416870	-411.410187	83.033775	1054.008911	557.653931	22.098808	899.124329	553.966980	219.925613
-436.348663	212.781693	955.785889	-433.195679	-48.705181	957.756287	-521.338806	229.514832	574.930237	-465.746429	-110.925797	581.222046	-516.980835	270.048553	87.108788	-523.364624	-160.280487	102.774826	-470.599365	314.374237	1436.406128	-404.505524	-94.265869	1452.065552	-379.496796	108.779755	1456.958130	-392.468842	121.677689	1753.714722	-499.067841	417.843048	1162.867798	-443.667786	-228.103607	1198.141602	-389.344147	364.034576	866.118774	-334.497101	-165.520172	892.356628	-411.354889	83.053169	1053.985352	557.661560	21.955755	899.123352	554.199768	219.863022
-436.317505	212.816681	955.786804	-433.204987	-48.653496	957.744812	-521.329346	229.521576	574.932861	-465.756317	-110.942200	581.218811	-516.992249	270.053741	87.115120	-523.381226	-160.285385	102.778465	-470.515625	314.375793	1436.403198	-404.404388	-94.257782	1452.037842	-379.399506	108.773209	1456.943481	-392.380737	121.674240	1753.718872	-499.019989	417.839111	1162.854248	-443.657471	-228.057526	1198.126099	-389.357391	364.026337	866.097168	-334.516052	-165.488037	892.307129	-411.330597	83.088470	1053.976807	557.689270	21.844358	899.110229	554.465759	219.780701
-436.290131	212.832840	955.789001	-433.170105	-48.640766	957.744690	-521.301270	229.489899	574.939880	-465.703918	-110.889908	581.227661	-516.989990	270.066803	87.104156	-523.372437	-160.281982	102.814178	-470.414795	314.380707	1436.392334	-404.316101	-94.260162	1452.008789	-379.322266	108.762726	1456.922241	-392.284485	121.662811	1753.720337	-498.997162	417.824066	1162.834717	-443.622742	-228.014404	1198.089722	-389.354919	364.005707	866.064758	-334.553223	-165.447037	892.280212	-411.290222	83.102806	1053.975708	557.738403	21.776800	899.132080	554.734436	219.639832
-436.234161	212.810242	955.782227	-433.096954	-48.652779	957.769531	-521.260254	229.485016	574.923279	-465.699249	-110.931107	581.248413	-516.973816	270.064911	87.103920	-523.434998	-160.284027	102.816040	-470.340332	314.375427	1436.384399	-404.247803	-94.274849	1451.986328	-379.237762	108.773285	1456.896606	-392.195251	121.659828	1753.715576	-498.966919	417.831451	1162.843994	-443.592682	-228.002945	1198.088989	-389.362732	364.014618	866.049438	-334.579254	-165.389038	892.238586	-411.222198	83.098862	1053.983765	557.790344	21.441748	899.148376	555.209900	218.994614
-436.213165	212.786667	955.753052	-433.060425	-48.678677	957.764343	-521.219910	229.499405	574.929504	-465.702759	-110.945679	581.265442	-516.942871	270.056702	87.098831	-523.392273	-160.272858	102.814743	-470.413055	314.245087	1436.203979	-404.184357	-94.256157	1451.953735	-379.153137	108.749863	1456.877441	-392.111664	121.653763	1753.719971	-498.956146	417.866333	1162.791138	-443.528748	-227.837326	1198.058716	-389.368073	364.000061	866.020813	-334.585022	-165.359970	892.184998	-411.183472	83.084534	1053.963989	557.866516	21.343695	899.150330	555.492920	218.843613
-436.162384	212.769485	955.754395	-432.998474	-48.675243	957.755432	-521.187866	229.472870	574.926453	-465.621307	-110.868385	581.243530	-516.950073	270.025299	87.103920	-523.338745	-160.267914	102.819504	-470.322876	314.235992	1436.197144	-404.104309	-94.263832	1451.935181	-379.085144	108.749054	1456.873535	-392.028107	121.643639	1753.721558	-498.909058	417.837555	1162.793579	-443.564331	-228.082886	1198.017334	-389.359314	363.991486	866.004639	-334.628326	-165.328415	892.138855	-411.117126	83.075035	1053.957886	557.954468	21.242548	899.168030	555.768372	218.687378
-436.125092	212.793060	955.747803	-432.976593	-48.680656	957.750427	-521.140625	229.428741	574.919800	-465.631195	-110.894768	581.224121	-516.942322	270.021698	87.125008	-523.343506	-160.278137	102.815689	-470.242310	314.227875	1436.180664	-404.024658	-94.260590	1451.906982	-378.995605	108.727364	1456.845581	-391.940552	121.637840	1753.724487	-498.856750	417.852905	1162.795776	-443.478882	-227.861420	1197.995972	-389.368835	363.997833	865.995667	-334.639099	-165.281601	892.094299	-411.079376	83.083290	1053.950073	557.987244	21.143501	899.186279	556.003296	218.538055
-436.055908	212.824432	955.758972	-432.938477	-48.651840	957.746948	-521.119934	229.445389	574.943787	-465.645477	-110.897240	581.224060	-516.914429	270.030487	87.147049	-523.310913	-160.276077	102.818382	-470.000092	314.379303	1436.373657	-403.933960	-94.266228	1451.873047	-378.924713	108.718948	1456.837280	-391.847107	121.635521	1753.729980	-498.800873	417.786285	1162.818848	-443.452759	-227.864838	1197.977783	-389.346191	363.982422	865.993958	-334.647644	-165.284454	892.042236	-411.023315	83.105148	1053.953491	557.979248	20.951349	899.193176	556.194275	218.409271
-436.033813	212.792770	955.740112	-432.927795	-48.664040	957.746277	-521.108887	229.475845	574.947449	-465.600281	-110.837410	581.216370	-516.936829	269.996918	87.150421	-523.323242	-160.278336	102.818146	-469.940216	314.358337	1436.370361	-403.849243	-94.268745	1451.875854	-378.842316	108.716194	1456.834595	-391.757080	121.619225	1753.728760	-498.757324	417.778412	1162.808472	-443.362396	-227.751862	1197.953247	-389.321045	363.955017	865.967285	-334.657104	-165.253555	892.007813	-410.989563	83.089226	1053.939453	557.931763	20.963394	899.204346	556.149414	218.776306
-436.001465	212.806549	955.741455	-432.956177	-48.615955	957.709717	-521.074463	229.451843	574.962891	-465.631470	-110.879654	581.212830	-516.932495	269.995575	87.148361	-523.345398	-160.273529	102.836082	-469.871613	314.362274	1436.366699	-403.797028	-94.271255	1451.860474	-378.774170	108.718536	1456.822144	-391.667755	121.624695	1753.721558	-498.693359	417.790497	1162.809570	-443.332703	-227.730927	1197.942505	-389.311218	363.960785	865.963135	-334.650879	-165.241486	891.991699	-410.971588	83.100914	1053.918213	557.969482	20.627356	899.184082	556.579224	218.108536
-435.963593	212.801682	955.747009	-432.876221	-48.650311	957.743408	-521.005493	229.432739	574.948364	-465.631195	-110.859138	581.261230	-516.891052	269.994720	87.153275	-523.374634	-160.263367	102.825760	-469.793732	314.352081	1436.363770	-403.698151	-94.282806	1451.845459	-378.712677	108.728386	1456.812500	-391.574463	121.614708	1753.725586	-498.651062	417.788544	1162.804565	-443.275604	-227.752884	1197.939209	-389.297150	363.934418	865.960022	-334.652008	-165.199066	891.937744	-410.907104	83.095474	1053.936279	558.012146	20.489254	899.216492	556.783081	217.948608
-435.922729	212.795639	955.754822	-432.873444	-48.643753	957.757019	-520.955200	229.437042	574.932495	-465.575378	-110.859276	581.250244	-516.891968	269.990753	87.147438	-523.324280	-160.264359	102.843941	-469.735168	314.357971	1436.355347	-403.641663	-94.284798	1451.839722	-378.649109	108.709511	1456.791016	-391.499420	121.601341	1753.732422	-498.593384	417.777405	1162.804443	-443.235779	-227.756866	1197.922485	-389.273499	363.910461	865.945618	-334.652954	-165.197433	891.918945	-410.873322	83.094620	1053.944092	558.031860	20.338896	899.205933	556.952393	217.812332
-435.863159	212.822601	955.771240	-432.855011	-48.605740	957.748840	-520.919006	229.438217	574.954163	-465.609772	-110.840843	581.218933	-516.908936	269.988831	87.153885	-523.309265	-160.264221	102.833694	-469.642365	314.369843	1436.360474	-403.586121	-94.291435	1451.798462	-378.574249	108.707405	1456.793335	-391.419098	121.589432	1753.743408	-498.535614	417.760254	1162.807251	-443.219086	-227.732620	1197.901001	-389.238953	363.921509	865.952515	-334.631775	-165.186905	891.889404	-410.835358	83.114311	1053.948608	558.095886	20.233091	899.210754	557.143372	217.637802
-435.823425	212.827103	955.782043	-432.817596	-48.611423	957.749207	-520.908508	229.455811	574.959961	-465.575623	-110.863068	581.226013	-516.940125	269.992676	87.155777	-523.347046	-160.274734	102.830276	-469.560181	314.353912	1436.348877	-403.529724	-94.298531	1451.779541	-378.510406	108.720093	1456.776123	-391.347046	121.583694	1753.750488	-498.498108	417.758545	1162.796509	-443.161560	-227.703293	1197.872803	-389.208221	363.885406	865.935364	-334.611542	-165.185211	891.863708	-410.786407	83.109688	1053.951782	558.095459	20.040340	899.231995	557.286926	217.469315
-435.772217	212.828430	955.766418	-432.787323	-48.657978	957.757324	-520.848633	229.484741	574.966797	-465.586884	-110.878937	581.240234	-516.915039	269.961243	87.191490	-523.339050	-160.272827	102.830338	-469.506256	314.359070	1436.322632	-403.442413	-94.291092	1451.755249	-378.452576	108.707916	1456.759644	-391.274323	121.565346	1753.750244	-498.436096	417.749817	1162.786011	-443.146729	-227.669174	1197.854248	-389.182220	363.887604	865.923218	-334.571442	-165.151581	891.829895	-410.743500	83.093849	1053.947388	558.095398	19.861649	899.235657	557.450806	217.266495
-435.740387	212.804352	955.730469	-432.731140	-48.672222	957.745178	-520.768127	229.453445	574.953918	-465.612671	-110.927170	581.252686	-516.885498	269.950989	87.175346	-523.348572	-160.284210	102.830482	-469.435638	314.356293	1436.314575	-403.405121	-94.310860	1451.740356	-378.377472	108.706795	1456.750610	-391.206970	121.553116	1753.758667	-498.378937	417.738373	1162.785156	-443.124390	-227.669495	1197.826660	-389.137268	363.860535	865.925354	-334.530975	-165.139099	891.818481	-410.686371	83.085884	1053.920044	558.061462	19.673885	899.224609	557.525757	217.114685
-435.698334	212.800385	955.732849	-432.739868	-48.656906	957.751404	-520.704041	229.462479	574.945801	-465.588867	-110.919823	581.245605	-516.884155	269.946960	87.182167	-523.356445	-160.284546	102.833702	-469.360107	314.349274	1436.317627	-403.371948	-94.321045	1451.717896	-378.336975	108.701942	1456.739380	-391.149872	121.536903	1753.758667	-498.315369	417.709869	1162.783936	-443.098419	-227.661377	1197.812256	-389.091187	363.830872	865.907898	-334.515045	-165.122421	891.786072	-410.661407	83.088562	1053.922363	558.038940	19.499233	899.239441	557.637573	216.925613
-435.649292	212.803192	955.726624	-432.734772	-48.644333	957.750061	-520.620789	229.453186	574.961060	-465.586884	-110.917603	581.244629	-516.873413	269.960297	87.178764	-523.384949	-160.272476	102.838936	-469.268982	314.350616	1436.314941	-403.335907	-94.320747	1451.688110	-378.284851	108.693085	1456.725830	-391.089752	121.518089	1753.771729	-498.271484	417.703552	1162.780640	-443.068359	-227.633163	1197.808228	-389.061707	363.795776	865.876892	-334.482178	-165.112015	891.787048	-410.633850	83.094154	1053.918457	558.017639	19.325861	899.241028	557.701904	216.753494
-435.582123	212.819458	955.742615	-432.678375	-48.686794	957.748047	-520.559631	229.459595	574.958679	-465.573853	-110.924477	581.251099	-516.878113	269.961029	87.179085	-523.364441	-160.251953	102.846596	-469.187714	314.350800	1436.309448	-403.290527	-94.324608	1451.688965	-378.228302	108.693077	1456.726196	-391.033936	121.506622	1753.765503	-498.195496	417.681427	1162.777588	-443.047882	-227.613480	1197.759644	-389.023041	363.778900	865.871399	-334.420044	-165.089935	891.760437	-410.575378	83.073151	1053.926392	557.947571	19.134630	899.226257	557.752502	216.618301
-435.524414	212.815674	955.737183	-432.662933	-48.677494	957.745361	-520.485596	229.485001	574.975708	-465.529327	-110.916412	581.240784	-516.878052	269.910126	87.218773	-523.325073	-160.243607	102.834862	-469.133545	314.344910	1436.300415	-403.259888	-94.350922	1451.680054	-378.183990	108.687057	1456.718384	-390.978638	121.484657	1753.772583	-498.121857	417.662018	1162.776123	-443.025757	-227.579865	1197.742310	-388.957336	363.753418	865.880310	-334.379395	-165.071579	891.752869	-410.543091	83.073135	1053.923340	557.913025	18.931297	899.240723	557.816223	216.374557
-435.472656	212.850189	955.740173	-432.639313	-48.668941	957.747437	-520.428894	229.556946	574.992249	-465.461731	-110.862206	581.232056	-516.921204	269.914307	87.226112	-523.289490	-160.216385	102.835228	-469.056000	314.355042	1436.289917	-403.239288	-94.339050	1451.643188	-378.142273	108.666084	1456.699097	-390.928650	121.472885	1753.771606	-498.048615	417.649445	1162.774170	-442.991028	-227.574997	1197.725952	-388.883118	363.743591	865.867249	-334.338440	-165.075241	891.728088	-410.503906	83.091705	1053.925537	557.950256	18.766806	899.248962	557.916321	216.207382
-435.419128	212.847473	955.736633	-432.629181	-48.656761	957.746155	-520.352600	229.553360	574.985107	-465.501190	-110.906105	581.220459	-516.933411	269.920319	87.232391	-523.317200	-160.223068	102.841972	-468.997406	314.349274	1436.283081	-403.202118	-94.359207	1451.652710	-378.107697	108.664810	1456.678467	-390.888672	121.445015	1753.772827	-497.990204	417.630524	1162.749634	-442.981323	-227.549576	1197.708984	-388.837341	363.680450	865.853210	-334.294830	-165.043884	891.725647	-410.473541	83.093430	1053.923584	557.842163	18.786322	899.249329	557.675537	216.568542
-435.349091	212.860535	955.750793	-432.572357	-48.694550	957.751831	-520.247803	229.483902	574.959229	-465.412994	-110.836258	581.242188	-516.914673	269.931335	87.218849	-523.277161	-160.222229	102.833199	-468.936981	314.341949	1436.270874	-403.187775	-94.368881	1451.617798	-378.071686	108.647011	1456.671631	-390.842651	121.423187	1753.764771	-497.915131	417.611938	1162.723755	-442.960175	-227.548676	1197.667358	-388.770386	363.675415	865.826904	-334.251923	-165.037079	891.690796	-410.417480	83.076454	1053.935303	557.814941	18.614374	899.272278	557.687378	216.414536
-435.319122	212.858810	955.715515	-432.588257	-48.687992	957.708740	-520.184814	229.557373	574.961365	-465.413940	-110.877396	581.207092	-516.905212	269.935455	87.249672	-523.336914	-160.231125	102.838127	-468.881317	314.350800	1436.256592	-403.166565	-94.373329	1451.576660	-378.040131	108.634674	1456.629517	-390.793579	121.415009	1753.759644	-497.859253	417.593475	1162.701416	-442.952942	-227.508469	1197.640991	-388.709869	363.670532	865.807739	-334.205048	-165.017105	891.665771	-410.395508	83.072006	1053.892578	557.802612	18.436970	899.267395	557.734802	216.242233
-435.296509	212.883347	955.706604	-432.592072	-48.681381	957.708313	-520.130371	229.523361	574.969666	-465.380920	-110.838669	581.195679	-516.891052	269.916748	87.234421	-523.293274	-160.211411	102.823845	-468.856628	314.338135	1436.209106	-403.151459	-94.388229	1451.577393	-378.008667	108.621742	1456.628540	-390.769165	121.386002	1753.759277	-497.791931	417.562775	1162.676392	-442.914154	-227.482834	1197.614990	-388.666473	363.633759	865.783264	-334.163361	-164.987167	891.636169	-410.380920	83.088310	1053.886597	558.199036	18.701618	899.356079	557.858765	216.194351
-435.202972	212.895905	955.720398	-432.546356	-48.705997	957.711426	-520.078735	229.582397	574.953857	-465.302521	-110.798538	581.198242	-516.902405	269.905914	87.235603	-523.267700	-160.207642	102.812439	-468.811951	314.322144	1436.213501	-403.138947	-94.402161	1451.562622	-377.993713	108.607964	1456.621948	-390.743469	121.372276	1753.765381	-497.730255	417.544891	1162.673218	-442.918732	-227.501358	1197.604248	-388.586273	363.593079	865.772949	-334.148315	-164.968201	891.625610	-410.322235	83.073784	1053.897827	557.801575	18.157919	899.272461	557.817871	215.927811
-435.145355	212.889145	955.717163	-432.503723	-48.692257	957.695190	-519.990967	229.549011	574.969788	-465.304443	-110.813972	581.209412	-516.879333	269.927734	87.273613	-523.262695	-160.208969	102.837555	-468.913971	314.202667	1436.020264	-403.151093	-94.402443	1451.556396	-377.971252	108.601959	1456.641968	-390.719849	121.357422	1753.759277	-497.691528	417.555176	1162.623291	-442.996887	-227.302719	1197.489380	-388.524414	363.546204	865.756348	-334.097412	-164.946625	891.593689	-410.270538	83.071175	1053.887817	557.810791	18.015398	899.306091	557.841553	215.771912
-435.087341	212.886520	955.707397	-432.480560	-48.747555	957.705688	-520.468201	230.133698	575.094177	-465.289856	-110.841164	581.203186	-517.249451	269.910645	87.288315	-523.261719	-160.208603	102.840439	-468.740387	314.286438	1436.204712	-403.138580	-94.418251	1451.523560	-377.955872	108.567543	1456.639404	-390.706329	121.333176	1753.768066	-497.629883	417.458649	1162.642334	-442.995728	-227.293167	1197.486816	-388.461243	363.512207	865.744202	-334.069061	-164.919006	891.583069	-410.234467	83.046364	1053.889160	557.794678	17.891911	899.284973	557.859924	215.612625
-435.030304	212.877213	955.712463	-432.452087	-48.737141	957.699585	-520.408203	230.151535	575.093384	-465.298462	-110.872055	581.175110	-517.261841	269.921967	87.307373	-523.270935	-160.198944	102.846497	-468.711060	314.298645	1436.193115	-403.159271	-94.438202	1451.512329	-377.942505	108.574364	1456.639526	-390.680481	121.322327	1753.768433	-497.560577	417.442444	1162.623291	-442.905212	-227.482513	1197.505615	-388.382568	363.452911	865.745300	-334.056549	-164.898209	891.598267	-410.204254	83.040184	1053.891724	557.778198	17.764168	899.295898	557.882324	215.477310
-435.008545	212.856354	955.702332	-432.428741	-48.786667	957.707764	-520.385559	230.143265	575.091858	-465.237823	-110.846397	581.185974	-517.272766	269.953033	87.342010	-523.296021	-160.218704	102.848488	-468.693054	314.294525	1436.182983	-403.171753	-94.457306	1451.512451	-377.929657	108.547852	1456.632446	-390.671326	121.312592	1753.775391	-497.528137	417.396576	1162.617676	-443.008514	-227.267288	1197.407593	-388.322815	363.397827	865.737854	-334.011719	-164.854324	891.567261	-410.179474	83.011856	1053.890137	557.841125	17.521532	899.295776	558.283142	214.820587
-434.962555	212.849075	955.703308	-432.416107	-48.777016	957.705444	-520.318298	230.136276	575.094849	-465.198456	-110.820213	581.185547	-517.247131	269.935791	87.319168	-523.266785	-160.217560	102.832001	-468.667633	314.281342	1436.162109	-403.191650	-94.484795	1451.493164	-377.922028	108.520638	1456.625977	-390.647339	121.292587	1753.759277	-497.492584	417.357880	1162.580688	-442.910950	-227.422836	1197.451782	-388.246429	363.360382	865.711548	-333.990723	-164.839493	891.557190	-410.154907	83.008820	1053.890747	557.794250	17.368338	899.300781	558.283630	214.629761
-434.910431	212.852249	955.702698	-432.381714	-48.815617	957.708923	-520.257202	230.127991	575.092163	-465.239685	-110.885452	581.207275	-517.231323	269.947479	87.314285	-523.282104	-160.216919	102.838753	-468.640350	314.268951	1436.149048	-403.220062	-94.499725	1451.478638	-377.914154	108.495132	1456.619385	-390.639648	121.282623	1753.750977	-497.448547	417.311584	1162.569702	-443.017548	-227.260986	1197.364868	-388.191162	363.333374	865.701782	-333.992584	-164.809799	891.524292	-410.117615	82.990837	1053.893555	557.747009	17.203201	899.298035	558.122437	214.561142
-434.883636	212.820923	955.705994	-432.364410	-48.837116	957.706055	-520.269043	230.157928	575.081177	-465.219940	-110.906418	581.197083	-517.266602	269.952667	87.317078	-523.331604	-160.229218	102.847954	-468.646576	314.247559	1436.129272	-403.230835	-94.515465	1451.462769	-377.920502	108.463425	1456.615967	-390.633820	121.263054	1753.746094	-497.403656	417.274414	1162.549438	-443.045898	-227.212616	1197.338257	-388.122894	363.276947	865.701050	-333.976471	-164.775604	891.522278	-410.098053	82.961311	1053.894409	557.737244	17.085537	899.282532	558.111633	214.420090
-434.851807	212.842392	955.710266	-432.366913	-48.840450	957.673462	-520.197632	230.162613	575.105286	-465.232788	-110.899559	581.201111	-517.278687	269.941162	87.327240	-523.320496	-160.226288	102.845413	-468.610229	314.240173	1436.115601	-403.262177	-94.539925	1451.449341	-377.908386	108.457573	1456.589355	-390.628052	121.246979	1753.742188	-497.356903	417.226501	1162.516846	-443.063904	-227.204926	1197.315796	-388.046906	363.231049	865.666809	-333.991516	-164.754486	891.504822	-410.073029	82.953560	1053.877930	557.675903	16.946886	899.270752	558.109253	214.246902
-434.840912	212.831100	955.703796	-432.377106	-48.853287	957.675781	-520.186279	230.203094	575.101990	-465.213989	-110.911377	581.191467	-517.284546	269.941498	87.330902	-523.335571	-160.223419	102.842018	-468.597321	314.215057	1436.100220	-403.282745	-94.565178	1451.435547	-377.911377	108.412514	1456.591675	-390.623413	121.226768	1753.739502	-497.310516	417.207397	1162.502197	-443.113464	-227.206375	1197.285889	-387.980316	363.176392	865.661621	-333.972839	-164.699753	891.502563	-410.075165	82.942841	1053.876465	557.600891	16.805367	899.261963	558.056030	214.117538
-434.815308	212.744705	955.698792	-432.294861	-48.930717	957.714050	-519.699280	229.647476	574.967590	-465.225006	-110.948830	581.223328	-516.979309	269.903259	87.286491	-523.343018	-160.223602	102.844261	-468.581390	314.207947	1436.086548	-403.303040	-94.585289	1451.417603	-377.915375	108.377853	1456.592651	-390.610413	121.201202	1753.749268	-497.266235	417.162384	1162.473022	-443.014282	-227.367462	1197.360840	-387.913239	363.092346	865.661255	-333.980316	-164.646851	891.510376	-410.038696	82.882019	1053.897095	557.601379	16.722864	899.288757	557.993530	214.016159
-434.787598	212.764221	955.692200	-432.323822	-48.906227	957.682434	-519.628113	229.610306	574.960938	-465.231903	-110.965454	581.199341	-516.961121	269.901062	87.283974	-523.339172	-160.230911	102.853722	-468.558411	314.188324	1436.084229	-403.339020	-94.622208	1451.400269	-377.918701	108.360542	1456.598022	-390.604065	121.187187	1753.745239	-497.214081	417.139984	1162.443726	-443.170654	-227.175797	1197.231567	-387.847870	363.036682	865.645142	-333.987976	-164.618195	891.480530	-410.031342	82.889679	1053.876221	557.517212	16.574345	899.269104	557.949951	213.868439
-434.785431	212.760025	955.694702	-432.307861	-48.952560	957.688416	-519.642944	229.685669	574.951904	-465.169342	-110.949936	581.214722	-516.994995	269.901398	87.296379	-523.314758	-160.224411	102.850510	-468.532593	314.164948	1436.069580	-403.370270	-94.624817	1451.369751	-377.926636	108.336723	1456.586548	-390.601166	121.161186	1753.748901	-497.182098	417.080048	1162.444092	-443.088013	-227.347122	1197.281006	-387.776855	362.954773	865.650330	-334.006836	-164.563385	891.493469	-410.020599	82.866814	1053.880005	557.487122	16.460934	899.272034	557.896667	213.742920
-434.728607	212.776489	955.680603	-432.291473	-48.945591	957.683777	-519.593567	229.665710	574.959656	-465.175385	-110.990463	581.206116	-516.992065	269.904724	87.289345	-523.350891	-160.243774	102.856483	-468.526001	314.164429	1436.061523	-403.390320	-94.678757	1451.355225	-377.937073	108.325531	1456.584595	-390.597015	121.137901	1753.751465	-497.145721	417.033875	1162.415649	-443.260315	-227.153763	1197.168945	-387.705475	362.839661	865.634094	-334.041473	-164.539536	891.442688	-409.989929	82.878349	1053.872070	557.399658	16.346811	899.266357	557.805969	213.630981
-434.725525	212.712662	955.661133	-432.247742	-49.015095	957.677673	-519.539978	229.653229	574.952515	-465.128052	-110.946594	581.175354	-516.993469	269.904999	87.288750	-523.334290	-160.243713	102.854179	-468.508362	314.152527	1436.065063	-403.423279	-94.682602	1451.361572	-377.929718	108.282738	1456.564331	-390.602112	121.117493	1753.741089	-497.098602	417.011688	1162.388672	-443.303986	-227.128906	1197.162720	-387.640869	362.788910	865.627991	-334.066681	-164.494476	891.424316	-409.967377	82.820267	1053.859497	557.311401	16.225397	899.267334	557.700378	213.510208
-434.719727	212.745926	955.667297	-432.283386	-48.990395	957.644592	-519.556702	229.660263	574.965088	-465.113831	-111.017563	581.203125	-516.988586	269.904755	87.301155	-523.371094	-160.241028	102.858093	-468.487427	314.134644	1436.057129	-403.446686	-94.720642	1451.324463	-377.945343	108.247963	1456.555176	-390.598022	121.084206	1753.739746	-497.063416	416.954742	1162.374146	-443.362396	-227.119034	1197.130249	-387.577972	362.675598	865.621155	-334.090210	-164.456406	891.406677	-409.974121	82.831001	1053.844116	557.283569	16.140186	899.289917	557.620605	213.402618
-434.691437	212.731262	955.663208	-432.242493	-49.035740	957.643188	-519.532837	229.649063	574.960266	-465.117889	-111.046272	581.179382	-516.991638	269.892639	87.280472	-523.374817	-160.250229	102.855843	-468.476410	314.113586	1436.060913	-403.479889	-94.757286	1451.322510	-377.954376	108.240692	1456.544067	-390.608582	121.058548	1753.729736	-497.006592	416.931671	1162.356567	-443.416534	-227.132401	1197.090942	-387.522400	362.580841	865.613770	-334.154755	-164.413681	891.384338	-409.951569	82.802910	1053.844360	557.205139	16.065756	899.286377	557.507690	213.304092
-434.685455	212.715973	955.660767	-432.252625	-49.053631	957.653137	-519.517456	229.623962	574.950684	-465.083344	-111.052544	581.202637	-516.976196	269.886658	87.283699	-523.353943	-160.229095	102.851898	-468.464874	314.082245	1436.028931	-403.503540	-94.760376	1451.290649	-377.960602	108.179756	1456.530884	-390.605682	121.043190	1753.731934	-496.969452	416.888580	1162.316406	-443.457794	-227.110733	1197.073364	-387.487701	362.495483	865.609863	-334.213013	-164.380005	891.354248	-409.951294	82.789474	1053.847534	557.193237	16.073643	899.277527	557.402771	213.261749
-434.676239	212.667969	955.639221	-432.229156	-49.109997	957.656494	-519.518982	229.624359	574.946655	-465.072327	-111.067261	581.191711	-516.983887	269.891479	87.278099	-523.318848	-160.243759	102.863953	-468.462921	314.073273	1436.005859	-403.552612	-94.803596	1451.271362	-377.968323	108.166100	1456.526367	-390.612000	121.001610	1753.720581	-496.942200	416.852356	1162.313232	-443.509552	-227.128372	1197.048950	-387.438019	362.418549	865.610107	-334.267487	-164.345657	891.340027	-409.936462	82.747772	1053.838623	557.089050	15.909924	899.290283	557.294922	213.146423
-434.641907	212.683060	955.634766	-432.217987	-49.105442	957.655090	-519.514954	229.612900	574.948975	-465.044769	-111.068588	581.181274	-516.975037	269.899811	87.274384	-523.351196	-160.260117	102.882957	-468.462067	314.063965	1436.005127	-403.567841	-94.827827	1451.238159	-378.000946	108.139198	1456.511230	-390.618500	120.974449	1753.711670	-496.908691	416.809814	1162.268555	-443.544556	-227.116196	1197.026245	-387.402405	362.314789	865.569946	-334.338837	-164.329193	891.300598	-409.917358	82.756592	1053.836548	557.047974	15.865254	899.286072	557.185120	213.069260
-434.645325	212.678253	955.643433	-432.216461	-49.101982	957.651794	-519.530640	229.587479	574.944824	-465.006470	-111.060516	581.198303	-516.972168	269.899750	87.272018	-523.301758	-160.251953	102.877373	-468.461853	314.029053	1435.983398	-403.582214	-94.862740	1451.213867	-378.009247	108.125053	1456.500244	-390.627869	120.952759	1753.719238	-496.881561	416.771576	1162.245850	-443.606934	-227.130859	1197.003418	-387.357727	362.220398	865.574341	-334.433990	-164.322266	891.260681	-409.922943	82.751900	1053.840454	557.367004	16.170197	899.362671	557.179321	213.084076
-434.650360	212.616623	955.626831	-432.204895	-49.157417	957.658997	-519.515442	229.568375	574.932556	-465.004547	-111.069092	581.203979	-516.953613	269.887970	87.273026	-523.348511	-160.253250	102.872055	-468.477600	314.009186	1435.973999	-403.639404	-94.896240	1451.193115	-378.016510	108.094284	1456.506348	-390.639893	120.918274	1753.713745	-496.858154	416.733612	1162.221436	-443.679749	-227.128113	1196.943970	-387.318573	362.134247	865.554321	-334.496765	-164.304062	891.236084	-409.918793	82.703728	1053.835449	557.327393	16.113302	899.362976	557.086670	213.003357
-434.632813	212.615799	955.619019	-432.195099	-49.157787	957.654053	-519.502563	229.554779	574.931580	-465.024048	-111.154282	581.174744	-516.930603	269.884827	87.271866	-523.353394	-160.255493	102.875076	-468.474640	313.994171	1435.982178	-403.664978	-94.908455	1451.179443	-378.029297	108.074661	1456.505615	-390.658997	120.882431	1753.710449	-496.841827	416.668335	1162.215576	-443.724182	-227.117966	1196.939331	-387.300964	362.040802	865.538452	-334.585724	-164.282654	891.193176	-409.911804	82.703453	1053.830688	556.781738	15.791308	899.306458	556.645325	213.319077
-434.639252	212.616837	955.635925	-432.224884	-49.195438	957.634521	-519.988525	230.044983	575.066040	-464.997772	-111.172379	581.180420	-517.273865	269.924683	87.305069	-523.370117	-160.260010	102.879829	-468.489288	313.979218	1435.956665	-403.685211	-94.940544	1451.161987	-378.011719	108.049232	1456.509644	-390.658844	120.849846	1753.717773	-496.832794	416.634155	1162.183960	-443.762268	-227.104813	1196.891113	-387.286438	361.965240	865.528564	-334.674286	-164.293106	891.157410	-409.924011	82.669441	1053.828125	556.747864	15.732310	899.331421	556.537415	213.244354
-434.643921	212.582031	955.609863	-432.206421	-49.217163	957.619568	-520.020386	230.043747	575.066467	-464.768860	-110.876892	581.117920	-517.287048	269.946808	87.324699	-523.215454	-160.218140	102.837120	-468.509186	313.956665	1435.952637	-403.689575	-94.952644	1451.138306	-378.035522	108.029922	1456.505249	-390.685608	120.818352	1753.717896	-496.823029	416.585419	1162.177246	-443.834412	-227.075684	1196.852417	-387.280396	361.886475	865.514038	-334.760376	-164.293823	891.109070	-409.916046	82.647423	1053.807251	556.624573	15.616056	899.294373	556.419678	213.122589
-434.643158	212.560089	955.614197	-432.223083	-49.204506	957.628967	-520.004395	230.024811	575.059204	-464.946289	-111.168701	581.162231	-517.291199	269.943970	87.317886	-523.347107	-160.265778	102.891640	-468.501709	313.946960	1435.947021	-403.716034	-94.994606	1451.125244	-378.061981	108.015396	1456.482178	-390.710510	120.775452	1753.720947	-496.817505	416.525085	1162.158081	-443.891449	-227.083344	1196.823853	-387.288818	361.817780	865.511841	-334.843323	-164.272415	891.076965	-409.927612	82.643181	1053.814941	556.524109	15.565169	899.335815	556.265320	213.018143
-434.634491	212.554489	955.610596	-432.205261	-49.250385	957.632507	-519.998596	230.018600	575.058289	-464.961761	-111.197784	581.170227	-517.271545	269.937256	87.322952	-523.341614	-160.264359	102.893181	-468.503571	313.930695	1435.933838	-403.742706	-95.009758	1451.097290	-378.100342	107.989906	1456.475708	-390.730927	120.747627	1753.722534	-496.829529	416.472473	1162.148804	-443.984253	-227.101456	1196.805176	-387.251587	361.745056	865.507080	-334.941498	-164.291611	891.049683	-409.920593	82.620728	1053.816406	556.449158	15.529813	899.338318	556.134216	212.945786
-434.657440	212.513336	955.602600	-432.214172	-49.276836	957.635925	-520.023926	229.977707	575.064148	-464.781250	-110.963753	581.117737	-517.263245	269.936371	87.319260	-523.214294	-160.230774	102.846992	-468.541687	313.912231	1435.920776	-403.791412	-95.039497	1451.073608	-378.124603	107.973640	1456.467773	-390.752319	120.714821	1753.720459	-496.839996	416.433868	1162.126099	-444.052307	-227.085342	1196.803955	-387.260345	361.669128	865.501099	-335.024628	-164.306656	891.026733	-409.941956	82.592445	1053.815430	556.390686	15.495779	899.343323	556.012451	212.876801
-434.664032	212.511795	955.606384	-432.220551	-49.276676	957.640076	-520.079285	230.004288	575.051880	-464.667419	-110.810074	581.110413	-517.309875	269.911835	87.310555	-523.157471	-160.215210	102.827744	-468.549164	313.903229	1435.926880	-403.802826	-95.057907	1451.065186	-378.140167	107.947571	1456.458130	-390.767548	120.690872	1753.725220	-496.860291	416.379578	1162.141357	-444.117737	-227.083389	1196.758545	-387.275665	361.594543	865.487915	-335.103760	-164.297821	891.006775	-409.942871	82.591957	1053.817993	556.417175	15.321976	899.349976	556.111511	212.329681
-434.648010	212.498413	955.610962	-432.187500	-49.324223	957.643066	-520.035400	229.957458	575.057739	-464.963043	-111.214287	581.177002	-517.270752	269.882477	87.298172	-523.367371	-160.286423	102.891907	-468.557770	313.867676	1435.918701	-403.840393	-95.093330	1451.039185	-378.174835	107.920471	1456.430542	-390.796722	120.655396	1753.727783	-496.881470	416.339905	1162.108521	-444.201111	-227.129379	1196.750977	-387.280579	361.508209	865.488159	-335.181122	-164.310242	890.966248	-409.927795	82.562218	1053.824097	556.340820	15.277754	899.341492	555.990906	212.248657
-434.662720	212.458038	955.597900	-432.188354	-49.334778	957.640991	-520.046387	229.917572	575.040649	-464.654327	-110.900093	581.123413	-517.270752	269.892944	87.311234	-523.181396	-160.237015	102.818176	-468.573303	313.839386	1435.910889	-403.853394	-95.107056	1451.037231	-378.192719	107.894249	1456.415283	-390.808105	120.630096	1753.732910	-496.892212	416.291962	1162.104370	-444.260864	-227.130096	1196.718506	-387.280151	361.433929	865.493347	-335.277557	-164.319366	890.947693	-409.935883	82.542206	1053.816528	556.270630	15.261094	899.344055	555.860352	212.217926
-434.678040	212.486023	955.613647	-432.228760	-49.307365	957.605408	-520.125793	229.976624	575.063538	-464.898560	-111.232002	581.158508	-517.295105	269.896637	87.316193	-523.358398	-160.304520	102.881256	-468.606506	313.823486	1435.886841	-403.864624	-95.129944	1451.027954	-378.220215	107.870071	1456.410400	-390.816315	120.600288	1753.741211	-496.918549	416.227875	1162.099121	-444.307465	-227.127151	1196.722778	-387.295959	361.355133	865.489380	-335.331085	-164.327133	890.928467	-409.958679	82.548630	1053.805542	556.258972	15.216146	899.330688	555.733643	212.206024
-434.675568	212.489532	955.610596	-432.236298	-49.300732	957.601929	-520.487427	230.378052	575.158813	-464.665344	-110.998161	581.078979	-517.549316	269.946869	87.362175	-523.252319	-160.269043	102.831902	-468.624603	313.799225	1435.889526	-403.903503	-95.176544	1451.001587	-378.250183	107.854645	1456.396240	-390.829041	120.575279	1753.741699	-496.936432	416.197723	1162.089844	-444.376923	-227.146362	1196.704712	-387.319092	361.301392	865.471924	-335.421509	-164.364227	890.904541	-409.965027	82.552620	1053.803223	556.211060	15.180232	899.317505	555.622742	212.175827
-434.677490	212.481308	955.617493	-432.230682	-49.299881	957.599426	-520.140869	229.950745	575.060059	-464.643158	-111.027664	581.079224	-517.302979	269.931030	87.313728	-523.265137	-160.276505	102.829468	-468.628937	313.789703	1435.897949	-403.933289	-95.205956	1450.988525	-378.256409	107.822533	1456.384521	-390.841095	120.554535	1753.742065	-496.953735	416.180542	1162.085571	-444.448029	-227.171936	1196.656494	-387.353943	361.238342	865.479431	-335.482330	-164.355011	890.884033	-409.969452	82.546097	1053.807007	556.118042	15.373101	899.322083	555.248413	212.735001
-434.725372	212.418289	955.590210	-432.260284	-49.309418	957.607300	-520.479858	230.337891	575.140930	-464.567047	-111.070625	581.052002	-517.538330	269.962463	87.344215	-523.202148	-160.271225	102.839645	-468.670685	313.779053	1435.902710	-403.951904	-95.231934	1450.956299	-378.288330	107.803825	1456.353638	-390.852509	120.515701	1753.740356	-497.000458	416.139923	1162.093506	-444.505981	-227.206909	1196.651978	-387.386688	361.184601	865.479492	-335.554932	-164.384384	890.858459	-410.006348	82.524734	1053.796753	556.086121	15.327231	899.311462	555.124634	212.772018
-434.730011	212.430557	955.588440	-432.256104	-49.310013	957.601807	-520.570129	230.394699	575.180969	-464.439606	-111.013634	581.009399	-517.596069	269.969452	87.329796	-523.216003	-160.308472	102.835716	-468.827148	313.617462	1435.709717	-404.000275	-95.265152	1450.934692	-378.307587	107.769577	1456.338867	-390.857544	120.496025	1753.745361	-497.040955	416.136292	1162.071045	-444.554962	-227.233536	1196.626465	-387.397583	361.121246	865.479309	-335.588593	-164.390259	890.831360	-410.013794	82.529877	1053.794800	556.139465	15.220709	899.310486	555.357788	212.250336
-434.774170	212.382034	955.573975	-432.296417	-49.334034	957.608887	-520.561646	230.382309	575.167297	-464.341827	-111.014641	581.015991	-517.570679	269.965607	87.328239	-523.166565	-160.283951	102.827492	-468.724701	313.735931	1435.910400	-403.995819	-95.296082	1450.922607	-378.342224	107.738472	1456.308228	-390.865967	120.456451	1753.738159	-497.053131	416.089081	1162.083618	-444.598450	-227.264297	1196.629150	-387.453064	361.050049	865.484375	-335.650116	-164.429657	890.825623	-410.051300	82.502068	1053.789917	556.217224	15.273489	899.293823	555.299500	212.260101
-434.789246	212.390808	955.589417	-432.343567	-49.302471	957.570496	-520.207031	229.941071	575.037170	-464.265839	-111.047447	580.960999	-517.275269	269.941986	87.307533	-523.193665	-160.307846	102.836052	-468.718964	313.720764	1435.907959	-404.018341	-95.333031	1450.906494	-378.385651	107.701683	1456.266235	-390.865784	120.425415	1753.737793	-497.078308	416.062592	1162.094116	-444.648163	-227.329361	1196.593872	-387.502899	361.019470	865.493896	-335.691711	-164.482620	890.799805	-410.081604	82.499474	1053.778442	556.223022	15.264882	899.280701	555.215820	212.265686
-434.792023	212.369064	955.606873	-432.325073	-49.302574	957.569031	-520.223877	229.893021	575.039307	-464.201355	-111.050415	580.934937	-517.291626	269.930145	87.307495	-523.163574	-160.294098	102.821732	-468.748230	313.691864	1435.923706	-404.030457	-95.371574	1450.904419	-378.428131	107.671463	1456.236450	-390.869049	120.380966	1753.744751	-497.143127	416.052887	1162.115234	-444.674042	-227.341064	1196.579834	-387.546875	360.986481	865.500427	-335.729248	-164.517059	890.799072	-410.078125	82.483467	1053.787598	556.178772	15.375242	899.277893	554.754150	212.785904
-434.838745	212.355545	955.620239	-432.370178	-49.253082	957.565247	-520.219604	229.878845	575.026794	-464.214050	-111.139771	580.916199	-517.250854	269.934814	87.259521	-523.241821	-160.320877	102.866035	-468.767303	313.689392	1435.915283	-404.036438	-95.397392	1450.899048	-378.487305	107.655762	1456.210327	-390.876617	120.348930	1753.746826	-497.170593	416.063232	1162.098511	-444.678223	-227.398224	1196.581543	-387.585968	360.951752	865.498962	-335.766937	-164.576721	890.789001	-410.122559	82.495468	1053.792114	556.407532	15.328515	899.276978	554.969727	212.257065
-434.853943	212.352859	955.645081	-432.417542	-49.220383	957.534729	-520.301819	229.910309	575.042603	-464.193787	-111.156303	580.875977	-517.268433	269.929077	87.248100	-523.241150	-160.313370	102.858849	-468.808441	313.664429	1435.914429	-404.070099	-95.422234	1450.897705	-378.552429	107.603226	1456.183105	-390.906677	120.306229	1753.765747	-497.221741	416.052338	1162.089355	-444.704529	-227.450241	1196.592529	-387.652924	360.929871	865.480042	-335.805328	-164.638779	890.772156	-410.142700	82.487244	1053.786743	556.483154	15.347852	899.271851	554.917542	212.252319
-434.844482	212.294495	955.691956	-432.377991	-49.227776	957.574341	-520.321777	229.859192	575.022278	-464.081207	-111.081139	580.891418	-517.255615	269.925293	87.243637	-523.183899	-160.282852	102.844315	-468.854370	313.624908	1435.933594	-404.079651	-95.490974	1450.909668	-378.644928	107.569672	1456.167725	-390.945740	120.254913	1753.799194	-497.263184	416.048706	1162.079712	-444.711670	-227.512131	1196.585327	-387.708984	360.943939	865.486023	-335.827972	-164.677063	890.763062	-410.126923	82.454475	1053.832153	556.527954	15.431073	899.253967	554.776001	212.326172
-434.908264	212.197083	955.712524	-432.398804	-49.242710	957.593689	-520.357727	229.822021	574.997864	-464.087738	-111.095108	580.870239	-517.237732	269.949188	87.254616	-523.207886	-160.304214	102.850800	-468.911224	313.614166	1435.937012	-404.121368	-95.548759	1450.937988	-378.781525	107.534729	1456.166870	-391.016266	120.202499	1753.861572	-497.320251	416.060699	1162.075562	-444.700470	-227.563553	1196.615356	-387.750610	360.939667	865.471985	-335.838959	-164.757660	890.759888	-410.150818	82.402145	1053.847534	556.636169	15.508665	899.250671	554.712036	212.393829
-434.880737	212.136017	955.797363	-432.364594	-49.170563	957.630493	-520.396301	229.793381	575.022278	-464.156403	-111.226700	580.829224	-517.241760	269.916931	87.224113	-523.249451	-160.321716	102.831635	-468.990082	313.609711	1435.986084	-404.154846	-95.607170	1451.020386	-378.940125	107.479073	1456.204956	-391.140289	120.124626	1753.962891	-497.374329	416.064789	1162.102295	-444.721741	-227.619812	1196.593750	-387.815521	360.957886	865.496460	-335.829803	-164.829559	890.769409	-410.119049	82.390877	1053.908325	556.673584	15.578716	899.235474	554.602295	212.468369
-434.901764	212.018997	955.891724	-432.280212	-49.181858	957.674988	-520.456970	229.787567	574.991699	-464.079895	-111.234406	580.865723	-517.236572	269.941833	87.237587	-523.260010	-160.332474	102.824539	-469.051727	313.625458	1436.093018	-404.181183	-95.711082	1451.137207	-379.175751	107.425797	1456.276367	-391.322235	120.020241	1754.087646	-497.439209	416.085114	1162.180176	-444.721863	-227.631073	1196.635986	-387.874207	360.988129	865.561401	-335.792725	-164.908936	890.815002	-410.079254	82.318077	1053.975830	556.779419	15.713475	899.222229	554.480408	212.594421
-434.891296	211.894638	956.009277	-432.243958	-49.115101	957.728699	-520.457092	229.719421	574.966858	-464.236572	-111.483719	580.884155	-517.257690	269.974976	87.226189	-523.366394	-160.376526	102.859642	-469.251831	313.521118	1436.065430	-404.191254	-95.828323	1451.328491	-379.411804	107.349220	1456.385986	-391.573822	119.905724	1754.252808	-497.502136	416.104553	1162.236694	-444.608765	-227.864868	1196.789551	-387.920532	361.031952	865.654175	-335.768188	-164.971344	890.899597	-410.042084	82.268616	1054.058350	556.911438	15.900133	899.198975	554.381287	212.766739
-434.818146	211.785187	956.136902	-432.110931	-49.016575	957.822449	-520.459717	229.633316	574.950562	-464.249817	-111.579735	580.909668	-517.213257	269.965088	87.192390	-523.405823	-160.384415	102.864830	-469.298950	313.588409	1436.272827	-404.195862	-95.972198	1451.604736	-379.655640	107.294952	1456.544067	-391.920532	119.763412	1754.467041	-497.561951	416.119415	1162.395508	-444.755188	-227.705658	1196.812378	-387.991974	361.055328	865.781067	-335.702332	-165.036713	890.977539	-409.945251	82.256592	1054.170654	557.015015	16.088984	899.173584	554.293701	212.921844
-434.748749	211.626236	956.272461	-431.948547	-48.933945	957.925537	-520.877014	230.081512	575.039673	-464.175140	-111.591629	580.932251	-517.469604	269.997192	87.226929	-523.393372	-160.406296	102.870934	-469.155823	313.782166	1436.719482	-404.192169	-96.123062	1451.902954	-379.892273	107.220276	1456.785034	-392.355652	119.588905	1754.711914	-497.620331	416.076691	1162.625732	-444.626221	-227.880127	1197.033325	-388.054474	361.097717	865.940308	-335.653595	-165.120514	891.110840	-409.831024	82.215515	1054.290405	557.149658	16.285397	899.171875	554.209106	213.059464
-434.624115	211.468582	956.430847	-431.740265	-48.787140	958.038574	-520.899414	230.046722	575.059082	-464.048431	-111.557396	580.935547	-517.490295	270.015656	87.219917	-523.286682	-160.394257	102.857948	-469.275238	313.699036	1436.847046	-404.195526	-96.266037	1452.242188	-380.162903	107.149773	1457.063232	-392.896667	119.386269	1755.001587	-497.686768	416.096252	1162.888672	-444.643829	-227.893936	1197.187744	-388.105133	361.127258	866.163086	-335.588257	-165.171280	891.264099	-409.687378	82.201492	1054.431641	557.589661	16.834843	899.187744	554.213501	213.309906
-434.474915	211.251907	956.559875	-431.473511	-48.716717	958.190063	-520.423401	229.521210	574.954346	-463.991119	-111.623352	580.982361	-517.169861	269.985260	87.229576	-523.259094	-160.390411	102.868813	-469.109772	313.864441	1437.371216	-404.169647	-96.419998	1452.604614	-380.510498	107.072067	1457.357666	-393.565430	119.164864	1755.328613	-497.705597	416.007507	1163.235840	-444.661499	-227.853561	1197.357544	-388.132507	361.171356	866.457458	-335.486359	-165.203629	891.459290	-409.511658	82.148026	1054.579590	557.346069	16.678595	899.113953	554.034119	213.396896
-434.287231	211.116974	956.711426	-431.209717	-48.581711	958.330139	-520.180420	229.263870	574.918701	-463.908569	-111.654419	581.039307	-517.041016	269.938477	87.216278	-523.233765	-160.407715	102.914742	-469.108826	313.856781	1437.770996	-404.197601	-96.553200	1452.970093	-380.882080	106.986053	1457.659058	-394.333679	118.907425	1755.655640	-497.726929	415.966766	1163.580444	-444.660309	-227.803467	1197.581177	-388.145477	361.247467	866.801208	-335.381134	-165.246887	891.712769	-409.330231	82.151108	1054.736084	557.794189	17.294397	899.144775	554.022644	213.708984
-434.026581	211.037460	956.888977	-430.898376	-48.486729	958.476868	-520.096924	229.236755	574.948242	-463.817261	-111.709396	581.106567	-517.030090	269.956390	87.248810	-523.216797	-160.396317	102.933403	-469.136414	313.818390	1438.205688	-404.255280	-96.677132	1453.410156	-381.260742	106.913216	1457.989136	-395.202881	118.612099	1756.010498	-497.741638	415.937347	1163.984741	-444.638092	-227.777939	1197.874878	-388.123016	361.288361	867.172546	-335.236908	-165.278763	891.981201	-409.109039	82.151764	1054.913818	557.891113	17.598330	899.128662	553.890747	213.991241
-433.798615	210.927872	957.026306	-430.646393	-48.365582	958.591980	-520.092346	229.354126	575.028687	-463.789063	-111.786507	581.118713	-517.164185	269.947327	87.292221	-523.263855	-160.413437	102.962257	-469.195679	313.789642	1438.626221	-404.367920	-96.748611	1453.819214	-381.653931	106.821480	1458.302368	-396.151398	118.356491	1756.399414	-497.768707	415.928864	1164.416748	-444.611053	-227.772446	1198.151123	-388.076202	361.369720	867.545288	-335.045319	-165.303604	892.297180	-408.916443	82.151665	1055.051514	557.936462	18.082027	899.111633	553.542053	214.834198
-433.469208	210.912979	957.202759	-430.302582	-48.285187	958.733643	-519.940979	229.362015	575.083801	-463.717102	-111.892456	581.235107	-517.126465	269.945007	87.301910	-523.182007	-160.404633	103.001968	-469.446320	313.616058	1438.825928	-404.518677	-96.822327	1454.204346	-382.037689	106.704483	1458.608521	-397.222046	118.023506	1756.769043	-497.776367	416.006622	1164.802490	-444.695526	-227.557373	1198.375610	-388.009613	361.484100	867.981384	-334.797333	-165.319305	892.614502	-408.646240	82.172249	1055.226563	558.059326	18.458073	899.085205	553.402039	215.183868
-433.149597	210.902130	957.323975	-429.908997	-48.309010	958.830688	-520.040161	229.685165	575.210938	-463.619598	-111.860748	581.228271	-517.354980	269.957581	87.344765	-523.200928	-160.383102	103.034401	-469.459015	313.688385	1439.412842	-404.746979	-96.895264	1454.596558	-382.484283	106.569214	1458.908325	-398.377838	117.675911	1757.130127	-497.723267	416.017303	1165.233032	-444.603027	-227.602234	1198.660156	-387.880341	361.571716	868.451782	-334.526062	-165.357849	892.921082	-408.353943	82.151711	1055.351074	558.131042	18.829222	899.054443	553.226929	215.535141
-432.777039	210.979431	957.408936	-429.534180	-48.339310	958.895325	-519.817017	229.694824	575.279175	-463.262634	-111.531265	581.238403	-517.349182	269.922028	87.351059	-522.949890	-160.313950	102.996002	-469.643585	313.607635	1439.813599	-405.057739	-96.983292	1454.960693	-382.931793	106.441605	1459.179321	-399.604126	117.326569	1757.486084	-497.632385	416.089020	1165.660156	-444.494537	-227.703354	1198.908936	-387.706024	361.685944	868.911987	-334.230560	-165.389633	893.207581	-408.022552	82.166977	1055.435913	558.380493	19.096455	899.028503	553.357544	215.384430
-432.413605	211.002029	957.497192	-429.108704	-48.399071	958.990662	-519.613708	229.789001	575.387390	-463.015106	-111.346947	581.223633	-517.378540	269.951538	87.388878	-522.848877	-160.253082	102.990471	-469.861115	313.515228	1440.193970	-405.419312	-97.107018	1455.259888	-383.409912	106.307274	1459.445435	-400.925171	116.899002	1757.805908	-497.532379	416.177948	1166.053711	-444.255920	-227.902496	1199.160889	-387.470490	361.807343	869.319519	-333.851624	-165.378632	893.532593	-407.683990	82.155678	1055.541016	558.488525	19.525427	899.015869	553.227722	215.742004
-432.006287	211.079620	957.548584	-428.664581	-48.414837	959.013855	-519.073975	229.551743	575.430176	-462.844025	-111.272018	581.304626	-517.207520	269.919037	87.398300	-522.809998	-160.233185	102.992020	-470.128418	313.425323	1440.530396	-405.822693	-97.245354	1455.551636	-383.881409	106.163513	1459.724854	-402.266235	116.529533	1758.164429	-497.417328	416.339264	1166.416748	-444.092896	-228.041916	1199.308105	-387.163391	361.900208	869.782043	-333.431793	-165.389084	893.817749	-407.317261	82.178314	1055.592285	558.561890	19.906244	898.980591	553.082642	216.153610
-431.599426	211.126083	957.607849	-428.178833	-48.367943	959.057495	-518.820251	229.696381	575.544067	-462.929932	-111.586861	581.393188	-517.280029	269.881226	87.444946	-523.035645	-160.262222	103.060753	-470.425690	313.283783	1440.846191	-406.270020	-97.391174	1455.803345	-384.325684	105.978378	1460.017700	-403.641968	116.135391	1758.489502	-497.306824	416.486206	1166.740479	-444.033936	-228.008545	1199.365723	-386.803131	361.980042	870.217773	-332.940247	-165.378769	894.078186	-406.935730	82.225357	1055.659058	558.612183	20.512062	898.951599	552.668884	217.144012
-431.109314	211.230789	957.674866	-427.683807	-48.330967	959.053589	-515.962891	227.151886	574.970276	-462.650696	-111.475380	581.364502	-515.584961	269.701355	87.240402	-522.895813	-160.198883	103.036118	-470.767181	313.157745	1441.119019	-406.828278	-97.576347	1455.970215	-384.802979	105.819008	1460.264771	-405.057983	115.752434	1758.806641	-497.192017	416.661255	1167.034912	-443.747253	-228.386673	1199.523926	-386.504364	362.178925	870.590149	-332.432587	-165.293472	894.371277	-406.548248	82.268547	1055.715576	558.750488	21.009068	898.908142	552.526550	217.577255
-430.567841	211.306000	957.767822	-427.107971	-48.232162	959.051392	-514.116699	225.910599	574.698486	-462.299835	-111.397522	581.393738	-514.684448	269.612823	87.176971	-522.888000	-160.184372	103.070290	-471.149414	313.029175	1441.314697	-407.385437	-97.714645	1456.084473	-385.242920	105.635277	1460.514160	-406.489471	115.358864	1759.082886	-497.070313	416.888794	1167.348145	-443.711304	-228.377258	1199.452515	-386.159821	362.322174	870.970581	-331.824127	-165.227005	894.598389	-406.106628	82.321548	1055.788574	558.893677	21.472090	898.871765	552.394897	217.979584
-430.051239	211.302948	957.843628	-426.509033	-48.134453	959.064514	-514.422180	226.720703	574.946777	-461.794800	-111.197266	581.327454	-515.169678	269.649963	87.270493	-522.722107	-160.114792	103.072296	-471.492157	312.910400	1441.505249	-407.987427	-97.910881	1456.154907	-385.676788	105.462303	1460.746826	-407.913757	114.939102	1759.299438	-496.961426	417.062805	1167.590576	-443.600922	-228.549515	1199.424072	-385.795044	362.441925	871.223022	-331.135193	-165.122177	894.811707	-405.695496	82.351021	1055.867310	558.979614	21.968666	898.852905	552.192139	218.443771
-429.430298	211.435074	958.007202	-425.861115	-48.025658	959.124329	-514.333374	227.235489	575.164978	-461.503143	-111.376801	581.324036	-515.469727	269.686981	87.308235	-522.800720	-160.143585	103.137596	-471.827789	312.736053	1441.666626	-408.573303	-98.089226	1456.170410	-386.099274	105.289978	1460.945313	-409.318481	114.573418	1759.507568	-496.897552	417.220276	1167.786133	-443.519348	-228.704117	1199.330566	-385.551361	362.686432	871.512756	-330.409943	-165.073746	895.021606	-405.258820	82.432289	1056.025024	559.091919	22.441813	898.837463	552.006531	218.873581
-428.759644	211.630020	958.230835	-425.180542	-47.963192	959.181519	-513.606750	227.202744	575.236145	-460.956635	-111.350937	581.313599	-515.308899	269.692841	87.350670	-522.759460	-160.090683	103.188416	-472.174896	312.552185	1441.797852	-409.155121	-98.307121	1456.119629	-386.539642	105.080765	1461.115967	-410.742950	114.167961	1759.629150	-496.812195	417.274506	1167.946411	-443.496277	-228.842102	1199.134277	-384.827972	362.756531	871.948303	-329.566193	-164.947311	895.215942	-404.832397	82.495758	1056.222778	559.232788	22.992666	898.815308	551.843323	219.397110
-428.177734	211.816147	958.397827	-424.520325	-48.022072	959.304993	-512.920227	227.227203	575.327209	-460.149719	-111.058632	581.309570	-515.286987	269.676636	87.400826	-522.520752	-159.994370	103.194244	-472.462646	312.386047	1441.871582	-409.738678	-98.510941	1455.983887	-386.995148	104.856377	1461.250610	-412.117920	113.739311	1759.673950	-496.766144	417.421234	1168.098267	-443.502411	-229.023605	1198.885376	-384.513031	362.973633	872.080078	-328.718872	-164.729889	895.371582	-404.477142	82.545570	1056.428101	559.372253	23.533279	898.794800	551.687134	219.937271
-427.621063	212.088623	958.557739	-423.897095	-48.115009	959.409607	-511.836853	226.979706	575.368591	-459.848206	-111.391975	581.383545	-514.984009	269.647583	87.415466	-522.620056	-159.990662	103.344322	-472.811707	312.174927	1441.936401	-410.291443	-98.758606	1455.824341	-387.454193	104.619064	1461.353516	-413.460144	113.319328	1759.663086	-496.691498	417.451355	1168.183472	-443.551788	-229.180847	1198.581909	-383.686554	362.971619	872.469055	-327.853516	-164.560959	895.458374	-404.135284	82.615921	1056.615723	559.617554	24.015564	898.777405	551.776428	219.944580
-427.156769	212.436661	958.713440	-423.308655	-48.315975	959.460022	-511.065918	227.057175	575.449158	-459.431641	-111.557724	581.424133	-514.926147	269.617188	87.486206	-522.606934	-159.958694	103.457008	-473.203217	311.928650	1441.927002	-410.894684	-99.011581	1455.614136	-387.956482	104.359261	1461.420288	-414.755676	112.882370	1759.616333	-496.627625	417.504059	1168.242188	-443.484589	-229.517578	1198.290405	-383.016876	363.084442	872.721008	-326.944550	-164.404205	895.571228	-403.836609	82.655785	1056.769165	559.673828	24.716225	898.755615	551.423645	221.025421
-426.753845	212.836044	958.809570	-422.829926	-48.442848	959.424805	-510.596497	227.480103	575.631714	-458.864075	-111.529617	581.387756	-515.066040	269.672607	87.548729	-522.546509	-159.892227	103.518822	-473.592499	311.690155	1441.933228	-411.511108	-99.277260	1455.340942	-388.507996	104.109207	1461.460815	-415.996857	112.502159	1759.562622	-496.565094	417.491486	1168.217285	-443.679047	-229.424438	1197.783081	-382.301575	363.232391	872.948242	-326.048523	-164.216858	895.590576	-403.579010	82.745300	1056.839844	559.763733	25.217279	898.723267	551.269287	221.599747
-426.323822	213.361374	958.899475	-422.389160	-48.546356	959.316711	-513.839294	231.719727	576.776062	-458.221893	-111.480499	581.364624	-517.879761	270.056854	87.974266	-522.395142	-159.831863	103.589195	-474.145966	311.468201	1441.895996	-412.118652	-99.523743	1455.079712	-389.090607	103.829407	1461.473633	-417.125793	112.109528	1759.458008	-496.489105	417.494629	1168.218140	-443.727142	-229.521683	1197.384644	-381.564392	363.342590	873.160034	-325.080719	-164.037476	895.645081	-403.310669	82.879433	1056.867188	559.942932	25.824633	898.691772	551.186279	222.125641
-425.955902	213.717255	958.894409	-421.994476	-48.582619	959.136169	-513.035950	231.898941	576.828369	-457.756744	-111.633965	581.276184	-517.885376	270.068207	88.014320	-522.506836	-159.826935	103.663055	-474.703125	311.235901	1441.851074	-412.759674	-99.775848	1454.808105	-389.770355	103.556961	1461.442627	-418.239838	111.698242	1759.351440	-496.425781	417.463959	1168.185791	-443.803131	-229.572067	1196.971802	-380.969910	363.513153	873.306885	-324.221222	-163.895020	895.645325	-403.058472	82.973343	1056.802368	560.153809	26.545778	898.659851	551.064087	222.748749
-425.641113	213.991699	958.863953	-421.634796	-48.559994	958.897217	-512.067566	231.977539	576.770691	-457.254639	-111.647079	581.166687	-517.839233	270.104645	88.042175	-522.544006	-159.823624	103.718369	-475.448090	310.951172	1441.782227	-413.487366	-100.047791	1454.568970	-390.479126	103.289192	1461.439941	-419.282562	111.296654	1759.229736	-496.342072	417.453979	1168.147217	-443.849396	-229.637756	1196.527954	-380.284943	363.779144	873.464783	-323.280884	-163.709518	895.694397	-402.833252	83.045708	1056.691895	560.307922	27.139168	898.620483	550.928345	223.385025
-425.359680	214.189362	958.826538	-421.284515	-48.501381	958.647339	-511.560425	232.632401	576.784363	-456.808136	-111.781967	580.992371	-518.229797	270.197937	88.097694	-522.566528	-159.842056	103.741234	-476.231903	310.645111	1441.668091	-414.232452	-100.322388	1454.301270	-391.233368	102.999550	1461.438354	-420.208923	110.922615	1759.092773	-496.271698	417.387726	1168.083984	-443.898010	-229.658005	1196.129150	-379.616882	363.957428	873.675537	-322.328827	-163.602234	895.749023	-402.631165	83.098244	1056.572632	560.537231	27.615795	898.599365	550.985840	223.514694
-425.034943	214.394272	958.827637	-420.889313	-48.437099	958.423645	-510.900330	233.120682	576.797180	-456.131104	-111.694435	580.920715	-518.501160	270.326508	88.170105	-522.460022	-159.825333	103.733665	-477.089539	310.358734	1441.566162	-415.076874	-100.541756	1454.055786	-392.055328	102.717247	1461.454346	-421.077820	110.572678	1758.965576	-496.231598	417.350037	1168.051270	-443.943878	-229.747009	1195.766113	-379.070374	364.274506	873.727966	-321.305206	-163.332199	895.847290	-402.413666	83.152290	1056.491577	560.614441	28.422556	898.550110	550.661621	224.558578
-424.725281	214.576096	958.815369	-420.519348	-48.349308	958.199890	-509.820404	233.230896	576.657715	-455.553894	-111.645157	580.699219	-518.513123	270.376251	88.175781	-522.410034	-159.822769	103.746086	-478.135864	309.901337	1441.241821	-415.897278	-100.835197	1453.820801	-392.900726	102.435539	1461.458130	-421.858673	110.221466	1758.821899	-496.198669	417.253815	1167.948608	-443.974792	-229.800262	1195.388184	-378.203888	364.486298	873.898315	-320.351044	-163.202728	895.932922	-402.218903	83.210609	1056.403931	560.864319	29.137722	898.513306	550.565613	225.249542
-424.394348	214.766266	958.820374	-420.127045	-48.295429	958.024475	-508.665314	233.254440	576.485291	-455.038788	-111.644341	580.549072	-518.460571	270.424377	88.187180	-522.373962	-159.825745	103.744598	-479.062256	309.678802	1441.313965	-416.771210	-101.089912	1453.615967	-393.760559	102.128700	1461.512329	-422.577454	109.884041	1758.666260	-496.193054	417.089905	1167.874268	-444.013458	-229.903198	1195.003174	-377.407684	364.762299	874.077332	-319.465210	-163.157806	895.963013	-402.030151	83.267296	1056.354736	561.046143	29.838240	898.452148	550.465759	225.911301
-424.074371	215.035202	958.865234	-419.807617	-48.194122	957.836548	-507.587677	233.555222	576.397156	-454.578644	-111.737305	580.423462	-518.583801	270.483765	88.253242	-522.378296	-159.848801	103.766632	-480.220978	309.253174	1440.924072	-417.664307	-101.353836	1453.417358	-394.652374	101.848358	1461.589478	-423.212280	109.569687	1758.513184	-496.248291	416.965546	1167.757568	-443.893036	-230.216736	1194.761719	-376.525726	365.103149	874.274353	-318.552216	-163.075546	896.121887	-401.871063	83.363022	1056.316162	561.187683	30.465309	898.391418	550.369080	226.556442
-423.716339	215.350082	958.937195	-419.455750	-48.154961	957.697449	-503.776917	231.117416	575.546753	-454.137054	-111.803734	580.338623	-516.728699	270.231476	88.003204	-522.389221	-159.910568	103.808266	-481.367493	308.919708	1440.716064	-418.636780	-101.587753	1453.235352	-395.587769	101.606018	1461.670532	-423.791809	109.281960	1758.357544	-496.342072	416.770081	1167.626465	-443.924530	-230.379135	1194.440308	-375.633514	365.367554	874.510742	-317.900757	-163.245956	896.092346	-401.685120	83.458252	1056.317017	561.553711	31.005938	898.347046	550.586304	226.711426
-423.381287	215.622894	958.994934	-419.081390	-48.149792	957.553894	-501.843170	230.585281	575.229309	-453.643799	-111.782684	580.232300	-516.264893	270.247131	87.988747	-522.331238	-159.907700	103.790810	-482.495178	308.687653	1440.713257	-419.585205	-101.904816	1453.078979	-396.438751	101.348717	1461.762451	-424.361572	108.994164	1758.183105	-496.503998	416.561035	1167.501343	-443.931702	-230.530670	1194.119141	-374.715912	365.591309	874.738159	-317.061615	-163.208069	896.178345	-401.488373	83.522835	1056.305908	561.770508	31.700047	898.266357	550.552429	227.367310
-423.022369	215.829819	959.011597	-418.660431	-48.165325	957.444458	-500.894958	231.083435	575.176575	-453.204193	-111.872139	580.126648	-516.448181	270.313660	88.049355	-522.322449	-159.911942	103.843178	-483.824371	308.227692	1440.354492	-420.593597	-102.158348	1452.856323	-397.241211	101.026550	1461.921509	-424.924561	108.732864	1758.022095	-496.749359	416.341095	1167.315552	-443.954102	-230.668320	1193.812256	-373.753448	365.819550	874.962219	-315.985840	-163.012558	896.456604	-401.282104	83.573265	1056.296265	561.959595	32.356564	898.185913	550.524048	227.971130
-422.630280	216.107651	959.069214	-418.272125	-48.142036	957.295288	-499.310638	230.998932	574.965210	-452.798920	-111.935699	580.125427	-516.195435	270.340240	88.066437	-522.277344	-159.919876	103.878532	-485.011169	307.902649	1440.341064	-421.546936	-102.425446	1452.676880	-398.029083	100.768906	1462.021362	-425.507690	108.502022	1757.867188	-497.021332	416.059113	1167.165039	-444.005188	-230.942001	1193.546997	-372.807281	365.952057	875.264038	-315.363678	-163.194733	896.503113	-401.064423	83.643974	1056.284424	562.102173	33.108620	898.108032	550.318176	229.081711
-422.186462	216.342194	959.155029	-417.841248	-48.111080	957.181152	-497.862366	230.951614	574.776855	-452.458282	-112.076958	580.074463	-515.974915	270.408112	88.106461	-522.203979	-159.872009	103.928185	-486.437653	307.459320	1439.999023	-422.447815	-102.724464	1452.537842	-398.861816	100.512863	1462.176392	-426.118774	108.259659	1757.708618	-497.379303	415.734375	1167.008789	-444.088593	-231.173157	1193.309814	-371.700470	366.088196	875.757080	-314.517181	-163.177063	896.707642	-400.822052	83.698364	1056.308350	562.384949	33.826771	898.031860	550.322876	229.738693
-421.772186	216.524475	959.222290	-417.478210	-48.026787	957.088623	-496.702637	231.214645	574.670715	-452.005127	-112.033066	580.048340	-515.968506	270.443390	88.170082	-522.212463	-159.862793	103.972015	-487.657684	307.176025	1440.062744	-423.395477	-103.016823	1452.408447	-399.673340	100.296700	1462.345093	-426.805237	108.034271	1757.514771	-497.825653	415.375610	1166.960205	-444.324341	-231.140518	1192.945557	-370.716309	366.204376	876.220032	-313.527130	-162.969833	897.035889	-400.609497	83.765694	1056.329590	562.709167	34.445843	897.994751	550.442444	230.367767
-421.307739	216.690201	959.287659	-417.037598	-48.001503	957.014709	-495.799835	231.559677	574.620972	-451.612335	-112.047821	580.014038	-516.022949	270.499817	88.266258	-522.162842	-159.817062	104.011528	-489.024872	306.747406	1439.857422	-424.306793	-103.220963	1452.311401	-400.402588	100.038383	1462.537964	-427.513550	107.834023	1757.384399	-498.326233	415.053406	1166.898193	-444.355255	-231.608185	1192.858643	-369.689789	366.281158	876.756165	-312.890533	-163.164719	897.248840	-400.366547	83.804344	1056.365479	562.969238	35.093693	897.961487	550.516602	231.055573
-420.896942	216.795181	959.285706	-416.634491	-47.938473	956.890930	-495.797760	232.633163	574.714172	-451.198975	-112.037552	579.984741	-516.710510	270.635315	88.420914	-522.149170	-159.819809	104.025955	-490.334503	306.396820	1439.853027	-425.182068	-103.478096	1452.180664	-401.155487	99.801514	1462.719238	-428.300873	107.608521	1757.222412	-498.874084	414.729248	1166.882568	-444.595154	-231.651016	1192.633911	-368.766602	366.333527	877.257263	-312.098572	-163.220016	897.543762	-400.142242	83.839432	1056.337036	563.293335	35.863319	897.890869	550.662659	231.715851
-420.510651	216.950378	959.297607	-416.262543	-47.858170	956.735901	-495.240265	233.093262	574.640808	-450.862061	-112.022820	579.913452	-516.852417	270.698486	88.484993	-522.154663	-159.813141	104.050446	-491.485565	306.094971	1439.966187	-425.996674	-103.742599	1452.108276	-401.947662	99.589333	1462.881348	-429.109131	107.379234	1757.041748	-499.430939	414.396484	1166.934082	-444.745239	-231.910309	1192.479004	-367.911652	366.437042	877.824219	-311.358032	-163.251205	897.860901	-399.926849	83.891502	1056.296021	563.722229	36.383221	897.855957	551.004944	231.865768
-420.089996	217.017715	959.266113	-415.890076	-47.748905	956.603699	-494.466583	233.268021	574.564941	-450.464569	-112.053238	579.805603	-516.841919	270.662170	88.506454	-521.955933	-159.596634	103.935295	-492.733704	305.749268	1439.957153	-426.821472	-103.929916	1452.030640	-402.693817	99.364220	1462.995728	-430.000458	107.162422	1756.845215	-500.037262	414.063599	1166.953613	-444.866516	-232.189865	1192.346802	-367.041351	366.501770	878.419739	-310.455872	-163.149200	898.294312	-399.696991	83.935997	1056.244995	563.981873	36.963314	897.783325	551.179077	232.535721
-419.660919	217.092407	959.229187	-415.472107	-47.636871	956.460022	-493.881165	233.498795	574.515320	-449.955353	-112.002800	579.630798	-516.905151	270.693207	88.564026	-522.052124	-159.812576	104.040825	-494.016083	305.368378	1439.806519	-427.646912	-104.147552	1451.978516	-403.380829	99.158028	1463.099487	-430.937195	106.964226	1756.699463	-500.641571	413.858154	1167.004395	-444.911957	-232.717422	1192.319092	-366.281250	366.543365	879.038452	-309.897919	-163.321136	898.556763	-399.440674	83.985886	1056.185303	564.283569	37.844326	897.735535	551.239136	233.659775
-419.230713	217.175568	959.186951	-415.074310	-47.508633	956.270569	-493.310577	233.702942	574.445129	-449.399689	-112.024841	579.517822	-516.923828	270.679718	88.568932	-521.998962	-159.826645	104.058350	-495.061371	305.075134	1439.980591	-428.427643	-104.380898	1451.906860	-404.065704	98.944313	1463.175903	-431.879761	106.744286	1756.528198	-501.246918	413.599884	1167.041382	-445.059357	-232.990463	1192.157471	-365.561523	366.627686	879.649658	-309.034088	-163.335922	898.955994	-399.196045	84.031540	1056.100098	564.595520	38.502296	897.710693	551.436707	234.363647
-418.878021	217.219452	959.164001	-414.751312	-47.348232	956.093933	-492.758698	233.842667	574.366821	-448.819946	-112.074348	579.366211	-516.903198	270.677704	88.604118	-521.932434	-159.828247	104.085060	-496.151306	304.755005	1440.004395	-429.180908	-104.597702	1451.803101	-404.750366	98.744522	1463.228760	-432.845001	106.496445	1756.347534	-501.842438	413.381958	1167.109741	-445.182922	-233.265411	1192.051270	-364.844940	366.664124	880.335388	-308.322601	-163.419724	899.329895	-399.009369	84.071510	1056.027222	565.033264	39.055088	897.677185	551.865295	234.560867
-418.544098	217.233978	959.129028	-414.431946	-47.233566	955.925842	-492.291168	234.042938	574.324463	-448.319916	-112.124123	579.229614	-516.986267	270.731689	88.631302	-521.960754	-159.847153	104.110771	-497.235779	304.395233	1439.903687	-429.967560	-104.777924	1451.719849	-405.390533	98.519547	1463.274902	-433.736633	106.309761	1756.118164	-502.362152	413.266510	1167.155029	-445.312225	-233.583054	1191.971802	-364.142700	366.698181	881.000366	-307.914856	-163.791763	899.534790	-398.842377	84.082458	1055.953979	565.336792	39.955769	897.619568	551.906494	235.789459
-418.253906	217.193069	959.132324	-414.140717	-47.073963	955.757263	-491.842834	234.300873	574.276062	-447.759155	-112.214668	579.104187	-517.155151	270.776489	88.623451	-521.980713	-159.877197	104.194969	-498.041595	304.140381	1440.063232	-430.738647	-104.949272	1451.656616	-405.996613	98.299713	1463.328735	-434.732849	105.997437	1756.018799	-502.894440	413.152252	1167.273926	-445.429230	-233.924683	1191.869263	-363.483124	366.708893	881.663940	-307.302887	-163.967682	899.816895	-398.696899	84.074562	1055.896606	565.790710	40.550869	897.560608	552.350891	236.057068
-418.029358	217.164948	959.103271	-413.904938	-46.970070	955.568970	-491.359772	234.454193	574.163574	-447.166901	-112.327682	578.952332	-517.163269	270.822632	88.641373	-521.934753	-159.867401	104.225464	-498.942932	303.844086	1440.076904	-431.497223	-105.168968	1451.519653	-406.576355	98.077362	1463.341919	-435.628174	105.848808	1755.788086	-503.348785	413.069458	1167.282959	-445.537415	-234.303284	1191.780396	-362.692688	366.572479	882.521057	-306.746643	-164.198029	900.071533	-398.610474	84.050766	1055.812744	566.150208	41.212227	897.518250	552.589050	236.745590
-417.819580	217.087540	959.068604	-413.644165	-46.869232	955.418579	-490.822266	234.564377	574.054260	-446.611450	-112.369698	578.785767	-517.145935	270.855652	88.623184	-521.898682	-159.849136	104.244118	-499.783020	303.550812	1440.010010	-432.228088	-105.409615	1451.450195	-407.165894	97.863556	1463.334229	-436.565979	105.515541	1755.690063	-503.771271	413.120026	1167.341675	-445.638580	-234.586365	1191.673340	-362.257355	366.289978	882.848206	-306.026642	-164.329758	900.434753	-398.525299	84.019257	1055.746094	566.546875	41.974190	897.429871	552.814880	237.477966
-417.645660	217.031082	959.058350	-413.410767	-46.821041	955.297058	-490.282440	234.628616	573.946411	-446.235291	-112.591995	578.681091	-517.114502	270.913605	88.632942	-521.988708	-159.879013	104.310570	-500.587311	303.328217	1439.985229	-432.967377	-105.604187	1451.359985	-407.782867	97.620537	1463.342041	-437.386749	105.342110	1755.443970	-504.163910	413.165985	1167.443359	-445.812592	-234.852570	1191.545044	-361.758911	366.455841	883.445862	-305.511963	-164.649353	900.644653	-398.475189	83.974174	1055.706543	566.894531	42.648174	897.352966	553.038513	238.184311
-417.502136	216.958771	959.043396	-413.190063	-46.740856	955.159546	-489.789551	234.731552	573.845642	-445.725281	-112.705780	578.578918	-517.123291	270.943359	88.609970	-521.918030	-159.873383	104.339325	-501.326721	303.030975	1439.933594	-433.712555	-105.864517	1451.256226	-408.362427	97.417770	1463.383911	-438.250793	105.011642	1755.302612	-504.519226	413.279358	1167.542358	-445.974548	-235.199112	1191.439941	-361.416962	366.545929	883.817688	-305.187592	-165.124435	900.753601	-398.440186	83.933891	1055.655029	567.253174	43.263191	897.307129	553.273438	238.820816
-417.368958	216.901611	959.037231	-412.932983	-46.744652	955.088928	-488.981049	234.589020	573.663452	-445.185028	-112.799820	578.446228	-516.900208	270.949463	88.588402	-521.881897	-159.886002	104.338058	-502.030762	302.729797	1439.925537	-434.461395	-106.104515	1451.180420	-408.963654	97.138687	1463.448242	-438.965088	104.788895	1755.062988	-504.794037	413.436981	1167.617920	-446.139709	-235.538528	1191.336792	-361.155273	366.492523	884.087280	-304.731354	-165.501175	900.927063	-398.393188	83.884148	1055.641724	567.582886	44.056416	897.239380	553.280396	240.041397
-417.255432	216.868729	959.050110	-412.663818	-46.744209	955.012207	-488.778046	234.916290	573.621643	-444.652313	-112.844757	578.275940	-517.061951	271.041107	88.602684	-521.842957	-159.922745	104.365471	-502.675049	302.502106	1439.873535	-435.175842	-106.346466	1451.114014	-409.557526	96.862892	1463.487061	-439.669891	104.501671	1754.861938	-505.034241	413.554047	1167.696899	-446.415955	-235.693359	1191.132446	-360.906128	366.595398	884.406006	-304.360046	-165.889511	901.058655	-398.341431	83.841385	1055.633057	568.020935	44.784481	897.251465	553.498901	240.717239
-417.140808	216.850113	959.077087	-412.405640	-46.755741	954.944763	-488.547699	235.174927	573.573547	-444.206024	-112.909340	578.112793	-517.180359	271.087921	88.615494	-521.905334	-159.994415	104.359116	-503.449677	302.169220	1439.725342	-435.902679	-106.596695	1451.069092	-410.146423	96.588570	1463.582642	-440.343323	104.107895	1754.725220	-505.240753	413.687134	1167.744751	-446.582764	-235.985641	1191.059204	-360.729462	366.741211	884.740173	-303.824615	-166.209946	901.349915	-398.288086	83.797279	1055.634888	568.336731	45.325638	897.231689	553.674744	241.290237
-417.064728	216.815842	959.090576	-412.168945	-46.761814	954.883484	-488.200928	235.254227	573.503418	-443.786743	-112.936356	577.997742	-517.208618	271.133484	88.619026	-521.889160	-160.021866	104.369865	-503.996918	302.027649	1439.838623	-436.628174	-106.817917	1451.053467	-410.764008	96.353081	1463.704468	-440.878998	103.869286	1754.465820	-505.388092	413.811646	1167.861694	-446.777435	-236.280426	1191.067871	-360.651276	366.934204	884.965271	-303.644775	-166.837036	901.453979	-398.242859	83.756653	1055.629272	568.813904	45.870403	897.237122	554.087585	241.438538
-417.009888	216.788834	959.126221	-411.952667	-46.773468	954.836731	-487.854523	235.316406	573.453369	-443.464905	-113.085007	577.915100	-517.216553	271.174347	88.617172	-521.888428	-160.065109	104.375870	-504.722198	301.724945	1439.820313	-437.390564	-107.064537	1451.070435	-411.416779	96.126549	1463.860229	-441.410278	103.562981	1754.192871	-505.545715	413.956207	1167.937744	-446.985504	-236.468521	1191.041260	-360.623627	367.121918	885.166016	-303.237122	-167.144379	901.747742	-398.226837	83.713852	1055.643066	569.172058	46.466736	897.269043	554.291260	242.006195
-416.965271	216.780548	959.163269	-411.743591	-46.782581	954.791382	-487.512085	235.392578	573.347839	-443.118805	-113.196075	577.823181	-517.267212	271.199249	88.628105	-521.949707	-160.133102	104.400757	-505.421661	301.431183	1439.660889	-438.132416	-107.352959	1451.126465	-412.091705	95.902061	1464.015381	-441.836670	103.215118	1753.979126	-505.686188	414.090424	1168.048828	-447.131897	-236.895126	1191.176636	-360.679352	367.370087	885.289001	-302.970428	-167.661423	901.992615	-398.222931	83.681679	1055.658813	569.392334	46.972370	897.312683	554.425476	242.545212
-416.905304	216.775681	959.198975	-411.547119	-46.780678	954.737366	-487.129150	235.330566	573.238892	-442.735443	-113.292755	577.769470	-517.244385	271.241089	88.616356	-522.024719	-160.189240	104.381729	-506.056519	301.220337	1439.822266	-438.825623	-107.591209	1451.220947	-412.700073	95.657814	1464.151245	-442.242371	102.768669	1753.816406	-505.791107	414.168884	1168.186157	-447.403564	-237.188446	1191.262817	-360.790588	367.632690	885.444031	-302.783417	-168.277390	902.202271	-398.223206	83.651985	1055.670166	569.666809	47.508106	897.342346	554.564209	243.121048
-416.842957	216.747009	959.245483	-411.315430	-46.793213	954.737183	-486.785828	235.317551	573.187683	-442.362854	-113.321655	577.680603	-517.209473	271.248291	88.594109	-521.928650	-160.232864	104.391640	-506.804352	300.973419	1439.724854	-439.568054	-107.822472	1451.336792	-413.310760	95.413559	1464.334595	-442.442261	102.472412	1753.602905	-505.915649	414.237793	1168.337158	-447.775665	-237.430588	1191.317383	-360.925079	367.887451	885.549927	-302.518768	-168.824448	902.493713	-398.210571	83.620903	1055.714966	569.860779	48.082565	897.313110	554.626831	243.666824
-416.733215	216.714508	959.298157	-411.141815	-46.780170	954.708313	-486.530182	235.310547	573.129517	-442.096802	-113.463066	577.560791	-517.247742	271.290710	88.608994	-522.010620	-160.307205	104.395370	-507.515228	300.727386	1439.750000	-440.306061	-108.026619	1451.405396	-413.930206	95.174171	1464.494385	-442.659912	102.105339	1753.404053	-506.050018	414.245209	1168.494751	-448.117523	-237.738937	1191.426147	-361.092377	368.150208	885.660522	-302.367035	-169.419220	902.786255	-398.197205	83.581146	1055.746948	569.975342	48.713509	897.339661	554.463257	244.639328
-416.658112	216.630203	959.317261	-410.948212	-46.846481	954.675293	-486.195190	235.256622	573.047546	-441.860107	-113.559128	577.455200	-517.192017	271.277588	88.588135	-521.986328	-160.353104	104.388542	-508.176697	300.531311	1439.933838	-441.014282	-108.269859	1451.570557	-414.542389	94.962814	1464.678833	-442.771057	101.730835	1753.140137	-506.204712	414.209381	1168.675659	-448.530762	-237.951569	1191.470825	-361.296478	368.412292	885.671875	-302.180481	-170.027603	903.105835	-398.176666	83.490532	1055.757813	570.056213	49.139172	897.378479	554.494873	245.092590
-416.542328	216.565384	959.383545	-410.819000	-46.874386	954.676636	-485.983276	235.241699	573.006042	-441.606232	-113.517303	577.420166	-517.223328	271.305176	88.596748	-521.946289	-160.329117	104.374397	-508.906433	300.269806	1439.988892	-441.673218	-108.522652	1451.703857	-415.162445	94.759552	1464.841553	-442.769287	101.328163	1752.807617	-506.382202	414.186218	1168.848267	-449.052979	-238.142883	1191.520020	-361.493652	368.735596	885.724304	-302.117828	-170.734695	903.318665	-398.174866	83.417450	1055.810303	570.182861	49.563671	897.398865	554.561340	245.570496
-416.373657	216.439133	959.422058	-410.581451	-46.958450	954.734924	-485.706970	235.164581	572.959106	-441.552704	-113.588303	577.413513	-517.412842	271.387756	88.578735	-521.953796	-160.334763	104.393822	-509.615234	300.069275	1440.073242	-442.336853	-108.745674	1451.821167	-415.767731	94.542740	1465.020996	-442.697205	100.967300	1752.503662	-506.580170	414.147034	1169.035400	-449.510010	-238.372665	1191.661255	-361.718658	369.060791	885.800659	-301.784332	-171.235092	903.797913	-398.103424	83.320259	1055.879395	570.270508	49.950645	897.433350	554.597656	245.974915
-416.232513	216.266953	959.493469	-410.360992	-47.075970	954.833130	-485.443939	234.992157	572.922546	-441.496521	-113.545624	577.427551	-517.113525	271.342896	88.548050	-521.945129	-160.319412	104.362633	-510.320099	299.846130	1440.161499	-443.079987	-109.006157	1451.984497	-416.356384	94.281395	1465.222290	-442.516571	100.591515	1752.181885	-506.834259	414.041504	1169.200684	-450.072357	-238.673248	1191.724487	-361.953369	369.440979	885.950684	-301.668304	-171.842834	904.134521	-398.053589	83.186531	1055.984619	570.455811	50.193443	897.492371	554.896362	245.838669
-416.081360	216.046936	959.568604	-410.135986	-47.200329	954.930786	-485.235413	234.808334	572.872314	-441.520844	-113.423462	577.486450	-517.047668	271.342346	88.522278	-521.899597	-160.293442	104.352982	-511.132690	299.554169	1440.115967	-443.695160	-109.233612	1452.125244	-416.920013	94.052925	1465.432861	-442.263733	100.120506	1751.908325	-507.140686	413.957001	1169.336304	-450.713287	-238.801270	1191.734497	-362.182800	369.734375	886.029358	-301.494202	-172.540314	904.480835	-397.978668	83.023689	1056.088623	570.495300	50.585052	897.520386	554.887756	246.197983
-415.974426	215.751740	959.620178	-409.929657	-47.302959	955.072632	-485.115295	234.624252	572.857178	-441.641205	-113.320221	577.515808	-516.994141	271.323578	88.539490	-521.905273	-160.255035	104.270050	-511.856873	299.266449	1440.221191	-444.320343	-109.449471	1452.256958	-417.514648	93.829453	1465.669312	-441.828339	99.836693	1751.443237	-507.473297	413.751343	1169.485474	-451.199890	-239.200516	1191.910522	-362.360138	369.989868	886.194763	-300.998627	-172.886993	905.099182	-397.932281	82.860542	1056.202637	570.476868	50.924335	897.530701	554.815613	246.569733
-415.878021	215.497025	959.718445	-409.750031	-47.447441	955.199280	-485.107056	234.406204	572.873535	-442.157043	-113.121773	578.001709	-516.974182	271.316956	88.534836	-522.092896	-160.304413	104.270287	-512.573059	299.049133	1440.337524	-445.033264	-109.721161	1452.369141	-418.103394	93.596382	1465.908203	-441.347961	99.420494	1751.022095	-507.879272	413.544708	1169.682495	-451.796326	-239.456604	1191.953369	-362.569824	370.207886	886.382141	-300.750641	-173.429764	905.567749	-397.879150	82.673599	1056.328125	570.405151	51.228378	897.586304	554.707031	246.855209
-414.558929	213.769913	959.730103	-406.016968	-49.538582	957.490051	-484.274780	233.400635	572.634644	-441.909576	-112.878136	578.464783	-516.326965	271.207886	88.432976	-521.862061	-160.240799	104.162704	-513.360291	298.810059	1440.431152	-445.698730	-109.995384	1452.472900	-418.634857	93.349113	1466.139648	-440.774963	98.898979	1750.794800	-508.312286	413.344604	1169.837646	-452.551636	-239.600861	1191.932739	-362.799927	370.387604	886.557312	-300.989899	-174.364670	905.759766	-396.189453	81.730820	1057.610474	570.252197	51.599060	897.592834	554.414307	247.577179
-414.443085	213.395859	959.830933	-405.784271	-49.840473	957.790649	-484.315430	233.026230	572.632996	-442.297821	-112.900833	578.595520	-516.247009	271.179810	88.376511	-521.959900	-160.245209	104.139679	-514.020691	298.637543	1440.682983	-446.318237	-110.244423	1452.608887	-419.152191	93.143127	1466.412842	-440.026428	98.567413	1750.348145	-508.787231	413.058594	1169.985474	-453.217621	-239.831131	1191.995850	-363.063477	370.557129	886.775757	-300.725128	-175.030243	906.245605	-396.116211	81.470680	1057.825806	570.069885	51.802586	897.611084	554.271362	247.793518
-414.498749	213.224976	959.990723	-405.930359	-49.756393	957.871277	-484.553070	232.784927	572.644226	-442.627197	-112.818558	578.696106	-516.252991	271.172333	88.371895	-521.902100	-160.188477	104.091728	-514.759155	298.345581	1440.663208	-446.894165	-110.525017	1452.718750	-419.654144	92.907837	1466.634033	-439.250488	98.050156	1750.015381	-509.364899	412.779144	1170.081543	-453.844879	-240.169937	1192.119385	-363.230255	370.703888	887.051514	-300.410370	-175.792389	906.809631	-396.229767	81.391945	1057.947754	569.928406	51.937763	897.631714	554.160278	247.934067
-414.398346	213.033096	960.207336	-405.928223	-49.835304	958.098877	-484.721344	232.426361	572.687134	-443.024078	-112.805687	578.899597	-516.196350	271.139679	88.349632	-521.880859	-160.158340	104.050522	-515.378235	298.112183	1440.787109	-447.435974	-110.768860	1452.825562	-420.113556	92.687614	1466.853882	-438.288635	97.663689	1749.579468	-509.923431	412.246735	1170.149414	-454.643250	-240.148026	1192.043213	-362.858795	370.841858	887.858215	-299.812988	-176.560211	907.440308	-396.242950	81.253143	1058.178833	569.755432	52.044617	897.668579	554.028687	248.049042
-414.374237	212.897079	960.394165	-405.880585	-49.952484	958.346191	-484.987274	232.085312	572.751282	-443.389282	-112.776955	579.094299	-516.424377	271.183960	88.339592	-521.942749	-160.138153	104.050163	-515.972656	297.935486	1440.923462	-447.877563	-111.014038	1452.931396	-420.541809	92.484802	1467.038208	-437.309784	97.135002	1749.257813	-510.640900	411.660492	1170.186890	-455.476410	-240.020187	1191.949463	-362.628723	370.946686	888.329773	-298.839264	-177.121704	908.277954	-396.249573	81.149139	1058.401978	569.612915	51.988113	897.706177	554.082886	247.662354
-414.403290	212.655411	960.548828	-405.843140	-50.168892	958.597961	-485.287567	231.694809	572.783325	-443.672211	-112.764435	579.298828	-516.087585	271.053802	88.266731	-521.867859	-160.115723	104.013649	-516.485168	297.766235	1441.085449	-448.281250	-111.285751	1452.969604	-420.889404	92.265305	1467.221313	-436.187469	96.676819	1748.832153	-511.459473	410.951080	1170.147217	-456.502106	-240.089996	1191.773804	-362.332794	371.185272	888.885437	-298.177063	-178.040909	908.920288	-396.276184	80.959129	1058.609619	569.339172	51.990261	897.707275	553.911438	247.724945
-414.439636	212.435638	960.678040	-405.762024	-50.508736	958.883301	-485.810608	231.482925	572.932739	-444.325256	-112.897232	579.850037	-516.096741	271.040283	88.267517	-522.074280	-160.177856	104.043266	-516.912170	297.574707	1441.242676	-448.620178	-111.595428	1453.012573	-421.130554	92.082680	1467.359009	-434.984070	96.162148	1748.503174	-512.356445	410.123505	1170.076416	-457.755493	-240.195923	1191.472778	-361.835815	371.378143	889.467834	-297.421021	-178.948868	909.592346	-396.296936	80.742973	1058.823120	568.975403	52.086807	897.743713	553.452759	248.213272
-414.550568	212.198151	960.813904	-405.743439	-50.904766	959.118958	-486.075836	230.978012	573.027466	-444.649994	-113.040726	580.086853	-515.943787	270.993042	88.233116	-522.074402	-160.161301	104.049286	-517.212830	297.389801	1441.429688	-448.863007	-111.915894	1453.012817	-421.289093	91.859413	1467.515869	-433.749023	95.679832	1748.143433	-513.413208	409.172577	1170.010742	-458.968781	-240.050354	1191.135498	-361.325684	371.554932	890.167908	-296.583435	-179.822052	910.371704	-396.359558	80.470154	1059.011230	568.710327	52.044731	897.803345	553.242004	248.204453
-414.748322	211.911377	960.859802	-405.802338	-51.335468	959.299133	-486.712341	230.788818	573.144958	-444.960266	-113.225769	580.220215	-516.074829	271.010010	88.243996	-522.141479	-160.195007	104.095329	-517.342285	297.261444	1441.746582	-449.061676	-112.234993	1452.988647	-421.372192	91.616325	1467.604126	-432.390961	95.157059	1747.771484	-514.498962	408.137512	1169.925537	-460.235016	-239.942291	1190.716064	-360.749054	371.569458	890.921082	-295.535431	-180.661819	911.217285	-396.481049	80.169540	1059.123413	568.515015	51.861168	897.836243	553.283813	247.680328
-415.016357	211.621918	960.861023	-405.957916	-51.723438	959.442932	-486.716553	230.069931	573.133606	-444.841675	-113.365303	579.976135	-515.714966	270.913116	88.182426	-521.868225	-160.137390	104.071228	-517.449585	297.042236	1441.826904	-449.149139	-112.543427	1452.983521	-421.366882	91.378357	1467.660278	-430.958588	94.637733	1747.381714	-515.640076	407.039398	1169.769409	-461.404022	-239.850601	1190.411133	-360.222229	371.728149	891.658691	-294.535767	-181.560852	912.070984	-396.670685	79.891182	1059.192871	568.249939	51.827641	897.869812	553.021484	247.645432
-415.390076	211.381439	960.841858	-406.264862	-52.048512	959.490112	-487.888062	230.318420	573.333679	-445.051758	-113.560257	580.073364	-516.104004	270.999146	88.240356	-521.905457	-160.136475	104.107338	-517.350159	296.955383	1442.165405	-449.217010	-112.881821	1452.950928	-421.337769	91.122978	1467.678101	-429.464935	94.099121	1746.990601	-516.790649	405.948944	1169.637939	-462.594635	-239.798172	1190.134888	-359.703888	371.772491	892.523804	-293.637115	-182.405441	912.996033	-396.954041	79.638863	1059.198975	567.965881	51.799282	897.920349	552.741699	247.576111
-415.859650	211.049332	960.781982	-406.641541	-52.312164	959.476929	-488.307312	229.931366	573.332031	-445.249908	-113.769005	580.108093	-516.075195	270.966522	88.174927	-521.916321	-160.153320	104.127686	-517.217957	296.863068	1442.412720	-449.198700	-113.146339	1452.911865	-421.250763	90.873917	1467.653809	-427.909546	93.528389	1746.601563	-517.899597	404.831848	1169.545898	-463.741364	-239.740753	1189.860107	-359.269867	371.970520	893.289307	-292.738556	-183.379608	913.925354	-397.304291	79.366020	1059.152222	567.672913	51.715504	897.954346	552.478821	247.450836
-416.339508	210.802948	960.737061	-407.032623	-52.631748	959.465332	-487.780945	228.721069	573.104797	-445.734619	-114.101868	580.444702	-515.442749	270.827881	88.036766	-522.199402	-160.224014	104.183037	-517.024414	296.713043	1442.660400	-449.142853	-113.430481	1452.836914	-421.129395	90.668839	1467.570557	-426.297638	92.932220	1746.226074	-518.977356	403.734802	1169.395508	-464.897949	-239.656418	1189.535645	-358.866821	372.090759	894.071350	-291.909668	-184.457123	914.830505	-397.674164	79.102646	1059.114624	567.279297	51.562061	897.972961	552.161316	247.235977
-416.883270	210.517746	960.649231	-407.485779	-52.909538	959.444031	-488.442566	228.511154	573.129333	-445.936005	-114.290512	580.450256	-515.588501	270.812134	87.988136	-522.246460	-160.292603	104.173698	-516.709229	296.582397	1442.893066	-449.004425	-113.702049	1452.739746	-420.979340	90.479370	1467.431396	-424.601715	92.282341	1745.864868	-520.023376	402.569153	1169.267578	-465.982330	-239.626022	1189.244751	-358.365051	372.563477	895.106262	-291.116058	-185.575851	915.742188	-398.084534	78.854164	1059.047607	566.872620	51.303101	898.009583	551.848633	246.993622
-417.490753	210.135605	960.515625	-407.961975	-53.240402	959.420959	-489.777527	228.855042	573.314392	-445.856323	-114.397003	580.164063	-516.130005	270.834778	88.039055	-522.130859	-160.273834	104.110809	-516.493286	296.426147	1442.950439	-448.821594	-113.944481	1452.613403	-420.794647	90.272705	1467.262573	-422.905945	91.619598	1745.526123	-521.005676	401.386353	1169.052002	-467.009918	-239.537933	1188.954712	-357.673584	372.663940	895.817200	-290.398224	-186.704971	916.553772	-398.532135	78.549721	1058.955811	566.473022	51.102913	897.985779	551.487854	246.788513
-418.161316	209.622467	960.377136	-408.436523	-53.566963	959.421875	-494.065186	231.950287	574.178711	-446.086517	-114.527260	580.193909	-518.710632	271.245178	88.402054	-522.186707	-160.339462	104.058655	-516.172668	296.262756	1443.066040	-448.622498	-114.202217	1452.488037	-420.553284	90.039253	1467.029297	-421.170349	90.952126	1745.233032	-522.029053	400.272461	1168.831543	-467.979401	-239.619965	1188.694336	-357.381500	372.860809	896.353760	-289.536469	-187.086243	917.325562	-398.998108	78.196930	1058.871582	566.118408	50.929585	897.986206	551.107361	246.607208
-418.829529	209.242340	960.269897	-408.989105	-53.790737	959.369385	-494.619659	231.556137	574.129700	-446.523529	-114.676697	580.320374	-518.712524	271.204651	88.359154	-522.390503	-160.464615	104.036949	-515.841614	296.101898	1443.110840	-448.384155	-114.411552	1452.332886	-420.181488	89.810722	1466.769165	-419.424377	90.269203	1744.920166	-522.942322	399.126617	1168.538574	-468.806915	-239.647430	1188.455811	-356.848938	373.014069	897.015015	-288.807678	-188.121948	918.080444	-399.474335	77.927071	1058.772095	565.747192	50.688816	898.007935	550.696472	246.373459
-419.534760	208.937805	960.208618	-409.558899	-54.020805	959.350098	-495.200775	231.173813	574.094910	-446.856598	-114.900902	580.301453	-518.746399	271.135956	88.314034	-522.468445	-160.557632	104.007462	-515.417786	296.007416	1443.269287	-448.155823	-114.590836	1452.126831	-419.757904	89.606049	1466.489746	-417.650940	89.624580	1744.664795	-523.816528	398.026215	1168.256348	-469.464386	-239.854904	1188.232788	-356.623444	373.031494	897.514160	-288.224487	-189.215530	918.763672	-399.986542	77.687859	1058.713379	565.257263	50.547913	898.018433	550.085938	246.612595
-420.320190	208.602966	960.128845	-410.226074	-54.298542	959.337280	-495.637543	230.659790	574.046997	-447.221893	-115.141197	580.331055	-518.631470	271.048645	88.241600	-522.537964	-160.652115	103.966171	-515.065674	295.842926	1443.201416	-447.825500	-114.798317	1451.891113	-419.269958	89.453705	1466.224121	-415.886017	88.959045	1744.392212	-524.660278	396.966522	1167.904297	-470.011292	-240.013260	1188.032837	-356.112061	373.002014	898.081604	-287.670959	-190.207443	919.356934	-400.567017	77.419037	1058.645386	564.848511	50.188946	898.045532	549.727295	246.272186
-421.174652	208.218887	960.069519	-410.977386	-54.555298	959.325684	-496.389618	230.479385	574.066467	-447.702972	-115.468369	580.370850	-518.713989	271.010864	88.233238	-522.753845	-160.817307	103.934052	-514.640259	295.663269	1443.132324	-447.423218	-115.010574	1451.688965	-418.724304	89.214699	1465.968140	-414.076477	88.382599	1744.185059	-525.298523	395.887695	1167.547974	-470.406372	-240.328064	1187.895874	-355.255157	372.978333	898.731018	-287.153534	-191.305206	919.866394	-401.220062	77.128365	1058.587524	564.425842	49.860039	898.045654	549.355347	245.984787
-421.957336	207.902206	960.031799	-411.677887	-54.915066	959.327881	-496.990662	230.140915	574.036194	-448.032867	-115.692162	580.439453	-518.730652	270.952515	88.169800	-522.743774	-160.866714	103.905060	-514.225159	295.364563	1443.024048	-446.978424	-115.275444	1451.474487	-418.123596	89.043282	1465.723145	-412.271729	87.867119	1744.013550	-525.939758	394.918396	1167.206543	-470.658997	-240.664688	1187.761719	-354.650604	372.724121	899.302734	-286.646484	-192.351608	920.285583	-401.833435	76.814812	1058.550293	564.061646	49.658695	898.076538	548.927917	245.711868
-422.770447	207.648911	959.969360	-412.468811	-55.318081	959.289429	-497.646729	229.886307	574.054077	-448.433746	-115.959793	580.487793	-518.785400	270.911407	88.166267	-522.791626	-160.948135	103.863777	-513.753967	295.180847	1442.915527	-446.446991	-115.534157	1451.305664	-417.507599	88.827019	1465.502075	-410.514282	87.403214	1743.848755	-526.408386	394.055328	1166.890137	-470.747406	-241.051819	1187.675293	-353.975739	372.377136	899.856506	-286.193756	-193.318817	920.604553	-402.471069	76.503273	1058.474731	563.663879	49.377930	898.073730	548.542542	245.353592
-423.683380	207.380234	959.885071	-413.295380	-55.708679	959.219666	-498.468323	229.924637	574.109619	-448.937225	-116.347656	580.556641	-518.957642	270.911346	88.152367	-522.827393	-161.041672	103.841652	-513.298950	294.903076	1442.860229	-445.849731	-115.811607	1451.121948	-416.833038	88.550781	1465.297119	-408.796936	87.033440	1743.681396	-526.754944	393.261322	1166.638306	-470.713165	-241.418167	1187.607422	-353.366882	372.053619	900.367126	-285.710510	-194.363312	920.950134	-403.162537	76.191025	1058.370117	563.254333	48.981323	898.150208	548.166992	244.988159
-424.562378	207.151169	959.835510	-414.107452	-56.069984	959.192871	-499.020416	229.639679	574.067932	-449.339050	-116.502640	580.560852	-518.966797	270.900726	88.133553	-522.857727	-161.111374	103.784187	-512.905762	294.474792	1442.623657	-445.241821	-116.133446	1450.999146	-416.228119	88.336716	1465.128540	-407.227661	86.683807	1743.583252	-526.998230	392.512573	1166.407715	-470.541290	-241.915344	1187.629639	-352.744751	371.689880	900.828796	-285.467438	-195.355392	921.050476	-403.839569	75.914871	1058.305664	562.862854	48.625614	898.180786	547.789673	244.653046
-425.439789	206.954559	959.828308	-415.035248	-56.261246	959.115051	-499.449554	229.316345	574.007263	-449.765320	-116.699173	580.510559	-518.908142	270.866302	88.076180	-522.942566	-161.184967	103.746292	-512.317200	294.316132	1442.768677	-444.469086	-116.350922	1450.942505	-415.586304	88.030540	1464.940308	-405.711517	86.425270	1743.498291	-527.056213	391.830658	1166.301147	-470.234344	-242.371506	1187.734131	-352.055328	371.307770	901.239014	-285.296051	-196.363968	921.078552	-404.549011	75.699188	1058.232788	562.478699	48.314426	898.197327	547.405029	244.320892
-426.337646	206.647552	959.806274	-415.924469	-56.508537	959.066345	-500.013092	229.150238	573.945679	-450.180756	-116.928658	580.474731	-518.940552	270.863159	88.042908	-523.035828	-161.264648	103.722794	-511.950317	293.872192	1442.634521	-443.741577	-116.640068	1450.894531	-414.960266	87.793465	1464.782471	-404.348083	86.231613	1743.488525	-527.014954	391.187836	1166.207275	-469.822327	-242.853088	1187.915527	-351.402863	370.996948	901.648499	-285.226563	-197.454559	921.008972	-405.248688	75.420372	1058.166382	562.104309	47.763222	898.213013	547.248840	243.417679
-427.181732	206.328979	959.796692	-416.800873	-56.737499	959.058105	-500.559814	228.943634	573.869385	-450.628662	-117.207352	580.438843	-518.928955	270.831665	88.025475	-523.075317	-161.339233	103.687607	-511.394470	293.590271	1442.830200	-443.055817	-116.924484	1450.886719	-414.373535	87.509308	1464.626831	-403.145752	86.115944	1743.535034	-526.777222	390.543030	1166.217041	-469.274963	-243.323242	1188.107300	-350.806030	370.797821	901.978455	-285.173523	-198.502960	920.845520	-405.924774	75.152626	1058.127686	561.655823	47.347466	898.271729	546.883423	242.983231
-428.085724	205.975739	959.790649	-417.626007	-57.009468	959.048462	-501.174805	228.821945	573.862061	-451.077698	-117.410217	580.425781	-518.955872	270.822357	87.988686	-523.245056	-161.450104	103.640671	-510.913696	293.275177	1442.975586	-442.291962	-117.147934	1450.960571	-413.757141	87.177971	1464.528564	-402.107239	86.044891	1743.661011	-526.416016	389.980560	1166.276367	-468.648010	-243.795532	1188.348755	-350.167023	370.656921	902.308716	-285.187836	-199.527145	920.639648	-406.604584	74.851021	1058.089478	561.101563	47.057861	898.258667	546.273926	243.080261
-428.919769	205.737198	959.811890	-418.448242	-57.206657	958.968262	-501.760895	228.627472	573.835388	-451.441681	-117.488258	580.405090	-519.019348	270.792725	87.970200	-523.239868	-161.505035	103.575165	-510.440887	292.890686	1443.097412	-441.515320	-117.362442	1451.037354	-413.225739	86.890228	1464.438843	-401.249420	86.028770	1743.819092	-525.970764	389.514160	1166.399292	-467.909637	-244.272598	1188.611694	-349.539185	370.574371	902.565247	-285.321716	-200.659592	920.279907	-407.246979	74.603378	1058.029297	560.774841	46.774899	898.293457	545.896423	242.764328
-429.782013	205.472946	959.825867	-419.299042	-57.352749	958.863892	-502.306458	228.363068	573.779968	-451.880920	-117.677460	580.355896	-519.032043	270.746399	87.907806	-523.284851	-161.572052	103.556198	-509.958862	292.565857	1443.245483	-440.777954	-117.644882	1451.117554	-412.683380	86.594177	1464.318726	-400.520752	86.037590	1744.049316	-525.383301	389.028870	1166.520142	-467.125214	-244.677261	1188.825073	-348.960999	370.607819	902.744751	-285.480713	-201.802414	919.792419	-407.912689	74.362389	1057.952271	560.327759	46.364292	898.341980	545.483704	242.330490
-430.622742	205.165115	959.772766	-420.038910	-57.624744	958.827148	-502.947693	228.216370	573.767639	-452.304718	-117.773216	580.323792	-519.071655	270.754547	87.872902	-523.303833	-161.623810	103.481674	-509.496948	292.217194	1443.363770	-440.084869	-117.928230	1451.179443	-412.093384	86.289330	1464.225464	-399.965027	86.121979	1744.308350	-524.718750	388.588928	1166.661133	-466.232666	-245.149017	1189.074341	-348.396637	370.689514	902.816833	-285.770691	-202.903793	919.202209	-408.527313	74.092232	1057.877563	559.887878	45.928638	898.361633	545.110718	241.922379
-431.358337	204.922058	959.744568	-420.703857	-57.807091	958.787537	-503.767578	228.102112	573.789795	-452.788788	-117.854240	580.320740	-519.209717	270.739899	87.868912	-523.332458	-161.654968	103.406456	-509.021271	291.838593	1443.482788	-439.392609	-118.147797	1451.192627	-411.597687	86.004631	1464.146973	-399.550140	86.222076	1744.674683	-523.984558	388.256042	1166.833374	-465.308929	-245.546310	1189.208130	-347.854889	370.830139	902.875244	-285.967133	-203.966629	918.576355	-409.070099	73.886314	1057.816650	559.473938	45.556641	898.311462	544.736084	241.559662
-432.094757	204.602112	959.729065	-421.363403	-58.023449	958.789551	-504.499359	227.935394	573.795532	-453.637207	-118.406311	580.443420	-519.246765	270.710632	87.848999	-523.663208	-161.788574	103.425331	-508.624878	291.463501	1443.658936	-438.674469	-118.402397	1451.193604	-411.104462	85.690384	1464.120850	-399.282532	86.330750	1745.040527	-523.154968	387.950134	1166.994629	-464.386780	-245.953110	1189.342041	-347.302368	370.906677	902.893127	-286.240753	-204.997757	917.871887	-409.607452	73.636482	1057.782104	558.972168	45.057892	898.287048	544.360413	241.109497
-432.797943	204.302597	959.717529	-421.861511	-58.303860	958.851929	-505.056854	227.589355	573.763245	-453.978455	-118.375412	580.513550	-519.177429	270.643951	87.815193	-523.571838	-161.794388	103.327660	-508.211578	291.127777	1443.823242	-438.020172	-118.676964	1451.199707	-410.613220	85.421234	1464.123535	-399.133179	86.454010	1745.481567	-522.274536	387.722778	1167.221680	-463.417267	-246.356308	1189.551392	-346.808685	371.026184	902.870239	-286.572662	-205.911667	917.150085	-410.073151	73.393349	1057.783813	558.606812	44.470299	898.330994	544.282104	240.145706
-433.320129	204.000214	959.740601	-422.152435	-58.632198	959.039795	-505.652893	227.238403	573.778625	-454.444824	-118.406494	580.629761	-519.143860	270.610474	87.776337	-523.667847	-161.856491	103.343239	-507.789307	290.744568	1443.974609	-437.359985	-118.952110	1451.240234	-410.157562	85.106834	1464.164917	-399.097900	86.573311	1745.922363	-521.348694	387.607666	1167.490479	-462.403625	-246.656128	1189.624878	-346.330994	371.087860	902.840454	-286.868530	-206.866730	916.378540	-410.391174	73.158768	1057.873291	558.120056	44.237068	898.335815	543.632629	240.240585
-433.840729	203.620407	959.750000	-422.421356	-58.969330	959.235291	-506.313782	226.973404	573.813477	-455.015228	-118.439056	580.770996	-519.187683	270.554077	87.732742	-523.753113	-161.897476	103.282738	-507.465210	290.430756	1444.153320	-436.707794	-119.225204	1451.263428	-409.755676	84.828522	1464.208618	-399.188049	86.700966	1746.388672	-520.399658	387.495605	1167.744873	-461.440369	-246.998657	1189.775757	-345.888367	371.101624	902.809448	-287.341797	-207.779129	915.519653	-410.698975	72.890617	1057.959961	557.642578	43.832344	898.346863	543.218811	239.824921
-434.262207	203.239700	959.747559	-422.551483	-59.404907	959.483765	-506.745728	226.468033	573.741638	-455.609863	-118.499954	580.963928	-519.010254	270.519531	87.681717	-523.840759	-161.923752	103.255814	-507.125305	290.101959	1444.329956	-436.105713	-119.452263	1451.308228	-409.351288	84.547432	1464.267456	-399.337738	86.833115	1746.850098	-519.466736	387.537048	1168.088501	-460.487335	-247.286835	1189.863403	-345.539063	371.167603	902.755615	-287.759460	-208.581360	914.646423	-410.899933	72.599106	1058.068970	557.304199	43.198929	898.367432	543.117676	238.855637
-434.699829	202.881271	959.732178	-422.679596	-59.770027	959.710632	-507.377502	226.141876	573.788147	-456.113983	-118.446510	581.157043	-518.987244	270.468140	87.656624	-523.867920	-161.942108	103.205421	-506.839905	289.759186	1444.515137	-435.598663	-119.688278	1451.327393	-408.983429	84.251549	1464.341919	-399.558105	86.955460	1747.298706	-518.517212	387.581329	1168.472412	-459.601318	-247.552628	1189.999634	-345.186615	371.141815	902.701599	-288.291138	-209.336960	913.721069	-411.117493	72.351746	1058.162231	556.804016	42.871761	898.373413	542.594238	238.917404
-435.062592	202.533615	959.759216	-422.728027	-60.169338	959.959045	-508.103058	225.974182	573.828796	-456.772430	-118.301765	581.504578	-519.082397	270.441284	87.656769	-523.967712	-161.949493	103.139320	-506.598785	289.407013	1444.737183	-435.109680	-119.941338	1451.355713	-408.668030	83.979233	1464.416382	-399.800415	87.059563	1747.755859	-517.539185	387.701447	1168.788818	-458.679382	-247.755173	1190.083130	-344.891479	371.106964	902.666687	-289.152039	-210.889282	912.880798	-411.278625	72.084167	1058.291016	556.391724	42.493450	898.395447	542.235718	238.471268
-435.315613	202.228287	959.788879	-422.717102	-60.511749	960.198120	-508.687775	225.658463	573.856567	-457.270264	-118.435562	581.482666	-519.002197	270.363159	87.621117	-523.891479	-161.913620	103.096863	-506.421265	289.052429	1444.956787	-434.637054	-120.152489	1451.424072	-408.379059	83.706291	1464.521606	-400.066956	87.171280	1748.168945	-516.674988	387.880707	1169.240967	-457.826935	-247.967682	1190.254395	-344.574493	370.981476	902.652344	-289.672882	-211.025299	911.932983	-411.377533	71.857361	1058.420532	555.923767	41.987484	898.424744	541.847900	237.977448
-435.525085	201.952560	959.828369	-422.704071	-60.789555	960.404175	-509.073425	225.199585	573.903137	-457.844086	-118.439034	581.701416	-518.864868	270.262543	87.601059	-523.913879	-161.885651	103.059647	-506.226318	288.713806	1445.214233	-434.264221	-120.346611	1451.480957	-408.115265	83.448608	1464.630127	-400.320862	87.269890	1748.552734	-515.763123	388.070190	1169.660278	-456.937317	-248.125565	1190.479614	-344.273132	370.782501	902.669006	-290.684601	-212.421051	911.120422	-411.443542	71.659485	1058.536621	555.448120	41.504036	898.401062	541.489441	237.528549
-435.725311	201.671951	959.846863	-422.623657	-61.101837	960.624146	-509.589020	224.782135	573.919189	-458.235931	-118.069397	581.991699	-518.844482	270.201630	87.584015	-523.874023	-161.853333	103.015709	-506.069031	288.391907	1445.411133	-433.953003	-120.483391	1451.575928	-407.831604	83.218124	1464.704834	-400.552246	87.379776	1748.933838	-514.960815	388.317444	1170.140015	-456.128723	-248.326538	1190.718994	-344.101685	370.591949	902.688049	-291.522614	-213.082458	910.341431	-411.461609	71.459312	1058.647339	555.031616	41.082504	898.398438	541.176575	237.124405
-435.919067	201.471085	959.866089	-422.654083	-61.309494	960.785156	-510.251953	224.614090	574.003052	-458.894806	-117.816772	582.380920	-518.934875	270.158661	87.585022	-523.489807	-161.584976	102.852875	-506.068481	287.975464	1445.428345	-433.632629	-120.610062	1451.712769	-407.592834	83.015800	1464.783569	-400.744568	87.470940	1749.276245	-514.247070	388.742523	1170.552979	-455.327637	-248.472046	1191.015747	-344.289215	370.342072	902.560303	-292.417450	-213.668121	909.561279	-411.522980	71.321648	1058.727417	554.575989	40.650261	898.435486	540.867676	236.670624
-436.897705	202.149460	959.974548	-424.980774	-60.273613	959.681885	-511.269440	224.842865	574.205505	-459.607513	-118.116173	582.196289	-519.274597	270.161072	87.612961	-523.632751	-161.580139	102.879089	-505.859039	287.760742	1445.770630	-433.345886	-120.782288	1451.846069	-407.391663	82.850723	1464.859619	-400.915985	87.556351	1749.573120	-513.519592	389.065247	1171.013306	-454.659943	-248.656219	1191.311890	-344.283997	370.126709	902.494934	-293.269928	-214.100906	908.872375	-412.660156	71.658348	1058.140747	554.138245	40.173836	898.468201	540.549194	236.176422
-438.161774	203.166214	960.135254	-427.957550	-58.852184	957.921082	-512.513916	225.381165	574.452942	-459.819153	-117.908722	581.601257	-519.837585	270.215942	87.668770	-524.120178	-161.807861	102.985443	-505.772614	287.526245	1445.972168	-433.088074	-120.896263	1451.985962	-407.179779	82.705017	1464.929688	-401.033569	87.674850	1749.844238	-512.847961	389.431366	1171.405640	-454.022797	-248.758774	1191.578247	-344.279297	369.847290	902.437805	-294.094666	-214.462204	908.272217	-414.038116	72.068184	1057.202393	553.757080	39.787334	898.515381	540.217651	235.786774
-438.465515	202.986984	960.144958	-428.204590	-58.924976	957.934814	-513.073547	225.301270	574.519653	-460.075134	-117.810974	581.643433	-519.963867	270.181427	87.692581	-524.156250	-161.810837	102.965439	-505.664734	287.259857	1446.175659	-432.791992	-121.026878	1452.108643	-406.985779	82.598244	1464.988037	-401.102783	87.767166	1750.042847	-512.259399	389.830688	1171.801758	-453.512146	-248.829498	1191.765259	-344.229462	369.565979	902.429626	-294.976166	-214.773056	907.682617	-414.212219	71.951889	1057.194458	553.289001	39.339653	898.493042	539.881348	235.383179
-438.668304	202.739655	960.148010	-428.162384	-59.177582	958.054199	-513.546692	225.204330	574.559021	-460.295319	-117.782547	581.778503	-520.044434	270.145294	87.718643	-524.183777	-161.802811	102.943321	-505.611145	287.047028	1446.339600	-432.535828	-121.125069	1452.245239	-406.782776	82.454979	1465.044800	-401.006836	87.720795	1750.244385	-511.766968	390.348785	1172.206787	-453.153717	-248.914078	1191.924438	-344.534027	369.153839	902.247314	-295.801636	-214.964096	907.146973	-414.245636	71.765373	1057.246460	552.877686	38.720310	898.515442	539.793762	234.374603
-438.858276	202.569351	960.159790	-428.205750	-59.293133	958.112915	-514.161865	225.325958	574.662964	-460.539093	-117.823753	581.842834	-520.227783	270.155579	87.727615	-524.109253	-161.770279	102.892914	-505.585480	286.880157	1446.458374	-432.273560	-121.202408	1452.345337	-406.597778	82.343849	1465.068604	-400.942108	87.817574	1750.348633	-511.351379	390.822021	1172.514526	-452.983063	-248.921555	1192.009155	-344.737671	368.674225	902.082703	-296.627258	-215.024155	906.661926	-414.302063	71.653290	1057.270020	552.448608	38.225700	898.524475	539.518616	233.877411
-439.012146	202.461456	960.169373	-428.267029	-59.386971	958.113464	-514.666382	225.325806	574.741760	-460.792786	-117.919495	581.904785	-520.358582	270.152039	87.734955	-524.127014	-161.808182	102.902092	-505.542023	286.697235	1446.514771	-431.984741	-121.261284	1452.429932	-406.432495	82.262299	1465.055054	-400.763000	87.917160	1750.405640	-510.970123	391.314728	1172.790161	-452.965698	-248.947937	1192.093384	-345.124176	368.308624	901.866821	-297.468475	-214.943817	906.183533	-414.357635	71.558052	1057.264893	552.098145	37.814598	898.526489	539.300903	233.458359
-439.199066	202.325714	960.136719	-428.307526	-59.443768	958.123840	-515.319214	225.549286	574.826965	-460.904083	-118.012230	581.970276	-520.611328	270.206543	87.759262	-524.236511	-161.821960	102.884514	-505.496948	286.537994	1446.534546	-431.650055	-121.353409	1452.504883	-406.263245	82.205894	1465.010010	-400.486359	88.043564	1750.396729	-510.675323	391.896362	1173.027588	-453.047272	-248.959610	1192.169067	-345.546234	367.565369	901.565063	-298.434509	-214.741699	905.728699	-414.419006	71.490990	1057.243408	551.688782	37.378174	898.545349	539.028687	233.033829
-439.360870	202.206100	960.099976	-428.336029	-59.514656	958.137085	-516.368896	226.314423	575.080078	-460.988495	-118.150841	582.003235	-521.124939	270.303131	87.822937	-524.255554	-161.823776	102.919189	-505.441864	286.397827	1446.509277	-431.327179	-121.429657	1452.515503	-406.096558	82.160927	1464.963989	-400.100494	88.221573	1750.328613	-510.458160	392.534546	1173.279907	-453.280640	-248.965347	1192.236572	-346.366089	366.908356	901.081665	-299.441345	-214.406921	905.305786	-414.470856	71.426216	1057.223145	551.265381	36.877899	898.594666	538.777283	232.568771
-439.475555	202.135330	960.110535	-428.313660	-59.546741	958.132751	-512.556213	222.179321	574.081421	-460.909698	-118.146469	582.011292	-518.252380	269.718140	87.446854	-524.207092	-161.821472	102.917892	-505.375488	286.252045	1446.463257	-431.039948	-121.497307	1452.532837	-405.913788	82.115486	1464.890625	-399.581909	88.397621	1750.219238	-510.271912	393.153595	1173.453369	-453.584320	-249.044327	1192.302856	-347.056274	366.259613	900.635437	-300.579956	-213.948517	904.914307	-414.501801	71.380035	1057.223145	550.917175	36.517071	898.580383	538.487244	232.150574
-439.590424	202.101563	960.117249	-428.337372	-59.575344	958.140747	-508.615387	218.585220	573.136841	-460.758118	-118.148766	581.950256	-515.577881	269.348206	87.113594	-524.160461	-161.824387	102.949608	-505.299561	286.132446	1446.375000	-430.721863	-121.586655	1452.526245	-405.742157	82.083595	1464.820435	-398.956177	88.568726	1750.033081	-510.105194	393.792999	1173.564209	-453.920166	-249.093567	1192.335815	-347.814789	365.361755	900.100769	-301.754089	-213.294296	904.480469	-414.561218	71.356522	1057.228638	550.475342	36.054886	898.575439	538.212036	231.715240
-439.685425	202.077393	960.077393	-428.351318	-59.566101	958.123413	-513.292786	222.382095	574.190613	-460.492523	-118.072357	581.801453	-518.517761	269.690552	87.462273	-524.089050	-161.805206	102.929359	-505.220459	286.028198	1446.262207	-430.486969	-121.650925	1452.516846	-405.567139	82.034523	1464.717163	-398.184631	88.782455	1749.758789	-509.954407	394.420746	1173.643311	-454.314423	-249.145493	1192.343018	-348.812042	364.556915	899.486450	-302.815796	-212.602402	904.109741	-414.621765	71.363266	1057.201172	550.024597	35.747917	898.589294	537.723999	231.796158
-439.813812	202.062836	960.059143	-428.387573	-59.569725	958.066528	-513.400269	222.319870	574.193359	-460.137299	-118.002190	581.662170	-518.496643	269.662384	87.446548	-523.945068	-161.785538	102.909164	-505.141449	285.931915	1446.114624	-430.284912	-121.705215	1452.481689	-405.403717	81.999428	1464.590332	-397.269592	89.025719	1749.424927	-509.865387	395.015350	1173.690796	-454.745056	-249.312408	1192.323486	-349.945129	363.702576	898.743958	-303.981323	-211.747162	903.670227	-414.696930	71.346855	1057.162231	549.666931	35.311092	898.590942	537.508850	231.345551
-439.986694	202.057251	959.975769	-428.453644	-59.607941	957.975159	-513.471191	222.329330	574.152954	-459.838165	-118.042580	581.455933	-518.503601	269.673920	87.443169	-523.902649	-161.759476	102.927391	-505.055389	285.874634	1445.937988	-430.148163	-121.779213	1452.415649	-405.244904	81.973434	1464.423218	-396.211395	89.299416	1748.967896	-509.783203	395.618561	1173.701660	-455.178223	-249.444794	1192.316895	-351.240479	362.908936	897.937866	-305.061096	-210.865311	903.258972	-414.799164	71.330635	1057.071411	549.342957	34.908665	898.568176	537.323425	230.963562
-440.207428	202.087494	959.902466	-428.540619	-59.635635	957.887756	-513.506775	222.328827	574.122620	-459.510071	-118.200188	581.211304	-518.510010	269.685089	87.427673	-523.210266	-161.433807	102.788368	-504.972107	285.832123	1445.763428	-430.001923	-121.834435	1452.365479	-405.105011	81.963890	1464.239624	-395.073883	89.592979	1748.464233	-509.713013	396.126587	1173.690796	-455.603699	-249.586914	1192.328369	-352.606598	362.242859	897.090759	-306.192444	-209.993057	902.759766	-414.918549	71.338104	1056.984253	548.948120	34.404362	898.560242	537.099792	230.509842
-440.431732	202.098038	959.819336	-428.636169	-59.726681	957.812439	-513.548340	222.351761	574.111938	-459.267456	-118.337692	581.062378	-518.520020	269.693970	87.441849	-523.196167	-161.405701	102.800438	-504.875793	285.806458	1445.564453	-429.846100	-121.889725	1452.287476	-404.974060	81.928169	1464.056763	-393.800415	89.915962	1747.869385	-509.673798	396.521027	1173.646606	-455.979401	-249.690567	1192.324097	-353.944458	361.461914	896.231506	-307.266113	-208.981842	902.381409	-415.044312	71.311913	1056.898193	548.566467	33.924152	898.585938	536.883728	230.075317
-440.599182	202.172531	959.768860	-428.682037	-59.809540	957.726379	-513.588135	222.383362	574.100464	-459.000549	-118.378944	581.035645	-518.527466	269.680969	87.417778	-523.753174	-161.696365	102.993645	-504.766937	285.784424	1445.323242	-429.722595	-121.935608	1452.210571	-404.833893	81.907234	1463.854126	-392.403748	90.232430	1747.258057	-509.638763	396.870728	1173.545288	-456.357056	-249.740723	1192.308350	-355.471039	360.870514	895.334717	-308.366333	-208.158798	901.942078	-415.128571	71.304436	1056.825439	548.335388	33.643173	898.597229	536.669434	229.746323
-440.779144	202.184723	959.724426	-428.691101	-59.891975	957.637512	-513.590759	222.432388	574.085632	-458.715485	-118.205887	581.054810	-518.555969	269.689667	87.450996	-523.715332	-161.704163	102.995895	-504.622803	285.762115	1445.139771	-429.581421	-121.980865	1452.139526	-404.684601	81.884315	1463.677002	-391.028870	90.504082	1746.520264	-509.642792	397.128784	1173.425781	-456.747223	-249.747528	1192.253296	-357.043213	360.325439	894.402588	-309.450500	-207.241882	901.521545	-415.197479	71.266571	1056.753784	548.000244	33.229778	898.612427	536.415344	229.315491
-440.933624	202.198471	959.715088	-428.763336	-59.900574	957.558167	-513.620850	222.441208	574.087708	-458.383606	-118.492371	580.829712	-518.561096	269.674500	87.454445	-523.728760	-161.729263	103.048965	-504.480530	285.760773	1444.906250	-429.454834	-122.010994	1452.003784	-404.518860	81.887939	1463.506592	-389.562836	90.922073	1745.866455	-509.689209	397.270874	1173.271484	-457.109802	-249.726395	1192.190063	-358.618103	359.700195	893.449158	-310.469604	-206.349930	901.122559	-415.292450	71.249969	1056.705688	547.664734	32.798611	898.615967	536.229004	228.900574
-441.049774	202.280823	959.695313	-428.823761	-59.896465	957.466980	-513.645264	222.481781	574.070435	-458.056824	-118.561646	580.725464	-518.565552	269.664978	87.424950	-523.677246	-161.731445	103.037712	-504.338959	285.756683	1444.659546	-429.432007	-122.068047	1452.067749	-404.308533	81.904663	1463.298584	-388.136047	91.317390	1745.216675	-509.756287	397.282043	1173.072632	-457.497284	-249.673447	1192.098877	-360.203888	359.155609	892.467407	-311.482300	-205.597839	900.658630	-415.375092	71.270874	1056.649170	547.424866	32.222557	898.624146	536.248779	227.985535
-441.186890	202.330078	959.645874	-428.912476	-59.869781	957.329224	-513.708496	222.569107	574.069458	-457.770813	-118.675659	580.606384	-518.588745	269.680328	87.423218	-523.624207	-161.755188	103.051430	-504.129883	285.732269	1444.400391	-429.329590	-122.085770	1451.896240	-404.060638	81.900009	1463.053223	-386.773560	91.679581	1744.571533	-509.958435	397.269989	1172.869873	-457.884857	-249.573761	1191.993530	-361.978027	358.467468	891.225830	-312.459839	-204.688828	900.298889	-415.474915	71.280060	1056.552979	547.113464	31.829247	898.577515	536.055054	227.602615
-441.318207	202.388992	959.628174	-429.059479	-59.779202	957.204468	-513.732117	222.662582	574.037964	-457.384888	-118.699341	580.443665	-518.624512	269.736115	87.394737	-523.627686	-161.794724	103.050888	-503.856018	285.775909	1444.137939	-429.240967	-122.067009	1451.722900	-403.821716	81.932808	1462.802124	-385.486328	92.081322	1743.958252	-510.163574	397.157990	1172.593506	-458.290497	-249.436264	1191.836060	-363.647888	357.979065	890.218018	-313.428986	-204.020828	899.879456	-415.600311	71.314270	1056.479004	546.852661	31.448027	898.555054	535.873718	227.282120
-441.467407	202.412415	959.556335	-429.229797	-59.721863	957.031738	-513.315002	222.325241	573.897339	-456.858673	-118.559914	580.212585	-518.328613	269.710144	87.335953	-523.429688	-161.779312	103.031113	-503.548737	285.852509	1443.872437	-428.999451	-122.008003	1451.608765	-403.544556	81.976585	1462.556885	-384.235535	92.400940	1743.373291	-510.466583	396.942780	1172.287842	-458.670410	-249.213974	1191.740845	-365.349884	357.412048	889.204468	-314.325073	-203.156479	899.502380	-415.729736	71.316818	1056.350708	546.464050	31.151556	898.576843	535.448181	227.361832
-441.570953	202.459702	959.526489	-429.375427	-59.632477	956.894287	-513.258118	222.392349	573.885864	-456.456207	-118.603493	580.088684	-518.308960	269.721405	87.338020	-523.454651	-161.803329	103.037109	-503.217743	285.922241	1443.623169	-428.792725	-121.949181	1451.463867	-403.238800	82.031845	1462.320923	-383.114960	92.735100	1742.944824	-510.893616	396.731842	1171.977051	-459.068420	-249.029434	1191.618530	-367.111908	356.844910	888.138611	-315.514191	-202.636383	899.030945	-415.835815	71.342621	1056.263306	546.191528	30.709822	898.630737	535.260071	226.926147
-440.395538	201.046555	959.315002	-425.874908	-61.557201	958.877869	-512.412231	221.717209	573.618591	-455.929535	-118.464546	580.641602	-517.811279	269.662933	87.294182	-523.345703	-161.803391	103.048424	-502.814484	286.057098	1443.323975	-428.566406	-121.894936	1451.358154	-402.920166	82.116806	1462.061279	-382.069061	93.045174	1742.544312	-511.400208	396.356598	1171.594360	-459.433105	-248.716812	1191.479614	-368.895996	356.275879	887.148682	-316.075562	-201.605682	898.792542	-414.259705	70.624939	1057.294922	545.979919	30.365547	898.672852	535.069458	226.547791
-440.428284	200.967957	959.254883	-425.888672	-61.697845	958.882446	-512.335266	221.786743	573.619507	-455.712311	-118.765640	580.505371	-517.757202	269.674957	87.271568	-523.457886	-161.872726	103.105064	-502.458710	286.203308	1443.027344	-428.319763	-121.810715	1451.240601	-402.585327	82.184273	1461.795776	-381.159180	93.349731	1742.180908	-512.016174	395.965607	1171.196289	-459.830048	-248.468323	1191.382080	-370.702148	355.741943	886.150269	-316.913544	-200.905853	898.517090	-414.295074	70.539978	1057.269165	545.755554	30.082127	898.683838	534.884277	226.229034
-440.532562	201.087845	959.204590	-426.195862	-61.507084	958.665771	-512.375244	221.938217	573.637085	-455.272064	-118.767982	580.331543	-517.822510	269.735657	87.281197	-523.316589	-161.858429	103.132736	-502.092651	286.382294	1442.780273	-428.042999	-121.703743	1451.106812	-402.258484	82.277061	1461.546631	-380.385773	93.608200	1741.908813	-512.732239	395.585083	1170.728760	-460.282318	-248.218384	1191.287476	-372.424988	355.310242	885.322754	-318.001923	-200.364365	898.066772	-414.436188	70.622307	1057.123901	545.516052	29.709946	898.668884	534.705627	225.892487
-440.604431	201.174026	959.126709	-426.422485	-61.426590	958.499207	-512.390076	222.044357	573.647034	-454.870544	-118.749489	580.132507	-517.836365	269.765900	87.288506	-523.149841	-161.812531	103.127411	-501.612396	286.600250	1442.478638	-427.737732	-121.604012	1450.981079	-401.945251	82.386871	1461.318970	-379.753235	93.799576	1741.698975	-513.534302	395.160095	1170.312134	-460.723785	-247.998138	1191.198730	-374.367188	354.838470	884.339600	-319.216431	-200.026291	897.592590	-414.537689	70.663910	1056.992920	545.234070	29.310497	898.682373	534.508606	225.505005
-440.655304	201.277405	959.061462	-426.656891	-61.324619	958.314697	-512.494446	222.192062	573.664063	-454.521271	-118.795998	579.988831	-517.930176	269.783691	87.261543	-523.138916	-161.806656	103.132591	-501.228363	286.788452	1442.153564	-427.429749	-121.517792	1450.868286	-401.616211	82.529182	1461.091309	-379.224121	93.993080	1741.524414	-514.436646	394.813873	1169.857178	-461.133972	-247.741455	1191.093262	-376.389954	354.148590	883.154480	-320.137268	-199.556870	897.255127	-414.633606	70.711258	1056.859375	544.891541	28.835272	898.672363	534.285034	225.092606
-440.693939	201.327209	958.984009	-426.889099	-61.288502	958.168457	-512.998535	222.641388	573.807922	-454.239990	-118.854141	579.876648	-518.245483	269.886810	87.320053	-523.088928	-161.798538	103.162590	-500.829620	287.002930	1441.890259	-427.112579	-121.402618	1450.774414	-401.270477	82.701668	1460.862671	-378.783661	94.161354	1741.407227	-515.390686	394.452148	1169.459106	-461.503601	-247.479980	1190.994873	-378.367828	353.574799	882.223083	-320.958221	-199.054138	896.921143	-414.724670	70.716805	1056.739136	544.776855	28.411627	898.669678	534.320862	224.275162
-440.687958	201.389343	958.907166	-427.036743	-61.270462	958.067932	-513.121277	222.722885	573.837891	-454.655396	-119.876839	579.826843	-518.311829	269.872681	87.316032	-523.513428	-161.949127	103.333107	-500.396301	287.230133	1441.638550	-426.759064	-121.304443	1450.674805	-400.916565	82.880554	1460.668335	-378.434753	94.288429	1741.351440	-516.296448	394.005646	1169.027588	-461.882507	-247.160889	1190.857910	-380.208069	353.302246	881.502563	-321.707214	-198.581741	896.608459	-414.762238	70.738503	1056.644165	544.594299	28.142000	898.680115	534.196350	223.950058
-440.663116	201.425354	958.816406	-427.179077	-61.299911	957.960327	-512.933411	222.518188	573.815674	-456.281219	-122.028229	580.320129	-518.190247	269.871735	87.317383	-524.758118	-162.331558	103.677711	-500.014801	287.426758	1441.383789	-426.367676	-121.178413	1450.532715	-400.640564	83.063095	1460.484375	-378.178650	94.402946	1741.345093	-517.326538	393.763885	1168.680542	-462.219452	-246.906418	1190.760376	-382.294037	352.627991	880.427429	-322.622681	-198.279388	896.218567	-414.778198	70.725403	1056.536743	544.394897	27.836794	898.696289	534.055786	223.675598
-440.648041	201.447617	958.728760	-427.327423	-61.327927	957.911377	-512.537109	222.126648	573.698425	-456.040009	-122.274834	580.004883	-517.908813	269.847229	87.265228	-524.069275	-161.986557	103.529419	-499.592194	287.677765	1441.165894	-425.963837	-121.029572	1450.397705	-400.330597	83.270615	1460.361816	-378.009521	94.510864	1741.396240	-518.266785	393.502838	1168.321411	-462.497498	-246.684341	1190.709717	-384.139435	352.504730	879.787659	-323.430817	-197.993805	895.871582	-414.794769	70.727524	1056.458618	544.150085	27.479239	898.745483	533.869751	223.362015
-440.631653	201.444458	958.656799	-427.442444	-61.396053	957.864685	-511.931702	221.507706	573.528381	-456.307129	-122.336182	580.302490	-517.501953	269.812744	87.159576	-524.821411	-162.340652	103.707306	-499.249481	287.874359	1440.908325	-425.589233	-120.896255	1450.294922	-399.986938	83.507301	1460.232178	-377.928864	94.600967	1741.492920	-519.251587	393.357483	1168.056396	-462.754120	-246.451645	1190.632813	-386.151398	352.090210	878.964233	-324.200348	-197.732590	895.573303	-414.801270	70.693718	1056.390869	543.930603	27.133636	898.759277	533.682861	223.028854
-440.594025	201.370056	958.552551	-427.499481	-61.513680	957.882813	-511.209961	220.887985	573.347412	-455.904968	-122.333801	579.933777	-517.042358	269.753448	87.093224	-524.598816	-162.265015	103.689041	-498.870026	288.111145	1440.713867	-425.233582	-120.743584	1450.166016	-399.673096	83.720840	1460.102661	-377.952667	94.664993	1741.655151	-520.139404	393.246735	1167.822632	-462.930878	-246.364151	1190.613892	-388.122284	351.783539	878.254211	-325.032104	-197.539001	895.225525	-414.776001	70.638100	1056.340698	543.750366	26.853254	898.792114	533.474609	222.710510
-440.556366	201.330383	958.471680	-427.535675	-61.569202	957.844482	-510.681458	220.407898	573.247986	-455.949799	-122.393402	579.968445	-516.711609	269.690277	87.059349	-524.609619	-162.272598	103.702545	-498.525543	288.341522	1440.552979	-424.869751	-120.571442	1450.089111	-399.346191	83.948914	1459.994751	-378.066406	94.682220	1741.863525	-520.987671	393.275513	1167.681763	-463.095306	-246.266541	1190.620728	-390.138275	351.552063	877.531067	-325.894897	-197.423447	894.877380	-414.734955	70.602936	1056.273071	543.576538	26.615580	898.815308	533.271973	222.453735
-440.496277	201.285416	958.406067	-427.546204	-61.616497	957.842468	-509.971832	219.805740	573.092834	-456.026764	-122.494186	580.018127	-516.297974	269.601563	87.024780	-524.647583	-162.292236	103.736633	-498.182648	288.549408	1440.436890	-424.419159	-120.329041	1449.769287	-399.055878	84.172295	1459.933594	-378.311188	94.677887	1742.158813	-521.771851	393.346466	1167.577637	-463.167053	-246.184067	1190.666016	-392.257813	351.484772	876.886353	-326.561523	-197.281799	894.654724	-414.671448	70.577271	1056.231445	543.403748	26.386087	898.819580	533.071777	222.235809
-440.786316	201.708817	958.401550	-428.507294	-61.043266	957.081909	-515.630005	224.893539	574.484924	-456.039734	-122.513710	579.843506	-520.114136	270.171661	87.491676	-524.563965	-162.286758	103.709167	-497.812988	288.770966	1440.341675	-424.068634	-120.078773	1449.706421	-398.754028	84.394783	1459.877686	-378.677521	94.656746	1742.501221	-522.500793	393.482819	1167.560303	-463.189484	-246.114746	1190.724976	-394.227295	351.364471	876.330994	-327.268616	-197.223999	894.416565	-414.991211	70.758896	1055.790039	543.255981	26.111679	898.827148	532.913879	221.998581
-440.728638	201.693954	958.348816	-428.549225	-61.037659	957.064514	-515.146912	224.391541	574.377686	-456.166138	-122.593521	579.883667	-519.799072	270.078217	87.492432	-524.602356	-162.319702	103.707375	-497.448334	288.974670	1440.308472	-423.787750	-119.853470	1449.693848	-398.476379	84.609222	1459.840942	-379.130951	94.611298	1742.867432	-523.140259	393.683685	1167.623779	-463.218262	-246.115372	1190.833984	-396.205963	351.196289	875.771301	-328.084015	-197.281021	894.110596	-414.921936	70.762924	1055.742676	543.123169	25.910463	898.844910	532.773560	221.750290
-440.560852	201.645981	958.303894	-428.389862	-61.157597	957.194946	-514.672424	223.936264	574.268005	-456.308075	-122.702637	579.915833	-519.514771	270.004883	87.445923	-524.650940	-162.296280	103.730011	-497.117371	289.183136	1440.308105	-423.509583	-119.639404	1449.695923	-398.234528	84.807510	1459.834717	-379.687225	94.590622	1743.270996	-523.723755	393.936890	1167.720337	-463.178436	-246.079865	1190.948364	-398.198730	351.275726	875.302490	-328.710724	-197.345047	893.886169	-414.738831	70.744568	1055.781128	542.839478	25.741827	898.837463	532.388794	221.962204
-440.434021	201.644653	958.261536	-428.320068	-61.240238	957.262024	-514.978638	224.303940	574.369751	-455.917297	-122.091057	579.889099	-519.769043	270.032593	87.490524	-524.281372	-162.174911	103.632553	-496.793152	289.390106	1440.353271	-423.259460	-119.494576	1449.741455	-398.023071	85.018120	1459.838867	-380.337158	94.506111	1743.744873	-524.245422	394.257050	1167.874146	-463.114075	-246.070114	1191.104736	-400.120056	351.237671	874.887756	-329.292023	-197.478043	893.716248	-414.590057	70.741325	1055.783203	542.646912	25.455555	898.847473	532.201111	221.736725
-440.320709	201.584213	958.187378	-428.247742	-61.310333	957.313660	-514.532227	223.889648	574.268860	-456.526733	-122.729424	580.147888	-519.535889	270.003235	87.477730	-524.607788	-162.264008	103.727562	-496.655762	289.441132	1440.228638	-423.032562	-119.289948	1449.831543	-397.849518	85.197411	1459.871948	-381.096527	94.419014	1744.200195	-524.750305	394.755737	1168.103760	-462.993469	-246.071915	1191.306274	-402.234283	351.539825	874.463989	-329.760040	-197.580612	893.621460	-414.447388	70.722176	1055.761475	542.505615	25.281403	898.854370	532.034302	221.509552
-440.161957	201.491608	958.143555	-428.052856	-61.430046	957.429688	-513.924011	223.335724	574.156189	-456.764374	-122.878510	580.305298	-519.194336	269.892975	87.423370	-524.661865	-162.252426	103.789848	-496.225677	289.731964	1440.523071	-422.907898	-119.131989	1449.930054	-397.698975	85.353279	1459.948730	-381.865173	94.328522	1744.697266	-525.119812	395.143372	1168.411011	-462.868866	-246.090240	1191.545898	-403.866364	351.500031	874.188232	-330.328247	-197.808701	893.483948	-414.244354	70.679497	1055.791870	542.497498	24.971075	898.896057	532.093445	220.822037
-439.989044	201.352997	958.112244	-427.880676	-61.528263	957.544373	-513.784424	223.229675	574.140564	-456.935974	-122.896019	580.448914	-519.142883	269.853424	87.453194	-524.688721	-162.246826	103.782188	-495.967041	289.876465	1440.679199	-422.646210	-118.892250	1450.071533	-397.574921	85.514992	1460.055176	-382.692261	94.222435	1745.194824	-525.435364	395.625153	1168.729004	-462.715240	-246.092590	1191.779663	-405.670135	351.648285	873.896362	-330.852203	-198.128647	893.374146	-414.056244	70.616272	1055.830078	542.401001	24.825251	898.880981	531.924683	220.672241
-439.800568	201.225525	958.068298	-427.638916	-61.613281	957.669800	-513.653137	223.136475	574.154968	-457.070526	-122.939293	580.596985	-519.140503	269.827667	87.480461	-524.695496	-162.245361	103.813721	-495.732849	290.000366	1440.835327	-422.487183	-118.719955	1450.245483	-397.493927	85.671181	1460.198242	-383.558014	94.172165	1745.645264	-525.702087	396.134277	1169.052490	-462.547211	-246.092285	1192.059692	-407.373779	351.845642	873.684387	-331.284485	-198.447266	893.316711	-413.838287	70.577469	1055.869751	542.287231	24.703882	898.882874	531.707153	220.540848
-439.475708	201.146606	958.047180	-427.305420	-61.705933	957.804626	-513.486511	223.014679	574.170288	-457.191406	-122.957062	580.714355	-519.126038	269.795471	87.491554	-524.729248	-162.242523	103.810036	-495.547058	290.166779	1440.995483	-422.402069	-118.552498	1450.425049	-397.473419	85.798790	1460.301636	-384.413269	94.066299	1746.109375	-525.906982	396.683990	1169.377197	-462.406494	-246.141068	1192.320435	-409.020538	352.074921	873.513733	-331.613037	-198.741013	893.281433	-413.536530	70.549141	1055.931641	542.185303	24.557541	898.865234	531.523315	220.413040
-439.145233	201.081818	958.028137	-426.970947	-61.819183	957.959229	-513.289917	222.865082	574.153015	-457.343506	-123.010094	580.819824	-519.069641	269.745483	87.490738	-524.746521	-162.243347	103.816490	-495.408173	290.311066	1441.147095	-422.339386	-118.411377	1450.615601	-397.492889	85.952827	1460.408813	-385.301880	93.927841	1746.563721	-526.095825	397.261993	1169.680298	-462.166565	-246.175659	1192.598145	-410.570343	352.377533	873.312683	-331.800781	-198.962799	893.323669	-413.245300	70.523109	1056.007324	542.082031	24.403383	898.837158	531.356079	220.259766
-438.826050	201.043945	957.986023	-426.716583	-61.848194	958.018494	-512.999695	222.648758	574.116699	-457.385193	-123.003342	580.908264	-518.937622	269.664185	87.480042	-524.736511	-162.221848	103.811615	-495.299896	290.461517	1441.270020	-422.330170	-118.262772	1450.775391	-397.535950	86.080727	1460.485962	-386.146271	93.850258	1746.944824	-526.249268	397.910278	1170.013550	-461.962250	-246.267578	1192.836304	-412.349213	353.058014	872.926025	-331.994446	-199.255753	893.322632	-412.960510	70.522522	1056.015869	541.990540	24.271921	898.857117	531.204041	220.108887
-438.513397	201.075790	957.990845	-426.465149	-61.875683	958.076904	-512.878235	222.637009	574.148132	-457.389191	-122.881912	580.973267	-518.981201	269.703156	87.488121	-524.633362	-162.187790	103.842773	-495.244141	290.587524	1441.380615	-422.369232	-118.134483	1450.903809	-397.618347	86.229294	1460.582397	-386.990265	93.835495	1747.271729	-526.356995	398.490967	1170.286133	-461.703278	-246.345566	1193.048584	-413.676331	353.407898	872.736084	-332.086029	-199.560532	893.362244	-412.679565	70.539787	1056.047607	541.841675	24.132988	898.863770	530.988770	219.936401
-438.261139	201.071228	957.959778	-426.277710	-61.927498	958.110840	-512.838440	222.706406	574.186768	-457.194946	-122.562241	581.019470	-519.056824	269.658142	87.544579	-524.458801	-162.093964	103.805763	-495.221405	290.725311	1441.458496	-422.422272	-117.970230	1451.040527	-397.705475	86.364922	1460.668213	-387.789948	93.742844	1747.618408	-526.418213	399.073273	1170.530151	-461.473297	-246.511948	1193.289185	-414.825012	353.740540	872.602966	-332.174194	-199.908127	893.392883	-412.451263	70.531151	1056.047119	541.773376	24.060638	898.871216	530.827332	219.843307
-437.975586	200.968231	957.923035	-426.029694	-61.967304	958.185059	-512.702209	222.724564	574.213135	-457.447845	-122.803108	581.151245	-519.048645	269.612152	87.531067	-524.595703	-162.108887	103.851189	-495.367584	290.726685	1441.334229	-422.528534	-117.821960	1451.118530	-397.803528	86.440010	1460.751831	-388.497406	93.714752	1747.879150	-526.466492	399.679962	1170.727783	-461.222626	-246.671265	1193.468872	-415.805328	354.040527	872.520569	-332.180969	-200.258102	893.436279	-412.195251	70.498055	1056.067627	541.656738	23.955036	898.918579	530.641052	219.711609
-437.664093	200.889618	957.908447	-425.767456	-62.018009	958.247070	-512.453735	222.649902	574.207886	-457.508362	-122.812225	581.225586	-519.029968	269.604553	87.568207	-524.596985	-162.084274	103.901802	-495.310791	290.917114	1441.519409	-422.648590	-117.712357	1451.219360	-397.930695	86.552917	1460.832031	-389.189789	93.678902	1748.148438	-526.457703	400.199585	1170.932739	-460.955658	-246.856323	1193.640625	-416.750610	354.465302	872.409668	-332.150208	-200.592621	893.481445	-411.931244	70.457291	1056.095703	541.582214	23.925024	898.950928	530.448914	219.657593
-437.243286	200.870163	957.899292	-425.413757	-62.026184	958.324951	-512.265503	222.667130	574.240540	-457.466522	-122.717949	581.322754	-519.051880	269.570557	87.576782	-524.614746	-162.036575	103.921104	-495.380035	291.013672	1441.511230	-422.794647	-117.572021	1451.240845	-398.030701	86.641846	1460.881714	-389.822296	93.773911	1748.299561	-526.451294	400.750427	1171.065430	-460.660645	-247.099121	1193.757935	-417.595123	354.886597	872.227173	-331.985809	-200.860229	893.541016	-411.601776	70.468361	1056.141479	541.416321	23.976669	898.952515	530.043396	220.108795
-436.881958	200.815002	957.854309	-425.030884	-62.091995	958.407288	-511.972076	222.659027	574.237854	-457.397217	-122.641380	581.351074	-519.037781	269.572693	87.598381	-524.543213	-162.026398	103.918076	-495.416962	291.070679	1441.476807	-422.943634	-117.474274	1451.228760	-398.159943	86.718971	1460.888550	-390.334991	93.847443	1748.413086	-526.458740	401.248779	1171.149048	-460.336365	-247.388901	1193.881470	-418.285248	355.338074	872.051331	-331.869568	-201.179016	893.559753	-411.296112	70.453957	1056.172974	541.307190	23.890520	898.954712	529.857727	220.060104
-436.533630	200.825119	957.800476	-424.690125	-62.152962	958.432068	-511.818542	222.789764	574.243652	-457.325928	-122.597321	581.382813	-519.150269	269.572021	87.627945	-524.536682	-161.990204	103.897537	-495.470306	291.143616	1441.370239	-423.108521	-117.387489	1451.195435	-398.257782	86.809021	1460.867554	-390.752991	93.941757	1748.458008	-526.462280	401.690979	1171.188477	-460.028961	-247.671509	1193.963989	-418.941376	355.838531	871.882446	-331.659546	-201.391037	893.571655	-411.019470	70.453926	1056.171753	541.200500	23.860212	898.942505	529.691895	220.008713
-436.154175	200.845657	957.788696	-424.306183	-62.214417	958.491455	-511.466095	222.756790	574.220520	-457.153137	-122.506500	581.361877	-519.104980	269.575195	87.608826	-524.482849	-161.960785	103.924294	-495.544556	291.216492	1441.243774	-423.262482	-117.300758	1451.146851	-398.342163	86.902855	1460.846069	-391.047760	94.070480	1748.412720	-526.473816	402.057892	1171.183838	-459.703308	-247.933411	1194.010254	-419.427368	356.255493	871.693848	-331.442719	-201.568176	893.568726	-410.731476	70.455826	1056.213989	541.163513	23.871805	898.931946	529.554138	219.982758
-435.884949	200.899002	957.742249	-424.031128	-62.288422	958.507019	-511.111450	222.741333	574.154053	-456.923431	-122.439430	581.393250	-519.077332	269.573669	87.599556	-524.451904	-161.927612	103.930046	-495.634155	291.277527	1441.124878	-423.453217	-117.190712	1451.081787	-398.424438	86.961967	1460.804321	-391.275543	94.181099	1748.382446	-526.489014	402.389923	1171.146240	-459.355896	-248.207138	1194.037476	-419.812775	356.684784	871.490356	-331.168121	-201.722916	893.613403	-410.525604	70.465538	1056.211548	541.077576	23.861761	898.932068	529.394043	219.964493
-435.655090	201.000397	957.738403	-423.923767	-62.285755	958.432312	-510.834045	222.774338	574.165405	-456.663025	-122.418297	581.381348	-519.110779	269.554993	87.635139	-524.419739	-161.874985	103.979538	-495.732574	291.319794	1440.959717	-423.644379	-117.101692	1450.988281	-398.499420	87.046272	1460.769897	-391.488983	94.253952	1748.365967	-526.503662	402.683533	1171.073853	-459.026978	-248.486725	1194.080933	-420.098206	357.099396	871.310486	-330.869904	-201.864197	893.652161	-410.396210	70.479973	1056.180420	541.027161	23.881657	898.938354	529.234802	219.959503
-435.430023	201.162842	957.760681	-423.854187	-62.303505	958.375305	-510.545227	222.886063	574.198425	-456.364471	-122.445732	581.294861	-519.132690	269.572815	87.656128	-524.340515	-161.847260	104.006371	-495.797150	291.365509	1440.816772	-423.824005	-117.019722	1450.882813	-398.570251	87.121056	1460.717529	-391.638214	94.352226	1748.315186	-526.533752	402.902679	1170.979858	-458.749817	-248.782471	1194.113647	-420.293396	357.540741	871.146057	-330.750000	-202.129959	893.634155	-410.282074	70.509132	1056.170166	541.087646	23.757877	898.917480	529.383606	219.425354
-435.280823	201.227814	957.745422	-423.790436	-62.364902	958.318176	-510.255859	222.990692	574.198303	-455.856995	-122.112167	581.138611	-519.144836	269.615692	87.687248	-524.166504	-161.757080	104.010612	-495.776764	291.465546	1440.650269	-423.966614	-116.917564	1450.784790	-398.637451	87.167923	1460.659790	-391.793152	94.464966	1748.258179	-526.555420	403.059998	1170.862183	-458.421295	-249.046646	1194.118042	-420.409241	357.948822	870.981567	-330.431824	-202.188797	893.696533	-410.184875	70.488159	1056.135986	541.062317	23.805523	898.898804	529.282898	219.442490
-435.117554	201.306458	957.709534	-423.746246	-62.425083	958.258789	-510.006439	223.152283	574.166992	-455.616211	-122.229538	581.057556	-519.161499	269.655212	87.687675	-524.227600	-161.770523	104.047897	-495.810120	291.549438	1440.462646	-424.097290	-116.841721	1450.678589	-398.682465	87.218597	1460.576050	-391.930725	94.582024	1748.216064	-526.579163	403.212158	1170.678833	-458.132538	-249.251251	1194.090820	-420.451263	358.274536	870.762390	-329.892487	-202.011536	893.887817	-410.089935	70.478966	1056.090332	541.019470	23.861094	898.900330	529.128357	219.509964
-434.989746	201.365173	957.647156	-423.720398	-62.486107	958.134827	-509.772705	223.274063	574.107361	-455.400360	-122.350777	581.002747	-519.157593	269.684113	87.688828	-524.290161	-161.793762	104.080894	-495.931763	291.475616	1440.078735	-424.215210	-116.780525	1450.595093	-398.726563	87.307167	1460.484985	-392.085205	94.734344	1748.157715	-526.615051	403.325928	1170.465942	-457.792603	-249.574738	1194.161621	-420.413757	358.615601	870.551636	-329.520386	-201.979065	893.972656	-410.002289	70.447441	1055.995239	541.003601	23.878531	898.893188	529.014221	219.550674
-434.853699	201.346420	957.557861	-423.609131	-62.577164	958.075562	-509.526764	223.366302	574.045471	-455.296753	-122.520874	580.957703	-519.162109	269.734955	87.658783	-524.362427	-161.803970	104.087585	-495.804688	291.669617	1440.065430	-424.298798	-116.727203	1450.509888	-398.750702	87.354759	1460.391479	-392.289246	94.832397	1748.162476	-526.594849	403.285675	1170.274292	-457.559479	-249.812363	1194.187378	-420.289459	358.905060	870.340637	-329.445251	-202.128021	893.916260	-409.889343	70.401154	1055.922974	540.907410	24.077066	898.886536	528.645325	220.148209
-434.745209	201.329529	957.468750	-423.618622	-62.657169	957.975891	-509.288696	223.435669	573.984924	-455.144867	-122.529099	580.877808	-519.182068	269.741394	87.636230	-524.295532	-161.792999	104.088020	-495.810028	291.707581	1439.866211	-424.384155	-116.659721	1450.464355	-398.748993	87.413200	1460.294312	-392.506378	94.976135	1748.204102	-526.579224	403.232788	1170.048584	-457.296661	-249.936966	1194.217407	-420.075165	359.156158	870.159607	-328.923828	-201.889267	894.109192	-409.832581	70.340195	1055.827393	540.897705	24.119188	898.898438	528.511475	220.264923
-434.586517	201.263763	957.369629	-423.538452	-62.704872	957.898010	-509.094879	223.483765	573.960571	-455.053558	-122.465622	580.790344	-519.192261	269.780151	87.630379	-524.227722	-161.754318	104.062576	-495.785645	291.744171	1439.721558	-424.458862	-116.612434	1450.422729	-398.748749	87.452156	1460.237305	-392.750732	95.107803	1748.257080	-526.538269	403.092987	1169.857788	-457.093140	-250.034103	1194.222900	-419.802917	359.423035	870.044983	-328.643219	-201.785263	894.236084	-409.711639	70.285713	1055.738525	540.884766	24.200848	898.916870	528.394653	220.397202
-434.383087	201.125565	957.274902	-423.366180	-62.871098	957.990051	-508.867859	223.443695	573.917908	-454.652924	-121.888512	580.676392	-519.158691	269.781891	87.630295	-523.889648	-161.616913	103.965782	-495.777313	291.781433	1439.566406	-424.544708	-116.544609	1450.441650	-398.746735	87.469315	1460.202271	-392.994415	95.243988	1748.351807	-526.462585	402.942657	1169.656982	-456.906311	-250.099487	1194.270996	-419.443146	359.672699	869.892334	-328.331299	-201.634308	894.395569	-409.558075	70.199112	1055.743164	540.885315	24.296465	898.961426	528.282104	220.522614
-434.260681	201.058792	957.208923	-423.426178	-62.904579	957.970215	-508.785309	223.434280	573.854675	-455.139526	-122.380692	580.811157	-519.186035	269.795380	87.627701	-524.239502	-161.698013	104.057610	-495.777832	291.798584	1439.432983	-424.595612	-116.502007	1450.491089	-398.736145	87.505257	1460.188721	-393.261292	95.371735	1748.469116	-526.365051	402.752472	1169.468750	-456.720947	-250.138657	1194.340088	-418.977417	359.866516	869.772827	-328.098938	-201.447525	894.524292	-409.507141	70.153725	1055.696411	540.889343	24.412077	899.003906	528.168274	220.674469
-434.085510	200.899734	957.194763	-423.340210	-63.038280	958.088745	-508.661865	223.357086	573.822632	-455.319672	-122.367691	580.843079	-519.171082	269.798645	87.596123	-524.294617	-161.699493	104.038338	-495.790802	291.853638	1439.313354	-424.658417	-116.451485	1450.551758	-398.708801	87.536163	1460.206909	-393.552734	95.496704	1748.615967	-526.211670	402.560333	1169.273315	-456.559448	-250.136276	1194.397949	-418.472565	360.024933	869.675354	-327.791870	-201.179214	894.664856	-409.377228	70.050209	1055.748291	540.962952	24.552601	899.059326	528.117310	220.818741
-433.610413	200.425262	957.167297	-422.510468	-63.673965	958.828125	-508.375397	223.097565	573.731873	-455.459045	-122.306190	581.072754	-518.954773	269.735809	87.552147	-524.272522	-161.686569	104.034248	-495.772125	291.875763	1439.235962	-424.733459	-116.406128	1450.609253	-398.697601	87.579185	1460.249878	-393.861450	95.623657	1748.794189	-526.017822	402.349609	1169.114258	-456.434998	-250.102646	1194.442505	-417.901489	360.178070	869.630615	-327.597565	-200.936646	894.793274	-408.906464	69.797844	1056.135864	541.027771	24.652727	899.124634	528.068420	220.930389
-433.416199	200.329483	957.209900	-422.439331	-63.851959	959.014526	-508.352051	222.979523	573.746399	-455.589386	-122.240402	581.170044	-518.947510	269.728149	87.595085	-524.272461	-161.690643	103.989128	-495.741882	291.944733	1439.188721	-424.762238	-116.368263	1450.704346	-398.663391	87.606194	1460.322388	-394.218994	95.695946	1749.061279	-525.785339	402.096619	1168.989136	-456.306183	-250.028702	1194.545166	-417.218689	360.306580	869.611877	-327.449371	-200.703400	894.889648	-408.760376	69.705528	1056.247070	541.095093	24.803434	899.138245	528.020325	221.038345
-433.321899	200.175995	957.243896	-422.476135	-63.939026	959.124512	-508.378784	222.907028	573.745483	-455.822876	-122.179405	581.215759	-518.955078	269.693420	87.617332	-524.308533	-161.708374	103.964630	-495.733978	291.976135	1439.166016	-424.805664	-116.322113	1450.837036	-398.647522	87.626747	1460.439697	-394.576965	95.781555	1749.330078	-525.516235	401.843353	1168.860596	-456.196045	-249.935577	1194.652344	-416.524017	360.329620	869.600464	-327.264160	-200.368393	895.033447	-408.679199	69.606438	1056.308472	541.132751	24.905443	899.174316	527.959229	221.130264
-433.235626	200.041885	957.306519	-422.477081	-64.061760	959.275635	-508.474152	222.763916	573.787231	-456.085388	-122.146378	581.274231	-518.969788	269.683594	87.613304	-524.253479	-161.669189	103.923203	-495.701813	292.038239	1439.196899	-424.813507	-116.246429	1451.014038	-398.585602	87.682350	1460.572266	-394.961273	95.856155	1749.623047	-525.198792	401.553375	1168.737915	-456.074615	-249.808533	1194.751343	-415.761444	360.347443	869.649292	-327.143799	-200.078369	895.177734	-408.577148	69.506927	1056.403320	541.301819	24.876917	899.207397	528.111694	220.730316
-433.146332	199.842850	957.386841	-422.460938	-64.196999	959.468079	-508.503998	222.566635	573.789795	-456.389679	-122.106598	581.350708	-518.885742	269.599365	87.615181	-524.202698	-161.673004	103.896660	-495.681885	292.096527	1439.230103	-424.859528	-116.194008	1451.211304	-398.539154	87.720604	1460.724121	-395.343231	95.909027	1749.960449	-524.846619	401.229370	1168.666138	-455.987823	-249.595535	1194.905029	-414.882263	360.335907	869.718506	-327.038605	-199.748383	895.353943	-408.469818	69.378601	1056.528320	541.332947	24.962406	899.214355	528.041626	220.793991
-433.092041	199.701447	957.443298	-422.503876	-64.271706	959.624268	-508.727692	222.498032	573.832275	-456.719086	-122.102074	581.513245	-518.915649	269.580017	87.622665	-524.222473	-161.677048	103.881401	-495.644287	292.169708	1439.277222	-424.899261	-116.116264	1451.404175	-398.483032	87.777374	1460.891724	-395.719116	95.956718	1750.278931	-524.505127	400.946136	1168.595947	-455.960999	-249.373856	1195.028931	-414.024414	360.287018	869.837280	-326.927887	-199.316559	895.543762	-408.405487	69.303123	1056.622559	541.401367	25.079002	899.204651	527.990417	220.900070
-433.034088	199.513260	957.488220	-422.503845	-64.380333	959.818420	-508.945526	222.413116	573.866455	-456.792755	-121.756950	581.525452	-518.925598	269.573853	87.660187	-523.997498	-161.584518	103.821030	-495.588318	292.226654	1439.345093	-424.941071	-116.049782	1451.633423	-398.449158	87.856560	1461.042847	-396.098297	95.995552	1750.605713	-524.116638	400.665314	1168.546265	-455.926727	-249.060822	1195.215698	-413.049988	360.162476	869.987183	-326.900940	-198.902710	895.716370	-408.333740	69.208046	1056.732788	541.421387	25.094370	899.229431	527.911560	220.932861
-433.017822	199.317108	957.499451	-422.546906	-64.555412	960.023926	-509.193665	222.314026	573.903870	-457.535828	-122.279625	581.806335	-518.961975	269.530884	87.645271	-524.329163	-161.684921	103.892250	-495.513550	292.307892	1439.399536	-424.955139	-115.977684	1451.884155	-398.352020	87.924973	1461.207153	-396.461792	96.028999	1750.902588	-523.693176	400.384399	1168.515381	-455.923798	-248.773056	1195.419556	-412.096375	360.073883	870.165222	-326.960175	-198.600845	895.868591	-408.298370	69.092224	1056.830200	541.469482	25.146809	899.248596	527.848572	220.972488
-433.016449	199.166962	957.517517	-422.596771	-64.677971	960.212463	-509.330627	222.103790	573.931213	-457.871338	-122.426483	581.925171	-518.867065	269.510437	87.600891	-524.317505	-161.677582	103.902763	-495.414215	292.393066	1439.492554	-424.954071	-115.895767	1452.094849	-398.290588	88.001297	1461.356201	-396.802002	96.060143	1751.192871	-523.263184	400.087982	1168.444946	-455.922699	-248.430222	1195.615601	-411.059113	359.863922	870.384949	-326.889557	-198.097397	896.092468	-408.285675	69.016998	1056.925171	541.507874	25.151268	899.266785	527.795410	220.976044
-433.043793	199.001755	957.520386	-422.686920	-64.841805	960.387573	-509.533661	221.984329	573.951477	-458.064056	-122.474861	582.052307	-518.860535	269.465820	87.593040	-524.377014	-161.712997	103.885475	-495.246002	292.442383	1439.582764	-424.961365	-115.858543	1452.300049	-398.186188	88.072639	1461.479126	-397.109436	96.105553	1751.474731	-522.813110	399.805725	1168.421021	-456.018188	-248.150711	1195.708496	-409.958618	359.613922	870.596436	-326.809570	-197.505295	896.332947	-408.308319	68.913208	1057.005859	541.568359	25.121025	899.322205	527.737122	221.005844
-433.074829	198.874832	957.507996	-422.753845	-65.001343	960.486389	-509.746552	221.821503	574.002869	-458.222656	-122.525795	582.090027	-518.884277	269.455780	87.603088	-524.417175	-161.730957	103.872208	-495.076477	292.540222	1439.684692	-424.978729	-115.790245	1452.469116	-398.069946	88.110748	1461.573120	-397.390778	96.124847	1751.703369	-522.321533	399.584137	1168.379517	-456.053650	-247.885345	1195.796753	-408.836578	359.340118	870.819702	-326.584290	-196.771271	896.617676	-408.315308	68.809944	1057.039917	541.563049	25.088570	899.361816	527.642029	220.995682
-433.102295	198.717529	957.481873	-422.800293	-65.152069	960.598450	-509.636597	221.463852	573.937439	-458.281921	-122.627457	582.150391	-518.684814	269.419525	87.567215	-524.399963	-161.778214	103.861572	-494.870850	292.619720	1439.741821	-424.958191	-115.722687	1452.601196	-397.911804	88.176285	1461.645142	-397.608154	96.172623	1751.888062	-521.799377	399.414368	1168.316895	-456.142670	-247.677704	1195.856079	-407.766418	358.858704	870.914185	-326.753174	-196.347641	896.646545	-408.342896	68.706238	1057.080078	541.548889	24.963882	899.430420	527.609070	220.938797
-433.142365	198.631195	957.444031	-422.840332	-65.309006	960.660889	-509.746948	221.355072	573.917114	-458.318054	-122.768143	582.182739	-518.658142	269.404541	87.554802	-524.405945	-161.799362	103.867744	-494.807465	292.591675	1439.571289	-424.926422	-115.659492	1452.698120	-397.785767	88.228630	1461.654297	-397.757080	96.249344	1751.982056	-521.261536	399.255798	1168.154419	-456.179443	-247.370605	1195.924194	-406.402161	358.289825	871.206360	-326.745667	-195.711060	896.776672	-408.360748	68.622139	1057.087158	541.561768	24.867529	899.503540	527.575806	220.826004
-433.233002	198.541199	957.377136	-422.980255	-65.400078	960.698669	-509.839722	221.314529	573.923584	-458.313293	-122.863312	582.172119	-518.686523	269.407806	87.545547	-524.460205	-161.822021	103.886337	-494.571350	292.691132	1439.574707	-424.870270	-115.583908	1452.767578	-397.646606	88.278664	1461.646851	-397.903687	96.280807	1752.133423	-520.656616	399.132446	1168.039429	-456.241302	-247.117874	1195.923096	-405.044952	357.805969	871.445679	-326.704285	-195.008926	896.880493	-408.453430	68.567635	1057.067261	541.552368	24.794888	899.576050	527.538452	220.777405
-433.337982	198.469421	957.294617	-423.091492	-65.550926	960.692688	-510.119995	221.494415	573.955444	-458.314392	-122.961815	582.205627	-518.883972	269.447418	87.557877	-524.452881	-161.831039	103.901283	-494.267761	292.822540	1439.539551	-424.835876	-115.529991	1452.804688	-397.520782	88.320908	1461.606079	-397.959412	96.386269	1752.162720	-520.035156	399.043427	1167.914551	-456.314667	-246.832718	1195.875488	-403.943085	357.296173	871.511108	-326.602509	-194.240921	897.015259	-408.545349	68.484245	1057.019287	541.540466	24.670528	899.628479	527.564880	220.693771
-433.446472	198.391357	957.228516	-423.211212	-65.636581	960.696777	-510.095062	221.400040	573.896179	-458.268188	-123.011154	582.203430	-518.815369	269.411224	87.539124	-524.492493	-161.847015	103.911392	-493.890320	293.034637	1439.663086	-424.795166	-115.470428	1452.799683	-397.426300	88.366783	1461.537231	-397.976868	96.460335	1752.197266	-519.421814	399.019897	1167.769287	-456.421539	-246.640579	1195.851807	-402.732635	356.704407	871.589783	-326.748566	-193.610184	897.000732	-408.659332	68.427536	1056.987671	541.477844	24.516294	899.690063	527.546814	220.593079
-433.573914	198.258469	957.139709	-423.337708	-65.748215	960.678894	-510.102692	221.331482	573.843140	-456.697144	-121.084686	581.790466	-518.813843	269.405823	87.506256	-523.332703	-161.498322	103.609329	-493.656006	293.137115	1439.601807	-424.760468	-115.427711	1452.729370	-397.333588	88.404465	1461.451904	-397.963837	96.555405	1752.182739	-518.697876	399.085175	1167.566284	-456.489929	-246.548355	1195.745361	-401.519836	356.108734	871.697205	-326.776123	-192.940414	897.026733	-408.780365	68.332077	1056.932617	541.426819	24.372072	899.744141	527.594543	220.449814
-433.649689	198.233994	957.073059	-423.475647	-65.806419	960.674194	-510.105591	221.296371	573.839600	-456.591248	-121.049492	581.740112	-518.783936	269.383606	87.504280	-523.308105	-161.490280	103.613052	-493.445465	293.234894	1439.522583	-424.705475	-115.351509	1452.650757	-397.249725	88.436440	1461.343628	-397.876160	96.651306	1752.127319	-517.996765	399.091187	1167.301514	-456.570709	-246.411377	1195.607178	-400.309174	355.520050	871.774109	-326.690552	-192.110306	897.032104	-408.900970	68.308319	1056.899292	541.362183	24.218298	899.760742	527.671082	220.292404
-433.757263	198.120102	956.987732	-423.625458	-65.876892	960.627014	-510.099701	221.245987	573.805542	-456.780212	-121.321182	581.691162	-518.810730	269.387573	87.500977	-523.454102	-161.542526	103.616493	-493.219055	293.334320	1439.420044	-424.647858	-115.316925	1452.530762	-397.186707	88.463089	1461.226440	-397.796173	96.739807	1752.082886	-517.256775	399.159760	1167.134888	-456.655823	-246.298615	1195.449463	-399.127441	354.949371	871.851929	-326.727203	-191.328171	896.990356	-409.014435	68.228050	1056.829712	541.185852	24.187658	899.803528	527.523804	220.649506
-433.856293	198.071030	956.921265	-423.721619	-65.932922	960.585266	-510.274384	221.391953	573.808716	-456.873810	-121.470200	581.684875	-518.921936	269.430969	87.504608	-523.547485	-161.573364	103.630554	-493.094879	293.336212	1439.112183	-424.610107	-115.278145	1452.387695	-397.125519	88.499985	1461.065308	-397.656891	96.870636	1751.975586	-516.512024	399.277191	1166.821777	-456.753113	-246.145554	1195.274292	-397.919647	354.315643	871.828674	-326.833038	-190.654556	896.865662	-409.113770	68.184776	1056.775757	541.054871	23.998968	899.809631	527.650879	220.474945
-433.941284	198.037994	956.857300	-423.837677	-65.992371	960.549500	-510.292206	221.358261	573.783630	-456.870728	-121.531593	581.689514	-518.918457	269.444244	87.492348	-523.566345	-161.581436	103.582802	-492.860748	293.443787	1438.970825	-424.555389	-115.228523	1452.283691	-397.088898	88.552345	1460.942871	-397.483948	97.010033	1751.865845	-515.763550	399.446930	1166.616089	-456.876007	-246.057907	1195.086792	-396.963531	353.659424	871.838501	-327.125244	-190.043945	896.658081	-409.212433	68.146545	1056.725342	540.925110	23.812281	899.823242	527.774170	220.303482
-434.002197	197.971893	956.810059	-423.909454	-66.014969	960.544373	-510.304108	221.332428	573.741760	-456.981049	-121.671219	581.689392	-518.889832	269.446960	87.453720	-523.653259	-161.631210	103.594772	-492.691467	293.512238	1438.833008	-424.511749	-115.221642	1452.157471	-397.065765	88.590843	1460.842163	-397.317719	97.153954	1751.756592	-514.962646	399.547241	1166.323853	-456.945068	-245.879150	1194.912842	-395.901947	353.010712	871.835938	-327.122406	-189.253998	896.633972	-409.280609	68.117279	1056.699219	540.796997	23.566216	899.864685	527.918152	220.063065
-434.075134	197.950027	956.788818	-424.008453	-66.001236	960.511963	-510.331299	221.313293	573.729004	-457.074615	-121.797981	581.725159	-518.899292	269.448853	87.451340	-523.788086	-161.693787	103.631050	-492.448608	293.691132	1438.889771	-424.510468	-115.172821	1452.059814	-397.048676	88.607925	1460.774902	-397.140747	97.304718	1751.678467	-514.186279	399.612122	1166.142212	-457.018951	-245.697601	1194.739990	-394.752991	352.287476	871.833191	-327.285828	-188.495041	896.546509	-409.366058	68.107422	1056.672363	540.614685	23.243998	899.921570	528.081055	219.806152
-434.167816	197.890503	956.770935	-424.081970	-66.070358	960.513550	-510.396820	221.328140	573.728271	-456.976349	-121.722412	581.698120	-518.894226	269.455841	87.452042	-523.673767	-161.699249	103.586128	-492.323669	293.774414	1438.812378	-424.501648	-115.167053	1451.998779	-397.031311	88.618156	1460.735352	-396.992615	97.447594	1751.629761	-513.415222	399.631653	1165.937866	-457.110626	-245.514175	1194.597168	-393.654053	351.623413	871.853333	-327.542725	-187.814636	896.449646	-409.447052	68.051773	1056.663696	540.386292	22.863491	899.961304	528.282532	219.529068
-434.199768	197.886765	956.772400	-424.158020	-66.043747	960.502747	-510.625641	221.508423	573.820618	-456.917633	-121.653137	581.669189	-519.013428	269.465363	87.477386	-523.612732	-161.678925	103.577423	-492.202759	293.843048	1438.734619	-424.523560	-115.143150	1451.969482	-396.999512	88.633011	1460.726318	-396.866577	97.599838	1751.598755	-512.659790	399.621063	1165.750244	-457.171387	-245.284317	1194.504517	-392.511688	350.927704	871.949036	-327.769440	-187.104248	896.383789	-409.499664	68.055672	1056.658813	540.184692	22.426859	900.050415	528.502258	219.220001
-434.235199	197.901932	956.785828	-424.223846	-66.037415	960.503540	-510.713898	221.565186	573.844482	-456.909546	-121.664101	581.655884	-519.036926	269.464661	87.475410	-523.622803	-161.690216	103.585716	-492.117615	293.902679	1438.700439	-424.536591	-115.148788	1451.964722	-396.990295	88.652374	1460.730469	-396.759888	97.747360	1751.579590	-511.928802	399.623962	1165.589844	-457.307617	-245.024750	1194.415771	-391.355560	350.247192	871.992615	-328.084045	-186.445145	896.267761	-409.554810	68.059235	1056.666992	540.004517	22.017756	900.124756	528.734436	218.875290
-434.302460	197.863983	956.786194	-424.283142	-66.049194	960.527283	-510.777191	221.562790	573.847839	-456.985870	-121.750435	581.677368	-519.037354	269.464874	87.474007	-523.665527	-161.707962	103.587677	-492.015076	293.969757	1438.687012	-424.560547	-115.113121	1452.009644	-396.983826	88.678535	1460.741211	-396.668396	97.903488	1751.543579	-511.229645	399.483368	1165.456909	-457.410614	-244.818619	1194.371948	-390.258179	349.564453	872.103638	-328.476440	-185.934448	896.142700	-409.614258	68.043976	1056.678101	539.869202	21.479439	900.179688	529.153015	218.000549
-434.329315	197.883835	956.783325	-424.371002	-66.027710	960.539001	-510.868347	221.598984	573.830261	-457.006104	-121.746689	581.663269	-519.019958	269.471405	87.471794	-523.651550	-161.703796	103.584282	-491.932526	294.023376	1438.684448	-424.577087	-115.080238	1452.042236	-396.986298	88.707092	1460.763916	-396.621490	98.040459	1751.546387	-510.532623	399.326843	1165.334595	-457.554199	-244.682159	1194.394531	-389.192291	348.915955	872.261230	-328.990021	-185.469482	895.994324	-409.660980	68.065910	1056.680420	539.549255	21.058603	900.234802	529.129272	218.031235
-434.359497	197.913010	956.792480	-424.461945	-66.009247	960.516663	-511.005096	221.664825	573.864441	-456.984741	-121.660416	581.656189	-519.060852	269.479553	87.476761	-523.581665	-161.684174	103.561966	-491.856079	294.090973	1438.738159	-424.600189	-115.048615	1452.103149	-396.962769	88.736427	1460.785278	-396.615417	98.127052	1751.593262	-509.937805	399.199615	1165.264404	-457.690308	-244.405502	1194.392822	-388.077545	348.206451	872.471375	-329.210449	-184.720016	896.034973	-409.701813	68.074066	1056.670166	539.339661	20.549873	900.308228	529.327515	217.571976
-434.392426	197.893463	956.797424	-424.509888	-66.013985	960.561584	-511.165741	221.774521	573.908936	-457.068451	-121.701561	581.687744	-519.130249	269.492920	87.486099	-523.631531	-161.686890	103.574776	-491.780396	294.147949	1438.779419	-424.629578	-115.024178	1452.192139	-396.947845	88.780205	1460.828979	-396.613159	98.239845	1751.638184	-509.343231	398.974945	1165.200684	-457.869781	-243.927704	1194.415894	-387.044342	347.498199	872.647888	-329.759735	-184.400421	895.905334	-409.735718	68.076004	1056.693481	539.011108	19.901735	900.368042	529.468262	217.029602
-434.421356	197.901581	956.823669	-424.604095	-65.986565	960.585449	-511.315521	221.847748	573.973267	-457.160461	-121.644447	581.670288	-519.172974	269.491150	87.494675	-523.635681	-161.682663	103.599762	-491.714783	294.207367	1438.849731	-424.647919	-114.981483	1452.276489	-396.933838	88.796341	1460.870239	-396.627838	98.348167	1751.696777	-508.819733	398.699982	1165.145264	-457.769379	-243.557022	1194.566162	-386.102295	346.801483	872.850769	-330.038422	-183.728119	895.984863	-409.777924	68.088852	1056.714722	538.825806	19.385006	900.421631	529.664307	216.478683
-434.397369	198.006927	956.876831	-424.694550	-65.896797	960.581787	-511.445007	221.889740	574.008484	-457.250793	-121.604156	581.680298	-519.246155	269.497101	87.522598	-523.673035	-161.659439	103.599525	-491.644653	294.288910	1438.927490	-424.676788	-114.932922	1452.355591	-396.919708	88.823433	1460.931274	-396.662445	98.453735	1751.756958	-508.347382	398.459808	1165.086914	-457.885284	-243.330948	1194.605713	-385.120148	346.047424	873.015198	-330.366882	-183.106186	895.995667	-409.796265	68.157112	1056.737183	538.736389	18.572432	900.483826	530.099487	215.293045
-434.430206	198.032761	956.894165	-424.792297	-65.858528	960.584045	-511.895935	222.268692	574.141418	-457.310272	-121.529480	581.699707	-519.497742	269.549072	87.575294	-523.628113	-161.637482	103.594826	-491.582123	294.344635	1438.971436	-424.691956	-114.891449	1452.414551	-396.888702	88.869476	1460.962646	-396.718750	98.547653	1751.810059	-507.907990	398.249664	1165.028198	-458.069305	-243.201385	1194.677856	-384.240265	345.401855	873.205872	-331.024994	-182.870712	895.837585	-409.837891	68.179619	1056.742310	538.450134	17.795002	900.525818	530.216858	214.584244
-434.456787	198.041550	956.897827	-424.855804	-65.857407	960.614868	-512.195435	222.506134	574.177734	-457.435547	-121.491837	581.699280	-519.653992	269.574799	87.571472	-523.637634	-161.638184	103.579979	-491.509888	294.416351	1439.014160	-424.711975	-114.846451	1452.459595	-396.861877	88.910118	1461.008179	-396.796021	98.646111	1751.860352	-507.517517	398.038147	1164.944580	-458.227203	-243.091370	1194.686401	-383.384277	344.577026	873.370178	-331.465454	-182.512436	895.769592	-409.867584	68.192375	1056.756348	538.125610	17.148588	900.552734	530.022705	214.392792
-434.446716	198.133331	956.919067	-424.950195	-65.744576	960.579651	-512.560852	222.832947	574.286011	-457.515381	-121.485474	581.728333	-519.862183	269.617920	87.599884	-523.660889	-161.630127	103.562973	-491.440369	294.488647	1439.020386	-424.710449	-114.805725	1452.494507	-396.846344	88.949486	1461.016113	-396.889099	98.721962	1751.916382	-507.163849	397.817261	1164.842163	-458.462616	-242.782608	1194.571045	-382.617859	343.960602	873.520020	-331.718750	-181.864120	895.815918	-409.885376	68.266846	1056.744995	537.985474	16.253517	900.551025	530.242676	213.062622
-434.464813	198.169571	956.888733	-425.053589	-65.683029	960.565918	-512.901245	223.160690	574.389587	-457.638245	-121.482880	581.730530	-520.101135	269.685699	87.628281	-523.706787	-161.653610	103.550392	-491.389038	294.574768	1439.011841	-424.764191	-114.748634	1452.482300	-396.808838	89.004684	1461.016357	-396.998749	98.801781	1751.966675	-506.857574	397.644806	1164.714111	-458.734741	-243.198090	1194.571411	-381.870300	343.163422	873.635376	-332.156982	-181.424835	895.733032	-409.917175	68.316650	1056.717163	537.682373	15.227392	900.586853	530.243713	212.121277
-434.469513	198.233322	956.893799	-425.146118	-65.626251	960.528870	-513.159241	223.424149	574.442871	-457.700836	-121.433990	581.742676	-520.236755	269.702209	87.659622	-523.699829	-161.636108	103.549141	-491.309357	294.668884	1439.021973	-424.771240	-114.678741	1452.477173	-396.798981	89.060181	1461.036377	-397.124023	98.870338	1752.027100	-506.585968	397.431763	1164.588867	-458.882050	-243.161072	1194.529053	-381.199249	342.477417	873.791504	-332.565735	-181.093170	895.660034	-409.939758	68.355469	1056.696289	537.508118	14.280211	900.655151	530.254150	211.122940
-434.431915	198.324768	956.903015	-425.241791	-65.516403	960.501282	-513.403259	223.709793	574.522522	-457.747040	-121.414337	581.738708	-520.401001	269.738190	87.685371	-523.684204	-161.667023	103.533600	-491.236786	294.766968	1438.984253	-424.807251	-114.607964	1452.433228	-396.779449	89.124306	1461.026855	-397.256653	98.934555	1752.079834	-506.314697	397.266235	1164.455078	-459.005035	-243.066635	1194.586182	-380.499878	341.739502	873.947388	-333.237000	-181.019836	895.389038	-409.953766	68.433044	1056.684570	537.152588	13.431197	900.730164	529.930420	210.743286
-434.413422	198.361496	956.904968	-425.307983	-65.444099	960.499512	-513.660522	224.001312	574.605469	-457.760406	-121.356544	581.709473	-520.579712	269.778778	87.711769	-523.673584	-161.644852	103.532341	-491.124634	294.869080	1438.975098	-424.809875	-114.562500	1452.426270	-396.776459	89.184814	1461.023315	-397.381195	99.000305	1752.123779	-506.077454	397.129059	1164.317871	-459.081543	-242.935226	1194.568726	-379.921631	341.077820	874.186768	-333.545074	-180.559402	895.381348	-409.973541	68.480194	1056.683960	537.113220	11.926267	900.881409	530.647461	208.594910
-434.385193	198.466736	956.893372	-425.389465	-65.334175	960.449463	-514.022034	224.486572	574.733948	-457.776245	-121.362747	581.720581	-520.847473	269.861450	87.757637	-523.626343	-161.624466	103.532646	-491.034882	294.964294	1438.934326	-424.850677	-114.479294	1452.374512	-396.779968	89.266159	1460.994019	-397.483185	99.091690	1752.126343	-505.871002	396.981659	1164.148804	-459.057159	-242.746155	1194.615479	-379.278992	340.385742	874.394287	-333.935486	-180.237213	895.324463	-409.988678	68.565628	1056.651245	536.881409	10.890388	901.006653	530.570007	207.543411
-434.340302	198.545105	956.882202	-425.444427	-65.215530	960.404785	-514.283203	224.862778	574.821167	-457.708344	-121.254677	581.704224	-521.040771	269.945984	87.759384	-523.628845	-161.630096	103.521553	-490.939636	295.083679	1438.867188	-424.894836	-114.416458	1452.319580	-396.761688	89.343750	1460.953003	-397.622925	99.129425	1752.173828	-505.689728	396.933075	1164.011108	-459.192017	-242.705826	1194.583496	-378.824707	339.752502	874.450317	-334.374359	-179.969620	895.217957	-409.993591	68.644447	1056.623657	536.252625	9.225007	901.122314	530.602356	206.644028
-434.310974	198.632462	956.832336	-425.544067	-65.126877	960.357117	-514.705627	225.387955	574.955750	-457.761139	-121.320129	581.678772	-521.351379	270.020081	87.799805	-523.654724	-161.627625	103.531128	-490.876617	295.171173	1438.813232	-424.920471	-114.323845	1452.272827	-396.791412	89.412239	1460.906494	-397.718170	99.194954	1752.181152	-505.530762	396.874664	1163.879883	-459.302277	-242.712784	1194.570801	-378.471863	339.138336	874.538635	-334.870209	-179.832687	895.067261	-410.027008	68.723618	1056.574829	536.353699	8.411465	901.328003	531.040771	205.276291
-434.277039	198.695450	956.788635	-425.635651	-65.016357	960.277405	-514.949219	225.718826	575.036438	-457.700043	-121.302490	581.642517	-521.539551	270.069855	87.823799	-523.648865	-161.629288	103.557098	-490.778442	295.293640	1438.759399	-425.009094	-114.251938	1452.209717	-396.792664	89.501228	1460.871460	-397.816895	99.249847	1752.167114	-505.391235	396.822296	1163.765869	-459.423615	-242.746445	1194.575073	-378.141296	338.502502	874.580627	-335.466492	-179.883240	894.816589	-410.045990	68.788177	1056.511475	535.509644	6.834588	901.448853	531.047607	204.119415
-434.195404	198.821930	956.765869	-425.703156	-64.891006	960.214783	-509.236389	219.915405	573.524658	-457.657776	-121.304749	581.624695	-517.434753	269.239624	87.287437	-523.640808	-161.612137	103.557190	-490.719330	295.426025	1438.728882	-425.096008	-114.135330	1452.149780	-396.816284	89.548492	1460.838257	-397.886292	99.313522	1752.144897	-505.272217	396.800232	1163.651978	-459.576324	-242.729065	1194.509888	-377.889099	337.957184	874.609314	-335.911804	-179.833954	894.673706	-410.037567	68.888062	1056.468994	535.071472	5.760390	901.607910	531.234253	203.294128
-434.090698	198.912720	956.752258	-425.764709	-64.827522	960.186584	-505.376892	216.703522	572.658508	-457.669800	-121.322563	581.570007	-514.941467	268.944397	86.963120	-523.708740	-161.612869	103.579872	-490.656311	295.535461	1438.691040	-425.182098	-114.047401	1452.088135	-396.851654	89.593727	1460.808350	-397.949219	99.376717	1752.138550	-505.177795	396.788025	1163.587891	-459.693848	-242.745224	1194.487305	-377.702881	337.448578	874.658813	-336.349823	-179.804199	894.540588	-410.026276	68.946739	1056.450562	534.679199	4.631218	901.744507	531.429016	202.850189
-434.024994	198.999542	956.729492	-425.839020	-64.711914	960.132690	-504.605377	216.168030	572.498352	-457.734894	-121.403343	581.594849	-514.456421	268.916473	86.898788	-523.694824	-161.602310	103.610237	-490.606903	295.643738	1438.674561	-425.264069	-113.963638	1452.051636	-396.886261	89.665710	1460.776367	-397.973114	99.469208	1752.067627	-505.120331	396.817474	1163.530640	-459.826782	-242.663651	1194.423340	-377.596710	336.982300	874.695862	-336.546082	-179.529434	894.545837	-410.021851	69.026306	1056.410889	534.274658	3.686511	901.951904	532.073975	201.185669
-433.949524	199.043137	956.694946	-425.866089	-64.683472	960.123718	-505.616913	216.937408	572.728149	-457.805969	-121.499931	581.588135	-515.071289	268.969147	86.976723	-523.795105	-161.625687	103.660652	-490.547577	295.761841	1438.638794	-425.368683	-113.890823	1452.007446	-396.936554	89.731628	1460.743042	-398.012695	99.502678	1752.065308	-505.055145	396.886444	1163.463745	-459.955292	-242.701538	1194.454102	-377.560760	336.524414	874.703003	-337.005402	-179.547180	894.396301	-410.002228	69.063828	1056.390015	533.887268	2.739074	902.066956	532.705933	199.861252
-433.861298	199.155426	956.700012	-425.944794	-64.557472	960.068237	-506.633301	217.792664	572.979553	-457.777771	-121.423500	581.543640	-515.671509	269.045563	87.058266	-523.781860	-161.618469	103.663803	-490.533600	295.865601	1438.598511	-425.489868	-113.817673	1451.967773	-396.980988	89.800797	1460.725586	-398.032776	99.567635	1752.027100	-505.037354	396.943604	1163.397827	-460.219055	-242.529266	1194.337036	-377.544373	336.144623	874.709656	-337.608368	-179.780426	894.107849	-409.995026	69.148041	1056.364990	533.455811	1.700129	902.156494	533.381348	198.740967
-433.756805	199.250107	956.675293	-425.974670	-64.450089	960.015808	-509.398529	220.189987	573.655640	-457.714722	-121.328201	581.535706	-517.465637	269.278351	87.292160	-523.734070	-161.540283	103.635452	-490.465271	295.945862	1438.580200	-425.626770	-113.751076	1451.945435	-397.041931	89.865776	1460.701294	-398.043915	99.610710	1751.985840	-505.017700	397.024384	1163.355347	-460.269958	-242.674393	1194.425659	-377.588226	335.823761	874.705261	-337.949188	-179.830582	894.052002	-409.963959	69.228554	1056.328003	533.054199	0.571177	902.156860	534.249695	197.529434
-433.653992	199.310547	956.662598	-425.994537	-64.394501	959.971436	-509.169952	219.999634	573.642273	-457.638428	-121.224327	581.502197	-517.299622	269.248993	87.267174	-523.703674	-161.523636	103.633179	-490.440735	296.035675	1438.562134	-425.735443	-113.692291	1451.933350	-397.081757	89.922707	1460.689209	-398.046997	99.663979	1751.954224	-505.037506	397.078552	1163.321411	-460.406830	-242.606781	1194.403076	-377.694885	335.542908	874.699402	-338.012024	-179.679901	894.101196	-409.927338	69.265381	1056.300903	532.450867	-0.446473	902.076050	534.716492	196.604202
-433.558502	199.395187	956.656189	-426.033142	-64.321503	959.931030	-508.737183	219.644867	573.568542	-457.525116	-121.106911	581.464417	-517.027588	269.178009	87.258102	-523.629395	-161.506989	103.628815	-490.402740	296.126587	1438.560181	-425.878174	-113.631042	1451.919067	-397.129822	89.960770	1460.690063	-398.054474	99.715981	1751.925659	-505.069794	397.189789	1163.314819	-460.606293	-242.561310	1194.392578	-377.850494	335.277649	874.699585	-338.273315	-179.730972	894.030823	-409.906342	69.321182	1056.279419	532.126282	-1.384216	902.058044	535.354736	195.433533
-433.444153	199.503006	956.673401	-426.057068	-64.202644	959.886047	-508.129944	219.173981	573.451172	-457.454681	-121.017403	581.428772	-516.657410	269.113525	87.221977	-523.602112	-161.487381	103.611671	-490.353760	296.219421	1438.525146	-426.004852	-113.575676	1451.883301	-397.161011	90.003815	1460.695679	-398.062195	99.751472	1751.898682	-505.117920	397.275848	1163.295532	-460.799561	-242.488159	1194.402954	-378.102661	335.043304	874.664185	-338.495850	-179.825150	893.953918	-409.869781	69.400848	1056.267944	531.555908	-2.614906	901.921753	536.003113	194.248764
-433.345245	199.536148	956.648499	-426.069336	-64.108765	959.867310	-507.946747	219.088226	573.428833	-457.015259	-120.426735	581.271179	-516.554871	269.132660	87.206383	-523.264465	-161.376724	103.532707	-490.328186	296.282593	1438.524414	-426.117889	-113.539307	1451.864502	-397.206665	90.043846	1460.666504	-398.052856	99.803650	1751.864014	-505.207703	397.384827	1163.305786	-461.054077	-242.436066	1194.391968	-378.391357	334.910614	874.595703	-338.944672	-180.173965	893.737915	-409.837524	69.458397	1056.248413	531.085876	-3.779728	901.738647	536.604309	193.079742
-433.304565	199.598434	956.655212	-426.126862	-64.055328	959.850403	-507.011047	218.437164	573.214294	-457.291077	-120.778160	581.324036	-516.024292	269.065552	87.124954	-523.436768	-161.401123	103.594673	-490.242889	296.343658	1438.520386	-426.231140	-113.508743	1451.840820	-397.226410	90.105278	1460.663452	-398.076172	99.832756	1751.831421	-505.301697	397.480377	1163.281982	-461.314606	-242.302841	1194.352051	-378.696564	334.815857	874.525391	-338.936951	-180.109589	893.792114	-409.852020	69.499886	1056.244873	530.745850	-5.058794	901.610779	537.317993	191.808792
-433.235413	199.643127	956.643860	-426.179413	-63.989601	959.815613	-508.560547	219.931732	573.585510	-457.315643	-120.796959	581.356323	-517.071716	269.238922	87.257744	-523.480774	-161.408752	103.594383	-490.183624	296.415222	1438.486084	-426.366486	-113.488235	1451.818115	-397.262299	90.163589	1460.650513	-398.084717	99.877937	1751.818115	-505.412079	397.606415	1163.290161	-461.587921	-242.304276	1194.368896	-379.067230	334.758240	874.424377	-339.342804	-180.485474	893.633240	-409.840912	69.537399	1056.221558	530.418152	-6.335065	901.493713	537.980042	190.549850
-433.195099	199.706528	956.656616	-426.225006	-63.915985	959.831543	-508.889832	220.403488	573.654785	-457.254303	-120.684677	581.355347	-517.373108	269.279877	87.309914	-523.421082	-161.381378	103.596741	-490.269775	296.411041	1438.292480	-426.491821	-113.440071	1451.797729	-397.297424	90.178581	1460.671387	-398.109222	99.913338	1751.798096	-505.536285	397.765381	1163.250610	-461.907104	-242.235550	1194.357788	-379.466187	334.736115	874.321777	-339.518219	-180.677078	893.597168	-409.847809	69.600586	1056.236816	529.970581	-7.632108	901.364807	538.424500	189.486923
-433.091034	199.809708	956.684875	-426.259766	-63.864609	959.816101	-508.544617	220.298935	573.629089	-457.287415	-120.623787	581.333679	-517.225952	269.303345	87.305923	-523.433472	-161.378342	103.586029	-490.212433	296.466827	1438.278564	-426.599518	-113.397079	1451.790405	-397.319489	90.214333	1460.677979	-398.130310	99.945663	1751.798950	-505.665833	397.865082	1163.273193	-462.291138	-242.458557	1194.319580	-379.926575	334.814545	874.201904	-339.657745	-180.863663	893.610291	-409.821960	69.650642	1056.245483	529.570129	-9.041370	901.211060	539.083801	188.058411
-433.044098	199.832916	956.674377	-426.307739	-63.835316	959.800781	-508.197632	220.104050	573.557434	-457.181641	-120.479355	581.339172	-517.064758	269.290833	87.288239	-523.420898	-161.413116	103.607826	-490.023560	296.654724	1438.455811	-426.712036	-113.361351	1451.775146	-397.343109	90.236694	1460.678345	-398.170349	99.968689	1751.808838	-505.788696	397.942749	1163.313232	-462.548706	-242.436447	1194.275391	-380.390503	334.929657	874.086121	-339.583069	-180.892517	893.744873	-409.814667	69.668190	1056.231201	529.213196	-10.261309	901.169312	539.544800	186.821884
-432.966888	199.851837	956.668762	-426.323608	-63.799522	959.792175	-507.906342	220.020416	573.502014	-457.192902	-120.406380	581.306763	-516.927246	269.271912	87.284958	-523.064758	-161.044449	103.399773	-489.981873	296.717010	1438.420776	-426.842834	-113.330032	1451.736572	-397.355377	90.268639	1460.676392	-398.229340	99.983978	1751.802246	-505.967651	398.053894	1163.317383	-462.829742	-242.546280	1194.254028	-380.914429	335.086761	873.925659	-339.885254	-181.288528	893.615540	-409.795044	69.687263	1056.226440	528.883057	-11.611282	901.103088	540.254333	185.150848
-432.915588	199.929611	956.660400	-426.360840	-63.696564	959.737427	-507.645355	219.883041	573.447327	-457.193542	-120.271744	581.281982	-516.812256	269.264709	87.257256	-523.028992	-161.022156	103.374138	-489.884613	296.784760	1438.402710	-426.954010	-113.311485	1451.732666	-397.369659	90.290916	1460.671509	-398.273560	100.036453	1751.775146	-506.115570	398.186707	1163.343384	-462.920044	-242.372910	1194.260742	-381.523346	335.318512	873.752808	-339.787903	-181.317169	893.757568	-409.779022	69.754089	1056.193481	528.516602	-12.939284	901.034241	540.880249	183.833939
-432.877045	199.958908	956.648743	-426.398102	-63.668121	959.736023	-507.483978	219.878067	573.427307	-457.311737	-120.295135	581.243103	-516.761047	269.256989	87.256706	-523.053894	-161.023453	103.366325	-489.814301	296.841278	1438.367920	-427.064148	-113.273071	1451.733032	-397.377991	90.308983	1460.655151	-398.338654	100.045822	1751.785645	-506.289307	398.280426	1163.353882	-463.075958	-242.359543	1194.271973	-382.142914	335.525757	873.536682	-339.862701	-181.499588	893.785034	-409.772705	69.781166	1056.185791	528.278748	-14.147565	900.991638	541.478455	182.433853
-433.171539	200.468369	956.669556	-427.406036	-63.017452	958.938049	-510.139740	222.398727	574.113464	-457.335480	-120.219383	581.066711	-518.585999	269.544373	87.484581	-523.008972	-161.006805	103.340683	-489.750366	296.891479	1438.332153	-427.171448	-113.247566	1451.747681	-397.392181	90.341927	1460.657715	-398.440491	100.025017	1751.829346	-506.463562	398.387665	1163.375977	-463.237610	-242.392593	1194.319580	-382.748230	335.813721	873.318848	-339.963623	-181.731842	893.799194	-410.167267	70.009026	1055.750122	527.866028	-15.629421	901.037415	542.144287	180.795715
-433.116302	200.566406	956.708191	-427.488464	-62.906517	958.889343	-511.769867	224.147598	574.579102	-457.394012	-120.141075	581.051636	-519.774292	269.776428	87.643417	-523.051392	-161.009613	103.360603	-489.700836	296.970184	1438.336304	-427.295380	-113.166595	1451.769775	-397.400146	90.343758	1460.662598	-398.506714	100.046646	1751.854248	-506.656708	398.479523	1163.425415	-463.358185	-242.438202	1194.380981	-383.369934	336.167511	873.122803	-340.119354	-182.003754	893.796143	-410.176056	70.070686	1055.744629	527.578552	-16.927732	901.111633	542.711853	179.418823
-433.086060	200.591034	956.708374	-427.548279	-62.847172	958.873840	-512.487793	224.941620	574.786682	-457.390289	-120.077385	581.097534	-520.323792	269.882690	87.721664	-523.011841	-160.998596	103.349457	-489.638428	296.999298	1438.324707	-427.402496	-113.140617	1451.798950	-397.425079	90.355774	1460.687012	-398.591003	100.055786	1751.879395	-506.865173	398.582733	1163.485352	-463.530090	-242.601456	1194.411865	-384.046326	336.551117	872.915344	-340.231201	-182.292862	893.819580	-410.187958	70.100174	1055.736572	527.286133	-18.265596	901.170410	543.222290	178.003052
-433.020355	200.561005	956.716614	-427.531860	-62.845909	958.927063	-513.263977	225.821487	575.016846	-457.406799	-120.024033	581.081848	-520.926514	270.017365	87.838951	-522.993652	-160.978867	103.353439	-489.558380	297.061768	1438.354248	-427.489136	-113.121475	1451.828735	-397.444794	90.372231	1460.697388	-398.658661	100.072647	1751.912964	-507.075287	398.697327	1163.530151	-463.613708	-242.655899	1194.500488	-384.741516	336.926697	872.690613	-340.345520	-182.565582	893.840942	-410.170898	70.098434	1055.771973	527.049500	-19.607521	901.206238	543.834595	176.548874
-432.945587	200.645996	956.727356	-427.581696	-62.782269	958.869629	-507.564026	220.193359	573.568359	-457.434631	-119.979240	581.065063	-516.903442	269.234558	87.278084	-522.965149	-160.969101	103.334557	-489.511261	297.096771	1438.340576	-427.571655	-113.071907	1451.850342	-397.447540	90.396568	1460.701538	-398.743744	100.083572	1751.930420	-507.281586	398.794556	1163.584839	-463.705475	-242.766235	1194.566528	-385.478302	337.557648	872.545349	-340.447388	-182.845078	893.866028	-410.153992	70.137886	1055.748169	527.384399	-20.452629	900.894470	544.649170	175.366577
-432.882202	200.718338	956.709778	-427.652222	-62.749821	958.836853	-507.621460	220.314255	573.578186	-457.434570	-119.949104	581.043701	-516.962830	269.271088	87.306358	-522.890381	-160.926056	103.310272	-489.449921	297.146729	1438.314331	-427.651581	-113.046356	1451.861816	-397.456940	90.405586	1460.678711	-398.820190	100.091721	1751.937256	-507.509949	398.901245	1163.629150	-463.804932	-242.857971	1194.573242	-386.165039	338.015930	872.292725	-340.499146	-183.080246	893.900635	-410.159302	70.174202	1055.723633	526.885071	-22.092846	900.955139	545.064270	173.867905
-432.846985	200.759949	956.685059	-427.716003	-62.707085	958.781616	-507.589813	220.353622	573.576965	-457.518036	-120.026085	581.076843	-516.973083	269.286469	87.302322	-522.971802	-160.940430	103.325272	-489.394348	297.173859	1438.308594	-427.723755	-113.009125	1451.876099	-397.458496	90.426834	1460.682373	-398.907776	100.101913	1751.963257	-507.734467	399.024200	1163.689941	-463.890747	-243.033524	1194.664551	-386.882538	338.533905	872.072266	-340.787292	-183.537933	893.768921	-410.159485	70.197731	1055.680908	526.447815	-23.691004	901.016724	545.578918	172.296310
-432.774139	200.745987	956.671021	-427.693268	-62.759575	958.804932	-507.562775	220.384247	573.568604	-458.932922	-121.782272	581.435791	-516.947998	269.310211	87.318596	-524.015747	-161.246414	103.607613	-489.362762	297.214722	1438.283325	-427.792999	-112.960846	1451.893311	-397.455933	90.437660	1460.685059	-398.988159	100.119438	1751.984009	-507.955902	399.136841	1163.722168	-463.923645	-243.082565	1194.706421	-387.572723	339.172699	871.765991	-340.873383	-183.760178	893.794556	-410.121582	70.174210	1055.687500	526.115662	-25.282516	901.067810	546.105652	170.782608
-432.723236	200.740387	956.670166	-427.691101	-62.739853	958.812012	-507.576630	220.427185	573.566772	-459.082977	-121.898407	581.453735	-516.971863	269.310303	87.316864	-524.110474	-161.280518	103.632645	-489.318848	297.254303	1438.277100	-427.880951	-112.967415	1451.895508	-397.459930	90.458511	1460.700073	-399.070984	100.130661	1752.010986	-508.180573	399.248077	1163.796509	-463.995697	-243.224014	1194.761475	-388.258362	339.738007	871.508728	-340.987335	-184.015488	893.786377	-410.094147	70.180618	1055.690430	525.877319	-26.704342	901.077393	546.613159	169.369125
-432.710327	200.681946	956.647766	-427.695282	-62.805843	958.831177	-507.556213	220.410416	573.570374	-459.123352	-121.840935	581.490356	-516.986694	269.302612	87.331192	-524.133179	-161.282043	103.637436	-489.285980	297.262634	1438.289185	-427.928436	-112.955788	1451.914673	-397.467651	90.471176	1460.706055	-399.154846	100.149574	1752.049561	-508.413818	399.377838	1163.844604	-464.013184	-243.201248	1194.795044	-388.940033	340.328674	871.254456	-340.808685	-184.059464	893.942383	-410.098511	70.132370	1055.690430	525.782532	-28.094179	901.114319	547.246521	167.861588
-432.648743	200.643845	956.660339	-427.673737	-62.814281	958.899109	-507.498535	220.391830	573.567261	-459.228363	-121.813660	581.529480	-516.958618	269.293488	87.303406	-524.164246	-161.274109	103.617035	-489.285431	297.278687	1438.258911	-427.993927	-112.952621	1451.917114	-397.463623	90.497925	1460.737183	-399.249756	100.160446	1752.082764	-508.655365	399.522217	1163.940918	-464.087799	-243.399994	1194.890991	-389.597321	340.958557	870.951538	-341.110809	-184.526184	893.830444	-410.076447	70.126442	1055.734497	525.693237	-29.434959	901.079651	547.874268	166.408142
-432.691589	200.649185	956.649231	-427.784302	-62.775612	958.843994	-507.555847	220.452209	573.577942	-459.293976	-121.794823	581.564575	-516.989197	269.297516	87.308289	-524.083557	-161.245758	103.590813	-489.258606	297.309387	1438.231812	-428.026947	-112.924347	1451.940186	-397.454132	90.511032	1460.736084	-399.320251	100.182472	1752.106689	-508.911469	399.674011	1164.010010	-464.128296	-243.435150	1194.920898	-390.309357	341.596100	870.797791	-341.175659	-184.819046	893.813721	-410.126251	70.127518	1055.696045	525.625061	-30.783089	901.022583	548.455261	165.154144
-432.689575	200.678757	956.643799	-427.860168	-62.752304	958.821655	-507.608887	220.444443	573.578918	-459.372406	-121.746223	581.562805	-517.017029	269.311218	87.292953	-524.157959	-161.257339	103.580505	-489.250580	297.334167	1438.226196	-428.019409	-112.893906	1451.946289	-397.455872	90.531158	1460.741333	-399.378204	100.206787	1752.121948	-509.150391	399.816132	1164.062866	-464.180176	-243.498672	1194.963379	-391.018677	342.413544	870.467590	-341.232147	-185.058792	893.808472	-410.149719	70.141937	1055.679565	525.674622	-32.078201	900.981384	549.078552	164.134552
-432.695709	200.635406	956.635864	-427.892639	-62.782475	958.835999	-507.567383	220.399933	573.542236	-459.475342	-121.774536	581.558838	-516.954224	269.317230	87.283577	-524.186401	-161.295532	103.586494	-489.247986	297.343201	1438.216553	-428.055054	-112.879585	1451.946167	-397.437622	90.557991	1460.737305	-399.435577	100.236069	1752.130615	-509.387665	399.962280	1164.123047	-464.192749	-243.554657	1194.965332	-391.706360	343.138763	870.350281	-341.120575	-185.152054	893.883179	-410.171143	70.111450	1055.683105	525.691223	-33.383266	900.931335	549.908142	162.452927
-432.671326	200.602493	956.631287	-427.828064	-62.825817	958.886536	-507.602905	220.370651	573.552979	-459.516083	-121.741600	581.586548	-516.966064	269.304321	87.284676	-524.195068	-161.309464	103.575966	-489.215637	297.344788	1438.220093	-428.040009	-112.882042	1451.954224	-397.426270	90.555374	1460.755615	-399.469879	100.269554	1752.143677	-509.627106	400.108276	1164.185669	-464.224304	-243.614273	1195.001099	-392.358429	343.780579	870.223816	-341.311859	-185.487442	893.797119	-410.144928	70.096542	1055.709595	525.736694	-34.668175	900.872009	550.589417	161.129791
-432.731812	200.618469	956.635803	-428.003387	-62.720528	958.822632	-507.680786	220.374664	573.575073	-459.553162	-121.745102	581.536560	-517.013550	269.309509	87.267944	-524.205994	-161.304871	103.558929	-489.216400	297.336456	1438.222412	-428.002350	-112.863846	1451.962524	-397.409485	90.562447	1460.764526	-399.480774	100.302361	1752.155273	-509.868469	400.278229	1164.278931	-464.248993	-243.621155	1195.032227	-392.953156	344.509979	870.108398	-341.344604	-185.684799	893.785461	-410.237091	70.123787	1055.675049	525.779846	-35.837440	900.843567	551.412781	159.587753
-432.747101	200.576340	956.648071	-427.983063	-62.778076	958.845215	-507.800171	220.417007	573.580688	-459.611664	-121.810165	581.571167	-517.059021	269.303040	87.279930	-524.226563	-161.310120	103.575027	-489.202423	297.342499	1438.245850	-428.040039	-112.871170	1451.975952	-397.386322	90.576241	1460.777832	-399.478302	100.341080	1752.167969	-510.136505	400.441528	1164.401489	-464.245789	-243.641342	1195.070679	-393.560883	345.077789	870.065857	-341.382446	-185.882294	893.791199	-410.244110	70.080299	1055.694336	525.905945	-37.182804	900.761841	552.161682	158.199448
-432.764679	200.526245	956.641479	-428.017822	-62.804100	958.900085	-507.970337	220.535324	573.635254	-459.617737	-121.826286	581.569336	-517.149170	269.319672	87.285736	-524.174438	-161.304794	103.547188	-489.208374	297.332397	1438.273804	-428.032562	-112.861633	1452.020996	-397.377960	90.566246	1460.784912	-399.482330	100.382545	1752.179688	-510.398895	400.607788	1164.515015	-464.270203	-243.658737	1195.091553	-394.184906	345.751526	869.990784	-341.253235	-185.911819	893.899658	-410.274078	70.063812	1055.718994	526.090210	-38.439411	900.640869	552.867004	156.856842
-432.818542	200.530045	956.648315	-428.124634	-62.782597	958.907532	-508.265625	220.737183	573.695313	-459.664612	-121.877342	581.570129	-517.339844	269.349121	87.305817	-524.190857	-161.309921	103.552505	-489.211639	297.336334	1438.273682	-427.975494	-112.846634	1452.050781	-397.359863	90.594650	1460.790161	-399.462006	100.427429	1752.178101	-510.646759	400.760406	1164.620972	-464.277710	-243.715485	1195.162109	-394.751312	346.478729	869.919434	-341.470642	-186.236221	893.800659	-410.346375	70.072884	1055.724487	526.344604	-39.725441	900.504822	553.611877	155.665604
-432.819183	200.470581	956.623169	-428.092590	-62.875172	958.958557	-508.549896	220.996155	573.757263	-459.667389	-121.911652	581.587158	-517.503479	269.387634	87.321205	-524.218079	-161.291870	103.576675	-489.219208	297.327148	1438.299927	-427.922180	-112.824448	1452.073120	-397.341492	90.603279	1460.790161	-399.433350	100.480682	1752.167847	-510.885193	400.951385	1164.748535	-464.274384	-243.700699	1195.192261	-395.316223	347.119049	869.924683	-341.507080	-186.404129	893.781250	-410.345734	70.027298	1055.740234	526.759827	-41.088642	900.354492	554.448853	154.446320
-432.912201	200.411133	956.597229	-428.178558	-62.892426	958.939026	-508.974762	221.293686	573.805359	-459.621033	-121.871887	581.565979	-517.755066	269.425629	87.340889	-524.202148	-161.307373	103.570549	-489.243317	297.315735	1438.324951	-427.847321	-112.797134	1452.084106	-397.325043	90.619667	1460.776733	-399.397217	100.515732	1752.146118	-511.124695	401.113403	1164.836792	-464.257416	-243.739944	1195.249512	-395.867798	347.786987	869.876526	-341.565155	-186.546494	893.795532	-410.413147	69.992401	1055.712891	527.059875	-42.279102	900.263611	555.199097	152.974258
-432.925568	200.409912	956.594910	-428.197296	-62.947491	958.970642	-509.432159	221.621933	573.938477	-459.559021	-121.869850	581.583252	-518.046814	269.473053	87.355293	-524.189514	-161.340271	103.557732	-489.234161	297.289673	1438.354736	-427.807465	-112.810669	1452.078491	-397.295074	90.616531	1460.787842	-399.359161	100.549583	1752.120605	-511.381348	401.259064	1164.965210	-464.239777	-243.746445	1195.249146	-396.366150	348.413727	869.836426	-341.376953	-186.480850	893.894226	-410.432617	69.976173	1055.728027	527.439758	-43.606922	900.187927	555.929626	151.864212
-432.989502	200.347427	956.564392	-428.257355	-63.015839	958.946716	-509.888916	221.981293	574.041260	-459.602539	-121.948936	581.558167	-518.329346	269.509644	87.417747	-524.209778	-161.366531	103.556740	-489.238831	297.289307	1438.420166	-427.753662	-112.803230	1452.085327	-397.283203	90.608551	1460.784424	-399.316498	100.585381	1752.107788	-511.636993	401.411743	1165.122559	-464.241730	-243.808807	1195.275391	-396.793640	348.984436	869.864868	-341.618439	-186.773895	893.769836	-410.472534	69.913818	1055.696289	527.792725	-44.616535	900.167908	556.386047	150.451797
-433.046753	200.349380	956.571350	-428.320099	-62.996014	958.916565	-510.378662	222.378479	574.167908	-459.595642	-121.975700	581.534119	-518.627197	269.564240	87.467743	-524.202515	-161.370224	103.553795	-489.263062	297.270966	1438.428101	-427.716858	-112.806007	1452.089478	-397.250366	90.612007	1460.797485	-399.256592	100.603317	1752.095337	-511.877289	401.598389	1165.253906	-464.198608	-243.842743	1195.268799	-397.293457	349.633270	869.858398	-341.465240	-186.684357	893.869568	-410.513916	69.910873	1055.681030	528.143494	-45.894489	900.028076	557.207397	149.405396
-433.096375	200.287186	956.567749	-428.346436	-63.065121	958.930237	-510.835663	222.716537	574.242065	-459.618927	-122.018578	581.549988	-518.922729	269.597290	87.497543	-524.150146	-161.345718	103.546417	-489.261658	297.256744	1438.493530	-427.650909	-112.824471	1452.119751	-397.254791	90.616524	1460.790283	-399.199371	100.634613	1752.070679	-512.099426	401.751953	1165.369507	-464.231110	-243.788620	1195.296021	-397.709229	350.252411	869.860168	-341.677032	-186.943100	893.756958	-410.549286	69.853424	1055.685425	528.616882	-47.118633	899.974426	557.976440	148.025436
-433.165314	200.206299	956.538330	-428.333374	-63.147331	958.948364	-511.272858	223.046814	574.344543	-459.651611	-122.120949	581.579041	-519.199097	269.674316	87.507210	-524.168396	-161.374969	103.542931	-489.319885	297.221954	1438.500854	-427.573151	-112.831535	1452.138916	-397.251190	90.618980	1460.790894	-399.134827	100.673454	1752.042847	-512.316772	401.946259	1165.495850	-464.138062	-243.990295	1195.370117	-398.126129	350.834625	869.866516	-341.724792	-187.022430	893.770508	-410.577850	69.795830	1055.679565	529.110046	-48.401897	899.884399	558.759338	146.749466
-433.173462	200.217560	956.576782	-428.327789	-63.149418	958.976074	-511.673431	223.336075	574.453979	-459.628937	-122.168884	581.547668	-519.401184	269.715637	87.532410	-524.248474	-161.417831	103.565125	-489.345398	297.204956	1438.527466	-427.511383	-112.839989	1452.164673	-397.239594	90.646034	1460.796753	-399.075836	100.710175	1752.015015	-512.526978	402.147461	1165.616211	-464.073517	-244.005157	1195.412231	-398.470490	351.382935	869.912537	-341.751678	-187.065643	893.785950	-410.587769	69.797272	1055.714478	529.614685	-49.591774	899.816956	559.431824	145.662796
-433.242065	200.138000	956.548157	-428.341492	-63.232941	958.979675	-511.807220	223.354614	574.450928	-459.565643	-122.177078	581.562988	-519.439209	269.723663	87.532974	-524.249329	-161.416183	103.551552	-489.398956	297.170593	1438.586670	-427.473267	-112.845924	1452.203125	-397.237885	90.643753	1460.817627	-398.996368	100.753059	1751.991699	-512.730713	402.344177	1165.739868	-464.000793	-244.050705	1195.478149	-398.890625	352.027954	869.926392	-341.792664	-187.105530	893.806946	-410.620270	69.732040	1055.699951	530.109924	-50.746166	899.707764	560.111084	144.435135
-433.301422	200.138718	956.573242	-428.382721	-63.223507	958.944153	-512.434875	223.904556	574.603760	-459.484253	-122.247299	581.533447	-519.860962	269.807648	87.577675	-524.167053	-161.413986	103.563179	-489.448517	297.138245	1438.603882	-427.403473	-112.849228	1452.225708	-397.249115	90.625038	1460.818481	-398.936432	100.773788	1751.958740	-512.948547	402.527771	1165.871948	-463.925873	-244.107269	1195.529419	-399.182220	352.532166	869.965820	-341.820679	-187.121109	893.814453	-410.664429	69.716118	1055.693726	530.717529	-51.924202	899.605591	560.795654	143.262451
-433.387970	200.148041	956.581299	-428.428558	-63.218006	958.891357	-511.955536	223.284439	574.485901	-459.416046	-122.285049	581.529175	-519.494446	269.704865	87.538910	-524.207825	-161.429962	103.573120	-489.524261	297.083649	1438.648315	-427.337280	-112.870407	1452.230713	-397.242126	90.619308	1460.833984	-398.855621	100.779709	1751.926270	-513.114990	402.703003	1165.976440	-463.864746	-244.173141	1195.569580	-399.364594	352.931763	870.017822	-341.814362	-187.116714	893.830139	-410.716522	69.704262	1055.668701	531.187134	-52.878342	899.458862	561.007202	142.686264
-433.481689	200.073700	956.562683	-428.429535	-63.294273	958.904602	-511.975067	223.217880	574.468872	-459.310760	-122.325890	581.491882	-519.489075	269.704041	87.532944	-524.189087	-161.462769	103.584854	-489.578003	297.035919	1438.693604	-427.268646	-112.886749	1452.252319	-397.241699	90.608414	1460.832886	-398.783997	100.813049	1751.894409	-513.293457	402.835480	1166.077026	-463.769135	-244.188599	1195.594116	-399.617798	353.420135	870.079712	-341.643188	-186.957458	893.961365	-410.760376	69.647964	1055.665161	531.774170	-53.902481	899.347656	561.527405	141.762039
-433.528687	200.033646	956.548767	-428.388184	-63.342224	958.947327	-511.995056	223.193146	574.458191	-459.215759	-122.397118	581.500610	-519.467468	269.688782	87.529625	-524.240723	-161.484375	103.591049	-489.778839	296.889801	1438.554810	-427.192810	-112.903236	1452.276367	-397.249298	90.622551	1460.833496	-398.709808	100.831085	1751.858398	-513.446045	402.999908	1166.120483	-463.686768	-244.261444	1195.624878	-399.800049	353.866974	870.140015	-341.591522	-186.905060	893.995667	-410.786163	69.631310	1055.683838	532.488525	-54.978714	899.211243	562.146729	140.664307
-433.566345	200.026352	956.557190	-428.373932	-63.346828	958.926086	-511.834717	222.965576	574.426147	-459.179718	-122.543419	581.504028	-519.342651	269.663757	87.508606	-524.162415	-161.477646	103.576637	-489.765228	296.938507	1438.743530	-427.129028	-112.931419	1452.288818	-397.263885	90.622711	1460.817749	-398.642151	100.856903	1751.815918	-513.579712	403.115234	1166.243530	-463.578979	-244.291183	1195.682617	-399.992249	354.317993	870.155762	-341.813599	-187.123856	893.878906	-410.808136	69.618156	1055.679688	533.177734	-55.912090	899.098694	562.616638	139.783066
-433.609955	199.936203	956.521667	-428.244293	-63.483025	959.005554	-511.559143	222.624390	574.331848	-459.184998	-122.675957	581.492737	-519.120483	269.604980	87.452873	-524.286255	-161.515228	103.615814	-489.856140	296.870789	1438.777954	-427.058899	-112.952660	1452.300537	-397.285858	90.624153	1460.797607	-398.581360	100.863785	1751.771362	-513.724731	403.257233	1166.345703	-463.474426	-244.356018	1195.717407	-400.160828	354.778564	870.179993	-341.596985	-186.909760	894.007202	-410.806305	69.560005	1055.709351	533.861267	-56.779354	898.943909	563.028381	138.956863
-433.729736	199.921417	956.495605	-428.300293	-63.499859	958.963989	-511.609039	222.574799	574.329346	-459.084198	-122.706772	581.465637	-519.133728	269.609436	87.465591	-524.248535	-161.484238	103.618774	-489.947266	296.830627	1438.773071	-426.960968	-112.956398	1452.322876	-397.298370	90.619774	1460.787842	-398.526154	100.867310	1751.726685	-513.855042	403.394073	1166.416870	-463.356232	-244.374542	1195.745483	-400.309937	355.174255	870.230774	-341.556671	-186.877945	894.027100	-410.890167	69.543365	1055.674805	534.607666	-57.704655	898.821899	563.433289	138.090576
-433.808685	199.948425	956.507141	-428.373047	-63.482620	958.915894	-511.600403	222.530289	574.312866	-459.042999	-122.780617	581.477417	-519.116577	269.593262	87.470749	-524.234558	-161.492859	103.624588	-490.154236	296.671844	1438.636841	-426.887573	-112.970940	1452.322998	-397.311951	90.604813	1460.766113	-398.465149	100.861671	1751.671387	-514.013306	403.537781	1166.489502	-463.226471	-244.384491	1195.772583	-400.417084	355.525146	870.277100	-341.498962	-186.813934	894.035400	-410.957794	69.543892	1055.655029	535.355286	-58.473709	898.717163	563.729004	137.455994
-433.874359	199.939819	956.497742	-428.361420	-63.513947	958.891357	-511.618988	222.450775	574.309631	-458.985321	-122.766823	581.433044	-519.105957	269.562225	87.475548	-524.158508	-161.489059	103.629745	-490.250519	296.616882	1438.646484	-426.808441	-113.008568	1452.327148	-397.335724	90.596001	1460.755005	-398.428131	100.855362	1751.621582	-514.127014	403.655609	1166.546997	-463.134399	-244.501526	1195.807007	-400.496368	355.873657	870.262085	-341.440948	-186.762238	894.053406	-410.987701	69.524055	1055.638672	536.147766	-59.228775	898.577209	564.128479	136.643387
-433.933716	199.923508	956.471863	-428.333740	-63.590645	958.899109	-511.649872	222.376419	574.318787	-458.933289	-122.811432	581.409119	-519.103027	269.565216	87.475151	-524.145508	-161.499557	103.630272	-490.325989	296.575531	1438.673706	-426.716522	-113.024155	1452.315674	-397.359650	90.580719	1460.747192	-398.380463	100.849472	1751.567139	-514.240112	403.748047	1166.596558	-463.004517	-244.562302	1195.805420	-400.550690	356.155365	870.308594	-341.363831	-186.700226	894.067017	-411.018951	69.496086	1055.632568	536.707397	-59.501354	898.422485	563.596375	137.134766
-433.986481	199.892654	956.453186	-428.268738	-63.642529	958.899536	-511.702759	222.350769	574.312317	-458.851685	-122.876816	581.417603	-519.079102	269.550690	87.454361	-524.164063	-161.513321	103.644829	-490.425690	296.492645	1438.641968	-426.622345	-113.091156	1452.325928	-397.408325	90.569328	1460.732788	-398.344360	100.843094	1751.511719	-514.348083	403.818481	1166.630371	-462.908600	-244.707840	1195.807007	-400.559509	356.428131	870.332275	-341.499298	-186.829742	893.937134	-411.024811	69.470459	1055.625610	537.691895	-60.573872	898.365417	564.638062	135.390320
-434.069885	199.860306	956.407776	-428.250793	-63.669014	958.878540	-511.769623	222.336182	574.302246	-458.809326	-122.954773	581.365662	-519.114746	269.530945	87.456268	-524.191895	-161.519608	103.653191	-490.441589	296.549164	1438.795288	-426.565521	-113.107750	1452.315063	-397.420929	90.558479	1460.710693	-398.306427	100.831337	1751.453003	-514.446106	403.829163	1166.649170	-462.772430	-244.805222	1195.792725	-400.559875	356.680267	870.328064	-341.397797	-186.760391	893.937256	-411.061615	69.457787	1055.593140	538.606873	-61.350712	898.302002	565.125488	134.594391
-434.077454	199.805344	956.405151	-428.124329	-63.736610	958.941345	-511.774567	222.260696	574.285461	-458.719818	-123.020668	581.370056	-519.055176	269.519287	87.447769	-524.246216	-161.592758	103.634544	-490.543579	296.466400	1438.789673	-426.457581	-113.164696	1452.308472	-397.456482	90.531525	1460.711670	-398.284424	100.812576	1751.393555	-514.520752	403.871765	1166.651489	-462.608612	-244.863266	1195.798462	-400.554535	356.925964	870.356079	-341.312927	-186.708450	893.942505	-411.042419	69.430161	1055.630981	539.535156	-61.881592	898.255493	565.321716	134.192291
-434.153748	199.823151	956.398865	-428.177643	-63.676266	958.857849	-511.862366	222.268585	574.325684	-458.593658	-123.045471	581.316345	-519.114685	269.526764	87.443054	-524.232788	-161.581329	103.633415	-490.683838	296.396942	1438.794678	-426.390472	-113.211380	1452.321777	-397.498169	90.512627	1460.726318	-398.271545	100.801727	1751.353271	-514.618408	403.879242	1166.682983	-462.439514	-244.835419	1195.801147	-400.499298	357.112976	870.410522	-341.183807	-186.633499	893.943604	-411.096893	69.442734	1055.584351	540.396179	-62.365162	898.281372	565.551575	133.679855
-434.208252	199.783035	956.406006	-428.096191	-63.707424	958.838013	-511.871643	222.227768	574.308228	-458.543976	-123.121918	581.292419	-519.106323	269.528656	87.445351	-524.250366	-161.577820	103.661751	-490.836639	296.326721	1438.800781	-426.325165	-113.267624	1452.328125	-397.548462	90.488937	1460.732788	-398.281891	100.790100	1751.316040	-514.705933	403.863770	1166.698853	-462.254395	-244.889954	1195.781006	-400.448730	357.281372	870.520203	-340.842407	-186.378815	894.071838	-411.095062	69.407196	1055.580322	541.252197	-62.765499	898.307068	565.646667	133.478729
-434.250519	199.736038	956.397400	-428.013641	-63.766552	958.857056	-511.895691	222.173325	574.304260	-458.438995	-123.183243	581.273804	-519.088562	269.512451	87.448715	-524.219910	-161.595001	103.675232	-490.989380	296.268921	1438.827515	-426.270386	-113.278763	1452.322388	-397.581787	90.450890	1460.738892	-398.298920	100.769073	1751.291870	-514.771179	403.850433	1166.729858	-462.098511	-244.978531	1195.785278	-400.365631	357.414032	870.574951	-340.943848	-186.534622	893.960693	-411.104767	69.373207	1055.591431	542.114197	-63.117641	898.348511	565.696777	133.277008
-434.326965	199.714005	956.401489	-427.976685	-63.784821	958.825256	-511.892334	222.129471	574.288574	-458.343811	-123.234245	581.274597	-519.084778	269.528229	87.430237	-524.267639	-161.614594	103.695175	-491.131958	296.176300	1438.833374	-426.199432	-113.332741	1452.357422	-397.624573	90.422234	1460.751343	-398.323700	100.749435	1751.262939	-514.838379	403.809265	1166.760620	-461.908875	-245.034943	1195.799072	-400.274567	357.489319	870.603394	-340.581696	-186.277740	894.094849	-411.134338	69.348137	1055.579590	542.897461	-63.377800	898.364319	565.754395	133.149506
-434.298828	199.612335	956.404419	-427.796600	-63.851254	958.877441	-511.880035	222.095810	574.283875	-458.247284	-123.294922	581.273804	-519.050781	269.542511	87.440292	-524.259521	-161.615906	103.706497	-491.280487	296.070374	1438.857910	-426.147339	-113.386253	1452.357910	-397.673248	90.394127	1460.759033	-398.358124	100.739197	1751.226563	-514.912476	403.740814	1166.768188	-461.701447	-245.078094	1195.820923	-400.125946	357.555969	870.671753	-340.425934	-186.223969	894.104797	-411.076874	69.293076	1055.616333	543.694214	-63.510777	898.440125	565.771118	133.058090
-434.345978	199.551910	956.417053	-427.690948	-63.915329	958.903381	-511.904755	222.080124	574.271729	-458.099945	-123.364319	581.268127	-518.969604	269.523315	87.386024	-524.291748	-161.643585	103.724907	-491.438568	295.973083	1438.904053	-426.073578	-113.441452	1452.403564	-397.712585	90.359657	1460.774048	-398.404663	100.724159	1751.196289	-514.989990	403.671417	1166.790283	-461.528778	-245.157013	1195.835327	-399.983887	357.571228	870.756287	-340.288574	-186.215744	894.145386	-411.074951	69.246696	1055.640869	544.465942	-63.546520	898.533569	565.755249	133.080963
-434.397247	199.503586	956.416809	-427.666107	-63.923794	958.869690	-511.917023	222.011948	574.260437	-457.692474	-123.020805	581.127808	-518.836609	269.498871	87.392258	-524.042358	-161.568420	103.687225	-491.587189	295.873993	1438.929199	-426.005737	-113.493454	1452.436035	-397.745270	90.318939	1460.783081	-398.451782	100.704231	1751.184570	-515.043884	403.612000	1166.809570	-461.349579	-245.278671	1195.860107	-399.841187	357.547974	870.831055	-340.074097	-186.141159	894.179321	-411.098267	69.211586	1055.626099	545.212402	-63.515057	898.636353	565.737549	133.224045
-434.289063	199.306885	956.436890	-427.225403	-64.206184	959.140686	-511.832428	221.896835	574.231140	-457.783447	-123.492760	581.300232	-518.944885	269.521301	87.388168	-524.162781	-161.620422	103.759109	-491.729675	295.792023	1438.976929	-425.959198	-113.542656	1452.435669	-397.787994	90.254501	1460.819946	-398.519287	100.670074	1751.172607	-515.082031	403.521118	1166.846436	-461.195435	-245.388000	1195.913208	-399.692505	357.487762	870.946716	-340.119141	-186.348389	894.076843	-410.943573	69.087059	1055.794189	545.917297	-63.348484	898.758240	565.695374	133.505539
-434.133301	198.969635	956.412292	-426.605591	-64.653809	959.616821	-511.704376	221.706940	574.194519	-457.673584	-123.623260	581.420471	-518.812988	269.461517	87.402122	-524.215027	-161.626007	103.786095	-491.877106	295.719543	1439.029053	-425.908997	-113.581123	1452.471191	-397.819031	90.209160	1460.851318	-398.577087	100.638664	1751.154785	-515.134827	403.422028	1166.877930	-461.021088	-245.507706	1195.921509	-399.524811	357.405701	871.055420	-339.904297	-186.320114	894.133057	-410.728455	68.910469	1056.051025	546.397583	-62.869858	899.037842	565.491333	133.806686
-434.162354	198.925629	956.438110	-426.540466	-64.710205	959.648499	-511.737640	221.626709	574.195801	-457.535309	-123.670341	581.398499	-518.793213	269.457825	87.394432	-524.197266	-161.648453	103.825485	-492.101196	295.541809	1438.888062	-425.879791	-113.615707	1452.473877	-397.862183	90.150749	1460.852417	-398.642120	100.604927	1751.132568	-515.197815	403.371094	1166.908447	-460.839264	-245.603989	1195.938354	-399.384766	357.304077	871.178650	-339.681854	-186.257629	894.202942	-410.733429	68.868759	1056.084229	546.946289	-62.388119	899.215515	565.336426	134.277115
-434.209229	198.888901	956.430603	-426.449982	-64.792038	959.636047	-511.786926	221.602875	574.195740	-456.993713	-123.191673	581.267639	-518.824524	269.451141	87.387367	-523.868164	-161.540878	103.763054	-492.074707	295.566162	1439.113159	-425.821411	-113.666725	1452.485107	-397.905762	90.091652	1460.861816	-398.722809	100.548424	1751.111084	-515.224182	403.217773	1166.953003	-460.700287	-245.420502	1195.895386	-399.220001	357.187958	871.273438	-339.439270	-186.256500	894.231812	-410.733124	68.816963	1056.078491	547.547241	-61.970089	899.301819	565.294250	134.764923
-434.232239	198.871567	956.420654	-426.366852	-64.841995	959.636414	-511.812073	221.528076	574.171753	-456.929535	-123.319160	581.255676	-518.783630	269.443695	87.378960	-523.913147	-161.579269	103.801018	-492.193115	295.450562	1439.088501	-425.783295	-113.744614	1452.475952	-397.925232	90.032677	1460.856323	-398.802979	100.488953	1751.087646	-515.260620	403.132294	1166.938232	-460.430634	-245.787567	1195.959595	-399.053711	357.046356	871.357544	-339.208130	-186.242050	894.302002	-410.722321	68.794312	1056.077271	547.977539	-61.409847	899.327759	565.153931	135.409546
-434.272156	198.806473	956.415833	-426.296722	-64.917366	959.629089	-511.851349	221.428177	574.171631	-457.173035	-123.825829	581.308960	-518.779480	269.439240	87.363556	-524.178955	-161.663132	103.866920	-492.274963	295.356903	1439.116455	-425.727539	-113.796638	1452.472290	-397.967316	89.984619	1460.838623	-398.890472	100.412521	1751.069946	-515.280579	403.046234	1166.949341	-460.201080	-245.827560	1195.992310	-398.886505	356.863464	871.446167	-338.935822	-186.214691	894.375549	-410.721924	68.730843	1056.074097	548.278503	-60.741062	899.363525	564.913879	136.171951
-434.322296	198.765671	956.409851	-426.216614	-64.972939	959.629150	-511.905121	221.385101	574.161987	-457.147583	-123.984535	581.280579	-518.777588	269.429382	87.373962	-524.271851	-161.688644	103.886536	-492.382843	295.268127	1439.144775	-425.695190	-113.853813	1452.483276	-398.010071	89.902748	1460.859009	-398.974670	100.361771	1751.025391	-515.296509	402.944977	1166.940308	-459.970245	-245.910461	1195.986206	-398.696228	356.613098	871.537903	-338.421661	-185.943100	894.588745	-410.727692	68.693855	1056.075073	548.507080	-59.973614	899.411377	564.691345	136.945709
-434.370758	198.704651	956.406372	-426.170135	-64.994133	959.603638	-511.908112	221.308029	574.170410	-456.988922	-123.997948	581.277771	-518.739685	269.406921	87.370125	-524.259644	-161.715881	103.890152	-492.478973	295.142883	1439.168823	-425.631714	-113.942352	1452.508545	-398.054169	89.839912	1460.874634	-399.082550	100.268311	1751.019043	-515.307190	402.846832	1166.955444	-459.790619	-246.006851	1196.003540	-398.546967	356.368561	871.612122	-338.212860	-185.975464	894.627380	-410.737274	68.651619	1056.062256	548.690796	-59.129124	899.437073	564.464539	137.781631
-434.410706	198.648224	956.384583	-426.096954	-65.051186	959.603271	-511.925323	221.243652	574.164429	-456.921631	-124.148300	581.248596	-518.612549	269.402191	87.350716	-524.229126	-161.721176	103.887573	-492.570190	295.063416	1439.178589	-425.654724	-114.005768	1452.508545	-398.074158	89.777954	1460.888550	-399.201050	100.144836	1751.053345	-515.317688	402.754730	1166.940796	-459.634521	-246.137161	1195.968140	-398.354279	356.111023	871.702026	-337.944946	-185.931030	894.700928	-410.738647	68.610680	1056.054443	548.787048	-58.274857	899.438660	564.201721	138.762726
-434.452423	198.546341	956.361389	-426.022919	-65.142982	959.605042	-511.932617	221.182434	574.132507	-456.781433	-124.172371	581.193115	-518.605713	269.395752	87.335945	-524.171082	-161.749176	103.904182	-492.664246	294.971588	1439.206543	-425.626282	-114.095306	1452.525024	-398.111450	89.699181	1460.900269	-399.316711	100.041435	1751.054077	-515.314270	402.626678	1166.927368	-459.452454	-246.231094	1195.987671	-398.170929	355.796661	871.790588	-337.935760	-186.169022	894.612427	-410.747711	68.531029	1056.048462	548.818542	-57.273643	899.420654	563.794800	139.856476
-434.497070	198.470901	956.362732	-425.953491	-65.238091	959.625000	-511.964081	221.138901	574.122864	-454.393250	-121.356049	580.549988	-518.592285	269.409241	87.327576	-522.557617	-161.242371	103.441612	-492.765839	294.870148	1439.220337	-425.614349	-114.189835	1452.531250	-398.170685	89.617088	1460.890991	-399.446503	99.935371	1751.056152	-515.313049	402.513397	1166.927002	-459.303223	-246.354477	1195.978271	-397.997375	355.536774	871.883850	-337.725830	-186.195313	894.658875	-410.768280	68.459969	1056.065430	548.785767	-56.285954	899.413879	563.413147	140.887955
-434.520691	198.397110	956.370972	-425.897217	-65.317101	959.614380	-511.983459	221.118225	574.117310	-453.333862	-120.346107	580.298096	-518.637329	269.397766	87.324318	-521.966064	-161.106491	103.292580	-492.881073	294.763092	1439.253418	-425.599518	-114.277435	1452.532959	-398.189362	89.533440	1460.906128	-399.559204	99.822723	1751.052246	-515.315552	402.407166	1166.905518	-459.126099	-246.080811	1195.929443	-397.842194	355.283051	871.929321	-337.475128	-186.207092	894.698669	-410.780487	68.381554	1056.069946	548.676819	-55.309284	899.386963	563.046326	141.823608
-434.579651	198.255676	956.347229	-425.848755	-65.416313	959.614258	-511.957336	221.039047	574.080811	-453.199310	-120.459419	580.283875	-518.601624	269.412048	87.339149	-521.994446	-161.138611	103.291763	-492.962463	294.642731	1439.282959	-425.582703	-114.375526	1452.546753	-398.223267	89.464439	1460.928223	-399.678925	99.716591	1751.043579	-515.297852	402.308716	1166.928345	-458.907440	-246.070663	1195.945068	-397.683319	354.950653	872.003967	-337.223328	-186.214142	894.778015	-410.808807	68.277534	1056.062256	548.517883	-54.219044	899.341980	562.604309	142.959763
-434.629364	198.120438	956.341125	-425.806519	-65.514412	959.621704	-511.959198	220.961792	574.080322	-453.218750	-120.675095	580.295166	-518.596985	269.396698	87.336601	-522.071960	-161.152985	103.335587	-493.015839	294.536621	1439.312988	-425.558319	-114.462852	1452.561890	-398.262512	89.363083	1460.936279	-399.780273	99.626640	1751.004883	-515.281677	402.211945	1166.941528	-458.721924	-246.186234	1195.930786	-397.527679	354.602753	872.117676	-336.736084	-186.076706	894.986389	-410.836456	68.172188	1056.067383	548.385620	-53.071964	899.256409	562.237549	144.066605
-434.673340	197.961441	956.338440	-425.704041	-65.680252	959.647339	-511.482697	220.419739	573.923645	-453.182281	-120.827972	580.316528	-518.267883	269.339996	87.286133	-522.178955	-161.196533	103.379395	-493.085632	294.438049	1439.352661	-425.530121	-114.548790	1452.593262	-398.293274	89.291023	1460.950562	-399.906372	99.483002	1751.046143	-515.264771	402.099060	1166.968018	-458.543854	-246.312546	1195.964966	-397.485626	354.384247	872.242432	-336.476044	-186.103104	895.056274	-410.833832	68.030182	1056.083740	548.296143	-51.779739	899.161255	561.869019	145.265778
-434.705200	197.860046	956.350708	-425.657959	-65.764374	959.648254	-511.478577	220.358139	573.920959	-452.683899	-120.416962	580.205627	-518.257751	269.323975	87.266907	-521.892578	-161.124802	103.284798	-493.138458	294.317200	1439.382935	-425.516479	-114.635056	1452.603638	-398.322815	89.205948	1460.949707	-400.000610	99.356895	1751.032227	-515.237183	401.995911	1166.966309	-458.383301	-246.481934	1195.974243	-397.359192	354.057190	872.280701	-336.247437	-186.167343	895.123108	-410.841827	67.938560	1056.093262	548.330566	-50.220139	899.049377	561.493408	146.568954
-434.763214	197.713989	956.330200	-425.601807	-65.912239	959.664124	-511.469879	220.271149	573.883667	-453.041199	-120.994453	580.316528	-518.236084	269.294128	87.262718	-522.150513	-161.217773	103.381325	-493.297699	294.101410	1439.230347	-425.495087	-114.714600	1452.607666	-398.372437	89.122726	1460.968628	-400.096802	99.223175	1751.022095	-515.235535	401.923370	1166.959229	-458.188049	-246.983353	1196.074585	-397.212372	353.662384	872.336121	-336.023834	-186.217972	895.198242	-410.852966	67.813164	1056.092651	548.352295	-48.519028	898.932495	561.179504	147.911713
-434.767212	197.669861	956.355713	-425.560608	-65.990128	959.684998	-511.442200	220.154327	573.881836	-453.035645	-121.147087	580.328491	-518.188965	269.285034	87.275642	-522.207642	-161.228333	103.415199	-493.364197	293.980927	1439.276367	-425.512268	-114.808739	1452.644531	-398.402649	88.999283	1460.984009	-400.204010	99.109001	1751.028076	-515.216675	401.803589	1166.980957	-458.082794	-247.169678	1196.105835	-397.093262	353.332489	872.394470	-336.024719	-186.476044	895.117188	-410.846588	67.753098	1056.118164	547.116272	-47.934731	899.255371	560.393127	148.892960
-434.818634	197.540482	956.353149	-425.523132	-66.146721	959.714783	-511.422943	220.025909	573.843323	-453.056274	-121.290390	580.353882	-518.175476	269.294342	87.272354	-522.302002	-161.272690	103.444122	-493.317657	293.976563	1439.486694	-425.529358	-114.920731	1452.653198	-398.449554	88.898056	1461.019531	-400.308716	99.001381	1751.032227	-515.190857	401.631653	1167.008911	-457.938782	-247.306335	1196.103149	-396.969788	353.005920	872.504456	-335.801575	-186.561401	895.170471	-410.875244	67.627739	1056.135742	546.459167	-46.645119	899.146179	559.900818	150.190170
-434.820801	197.401993	956.371094	-425.481812	-66.238205	959.745117	-511.409790	219.925903	573.840332	-453.028839	-121.378960	580.337646	-518.125671	269.286743	87.262573	-522.316223	-161.279541	103.422661	-493.374939	293.852570	1439.532837	-425.514282	-114.995712	1452.674194	-398.491699	88.793465	1461.058960	-400.414520	98.888329	1751.039673	-515.167908	401.491455	1167.005615	-457.836334	-247.463898	1196.116577	-396.834229	352.602173	872.570068	-335.553955	-186.631592	895.262024	-410.881439	67.520058	1056.164795	545.918457	-45.076004	899.081543	559.386353	151.631760
-434.842377	197.290344	956.364502	-425.430908	-66.377716	959.756409	-511.398651	219.835068	573.803162	-452.975647	-121.486305	580.349243	-518.113586	269.241608	87.252785	-522.306335	-161.292618	103.398430	-493.439148	293.733551	1439.532959	-425.565826	-115.097328	1452.668701	-398.524872	88.670006	1461.071167	-400.522095	98.764931	1751.041748	-515.149048	401.347992	1167.017822	-457.770447	-247.682220	1196.105347	-396.685333	352.164001	872.622070	-335.355896	-186.734146	895.318726	-410.886810	67.405556	1056.170776	545.411499	-43.279858	898.530823	559.033325	153.286560
-434.869537	197.154404	956.345764	-425.425293	-66.451691	959.755615	-511.384979	219.732971	573.778259	-453.010925	-121.630646	580.325867	-518.128357	269.270538	87.231155	-522.361694	-161.340637	103.420616	-493.487061	293.607269	1439.560547	-425.589447	-115.219986	1452.695435	-398.577637	88.563606	1461.081055	-400.634857	98.646523	1751.033081	-515.136963	401.191956	1166.989014	-457.633118	-247.826172	1196.133667	-396.559509	351.767181	872.638428	-335.161407	-186.821228	895.369263	-410.907013	67.309799	1056.162720	544.562683	-41.746525	898.797058	558.324036	154.799698
-434.872864	197.054993	956.315735	-425.372162	-66.580948	959.749756	-511.438232	219.699799	573.763794	-453.011627	-121.774643	580.306946	-518.182373	269.284546	87.223450	-522.410400	-161.378174	103.428413	-493.543640	293.504425	1439.561890	-425.613434	-115.331924	1452.705200	-398.609100	88.436462	1461.087158	-400.756531	98.507927	1751.023315	-515.111816	401.024445	1166.955200	-457.561310	-248.004578	1196.153564	-396.485870	351.468231	872.655457	-334.963104	-186.935196	895.438782	-410.890198	67.208084	1056.146118	543.620483	-40.128075	898.722351	557.739075	156.447891
-434.868469	196.932419	956.316833	-425.306885	-66.704376	959.745789	-511.396454	219.652344	573.755249	-452.970001	-121.866447	580.307678	-518.150879	269.264374	87.205269	-522.472046	-161.405701	103.455933	-493.575806	293.393158	1439.581055	-425.651459	-115.458366	1452.733887	-398.668671	88.337364	1461.096191	-400.862061	98.397064	1751.026367	-515.099243	400.868042	1166.953735	-457.413788	-248.074249	1196.194702	-396.373749	351.127350	872.709167	-334.575226	-186.829971	895.639160	-410.872009	67.087067	1056.147949	542.879028	-38.308838	898.587402	557.266113	158.103561
-434.875366	196.818787	956.293823	-425.287933	-66.828323	959.742615	-511.396332	219.556549	573.731323	-452.962524	-121.981575	580.332397	-518.154053	269.268311	87.226738	-522.473877	-161.430542	103.476402	-493.638672	293.285553	1439.597900	-425.709991	-115.568298	1452.776001	-398.705994	88.233009	1461.110718	-400.972443	98.272064	1751.038208	-515.076294	400.719543	1166.946899	-457.311584	-248.105743	1196.236572	-396.260162	350.755829	872.758057	-334.416473	-186.910995	895.708252	-410.886963	66.976761	1056.138672	542.081543	-36.485512	898.519836	556.821472	159.867737
-434.889038	196.664276	956.299744	-425.279144	-66.949715	959.758972	-511.392181	219.465958	573.703735	-452.962250	-122.092522	580.348999	-518.141907	269.269501	87.224388	-522.466431	-161.453354	103.470039	-493.656342	293.183319	1439.614014	-425.754089	-115.679504	1452.802979	-398.747467	88.098846	1461.131836	-401.092773	98.146263	1751.050659	-515.075439	400.547852	1166.935669	-457.279358	-247.863052	1196.209473	-396.189301	350.390228	872.792297	-334.293243	-187.073029	895.757202	-410.908417	66.843918	1056.153442	541.290955	-34.565102	898.425293	556.396545	161.712112
-434.889160	196.524841	956.302917	-425.245972	-67.074814	959.788330	-511.393005	219.397278	573.689270	-452.892120	-122.189781	580.352905	-518.172485	269.231598	87.208366	-522.478699	-161.465256	103.480751	-493.715393	293.077301	1439.646362	-425.813843	-115.787552	1452.827515	-398.792145	87.985268	1461.170532	-401.210236	98.016708	1751.058228	-515.079102	400.368286	1166.916992	-457.236359	-247.997131	1196.250488	-396.111389	350.028595	872.809021	-334.168457	-187.226028	895.817322	-410.923950	66.722832	1056.175781	540.561707	-32.582027	898.415955	555.968506	163.684906
-434.910217	196.377441	956.291687	-425.254425	-67.203651	959.787842	-511.415955	219.339615	573.675110	-452.895142	-122.336426	580.359558	-518.187622	269.230133	87.196609	-522.502319	-161.475067	103.466347	-493.714203	292.968262	1439.640991	-425.848846	-115.892349	1452.844482	-398.818146	87.879120	1461.184326	-401.317017	97.904381	1751.056641	-515.047913	400.211304	1166.902222	-457.205444	-248.164200	1196.254150	-396.018982	349.676758	872.822632	-334.017181	-187.363251	895.903931	-410.955933	66.589203	1056.173218	539.840332	-30.638056	898.402283	555.658325	165.818436
-434.939392	196.232376	956.266968	-425.255280	-67.367775	959.806335	-511.232697	219.124588	573.622437	-452.831207	-122.453087	580.298035	-518.035156	269.209747	87.182114	-522.467346	-161.466583	103.470108	-493.734802	292.855530	1439.633057	-425.868011	-115.997658	1452.852051	-398.869171	87.787254	1461.158691	-401.427490	97.794403	1751.043457	-515.051941	400.049805	1166.861450	-457.191864	-248.350113	1196.275269	-395.950226	349.393219	872.817078	-333.891998	-187.507568	895.963501	-410.986786	66.452042	1056.172852	539.171387	-28.646263	898.493713	555.402649	167.864334
-434.911621	196.114990	956.276123	-425.217834	-67.543633	959.859375	-510.717560	218.536209	573.462219	-452.765411	-122.486389	580.293518	-517.685425	269.161041	87.118431	-522.468933	-161.503693	103.463623	-493.770691	292.773376	1439.624023	-425.904877	-116.099892	1452.878174	-398.885101	87.675293	1461.170654	-401.533356	97.694496	1751.030762	-515.035706	399.893738	1166.814087	-457.217438	-248.644669	1196.302734	-395.878052	349.101257	872.824463	-333.820587	-187.679077	896.025085	-410.981995	66.321075	1056.208984	538.589172	-26.516869	898.620178	555.216492	169.904510
-434.981049	195.954529	956.259644	-425.276611	-67.666023	959.855957	-508.366699	216.361862	572.886841	-452.714264	-122.552200	580.288635	-516.101257	268.956940	86.941780	-522.473206	-161.505630	103.470673	-493.781952	292.665131	1439.613281	-425.938324	-116.214951	1452.906250	-398.908905	87.571663	1461.173340	-401.637421	97.588829	1751.039429	-515.030212	399.755219	1166.783569	-457.215424	-249.256912	1196.386841	-395.849182	348.805420	872.832397	-333.743195	-187.852234	896.088867	-411.045502	66.185593	1056.198853	537.951660	-24.438354	898.830078	555.009521	172.091736
-435.020355	195.750168	956.245239	-425.258636	-67.860168	959.904846	-506.582367	214.798645	572.461670	-452.681183	-122.643990	580.322754	-514.985229	268.825928	86.805550	-522.485596	-161.502228	103.478584	-493.804596	292.580902	1439.638428	-425.972809	-116.299004	1452.927002	-398.931061	87.456734	1461.202026	-401.735565	97.480568	1751.059692	-515.044800	399.596100	1166.770874	-457.237213	-249.491623	1196.422363	-395.808441	348.521606	872.833984	-333.714111	-188.083588	896.141907	-411.078003	66.013359	1056.219727	537.438782	-22.260025	899.035950	554.830322	174.184296
-435.033539	195.604507	956.272827	-425.285614	-67.961578	959.919922	-508.264984	216.003845	572.892090	-452.630798	-122.697281	580.321533	-516.005920	268.891632	86.925835	-522.429260	-161.488647	103.509827	-493.829773	292.450623	1439.640381	-426.020966	-116.417229	1452.979858	-398.956451	87.349457	1461.239990	-401.827515	97.391449	1751.086426	-515.033264	399.457703	1166.762451	-457.195984	-249.506836	1196.512451	-395.788971	348.205292	872.858887	-333.667084	-188.250259	896.234924	-411.112366	65.884041	1056.244019	537.051819	-20.093405	899.323059	554.711060	176.235428
-435.055450	195.404373	956.269165	-425.298889	-68.126289	959.959473	-512.205750	219.367065	573.863037	-452.673309	-122.798744	580.306519	-518.610962	269.263977	87.284637	-522.491089	-161.527222	103.516167	-493.831512	292.363251	1439.659790	-426.017487	-116.507576	1453.017334	-398.979584	87.238007	1461.267700	-401.906677	97.297546	1751.113403	-515.025513	399.288116	1166.755493	-457.114655	-249.485718	1196.590454	-395.646332	347.755524	872.912659	-333.675446	-188.467102	896.286438	-411.145691	65.718079	1056.264648	536.641235	-17.884506	899.539917	554.504150	178.229782
-435.061737	195.266983	956.266846	-425.300385	-68.247482	959.962463	-512.250671	219.311295	573.867798	-452.558929	-122.843979	580.305115	-518.616455	269.239990	87.267036	-522.474426	-161.520477	103.528343	-493.939270	292.166229	1439.476929	-426.048431	-116.583038	1453.058350	-398.987122	87.152054	1461.270386	-401.989380	97.215103	1751.123413	-515.027893	399.159546	1166.692505	-457.038513	-249.502228	1196.684082	-395.601257	347.451172	872.903015	-333.701141	-188.680939	896.320618	-411.162323	65.590775	1056.267334	536.256226	-15.708682	899.738342	554.198792	180.351624
-435.073761	195.206665	956.268677	-425.351135	-68.326012	959.915833	-512.333618	219.292770	573.857971	-452.555145	-122.895798	580.249146	-518.637451	269.270355	87.246429	-522.420288	-161.508453	103.531029	-493.965149	292.090363	1439.447144	-426.079407	-116.688408	1453.108154	-399.007507	87.058495	1461.282959	-402.054932	97.161255	1751.117188	-515.015686	399.064606	1166.670410	-457.085571	-249.662186	1196.729248	-395.588562	347.231384	872.892151	-333.923126	-189.094116	896.262512	-411.193390	65.500397	1056.245361	535.995361	-13.570767	899.853882	553.957397	182.379028
-435.067108	195.077545	956.244202	-425.411682	-68.485344	959.971619	-512.348755	219.213470	573.811951	-452.547974	-122.976707	580.268372	-518.606323	269.279419	87.229279	-522.422302	-161.518127	103.533943	-493.964996	292.017914	1439.453003	-426.126068	-116.775162	1453.162476	-399.009705	86.960014	1461.284546	-402.126892	97.096962	1751.131958	-515.007813	398.963745	1166.671387	-457.121338	-249.812576	1196.816162	-395.599426	347.003204	872.872375	-333.814850	-189.139862	896.422424	-411.238922	65.380341	1056.264038	535.621643	-11.525971	899.893921	553.479797	184.526672
-435.124878	194.912674	956.256653	-425.493744	-68.623718	960.025085	-512.398193	219.138031	573.786133	-452.579590	-123.074242	580.295959	-518.657898	269.302643	87.232079	-522.403442	-161.517975	103.517372	-493.928284	291.925140	1439.473511	-426.172028	-116.881859	1453.213745	-399.010956	86.863609	1461.322876	-402.202820	97.031387	1751.149536	-515.004089	398.864868	1166.675781	-457.342834	-250.366974	1196.857788	-395.627350	346.767273	872.882507	-333.828461	-189.345810	896.536133	-411.313843	65.242279	1056.297729	535.489746	-9.461079	899.889771	553.163574	186.580551
-435.154144	194.743195	956.247437	-425.605469	-68.788971	960.063965	-512.430847	219.059662	573.825500	-452.628693	-123.168060	580.298767	-518.655518	269.268799	87.214180	-522.329590	-161.540787	103.547379	-493.874390	291.824829	1439.552246	-426.202545	-116.975510	1453.291992	-399.015778	86.747307	1461.370117	-402.257843	96.959396	1751.188965	-514.987976	398.735321	1166.737793	-457.434906	-250.665909	1196.952637	-395.627991	346.560944	872.927002	-333.905457	-189.611984	896.613525	-411.385559	65.086876	1056.312500	535.289673	-7.465142	899.822632	552.801025	188.547318
-435.180573	194.465057	956.224304	-425.653259	-69.021149	960.150635	-512.080261	218.559036	573.718384	-452.646515	-123.212692	580.346619	-518.421265	269.193848	87.220146	-522.358643	-161.547913	103.521133	-493.821533	291.733093	1439.598633	-426.226868	-117.062920	1453.351074	-399.000427	86.631424	1461.401489	-402.301025	96.900665	1751.211914	-514.973083	398.621704	1166.759033	-457.497131	-250.833939	1197.054688	-395.659607	346.342896	872.939636	-333.972382	-189.878448	896.690918	-411.438873	64.870888	1056.346558	535.296448	-5.449736	899.784119	552.394592	190.526352
-435.182281	194.273376	956.184692	-425.703125	-69.198257	960.166382	-512.049805	218.412216	573.695679	-452.647491	-123.282417	580.310181	-518.416870	269.194336	87.208817	-522.363220	-161.550018	103.508690	-493.774048	291.646149	1439.583984	-426.280640	-117.130943	1453.375732	-399.001373	86.504578	1461.401123	-402.336365	96.846199	1751.220093	-514.954529	398.525421	1166.747925	-457.531281	-250.927917	1197.159424	-395.710144	346.182678	872.924988	-334.094391	-190.167938	896.731018	-411.467163	64.703659	1056.334839	535.195190	-3.566981	899.615479	551.900696	192.546967
-435.218018	194.079742	956.103882	-425.805298	-69.334518	960.146667	-512.326294	218.532349	573.682434	-452.593719	-123.314095	580.291931	-518.603455	269.199677	87.201836	-522.402588	-161.609665	103.497353	-493.705688	291.586060	1439.559448	-426.345245	-117.227959	1453.375244	-398.972382	86.407425	1461.364380	-402.348267	96.807274	1751.202026	-514.915222	398.451202	1166.708252	-457.595428	-251.063934	1197.225952	-395.754608	346.041840	872.894470	-334.404083	-190.638062	896.623718	-411.522644	64.557632	1056.281494	535.193970	-1.625019	899.428589	551.314575	194.682236
-435.259125	193.923080	956.047729	-425.918060	-69.487518	960.125244	-512.285034	218.349274	573.629944	-452.498474	-123.345047	580.288574	-518.543274	269.212677	87.160011	-522.312561	-161.594360	103.467155	-493.620605	291.510101	1439.533447	-426.382080	-117.339363	1453.400635	-398.938721	86.338188	1461.321533	-402.348663	96.787300	1751.166016	-514.866882	398.415009	1166.666016	-457.677582	-250.765839	1197.236328	-395.815216	345.937103	872.868286	-334.535461	-190.881760	896.637268	-411.587097	64.410995	1056.240112	535.077454	0.506047	899.160034	550.299927	197.371155
-435.297272	193.726196	956.020447	-426.020386	-69.663414	960.166260	-512.312561	218.234161	573.594849	-452.474884	-123.456955	580.331360	-518.552063	269.190247	87.136139	-522.597351	-161.986511	103.617966	-493.546417	291.449524	1439.519287	-426.421692	-117.450142	1453.437256	-398.895233	86.236664	1461.304688	-402.345490	96.758423	1751.161865	-514.805847	398.409729	1166.666016	-457.842896	-251.356644	1197.319702	-395.915283	345.968140	872.893066	-334.667053	-191.145294	896.689819	-411.669128	64.245216	1056.248779	535.223511	1.959244	898.988220	550.282654	198.790070
-435.373749	193.538467	956.040039	-426.178040	-69.766342	960.206604	-512.393066	218.145187	573.590759	-452.529022	-123.599556	580.321655	-518.599304	269.184265	87.161285	-522.516602	-161.963150	103.593575	-493.429108	291.361267	1439.543945	-426.481323	-117.537628	1453.451904	-398.861694	86.143509	1461.337769	-402.322815	96.731644	1751.176270	-514.756348	398.341156	1166.694702	-458.058716	-251.270279	1197.344727	-395.986328	345.887482	872.913330	-334.846252	-191.457001	896.719360	-411.790253	64.102341	1056.279419	535.392151	3.796550	898.875183	549.791931	200.658279
-435.422089	193.323700	956.082947	-426.310120	-69.907425	960.267395	-512.427246	217.968246	573.618469	-452.518677	-123.681389	580.341125	-518.579102	269.151459	87.205017	-522.436401	-161.971909	103.586037	-493.301819	291.289764	1439.589966	-426.502167	-117.615143	1453.492554	-398.815399	86.017876	1461.371948	-402.289795	96.709335	1751.207520	-514.693542	398.316223	1166.766968	-458.217682	-251.489380	1197.414673	-396.044281	345.512207	872.803467	-335.044220	-191.789230	896.743774	-411.891663	63.925320	1056.333496	535.446350	5.541938	898.728455	549.258362	202.499023
-435.494690	193.140915	956.105225	-426.435150	-70.061729	960.323730	-512.456177	217.834167	573.603821	-452.615723	-123.847359	580.349792	-518.542969	269.120880	87.221649	-522.495544	-161.995377	103.625351	-493.148895	291.199768	1439.650269	-426.539795	-117.721512	1453.528442	-398.755707	85.901863	1461.416260	-402.239563	96.690033	1751.229370	-514.627686	398.248322	1166.804321	-458.321899	-251.964035	1197.535278	-396.130646	345.393677	872.789673	-335.262878	-192.080307	896.786011	-412.002533	63.765556	1056.374878	535.541565	7.292320	898.676392	548.713074	204.200577
-435.615509	192.932098	956.062927	-426.615295	-70.211784	960.327759	-512.643921	217.843811	573.609741	-452.632904	-123.884438	580.352539	-518.613098	269.119812	87.211357	-522.449585	-162.027496	103.576614	-492.911011	291.223083	1439.814087	-426.566620	-117.803131	1453.537598	-398.709351	85.811325	1461.405518	-402.173584	96.687149	1751.226318	-514.536072	398.188599	1166.836670	-458.463013	-252.051971	1197.592896	-396.200287	345.314423	872.747864	-335.452393	-192.335236	896.778198	-412.149719	63.599724	1056.354858	535.703552	9.064473	898.622192	548.015991	206.188339
-435.699280	192.780502	956.014709	-426.780396	-70.359612	960.312927	-512.570740	217.601624	573.518311	-452.661560	-123.917557	580.306580	-518.495056	269.102081	87.161995	-522.446777	-162.031952	103.562988	-492.791992	291.144012	1439.753906	-426.591705	-117.896660	1453.530640	-398.652557	85.740395	1461.352051	-402.100159	96.694099	1751.187256	-514.484741	398.177063	1166.796875	-458.650757	-252.227768	1197.649170	-396.307098	345.293396	872.684875	-335.659973	-192.603180	896.756104	-412.257690	63.457157	1056.319946	535.716919	10.690919	898.535889	547.299316	208.000198
-435.792938	192.596024	955.950134	-426.890961	-70.549942	960.338257	-509.609100	214.734726	572.694885	-452.698395	-123.942604	580.298218	-516.466736	268.825897	86.844490	-522.385803	-162.052444	103.509758	-492.662292	291.077179	1439.691162	-426.604126	-117.978683	1453.553223	-398.592010	85.667473	1461.304810	-402.011230	96.707542	1751.148926	-514.418640	398.191254	1166.767944	-458.792725	-252.317307	1197.681396	-396.515778	345.470856	872.557678	-335.713013	-192.705963	896.866699	-412.358063	63.302040	1056.299316	535.769897	12.231776	898.483215	546.731079	209.571625
-435.960693	192.437408	955.878418	-427.090851	-70.757896	960.270508	-507.447418	212.839661	572.111389	-452.769226	-124.002724	580.262756	-515.042664	268.697174	86.617050	-522.368530	-162.084488	103.482513	-492.533600	291.041595	1439.645264	-426.647827	-118.070129	1453.541138	-398.525055	85.580551	1461.247925	-401.905151	96.720573	1751.110718	-514.354004	398.185577	1166.723145	-458.991760	-252.509735	1197.721191	-396.644592	345.529480	872.465637	-336.171753	-193.232986	896.706055	-412.497467	63.118843	1056.220947	535.833862	13.638311	898.450195	546.207092	210.979889
-436.087097	192.333328	955.884766	-427.284943	-70.874825	960.209595	-506.974457	212.311707	571.987854	-452.777008	-123.984795	580.266235	-514.685913	268.661285	86.617622	-522.350220	-162.087799	103.485016	-492.399506	290.983643	1439.634766	-426.666687	-118.142616	1453.538818	-398.480164	85.477913	1461.238525	-401.777588	96.721504	1751.095459	-514.253174	398.148102	1166.726440	-459.217682	-252.658951	1197.740601	-396.730530	345.518982	872.429932	-336.261292	-193.383987	896.776245	-412.625092	62.979252	1056.187988	535.963074	15.087811	898.511353	545.500977	212.527573
-436.232391	192.133469	955.887207	-427.460938	-71.011703	960.192749	-507.453461	212.551331	572.096558	-452.702606	-123.913177	580.268616	-514.945068	268.651703	86.682587	-522.240906	-162.106369	103.462219	-492.230011	290.919525	1439.663086	-426.692963	-118.217537	1453.559692	-398.384827	85.347855	1461.254761	-401.639221	96.720802	1751.115112	-514.166443	398.083588	1166.757324	-459.423492	-252.791641	1197.778442	-396.822174	345.393005	872.389526	-336.717041	-193.868469	896.650940	-412.753265	62.802979	1056.174683	536.246094	16.324686	898.618530	545.381165	213.294357
-436.323029	192.022903	955.926514	-427.599518	-71.142059	960.202942	-509.311493	213.923660	572.539490	-452.701263	-123.920280	580.251404	-516.091675	268.709290	86.852295	-522.202576	-162.103882	103.435440	-492.072876	290.841888	1439.672241	-426.714661	-118.305618	1453.596924	-398.291351	85.232872	1461.292358	-401.480591	96.718468	1751.123535	-514.068970	397.998627	1166.778687	-459.593018	-252.896103	1197.872803	-396.894379	345.343689	872.362366	-337.021393	-194.174988	896.643066	-412.868896	62.668007	1056.199951	536.380310	17.641136	898.662170	544.851074	214.569794
-436.462006	191.875153	955.922668	-427.762909	-71.240395	960.249207	-509.839233	214.230301	572.626648	-452.739349	-123.922920	580.204773	-516.378662	268.734131	86.895935	-522.234192	-162.124435	103.434242	-491.916595	290.805267	1439.680176	-426.705933	-118.367859	1453.641235	-398.216461	85.154861	1461.279785	-401.317230	96.730690	1751.109741	-513.988953	397.951782	1166.822510	-459.816406	-253.019485	1197.956909	-397.016571	345.351379	872.279480	-337.377747	-194.440399	896.616760	-413.016602	62.562397	1056.220093	536.376648	19.074938	898.698730	543.830261	216.442184
-436.608124	191.798752	955.927795	-427.926239	-71.348114	960.270752	-509.842194	214.154633	572.561401	-452.730835	-123.881516	580.200012	-516.308594	268.762634	86.860268	-521.608459	-161.856873	103.296951	-491.773712	290.745605	1439.635620	-426.735992	-118.420830	1453.677124	-398.152924	85.094818	1461.254272	-401.143219	96.765167	1751.073242	-513.908875	397.899384	1166.768311	-459.986115	-253.037323	1198.014160	-397.147766	345.448853	872.188293	-337.534851	-194.519394	896.699951	-413.168182	62.475029	1056.232666	536.347717	20.171354	898.653564	543.237915	217.712204
-436.758362	191.729950	955.899536	-428.115631	-71.411819	960.270874	-509.794342	213.996613	572.490540	-452.687927	-123.779503	580.152283	-516.255066	268.787109	86.781364	-522.127808	-162.106262	103.331108	-491.651825	290.713623	1439.561523	-426.723480	-118.495483	1453.688599	-398.083832	85.034744	1461.181885	-400.968262	96.806366	1750.985107	-513.853516	397.898865	1166.751221	-460.183960	-253.125763	1198.108276	-397.263062	345.554565	872.055847	-338.172882	-195.019989	896.549927	-413.323883	62.416985	1056.215698	536.595398	21.141357	898.694946	543.110352	218.333221
-436.953674	191.672958	955.851318	-428.314484	-71.457878	960.218872	-509.900757	213.920273	572.447327	-454.525635	-125.915344	580.589966	-516.268494	268.812500	86.784142	-523.369629	-162.464401	103.672287	-491.556610	290.661407	1439.500977	-426.736511	-118.568100	1453.689819	-398.033295	84.969971	1461.108032	-400.764709	96.843735	1750.945313	-513.796570	397.854736	1166.692017	-460.364044	-253.154694	1198.165039	-397.382782	345.609802	871.956604	-338.572144	-195.321884	896.513062	-413.481415	62.365044	1056.157837	536.647156	22.293049	898.718201	542.429382	219.525284
-437.117218	191.664459	955.896423	-428.537689	-71.449196	960.127502	-510.060883	213.915878	572.464600	-456.614044	-128.530777	581.097229	-516.268799	268.789307	86.792122	-524.865295	-162.995102	104.062149	-491.464996	290.609100	1439.482910	-426.749817	-118.639160	1453.671509	-397.941162	84.858292	1461.070190	-400.560730	96.861107	1750.907227	-513.732422	397.780457	1166.676270	-460.599670	-253.392670	1198.179443	-397.450165	345.617432	871.908508	-338.964783	-195.572708	896.476868	-413.627197	62.311462	1056.126709	537.039673	23.030815	898.735413	542.678406	219.529953
-437.309143	191.558548	955.897461	-428.755035	-71.464767	960.050903	-510.276154	213.919922	572.520020	-456.847198	-128.758286	581.153503	-516.341614	268.753998	86.812454	-524.925232	-163.038666	104.078850	-491.326691	290.548706	1439.494995	-426.726624	-118.703735	1453.658691	-397.861420	84.771271	1461.045898	-400.333038	96.877975	1750.879639	-513.671509	397.694641	1166.673950	-460.809631	-253.547150	1198.188843	-397.544861	345.593323	871.880371	-339.154755	-195.638062	896.519226	-413.779785	62.222206	1056.079346	536.944763	24.411589	898.727966	541.498657	221.366516
-437.459747	191.538010	955.926941	-428.920990	-71.461288	959.992981	-510.438202	213.912582	572.534973	-456.842529	-128.609360	581.135071	-516.324402	268.715485	86.868141	-524.870544	-163.006073	104.050781	-491.234589	290.481689	1439.474121	-426.667511	-118.764473	1453.649780	-397.796021	84.687134	1461.029175	-400.104004	96.901192	1750.851074	-513.618408	397.620148	1166.672729	-461.018463	-253.694046	1198.217651	-397.631226	345.563721	871.820374	-339.536102	-195.839325	896.463013	-413.898346	62.181328	1056.057983	536.877747	25.588121	898.726440	540.561829	222.653854
-437.635345	191.528275	955.912720	-429.090698	-71.443146	959.965698	-510.455231	213.784866	572.552063	-457.019165	-128.679092	581.175415	-516.238586	268.700867	86.829926	-524.884033	-163.046951	104.046051	-491.134674	290.457184	1439.460449	-426.628571	-118.811829	1453.622559	-397.732910	84.651314	1460.995117	-399.883972	96.947784	1750.817383	-513.565308	397.565430	1166.650757	-461.226715	-253.846893	1198.279297	-397.749634	345.632721	871.734375	-339.989014	-196.104431	896.355713	-414.033752	62.182426	1056.030029	536.842957	26.700172	898.697449	539.684753	223.882935
-437.786438	191.530457	955.889221	-429.229492	-71.484573	959.977539	-510.592316	213.780411	572.500244	-457.246887	-128.746368	581.221619	-516.231384	268.743073	86.824165	-524.957336	-163.069168	104.065094	-491.049805	290.442108	1439.416870	-426.546661	-118.852409	1453.665771	-397.690125	84.655846	1460.947510	-399.647827	96.986977	1750.768311	-513.534546	397.510681	1166.604736	-461.456787	-253.943985	1198.368042	-397.877106	345.736145	871.632080	-340.642578	-196.499451	896.179626	-414.150513	62.177361	1056.018311	536.991333	27.518236	898.653320	539.296265	224.943604
-437.951904	191.551163	955.849915	-429.389771	-71.457726	959.971863	-510.694336	213.800400	572.469971	-457.292572	-128.576202	581.192078	-516.235718	268.771515	86.758720	-524.931152	-163.021378	104.013916	-491.011536	290.451904	1439.357788	-426.489868	-118.895676	1453.649536	-397.650360	84.662727	1460.876709	-399.403595	97.046249	1750.718384	-513.525818	397.478210	1166.549072	-461.650391	-254.005081	1198.422119	-398.003906	345.803040	871.524658	-341.115662	-196.707825	896.101135	-414.285126	62.214939	1055.989868	537.021973	28.328800	898.656189	538.938049	225.528900
-438.156036	191.564255	955.845581	-429.503540	-71.448158	959.939575	-510.878204	213.822372	572.430664	-457.619263	-128.710251	581.304260	-516.235657	268.770447	86.744888	-525.049744	-163.068481	104.027863	-490.974731	290.440826	1439.339600	-426.414154	-118.901031	1453.640991	-397.616516	84.657791	1460.822632	-399.180389	97.097313	1750.656372	-513.538086	397.440826	1166.509155	-461.798981	-254.043442	1198.472656	-398.109924	345.804565	871.460693	-341.345612	-196.674835	896.154602	-414.411804	62.223431	1055.965210	536.858032	29.116373	898.628601	537.983765	226.524399
-438.328674	191.693726	955.896973	-429.673981	-71.348442	959.858337	-511.136597	213.927277	572.509399	-457.865143	-128.699127	581.307373	-516.297729	268.764526	86.762535	-525.143738	-163.078079	104.027954	-490.925476	290.443604	1439.347656	-426.348297	-118.932922	1453.593994	-397.580811	84.633522	1460.775879	-398.960297	97.120621	1750.624756	-513.556030	397.366364	1166.489624	-461.990997	-254.180649	1198.484253	-398.203827	345.766632	871.411255	-341.793671	-196.873627	896.002136	-414.534760	62.289986	1055.941772	536.751282	29.980738	898.611755	537.041992	227.730209
-438.518158	191.800674	955.926208	-429.823303	-71.231361	959.739746	-511.343414	213.946854	572.584778	-457.966492	-128.483276	581.302246	-516.311035	268.733978	86.767967	-525.031555	-163.075348	103.953125	-490.909363	290.457184	1439.376099	-426.305817	-118.932564	1453.530396	-397.546082	84.609581	1460.762939	-398.752838	97.137901	1750.591431	-513.589478	397.284546	1166.508667	-462.218079	-254.329727	1198.461426	-398.305878	345.717163	871.402710	-342.541382	-197.369827	895.678040	-414.646942	62.351650	1055.886841	536.876404	30.632198	898.618347	536.612488	228.080307
-438.663300	191.920349	955.973694	-429.906525	-71.140884	959.674011	-511.563568	213.929855	572.634705	-458.198822	-128.362732	581.288757	-516.315674	268.730469	86.804955	-525.062378	-163.078247	103.922562	-491.042755	290.325714	1439.202393	-426.218353	-118.934402	1453.475708	-397.495087	84.607819	1460.715088	-398.543518	97.168823	1750.560059	-513.653870	397.250641	1166.471313	-462.342529	-254.378372	1198.450195	-398.396606	345.649872	871.384460	-342.998688	-197.533722	895.539856	-414.734711	62.419712	1055.873169	536.810425	31.492092	898.616516	535.648010	229.185562
-438.867767	192.022644	955.967834	-430.026428	-71.025696	959.637878	-511.432404	213.705200	572.582703	-458.377563	-128.227997	581.340210	-516.174072	268.755310	86.810410	-525.066101	-163.075302	103.910896	-491.087433	290.351013	1439.192627	-426.117432	-118.905975	1453.425537	-397.484711	84.655396	1460.680664	-398.346344	97.208832	1750.537842	-513.740967	397.251831	1166.468384	-462.509308	-254.431305	1198.435913	-398.537109	345.698273	871.360107	-343.474518	-197.705246	895.376221	-414.857758	62.524765	1055.844482	536.787659	32.027618	898.621399	534.996826	229.796051
-439.035095	192.152695	955.983887	-430.118866	-70.875526	959.628113	-511.267090	213.456863	572.487793	-458.654633	-128.174957	581.366699	-515.911621	268.748260	86.750908	-525.089417	-163.066788	103.912025	-491.144562	290.407135	1439.154663	-425.990723	-118.855026	1453.389282	-397.458344	84.724602	1460.638672	-398.173431	97.266685	1750.511597	-513.831421	397.219147	1166.430664	-462.613495	-254.378174	1198.424683	-398.696411	345.742279	871.295898	-343.678040	-197.619186	895.344116	-414.963470	62.661739	1055.842773	536.743469	32.457859	898.629822	534.391846	229.981323
-439.263214	192.273651	955.964355	-430.202271	-70.733391	959.606445	-511.005432	213.165680	572.369568	-458.879791	-128.021927	581.453003	-515.620300	268.733124	86.670578	-525.147827	-163.041718	103.878296	-491.244812	290.436615	1439.121948	-425.868713	-118.788216	1453.350952	-397.450165	84.823929	1460.601318	-398.021301	97.314484	1750.503784	-513.958801	397.220764	1166.407349	-462.708710	-254.331833	1198.422974	-398.852600	345.810699	871.261353	-344.108765	-197.768677	895.188965	-415.075775	62.804825	1055.813232	537.071838	33.344292	898.728394	533.830566	230.525467
-439.450562	192.427353	956.016663	-430.257111	-70.526367	959.579895	-510.720825	212.798111	572.265869	-458.995178	-127.706192	581.493896	-515.285767	268.682831	86.603775	-525.105713	-162.980499	103.843010	-491.356232	290.499054	1439.132935	-425.724915	-118.715973	1453.313843	-397.432617	84.945671	1460.600342	-397.891632	97.356148	1750.522217	-514.124695	397.225494	1166.405151	-462.833862	-254.259155	1198.419434	-398.989441	345.740051	871.278748	-344.549225	-197.858246	895.029724	-415.164978	62.967136	1055.820068	536.510193	33.601208	898.692383	532.727051	231.399155
-439.640625	192.610931	956.096619	-430.318298	-70.309952	959.561157	-510.469513	212.458405	572.212280	-459.146057	-127.369232	581.569214	-514.996948	268.645081	86.579323	-525.017090	-162.932358	103.799110	-491.344696	290.672241	1439.389893	-425.638733	-118.648254	1453.240723	-397.411163	85.020370	1460.593018	-397.781525	97.405090	1750.562500	-514.271057	397.147125	1166.470703	-462.926453	-254.226105	1198.414917	-399.117889	345.637665	871.316650	-345.194305	-198.145309	894.737793	-415.251953	63.141514	1055.843506	536.460510	33.967278	898.738770	532.168335	231.443954
-439.805542	192.796356	956.158142	-430.329620	-70.047089	959.529907	-510.305725	212.282150	572.217529	-459.549683	-127.317032	581.635620	-514.745972	268.644318	86.614510	-525.138184	-162.951721	103.760872	-491.469513	290.767151	1439.468262	-425.490601	-118.532280	1453.159302	-397.408203	85.091118	1460.597534	-397.695282	97.452042	1750.603760	-514.462585	397.126434	1166.510986	-462.981049	-254.169083	1198.343384	-399.273529	345.540649	871.366272	-345.577087	-198.196625	894.527771	-415.296875	63.344612	1055.850342	536.220520	34.688107	898.769531	530.919373	232.125961
-439.970673	193.075668	956.225403	-430.326813	-69.815857	959.510437	-510.412018	212.254913	572.280762	-459.981506	-127.152603	581.704041	-514.644653	268.629425	86.610878	-525.199158	-162.987488	103.769432	-491.611908	290.851471	1439.518066	-425.341888	-118.424904	1453.068359	-397.384430	85.211533	1460.593018	-397.626068	97.513054	1750.642334	-514.702759	397.129791	1166.550293	-463.024414	-254.074081	1198.257813	-399.433105	345.447968	871.404175	-345.920990	-198.229279	894.311157	-415.347504	63.580894	1055.868408	536.128296	35.144638	898.760986	530.185791	232.469757
-440.547241	193.864883	956.291992	-431.310150	-68.936165	958.679504	-511.074921	212.678665	572.455200	-460.337769	-126.945244	581.526794	-514.906433	268.643982	86.637054	-525.255859	-162.984802	103.730927	-491.777985	290.967377	1439.552734	-425.161530	-118.306976	1452.997681	-397.379181	85.368935	1460.554932	-397.577118	97.588150	1750.652222	-514.958862	397.129486	1166.554321	-463.106750	-253.716537	1198.099854	-399.618774	345.443481	871.435059	-346.014526	-198.063065	894.210632	-415.819641	64.060982	1055.430054	536.066772	35.499683	898.752380	529.586670	232.481323
-440.745148	194.191498	956.296143	-431.380096	-68.584915	958.597412	-511.699371	213.107010	572.552490	-460.684845	-126.648529	581.613098	-515.159119	268.741425	86.619995	-525.222900	-162.905579	103.656952	-491.945679	291.097595	1439.549194	-425.005463	-118.167702	1452.951538	-397.385803	85.570717	1460.507568	-397.543701	97.676994	1750.686401	-515.222900	397.171051	1166.539551	-463.045197	-253.819733	1198.125000	-399.825134	345.415924	871.455811	-346.615265	-198.325150	893.846741	-415.895081	64.379692	1055.379272	536.033936	35.964897	898.710876	528.966370	232.915787
-440.863312	194.423172	956.317505	-431.238739	-68.313499	958.657654	-512.043213	213.343338	572.575989	-461.122925	-126.338348	581.719849	-515.213745	268.758789	86.597458	-525.254089	-162.856567	103.594437	-492.104065	291.227295	1439.580933	-424.817993	-118.003227	1452.905273	-397.372192	85.769623	1460.511230	-397.513550	97.780014	1750.724487	-515.496582	397.186737	1166.548218	-462.990540	-253.620514	1198.081055	-400.011719	345.355621	871.476929	-346.674927	-198.099030	893.775696	-415.879974	64.666000	1055.418823	536.183777	36.804066	898.726257	528.238037	233.821945
-441.094025	194.707809	956.380615	-431.212341	-67.948288	958.647949	-513.749634	214.659943	572.930054	-461.492950	-125.903320	581.860962	-516.132629	268.885529	86.703316	-525.210449	-162.743439	103.559166	-492.301636	291.371246	1439.650757	-424.628326	-117.827118	1452.865723	-397.372437	86.005684	1460.523071	-397.522980	97.889511	1750.811279	-515.806213	397.213165	1166.615479	-462.937500	-253.425507	1198.093628	-400.190460	345.265015	871.549316	-347.132751	-198.232864	893.519958	-415.945099	64.985344	1055.437988	536.113647	37.073544	898.737366	527.754639	233.754822
-441.269043	195.014099	956.466980	-431.091461	-67.670242	958.697449	-514.177063	214.988174	573.042847	-461.927948	-125.415733	582.040710	-516.282654	268.893097	86.751770	-525.126343	-162.640518	103.497070	-492.483337	291.512726	1439.773193	-424.425232	-117.615730	1452.850586	-397.353546	86.222275	1460.590698	-397.534607	97.997246	1750.927734	-516.138611	397.201965	1166.690063	-462.864838	-253.283707	1198.058960	-400.379639	345.160767	871.649109	-347.379486	-198.151901	893.361450	-415.947327	65.287277	1055.500610	535.940186	37.389481	898.734924	527.044678	234.178040
-441.434662	195.390350	956.578247	-430.947205	-67.363113	958.791016	-514.420532	215.147476	573.127686	-462.481720	-125.057663	582.246338	-516.243164	268.883667	86.751984	-525.227539	-162.603836	103.485497	-492.694214	291.688690	1439.924805	-424.217773	-117.370247	1452.802856	-397.345520	86.450867	1460.643555	-397.578156	98.098892	1751.057617	-516.508362	397.206635	1166.809204	-462.828461	-252.850739	1197.963013	-400.595734	345.047180	871.780090	-347.547729	-198.035141	893.183655	-415.945129	65.646278	1055.600098	535.748108	37.708805	898.712646	526.326599	234.720123
-441.658539	195.689651	956.669006	-430.856812	-66.976181	958.847778	-514.600891	215.300140	573.163757	-463.070160	-124.585686	582.424133	-516.196045	268.906525	86.804451	-525.204834	-162.547028	103.428413	-492.905640	291.846771	1440.036011	-423.999786	-117.132233	1452.736572	-397.329132	86.707146	1460.680908	-397.628113	98.231659	1751.183228	-516.864685	397.280853	1166.919312	-462.623596	-252.820847	1197.942383	-400.863251	344.988983	871.929138	-347.691528	-197.853912	893.046265	-415.976379	66.002892	1055.666260	535.683899	37.821117	898.676208	525.900940	234.571136
-441.944183	196.163910	956.728577	-430.920776	-66.471268	958.766785	-514.896667	215.550583	573.225159	-463.605682	-124.001961	582.545837	-516.203796	268.920776	86.781364	-525.147034	-162.451752	103.341438	-493.140625	292.045410	1440.128906	-423.734985	-116.879135	1452.667358	-397.309235	87.016014	1460.699829	-397.690582	98.377632	1751.289429	-517.216736	397.375153	1166.978027	-462.419098	-252.473389	1197.897461	-401.174042	345.008942	872.044189	-347.603058	-197.448242	893.008179	-416.066010	66.460846	1055.638428	535.551086	37.918324	898.583191	525.461548	234.406174
-442.191437	196.704773	956.793213	-430.861664	-66.070702	958.814575	-514.048462	214.896530	573.001465	-464.262115	-123.608543	582.710571	-515.533752	268.872864	86.664284	-525.207214	-162.417313	103.266655	-493.370483	292.263000	1440.230347	-423.493713	-116.600220	1452.615601	-397.277710	87.351730	1460.714111	-397.752563	98.538506	1751.393066	-517.586853	397.502167	1167.038452	-462.234283	-252.218567	1197.875854	-401.456726	345.023865	872.136047	-347.894348	-197.370468	892.719177	-416.107819	66.950317	1055.683472	535.114136	38.362553	898.477478	523.962219	235.391174
-442.425110	197.106323	956.855408	-430.758789	-65.649963	958.875671	-515.068298	215.752335	573.173889	-465.028412	-123.207710	582.920349	-515.991455	268.989044	86.727837	-525.316589	-162.368210	103.208519	-493.621826	292.520721	1440.338867	-423.232697	-116.279640	1452.561523	-397.232330	87.689156	1460.729980	-397.817444	98.717964	1751.524536	-517.998291	397.628021	1167.101807	-462.004272	-251.937592	1197.871338	-401.724792	345.038361	872.241089	-347.980347	-197.108246	892.543823	-416.126038	67.389343	1055.734741	534.619507	38.828323	898.382813	522.709412	235.938019
-442.688873	197.510590	956.913452	-430.684113	-65.126968	958.951538	-514.667236	215.441574	573.063538	-465.646454	-122.634026	583.136536	-515.582581	268.973663	86.693207	-525.279419	-162.303909	103.127693	-493.858246	292.796631	1440.474731	-422.922363	-115.928528	1452.517334	-397.213776	88.058594	1460.793335	-397.890656	98.909286	1751.677368	-518.412903	397.739471	1167.227661	-461.740570	-251.606415	1197.864014	-401.869629	344.805695	872.415894	-347.802063	-196.621658	892.534119	-416.174713	67.888756	1055.791504	534.381592	38.844322	898.332214	522.203186	235.986588
-442.882416	198.052505	957.057861	-430.550659	-64.623672	959.035217	-514.335449	215.153976	573.005432	-466.217529	-122.086578	583.298706	-515.191406	268.928101	86.665840	-525.234436	-162.209122	103.105743	-494.089661	293.100189	1440.646118	-422.612061	-115.562645	1452.516968	-397.161743	88.448746	1460.874146	-397.968628	99.116066	1751.853027	-518.798340	397.905701	1167.385864	-461.456635	-251.281265	1197.839233	-402.182983	344.753204	872.596558	-347.974579	-196.457138	892.357422	-416.174683	68.415398	1055.899170	534.145142	38.864632	898.279663	521.731750	235.908493
-443.105011	198.645142	957.213806	-430.477448	-64.026100	959.072571	-520.569885	220.750778	574.523376	-466.842163	-121.557419	583.512146	-519.147644	269.478149	87.128815	-525.256958	-162.128342	103.048981	-494.333038	293.347931	1440.787842	-422.305481	-115.158340	1452.501709	-397.089600	88.870834	1460.984741	-398.044617	99.340752	1752.028564	-519.209656	398.052643	1167.509155	-461.173584	-250.600647	1197.721069	-402.536957	344.743713	872.805542	-347.717041	-195.877258	892.321960	-416.209412	68.991356	1055.987793	533.855957	38.871010	898.242432	521.174683	235.900803
-443.377136	199.265457	957.300049	-430.570831	-63.318501	958.996094	-516.354431	216.875351	573.513245	-467.510529	-121.026215	583.656799	-516.104492	269.071777	86.797150	-525.209961	-162.075943	103.016731	-494.575043	293.665466	1440.947632	-421.991669	-114.726883	1452.464966	-397.050903	89.289818	1461.029053	-398.104584	99.562981	1752.171143	-519.701782	398.237335	1167.646973	-460.743988	-250.416840	1197.725830	-402.924377	344.833344	872.971863	-347.785919	-195.582169	892.110718	-416.307434	69.613266	1055.975464	533.589111	38.809128	898.207336	520.676880	235.481308
-443.662537	199.936295	957.376038	-430.579895	-62.770695	958.983826	-516.834717	217.308853	573.597839	-468.088470	-120.450867	583.789490	-516.209473	269.136810	86.786827	-525.173828	-162.018661	102.946648	-494.810272	294.039520	1441.127686	-421.662842	-114.343590	1452.408936	-397.005554	89.766174	1461.055054	-398.160156	99.806969	1752.309326	-520.126709	398.504364	1167.819580	-460.384918	-250.113342	1197.670532	-403.321625	344.936249	873.127991	-347.555054	-195.028412	892.000671	-416.381226	70.214264	1055.991943	533.228027	38.831074	898.134460	520.064331	235.440063
-444.011627	200.562057	957.467163	-430.636658	-62.055744	958.986450	-521.799927	221.920090	574.757996	-468.669037	-119.844131	583.916260	-519.324890	269.654999	87.127373	-525.126892	-161.899506	102.854149	-495.056885	294.447205	1441.279297	-421.337463	-113.849503	1452.327148	-396.937927	90.263092	1461.075684	-398.201385	100.091736	1752.428955	-520.560547	398.714050	1167.945190	-459.948486	-249.568314	1197.665405	-403.685913	345.047516	873.277893	-347.542145	-194.678009	891.819702	-416.515137	70.878708	1056.024292	532.748352	38.956703	898.048706	519.227417	235.886932
-444.271545	201.272995	957.590149	-430.682251	-61.395802	959.002014	-521.764648	221.906311	574.712524	-469.375488	-119.318794	583.958557	-519.096924	269.676025	87.089981	-525.155823	-161.860016	102.785072	-495.293640	294.855255	1441.419312	-420.966553	-113.305428	1452.271118	-396.863037	90.802589	1461.073242	-398.240631	100.396790	1752.557495	-521.037720	398.979065	1168.055908	-459.478607	-249.020950	1197.589966	-404.076965	345.138580	873.437256	-347.398895	-194.084122	891.656799	-416.593750	71.544594	1056.078003	532.371216	39.013256	897.973083	518.549561	235.930618
-444.513733	201.887955	957.639709	-430.679993	-60.727493	959.045349	-522.728149	222.921234	574.937012	-470.012695	-118.803558	584.106445	-519.494934	269.808197	87.148552	-525.175110	-161.790741	102.735268	-495.490692	295.224060	1441.592407	-420.604858	-112.827965	1452.222900	-396.782562	91.319412	1461.100220	-398.235840	100.711258	1752.693970	-521.513062	399.279053	1168.221558	-459.035309	-248.609406	1197.519531	-404.526215	345.291443	873.594971	-347.160187	-193.486008	891.532288	-416.657593	72.206558	1056.112183	531.991272	38.999363	897.929749	517.956543	235.847168
-444.800903	202.562271	957.745117	-430.639282	-60.043991	959.130066	-522.473755	222.589859	574.862244	-470.527466	-118.140900	584.275879	-518.998413	269.759369	87.084473	-525.066040	-161.674408	102.693329	-495.677185	295.660156	1441.777832	-420.235229	-112.290680	1452.166870	-396.698730	91.882668	1461.111206	-398.219055	101.024620	1752.838867	-521.996399	399.611938	1168.399170	-458.489471	-247.944839	1197.436035	-404.987122	345.523590	873.760986	-346.910461	-192.837082	891.399048	-416.736572	72.906288	1056.197388	531.550964	38.953541	897.920532	517.370117	235.732056
-445.066132	203.257080	957.828918	-430.647400	-59.364044	959.165161	-521.445801	221.564148	574.555969	-471.061157	-117.426353	584.398071	-518.005859	269.675568	86.971977	-525.017273	-161.586823	102.640480	-495.865356	296.122162	1441.938354	-419.882935	-111.729889	1452.093506	-396.618469	92.441307	1461.130615	-398.172028	101.376740	1752.968628	-522.474304	399.974243	1168.514648	-458.005005	-247.362061	1197.400391	-405.392975	345.708099	873.908569	-346.604797	-192.071442	891.264893	-416.811218	73.599335	1056.243408	531.091919	38.845192	897.875244	516.734924	235.660767
-445.433777	204.048737	957.917053	-430.890045	-58.565235	959.034119	-520.337158	220.547821	574.237610	-471.635132	-116.869629	584.477966	-516.987488	269.592285	86.819923	-525.005981	-161.506180	102.601227	-496.051483	296.616241	1442.045654	-419.515747	-111.135536	1452.020874	-396.521576	93.050507	1461.119873	-398.115631	101.761024	1753.061279	-522.933716	400.321960	1168.644409	-457.538635	-246.865494	1197.264893	-405.812866	345.891235	874.071167	-346.257660	-191.334274	891.178650	-417.004272	74.329140	1056.198853	530.589111	38.670849	897.816833	516.159851	235.516312
-445.790253	204.921585	957.946106	-431.059082	-57.816906	958.954834	-519.591858	219.863739	574.052063	-472.168335	-116.224129	584.532104	-516.174622	269.593170	86.680283	-524.964783	-161.437180	102.535500	-496.320251	296.964447	1441.981323	-419.162964	-110.556061	1451.913818	-396.410645	93.651314	1461.078979	-398.040710	102.133606	1753.144775	-523.448181	400.777679	1168.766357	-456.806213	-245.724442	1197.168091	-406.328796	346.281342	874.219604	-345.861816	-190.493256	891.028015	-417.171875	75.119049	1056.153320	530.150818	38.571785	897.736755	515.563843	235.433289
-446.040131	205.617630	957.984314	-431.077606	-57.022778	958.949463	-519.983887	220.173904	574.142883	-472.673798	-115.542725	584.581360	-516.114319	269.667236	86.661835	-524.976563	-161.373230	102.458382	-496.354675	297.594330	1442.243896	-418.820343	-109.948502	1451.798950	-396.320526	94.285835	1461.038086	-397.935852	102.565765	1753.205322	-523.934814	401.201263	1168.895630	-456.432526	-245.433807	1196.977783	-406.765900	346.619415	874.380615	-345.493988	-189.674576	890.839783	-417.252502	75.870232	1056.158081	529.682190	38.488453	897.656982	514.961792	235.354935
-445.886200	205.938644	958.009949	-429.980896	-57.018700	959.801697	-521.341736	221.315414	574.432678	-473.253876	-114.976440	584.923096	-516.661560	269.728302	86.673401	-524.999695	-161.309448	102.382973	-496.487335	298.145233	1442.368896	-418.449677	-109.318550	1451.677368	-396.181519	94.919083	1461.038452	-397.820587	103.005333	1753.270264	-524.373596	401.666443	1169.015625	-455.838379	-244.184631	1196.791260	-407.215698	346.911255	874.484802	-345.053589	-188.747589	890.637817	-416.882904	76.399216	1056.645874	529.180725	38.274200	897.607422	514.434265	235.124481
-446.223083	206.608322	958.041809	-430.020477	-56.263924	959.823120	-523.943542	223.672791	574.980469	-473.731262	-114.320618	584.921997	-518.078430	269.951416	86.839783	-524.928955	-161.233978	102.303917	-496.607117	298.685944	1442.485718	-418.062775	-108.643196	1451.577515	-396.014496	95.593651	1461.017700	-397.680695	103.449852	1753.337158	-524.840637	402.162659	1169.157104	-455.265778	-243.432877	1196.644043	-407.755371	347.346161	874.622864	-344.651703	-187.849976	890.490723	-417.007874	77.135811	1056.658325	528.735229	37.920597	897.557434	514.055603	234.467865
-446.510895	207.355484	958.103271	-430.069366	-55.589878	959.849976	-527.104492	226.780396	575.769531	-474.253052	-113.810410	585.024414	-519.959290	270.304871	87.018951	-524.974854	-161.160965	102.237305	-496.699188	299.247772	1442.617798	-417.700073	-107.983047	1451.454712	-395.897156	96.253693	1460.979370	-397.502777	103.930931	1753.405884	-525.271179	402.753479	1169.313721	-454.734955	-242.595276	1196.449341	-408.312775	347.775391	874.742126	-344.148590	-186.798233	890.338257	-417.120728	77.855591	1056.690308	528.024780	37.829132	897.492126	513.252625	234.716217
-446.861389	208.111572	958.147827	-430.148224	-54.767250	959.864136	-530.272949	230.305466	576.565613	-474.747223	-113.173531	585.050537	-521.948792	270.785034	87.202255	-524.918213	-161.079773	102.191147	-496.738922	299.842773	1442.745239	-417.348053	-107.321350	1451.355835	-395.751099	96.918816	1460.938354	-397.326691	104.414970	1753.465942	-525.695496	403.274567	1169.427246	-454.196381	-241.852463	1196.272217	-408.773712	348.238434	874.882629	-343.654083	-185.722153	890.203125	-417.270691	78.660034	1056.705322	527.492798	37.611919	897.434448	512.743286	234.510910
-447.061859	208.940460	958.214539	-430.137756	-54.064266	959.942200	-532.932922	233.477707	577.326050	-475.141388	-112.541733	585.062012	-523.667480	271.261261	87.330597	-524.866028	-160.997131	102.147881	-496.814087	300.409119	1442.829712	-417.007080	-106.614288	1451.233521	-395.608337	97.604874	1460.891602	-397.128845	104.911423	1753.497437	-526.124451	403.837494	1169.546509	-453.525024	-241.134583	1196.142578	-409.091156	348.862366	875.225525	-343.166046	-184.641876	890.063599	-417.334290	79.448250	1056.770386	526.959351	37.378777	897.382874	512.281982	234.263977
-447.345154	209.719025	958.212585	-430.206757	-53.242828	959.942688	-534.703735	235.729279	577.767334	-475.495697	-111.843689	585.108276	-524.840027	271.649353	87.376434	-524.831482	-160.905869	102.078781	-496.845764	301.032196	1442.944580	-416.690247	-105.972565	1451.093750	-395.460541	98.341843	1460.819336	-396.907288	105.437866	1753.520874	-526.546692	404.463135	1169.704956	-452.991516	-240.352921	1195.958374	-409.656097	349.436127	875.257446	-342.621918	-183.430130	889.918274	-417.456940	80.270226	1056.757568	526.395081	37.074051	897.295532	511.813171	234.004318
-447.606903	210.568176	958.271545	-430.207245	-52.535053	959.903870	-535.256104	236.401672	577.817322	-475.896820	-111.237907	585.087891	-524.996155	271.759338	87.363991	-524.785461	-160.817032	102.021370	-496.846283	301.644226	1443.033813	-416.374390	-105.259705	1450.925049	-395.316315	99.012665	1460.788208	-396.678131	105.965370	1753.533569	-526.891235	405.094635	1169.834595	-452.617798	-239.184326	1195.635620	-410.280579	350.093567	875.361938	-342.059418	-182.156235	889.757080	-417.551239	81.034836	1056.759888	525.772888	36.732815	897.220947	511.306519	233.706314
-447.890961	211.327560	958.293396	-430.273682	-51.694683	959.884827	-534.434692	235.105606	577.489563	-476.286316	-110.525261	585.009338	-523.813110	271.477692	87.244102	-524.756714	-160.744568	101.948105	-496.824097	302.270599	1443.146484	-416.040436	-104.547920	1450.793701	-395.146606	99.722778	1460.721069	-396.407928	106.512466	1753.539795	-527.332886	405.782745	1170.018188	-452.030487	-238.450470	1195.425293	-410.890350	350.694489	875.449524	-341.525665	-180.915710	889.581116	-417.679413	81.840919	1056.750854	525.215576	36.491123	897.131653	510.849518	233.445129
-448.125183	212.240646	958.356079	-430.257172	-50.862915	959.889526	-532.256287	232.298050	576.791077	-476.641907	-109.856018	585.028870	-521.609497	271.026215	87.035492	-524.427917	-160.408691	101.752632	-496.803284	302.912598	1443.293823	-415.729309	-103.843170	1450.656616	-394.936981	100.462799	1460.679199	-396.118744	107.096809	1753.536377	-527.673035	406.381866	1170.183350	-451.576202	-237.339813	1195.140381	-411.547211	351.480560	875.510681	-340.963806	-179.583527	889.452271	-417.763031	82.713272	1056.779053	524.478516	36.328468	897.081116	509.978485	233.522949
-448.426453	212.960403	958.369995	-430.299255	-50.139660	959.935059	-529.636719	229.453354	576.066345	-477.072632	-109.230148	585.052612	-519.361816	270.663879	86.797226	-524.592102	-160.550613	101.828987	-496.788269	303.639618	1443.413208	-415.390991	-103.065628	1450.539551	-394.769592	101.184464	1460.632446	-395.823242	107.684975	1753.559692	-528.026733	407.094849	1170.369019	-451.037140	-236.340805	1194.947754	-412.151855	352.278534	875.528503	-340.420441	-178.215408	889.329346	-417.882965	83.471138	1056.796631	523.972473	35.922283	897.061279	509.848511	232.952484
-448.745209	213.800690	958.445068	-430.456604	-49.248310	959.954407	-525.327881	225.509705	574.968628	-477.473663	-108.486183	584.948364	-516.125244	270.382843	86.478745	-524.556641	-160.462082	101.775597	-496.785156	304.269104	1443.527344	-415.053101	-102.345749	1450.428345	-394.550110	101.890495	1460.552368	-395.439667	108.271484	1753.614990	-528.344238	407.830231	1170.558105	-450.548706	-235.364059	1194.745850	-412.837189	353.139343	875.585876	-339.861298	-176.757324	889.193420	-418.059174	84.334076	1056.830322	523.458008	35.548439	897.002686	509.724426	232.426239
-449.173401	214.651474	958.478638	-430.693695	-48.475616	959.935608	-524.742615	225.158325	574.781982	-477.793762	-107.787209	584.924744	-515.417053	270.434509	86.391838	-524.412415	-160.356995	101.702385	-496.811218	304.826263	1443.476074	-414.737488	-101.618561	1450.306030	-394.362122	102.675301	1460.476685	-395.110687	108.924309	1753.632080	-528.671387	408.582886	1170.694946	-450.062347	-234.315369	1194.526733	-413.476654	353.974487	875.539917	-339.374176	-175.316269	889.091980	-418.305878	85.147339	1056.818604	522.915466	35.130898	896.936707	509.557709	231.992325
-449.520874	215.580109	958.531799	-431.001343	-47.510456	959.847107	-524.359253	225.076569	574.712097	-478.120636	-106.962944	584.825867	-514.862915	270.489929	86.332779	-524.288513	-160.247482	101.637352	-496.577209	305.603363	1443.746582	-414.422363	-100.880608	1450.166016	-394.170166	103.440910	1460.389160	-394.787933	109.562531	1753.624878	-528.961365	409.341034	1170.906494	-449.508423	-233.541351	1194.362061	-414.180084	355.003723	875.534851	-338.840118	-173.806564	889.024902	-418.543976	86.051468	1056.781982	522.228333	34.681671	896.983398	509.247101	231.565903
-449.935608	216.618073	958.595520	-431.674744	-46.443382	959.646362	-530.870850	230.917191	576.171326	-476.871490	-104.113251	584.196716	-518.794250	270.924194	86.669540	-523.080994	-159.886292	101.252625	-496.440002	306.302734	1443.848999	-414.083252	-100.115372	1450.045898	-393.977448	104.157639	1460.287842	-394.453430	110.200615	1753.631104	-529.231812	410.088470	1171.065796	-449.107819	-232.458572	1194.095581	-414.873077	355.898682	875.531921	-338.302460	-172.220947	888.889648	-418.944641	86.994560	1056.683594	521.307068	34.224297	897.146606	508.815887	231.091202
-450.879059	218.354126	958.733765	-434.040009	-44.258606	958.666748	-531.637390	231.715652	576.315247	-477.316803	-103.475746	583.791138	-518.973022	271.020966	86.711288	-523.101257	-159.842972	101.206482	-496.345520	307.013977	1443.927612	-413.798187	-99.363770	1449.883301	-393.742706	104.902466	1460.213623	-394.097839	110.856850	1753.625732	-529.514832	410.863586	1171.266113	-448.666595	-231.397736	1193.786621	-415.529053	356.926300	875.486694	-337.821625	-170.637863	888.747559	-420.125122	88.455002	1056.164063	520.752747	33.931828	897.142212	508.581421	230.771606
-452.181915	220.419693	958.959595	-437.164215	-41.838665	956.796448	-532.640991	232.673660	576.578735	-478.592926	-103.613884	583.612732	-519.284668	271.119415	86.780434	-523.596375	-159.872803	101.248428	-496.204102	307.753479	1444.024658	-413.474487	-98.597343	1449.747925	-393.490570	105.625160	1460.116455	-393.751465	111.522873	1753.618164	-529.792236	411.656281	1171.459595	-448.378418	-230.241638	1193.478882	-416.298645	358.012085	875.490662	-337.304291	-168.971588	888.618896	-421.558167	89.811676	1055.168457	520.236145	33.586418	897.130066	508.351196	230.481323
-452.584503	221.403015	958.998352	-437.671234	-40.741814	956.600952	-533.182495	233.225418	576.659790	-479.183228	-103.235245	583.572144	-519.304810	271.213715	86.745598	-523.764832	-159.844803	101.201813	-496.035828	308.477173	1444.120483	-413.158051	-97.824837	1449.617798	-393.272400	106.360718	1460.015503	-393.461823	112.319389	1753.567505	-530.027527	412.472656	1171.624756	-447.954681	-229.120331	1193.204712	-416.929688	359.089630	875.415710	-336.793091	-167.341446	888.498596	-421.878784	90.763748	1055.058594	519.775146	33.236221	897.095642	508.254700	229.806198
-452.889923	222.267166	958.982422	-437.880249	-40.020901	956.524719	-533.537170	233.581345	576.643799	-479.584381	-102.541061	583.559204	-519.225281	271.273071	86.732765	-523.724365	-159.768402	101.134300	-496.023438	309.124817	1444.025879	-412.923920	-97.042274	1449.478027	-393.061676	107.152534	1459.904907	-393.112854	113.018463	1753.548706	-530.231506	413.305054	1171.786133	-447.541840	-228.041718	1192.904907	-417.687469	360.282562	875.399841	-336.353027	-165.652115	888.396912	-422.048279	91.547455	1054.991455	519.234436	33.023037	897.072937	508.077301	229.536758
-453.277557	223.183777	958.996582	-438.260376	-39.039524	956.427368	-534.226318	234.353867	576.711060	-479.783691	-101.634148	583.418884	-519.352966	271.390076	86.739922	-523.528809	-159.669159	101.065781	-495.655243	309.933105	1444.258423	-412.621674	-96.304520	1449.347046	-392.877502	107.919769	1459.804077	-392.751770	113.707718	1753.539917	-530.400452	414.122620	1171.981323	-447.168060	-227.035828	1192.712280	-418.407623	361.578339	875.317749	-335.973907	-163.891663	888.276794	-422.323669	92.462357	1054.923950	518.745361	32.577831	897.122131	508.148132	228.860504
-453.561340	224.019318	959.041443	-438.613708	-38.148186	956.353149	-534.829590	235.005905	576.832703	-480.106232	-100.929802	583.280090	-519.422668	271.496735	86.717575	-523.383606	-159.569458	101.014603	-495.425903	310.617279	1444.341187	-412.300934	-95.543976	1449.229736	-392.629974	108.633301	1459.730347	-392.370850	114.386299	1753.515503	-530.621948	414.998230	1172.143433	-446.825287	-225.896194	1192.466064	-419.035858	362.656189	875.259338	-335.514282	-162.148300	888.210083	-422.551086	93.280914	1054.887451	518.027039	32.455395	897.139343	507.471924	229.316360
-453.859680	225.015961	959.052246	-439.041901	-37.132736	956.221924	-535.290283	235.535995	576.935913	-480.444427	-100.119919	583.343140	-519.426819	271.591949	86.666855	-523.260315	-159.473938	100.927948	-495.236511	311.355530	1444.418945	-412.023834	-94.819283	1449.128052	-392.405792	109.397942	1459.656616	-391.976410	115.085602	1753.477295	-530.781006	415.830200	1172.330322	-446.450867	-224.850281	1192.237061	-419.728912	363.914398	875.193237	-335.206024	-160.410385	888.126282	-422.811584	94.228737	1054.802368	517.452393	32.141262	897.136230	507.381348	228.957718
-454.125000	225.896851	959.089722	-439.367493	-36.278515	956.147156	-535.487061	235.818985	576.957764	-481.060425	-99.771378	583.367615	-519.270874	271.639893	86.654480	-523.427124	-159.419159	100.919121	-495.037842	312.086365	1444.515503	-411.785461	-94.068489	1448.963257	-392.162811	110.117584	1459.539185	-391.627167	115.687408	1753.362915	-530.937012	416.703094	1172.532959	-446.128052	-223.837738	1191.946167	-420.336151	365.151062	875.116821	-334.824341	-158.644958	888.018066	-423.041565	95.053101	1054.767944	516.932373	31.817287	897.148560	507.407379	228.573730
-454.400879	226.777069	959.150452	-439.737000	-35.324417	956.054565	-535.951111	236.366104	576.994141	-481.391876	-99.049736	583.211975	-519.261719	271.696930	86.623497	-523.415466	-159.366486	100.841759	-494.872131	312.836304	1444.585327	-411.559570	-93.297249	1448.829102	-391.930176	110.856651	1459.429810	-391.210419	116.380424	1753.313599	-531.082581	417.565735	1172.746216	-445.659760	-222.933258	1191.769653	-421.006500	366.457520	875.072266	-334.515015	-156.853622	887.937134	-423.269470	95.910599	1054.729004	516.401794	31.372063	897.149109	507.499451	227.972427
-454.688751	227.616135	959.137573	-440.074707	-34.574940	955.967773	-536.364624	236.897369	577.027893	-481.761292	-98.519386	583.178528	-519.228455	271.776886	86.596954	-523.447083	-159.304291	100.777458	-494.613159	313.579529	1444.657227	-411.301788	-92.578339	1448.658569	-391.695618	111.560532	1459.297119	-390.754700	117.088249	1753.247559	-531.196411	418.456543	1172.913330	-445.432648	-221.859024	1191.451050	-421.629547	367.815979	874.994324	-334.228149	-155.071350	887.805115	-423.493439	96.678123	1054.657349	515.902649	31.019791	897.102417	507.539795	227.533646
-454.939545	228.519867	959.179993	-440.466980	-33.684910	955.866821	-536.710266	237.355484	577.125244	-482.093201	-97.969643	583.108826	-519.186890	271.899719	86.572220	-523.364014	-159.232224	100.742149	-494.334015	314.253693	1444.696899	-411.013153	-91.877693	1448.509277	-391.469879	112.251656	1459.191162	-390.300934	117.813515	1753.175781	-531.299988	419.418427	1173.110474	-445.135803	-220.769058	1191.134521	-422.466736	369.434814	874.919128	-333.909149	-153.315125	887.664612	-423.705963	97.515350	1054.601318	515.452820	30.655592	897.099609	507.596954	227.083206
-455.198700	229.256393	959.158875	-440.814453	-32.959465	955.773804	-537.114929	237.864380	577.176758	-482.514954	-97.454109	583.052490	-519.145386	271.959808	86.528572	-523.377502	-159.182526	100.696510	-494.076538	314.953918	1444.744751	-410.739166	-91.136230	1448.376953	-391.233368	112.954269	1459.086182	-389.831451	118.527832	1753.114624	-531.377441	420.307587	1173.311035	-444.799652	-219.707001	1190.911987	-423.236359	370.933105	874.721252	-333.701904	-151.467194	887.545288	-423.904114	98.217758	1054.518188	514.729004	30.040699	897.143372	507.533081	226.649261
-455.420502	230.135864	959.166260	-441.234985	-32.100254	955.689453	-537.567993	238.384583	577.252808	-482.820343	-97.612091	582.698975	-519.079895	272.010620	86.501236	-523.389038	-159.119415	100.731529	-493.783020	315.677246	1444.814453	-410.525024	-90.426353	1448.233276	-391.009369	113.699318	1458.983643	-389.294922	119.304756	1753.052979	-531.439331	421.261200	1173.463623	-444.661163	-218.566895	1190.630371	-423.784546	372.235168	874.636963	-333.480377	-149.729889	887.448669	-424.110321	99.041466	1054.451172	514.118164	29.729292	897.165100	507.473724	226.679260
-455.706116	230.909683	959.138000	-441.612701	-31.366697	955.619995	-538.369446	239.243057	577.362976	-483.018707	-96.885345	582.595520	-519.316650	272.095367	86.523994	-523.314697	-159.056717	100.695419	-493.586212	316.360291	1444.881592	-410.337921	-89.711403	1448.091064	-390.838989	114.397202	1458.854126	-388.795837	120.020271	1752.964722	-531.487793	422.175842	1173.649414	-444.285553	-217.710434	1190.474243	-424.322662	373.571899	874.615051	-333.307220	-147.936798	887.328735	-424.334595	99.777534	1054.375366	513.829041	29.725471	897.172302	507.554474	226.433243
-455.899628	231.656982	959.183960	-441.928375	-30.619253	955.577026	-538.858337	239.811554	577.430176	-483.168549	-95.963989	582.549744	-519.444885	272.163300	86.505302	-523.143738	-158.935349	100.592323	-493.315308	317.066833	1444.945313	-410.120392	-88.972191	1447.959106	-390.621277	115.067162	1458.753662	-388.273743	120.741783	1752.867798	-531.498047	423.049713	1173.832275	-444.045166	-216.598404	1190.237183	-424.830109	375.128632	874.635315	-333.173004	-146.145386	887.215027	-424.503265	100.485565	1054.355347	513.082275	29.162457	897.162415	507.520081	226.042435
-456.011047	232.481659	959.239929	-442.283203	-29.761745	955.493347	-539.137939	240.189850	577.467102	-483.362061	-95.216713	582.477905	-519.271606	272.215271	86.510979	-523.005615	-158.856735	100.552559	-493.216858	317.612976	1444.838379	-409.918518	-88.343483	1447.889404	-390.421326	115.735504	1458.657471	-387.754608	121.444473	1752.756104	-531.544739	423.993439	1173.997925	-443.899597	-215.637726	1189.969971	-425.231445	376.373871	874.559021	-333.071503	-144.450424	887.127014	-424.659210	101.256683	1054.321899	512.683411	28.830841	897.185364	507.648193	225.311661
-456.181061	233.163666	959.177185	-442.595276	-29.124311	955.421692	-539.553650	240.686340	577.534851	-483.560028	-94.662949	582.443665	-519.248962	272.291687	86.491226	-522.943787	-158.804169	100.480301	-492.856232	318.414703	1445.051514	-409.747650	-87.644432	1447.769165	-390.249542	116.361351	1458.536133	-387.167297	122.230873	1752.661987	-531.548584	424.913300	1174.183228	-443.789856	-214.463272	1189.698120	-425.704010	377.753784	874.482239	-332.985657	-142.653610	887.043945	-424.823151	101.904129	1054.235229	512.179688	28.584932	897.215332	507.689819	225.559784
-456.301239	233.946472	959.171387	-442.901917	-28.385792	955.331238	-540.071167	241.294220	577.643066	-483.894012	-94.198128	582.362183	-519.369019	272.376556	86.478165	-522.894592	-158.743118	100.428154	-492.571777	319.088379	1445.056396	-409.571747	-87.016525	1447.675659	-390.064270	116.995857	1458.426147	-386.621429	122.928703	1752.530029	-531.512939	425.816467	1174.335205	-443.651215	-213.488556	1189.458130	-426.156036	379.191772	874.379883	-332.954468	-141.013962	886.909851	-424.950745	102.620758	1054.165283	511.700775	28.328045	897.202637	507.695709	225.509140
-456.417969	234.654755	959.179993	-443.183868	-27.725117	955.256958	-540.146851	241.481339	577.635620	-484.170837	-93.696152	582.317688	-519.200867	272.461853	86.452827	-522.868958	-158.720047	100.347404	-492.316010	319.721161	1445.079834	-409.453918	-86.357506	1447.556885	-389.872498	117.627914	1458.307373	-386.078461	123.626770	1752.379150	-531.461304	426.727264	1174.519653	-443.429230	-212.711624	1189.289185	-426.527679	380.551697	874.316956	-332.950348	-139.274399	886.809326	-425.078766	103.263008	1054.114136	511.332672	27.925304	897.227295	507.865356	224.298889
-456.519409	235.265350	959.147034	-443.459869	-27.122982	955.185120	-540.653015	242.185806	577.732666	-484.511414	-93.350594	582.266724	-519.336609	272.508728	86.450790	-522.927429	-158.706039	100.344681	-492.015930	320.310883	1445.101196	-409.312378	-85.757217	1447.450317	-389.724640	118.247284	1458.212158	-385.531097	124.306870	1752.256104	-531.404602	427.610626	1174.654663	-443.277496	-211.741058	1189.054565	-426.912811	381.991943	874.249695	-332.975708	-137.652832	886.691406	-425.196198	103.842392	1054.043457	510.948334	27.689562	897.239685	507.935577	224.016266
-456.567078	235.969681	959.132202	-443.745453	-26.411657	955.091797	-540.913818	242.674957	577.807312	-484.722198	-93.042488	582.280273	-519.341492	272.547852	86.457863	-522.946716	-158.678436	100.326942	-491.759003	320.947235	1445.117798	-409.211029	-85.167221	1447.357544	-389.572479	118.858902	1458.132935	-384.997894	124.985161	1752.106689	-531.365356	428.466675	1174.741333	-443.301270	-210.742218	1188.802979	-427.250946	383.411285	874.211243	-333.007599	-136.035736	886.617676	-425.286316	104.502792	1053.969727	510.559753	27.499275	897.245422	508.025726	223.737305
-456.574280	236.530289	959.116333	-443.910309	-25.845592	955.085815	-541.080566	243.033493	577.871399	-485.057159	-92.735260	582.293640	-519.245422	272.590271	86.429688	-523.048218	-158.639664	100.335320	-491.565430	321.512207	1445.132813	-409.116791	-84.576614	1447.250366	-389.394897	119.409378	1458.057373	-384.481445	125.678795	1751.966187	-531.274109	429.326874	1174.902588	-443.072418	-209.992996	1188.684448	-427.531403	384.772949	874.158081	-333.066071	-134.438461	886.567932	-425.337036	105.056686	1053.949707	510.161224	27.220751	897.278137	508.100433	223.522476
-456.582581	237.100143	959.104187	-444.111053	-25.344294	955.054565	-541.598450	243.791168	577.983337	-485.298645	-92.388992	582.296509	-519.441956	272.672455	86.497726	-523.098022	-158.604721	100.297760	-491.477112	321.981415	1444.926270	-409.008209	-84.031731	1447.181641	-389.241516	119.966438	1457.986938	-383.967712	126.333092	1751.804443	-531.194336	430.265625	1175.014404	-443.050659	-209.102737	1188.537842	-427.755798	386.142303	874.095459	-333.191315	-132.896378	886.483276	-425.377991	105.570305	1053.911499	509.761658	26.944565	897.262451	508.189850	223.260300
-456.557465	237.657669	959.073242	-444.302002	-24.781609	955.023682	-541.752869	244.136093	578.043091	-485.561493	-92.054970	582.299072	-519.436829	272.729340	86.506371	-523.152527	-158.576447	100.285095	-491.227081	322.552032	1444.917358	-408.917328	-83.486519	1447.101929	-389.107239	120.511711	1457.908081	-383.498901	127.003448	1751.649170	-531.108765	431.119476	1175.106934	-442.999420	-208.296661	1188.376831	-427.961975	387.491150	874.023865	-333.278595	-131.377197	886.401245	-425.413361	106.112282	1053.868286	509.450592	26.711151	897.264160	508.298920	223.035095
-456.505707	238.180710	959.013062	-444.443542	-24.264881	954.984192	-541.907898	244.522156	578.067017	-485.740021	-91.759201	582.326721	-519.464661	272.799194	86.484978	-523.129639	-158.532700	100.256477	-490.893463	323.215759	1445.070190	-408.840424	-82.989693	1447.032715	-388.983398	120.999443	1457.817993	-383.046051	127.642006	1751.515869	-530.984558	431.900940	1175.228027	-443.115112	-207.326340	1188.103027	-428.161774	388.866821	873.956055	-333.419312	-129.952423	886.311829	-425.407257	106.623909	1053.805176	509.177307	26.529203	897.256958	508.427094	222.810959
-456.422577	238.698318	958.975769	-444.568085	-23.854843	954.937683	-542.063110	244.906143	578.110962	-485.924866	-91.451294	582.301819	-519.524292	272.886719	86.498566	-523.225830	-158.523987	100.240364	-490.671661	323.731232	1445.004883	-408.821014	-82.498207	1446.948608	-388.838043	121.495438	1457.752441	-382.622223	128.274673	1751.378906	-530.844055	432.713898	1175.317871	-443.126190	-206.598526	1187.988770	-428.314026	390.207306	873.864624	-333.643250	-128.598282	886.248657	-425.384003	107.066818	1053.751831	508.949280	26.320858	897.250854	508.583038	222.576385
-456.331268	239.073349	958.946716	-444.691406	-23.469709	954.884583	-542.111511	245.275497	578.131165	-486.069489	-91.192665	582.314941	-519.543213	272.903290	86.475082	-523.156006	-158.498184	100.216835	-490.433289	324.236359	1444.962646	-408.767151	-82.013466	1446.888184	-388.718994	121.968292	1457.666992	-382.236389	128.896194	1751.269043	-530.686890	433.532776	1175.396606	-443.185272	-205.861252	1187.795532	-428.427856	391.538727	873.813721	-333.803772	-127.238556	886.198303	-425.355804	107.419640	1053.699219	508.670959	26.035044	897.243591	508.739380	222.235855
-456.176758	239.466888	958.911377	-444.758240	-23.026415	954.843323	-542.171753	245.677643	578.191162	-486.168427	-90.944839	582.310730	-519.556763	272.960236	86.520042	-523.210815	-158.498306	100.212341	-490.183899	324.728851	1444.885376	-408.751068	-81.534775	1446.856201	-388.600708	122.404289	1457.598999	-381.878876	129.484650	1751.163086	-530.516113	434.208038	1175.404785	-443.122589	-205.262268	1187.747070	-428.441559	392.786804	873.690491	-334.026031	-125.940384	886.177246	-425.288574	107.815689	1053.654663	508.394745	25.780212	897.222473	508.885681	221.940796
-455.978241	239.837997	958.900085	-444.765137	-22.651264	954.850708	-542.246216	246.078461	578.235718	-486.225800	-90.689362	582.350159	-519.622742	272.994110	86.518425	-523.169128	-158.488907	100.191391	-489.940674	325.157227	1444.858887	-408.694794	-81.091774	1446.859741	-388.471313	122.833397	1457.556641	-381.559631	130.119675	1751.076904	-530.359985	434.957153	1175.469238	-443.146515	-204.705109	1187.725098	-428.503845	394.080414	873.673889	-334.264191	-124.727730	886.187805	-425.191254	108.176071	1053.652344	508.132813	25.684381	897.212769	508.689972	222.377090
-455.692444	240.216751	958.887390	-444.733795	-22.280046	954.819336	-542.183960	246.407455	578.283630	-486.223877	-90.400085	582.348267	-519.629822	273.017181	86.553253	-523.092834	-158.478622	100.187279	-489.700409	325.595703	1444.774780	-408.669189	-80.720718	1446.848877	-388.337219	123.219955	1457.504517	-381.290344	130.721710	1751.006226	-530.145081	435.641174	1175.526123	-443.252258	-204.021378	1187.647461	-428.467255	395.265930	873.613953	-334.473694	-123.545212	886.229431	-425.031158	108.519829	1053.629761	507.805115	25.554485	897.215454	508.541992	222.843094
-455.412964	240.503021	958.856934	-444.654816	-22.008329	954.832275	-541.997070	246.545090	578.300537	-486.241302	-90.193062	582.400696	-519.558350	273.035156	86.557564	-523.136108	-158.494034	100.186554	-489.433960	325.999207	1444.750488	-408.639526	-80.338890	1446.849609	-388.207031	123.601158	1457.457031	-381.096130	131.331497	1750.957520	-529.932007	436.367889	1175.606934	-443.389374	-203.464798	1187.591553	-428.427216	396.448486	873.582214	-334.761963	-122.486214	886.232178	-424.861938	108.795197	1053.623535	507.710785	25.375710	897.220703	508.686676	222.662903
-455.083344	240.799927	958.816650	-444.551361	-21.794706	954.869019	-541.911072	246.859467	578.332031	-486.195587	-90.039627	582.468079	-519.602051	273.043091	86.541748	-522.872742	-158.250275	100.076706	-489.182098	326.352081	1444.675293	-408.642914	-80.040123	1446.868774	-388.072510	123.937119	1457.432251	-380.956207	131.935455	1750.918579	-529.692078	436.960663	1175.635498	-443.579254	-202.921783	1187.556274	-428.336426	397.619995	873.516602	-335.021027	-121.438408	886.299866	-424.662170	109.056564	1053.626221	507.611847	25.204718	897.209717	508.777802	222.497574
-454.831268	240.996933	958.764526	-444.516144	-21.587683	954.876404	-541.619385	246.873383	578.327209	-486.159027	-89.926979	582.485962	-519.489746	273.074554	86.534500	-522.874023	-158.233994	100.089622	-488.898987	326.692932	1444.600220	-408.640686	-79.770058	1446.921021	-387.960938	124.197250	1457.408813	-380.861450	132.527924	1750.901733	-529.442017	437.546997	1175.698242	-443.704803	-202.392044	1187.580933	-428.164734	398.630035	873.494385	-335.308441	-120.480568	886.361328	-424.501862	109.260445	1053.599487	507.611908	24.818644	897.210571	509.190765	221.508820
-454.487000	241.271301	958.758850	-444.456238	-21.445282	954.900024	-541.496643	247.087769	578.373840	-486.056580	-89.815323	582.498779	-519.551514	273.066772	86.537811	-523.132813	-158.464172	100.221657	-488.556793	327.009155	1444.538208	-408.671539	-79.515923	1446.938110	-387.833191	124.436134	1457.402588	-380.841675	133.123840	1750.881592	-529.145081	438.051270	1175.767456	-444.027374	-201.827759	1187.516479	-427.997925	399.716675	873.457275	-335.601624	-119.633270	886.375183	-424.295959	109.452766	1053.607422	507.493561	24.548607	897.196594	509.338196	221.219162
-454.182434	241.449081	958.707092	-444.434906	-21.253513	954.883606	-541.550964	247.425323	578.430420	-485.990997	-89.787239	582.479004	-519.720032	273.071625	86.547211	-523.133667	-158.463120	100.257790	-488.211731	327.281677	1444.460327	-408.729065	-79.263245	1446.942993	-387.733856	124.633781	1457.382568	-380.865356	133.701111	1750.891968	-528.796082	438.543793	1175.798340	-444.137848	-201.685394	1187.587402	-427.752838	400.710419	873.406982	-335.954712	-118.803772	886.451721	-424.103394	109.624573	1053.565552	507.369080	24.263969	897.172791	509.475586	220.974533
-453.667480	241.718567	958.690247	-444.275726	-21.141819	954.892883	-541.388611	247.657074	578.506104	-485.813416	-89.703629	582.448425	-519.755432	273.118256	86.579872	-523.045837	-158.445419	100.239616	-488.019684	327.410614	1444.231812	-408.783386	-79.098251	1447.023560	-387.613953	124.817627	1457.401978	-380.926605	134.296616	1750.913940	-528.437744	439.071564	1175.777100	-444.536255	-201.179489	1187.482056	-427.468597	401.610229	873.352295	-336.234375	-118.110229	886.490051	-423.777283	109.790543	1053.564453	507.191925	23.874361	897.141724	509.628601	220.580399
-453.191223	241.794998	958.602173	-444.060669	-21.107056	954.938171	-541.086914	247.726410	578.541016	-485.693787	-89.715668	582.392029	-519.768921	273.124908	86.595016	-522.807800	-158.203476	100.109116	-487.700806	327.627930	1444.168701	-408.824921	-78.940620	1447.063110	-387.493896	124.938698	1457.422119	-381.020935	134.868561	1750.951538	-528.066406	439.514160	1175.787231	-444.653320	-200.999725	1187.560669	-427.168732	402.527466	873.258118	-336.497131	-117.457703	886.582764	-423.445923	109.869728	1053.546997	507.086639	23.352730	897.109253	510.059296	219.657104
-452.767517	241.808517	958.546204	-443.839752	-21.121120	954.951660	-540.746765	247.778488	578.541809	-485.502930	-89.685669	582.419617	-519.765198	273.153259	86.609108	-523.049316	-158.433167	100.247452	-487.230896	327.955536	1444.307251	-408.916260	-78.864395	1447.142456	-387.384949	125.045876	1457.433472	-381.171661	135.438126	1751.005737	-527.634338	439.915161	1175.829590	-444.898285	-200.809830	1187.582031	-426.853851	403.374939	873.273010	-336.795441	-116.950386	886.686279	-423.131042	109.875366	1053.527710	506.869446	23.282585	897.027527	509.633820	220.732986
-452.179535	241.796356	958.524414	-443.515137	-21.178770	955.001038	-540.364441	247.743622	578.574585	-485.240417	-89.691185	582.447510	-519.682922	273.137238	86.596375	-523.026123	-158.441071	100.282608	-486.906036	328.105835	1444.250366	-409.001923	-78.792221	1447.222046	-387.266144	125.121857	1457.497070	-381.371582	135.996048	1751.071777	-527.139832	440.270050	1175.838501	-445.175110	-200.663345	1187.612915	-426.430573	404.204163	873.243530	-337.040283	-116.547012	886.807251	-422.714355	109.840050	1053.551758	507.560486	23.121445	896.851746	510.197083	220.062500
-451.615326	241.785004	958.492676	-443.176514	-21.236736	955.043274	-539.953186	247.708984	578.621582	-484.967529	-89.702835	582.454346	-519.605469	273.112946	86.621582	-522.968994	-158.429520	100.297134	-486.531738	328.213928	1444.212891	-409.090057	-78.753403	1447.291138	-387.135986	125.132225	1457.540161	-381.600220	136.533234	1751.131836	-526.658875	440.615173	1175.872681	-445.561066	-200.350067	1187.611084	-425.999054	404.897034	873.218750	-337.257690	-116.284798	886.912415	-422.304077	109.809715	1053.567627	507.646759	22.917747	896.852356	510.459747	219.823807
-451.078888	241.693680	958.448914	-442.918152	-21.283970	955.060913	-539.561707	247.688095	578.607117	-484.666199	-89.801964	582.458313	-519.591431	273.107910	86.630714	-523.015625	-158.441422	100.333031	-486.164581	328.300751	1444.158691	-409.211731	-78.750496	1447.396362	-387.005554	125.094742	1457.582031	-381.849121	137.038361	1751.219116	-526.112122	440.918579	1175.906006	-445.726105	-200.425201	1187.719971	-425.496765	405.562714	873.174011	-337.414673	-116.140038	887.017822	-421.933594	109.735497	1053.561523	507.539581	22.822517	896.831726	510.125824	220.352005
-450.492401	241.520447	958.433411	-442.645508	-21.355396	955.086975	-539.268005	247.882874	578.678284	-484.365509	-89.998688	582.432922	-519.688721	273.124695	86.665894	-523.018250	-158.468338	100.350548	-485.807709	328.349274	1444.080688	-409.313904	-78.783409	1447.506958	-386.853912	125.052757	1457.613159	-382.131989	137.520691	1751.290039	-525.559631	441.155182	1175.900757	-446.106537	-200.229462	1187.762695	-424.970825	406.157715	873.139771	-337.529175	-116.177437	887.125427	-421.531006	109.597466	1053.573730	507.584381	22.415911	896.818481	510.460541	219.403076
-449.864777	241.297791	958.375183	-442.276245	-21.559752	955.113464	-538.670776	247.696136	578.655396	-484.013672	-90.121620	582.418030	-519.613708	273.091888	86.669548	-523.012634	-158.495850	100.345421	-485.411255	328.389984	1443.983887	-409.415375	-78.853691	1447.607666	-386.730988	124.971107	1457.641846	-382.453766	137.990219	1751.364990	-524.940369	441.385345	1175.888916	-446.364929	-200.249939	1187.878174	-424.371124	406.752930	873.107361	-337.602264	-116.340424	887.249390	-421.062622	109.389542	1053.565674	507.675446	22.251421	896.802490	510.546692	219.248505
-449.217133	241.172333	958.357788	-441.940735	-21.761866	955.119446	-538.173889	247.648285	578.664978	-483.659485	-90.370384	582.341736	-519.651367	273.096130	86.662537	-523.055298	-158.503906	100.375153	-485.132690	328.245178	1443.712769	-409.526398	-78.946945	1447.733765	-386.628601	124.853760	1457.656494	-382.802826	138.431427	1751.439209	-524.338501	441.602631	1175.808838	-446.634674	-200.298309	1187.999268	-423.724487	407.227448	872.977295	-337.590363	-116.628754	887.408813	-420.608612	109.203682	1053.569580	507.782684	22.096298	896.823059	510.642670	219.026016
-448.472992	240.999420	958.353821	-441.496887	-22.100903	955.181946	-537.651062	247.589661	578.727966	-483.218048	-90.568268	582.370911	-519.670288	273.107880	86.694443	-523.067200	-158.520569	100.418877	-484.546448	328.346741	1443.756714	-409.653717	-79.079941	1447.857422	-386.489288	124.713943	1457.697266	-383.160248	138.792816	1751.543701	-523.623840	441.681213	1175.728271	-446.882355	-200.439575	1188.126099	-423.007172	407.589386	872.860901	-337.543427	-117.020447	887.547607	-420.076996	108.942123	1053.614868	507.690857	21.931057	896.792847	510.482025	219.436371
-447.750031	240.660767	958.316956	-441.078491	-22.399424	955.229004	-537.057861	247.440918	578.720093	-482.717987	-90.769783	582.366333	-519.614258	273.070374	86.726318	-522.980652	-158.509796	100.459030	-484.113220	328.258118	1443.604248	-409.759003	-79.245224	1447.996826	-386.373749	124.515579	1457.735962	-383.543976	139.128052	1751.657471	-522.935730	441.777618	1175.605469	-446.981018	-200.827362	1188.308594	-422.249969	407.901459	872.781860	-337.391968	-117.547218	887.735474	-419.552826	108.624207	1053.631958	507.930542	21.674826	896.837646	510.778381	218.636841
-446.990570	240.360840	958.314270	-440.592957	-22.722115	955.310425	-536.425476	247.275299	578.773743	-482.208771	-90.959351	582.396912	-519.582825	273.064301	86.757996	-523.077515	-158.538620	100.517143	-483.713593	328.174835	1443.436035	-409.908661	-79.432716	1448.145020	-386.248260	124.317337	1457.804565	-383.929932	139.413086	1751.797852	-522.213684	441.822021	1175.499512	-447.186676	-201.092163	1188.506226	-421.408417	408.144104	872.688049	-337.183014	-118.235550	887.941589	-418.998932	108.316154	1053.688843	507.978058	21.460709	896.824585	510.839661	218.403580
-446.232697	239.906738	958.221680	-440.062134	-23.198048	955.363892	-535.879150	247.200562	578.814941	-481.696442	-91.188156	582.335754	-519.703979	273.038666	86.783653	-523.080872	-158.549194	100.557732	-483.290680	328.079498	1443.266846	-410.058563	-79.655205	1448.286743	-386.094482	124.101913	1457.860718	-384.330688	139.652100	1751.919312	-521.453491	441.801788	1175.293335	-447.551758	-201.090836	1188.616943	-420.564606	408.282593	872.570740	-336.904022	-119.012108	888.109436	-418.416290	107.881927	1053.685303	507.951172	21.497984	896.852966	510.541504	219.010529
-445.408539	239.504456	958.198547	-439.509888	-23.662689	955.414673	-535.145325	246.923065	578.780579	-481.054688	-91.513947	582.353027	-519.695007	272.993774	86.779388	-523.025757	-158.562073	100.595596	-482.814941	327.925964	1443.085938	-410.195190	-79.906075	1448.465576	-385.945618	123.822151	1457.908569	-384.743042	139.868393	1752.032593	-520.667542	441.746094	1175.091797	-447.702423	-201.381668	1188.814575	-419.605438	408.397064	872.372375	-336.607758	-119.895538	888.309204	-417.802795	107.448372	1053.718140	507.960724	21.296926	896.863281	510.488922	218.932663
-444.616364	239.121078	958.132385	-439.026581	-24.087061	955.425110	-534.321594	246.593521	578.744507	-480.539673	-91.929596	582.366089	-519.606262	272.948425	86.794205	-523.061157	-158.576508	100.669388	-482.370270	327.750427	1442.867188	-410.354126	-80.160889	1448.626709	-385.813782	123.551674	1457.939209	-385.165741	140.014923	1752.139038	-519.864929	441.657043	1174.838013	-447.840668	-201.790527	1189.056641	-418.643890	408.398529	872.175354	-336.255188	-120.858101	888.538574	-417.231049	107.042274	1053.707031	508.099762	21.046083	896.879028	510.605072	218.311325
-443.741272	238.663635	958.086060	-438.510040	-24.549286	955.443481	-533.565796	246.353378	578.761963	-479.962585	-92.279388	582.293579	-519.665833	272.925842	86.813911	-523.081421	-158.608429	100.659904	-481.904175	327.569489	1442.604614	-410.499084	-80.426956	1448.797607	-385.701752	123.252907	1457.963379	-385.588348	140.112106	1752.236694	-519.010986	441.530182	1174.559570	-447.793793	-202.423996	1189.390259	-417.639404	408.365936	872.001343	-335.866577	-121.933372	888.802185	-416.615326	106.570984	1053.713257	508.147247	20.971706	896.882507	510.426239	218.405792
-442.956757	238.113022	957.973267	-437.998322	-25.111664	955.468567	-532.735352	246.059036	578.719910	-479.279907	-92.693878	582.226807	-519.657471	272.875122	86.827812	-523.116577	-158.663208	100.710617	-481.399323	327.369781	1442.385010	-410.660645	-80.745247	1448.977295	-385.551666	122.910904	1458.012695	-385.979706	140.191437	1752.315063	-518.192017	441.304047	1174.312988	-447.876007	-202.882721	1189.637573	-416.508179	408.203522	871.771729	-335.473267	-123.126953	889.064331	-416.035767	106.038437	1053.686768	508.247101	20.888128	896.926453	510.260437	218.495789
-442.022369	237.651657	957.950623	-437.445526	-25.604546	955.482971	-531.964050	245.874252	578.682434	-478.531189	-93.192886	582.137573	-519.707947	272.855896	86.855057	-523.146240	-158.693024	100.770363	-480.933441	327.139099	1442.176880	-410.816986	-81.104546	1449.144165	-385.395966	122.524315	1458.073730	-386.362030	140.203964	1752.386353	-517.274292	440.954559	1173.976196	-448.013397	-203.496567	1189.884155	-415.396057	407.948486	871.573792	-334.875122	-124.156502	889.476746	-415.391510	105.537613	1053.707520	508.233002	20.890068	896.960693	509.922882	219.135742
-441.027405	237.016525	957.863220	-436.754150	-26.272980	955.539368	-530.991943	245.608688	578.697205	-477.728912	-93.730766	582.123169	-519.738098	272.821869	86.911034	-523.165649	-158.764053	100.841446	-480.497650	326.878510	1441.909424	-410.985229	-81.461945	1449.332275	-385.244690	122.145538	1458.136475	-386.731781	140.168411	1752.458374	-516.389526	440.689636	1173.668945	-448.096649	-204.054138	1190.140869	-414.189880	407.674622	871.375732	-334.371887	-125.448990	889.768372	-414.659973	104.908722	1053.720093	508.272217	20.545790	896.960876	509.830353	219.341385
-440.090088	236.323853	957.821289	-436.086090	-26.939621	955.649475	-529.997131	245.178864	578.625183	-476.883759	-94.165512	582.087524	-519.728577	272.782227	86.946655	-522.823364	-158.562515	100.758369	-480.003510	326.579803	1441.666504	-411.154205	-81.807365	1449.538574	-385.112793	121.716042	1458.175903	-387.070679	140.108719	1752.521729	-515.426819	440.245148	1173.308716	-448.285645	-204.561325	1190.335693	-412.932770	407.209137	871.144165	-334.066650	-127.016182	889.947327	-413.993256	104.257927	1053.788208	508.314148	20.620663	896.986267	509.587219	219.157501
-439.066010	235.696274	957.739502	-435.413025	-27.606985	955.703003	-528.943787	244.826111	578.581482	-475.911926	-94.755333	582.050659	-519.729126	272.740021	86.983444	-523.116882	-158.827805	100.980064	-479.552551	326.301849	1441.388062	-411.357452	-82.175430	1449.747803	-384.972351	121.315506	1458.220703	-387.377655	140.006897	1752.562988	-514.491394	439.816833	1172.983887	-448.150696	-205.407364	1190.722046	-411.640503	406.735870	870.904785	-333.425232	-128.259247	890.455200	-413.273926	103.626244	1053.806152	508.504028	20.262806	897.021179	509.809937	218.966522
-438.085144	234.913849	957.600952	-434.746399	-28.384897	955.733337	-527.911682	244.496628	578.567749	-475.030396	-95.364998	581.966797	-519.773071	272.690186	86.993843	-523.132202	-158.889191	101.092171	-479.066132	325.979034	1441.106567	-411.528351	-82.589607	1449.954468	-384.806915	120.880005	1458.272949	-387.667389	139.895828	1752.598389	-513.489136	439.369171	1172.585449	-448.156311	-206.214157	1191.031860	-410.310516	406.163361	870.643127	-332.898438	-129.713364	890.808472	-412.564453	102.878082	1053.780273	508.417450	20.305939	897.028931	509.335144	219.103577
-437.100006	234.221649	957.527649	-434.058807	-29.099155	955.748047	-526.711060	244.091507	578.500916	-473.958618	-95.928085	581.854248	-519.762207	272.625061	87.038811	-523.083618	-158.930450	101.170242	-478.564270	325.577332	1440.809204	-411.625519	-83.044556	1450.152344	-384.618164	120.335388	1458.303467	-387.931000	139.742676	1752.623047	-512.501099	438.817261	1172.143188	-448.100281	-207.046524	1191.382080	-408.946899	405.494080	870.426453	-332.431610	-131.283768	891.110718	-411.869873	102.178520	1053.785767	508.540009	20.127737	897.062012	509.321075	218.966415
-436.093079	233.361832	957.404541	-433.367676	-29.924671	955.755249	-525.554016	243.723785	578.453308	-472.938751	-96.605179	581.780884	-519.767639	272.553986	87.047638	-523.141113	-159.013611	101.253906	-478.199371	325.042145	1440.300903	-411.797058	-83.559456	1450.343628	-384.507629	119.821266	1458.332764	-388.152893	139.553177	1752.618042	-511.481201	438.290985	1171.713013	-448.195404	-207.789505	1191.629395	-407.523926	404.696777	870.143188	-332.097778	-133.108978	891.273743	-411.141815	101.354027	1053.757324	508.825684	19.755627	897.098145	509.775024	218.502945
-435.035217	232.664200	957.356323	-432.595032	-30.761349	955.779053	-524.262695	243.349670	578.379517	-471.817078	-97.308891	581.622375	-519.765930	272.473816	87.092079	-523.053040	-159.078217	101.365616	-477.606995	324.745178	1440.172485	-412.006012	-84.089813	1450.493164	-384.336548	119.267387	1458.373047	-388.339050	139.344833	1752.608398	-510.415527	437.634094	1171.270264	-448.046875	-208.744324	1191.962646	-406.018372	403.829681	869.862732	-331.599884	-134.717636	891.598328	-410.365479	100.586601	1053.778687	509.021301	19.443880	897.110413	510.091949	217.530991
-433.995667	231.791138	957.282471	-431.858185	-31.587870	955.761353	-523.067383	243.119751	578.326782	-470.598846	-98.051529	581.542358	-519.803040	272.382416	87.144592	-523.076843	-159.138229	101.480148	-477.142975	324.297943	1439.863281	-412.016754	-84.590858	1450.675049	-384.166260	118.708733	1458.408203	-388.504547	139.133453	1752.563477	-509.319061	436.953278	1170.795288	-447.943726	-209.752365	1192.298828	-404.526978	402.886841	869.595642	-331.133240	-136.446640	891.870483	-409.613220	99.729233	1053.765625	509.160522	19.296099	897.125549	510.075989	217.361893
-432.863037	230.900879	957.170776	-431.052856	-32.519180	955.809326	-521.743042	242.712601	578.205322	-469.470184	-98.848289	581.359680	-519.884705	272.340576	87.222870	-523.033997	-159.173965	101.606758	-476.756653	323.674225	1439.374878	-412.126678	-85.152931	1450.840698	-384.010864	118.104324	1458.423096	-388.644562	138.878799	1752.515991	-508.249939	436.312866	1170.320435	-448.003937	-210.539627	1192.494995	-402.984985	401.857544	869.303223	-330.575317	-138.116501	892.154297	-408.774109	98.847397	1053.764893	509.302826	19.213779	897.169128	510.026062	217.258545
-431.857086	229.990936	957.068176	-430.273865	-33.426033	955.798706	-520.320557	242.193832	578.084778	-468.215790	-99.553185	581.245178	-519.878784	272.276245	87.265610	-523.029541	-159.223999	101.733498	-476.144806	323.263245	1439.239502	-412.218109	-85.745552	1451.004150	-383.799316	117.447693	1458.462402	-388.744080	138.630478	1752.454834	-507.126678	435.530670	1169.893677	-447.809387	-211.584106	1192.843140	-401.443329	400.734619	869.042053	-329.890350	-139.638321	892.627319	-408.023865	97.951965	1053.742065	509.365448	19.068642	897.230347	509.903656	217.164429
-430.681244	229.066513	956.994812	-429.397095	-34.438545	955.844360	-518.919678	241.785141	577.962952	-466.970367	-100.399086	581.125244	-519.964233	272.249451	87.354729	-523.004822	-159.226669	101.835167	-475.689453	322.741821	1438.891113	-412.327759	-86.399376	1451.163574	-383.639038	116.788963	1458.450073	-388.810211	138.354980	1752.369263	-506.000641	434.782074	1169.395752	-447.728607	-212.673065	1193.176147	-399.843872	399.561188	868.807434	-329.363647	-141.413345	892.943970	-407.162689	97.000458	1053.767334	509.451111	18.958620	897.238708	509.808746	217.050751
-429.551453	228.062439	956.828369	-428.576233	-35.390972	955.831360	-517.433167	241.312408	577.817017	-465.696442	-101.233711	580.963135	-519.981323	272.199768	87.383675	-523.016418	-159.308701	101.961296	-475.198029	322.135437	1438.535767	-412.414398	-87.067581	1451.302490	-383.443390	116.115845	1458.462158	-388.852051	138.043640	1752.256836	-504.879456	433.907166	1168.854248	-447.798737	-213.492950	1193.328979	-398.175751	398.287933	868.515137	-328.913452	-143.282288	893.147583	-406.329254	96.051361	1053.710815	509.589966	18.854465	897.295593	509.757355	216.896835
-428.347748	227.120331	956.761414	-427.619232	-36.418133	955.796936	-515.959595	240.871414	577.704956	-464.394409	-102.070465	580.821106	-520.010803	272.112335	87.477303	-522.949707	-159.335632	102.081551	-474.702026	321.494110	1438.178345	-412.507355	-87.733086	1451.433105	-383.242096	115.397949	1458.449707	-388.875275	137.715744	1752.130371	-503.748596	433.008331	1168.326538	-447.569214	-214.712921	1193.715210	-396.508057	396.898651	868.230225	-328.610901	-145.296402	893.296143	-405.432861	95.056885	1053.702881	509.901794	18.977007	897.294495	509.731384	216.877899
-427.182709	225.993317	956.605103	-426.635468	-37.557838	955.764404	-514.322327	240.298401	577.529297	-463.103638	-102.925804	580.703064	-520.027893	272.037537	87.584915	-522.973022	-159.384628	102.231918	-474.258087	320.826538	1437.797241	-412.545593	-88.472862	1451.553955	-383.023590	114.633186	1458.435425	-388.874908	137.376282	1751.996216	-502.603241	432.071381	1167.770996	-447.483307	-215.743835	1193.946167	-394.767029	395.406616	867.934692	-327.876862	-146.970871	893.679077	-404.520660	93.953346	1053.645996	509.767120	18.644896	897.381348	509.565002	216.675934
-426.036194	224.947571	956.448669	-425.681244	-38.645622	955.736023	-512.769470	239.751495	577.380920	-461.833771	-103.825920	580.568726	-519.945435	271.945221	87.645508	-522.828979	-159.420181	102.350761	-473.905914	319.994934	1437.240112	-412.601257	-89.221512	1451.657471	-382.792572	113.859856	1458.435791	-388.873047	137.022156	1751.841797	-501.456177	431.176483	1167.213379	-447.559052	-216.609787	1194.041138	-393.034454	393.869476	867.702271	-327.355377	-148.829666	893.868591	-403.631165	92.917320	1053.590454	509.874634	18.610918	897.409241	509.508667	216.623795
-424.831085	223.872879	956.341064	-424.698486	-39.727325	955.726501	-510.924377	238.924118	577.138672	-460.499878	-104.766617	580.411133	-519.814392	271.814819	87.681427	-522.725891	-159.449081	102.500984	-473.262207	319.417725	1437.068237	-412.621185	-90.018890	1451.744263	-382.569214	113.030785	1458.390259	-388.866028	136.631622	1751.675781	-500.293884	430.113708	1166.701660	-447.453857	-218.017395	1194.370239	-391.289764	392.313232	867.417419	-327.113983	-150.962082	893.925537	-402.700134	91.856491	1053.568970	509.930054	18.532085	897.428467	509.411865	216.513123
-423.657257	222.634842	956.164001	-423.700592	-40.914532	955.707825	-509.219574	238.363617	576.919739	-459.122467	-105.580521	580.295715	-519.672607	271.714050	87.742279	-522.653931	-159.496078	102.664398	-472.787933	318.657410	1436.640625	-412.633698	-90.809250	1451.829956	-382.355164	112.181152	1458.357666	-388.866882	136.218216	1751.520630	-499.146118	429.094818	1166.117188	-447.322998	-219.002411	1194.621704	-389.538910	390.677551	867.129578	-326.655518	-152.923859	894.116211	-401.781952	90.687660	1053.508911	509.997772	18.474709	897.467529	509.320557	216.404083
-422.357849	221.672165	956.104309	-422.634003	-41.947826	955.696838	-507.602142	237.931259	576.726746	-457.625122	-106.538132	580.038086	-519.649170	271.630463	87.757080	-522.551086	-159.545959	102.787933	-472.317200	317.906921	1436.250732	-412.650360	-91.669678	1451.903442	-382.106201	111.336411	1458.346069	-388.840393	135.820084	1751.361572	-498.017487	428.052094	1165.538574	-447.458069	-220.486298	1194.712402	-387.747375	388.844299	866.852539	-326.164276	-154.867264	894.297119	-400.805084	89.688553	1053.519653	510.031464	18.397512	897.491760	509.230743	216.334991
-421.133057	220.530121	955.934509	-421.593658	-43.069962	955.653809	-505.902252	237.403503	576.494751	-456.125885	-107.509087	579.859985	-519.624207	271.535309	87.825890	-522.624451	-159.618622	102.975136	-471.797180	317.098145	1435.835449	-412.625061	-92.541054	1451.955444	-381.845551	110.452896	1458.287598	-388.828400	135.364807	1751.190552	-496.864227	426.868439	1164.911255	-447.390381	-221.510071	1194.869507	-385.916870	387.059052	866.584229	-325.735870	-156.775406	894.441833	-399.844116	88.588470	1053.451172	510.075287	18.324366	897.514893	509.140289	216.239731
-419.880859	219.344528	955.741150	-420.543243	-44.307762	955.632446	-504.112457	236.798340	576.231384	-454.642456	-108.622711	579.645569	-519.540710	271.485168	87.901634	-522.560974	-159.672485	103.149170	-471.356842	316.240234	1435.413574	-412.588257	-93.425591	1452.023315	-381.599396	109.547714	1458.220215	-388.834473	134.920639	1751.015991	-495.697784	425.691345	1164.303101	-447.458557	-222.548843	1194.947510	-383.836334	384.993439	866.420654	-325.302765	-158.773682	894.513428	-398.857330	87.424454	1053.380005	510.092560	18.274162	897.512756	509.037628	216.221176
-418.603851	218.158020	955.593506	-419.469360	-45.529095	955.568054	-502.381897	236.301376	576.047668	-453.041077	-109.705566	579.461914	-519.555847	271.424133	87.993858	-522.448364	-159.738388	103.316391	-470.838318	315.424225	1434.999512	-412.521667	-94.327164	1452.052490	-381.344299	108.620857	1458.176636	-388.845886	134.431335	1750.839844	-494.551270	424.469696	1163.673584	-447.275787	-223.968994	1195.115601	-381.997498	382.952942	866.173584	-324.642914	-160.508469	894.770691	-397.848206	86.235497	1053.310181	510.091675	18.249548	897.530090	508.912476	216.169662
-417.381744	216.904434	955.380432	-418.414490	-46.746326	955.537048	-500.579620	235.748123	575.800293	-451.413147	-110.802101	579.220276	-519.531006	271.353455	88.106453	-522.321472	-159.777222	103.505493	-470.348511	314.541626	1434.577759	-412.456818	-95.258354	1452.080566	-381.087616	107.670654	1458.083618	-388.878632	133.924896	1750.662964	-493.398315	423.207611	1163.028076	-447.243835	-225.184357	1195.178711	-380.134949	380.907196	865.969116	-324.223206	-162.431107	894.870544	-396.864746	85.054749	1053.221680	510.072662	18.182384	897.560486	508.811859	216.082581
-416.089874	215.705399	955.255920	-417.325714	-47.935875	955.467468	-498.900635	235.283768	575.568176	-449.766266	-112.007271	579.008545	-519.524048	271.296997	88.242584	-522.306030	-159.874435	103.727959	-469.882416	313.661102	1434.119629	-412.375977	-96.190781	1452.088135	-380.809509	106.738121	1458.035278	-388.950775	133.374939	1750.479980	-492.248169	421.874146	1162.365112	-447.154572	-226.364120	1195.271362	-378.158722	378.811859	865.889404	-323.810760	-164.414810	894.963684	-395.845917	83.865456	1053.161377	509.993988	18.112579	897.542175	508.666168	216.029861
-414.768829	214.548965	955.084534	-416.184479	-49.193111	955.344238	-497.024261	234.604172	575.338806	-448.106384	-113.153755	578.782654	-519.304199	271.194092	88.347221	-522.297119	-159.960266	103.939262	-469.381317	312.784393	1433.667969	-412.281647	-97.144760	1452.085449	-380.537567	105.741013	1457.938110	-389.054443	132.816666	1750.302002	-491.103943	420.533020	1161.721924	-447.068970	-227.591202	1195.395874	-376.268707	376.701691	865.771729	-323.611664	-166.637619	894.886414	-394.779236	82.663170	1053.048950	509.984894	18.123451	897.548035	508.545654	216.005188
-413.430176	213.271606	954.902954	-414.983398	-50.453270	955.242615	-495.203125	233.934540	575.075134	-446.408752	-114.350243	578.513672	-519.119629	271.057068	88.443787	-522.178589	-160.033722	104.166336	-468.872314	311.833710	1433.241211	-412.148285	-98.119774	1452.072266	-380.243317	104.745316	1457.848267	-389.190247	132.246567	1750.111938	-489.976318	419.198669	1161.050781	-447.031921	-228.648849	1195.462158	-374.401001	374.482452	865.549438	-323.234436	-168.608582	894.919373	-393.703888	81.414474	1052.948364	509.960083	18.104887	897.557800	508.446991	215.980957
-412.245697	211.984955	954.685791	-413.888428	-51.684895	955.114136	-493.475952	233.417160	574.856506	-444.834381	-115.689705	578.289673	-518.955566	270.935547	88.516808	-522.078857	-160.111115	104.396095	-468.386841	310.943634	1432.806152	-412.013428	-99.100746	1452.080200	-379.938110	103.765480	1457.747192	-389.343353	131.614639	1749.921875	-488.905396	417.810516	1160.412354	-446.832855	-230.115555	1195.608887	-372.660004	372.101532	865.086243	-322.822662	-170.528305	895.017700	-392.723236	80.182335	1052.808716	509.756683	18.262014	897.542480	507.997070	216.786118
-410.924530	210.759766	954.492920	-412.676483	-52.980385	954.998291	-491.709167	232.826706	574.578979	-443.395081	-117.202530	578.169922	-518.872620	270.827545	88.622246	-522.113098	-160.257065	104.670013	-467.863647	309.981628	1432.337891	-411.857147	-100.098991	1452.062500	-379.651825	102.768059	1457.611694	-389.523163	130.992935	1749.733154	-487.799774	416.389435	1159.722900	-446.725616	-231.369705	1195.671631	-370.841461	369.840820	864.736206	-322.505127	-172.531891	895.055176	-391.648865	78.943520	1052.694092	509.661865	18.245676	897.535034	507.901489	216.776657
-408.463470	207.995270	954.112000	-407.937714	-56.377724	956.870667	-489.626526	231.957047	574.143066	-441.491577	-118.044609	578.644165	-518.614868	270.676147	88.670052	-521.993713	-160.367996	104.859406	-467.410400	309.014435	1431.807251	-411.727264	-101.087219	1451.999512	-379.334137	101.742470	1457.475098	-389.747559	130.323196	1749.532227	-486.710693	415.016327	1159.007690	-446.553680	-232.588516	1195.694336	-369.014771	367.491669	864.438416	-321.856262	-174.203674	895.198181	-388.950592	76.870956	1053.615234	509.545319	18.221249	897.495605	507.775940	216.791397
-407.118896	206.638397	953.843079	-406.660583	-57.830547	956.776611	-487.423706	231.023346	573.757751	-439.685455	-119.035973	578.399292	-518.375183	270.569061	88.767235	-521.761597	-160.453171	105.062241	-466.906555	308.031281	1431.294922	-411.545319	-102.120552	1451.968384	-379.016754	100.719566	1457.332764	-389.968781	129.647522	1749.355835	-485.591644	413.623901	1158.291382	-446.426636	-233.781647	1195.728516	-367.260437	365.197327	864.096924	-321.571014	-176.185989	895.176880	-387.835175	75.525749	1053.471313	509.440948	18.210480	897.484192	507.662323	216.765381
-405.928925	205.470520	953.632874	-405.681580	-58.904270	956.461182	-485.630310	230.523849	573.477722	-437.673859	-119.886398	578.005066	-518.493713	270.547760	88.934669	-521.487305	-160.442001	105.228493	-466.388550	307.051666	1430.826660	-411.329041	-103.188629	1451.878784	-378.710632	99.697464	1457.185913	-390.230133	128.934967	1749.179077	-484.496277	412.150940	1157.596436	-446.276398	-235.137131	1195.764648	-365.488770	362.828461	863.701172	-321.366943	-178.308304	895.027710	-386.887268	74.351250	1053.235474	509.358093	18.195633	897.479248	507.527954	216.728531
-404.664734	204.308182	953.371460	-404.626038	-60.034973	956.234192	-483.882721	230.106216	573.272705	-435.859985	-120.849365	577.636963	-518.679810	270.539154	89.110664	-521.195801	-160.464645	105.403687	-465.899353	306.066132	1430.332275	-411.170105	-104.217339	1451.768799	-378.377167	98.615189	1457.043945	-390.511536	128.205948	1748.999268	-483.401825	410.689331	1156.865845	-446.099945	-236.431030	1195.749023	-363.734161	360.467896	863.281433	-320.936249	-180.189575	895.012695	-385.847687	73.202934	1053.014404	509.245148	18.186779	897.470703	507.398407	216.743027
-403.432251	203.120209	953.180176	-403.531006	-61.184532	955.974854	-482.146423	229.688049	573.071411	-435.732269	-124.125420	577.856445	-518.656921	270.486206	89.307884	-522.266602	-160.930359	105.974442	-465.413177	305.082184	1429.861450	-410.949646	-105.277718	1451.689697	-378.082855	97.589165	1456.873535	-390.799561	127.460136	1748.844116	-482.319092	409.240662	1156.167236	-445.926147	-237.778732	1195.725220	-362.014038	358.050171	862.883789	-320.492676	-182.079147	894.981689	-384.834900	71.999641	1052.818237	509.168732	18.221741	897.433044	507.286804	216.757553
-402.106720	201.758789	952.930725	-402.248322	-62.558529	955.910583	-480.832611	229.827026	572.969421	-434.095032	-125.465744	577.683594	-518.964417	270.516022	89.575478	-522.196106	-161.037140	106.241280	-465.062408	303.992493	1429.182251	-410.695129	-106.318092	1451.612305	-377.764008	96.539108	1456.748413	-391.104309	126.675972	1748.664917	-481.270111	407.780060	1155.411987	-445.699615	-239.023193	1195.674805	-360.316956	355.585144	862.492126	-320.012878	-183.898529	894.955627	-383.717102	70.698166	1052.695801	509.093689	18.173840	897.463562	507.411041	216.464539
-401.214813	201.111588	952.783630	-402.038452	-63.158688	954.878052	-478.980713	229.379272	572.665161	-432.313660	-126.555641	577.167786	-518.871399	270.369446	89.732788	-522.021301	-161.098877	106.471703	-464.639160	302.979584	1428.659668	-410.511810	-107.377937	1451.441162	-377.424072	95.487312	1456.604614	-391.419006	125.871033	1748.487305	-480.185089	406.260803	1154.710693	-445.533783	-240.234116	1195.632568	-358.646698	353.110626	862.104187	-319.357117	-185.619965	894.984558	-383.076691	69.697411	1052.092651	508.922974	18.137030	897.433716	507.228699	216.336243
-399.872253	199.914047	952.562622	-400.845337	-64.269264	954.678894	-477.012512	228.673828	572.213928	-430.614807	-127.669579	576.917358	-518.614929	270.199860	89.836967	-521.889099	-161.171143	106.745590	-464.060852	302.050140	1428.320313	-410.240723	-108.412170	1451.367554	-377.123657	94.452293	1456.434814	-391.731750	125.068237	1748.333984	-479.132355	404.721466	1154.008057	-445.297424	-241.468536	1195.589844	-357.047394	350.605072	861.718872	-318.840210	-187.370865	895.000977	-381.975647	68.542076	1051.913940	508.821655	18.178745	897.425720	507.045563	216.232956
-398.641357	198.543243	952.294678	-399.489594	-65.581291	954.567261	-474.907166	227.785126	571.644592	-428.950989	-128.843979	576.688538	-518.246155	270.010345	89.941071	-521.822205	-161.268906	106.990898	-463.727844	300.983551	1427.713989	-409.955811	-109.453552	1451.251221	-376.771057	93.376648	1456.290039	-392.051910	124.246674	1748.159424	-478.107178	403.220825	1153.293213	-445.081940	-242.780884	1195.522217	-355.440582	348.154602	861.405273	-318.522980	-189.340912	894.860352	-380.879639	67.268623	1051.760254	508.692169	18.175070	897.405945	506.843872	216.155060
-397.329071	197.205383	952.041748	-398.144989	-66.921257	954.486023	-472.972992	227.074753	571.284912	-427.391449	-130.070786	576.481445	-518.251831	269.924683	90.106148	-521.662537	-161.353653	107.238060	-463.182465	300.041840	1427.382568	-409.699036	-110.499481	1451.100464	-376.477814	92.395462	1456.122070	-392.375244	123.396172	1747.978271	-477.076263	401.651611	1152.646240	-444.841095	-244.049301	1195.464600	-353.890411	345.664368	861.140686	-317.924255	-191.106705	894.845886	-379.740997	65.996727	1051.627563	508.571228	18.202988	897.395142	506.660553	216.091705
-396.070770	195.997650	951.789063	-396.863525	-68.209175	954.361633	-471.134064	226.547318	570.981873	-425.724884	-131.108261	576.183167	-518.200134	269.875427	90.331871	-521.446106	-161.435364	107.471672	-462.779663	299.039673	1426.961426	-409.473602	-111.550507	1450.962769	-376.110748	91.289734	1455.950439	-392.696594	122.550369	1747.803345	-476.099854	400.172211	1151.950928	-444.593170	-245.300476	1195.394775	-352.370880	343.116852	860.546936	-317.121185	-192.709335	894.909058	-378.656189	64.798882	1051.472290	508.528717	18.107622	897.368713	506.752258	215.612030
-394.907104	194.834396	951.528687	-395.703125	-69.406540	954.128296	-469.382813	226.019287	570.640015	-424.158478	-132.274536	575.918457	-518.134094	269.792328	90.586639	-521.275696	-161.541412	107.669937	-462.352722	298.014923	1426.456909	-409.162445	-112.616852	1450.865601	-375.824585	90.269470	1455.804443	-393.001770	121.698364	1747.636963	-475.151581	398.681580	1151.296265	-444.313171	-246.477859	1195.316284	-350.997833	340.581696	860.194885	-316.533630	-194.410568	894.904846	-377.637085	63.628986	1051.251099	508.455109	18.198858	897.363770	506.582977	215.669937
-393.740875	193.578079	951.351929	-394.520386	-70.591309	953.979431	-467.583008	225.431503	570.287903	-422.723145	-133.393997	575.740173	-518.094788	269.722076	90.761894	-521.174805	-161.680832	107.874718	-462.035004	296.927551	1425.847046	-408.896545	-113.626862	1450.756714	-375.468689	89.214218	1455.643555	-393.279053	120.789192	1747.472290	-474.158508	397.147552	1150.628906	-444.001648	-247.663193	1195.249878	-349.401001	338.206573	860.491211	-316.005493	-196.216370	894.849854	-376.629822	62.420994	1051.118042	508.315521	18.208254	897.353760	506.430847	215.714066
-392.476196	192.405945	951.119995	-393.235626	-71.850929	953.839722	-465.893860	224.902039	569.970154	-421.292603	-134.460236	575.589050	-518.078552	269.649994	90.990128	-521.210999	-161.853409	108.120628	-461.636597	295.928436	1425.431519	-408.629456	-114.686287	1450.654053	-375.160400	88.185791	1455.515625	-393.554260	119.913818	1747.337158	-473.239075	395.600830	1150.029907	-443.679901	-248.870071	1195.222168	-347.911224	335.775909	860.282410	-315.412506	-198.026337	894.792297	-375.527435	61.241291	1050.962280	508.160004	18.247299	897.333069	506.265900	215.746460
-391.318695	191.144562	950.891052	-391.934204	-73.110939	953.770447	-464.270477	224.339966	569.641296	-419.890381	-135.465790	575.402222	-517.897766	269.505859	91.150826	-521.637390	-162.186325	108.443665	-461.170166	294.996704	1425.135376	-408.336823	-115.743523	1450.552856	-374.823914	87.163788	1455.359131	-393.862366	118.971619	1747.143188	-472.357697	394.085785	1149.419800	-443.335754	-249.973557	1195.099976	-346.512085	333.366943	860.054199	-314.548553	-199.532639	894.849060	-374.472992	60.050282	1050.843140	508.036133	18.293221	897.336304	506.117706	215.797745
-390.170227	189.820145	950.662476	-390.600922	-74.358047	953.742310	-462.644257	223.716568	569.368958	-418.651062	-136.468475	575.274780	-517.656616	269.351227	91.297829	-521.579529	-162.310318	108.640549	-460.799988	293.993011	1424.718384	-408.078308	-116.721565	1450.427734	-374.475220	86.161285	1455.208130	-394.122620	118.082458	1746.975098	-471.483368	392.570099	1148.781860	-442.892548	-251.307983	1195.076172	-345.059692	330.912933	859.830933	-313.893646	-201.165298	894.843323	-373.417847	58.852219	1050.745972	507.771515	18.481546	897.289246	505.679260	216.387894
-389.104034	188.695175	950.409912	-389.420288	-75.535912	953.576843	-458.847534	220.796021	568.443909	-417.347473	-137.340836	575.104126	-515.829163	268.655304	91.062073	-521.457825	-162.380829	108.804512	-460.445679	293.020721	1424.351807	-407.776978	-117.752510	1450.293091	-374.140594	85.159294	1455.083252	-394.340302	117.200981	1746.835449	-470.655548	391.125427	1148.188232	-442.469238	-252.436920	1194.944824	-343.797302	328.739380	859.696899	-313.114746	-202.761963	894.829224	-372.437958	57.740875	1050.561035	507.721710	18.607458	897.290710	505.548004	216.469498
-388.027710	187.565613	950.229797	-388.232361	-76.708336	953.488464	-456.840088	219.656799	568.030884	-416.070465	-138.119354	574.924561	-515.352722	268.415802	91.201653	-521.262146	-162.441132	108.949135	-460.164551	291.937866	1423.806885	-407.439697	-118.749908	1450.148315	-373.810181	84.161743	1454.922241	-394.555359	116.319336	1746.682373	-469.868805	389.669250	1147.626709	-442.019806	-253.588943	1194.901733	-342.530243	326.456024	859.476563	-312.369598	-204.364731	894.786804	-371.455170	56.631443	1050.451782	507.874725	18.927534	897.324341	505.500427	216.572861
-387.101990	186.452911	949.990784	-387.302612	-77.732292	953.206482	-455.025696	218.766159	567.639404	-414.834503	-138.926422	574.832886	-514.916321	268.228699	91.335556	-520.926392	-161.990784	109.110901	-459.751709	291.050232	1423.577759	-407.166656	-119.704330	1450.019165	-373.474243	83.183502	1454.817139	-394.760132	115.426971	1746.530273	-469.069855	388.190063	1147.081665	-441.547882	-254.825638	1194.795776	-341.230621	324.038422	859.075134	-311.592163	-205.883942	894.756714	-370.590729	55.547920	1050.202148	507.546082	18.718136	897.259705	505.320221	216.562729
-386.157654	185.425491	949.842468	-386.207214	-78.847481	953.148499	-454.185181	218.755219	567.592407	-413.715210	-139.709152	574.675476	-515.183777	268.208160	91.664291	-520.746582	-162.038788	109.279816	-459.515839	290.024628	1423.056641	-406.781738	-120.716393	1449.897461	-373.111755	82.227257	1454.697266	-394.958069	114.552567	1746.441040	-468.325195	386.831299	1146.532227	-441.043518	-255.979614	1194.666016	-339.913757	321.706116	859.112732	-310.772614	-207.353851	894.786743	-369.707855	54.519711	1050.121460	507.398254	18.718203	897.237976	505.179077	216.585892
-385.227509	184.300400	949.715332	-385.124908	-79.928452	953.061951	-452.989349	218.310577	567.392578	-412.786316	-140.554977	574.654480	-515.113831	268.115906	91.925110	-520.723450	-162.149933	109.527306	-459.149689	289.078369	1422.727661	-406.408844	-121.682747	1449.806885	-372.773193	81.299202	1454.604004	-395.110748	113.674019	1746.355591	-467.587555	385.454712	1146.045898	-440.490601	-257.033081	1194.600952	-338.745758	319.554077	859.048218	-309.995056	-208.904739	894.711853	-368.822083	53.441746	1050.034302	507.327698	18.782646	897.237488	505.077850	216.670029
-384.362488	183.304184	949.608887	-384.077362	-80.927963	953.033264	-451.673706	217.689255	567.164124	-411.663239	-141.160416	574.570862	-514.925232	267.952393	92.116821	-520.530579	-162.186462	109.730370	-458.757904	288.237488	1422.560303	-406.059448	-122.624870	1449.717407	-372.412079	80.361298	1454.541870	-395.257874	112.812363	1746.305176	-466.859772	384.053650	1145.585449	-439.927216	-258.127228	1194.565674	-337.578583	317.339630	858.979919	-309.203125	-210.356049	894.725159	-367.986908	52.484325	1049.986206	507.246735	18.857388	897.211182	504.957916	216.738342
-383.497284	182.374954	949.574463	-382.970703	-82.038216	953.114075	-450.449371	217.135040	567.041992	-410.644806	-141.569550	574.498779	-514.713379	267.819916	92.398216	-520.267578	-162.216293	109.828323	-458.447632	287.330597	1422.312256	-405.622040	-123.538597	1449.669678	-372.085846	79.489853	1454.495117	-395.380188	111.950554	1746.286011	-466.208893	382.765839	1145.191650	-439.331360	-259.237030	1194.569214	-336.525482	315.182983	858.910217	-308.353485	-211.699417	894.780151	-367.143127	51.521503	1050.031860	507.169861	18.903675	897.184143	504.869415	216.800430
-382.733185	181.402084	949.555969	-381.970917	-82.971252	953.108398	-449.359375	216.472916	566.834595	-409.845795	-142.394394	574.605530	-514.525391	267.672577	92.640854	-520.261230	-162.319458	110.067543	-458.163605	286.441345	1422.098145	-405.219757	-124.383453	1449.627686	-371.701660	78.619652	1454.486816	-395.487915	111.095245	1746.273682	-465.584900	381.430328	1144.827881	-438.690796	-260.249268	1194.573853	-335.497559	313.157593	858.940308	-307.553894	-213.058350	894.833496	-366.363647	50.587837	1050.036255	507.094421	18.966354	897.187561	504.766174	216.880722
-382.058777	180.538818	949.553589	-381.027832	-83.902634	953.141174	-448.375244	215.952637	566.711731	-409.269623	-143.367310	574.600891	-514.243958	267.442261	92.845215	-520.232544	-162.463196	110.317345	-457.888397	285.559509	1421.927490	-404.767822	-125.265434	1449.618896	-371.356262	77.779327	1454.460449	-395.555481	110.249382	1746.305542	-465.032715	380.138885	1144.522827	-438.078735	-261.292633	1194.576416	-334.599182	311.235168	858.964478	-306.755371	-214.437073	894.864685	-365.646606	49.719345	1050.065796	506.931366	19.262953	897.188904	504.245575	217.343658
-381.448425	179.646317	949.554443	-380.183289	-84.710197	953.175842	-447.539734	215.431885	566.620972	-408.615814	-144.163864	574.640686	-513.880066	266.969940	93.035286	-520.225769	-162.624252	110.559036	-457.707245	284.678497	1421.698364	-404.294586	-126.094482	1449.631714	-371.027222	76.955872	1454.460449	-395.590240	109.445015	1746.393799	-464.504456	378.958893	1144.283325	-437.394348	-262.263092	1194.609741	-333.688019	309.358887	858.992798	-305.944397	-215.731445	894.913940	-364.990509	48.896294	1050.094604	506.914398	19.339279	897.186462	504.148254	217.448288
-380.831116	178.830200	949.649170	-379.287170	-85.604614	953.264954	-446.818481	215.006317	566.683350	-407.885559	-144.754074	574.740906	-513.796082	266.811310	93.280006	-520.082825	-162.725647	110.763847	-457.430603	283.813477	1421.640137	-403.831085	-126.928482	1449.674561	-370.635590	76.170624	1454.513062	-395.609314	108.625374	1746.496704	-463.959778	377.691620	1144.086914	-436.667084	-263.218140	1194.686279	-332.820221	307.522552	859.156677	-305.158722	-216.946564	895.009644	-364.298309	48.054943	1050.196655	507.195648	19.027842	897.194702	504.907318	216.541473
-380.394135	178.057541	949.726135	-378.579712	-86.347382	953.312439	-446.205414	214.609100	566.749084	-407.187866	-145.343369	574.830750	-513.618652	266.654877	93.543205	-519.962402	-162.761536	110.961823	-457.211273	283.028046	1421.640259	-403.302429	-127.683998	1449.764038	-370.273834	75.397911	1454.576172	-395.608490	107.627838	1746.617676	-463.531281	376.492493	1143.904419	-435.957397	-264.239624	1194.855835	-331.972839	305.827698	859.261963	-304.543488	-218.311325	895.069214	-363.746063	47.302414	1050.262085	507.237579	19.091074	897.209961	504.919342	216.568039
-379.858765	177.231400	949.862549	-377.708618	-87.204178	953.547668	-445.531708	214.096069	566.826233	-406.693573	-145.940353	574.943909	-513.344238	266.558044	93.820587	-519.856140	-162.821701	111.186546	-457.000793	282.254944	1421.688110	-402.778473	-128.480835	1449.900269	-369.920837	74.676231	1454.708374	-395.568024	106.809601	1746.789795	-463.073639	375.346466	1143.814819	-435.175720	-265.053986	1195.015259	-331.192566	304.175934	859.417297	-303.575256	-219.373642	895.334412	-363.111023	46.517258	1050.457886	507.079315	19.424316	897.214844	504.333496	217.106827
-379.468384	176.505585	949.985291	-377.002716	-87.924271	953.705261	-445.005219	213.648087	566.912109	-406.191956	-146.494171	575.186035	-513.130127	266.429779	94.036339	-519.799072	-162.879715	111.474075	-456.779724	281.478699	1421.744263	-402.213989	-129.129669	1450.046509	-369.511719	73.973587	1454.874023	-395.526459	106.042397	1746.989868	-462.698914	374.236145	1143.793823	-434.469604	-265.832397	1195.189331	-330.328400	302.589355	859.587341	-302.886414	-220.527100	895.434814	-362.591309	45.825836	1050.602051	507.395905	19.318380	897.262451	504.924713	216.756317
-379.116974	175.818726	950.168823	-376.369141	-88.546318	953.885925	-444.685730	213.331635	567.067261	-405.776367	-146.976852	575.423218	-513.043579	266.405212	94.335785	-519.765015	-162.919250	111.750923	-456.595551	280.797577	1421.893921	-401.634491	-129.844406	1450.257568	-369.125488	73.345192	1455.053345	-395.432281	105.259033	1747.239624	-462.360870	373.170074	1143.815308	-433.596497	-266.751770	1195.457642	-329.656586	301.062592	859.862061	-302.069397	-221.510391	895.649841	-362.100433	45.187382	1050.784180	507.277496	19.510790	897.274292	504.684631	216.927536
-378.909424	175.069778	950.279175	-375.797638	-89.274055	954.104370	-444.478699	213.027451	567.227844	-405.404480	-147.455521	575.685669	-512.942688	266.342468	94.609222	-519.657654	-162.960358	112.022072	-456.414551	280.060760	1422.083130	-401.013855	-130.468048	1450.462891	-368.715973	72.737122	1455.278809	-395.313477	104.504158	1747.524780	-462.082947	372.190857	1143.946533	-432.872742	-267.419250	1195.695068	-329.024567	299.779724	860.192383	-301.330017	-222.541672	895.896423	-361.697479	44.511162	1050.945435	507.323669	19.561516	897.285583	504.583801	217.141098
-378.725372	174.513077	950.499207	-375.332916	-89.744049	954.287598	-444.395996	212.734024	567.419983	-404.997742	-147.897202	575.891724	-512.821289	266.310577	94.862854	-520.024292	-163.274063	112.420853	-456.245972	279.362305	1422.297363	-400.384674	-131.106537	1450.714233	-368.336426	72.139145	1455.517578	-395.158691	103.771774	1747.839233	-461.843842	371.186890	1144.068970	-431.983978	-268.276276	1196.053467	-328.443848	298.593384	860.543213	-300.560730	-223.459503	896.165100	-361.331512	44.001667	1051.140381	507.554382	19.586153	897.321838	504.951050	216.896561
-378.598022	173.950577	950.802185	-374.838989	-90.250778	954.581482	-444.431122	212.411163	567.666443	-404.682251	-148.398773	576.136719	-512.844116	266.512604	95.150551	-519.429321	-163.127365	112.599136	-456.087311	278.703156	1422.577148	-399.707520	-131.692596	1451.025146	-367.914063	71.575577	1455.763672	-394.970459	103.030846	1748.156738	-461.635681	370.293304	1144.303955	-431.118134	-269.067963	1196.419556	-327.921265	297.402466	860.937073	-299.867126	-224.341873	896.448181	-361.010712	43.485893	1051.436890	507.630127	19.592306	897.313171	504.900757	217.099319
-378.472626	173.378082	951.058960	-374.234711	-90.867157	954.985596	-444.510345	212.089279	567.913574	-404.382233	-148.802689	576.428467	-512.720642	266.499329	95.380348	-519.319824	-163.188004	112.880142	-455.959290	278.131836	1422.915894	-399.043518	-132.199722	1451.273071	-367.489075	71.069847	1456.050171	-394.730316	102.317513	1748.505859	-461.489105	369.469757	1144.567383	-430.275665	-269.673767	1196.736084	-327.519501	296.516357	861.363770	-299.227997	-225.304565	896.657104	-360.657806	42.974522	1051.767822	507.808258	19.647217	897.308044	505.061523	217.087494
-378.486603	172.962769	951.336182	-373.876465	-91.303802	955.216919	-444.756836	211.901733	568.187561	-404.063934	-149.096481	576.683228	-512.628479	266.481171	95.567841	-519.123718	-163.209106	113.109238	-455.788025	277.594391	1423.434204	-398.319336	-132.755936	1451.573486	-367.066711	70.610954	1456.366211	-394.460785	101.646332	1748.882080	-461.353027	368.724274	1144.917114	-429.424866	-270.373657	1197.106567	-327.161591	295.653595	861.836121	-298.702728	-226.181290	896.873169	-360.427307	42.554249	1052.012695	508.041534	19.692511	897.340881	505.258881	217.099442
-378.606140	172.637238	951.589661	-373.721893	-91.601730	955.395752	-445.080841	211.698898	568.505127	-403.844391	-149.367249	576.926636	-512.614258	266.454102	95.715279	-519.003235	-163.178284	113.326622	-455.680511	277.039185	1423.837646	-397.672363	-133.216995	1451.896118	-366.654297	70.149422	1456.645874	-394.150940	100.983200	1749.247437	-461.268707	368.012512	1145.297485	-428.542450	-271.003815	1197.491943	-326.797272	294.929382	862.292236	-297.830841	-226.721252	897.256104	-360.311523	42.232742	1052.213257	508.290466	19.775009	897.353149	505.450714	217.144913
-378.730072	172.204575	951.862244	-373.434082	-91.930779	955.731873	-445.365021	211.279388	568.746582	-403.637268	-149.643219	577.214355	-512.467529	266.349304	95.813828	-518.817505	-163.059326	113.533867	-455.620850	276.464600	1424.238770	-396.866516	-133.639267	1452.235474	-366.218353	69.726204	1456.911133	-393.769531	100.349220	1749.612183	-461.248077	367.388824	1145.671509	-427.689789	-271.595520	1197.900513	-326.585724	294.325867	862.828491	-297.283905	-227.535904	897.521545	-360.171661	41.902046	1052.507446	508.931763	20.243099	897.447510	505.742737	217.303223
-378.988922	171.927887	952.141602	-373.322815	-92.178917	955.953857	-445.808075	210.942642	568.998657	-403.494904	-149.950806	577.508606	-512.207825	265.977478	95.881157	-518.698547	-162.989426	113.760086	-455.545563	275.994263	1424.672241	-396.129272	-134.008438	1452.551270	-365.792297	69.378860	1457.213989	-393.361328	99.733459	1749.992065	-461.244446	366.850128	1146.130859	-426.823669	-272.236511	1198.300903	-326.432739	293.868958	863.331726	-296.450287	-227.893646	897.922852	-360.131317	41.642853	1052.739624	508.831360	19.977293	897.389648	505.863739	217.263458
-379.255981	171.649628	952.383972	-373.220917	-92.399628	956.146057	-446.425262	210.697769	569.304260	-403.348297	-150.168915	577.741028	-512.215454	265.900177	95.994019	-518.588989	-162.889572	113.998924	-455.538422	275.448120	1425.027832	-395.386200	-134.359055	1452.829956	-365.376007	69.068230	1457.517578	-392.895264	99.148994	1750.364136	-461.293823	366.452271	1146.606201	-425.912018	-272.702759	1198.638550	-326.314972	293.488831	863.912598	-295.765717	-228.429276	898.199463	-360.119171	41.399323	1052.941406	509.209564	20.019518	897.434631	506.347656	217.005112
-379.607971	171.358597	952.598999	-373.160919	-92.587921	956.384766	-447.077789	210.433121	569.597778	-403.161987	-150.328125	577.960754	-512.175537	265.767303	96.056320	-518.431641	-162.812210	114.187210	-455.419678	275.094879	1425.626709	-394.577209	-134.670410	1453.094482	-364.922668	68.747414	1457.791016	-392.449890	98.717216	1750.680054	-461.403625	366.129242	1147.128296	-425.033936	-273.216492	1199.017456	-326.304352	293.192230	864.473083	-295.301422	-229.041199	898.379272	-360.156311	41.196770	1053.149658	509.010376	19.931904	897.572266	506.190338	217.179230
-380.031830	171.112946	952.801208	-373.126556	-92.760658	956.617859	-447.196350	209.578583	569.687073	-403.046783	-150.523026	578.111633	-511.760559	265.532623	95.999962	-517.801331	-162.542191	114.246681	-455.379211	274.663147	1426.098633	-393.813995	-134.953125	1453.355591	-364.490570	68.490204	1458.009033	-391.871643	98.172577	1751.007446	-461.557404	365.807861	1147.629150	-424.121948	-273.747284	1199.307617	-326.338379	292.979431	864.974121	-294.616150	-229.462097	898.656433	-360.225891	41.030750	1053.345825	509.215363	19.979414	897.636108	506.376099	217.213028
-380.480988	170.877670	952.953247	-373.097656	-92.917343	956.836304	-448.607147	209.824448	570.054810	-402.906830	-150.725632	578.268372	-512.080261	265.499817	96.091255	-517.748901	-162.558777	114.367050	-455.311829	274.307007	1426.585571	-393.040619	-135.225418	1453.541260	-364.079346	68.272652	1458.190674	-391.257111	97.695595	1751.276611	-461.768890	365.602692	1148.159668	-423.209595	-274.171814	1199.637817	-326.410187	292.878082	865.513123	-293.769928	-229.525467	898.959900	-360.313599	40.892925	1053.509644	509.474274	20.018501	897.669128	506.594482	217.239670
-380.963379	170.706741	953.096252	-373.059601	-93.080231	957.045105	-449.700836	209.747162	570.309692	-402.862457	-150.934525	578.345337	-512.289551	265.437500	96.073517	-517.777649	-162.607681	114.492569	-455.268982	273.940094	1427.012817	-392.249451	-135.462097	1453.714111	-363.686615	68.093895	1458.349487	-390.616913	97.154465	1751.471680	-462.010284	365.511810	1148.697144	-422.323547	-274.504791	1199.916382	-326.625519	292.859558	866.016235	-293.126862	-229.749695	899.167969	-360.432892	40.785969	1053.667114	509.730652	20.209213	897.676086	506.694000	217.679886
-381.502258	170.579437	953.220947	-373.119110	-93.119560	957.161743	-450.514130	209.334366	570.464539	-402.838928	-151.077835	578.379639	-512.255005	265.329315	95.961159	-517.806580	-162.681870	114.560318	-455.309723	273.524780	1427.282593	-391.495605	-135.613708	1453.844727	-363.265686	67.947868	1458.468506	-389.832001	96.759506	1751.672852	-462.310425	365.477875	1149.162598	-421.430206	-274.880096	1200.105103	-326.919556	292.945129	866.553833	-292.486298	-229.933594	899.307373	-360.615479	40.733856	1053.767456	510.060425	20.272499	897.719666	506.945526	217.737045
-382.165619	170.477875	953.255188	-373.287537	-93.172684	957.234680	-451.360596	208.858185	570.505981	-402.605072	-150.770859	578.252014	-512.226257	265.222229	95.824951	-517.649719	-162.647964	114.473854	-455.256409	273.316071	1427.825073	-390.679718	-135.714417	1453.925659	-362.833282	67.776978	1458.547607	-389.040558	96.347595	1751.802246	-462.688141	365.416077	1149.684326	-420.528351	-275.299103	1200.303711	-327.298553	293.098724	867.036255	-292.061218	-230.283295	899.316467	-360.880981	40.707333	1053.794434	510.373077	20.346094	897.725952	507.198181	217.779861
-382.750885	170.454498	953.288757	-373.441986	-93.156273	957.201233	-452.316406	208.566116	570.626953	-402.646118	-150.828979	578.143005	-512.429260	265.398285	95.692772	-517.734436	-162.708160	114.383278	-455.274994	273.062836	1428.216309	-389.911285	-135.814072	1453.947632	-362.386719	67.698776	1458.565430	-388.190033	95.916870	1751.836792	-463.092438	365.437714	1150.135742	-419.649323	-275.610840	1200.392456	-327.663971	293.239838	867.470703	-291.211914	-230.093262	899.464233	-361.108398	40.711311	1053.769897	511.350098	20.843056	897.784119	507.632782	218.057495
-383.507813	170.439880	953.251099	-373.622223	-93.151276	957.107666	-453.296234	208.239151	570.658997	-402.744843	-150.853668	578.029175	-512.443481	265.304779	95.418716	-518.377258	-162.994659	114.360832	-455.327942	272.828369	1428.520874	-389.125916	-135.878372	1453.860962	-361.996338	67.643707	1458.498657	-387.291107	95.562416	1751.795166	-463.545258	365.614624	1150.545654	-418.846191	-275.660004	1200.335327	-328.153473	293.459717	867.848083	-290.501160	-230.021255	899.444214	-361.430115	40.728054	1053.678345	511.237885	20.550394	897.822876	507.799622	217.970490
-384.284058	170.603439	953.194214	-374.008209	-92.984940	956.815796	-454.348175	207.880493	570.577515	-402.943848	-150.857864	577.799255	-512.519836	265.240997	95.066338	-518.569275	-163.025940	114.113365	-455.367126	272.608704	1428.734741	-388.334991	-135.958237	1453.741577	-361.617310	67.624352	1458.337891	-386.326721	95.187637	1751.692261	-464.058472	365.795166	1150.858032	-417.888214	-276.058411	1200.412720	-328.758911	293.843872	868.195007	-290.073944	-230.153397	899.267151	-361.829315	40.837250	1053.473389	511.695190	20.506208	897.814453	508.288666	217.668396
-385.089600	170.702576	953.022522	-374.324249	-92.884125	956.546997	-455.551178	207.658524	570.468262	-403.157593	-150.772079	577.543640	-512.641724	265.173431	94.656982	-518.631042	-162.984451	113.815269	-455.418884	272.421021	1428.880615	-387.550293	-135.951813	1453.537720	-361.228394	67.607910	1458.094482	-385.316528	94.880859	1751.497681	-464.621674	366.048767	1151.166870	-416.980408	-276.234833	1200.280640	-329.320099	294.220276	868.384766	-289.427307	-229.993713	899.119385	-362.217987	40.939758	1053.222656	512.071167	20.574871	897.825806	508.588745	217.753845
-385.962646	170.790100	952.752930	-374.680054	-92.804466	956.225891	-456.927795	207.540131	570.375916	-403.624176	-150.949722	577.269470	-512.957825	265.135345	94.236961	-518.921875	-163.027176	113.536522	-455.507385	272.237701	1428.963867	-386.714691	-135.959076	1453.254395	-360.852264	67.648338	1457.799072	-384.254608	94.604179	1751.286987	-465.236450	366.384430	1151.388916	-416.172150	-276.170074	1200.012817	-330.118469	294.896912	868.524109	-288.587982	-229.543045	898.953430	-362.655884	41.045464	1052.895264	512.470581	20.692760	897.820007	508.881622	217.895874
-386.799988	170.945969	952.466980	-375.023712	-92.648994	955.906372	-458.434082	207.522736	570.255310	-403.955933	-150.833359	576.938538	-513.241638	265.081512	93.760956	-519.151001	-163.020584	113.239532	-455.575989	272.081055	1428.969238	-385.925537	-135.936401	1452.924683	-360.482056	67.723930	1457.458008	-383.169800	94.339439	1750.973877	-465.840393	366.701599	1151.492310	-415.213043	-276.469971	1199.799316	-330.883484	295.460938	868.576294	-288.224396	-229.501450	898.534119	-363.082245	41.228649	1052.562378	512.925354	20.808081	897.831787	509.188446	217.987305
-387.633759	170.938889	952.162842	-375.219147	-92.579582	955.687866	-460.090271	207.544601	570.126892	-404.311401	-150.732758	576.721802	-513.665588	265.036530	93.291496	-519.354309	-162.985840	112.889221	-455.677704	271.973114	1428.904297	-385.115082	-135.881683	1452.497192	-360.115051	67.814445	1457.059570	-382.021912	94.133232	1750.666992	-466.523132	367.086365	1151.577515	-414.337189	-276.453766	1199.357300	-331.562256	295.919342	868.476196	-287.407745	-228.924347	898.211182	-363.484344	41.340557	1052.278809	513.477295	20.974531	897.812866	509.530334	218.153549
-388.541290	171.084534	951.792908	-375.608917	-92.442856	955.340027	-461.942322	207.748291	570.089233	-404.777222	-150.768646	576.428467	-514.188293	265.046570	92.866356	-519.596619	-162.978836	112.593948	-455.803528	271.865173	1428.791504	-384.355469	-135.809418	1452.020264	-359.803711	67.958199	1456.646118	-380.872498	93.981461	1750.302368	-467.238403	367.448730	1151.548706	-413.436523	-276.481659	1198.922241	-332.609619	296.733032	868.388733	-286.803009	-228.521484	897.736206	-363.976349	41.532455	1051.890137	514.083130	21.219677	897.747559	509.897369	218.360046
-389.466888	171.208038	951.463318	-375.935150	-92.348877	955.057312	-464.010315	208.128204	570.099121	-405.218750	-150.767365	576.179871	-514.986084	265.180389	92.573692	-520.100342	-163.555130	112.357414	-455.960388	271.793762	1428.615601	-383.570862	-135.724487	1451.485474	-359.495209	68.083672	1456.191650	-379.698792	93.842117	1749.949585	-467.996643	367.852448	1151.486938	-412.629669	-276.299561	1198.416382	-333.527069	297.539001	868.190125	-286.451721	-228.262039	897.021362	-364.470825	41.706013	1051.558228	514.607178	21.402180	897.739319	510.205688	218.561646
-390.334686	171.296204	951.142700	-376.236420	-92.275452	954.812988	-466.226410	208.636230	570.248779	-405.172760	-150.006348	575.851318	-515.750671	265.297607	92.259315	-520.340637	-163.113434	112.046928	-456.128784	271.777802	1428.433594	-382.787476	-135.617737	1450.942627	-359.172302	68.248772	1455.733276	-378.572296	93.704956	1749.535889	-468.754150	368.237671	1151.422852	-411.713379	-276.089783	1197.817749	-334.577301	298.309692	867.843689	-285.718536	-227.515411	896.487671	-364.920166	41.861176	1051.248779	514.874207	21.386074	897.714966	510.461792	218.667862
-391.001831	171.152039	950.831604	-375.751373	-92.653778	955.241028	-468.352478	209.217972	570.403198	-405.397125	-149.614960	575.860779	-516.398926	265.391174	92.012299	-519.955994	-162.848145	111.613640	-456.306274	271.775879	1428.261475	-381.982574	-135.479492	1450.392822	-358.883911	68.454590	1455.314697	-377.300720	93.695366	1749.217529	-469.548950	368.622864	1151.300293	-410.739197	-276.075714	1197.235107	-335.617462	299.150818	867.473572	-285.257294	-226.960373	895.776550	-365.100433	41.948364	1051.314941	515.289673	21.473457	897.703491	510.759766	218.791168
-391.857391	171.295547	950.614807	-375.970428	-92.556831	955.128479	-470.866577	210.204666	570.751404	-406.357880	-150.566772	575.905518	-517.268372	265.609802	91.836479	-520.597839	-163.121140	111.610657	-456.539948	271.830597	1428.108643	-381.237305	-135.304123	1449.867188	-358.634247	68.682365	1454.972656	-376.118225	93.699646	1748.893066	-470.392822	368.913757	1151.167603	-409.902740	-275.820892	1196.678101	-336.781128	300.121338	867.074890	-285.038116	-226.460556	894.939148	-365.520233	42.157681	1051.125854	515.639160	21.544664	897.689880	511.027832	218.904648
-392.759827	171.478394	950.519836	-376.197998	-92.391930	955.065979	-473.453033	211.454819	571.207947	-406.105103	-149.358780	575.560242	-518.264404	265.847839	91.767914	-520.298096	-162.949524	111.290825	-456.767609	271.923676	1428.006592	-380.490601	-135.134964	1449.406006	-358.432526	68.939636	1454.691284	-374.889526	93.736649	1748.614380	-471.250854	369.188965	1151.133057	-409.020477	-275.279602	1196.078369	-338.124542	301.179474	866.602539	-284.724030	-225.770233	894.204041	-365.996887	42.395744	1051.028687	516.045166	21.798407	897.700378	511.196014	219.463531
-393.616913	171.654007	950.524536	-376.371063	-92.229668	955.103210	-476.010620	212.822311	571.755249	-406.722687	-149.729095	575.591064	-519.107117	266.098206	91.735451	-520.646912	-163.087997	111.295036	-457.160889	271.931122	1427.827637	-379.734283	-134.939758	1449.022583	-358.226746	69.224297	1454.471558	-373.775635	93.752274	1748.332397	-472.138336	369.523895	1151.174927	-408.090546	-274.913361	1195.567627	-339.568268	302.283997	866.150208	-284.236450	-224.804672	893.619873	-366.438995	42.629044	1051.034058	516.430420	21.884375	897.702454	511.453125	219.595917
-394.511780	171.827469	950.572083	-376.556488	-92.028091	955.230652	-478.515442	214.282303	572.339478	-406.535461	-148.788940	575.434875	-520.162842	266.446259	91.760147	-520.306274	-162.880554	111.103645	-457.492615	272.070862	1427.907104	-379.078094	-134.709778	1448.740967	-358.082947	69.521652	1454.338867	-372.611237	93.811218	1748.157715	-473.105591	369.693817	1151.253662	-407.270630	-274.264160	1195.162354	-341.056427	303.487274	865.774902	-284.044250	-224.025482	892.978638	-366.920227	42.900261	1051.107910	517.074341	22.380581	897.760193	511.701111	220.294952
-395.414520	172.007324	950.656738	-376.753143	-91.861557	955.436340	-480.892334	215.751282	572.968201	-406.789642	-148.543274	575.516785	-521.111084	266.791168	91.836281	-520.378784	-162.898209	111.087082	-457.781921	272.306030	1428.230347	-378.437805	-134.441132	1448.575928	-357.968842	69.858093	1454.316040	-371.491058	93.959572	1748.083252	-474.069397	369.813446	1151.502808	-406.448669	-273.549438	1194.875977	-342.715393	304.721436	865.423096	-284.111206	-223.300781	892.313782	-367.397949	43.172951	1051.236328	517.329163	22.391819	897.780151	511.907471	220.419968
-396.333008	172.225174	950.831055	-376.982971	-91.666939	955.692139	-483.010681	217.124557	573.478394	-407.146362	-148.401993	575.698669	-521.862549	267.086029	91.901764	-520.351074	-162.824539	111.099533	-458.202026	272.462250	1428.503052	-377.826172	-134.142715	1448.519287	-357.873505	70.226913	1454.413940	-370.388245	94.136818	1748.027222	-475.080811	369.885162	1151.783569	-405.609497	-272.678558	1194.713989	-344.456787	306.000397	865.166565	-284.069305	-222.356232	891.850281	-367.906403	43.462532	1051.436157	517.789978	22.408449	897.795410	512.293884	220.050461
-397.291443	172.393127	951.020447	-377.225494	-91.430611	955.951721	-484.909027	218.208191	573.925842	-407.508118	-148.036255	575.859741	-522.422119	267.273895	91.950600	-520.354736	-162.771454	111.123222	-458.647247	272.598236	1428.846802	-377.229156	-133.846680	1448.611206	-357.796906	70.643692	1454.585205	-369.398499	94.274849	1747.974609	-476.184235	369.976898	1152.254272	-404.749115	-271.716705	1194.652710	-346.333252	307.439087	864.954346	-284.067169	-221.332214	891.517883	-368.439972	43.747299	1051.645142	518.102844	22.508062	897.776733	512.549194	220.194214
-398.265442	172.670746	951.211365	-377.670410	-91.039078	956.176086	-486.488556	218.943726	574.248474	-407.822327	-147.696747	576.088440	-522.832275	267.460693	92.002693	-520.258972	-162.686874	111.147842	-459.104828	272.762115	1429.313477	-376.705048	-133.463455	1448.773804	-357.726440	71.057793	1454.796631	-368.366180	94.547287	1748.081299	-477.277344	370.009979	1152.757080	-404.057709	-270.637634	1194.620239	-348.281067	308.919434	864.875610	-284.150055	-220.254089	891.215088	-369.047272	44.141056	1051.831177	518.235107	22.306347	897.785095	512.777588	220.211090
-399.968964	173.816833	951.580505	-380.493011	-89.327988	955.374023	-488.218933	219.996109	574.690002	-408.357574	-147.540451	575.805908	-523.458374	267.701904	92.104256	-520.240112	-162.659851	111.229759	-459.561188	272.962006	1429.879517	-376.203217	-133.089218	1449.019653	-357.660858	71.484398	1455.070923	-367.457031	94.796959	1748.173096	-478.440704	370.032837	1153.391357	-403.286255	-269.734955	1194.794189	-350.296600	310.352997	864.818115	-284.284790	-219.094940	891.100769	-370.779327	45.097565	1051.525635	518.499146	22.303709	897.763916	513.059570	220.314423
-401.932373	175.358673	951.982910	-383.683472	-87.377174	953.878174	-490.026672	221.154922	575.242737	-408.976654	-147.508499	575.476746	-524.188293	268.002380	92.239845	-520.282532	-162.655548	111.310410	-460.021637	273.160065	1430.473999	-375.677032	-132.659958	1449.336304	-357.619812	71.907944	1455.356201	-366.592468	95.122322	1748.365601	-479.675140	370.136017	1154.082031	-402.671204	-268.779846	1194.914429	-352.372101	311.843079	864.869934	-284.394012	-217.840088	891.006897	-372.563538	46.103115	1050.837158	519.159668	22.693848	897.837280	513.466187	220.501282
-402.961090	175.740662	952.243591	-384.313934	-86.842415	954.086792	-490.654663	220.583160	575.248047	-409.650055	-147.311920	575.727905	-523.775574	267.757477	92.120415	-520.312195	-162.650040	111.366196	-460.534760	273.369873	1431.061401	-375.170074	-132.191193	1449.690430	-357.571472	72.375870	1455.648804	-365.869507	95.413704	1748.534912	-480.929291	370.220276	1154.759521	-402.083710	-267.843628	1195.204346	-354.539093	313.343719	864.942017	-284.624603	-216.502731	890.979675	-373.239349	46.584728	1051.039307	519.158875	22.438677	897.791748	513.687622	220.454361
-403.902985	176.201019	952.518005	-384.738068	-86.472878	954.368896	-490.989990	219.508987	575.161438	-410.236847	-146.864075	576.060547	-523.277283	267.518311	91.965683	-520.687012	-162.770370	111.471710	-460.962036	273.602051	1431.613525	-374.697083	-131.727753	1450.055908	-357.536591	72.903229	1455.930176	-365.322510	95.589821	1748.625488	-482.256653	370.331512	1155.512573	-401.641785	-266.874786	1195.412476	-356.740234	314.998688	865.052795	-284.781921	-215.062103	890.990051	-373.806305	47.050293	1051.292236	519.473816	22.479113	897.825867	513.977051	220.435059
-404.904236	176.587769	952.663086	-385.244354	-85.933022	954.586060	-490.869568	217.950974	574.898438	-411.040680	-146.634079	576.366638	-522.316772	267.059906	91.726212	-520.255188	-162.549759	111.359154	-461.417999	273.898529	1432.192871	-374.216431	-131.228470	1450.403320	-357.513733	73.402046	1456.187134	-364.702515	95.975822	1748.888428	-483.648926	370.577972	1156.199463	-401.179596	-266.081329	1195.652344	-358.972992	316.508118	865.120850	-285.071014	-213.539108	891.074585	-374.417786	47.590851	1051.441650	519.802002	22.409554	897.881836	514.512756	220.571365
-405.899170	177.058746	952.897583	-385.779114	-85.484566	954.822205	-490.501038	216.218948	574.514893	-411.878479	-146.295029	576.600952	-521.211182	266.608398	91.441795	-520.240967	-162.500977	111.302582	-462.013153	274.093201	1432.564575	-373.718201	-130.724564	1450.693115	-357.506104	73.955620	1456.393188	-364.252014	96.284203	1749.085938	-485.087555	370.905487	1156.816772	-400.687378	-265.292999	1195.914917	-361.215027	317.999695	865.215332	-285.296173	-211.888718	891.226868	-375.047577	48.097279	1051.647339	519.883911	22.577662	897.898865	514.288635	221.055542
-406.843353	177.509750	953.044678	-386.358856	-84.874207	955.009460	-489.768158	214.180710	573.990662	-412.872498	-146.039185	576.842712	-519.976318	266.129303	91.117020	-520.495911	-162.551392	111.227852	-462.375061	274.438812	1433.140015	-373.234558	-130.197113	1450.920166	-357.466003	74.521889	1456.569214	-363.894257	96.607933	1749.270142	-486.531860	371.296875	1157.427490	-400.309692	-264.621124	1196.094482	-363.565918	319.523163	865.254089	-285.536743	-210.223801	891.329163	-375.669159	48.683960	1051.783081	520.170654	22.559700	897.905396	514.615723	221.048813
-407.834534	177.949799	953.141724	-386.916626	-84.372269	955.155701	-488.969360	212.255951	573.469299	-413.780945	-145.668671	577.069641	-518.781433	265.716400	90.792450	-520.589661	-162.548523	111.141907	-462.857788	274.793671	1433.536255	-372.769257	-129.644150	1451.087769	-357.439667	75.080292	1456.688599	-363.705627	96.813171	1749.352417	-488.026459	371.787048	1157.996216	-399.959656	-264.034668	1196.203491	-365.873810	321.048279	865.292969	-285.847900	-208.417770	891.406677	-376.301544	49.219509	1051.872681	520.915344	22.878740	898.003479	515.318970	220.751999
-408.781555	178.468323	953.269531	-387.456238	-83.832428	955.288940	-488.058105	210.388840	572.938721	-414.715668	-145.102081	577.293030	-517.520630	265.366272	90.505432	-520.619446	-162.464706	110.908661	-463.314056	275.168213	1433.837036	-372.306610	-129.072784	1451.215088	-357.429382	75.641182	1456.774780	-363.470062	97.165588	1749.504639	-489.562866	372.443604	1158.484009	-399.590790	-263.454132	1196.327637	-368.261047	322.569275	865.296814	-286.033936	-206.590683	891.540344	-376.918091	49.793732	1051.974609	521.223755	22.903786	898.010193	515.615295	220.778900
-409.742462	178.934326	953.280640	-388.085114	-83.272308	955.382385	-487.220703	208.769974	572.507690	-415.791870	-144.588776	577.434570	-516.397827	265.104279	90.200218	-520.986023	-162.964233	110.769791	-463.779297	275.551361	1434.064209	-371.876801	-128.436615	1451.271606	-357.458862	76.259506	1456.797607	-363.198639	97.639717	1749.733887	-491.107056	373.166534	1158.942383	-399.291962	-263.017670	1196.434082	-370.603790	323.943237	865.309937	-286.325867	-204.679626	891.622681	-377.562164	50.377369	1051.992310	521.178162	22.616947	898.007629	515.780884	220.734726
-410.631012	179.468826	953.366150	-388.650574	-82.747894	955.419861	-486.477264	207.368698	572.082214	-416.812286	-144.182358	577.555725	-515.423889	264.924683	89.906036	-521.144287	-162.943298	110.519142	-464.241028	275.968842	1434.272827	-371.434143	-127.856415	1451.272949	-357.539795	76.966934	1456.807617	-363.069885	98.020935	1749.837280	-492.743774	374.015961	1159.372314	-398.975464	-262.520752	1196.459961	-373.580994	326.048492	865.153625	-286.586334	-202.708389	891.705688	-378.177704	50.924305	1052.028809	521.441711	22.640749	898.010254	516.048584	220.752396
-411.580505	179.931656	953.416931	-389.304352	-82.147720	955.469604	-486.101410	206.443649	571.799011	-417.992279	-143.759094	577.609009	-514.679626	264.833496	89.659439	-521.430786	-162.889374	110.288216	-464.684967	276.449127	1434.439087	-371.006104	-127.202713	1451.219360	-357.571564	77.626877	1456.772827	-362.983826	98.417152	1749.917114	-494.299713	374.865845	1159.711060	-398.713989	-262.094330	1196.398438	-375.856018	327.267456	865.079041	-286.825836	-200.719406	891.768738	-378.839355	51.492630	1052.047241	522.112793	22.876062	898.083618	516.632019	220.145142
-412.406006	180.535233	953.431335	-389.913025	-81.557358	955.496399	-485.953613	205.742874	571.581909	-417.568176	-141.058350	577.336792	-514.070618	264.821869	89.427795	-520.510498	-162.368195	109.637177	-465.177063	276.880463	1434.521851	-370.642456	-126.536880	1451.155884	-357.620026	78.327469	1456.742554	-362.919159	98.869125	1749.967773	-495.882813	375.751434	1159.993164	-398.422607	-261.686340	1196.315063	-378.139679	328.609863	865.002625	-287.093781	-198.723938	891.830200	-379.448456	52.121048	1052.043091	522.150879	22.688791	898.054199	516.789307	220.067017
-413.224976	181.000702	953.412415	-390.488586	-80.985481	955.518005	-486.576080	205.681610	571.572876	-418.698578	-140.714218	577.331909	-513.965149	264.839142	89.257797	-520.787781	-162.348312	109.434387	-465.666412	277.365021	1434.562744	-370.324524	-125.882614	1451.037598	-357.775116	78.976089	1456.660767	-362.874969	99.313614	1749.994873	-497.515656	376.683990	1160.297607	-398.084259	-261.399231	1196.294678	-380.573730	329.940735	864.961182	-287.324036	-196.674316	891.914917	-380.057861	52.683517	1052.023682	522.390808	22.756754	898.031433	516.995117	220.142227
-414.085144	181.546249	953.458496	-391.138153	-80.381416	955.511414	-487.552826	206.023468	571.605713	-419.771423	-140.512238	577.506592	-513.975159	264.935760	89.132774	-521.122192	-162.369827	109.258904	-466.143677	277.871674	1434.659424	-370.066589	-125.184586	1450.899536	-357.899506	79.705887	1456.593628	-362.848694	99.803253	1749.993042	-499.079346	377.647858	1160.590454	-397.872681	-260.940308	1196.237793	-382.842041	331.174286	864.794373	-287.571320	-194.704178	891.949341	-380.727325	53.264141	1052.024048	522.666748	22.828800	898.027893	517.250671	220.133987
-414.904694	182.025253	953.412354	-391.766113	-79.878990	955.469116	-488.778198	206.435455	571.672791	-420.671143	-140.059814	577.556580	-514.112732	265.049957	88.974144	-521.275818	-162.305618	109.091484	-466.641327	278.380981	1434.739746	-369.821838	-124.536301	1450.772705	-358.061951	80.435593	1456.504028	-362.828461	100.315102	1749.984497	-500.677704	378.568542	1160.894043	-397.635193	-260.436981	1196.141602	-385.245758	332.567871	864.692383	-287.851746	-192.664993	892.007690	-381.355042	53.780846	1051.957520	522.781860	22.758570	898.024048	517.467346	220.103149
-415.732178	182.577591	953.359253	-392.406097	-79.301231	955.436707	-492.881470	209.544647	572.556580	-421.153473	-139.092438	577.509583	-516.163879	265.430145	89.184456	-521.151184	-162.174316	108.830505	-467.172119	278.887695	1434.796997	-369.649506	-123.804871	1450.682739	-358.251678	81.142906	1456.423218	-362.807220	100.840630	1749.961670	-502.259399	379.544586	1161.174438	-397.507599	-259.717560	1195.998779	-387.707703	333.975769	864.583496	-288.102020	-190.740356	891.981323	-382.005676	54.376850	1051.895142	522.986511	22.758102	898.021973	517.685059	220.108856
-416.488892	183.155289	953.395874	-393.090149	-78.658058	955.436218	-493.737030	209.756989	572.581421	-421.987946	-138.694733	577.490295	-516.216187	265.515228	89.056862	-521.285706	-162.172729	108.684853	-467.674530	279.481384	1434.907837	-369.525543	-123.127342	1450.598633	-358.481506	81.874237	1456.368774	-362.580139	101.585869	1750.098877	-503.821381	380.427948	1161.518677	-397.306946	-259.067230	1195.864624	-390.063660	335.371796	864.506592	-288.294403	-188.743515	892.024231	-382.654572	54.986553	1051.897095	523.225342	22.808887	898.036255	517.860779	220.209244
-417.292877	183.709351	953.417114	-393.678833	-78.126610	955.464294	-494.599670	209.909927	572.597412	-422.657471	-138.291092	577.593445	-516.234924	265.584625	88.931938	-520.700623	-161.734436	108.453255	-468.174713	280.024384	1434.974976	-369.455902	-122.409683	1450.568237	-358.774811	82.610786	1456.275757	-362.734467	102.036240	1749.910034	-505.350830	381.362091	1161.839600	-397.120880	-258.334930	1195.789551	-392.493713	336.796173	864.393677	-288.592194	-186.835098	892.045837	-383.291718	55.555031	1051.907471	523.404297	22.816605	898.051575	518.039978	220.275192
-418.011871	184.310867	953.471008	-394.344727	-77.448013	955.501587	-495.265564	209.873428	572.565125	-423.224976	-137.664093	577.654053	-516.087891	265.582001	88.768112	-521.311035	-162.017822	108.542976	-468.675293	280.609344	1435.111694	-369.466187	-121.675766	1450.519165	-359.035187	83.311638	1456.246582	-362.700012	102.665131	1749.872437	-506.843994	382.215363	1162.162476	-397.005707	-257.521118	1195.695313	-394.832977	338.179077	864.410400	-288.795593	-184.965393	892.087646	-383.911133	56.200718	1051.936279	523.508728	22.998981	898.079041	518.013794	221.069504
-418.799622	184.916901	953.510132	-394.930573	-76.907455	955.573669	-496.233337	210.111099	572.614868	-423.858429	-137.191299	577.795959	-516.162903	265.627838	88.715233	-521.334229	-161.939362	108.531868	-469.300354	281.126038	1435.145142	-369.570374	-120.957855	1450.537720	-359.350586	84.056366	1456.274780	-362.653198	103.315353	1749.860474	-508.359711	383.066315	1162.549072	-396.914124	-256.663422	1195.616821	-397.222443	339.563812	864.397156	-289.039154	-183.135681	892.161438	-384.549255	56.807072	1051.979858	523.728638	23.046644	898.103943	518.240906	221.187927
-419.506927	185.559250	953.608337	-395.459625	-76.276878	955.659302	-497.133148	210.258591	572.713928	-424.420135	-136.691635	577.928101	-516.156799	265.648285	88.633438	-521.362854	-161.849609	108.506538	-469.704987	281.767029	1435.451050	-369.695251	-120.242867	1450.588623	-359.679810	84.794960	1456.331177	-362.633270	104.013664	1749.854614	-509.762909	383.831329	1162.956421	-396.771057	-255.750778	1195.633057	-399.523010	340.942932	864.363159	-289.294403	-181.340790	892.205200	-385.134552	57.456879	1052.063843	523.933167	23.091412	898.151123	518.498657	221.188354
-420.343719	186.137100	953.719482	-396.144318	-75.605408	955.752014	-498.272003	210.624634	572.828735	-425.064209	-136.205322	578.031616	-516.394714	265.668152	88.622429	-521.394287	-161.781204	108.491013	-470.263306	282.420715	1435.662720	-369.876953	-119.532097	1450.698364	-359.989532	85.514702	1456.429565	-362.609619	104.701256	1749.856934	-511.141724	384.574219	1163.324829	-396.701569	-254.777588	1195.634888	-401.877808	342.375702	864.349915	-289.581726	-179.620010	892.256775	-385.842285	58.093464	1052.153198	524.451111	23.492420	898.229065	518.816345	221.309082
-421.111481	186.816772	953.828247	-396.875061	-74.824493	955.832764	-499.167694	210.770126	572.950745	-425.637878	-135.610519	578.179565	-516.392822	265.679626	88.557587	-521.398560	-161.692169	108.456360	-470.768280	283.036774	1435.885132	-370.067566	-118.803566	1450.793335	-360.370056	86.242668	1456.537231	-362.589813	105.426094	1749.873047	-512.513672	385.353851	1163.790527	-396.686951	-253.682755	1195.608765	-404.179688	343.779327	864.374390	-289.787384	-177.894867	892.280945	-386.534698	58.822758	1052.234985	524.295471	23.196758	898.190674	518.964600	221.242218
-421.901550	187.491760	953.957153	-397.536316	-74.134315	955.911011	-500.118103	211.004990	573.030518	-426.333374	-135.118942	578.301819	-516.491394	265.747467	88.499817	-520.712402	-161.316986	108.287537	-471.314728	283.657410	1436.153809	-370.346191	-118.080513	1450.901855	-360.763000	86.965950	1456.646729	-362.617767	106.149078	1749.873413	-513.848083	386.098419	1164.236450	-396.582794	-252.829803	1195.673706	-406.383148	345.087463	864.356506	-290.080261	-176.250122	892.346436	-387.211609	59.502190	1052.327393	524.851379	23.651272	898.254456	519.259277	221.395248
-422.624725	188.189697	954.043701	-398.136047	-73.480476	956.016785	-501.023560	211.244965	573.122437	-427.105194	-134.704193	578.413147	-516.460815	265.788757	88.426346	-520.649475	-161.211502	108.253708	-471.805817	284.329559	1436.427246	-370.640381	-117.413750	1451.047363	-361.157898	87.677475	1456.782227	-362.651154	106.898994	1749.878906	-515.121460	386.847931	1164.663574	-396.582367	-251.768951	1195.724731	-408.550507	346.458984	864.359436	-290.290161	-174.638657	892.437378	-387.823486	60.199917	1052.411377	524.782837	23.169205	898.196838	519.679504	220.528397
-423.342102	188.918686	954.177063	-398.820526	-72.673958	956.128052	-501.803345	211.341019	573.168579	-427.760712	-134.059845	578.618713	-516.474243	265.862823	88.306702	-520.701233	-161.107971	108.198448	-472.308197	284.957581	1436.637451	-370.966553	-116.683983	1451.173462	-361.544281	88.456642	1456.905884	-362.689941	107.619019	1749.888672	-516.347717	387.541016	1165.063721	-396.899628	-250.394699	1195.572876	-410.701141	347.832245	864.415771	-290.557648	-173.130753	892.447144	-388.494781	60.965847	1052.526855	525.352661	23.631086	898.244019	520.028320	220.721909
-424.139069	189.555542	954.283447	-399.481598	-72.002632	956.253906	-502.475281	211.393875	573.166687	-428.614105	-133.463181	578.755920	-516.407532	265.911835	88.160767	-520.755188	-160.971710	108.165268	-472.851044	285.663788	1436.878174	-371.351563	-115.904579	1451.284546	-361.934631	89.174263	1457.049072	-362.775757	108.387489	1749.908936	-517.499939	388.235443	1165.442505	-396.880524	-249.509094	1195.677124	-412.713470	349.121460	864.388245	-290.772125	-171.580032	892.556641	-389.174042	61.643906	1052.630737	525.184326	23.291733	898.186523	520.218994	220.670883
-424.808411	190.313660	954.389282	-400.085663	-71.238251	956.380493	-503.429626	211.711655	573.289429	-429.504120	-132.914932	578.925232	-516.429504	265.993225	88.077576	-520.842773	-160.917587	108.082214	-473.374268	286.358978	1437.066528	-371.683502	-115.185791	1451.434570	-362.364685	89.951393	1457.167969	-362.889404	109.126236	1749.911743	-518.669678	389.002777	1165.817749	-397.033569	-248.458313	1195.715576	-414.726715	350.346375	864.410461	-290.948975	-170.112259	892.649658	-389.781555	62.421288	1052.739746	525.409058	23.355459	898.183960	520.523682	220.743530
-425.523285	190.958603	954.426880	-400.646118	-70.609047	956.509155	-504.338623	211.999542	573.317993	-430.558563	-132.355301	579.099304	-516.499756	266.067078	87.943848	-520.951904	-160.866699	107.971146	-473.898712	287.070923	1437.258545	-372.046448	-114.437790	1451.502197	-362.782440	90.721092	1457.272583	-363.043823	109.875076	1749.921753	-519.793457	389.739410	1166.105347	-397.466858	-247.129181	1195.578735	-416.609222	351.625916	864.390564	-291.171051	-168.660553	892.688354	-390.398163	63.107426	1052.816406	525.640625	23.394461	898.227173	520.807190	220.735001
-426.236267	191.778732	954.552795	-401.340912	-69.732201	956.559814	-505.277130	212.307327	573.391235	-431.442383	-131.658005	579.213623	-516.517822	266.133820	87.847183	-521.019043	-160.782913	107.848061	-474.387543	287.791107	1437.414307	-372.413940	-113.683052	1451.595703	-363.198151	91.496994	1457.340576	-363.230072	110.621155	1749.929443	-520.833191	390.437347	1166.356934	-397.738220	-246.030151	1195.582397	-418.394226	352.989349	864.470703	-291.356262	-167.264038	892.797668	-391.062042	63.933853	1052.896118	525.884521	23.459812	898.261047	521.064575	220.800949
-427.062378	192.437729	954.582214	-402.038361	-69.042061	956.623657	-506.241425	212.683640	573.454712	-432.517639	-131.083008	579.349609	-516.537048	266.201141	87.722260	-521.178711	-160.734268	107.700188	-474.925385	288.569519	1437.549927	-372.783569	-112.888054	1451.664307	-363.624847	92.302330	1457.422607	-363.411804	111.354088	1749.932861	-521.860901	391.197723	1166.631470	-398.022766	-245.030899	1195.535767	-420.117035	354.202789	864.411072	-291.566864	-165.899857	892.869690	-391.776306	64.637199	1052.930786	526.133667	23.508511	898.295105	521.311951	220.797180
-427.829468	193.242111	954.609985	-402.765778	-68.207230	956.627869	-507.302887	213.115784	573.484253	-433.485809	-130.349777	579.437561	-516.632324	266.263397	87.617020	-521.253174	-160.661621	107.480499	-475.430756	289.327545	1437.632080	-373.140656	-112.109726	1451.709351	-364.031860	93.111786	1457.442139	-363.614685	112.212051	1750.006592	-522.854858	392.010132	1166.820679	-398.183350	-244.299789	1195.606934	-421.779083	355.336884	864.310547	-291.834564	-164.641571	892.968079	-392.444946	65.459236	1052.928223	526.338135	23.503572	898.304382	521.582336	220.841324
-428.620636	193.934113	954.621887	-403.454590	-67.457314	956.627380	-508.179718	213.343277	573.536438	-434.539886	-129.630478	579.552246	-516.533081	266.360260	87.495979	-521.328369	-160.595596	107.232063	-475.922668	290.113403	1437.718994	-373.527283	-111.266273	1451.704712	-364.438324	93.936081	1457.466797	-363.883423	112.983574	1750.006470	-523.792175	392.780823	1166.968262	-398.701965	-243.194305	1195.469849	-423.300720	356.439423	864.242554	-292.065582	-163.363129	893.049622	-393.117188	66.191589	1052.917603	526.508606	23.691315	898.318787	521.649841	221.595139
-429.409821	194.791824	954.731689	-404.266693	-66.541565	956.610107	-509.224274	213.741745	573.658813	-435.648041	-129.026871	579.543823	-516.611877	266.424133	87.384468	-521.425842	-160.538940	107.007652	-476.453064	290.881165	1437.777954	-373.903625	-110.460136	1451.690552	-364.861725	94.763329	1457.480713	-364.233582	113.678162	1749.972656	-524.704102	393.618866	1167.129883	-399.076416	-242.257965	1195.423462	-424.739319	357.471893	864.145081	-292.273041	-162.123535	893.120117	-393.853088	67.035782	1052.949951	527.170105	24.157013	898.376953	522.051025	221.799866
-430.175293	195.605042	954.773621	-404.983856	-65.773300	956.629944	-510.308044	214.184631	573.746338	-436.732391	-128.408875	579.688171	-516.645508	266.520752	87.315033	-521.629883	-160.514420	106.816513	-476.933319	291.672058	1437.864136	-374.222809	-109.674942	1451.690796	-365.281403	95.593735	1457.465210	-364.499237	114.523582	1750.055298	-525.548218	394.452789	1167.265991	-399.434906	-241.445511	1195.454956	-426.126678	358.540375	864.105164	-292.584717	-160.941284	893.244019	-394.525116	67.828590	1052.964355	527.448853	24.198462	898.394165	522.371216	221.822296
-430.944122	196.402954	954.788391	-405.739288	-64.880707	956.611694	-511.328186	214.558548	573.852295	-437.769012	-127.647682	579.764221	-516.712891	266.610565	87.205254	-521.699646	-160.460251	106.628326	-477.435181	292.497620	1437.931396	-374.577545	-108.803825	1451.717529	-365.674408	96.434311	1457.468872	-364.809540	115.302185	1750.076416	-526.351074	395.280182	1167.351440	-399.851044	-240.630249	1195.437378	-427.414429	359.648254	864.033752	-292.855988	-159.797287	893.363464	-395.224792	68.669724	1052.947876	527.728760	24.295599	898.412659	522.634338	221.937561
-431.709839	197.220200	954.892395	-406.450500	-64.112946	956.678772	-512.379150	214.944199	573.957275	-438.822571	-126.886871	579.802856	-516.781250	266.705658	87.155586	-521.800659	-160.423508	106.451416	-477.899597	293.308228	1438.010132	-374.927246	-107.973633	1451.708496	-366.069611	97.277878	1457.458130	-365.161346	116.113266	1750.107422	-527.166931	396.162201	1167.487061	-400.094788	-240.060989	1195.624146	-428.561829	360.619659	864.048706	-293.121796	-158.680511	893.541504	-395.920868	69.456779	1053.023560	527.987366	24.317371	898.435242	522.951904	221.969131
-432.569397	197.984848	954.915710	-407.334320	-63.245560	956.684753	-513.432617	215.380936	573.977051	-439.831970	-126.087151	579.922913	-516.846252	266.843048	87.087219	-521.930603	-160.382874	106.284477	-478.360992	294.145447	1438.083984	-375.288635	-107.093048	1451.714233	-366.469940	98.140442	1457.469971	-365.506958	116.935165	1750.161011	-527.871826	396.981140	1167.611450	-400.465851	-239.344650	1195.566650	-429.645172	361.599915	864.046570	-293.418579	-157.622360	893.690186	-396.707001	70.273468	1053.017700	528.294495	24.350361	898.444397	523.321228	221.981522
-433.352356	198.857285	954.961853	-408.127075	-62.419651	956.709839	-514.573730	215.869156	574.112976	-440.892975	-125.379982	580.036743	-516.921082	266.945099	87.043846	-522.025391	-160.321091	106.164993	-478.789673	294.935608	1438.153809	-375.683044	-106.252792	1451.720093	-366.871674	98.984604	1457.490723	-365.835785	117.769844	1750.208252	-528.565430	397.870697	1167.744629	-401.039886	-238.353195	1195.531372	-430.635498	362.548370	864.083740	-293.802246	-156.645950	893.807190	-397.428375	71.119728	1053.037476	528.156921	23.910337	898.371277	523.616821	221.796783
-434.253815	199.638824	954.992554	-409.019989	-61.564323	956.699890	-515.596741	216.250732	574.192627	-441.954559	-124.624596	580.100647	-516.962646	266.994507	86.942116	-522.071533	-160.259460	106.023933	-479.264191	295.818604	1438.254883	-376.004669	-105.419243	1451.742920	-367.267914	99.854080	1457.515259	-366.166992	118.622147	1750.259888	-529.233948	398.720795	1167.860107	-401.402618	-237.688873	1195.685791	-431.478180	363.373322	864.147217	-294.223083	-155.782791	893.958923	-398.231628	71.933540	1053.025391	528.519226	23.708830	898.337402	524.227417	220.961792
-435.082977	200.500916	955.134399	-409.887848	-60.692547	956.766846	-516.833435	216.853607	574.356567	-443.009521	-123.857323	580.226013	-517.071289	267.120758	86.873283	-522.124207	-160.170288	105.902451	-479.660095	296.653931	1438.386353	-376.388306	-104.532990	1451.833740	-367.641968	100.704514	1457.566772	-366.474274	119.486870	1750.318604	-529.833984	399.585632	1168.068970	-401.514069	-237.396805	1196.009644	-432.345154	364.320984	864.233093	-294.749756	-154.944168	894.107971	-399.002472	72.776634	1053.111816	528.790894	23.779612	898.332703	524.562134	221.184311
-435.979675	201.360779	955.182495	-410.837616	-59.786072	956.833130	-518.454712	217.874557	574.537476	-444.105957	-123.185547	580.341370	-517.483276	267.259979	86.864021	-522.040588	-160.026962	105.780685	-480.054688	297.517090	1438.565918	-376.695068	-103.645218	1451.989380	-368.022125	101.549698	1457.617676	-366.757782	120.392189	1750.400879	-530.369873	400.442902	1168.237183	-402.240051	-236.264145	1195.984863	-432.951965	365.087250	864.380005	-295.371307	-154.335388	894.207947	-399.824402	73.671913	1053.144165	529.160034	23.799847	898.356262	524.859558	221.060471
-436.768860	202.279465	955.335083	-411.630341	-58.937397	956.878723	-518.836121	217.678635	574.468872	-445.020081	-122.121788	580.438965	-517.003235	267.278442	86.763062	-521.958374	-159.882538	105.639503	-480.582092	298.256348	1438.618652	-377.080261	-102.780258	1452.074341	-368.374420	102.440689	1457.727173	-367.019165	121.302948	1750.483154	-530.913147	401.301178	1168.399536	-402.660736	-235.567917	1196.140625	-433.604156	365.890594	864.591553	-295.923950	-153.614578	894.349121	-400.531067	74.522697	1053.223633	529.527161	23.821312	898.383423	525.258911	221.072372
-437.687317	203.133606	955.487488	-412.590118	-58.005177	956.996277	-519.877258	218.132217	574.547424	-446.242401	-121.505005	580.648926	-516.993591	267.357758	86.704788	-522.070923	-159.823486	105.582558	-480.853119	299.199127	1438.929321	-377.449249	-101.884117	1452.255005	-368.738831	103.315887	1457.814087	-367.268555	122.218567	1750.558716	-531.362488	402.137512	1168.642578	-402.948181	-235.021637	1196.453491	-434.075165	366.626740	864.769531	-296.306885	-152.848083	894.577698	-401.386627	75.407959	1053.338501	529.793823	24.020218	898.419678	525.351929	221.883713
-438.523895	204.025314	955.594604	-413.491394	-57.113407	957.110779	-520.977661	218.618210	574.638794	-447.267151	-120.638489	580.764832	-516.921936	267.438354	86.662682	-522.025391	-159.646469	105.472984	-481.220154	300.065033	1439.142212	-377.835510	-100.983215	1452.399414	-369.125000	104.162186	1457.913086	-367.509216	123.156448	1750.634521	-531.750549	402.990875	1168.878174	-403.362366	-234.327179	1196.744507	-434.459015	367.350616	864.988953	-296.906250	-152.277222	894.760132	-402.179108	76.303757	1053.430420	530.503662	24.520794	898.512756	525.753479	222.049362
-439.463959	204.899719	955.729187	-414.359039	-56.277935	957.216919	-522.131714	219.154114	574.794617	-448.557312	-119.858620	580.984314	-516.962280	267.520905	86.606186	-522.198975	-159.597107	105.375961	-481.596832	300.943542	1439.346191	-378.213074	-100.089630	1452.587769	-369.477844	105.028801	1458.009888	-367.698395	124.086632	1750.705322	-532.132446	403.873535	1169.102783	-403.832367	-233.608276	1197.031982	-434.768127	368.061554	865.240417	-297.561523	-151.724106	894.909546	-402.996735	77.162476	1053.529541	530.418884	24.120632	898.471680	525.962463	221.904541
-440.299042	205.739456	955.812805	-415.318542	-55.307484	957.279907	-523.225159	219.635071	574.864685	-449.733856	-119.170479	581.077759	-516.975220	267.655945	86.545074	-522.276367	-159.503830	105.266838	-481.962067	301.814362	1439.546631	-378.622742	-99.206429	1452.758301	-369.811951	105.912025	1458.095337	-367.883820	125.056435	1750.778198	-532.434082	404.747498	1169.273682	-404.420197	-232.735657	1197.193237	-435.017487	368.730774	865.515137	-298.418304	-151.478226	894.976135	-403.805756	78.058250	1053.581299	530.720581	24.113476	898.482056	526.331848	221.925735
-441.216858	206.601761	955.916199	-416.229828	-54.477901	957.362793	-524.312500	220.178253	574.976318	-450.811523	-118.226967	581.239746	-516.962830	267.724945	86.478348	-522.290466	-159.414001	105.137405	-482.266235	302.705475	1439.735596	-379.004333	-98.292473	1452.890747	-370.149689	106.804108	1458.173096	-368.036316	126.020782	1750.831787	-532.722107	405.666443	1169.458618	-404.813660	-232.154678	1197.551147	-435.171814	369.374512	865.756897	-298.897064	-150.924561	895.126404	-404.629913	78.905357	1053.651978	530.987427	24.061689	898.496277	526.720093	221.914566
-442.130890	207.519730	955.979614	-417.170197	-53.513100	957.352478	-525.417114	220.808746	575.030151	-452.067474	-117.552170	581.277649	-517.109863	267.889893	86.445747	-522.354492	-159.315460	104.977402	-482.545441	303.620026	1439.929810	-379.339966	-97.407585	1453.069702	-370.481659	107.664902	1458.226929	-368.167145	126.973648	1750.839966	-532.956604	406.563507	1169.650757	-405.209229	-231.475067	1197.833862	-435.190002	369.933502	865.986328	-299.632019	-150.540253	895.189514	-405.445313	79.827957	1053.651245	531.371277	23.908514	898.516846	527.354248	221.121155
-443.076935	208.435989	956.127136	-418.175995	-52.598888	957.368347	-526.929626	221.774399	575.204285	-453.378754	-116.871010	581.331055	-517.403320	268.055359	86.461624	-522.468872	-159.273941	104.825554	-482.835968	304.486969	1440.066406	-379.690704	-96.495537	1453.183472	-370.835724	108.564400	1458.230103	-368.252563	127.960197	1750.855957	-533.177002	407.505798	1169.758301	-405.862915	-230.570419	1197.906860	-435.175323	370.530884	866.231018	-300.530396	-150.398193	895.199951	-406.316223	80.698608	1053.708008	531.574890	24.040516	898.535034	527.444031	221.849197
-443.952698	209.407166	956.205933	-419.213104	-51.585274	957.386475	-527.901794	222.219742	575.269531	-454.494629	-115.987030	581.457458	-517.399048	268.187531	86.419861	-522.442871	-159.161728	104.629364	-483.133606	305.428406	1440.197021	-380.053406	-95.551674	1453.259521	-371.103485	109.396851	1458.225586	-368.408508	128.888947	1750.789307	-533.328857	408.434326	1169.858887	-406.277130	-229.996552	1198.212524	-435.087891	371.121490	866.439209	-301.312866	-150.112808	895.237305	-407.155182	81.664902	1053.727661	531.874207	24.073366	898.554810	527.736511	221.908051
-444.860168	210.255035	956.244324	-420.142120	-50.763840	957.403198	-528.919556	222.695206	575.267395	-455.801788	-115.245689	581.523499	-517.420471	268.289429	86.378609	-522.536316	-159.100891	104.459503	-483.413391	306.311859	1440.306641	-380.377228	-94.656387	1453.366943	-371.448456	110.311142	1458.208130	-368.397705	129.923050	1750.823242	-533.442566	409.343170	1169.947266	-406.895752	-229.172256	1198.314941	-434.915588	371.710083	866.673584	-301.888885	-149.693832	895.250366	-407.970551	82.498840	1053.729248	532.671814	24.377287	898.651123	528.394775	221.299011
-445.792114	211.181030	956.325989	-421.136383	-49.828232	957.442200	-530.002808	223.336929	575.342163	-457.087311	-114.408730	581.610840	-517.441711	268.377289	86.285797	-522.582031	-159.044113	104.278831	-483.632629	307.229736	1440.404297	-380.731842	-93.732552	1453.380737	-371.723450	111.216652	1458.187012	-368.447876	130.903625	1750.788452	-533.522888	410.336548	1169.973633	-407.300720	-228.635727	1198.517822	-434.680450	372.264923	866.875000	-302.608704	-149.494949	895.274536	-408.822815	83.418388	1053.761719	533.020569	24.376261	898.655640	528.810608	221.195175
-446.768616	211.909805	956.346680	-422.160004	-49.027397	957.467285	-531.062195	223.896515	575.343933	-458.382111	-113.658875	581.705200	-517.477173	268.451172	86.220413	-522.640564	-158.961090	104.092575	-483.875244	308.167908	1440.481567	-381.048828	-92.861099	1453.432007	-371.974854	112.077026	1458.148682	-368.457275	131.887619	1750.772095	-533.582397	411.284302	1169.965820	-407.816498	-228.024124	1198.704956	-434.391388	372.734894	867.050049	-303.650330	-149.410202	895.155151	-409.705627	84.192062	1053.754517	532.903687	23.908415	898.605591	529.097839	221.048462
-447.603455	212.935028	956.389954	-423.171967	-48.053913	957.440613	-531.919800	224.278122	575.387024	-459.690338	-112.878288	581.811523	-517.388733	268.565643	86.176559	-522.760498	-158.914902	103.884262	-484.062134	309.070557	1440.548828	-381.342957	-91.948387	1453.406860	-372.272308	113.011017	1458.100098	-368.453125	132.871353	1750.709717	-533.587830	412.237305	1169.973999	-408.601349	-226.992767	1198.685181	-434.012512	373.309631	867.214600	-304.274567	-149.137848	895.032898	-410.510468	85.159088	1053.733276	533.143738	23.852859	898.590576	529.449219	221.054932
-448.597473	213.723694	956.448730	-424.248199	-47.174496	957.419128	-532.927490	224.829529	575.443604	-460.877716	-112.033157	581.819092	-517.343079	268.676758	86.121292	-522.695801	-158.815353	103.685936	-484.315552	310.008667	1440.570068	-381.682922	-91.007095	1453.380859	-372.502045	113.853531	1458.042114	-368.414642	133.861389	1750.639526	-533.594421	413.222534	1169.928345	-409.050812	-226.556564	1198.866577	-433.623535	373.787872	867.356018	-305.334869	-149.148865	894.866272	-411.417114	85.968338	1053.719482	533.475342	23.890862	898.616211	529.787109	221.090164
-449.536194	214.602081	956.485657	-425.341644	-46.256599	957.435303	-533.972229	225.425888	575.461365	-462.223907	-111.315117	581.828003	-517.401489	268.823730	86.087646	-522.771301	-158.766159	103.511833	-484.469666	310.964447	1440.605469	-382.261475	-90.017548	1453.100586	-372.722046	114.760757	1457.982666	-368.353668	134.858597	1750.587769	-533.493042	414.134613	1169.858032	-409.804321	-225.683075	1198.868408	-433.172150	374.282532	867.512085	-306.201416	-148.998734	894.685974	-412.316528	86.855072	1053.716187	534.105347	24.444103	898.740845	529.924866	221.908524
-450.492554	215.427841	956.500977	-426.343170	-45.446472	957.436157	-535.047241	226.084290	575.502197	-463.436890	-110.456085	581.857239	-517.454956	268.947510	86.044960	-522.761414	-158.654343	103.350601	-484.656586	311.874512	1440.668579	-382.272461	-89.205956	1453.320679	-372.970490	115.664314	1457.953735	-368.263062	135.853592	1750.536621	-533.414551	415.086731	1169.836304	-410.370514	-224.859955	1198.930664	-432.666351	374.745514	867.682190	-306.943909	-148.765259	894.555298	-413.167450	87.674889	1053.690918	534.387939	24.439768	898.778137	530.259766	221.865036
-451.406921	216.216919	956.538696	-427.404968	-44.580769	957.463135	-535.993896	226.587479	575.521057	-464.730499	-109.691483	581.896851	-517.453125	269.036713	86.013229	-522.903809	-158.618713	103.207436	-484.960175	312.683014	1440.548218	-382.539917	-88.344612	1453.338867	-373.169312	116.515717	1457.875610	-368.148987	136.865509	1750.498779	-533.335388	416.092255	1169.801880	-411.003967	-224.147354	1199.058105	-432.184296	375.227783	867.827087	-308.057465	-148.831589	894.389221	-414.039917	88.495308	1053.693237	534.406189	23.783169	898.722046	530.854004	220.937119
-452.409027	217.042404	956.632507	-428.489960	-43.706429	957.503845	-537.186340	227.270126	575.558716	-465.843048	-108.849968	581.943542	-517.561462	269.127411	85.969139	-522.821106	-158.494888	103.062675	-484.949005	313.711823	1440.745361	-382.792847	-87.491013	1453.359863	-373.371368	117.413925	1457.835815	-368.031555	137.864120	1750.427002	-533.136108	416.917114	1169.806152	-411.640259	-223.373901	1199.129395	-431.669739	375.704193	867.991150	-308.852173	-148.583084	894.245605	-414.973816	89.327927	1053.732178	534.635193	23.893410	898.739197	530.984436	221.541061
-453.290070	217.861160	956.643005	-429.531158	-42.871159	957.520630	-538.229370	227.870346	575.638733	-467.134735	-108.049698	581.977295	-517.643860	269.234161	85.955132	-522.872437	-158.448090	102.918007	-485.014587	314.666199	1440.853271	-383.317047	-86.475868	1453.111206	-373.583527	118.301224	1457.792114	-367.867126	138.842880	1750.371216	-532.910156	417.800385	1169.760498	-412.125427	-222.849731	1199.333130	-431.092041	376.199707	868.155518	-309.858917	-148.552002	894.121338	-415.808105	90.153267	1053.712280	534.997864	23.928743	898.747803	531.311829	221.612473
-454.270386	218.665207	956.746826	-430.611908	-42.079407	957.582336	-539.003845	228.163376	575.549072	-468.366455	-107.267815	582.066467	-517.537903	269.272064	85.921066	-522.860840	-158.331467	102.777428	-485.128387	315.563202	1440.921753	-383.316681	-85.700104	1453.378296	-373.736786	119.139244	1457.746338	-367.679810	139.860229	1750.315674	-532.671631	418.712280	1169.759399	-412.753082	-222.147537	1199.559570	-430.489471	376.644867	868.319763	-311.094910	-148.592102	893.940674	-416.721313	90.936111	1053.764282	535.335938	23.919033	898.752869	531.667175	221.626648
-455.193451	219.482956	956.819275	-431.696075	-41.173470	957.604614	-539.973816	228.772476	575.557983	-469.553009	-106.386101	582.073303	-517.559937	269.364960	85.942230	-522.784302	-158.242538	102.641098	-485.206879	316.491882	1441.010620	-383.561279	-84.796486	1453.439453	-373.898071	119.981049	1457.689209	-367.474243	140.880905	1750.238647	-532.370972	419.633911	1169.780151	-413.540924	-221.114182	1199.645020	-429.895050	377.103149	868.501770	-312.070068	-148.500763	893.775879	-417.606659	91.774933	1053.780762	535.646240	23.834974	898.779358	532.033142	221.570236
-456.156433	220.266068	956.858704	-432.736145	-40.442944	957.662537	-540.988708	229.375519	575.607361	-470.838135	-105.644966	582.176636	-517.680847	269.461426	85.936005	-522.727051	-158.154770	102.497665	-485.240753	317.387329	1441.125732	-383.794556	-83.967117	1453.489746	-374.053345	120.850601	1457.646484	-367.228821	141.878784	1750.181152	-532.062988	420.445740	1169.765869	-414.201263	-220.292038	1199.765503	-429.296051	377.569061	868.661438	-313.093231	-148.404007	893.684265	-418.468597	92.542854	1053.791626	535.983154	23.798365	898.769348	532.445251	221.517807
-457.164551	221.071304	956.927246	-433.888489	-39.565258	957.683228	-541.942139	229.865860	575.633850	-472.043793	-104.878166	582.161133	-517.654114	269.544983	85.906990	-522.730469	-158.076111	102.384254	-485.264648	318.286133	1441.273804	-384.034424	-83.116661	1453.559326	-374.142792	121.658920	1457.648804	-366.961731	142.863434	1750.121704	-531.733826	421.232422	1169.776733	-414.832214	-219.577972	1199.994263	-428.593872	377.998260	868.844971	-314.319183	-148.398117	893.524780	-419.393585	93.366676	1053.794800	536.664673	24.130884	898.863586	532.889160	221.640503
-458.161316	221.796448	957.007324	-435.009155	-38.791676	957.709595	-542.854126	230.383545	575.621948	-473.526703	-104.277245	582.289368	-517.682556	269.645264	85.928612	-522.875366	-158.039047	102.249962	-485.279785	319.138702	1441.360596	-384.250153	-82.233047	1453.628784	-374.259033	122.515366	1457.586914	-366.675659	143.860260	1750.028564	-531.378357	422.067749	1169.801392	-415.349182	-219.022308	1200.255615	-427.968018	378.478943	869.026306	-315.456451	-148.362869	893.419739	-420.301880	94.097473	1053.807617	536.650085	23.543476	898.812256	533.419128	220.734070
-459.135132	222.663269	957.085266	-436.088379	-37.945820	957.709106	-543.813660	231.024460	575.653503	-474.715637	-103.472977	582.344482	-517.761169	269.752167	85.876945	-522.852478	-157.965500	102.102295	-485.249298	320.072906	1441.488770	-384.433044	-81.394356	1453.666870	-374.366028	123.338600	1457.530151	-366.391541	144.859863	1749.920166	-531.050232	422.901123	1169.813965	-416.016418	-218.235596	1200.494507	-427.337616	378.974548	869.182312	-316.618195	-148.208847	893.308350	-421.186584	94.926422	1053.808350	536.906616	23.458067	898.807007	533.726074	220.683594
-460.127747	223.372803	957.104492	-437.192657	-37.185738	957.750671	-544.830994	231.640594	575.560730	-476.087769	-102.804405	582.383850	-517.798889	269.856567	85.887352	-522.903992	-157.921707	101.967812	-485.218445	320.929993	1441.554688	-384.601624	-80.559242	1453.703735	-374.455719	124.138939	1457.443115	-366.088562	145.842453	1749.810913	-530.676575	423.765198	1169.791626	-416.811401	-217.356247	1200.510864	-426.701935	379.479614	869.298462	-317.766571	-148.119446	893.159546	-422.064850	95.673500	1053.791626	537.192383	23.393284	898.819946	533.996887	220.647522
-461.093781	224.232285	957.195068	-438.281250	-36.372280	957.761414	-545.774353	232.167786	575.552612	-477.372162	-102.145287	582.486328	-517.841797	269.956970	85.865417	-522.944031	-157.851746	101.837746	-485.166504	321.815369	1441.619019	-384.823700	-79.731506	1453.693359	-374.527161	124.941818	1457.325317	-365.759644	146.837662	1749.700195	-530.284180	424.634796	1169.803467	-417.282898	-216.904800	1200.813477	-426.024628	379.916229	869.502869	-318.935913	-147.946548	893.080688	-422.946564	96.480164	1053.802734	537.519897	23.342672	898.839355	534.392395	220.525696
[truncated: 584 more rows]
[truncated: 40 more columns]
