# Supplementary material for: A dyadic stimulus set of audiovisual affective displays for the study of multisensory, emotional, social interactions
Source: Behav Res Methods. 2015 Nov 5;48(4):1285–95. doi: 10.3758/s13428-015-0654-4 (PMC5101291; doi:10.3758/s13428-015-0654-4)
Supplement: Supplementary file 1 — (ZIP 270 MB) [file 13428_2015_654_MOESM1_ESM.zip › supplementary_material_2_stimuli_set_files/B/B04.txt]

-439.608978	200.917236	956.868042	-433.518921	-61.581345	959.154480	-522.710754	215.711182	574.897034	-463.184326	-120.619125	581.958496	-515.573181	255.012939	86.814674	-523.409973	-162.861801	103.646118	-483.052338	300.586121	1440.200317	-414.949554	-109.035782	1452.939453	-391.720032	94.955803	1459.571045	-413.481903	106.908485	1757.129272	-520.721802	401.923889	1167.280762	-456.988647	-238.762909	1197.340698	-416.278687	349.692474	867.851624	-341.729034	-181.939484	892.788269	-414.572510	71.027779	1055.553711	530.433960	9.233858	898.552246	516.748535	205.786484
-439.737488	200.967529	956.891418	-433.660583	-61.531521	959.124695	-522.780945	215.721313	574.899353	-463.198273	-120.599182	581.986145	-515.608765	255.017883	86.814629	-522.969299	-162.636322	103.477234	-483.064117	300.705078	1440.368652	-415.091736	-109.031776	1452.939453	-391.872101	94.935532	1459.581543	-413.641785	106.911995	1757.112061	-520.864563	401.875000	1167.307983	-457.177856	-238.876526	1197.307129	-416.380035	349.700897	867.860046	-341.836945	-181.923340	892.802490	-414.718140	71.056747	1055.553101	530.435791	9.230227	898.551331	516.769287	205.767136
-439.810028	200.962585	956.894531	-433.756897	-61.516785	959.132446	-523.027588	215.989609	574.949280	-463.261169	-120.592499	581.962463	-515.749268	255.035431	86.834488	-522.971130	-162.658295	103.500313	-483.242828	300.692841	1440.392456	-415.252655	-109.027245	1452.938843	-392.034515	94.940186	1459.596924	-413.794006	106.912804	1757.104980	-521.032715	401.889313	1167.316528	-457.284607	-238.749802	1197.294556	-416.510162	349.721283	867.888611	-341.939606	-181.917206	892.821533	-414.826141	71.060974	1055.563965	530.459473	9.249378	898.559937	516.776672	205.770721
-439.958313	200.933945	956.886841	-433.898285	-61.526432	959.119324	-523.090515	215.974701	574.949097	-463.330475	-120.608978	581.959045	-515.773010	255.023865	86.836342	-523.024292	-162.693390	103.463913	-483.424957	300.681244	1440.394775	-415.393188	-109.048302	1452.951294	-392.230530	94.932365	1459.613770	-413.942352	106.919350	1757.094116	-521.179199	401.916260	1167.317627	-457.521149	-238.638580	1197.264160	-416.626404	349.744720	867.899597	-342.292816	-182.149582	892.683105	-414.980835	71.040283	1055.555786	530.550964	9.108726	898.565552	516.956482	205.329071
-440.053680	200.927322	956.897095	-433.942108	-61.580273	959.134338	-523.161987	215.981445	574.926941	-463.422699	-120.625511	581.979980	-515.785156	255.056610	86.846252	-523.041504	-162.698242	103.481003	-483.586761	300.672424	1440.392944	-415.552551	-109.048210	1452.949463	-392.389465	94.928551	1459.627563	-414.093018	106.926979	1757.091309	-521.327087	401.932556	1167.348389	-457.623871	-238.610367	1197.238281	-416.755859	349.757019	867.920898	-342.151123	-181.926208	892.839172	-415.079681	71.015274	1055.574951	530.573853	9.074129	898.566162	516.988220	205.285507
-440.156342	200.937683	956.911987	-434.034943	-61.603279	959.151917	-523.215637	215.985367	574.929138	-463.494720	-120.654701	581.998047	-515.792969	255.062347	86.853172	-523.042969	-162.705078	103.490204	-483.757050	300.668060	1440.398560	-415.695862	-109.038597	1452.942871	-392.568115	94.925423	1459.627930	-414.248474	106.939758	1757.067627	-521.454285	401.954193	1167.356567	-457.774719	-238.702072	1197.289185	-416.856049	349.769592	867.925903	-342.509491	-182.132675	892.718201	-415.191315	71.010292	1055.594238	530.586365	9.082529	898.566650	516.984436	205.293976
-440.278412	200.945419	956.939514	-434.166321	-61.577793	959.137695	-523.070984	215.726547	574.861389	-463.594482	-120.676689	582.005005	-515.668518	255.046951	86.832809	-523.063477	-162.703613	103.473122	-484.070343	300.544891	1440.226807	-415.846832	-109.054878	1452.969849	-392.724976	94.923691	1459.665161	-414.406921	106.948524	1757.058350	-521.605042	402.010223	1167.338501	-457.774719	-238.903076	1197.373535	-416.954987	349.827820	867.955627	-342.641998	-182.132080	892.738647	-415.323700	71.010582	1055.602417	530.601807	9.072748	898.546936	517.021851	205.320679
-440.390259	200.952698	956.959473	-434.266541	-61.589634	959.160217	-523.134155	215.707245	574.856140	-463.736481	-120.719337	582.001587	-515.644287	255.043793	86.830391	-523.087830	-162.708054	103.477577	-484.256439	300.531952	1440.225952	-415.990814	-109.055008	1452.976685	-392.871368	94.934441	1459.679077	-414.574036	106.951721	1757.041504	-521.724121	402.021484	1167.336548	-457.881805	-238.922470	1197.405029	-417.040649	349.866730	867.989136	-342.740570	-182.113113	892.775635	-415.448029	71.009735	1055.627686	530.637024	9.062852	898.563538	517.045227	205.290939
-440.488281	200.898941	956.960754	-434.347656	-61.593876	959.173401	-523.322449	215.864304	574.883850	-463.828156	-120.664101	582.015442	-515.767761	255.040756	86.839340	-523.497498	-162.943939	103.570671	-484.290161	300.646301	1440.418457	-416.134460	-109.062469	1452.997437	-393.062286	94.939133	1459.701782	-414.737946	106.958336	1757.039673	-521.828857	402.021362	1167.375000	-457.995972	-238.921829	1197.410645	-417.136475	349.870026	868.002563	-342.841766	-182.113754	892.792664	-415.558380	70.986374	1055.639526	530.644836	9.051936	898.558350	517.043457	205.278000
-440.608795	200.928848	956.976074	-434.483948	-61.550980	959.149963	-523.429138	215.911423	574.916565	-463.941376	-120.644577	581.960999	-515.818420	255.045547	86.810478	-523.087769	-162.736694	103.435265	-484.454102	300.645935	1440.424438	-416.286102	-109.066002	1453.030029	-393.213135	94.939835	1459.724731	-414.912781	106.968224	1757.035400	-521.953735	402.049072	1167.391235	-458.096313	-238.942642	1197.432495	-417.239990	349.899078	868.035217	-342.950500	-182.131592	892.815857	-415.688354	71.007080	1055.635986	530.656616	9.054054	898.558777	517.048157	205.282059
-440.722107	200.877075	956.981689	-434.574982	-61.552631	959.162842	-523.479126	215.897858	574.901367	-463.838959	-120.344322	581.941833	-515.780396	255.040512	86.808250	-523.329407	-162.899033	103.505226	-484.613190	300.635681	1440.439209	-416.445770	-109.071335	1453.066528	-393.363831	94.944702	1459.752441	-415.064972	106.988808	1757.019287	-522.068115	402.057129	1167.381470	-458.160828	-238.944839	1197.445801	-417.319855	349.922729	868.062988	-342.784058	-181.914536	893.005127	-415.807159	70.984818	1055.648926	530.693665	9.066410	898.553894	517.086304	205.258270
-440.859009	200.872009	956.996887	-434.687073	-61.554554	959.183411	-523.631165	215.979126	574.897339	-463.911652	-120.294312	581.962646	-515.845764	255.068985	86.815636	-523.393738	-162.915955	103.462845	-484.778839	300.639954	1440.478882	-416.589874	-109.061249	1453.131348	-393.543610	94.947281	1459.767944	-415.290161	106.963921	1757.056641	-522.182617	402.090210	1167.393311	-458.280853	-239.011703	1197.533447	-417.412994	349.963562	868.083008	-343.155975	-182.165573	892.907471	-415.943573	70.985138	1055.669434	530.709839	9.021383	898.558350	517.094666	205.265366
-440.991180	200.809540	956.988403	-434.793488	-61.583889	959.207275	-523.625000	215.884415	574.870605	-464.146149	-120.477158	582.043457	-515.825500	255.087418	86.828941	-523.000732	-162.718811	103.354813	-484.932739	300.652283	1440.492310	-416.763062	-109.050819	1453.171753	-393.689240	94.962662	1459.815552	-415.478088	106.959984	1757.082764	-522.306946	402.073669	1167.403198	-458.551483	-238.813354	1197.462280	-417.502289	349.981140	868.105225	-343.248779	-182.204498	892.919861	-416.075104	70.953323	1055.679688	530.735718	9.018167	898.545593	517.108093	205.278717
-441.105194	200.821381	957.007507	-434.927399	-61.565998	959.239624	-523.692200	215.851669	574.854553	-464.401398	-120.638901	582.103821	-515.815002	255.074631	86.807915	-523.092285	-162.765976	103.374191	-485.083252	300.653320	1440.508545	-416.916260	-109.030159	1453.215088	-393.863068	94.966614	1459.848022	-415.681671	106.957642	1757.096680	-522.441284	402.091187	1167.413086	-458.595490	-239.109161	1197.596680	-417.595398	350.004395	868.125732	-343.346558	-182.199783	893.007202	-416.207611	70.971306	1055.707275	530.733032	9.005727	898.564453	517.133484	205.266785
-441.232910	200.749542	957.014465	-435.035034	-61.588005	959.265015	-523.763184	215.838364	574.858093	-464.515320	-120.598755	582.108826	-515.801880	255.073944	86.823738	-523.540771	-163.002243	103.485420	-485.243622	300.668335	1440.511230	-417.061432	-109.033455	1453.275024	-394.010925	94.979187	1459.871094	-415.901428	106.969780	1757.125000	-522.541931	402.109222	1167.446533	-458.778503	-239.255417	1197.665649	-417.663788	350.029938	868.166626	-343.438660	-182.227219	893.064087	-416.337036	70.932915	1055.725952	530.766052	9.019875	898.560547	517.147095	205.255112
-441.354980	200.728348	957.019043	-435.158173	-61.604237	959.291748	-523.837036	215.821060	574.859253	-464.645660	-120.634041	582.123169	-515.798401	255.073730	86.822189	-523.509460	-162.986893	103.455872	-485.402588	300.678009	1440.554321	-417.185883	-109.029411	1453.310303	-394.152771	94.981850	1459.914307	-416.132874	106.984451	1757.138672	-522.662048	402.109619	1167.456665	-458.845612	-239.172409	1197.719727	-417.741730	350.068665	868.198486	-343.267731	-182.036728	893.270752	-416.470398	70.922142	1055.743896	530.759644	9.010435	898.571045	517.141113	205.248352
-441.488953	200.741302	957.026489	-435.298401	-61.588963	959.282776	-523.931885	215.826187	574.849304	-464.794403	-120.576729	582.133179	-515.796814	255.076157	86.816673	-523.603455	-163.054840	103.466904	-485.543304	300.707367	1440.556641	-417.325409	-109.000664	1453.362305	-394.290192	94.972595	1459.946899	-416.366882	106.992226	1757.152954	-522.774292	402.117401	1167.476563	-459.038300	-239.338257	1197.765259	-417.804596	350.076935	868.227417	-343.604919	-182.299225	893.212463	-416.603241	70.929733	1055.742310	530.799316	9.002014	898.593994	517.171570	205.242859
-441.638977	200.674789	957.035400	-435.414185	-61.619617	959.303284	-523.994629	215.778854	574.834900	-464.919037	-120.537292	582.145203	-515.767151	255.068741	86.797676	-523.560791	-163.059677	103.415916	-485.672241	300.708527	1440.594482	-417.469421	-108.990944	1453.390381	-394.422852	94.970299	1459.965454	-416.603577	107.005333	1757.183105	-522.891968	402.140900	1167.507080	-459.202637	-239.379440	1197.798950	-417.881226	350.104614	868.232544	-343.687866	-182.324326	893.253296	-416.739136	70.888420	1055.757568	530.801941	8.997508	898.584595	517.179199	205.232361
-441.781006	200.660538	957.032593	-435.571594	-61.626797	959.305603	-524.185913	215.895172	574.879395	-465.079865	-120.515686	582.206787	-515.849121	255.091766	86.796509	-523.589905	-163.089966	103.407692	-485.795013	300.723785	1440.604248	-417.618195	-108.972153	1453.447388	-394.555328	94.972229	1459.987793	-416.851898	107.016159	1757.219604	-522.991150	402.145355	1167.510620	-459.299255	-239.374435	1197.829102	-417.936279	350.116028	868.266541	-343.758545	-182.384964	893.340698	-416.877625	70.878639	1055.754761	530.830994	8.976341	898.580078	517.208801	205.208481
-441.881073	200.676300	957.042053	-435.694824	-61.631992	959.330933	-524.030884	215.626007	574.793213	-465.251740	-120.457001	582.208435	-515.664551	255.048981	86.753983	-523.646118	-163.115311	103.382759	-485.920227	300.714966	1440.608154	-417.761597	-108.971184	1453.486328	-394.685303	94.987701	1460.022583	-417.110260	107.033936	1757.249634	-523.086487	402.190704	1167.520874	-459.362610	-239.357376	1197.895874	-418.002258	350.119751	868.298645	-343.555420	-182.157257	893.556885	-416.999939	70.887543	1055.774414	530.861938	8.986305	898.583069	517.217285	205.217255
-441.998810	200.623062	957.058777	-435.797943	-61.650581	959.358032	-524.145386	215.606934	574.796387	-465.541229	-120.508156	582.249390	-515.718201	255.076202	86.771530	-523.788879	-163.180222	103.384544	-486.049591	300.706635	1440.588013	-417.872345	-108.942101	1453.534424	-394.822296	95.014717	1460.057983	-417.363464	107.037170	1757.279785	-523.188965	402.203583	1167.531982	-459.467834	-239.403275	1197.951782	-418.060059	350.120605	868.307434	-343.618317	-182.215729	893.643616	-417.123413	70.856613	1055.799316	530.868347	8.950227	898.582947	517.236511	205.207336
-442.095184	200.650925	957.086060	-435.931580	-61.640614	959.392212	-524.223206	215.575119	574.775757	-465.734863	-120.508842	582.294495	-515.706116	255.075241	86.757149	-523.869934	-163.195984	103.362228	-486.198212	300.727203	1440.602173	-417.993073	-108.928040	1453.584839	-394.946625	95.035614	1460.076904	-417.610229	107.049217	1757.321045	-523.264832	402.265869	1167.542358	-459.567413	-239.466522	1198.007568	-418.124512	350.131287	868.336121	-343.678253	-182.243652	893.719666	-417.257446	70.874481	1055.834229	530.901978	8.953893	898.575867	517.262817	205.203018
-442.219025	200.678833	957.110168	-436.077911	-61.675331	959.399048	-524.348511	215.611725	574.802490	-465.962860	-120.512802	582.350708	-515.724609	255.077209	86.758461	-523.936035	-163.235764	103.330734	-486.307343	300.743378	1440.617676	-418.133118	-108.897858	1453.629150	-395.086304	95.050209	1460.122803	-417.848999	107.065704	1757.354492	-523.339539	402.286774	1167.560669	-459.659698	-239.536469	1198.057251	-418.177887	350.127808	868.374207	-343.738464	-182.299957	893.774658	-417.390259	70.862518	1055.849365	530.914795	8.941275	898.572693	517.279602	205.182999
-442.353027	200.655884	957.119934	-436.216125	-61.647373	959.421753	-524.428955	215.604767	574.780273	-466.181641	-120.534821	582.371582	-515.709351	255.075302	86.756958	-523.882263	-163.227707	103.321228	-486.426697	300.750366	1440.641235	-418.233368	-108.885727	1453.682983	-395.216980	95.070122	1460.158813	-418.059631	107.140434	1757.429199	-523.408752	402.345459	1167.569824	-459.809540	-239.295776	1198.106567	-418.241730	350.152435	868.382141	-344.044464	-182.622681	893.694275	-417.528900	70.869675	1055.866089	530.959656	8.935422	898.589966	517.301331	205.180023
-442.492554	200.637527	957.138733	-436.351807	-61.660107	959.455566	-524.738098	215.820435	574.821289	-466.350281	-120.381660	582.416626	-515.873291	255.091354	86.744980	-523.921875	-163.238281	103.281631	-486.549164	300.762604	1440.650513	-418.400635	-108.863937	1453.741211	-395.330872	95.092590	1460.197754	-418.299530	107.175964	1757.457397	-523.489319	402.376251	1167.583862	-459.831818	-239.217361	1198.182373	-418.295380	350.136841	868.413635	-344.100067	-182.654968	893.773804	-417.668396	70.860039	1055.892700	530.961975	8.932267	898.588318	517.328735	205.171921
-442.623627	200.610046	957.148254	-436.482178	-61.676590	959.486755	-524.647827	215.609802	574.772461	-466.499542	-120.335495	582.423096	-515.730530	255.091232	86.763008	-523.901184	-163.251480	103.246078	-486.674011	300.782135	1440.670898	-418.504944	-108.845978	1453.795044	-395.468170	95.112587	1460.219849	-418.535767	107.222389	1757.482056	-523.549866	402.411926	1167.593994	-459.925812	-239.269485	1198.218140	-418.345459	350.160339	868.438171	-344.147705	-182.699509	893.837952	-417.804047	70.846130	1055.914063	530.901245	9.052008	898.582947	517.278625	205.527176
-442.751404	200.587692	957.159546	-436.605011	-61.672298	959.521057	-524.680847	215.550186	574.763245	-466.646851	-120.268684	582.458191	-515.762146	255.068161	86.725090	-523.885559	-163.252243	103.208229	-486.790588	300.799652	1440.722168	-418.660553	-108.849983	1453.869751	-395.566864	95.131241	1460.267334	-418.755310	107.255859	1757.505371	-523.605591	402.459991	1167.618896	-460.024353	-239.383194	1198.291138	-418.416199	350.156067	868.475403	-344.194000	-182.784683	893.908508	-417.932739	70.846153	1055.937500	530.956360	9.038474	898.570190	517.302917	205.541931
-442.890289	200.543045	957.159668	-436.743011	-61.684944	959.560425	-524.785461	215.560989	574.746887	-466.813660	-120.293640	582.491272	-515.778931	255.054626	86.727432	-523.865723	-163.266525	103.195145	-486.919403	300.824341	1440.744751	-418.780731	-108.808769	1453.944946	-395.709290	95.153099	1460.303955	-418.973572	107.305054	1757.535645	-523.682068	402.479706	1167.649292	-460.101929	-239.412354	1198.370850	-418.429901	350.167419	868.521729	-344.247375	-182.891449	893.975220	-418.080078	70.832146	1055.958984	530.947571	8.993654	898.561951	517.228577	205.610809
-443.042480	200.555298	957.187988	-436.937836	-61.662949	959.571289	-524.862427	215.538071	574.740417	-467.008850	-120.324677	582.496338	-515.776123	255.094467	86.747643	-523.959656	-163.305527	103.177536	-487.051361	300.849915	1440.771729	-418.907166	-108.792290	1454.000854	-395.817108	95.158432	1460.348511	-419.163940	107.355385	1757.569214	-523.745178	402.509399	1167.655884	-460.174561	-239.429520	1198.462769	-418.493988	350.176117	868.563782	-344.287079	-182.952988	894.060608	-418.249420	70.839394	1055.977783	531.065186	8.888377	898.577576	517.380737	205.183563
-443.167297	200.561829	957.207153	-437.067352	-61.655216	959.599731	-524.933105	215.516968	574.708313	-467.151123	-120.330353	582.525818	-515.760559	255.070221	86.737465	-523.954468	-163.313385	103.169044	-487.157623	300.890594	1440.799561	-419.025208	-108.760590	1454.088989	-395.924927	95.195442	1460.387939	-419.356354	107.397453	1757.605713	-523.812073	402.550812	1167.697144	-460.243073	-239.424530	1198.573608	-418.538635	350.184784	868.608887	-344.330933	-183.046677	894.142639	-418.372345	70.849663	1056.000610	531.016602	8.970646	898.570068	517.286804	205.562988
-443.335083	200.499863	957.183838	-437.215240	-61.647781	959.625366	-524.996826	215.500824	574.695313	-467.358429	-120.387604	582.563416	-515.746704	255.091095	86.742928	-524.003662	-163.338959	103.157661	-487.253906	300.901886	1440.847534	-419.149139	-108.728828	1454.169067	-396.051758	95.207817	1460.421265	-419.529053	107.447273	1757.630371	-523.878113	402.556274	1167.725830	-460.295044	-239.414276	1198.672485	-418.555084	350.186676	868.651978	-344.392639	-183.155945	894.216003	-418.524323	70.842766	1056.000122	531.059570	8.968460	898.571472	517.299927	205.601486
-443.436401	200.547668	957.208984	-437.377197	-61.623402	959.621704	-525.097656	215.479279	574.697388	-467.544312	-120.350105	582.568054	-515.761841	255.094147	86.740318	-524.013123	-163.344360	103.151115	-487.352051	300.935913	1440.885864	-419.245758	-108.716911	1454.235352	-396.163635	95.237640	1460.463257	-419.675446	107.490471	1757.649902	-523.927734	402.597870	1167.762085	-460.364227	-239.830231	1198.814575	-418.581482	350.201691	868.703125	-344.417969	-183.264938	894.319519	-418.657257	70.862953	1056.011475	531.074463	8.946342	898.575623	517.299561	205.593750
-443.549866	200.555161	957.229065	-437.469604	-61.626839	959.650513	-525.191101	215.502930	574.696899	-467.744934	-120.341423	582.619873	-515.785828	255.120987	86.756546	-524.031067	-163.340073	103.110786	-487.452881	300.954956	1440.904175	-419.401337	-108.664825	1454.297729	-396.277649	95.251534	1460.494019	-419.813293	107.550705	1757.666504	-523.981323	402.626007	1167.761719	-460.431854	-239.829605	1198.889771	-418.599854	350.199249	868.745483	-344.469086	-183.373566	894.395386	-418.760437	70.869911	1056.035889	531.144104	8.939158	898.581421	517.349548	205.572754
-443.631714	200.530090	957.238037	-437.524384	-61.668377	959.700134	-525.254822	215.490173	574.700195	-467.953247	-120.259018	582.616638	-515.775024	255.116287	86.749512	-523.622742	-163.101547	102.957962	-487.563385	300.974518	1440.909424	-419.510742	-108.629379	1454.363525	-396.384583	95.291298	1460.525146	-419.932373	107.602692	1757.675049	-524.041870	402.666504	1167.782104	-460.534119	-239.914093	1198.979248	-418.617126	350.216583	868.775940	-344.485046	-183.463196	894.503662	-418.849915	70.853477	1056.069580	531.174988	8.931441	898.562561	517.372498	205.542557
-443.754150	200.560074	957.248718	-437.693115	-61.620567	959.734741	-525.368896	215.512848	574.706787	-468.122620	-120.205803	582.661011	-515.785278	255.130142	86.741028	-523.535889	-163.086426	102.932304	-487.686646	300.998352	1440.945557	-419.654327	-108.616165	1454.413818	-396.507446	95.327492	1460.569092	-420.036072	107.653740	1757.678223	-524.105408	402.714874	1167.790649	-460.600342	-239.933151	1199.055664	-418.535583	350.131775	868.886108	-344.528473	-183.557907	894.571533	-419.001129	70.897400	1056.093506	531.233704	8.918994	898.580994	517.403076	205.548767
-443.862457	200.555557	957.269226	-437.801086	-61.614277	959.761047	-525.421265	215.465988	574.678833	-468.315094	-120.194725	582.701904	-515.749390	255.126022	86.736526	-524.061890	-163.339966	103.067284	-487.777649	301.039948	1440.974243	-419.762085	-108.574913	1454.472656	-396.614899	95.349380	1460.597900	-420.137909	107.710335	1757.679565	-524.170593	402.758087	1167.806519	-460.682983	-239.932755	1199.117432	-418.613373	350.192688	868.884583	-344.542969	-183.654785	894.666016	-419.107971	70.900566	1056.116577	531.268677	8.887407	898.568420	517.438843	205.524704
-443.995728	200.542328	957.273315	-437.977600	-61.601547	959.770447	-525.514404	215.472229	574.662354	-468.455933	-120.181824	582.742249	-515.737915	255.119034	86.711678	-523.697083	-163.128891	102.894829	-487.882385	301.077484	1440.995239	-419.870911	-108.535347	1454.514038	-396.735748	95.380966	1460.626343	-420.200592	107.770088	1757.669678	-524.214478	402.816467	1167.826050	-460.797729	-239.600098	1199.133911	-418.631958	350.213379	868.919800	-344.536499	-183.752014	894.762085	-419.260101	70.898903	1056.122681	531.317505	8.859863	898.573059	517.455139	205.509689
-444.135925	200.539780	957.290039	-438.115997	-61.613571	959.801270	-525.588745	215.501923	574.669189	-468.577087	-120.159378	582.717773	-515.745239	255.114609	86.687004	-524.135742	-163.368210	103.034813	-487.979401	301.093445	1441.002686	-420.000366	-108.504707	1454.584961	-396.842712	95.406082	1460.660278	-420.272339	107.831886	1757.663452	-524.269714	402.865356	1167.815308	-460.892731	-239.668747	1199.205566	-418.596313	350.176208	868.961609	-344.566101	-183.870651	894.850586	-419.401764	70.896912	1056.146973	531.330566	8.849747	898.577148	517.481445	205.478516
-444.274689	200.505051	957.302856	-438.264465	-61.578987	959.820740	-525.651917	215.462982	574.647827	-468.637939	-120.127182	582.753235	-515.702759	255.109253	86.682945	-523.677368	-163.132660	102.879402	-488.101074	301.138306	1441.002563	-420.131439	-108.463142	1454.644897	-396.972961	95.455460	1460.686768	-420.320160	107.891136	1757.654053	-524.324280	402.913788	1167.838623	-460.989258	-239.765991	1199.298828	-418.596649	350.209167	869.005432	-344.565613	-183.967255	894.966309	-419.556244	70.898659	1056.165405	531.385437	8.817630	898.586121	517.502075	205.451828
-444.428741	200.526291	957.318420	-438.454559	-61.499229	959.812744	-525.737915	215.468140	574.604492	-468.739136	-120.181618	582.753662	-515.722229	255.151978	86.704903	-523.699463	-163.135132	102.884087	-488.179779	301.179230	1441.028442	-420.254730	-108.398590	1454.710449	-397.070374	95.500481	1460.706543	-420.364258	107.957375	1757.627808	-524.390503	402.958588	1167.847656	-461.029877	-239.710541	1199.349731	-418.616882	350.237579	869.031738	-344.357941	-183.830322	895.170837	-419.723358	70.937828	1056.168213	531.394592	8.816978	898.588684	517.496887	205.445557
-444.541046	200.500000	957.302612	-438.567719	-61.517086	959.832642	-525.815613	215.442749	574.620483	-468.799286	-120.136627	582.766357	-515.706116	255.151154	86.702919	-523.688782	-163.149094	102.868004	-488.266632	301.219574	1441.023926	-420.392761	-108.356895	1454.763550	-397.173279	95.540138	1460.725220	-420.411438	108.018753	1757.611572	-524.432800	403.024384	1167.849121	-461.153137	-239.866165	1199.426025	-418.613770	350.257629	869.060974	-344.362030	-183.897415	895.292786	-419.850159	70.928749	1056.173218	531.441650	8.790514	898.595337	517.534241	205.446091
-444.651428	200.547226	957.308289	-438.676758	-61.471523	959.841431	-525.914856	215.487030	574.599976	-468.835236	-120.087616	582.772583	-515.720520	255.154526	86.696968	-523.643127	-163.133972	102.812325	-488.353973	301.256531	1441.027588	-420.499756	-108.314552	1454.810791	-397.284790	95.589401	1460.732300	-420.451782	108.097351	1757.579224	-524.483032	403.089203	1167.848267	-461.235931	-239.889267	1199.501587	-418.636169	350.298248	869.092224	-344.400665	-184.021286	895.364502	-419.975189	70.976067	1056.183838	531.483093	8.774209	898.579651	517.558838	205.401901
-444.768799	200.582703	957.322388	-438.835144	-61.454361	959.830994	-526.001709	215.510025	574.598755	-468.947510	-120.086601	582.801941	-515.758484	255.162476	86.693443	-523.669495	-163.135178	102.824585	-488.445831	301.320984	1441.055664	-420.654510	-108.255203	1454.848755	-397.373688	95.633072	1460.754150	-420.490051	108.177368	1757.554077	-524.534790	403.142365	1167.866089	-461.356201	-239.980804	1199.568359	-418.647247	350.341309	869.111328	-344.413483	-184.083344	895.463196	-420.121338	70.989586	1056.187744	531.537292	8.776160	898.600830	517.565430	205.403061
-444.880188	200.585968	957.329712	-438.948608	-61.448509	959.846619	-526.266357	215.685776	574.633789	-469.064758	-120.049950	582.779236	-515.903503	255.161652	86.681709	-523.644775	-163.117340	102.816681	-488.524963	301.374268	1441.060791	-420.773804	-108.188515	1454.907837	-397.470734	95.677979	1460.776367	-420.511505	108.270073	1757.535767	-524.587097	403.229431	1167.856079	-461.348450	-240.238617	1199.680786	-418.682495	350.385315	869.126892	-344.445831	-184.145676	895.566101	-420.245453	70.996857	1056.201782	531.583069	8.758210	898.592896	517.625732	205.359558
-444.998871	200.620193	957.341064	-439.097168	-61.443668	959.846191	-526.344910	215.722290	574.639954	-469.165161	-119.983376	582.783325	-515.875610	255.186188	86.676605	-523.690186	-163.115463	102.773003	-488.608002	301.433472	1441.079834	-420.904846	-108.147186	1454.968628	-397.581055	95.729668	1460.784058	-420.560883	108.356071	1757.513428	-524.628357	403.302521	1167.869629	-461.448242	-240.313934	1199.767700	-418.705536	350.405396	869.136658	-344.496735	-184.223602	895.660950	-420.374939	71.009430	1056.206421	531.587585	8.713212	898.594604	517.605164	205.338409
-445.097565	200.639297	957.348633	-439.213165	-61.390049	959.855042	-526.423340	215.731903	574.624634	-469.337189	-119.976967	582.744568	-515.853699	255.221268	86.675819	-523.735718	-163.117126	102.780724	-488.691528	301.471466	1441.078491	-421.040039	-108.111404	1455.018555	-397.679321	95.769257	1460.810669	-420.609863	108.443504	1757.496460	-524.677124	403.376312	1167.866821	-461.507019	-240.258804	1199.835815	-418.743652	350.457184	869.147461	-344.541290	-184.285721	895.732971	-420.492645	71.044846	1056.216919	531.622314	8.669422	898.614075	517.648682	205.283722
-445.198212	200.633667	957.363281	-439.315582	-61.383434	959.879395	-526.520691	215.782425	574.625244	-469.395294	-119.921043	582.805115	-515.883118	255.192688	86.665932	-523.697510	-163.104065	102.798950	-488.754425	301.569641	1441.112305	-421.154175	-108.063614	1455.052856	-397.789856	95.827835	1460.833252	-420.659637	108.532059	1757.488281	-524.707458	403.462311	1167.884521	-461.614227	-240.350021	1199.929199	-418.773590	350.499054	869.174194	-344.614197	-184.374741	895.797058	-420.601013	71.048714	1056.237915	531.661316	8.663113	898.608398	517.662292	205.295166
-445.330597	200.669952	957.380615	-439.480499	-61.313061	959.865845	-526.603271	215.793976	574.615173	-469.527588	-119.876221	582.775818	-515.901062	255.206863	86.656487	-523.720886	-163.112534	102.795120	-488.842285	301.617279	1441.103027	-421.281464	-108.016014	1455.107544	-397.888397	95.890884	1460.838989	-420.709625	108.616653	1757.483398	-524.753235	403.536011	1167.890015	-461.717804	-240.353531	1199.994263	-418.826721	350.565186	869.181091	-344.661133	-184.444031	895.872742	-420.741669	71.088203	1056.238159	531.674988	8.618117	898.608032	517.671631	205.251770
-445.434387	200.684662	957.393799	-439.584869	-61.286400	959.879150	-526.673279	215.805344	574.621582	-469.597076	-119.817619	582.797974	-515.931213	255.226868	86.660019	-523.678833	-163.088165	102.752647	-488.919647	301.650696	1441.115234	-421.384521	-107.958252	1455.153442	-397.975250	95.931427	1460.859619	-420.771332	108.698250	1757.479004	-524.787659	403.632233	1167.901733	-461.804626	-240.316971	1200.058594	-418.852112	350.608704	869.208496	-344.734680	-184.545166	895.929443	-420.848480	71.108879	1056.252075	531.686096	8.622972	898.609558	517.672852	205.236053
-445.524170	200.719345	957.379822	-439.681732	-61.289074	959.897888	-526.758911	215.828781	574.630249	-469.691376	-119.779610	582.793457	-515.955750	255.221436	86.676765	-523.680054	-163.115326	102.749138	-488.988708	301.734070	1441.141724	-421.503540	-107.911400	1455.217773	-398.055328	95.982742	1460.868896	-420.838501	108.777740	1757.475708	-524.829102	403.698029	1167.918945	-461.977661	-240.168701	1200.105103	-418.885529	350.687683	869.238525	-345.035767	-184.853699	895.869324	-420.951050	71.136093	1056.256348	531.731079	8.569290	898.601868	517.690857	205.229141
-445.583801	200.759445	957.421021	-439.769257	-61.228527	959.905579	-526.820801	215.824814	574.630432	-469.816620	-119.787254	582.770813	-515.948181	255.233170	86.667282	-523.713989	-163.145538	102.720322	-489.062531	301.768860	1441.144409	-421.602081	-107.857948	1455.258789	-398.125214	96.033722	1460.880005	-420.908356	108.858093	1757.470337	-524.877930	403.776154	1167.933960	-462.026581	-240.403442	1200.203491	-418.918976	350.793457	869.261841	-345.107971	-184.923416	895.930542	-421.033356	71.171577	1056.282959	531.768372	8.569947	898.616455	517.719177	205.187820
-445.677521	200.757065	957.432556	-439.866852	-61.221603	959.924255	-526.880676	215.893570	574.634705	-469.888458	-119.782654	582.800049	-515.952698	255.220657	86.680931	-523.735840	-163.139526	102.714691	-489.117218	301.835785	1441.176392	-421.685272	-107.804260	1455.310059	-398.206329	96.070694	1460.902100	-421.000305	108.936928	1757.474243	-524.893616	403.872406	1167.968750	-462.136261	-240.403229	1200.267700	-418.958191	350.841248	869.279541	-345.198914	-184.990692	895.994812	-421.140808	71.176003	1056.300659	531.810120	8.523289	898.609009	517.746094	205.177673
-445.769043	200.797989	957.461304	-439.993622	-61.161438	959.950928	-526.962219	215.908371	574.636230	-470.055420	-119.817078	582.776917	-515.949341	255.232742	86.672745	-523.740173	-163.145920	102.712372	-489.172333	301.890656	1441.185303	-421.787354	-107.745926	1455.360229	-398.268188	96.131073	1460.914673	-421.089966	109.014236	1757.479614	-524.925293	403.953522	1167.973755	-462.243042	-240.369598	1200.345703	-419.019867	350.927948	869.303772	-345.307648	-185.066086	896.053162	-421.243073	71.223129	1056.326904	531.821228	8.532307	898.620117	517.741089	205.152130
-445.894958	200.821167	957.438110	-440.177002	-61.106033	959.944580	-526.876953	215.755905	574.596680	-470.100494	-119.745392	582.798279	-515.863464	255.240814	86.645119	-524.195801	-163.379700	102.839645	-489.212891	301.962097	1441.208618	-421.869202	-107.689369	1455.407837	-398.317352	96.200485	1460.951782	-421.194916	109.093811	1757.476929	-524.959534	404.038940	1167.996094	-462.358978	-240.372726	1200.427490	-419.086731	351.015503	869.316467	-345.393463	-185.134995	896.108521	-421.395966	71.264122	1056.311646	531.803711	8.498139	898.618225	517.713562	205.144119
-446.010864	200.827545	957.448120	-440.305450	-61.098186	959.971680	-526.971802	215.802933	574.576843	-470.183350	-119.737457	582.833069	-515.872375	255.236847	86.622055	-523.839783	-163.156693	102.708000	-489.231506	302.041992	1441.248535	-421.924530	-107.611008	1455.467773	-398.368164	96.251587	1460.959717	-421.300171	109.166832	1757.489380	-525.003113	404.083649	1168.017456	-462.495209	-240.364395	1200.514282	-419.127716	351.084442	869.336609	-345.507538	-185.172989	896.174866	-421.513947	71.276665	1056.329224	531.839661	8.454901	898.640991	517.731995	205.112717
-446.143158	200.851959	957.445129	-440.496002	-61.027309	959.961365	-527.057922	215.836807	574.564636	-470.301697	-119.744339	582.830078	-515.891846	255.251648	86.614632	-523.783752	-163.144821	102.689590	-489.280731	302.087677	1441.263916	-422.017090	-107.543381	1455.521606	-398.446991	96.304420	1460.976074	-421.404846	109.237900	1757.491699	-525.042725	404.173401	1168.051147	-462.636902	-240.358551	1200.581543	-419.220367	351.165894	869.354065	-345.603729	-185.246048	896.240479	-421.657867	71.317368	1056.318848	531.815308	8.397089	898.643555	517.706543	205.074707
-446.173950	200.868774	957.446899	-440.545349	-61.031948	960.012878	-527.098816	215.842911	574.569702	-470.418762	-119.750679	582.857788	-515.874817	255.280670	86.613930	-523.824707	-163.146881	102.705978	-489.305817	302.163605	1441.287109	-422.086792	-107.496468	1455.572266	-398.494415	96.345947	1460.980103	-421.523529	109.312233	1757.504028	-525.082581	404.268921	1168.094360	-462.753571	-240.325348	1200.639038	-419.287964	351.237122	869.373230	-345.719604	-185.305984	896.309814	-421.713318	71.340027	1056.348633	531.846436	8.391082	898.654114	517.692688	205.060242
-446.276337	200.894287	957.450073	-440.692932	-60.967102	960.005310	-527.184082	215.843445	574.567993	-470.511566	-119.724442	582.823669	-515.896545	255.311722	86.628326	-523.807190	-163.164688	102.678711	-489.352020	302.204346	1441.297241	-422.165009	-107.457825	1455.611206	-398.538116	96.404449	1460.998657	-421.654266	109.378738	1757.505493	-525.125854	404.363434	1168.123657	-462.857452	-240.299484	1200.708008	-419.355164	351.310516	869.380005	-345.849091	-185.324890	896.355835	-421.826691	71.377937	1056.343994	531.863953	8.354879	898.636597	517.697998	205.040955
-446.336090	200.912262	957.449585	-440.776733	-60.981247	960.019287	-527.260254	215.862503	574.602295	-470.588867	-119.680573	582.862549	-515.928894	255.296631	86.607605	-523.802856	-163.139328	102.657303	-489.388000	302.287231	1441.325439	-422.244751	-107.379585	1455.660278	-398.604370	96.451759	1461.040283	-421.770935	109.442017	1757.518066	-525.173401	404.420471	1168.141724	-462.957642	-240.308060	1200.774170	-419.441589	351.386139	869.397827	-345.965363	-185.389084	896.395569	-421.905304	71.382935	1056.352173	531.856995	8.337315	898.647095	517.674438	204.994415
-446.406342	200.923523	957.464966	-440.872131	-60.972435	960.046448	-527.289673	215.875992	574.588135	-470.686096	-119.631912	582.847900	-515.891846	255.290863	86.608025	-523.815552	-163.141251	102.649178	-489.413086	302.344818	1441.350586	-422.326233	-107.326103	1455.709229	-398.684235	96.520760	1461.034546	-421.896362	109.518463	1757.529541	-525.213745	404.540710	1168.174927	-463.028076	-240.310226	1200.860352	-419.508881	351.480164	869.418457	-346.119781	-185.449692	896.462585	-421.993439	71.395187	1056.374512	531.886047	8.301428	898.644592	517.666870	204.952515
-446.472321	200.947678	957.468079	-440.969238	-60.923782	960.052673	-527.373901	215.896561	574.589294	-470.805450	-119.657745	582.888367	-515.890991	255.303802	86.600410	-523.806152	-163.139694	102.657051	-489.472412	302.389709	1441.356689	-422.390564	-107.272072	1455.777466	-398.745026	96.567131	1461.060059	-422.023743	109.580116	1757.542236	-525.274902	404.644623	1168.194336	-463.112579	-240.265366	1200.912964	-419.592896	351.563538	869.415771	-346.005737	-185.276550	896.642822	-422.075623	71.430275	1056.379395	531.882019	8.262801	898.642090	517.648132	204.924194
-446.536316	201.032776	957.474854	-441.101044	-60.888275	960.042847	-527.457642	215.895279	574.575012	-470.825073	-119.586105	582.877014	-515.907532	255.306274	86.599007	-524.257813	-163.354980	102.770782	-489.537445	302.448944	1441.393188	-422.477936	-107.219307	1455.839966	-398.821564	96.634636	1461.103149	-422.147614	109.652153	1757.563965	-525.319702	404.739838	1168.226440	-463.161163	-240.273727	1200.988525	-419.642487	351.627869	869.430847	-346.126526	-185.321259	896.684875	-422.168121	71.478615	1056.376831	531.880249	8.264412	898.642761	517.633301	204.894623
-446.634247	200.979492	957.468262	-441.190857	-60.896873	960.067932	-527.459595	215.885361	574.557495	-470.933136	-119.576103	582.865417	-515.871277	255.300095	86.580055	-523.837830	-163.121445	102.645081	-489.605865	302.494904	1441.394775	-422.555206	-107.166389	1455.870972	-398.892883	96.696365	1461.124878	-422.279694	109.714951	1757.584229	-525.359009	404.854492	1168.233765	-463.237793	-240.266754	1201.055664	-419.730377	351.744049	869.467896	-346.276093	-185.349335	896.725281	-422.262207	71.460388	1056.385986	531.851990	8.210703	898.650818	517.613586	204.869095
-446.683441	200.975677	957.467529	-441.230408	-60.877342	960.107361	-527.659668	216.060165	574.600220	-471.028687	-119.637505	582.918213	-515.987244	255.314056	86.591179	-523.879089	-163.130066	102.663422	-489.648132	302.564484	1441.435913	-422.626312	-107.108147	1455.913818	-398.983887	96.751160	1461.158691	-422.410461	109.793152	1757.600952	-525.406128	404.958588	1168.290405	-463.369873	-240.070740	1201.087280	-419.799622	351.859222	869.488098	-346.406219	-185.418900	896.728455	-422.319000	71.483910	1056.407837	531.872314	8.202051	898.662720	517.597961	204.855515
-446.719330	201.026733	957.483643	-441.290222	-60.871815	960.120605	-527.699219	216.069366	574.585754	-471.003998	-119.523926	582.922424	-515.965454	255.311249	86.591881	-524.285339	-163.357407	102.790115	-489.723633	302.619232	1441.446289	-422.737946	-107.055466	1455.942383	-399.063568	96.805092	1461.172119	-422.538635	109.864456	1757.604980	-525.457886	405.078918	1168.309814	-463.424805	-240.080887	1201.138184	-419.873657	351.968170	869.504150	-346.542725	-185.459091	896.753235	-422.375671	71.508759	1056.424561	531.871582	8.176214	898.648560	517.589966	204.825745
-446.779175	201.051392	957.484741	-441.390472	-60.816746	960.133789	-527.725464	216.064178	574.574585	-471.069641	-119.523697	582.901245	-515.969360	255.311829	86.591019	-524.288269	-163.369202	102.797066	-489.784729	302.673492	1441.472778	-422.812103	-106.972198	1455.986572	-399.127167	96.846329	1461.198730	-422.672729	109.935440	1757.614258	-525.492981	405.195160	1168.363159	-463.506592	-240.122345	1201.220093	-419.917572	352.121857	869.545227	-346.926788	-185.715012	896.658875	-422.462097	71.549850	1056.433105	531.874817	8.187047	898.628784	517.568298	204.820999
-446.813660	201.041229	957.483276	-441.444702	-60.817444	960.146729	-527.736572	216.075775	574.597290	-471.151215	-119.541710	582.935181	-515.966003	255.311295	86.592094	-524.343445	-163.382889	102.794861	-489.852051	302.712341	1441.481812	-422.880554	-106.928947	1456.042480	-399.230774	96.884224	1461.209106	-422.804047	110.004730	1757.606323	-525.548584	405.293152	1168.374756	-463.550995	-240.117996	1201.238159	-419.991760	352.239899	869.564026	-346.782013	-185.500412	896.824402	-422.512299	71.548073	1056.440063	531.867554	8.139592	898.640991	517.552307	204.767807
-446.867401	201.095139	957.507324	-441.513641	-60.747585	960.139587	-527.771423	216.123291	574.598083	-471.253876	-119.506683	582.881714	-515.984436	255.329941	86.610062	-524.323181	-163.389923	102.770683	-489.920593	302.768036	1441.498291	-422.982269	-106.871552	1456.054932	-399.322113	96.946709	1461.216309	-422.942230	110.074394	1757.603394	-525.612549	405.404083	1168.408569	-463.566345	-240.309891	1201.318604	-420.033051	352.391144	869.598389	-346.893097	-185.524673	896.869263	-422.588287	71.596909	1056.451904	531.843506	8.079280	898.646606	517.532593	204.761841
-446.872253	201.106552	957.529785	-441.517883	-60.757088	960.180298	-527.775696	216.127304	574.590881	-471.314819	-119.481682	582.921204	-515.975037	255.341934	86.602226	-523.859985	-163.135376	102.622620	-489.992035	302.814636	1441.490356	-423.081360	-106.822998	1456.119995	-399.401947	96.982498	1461.238647	-423.071808	110.139168	1757.610107	-525.654358	405.503326	1168.415649	-463.648651	-240.321182	1201.374023	-420.078491	352.552673	869.614502	-347.016541	-185.525040	896.892700	-422.616852	71.604164	1056.488770	531.863953	8.101010	898.622742	517.530151	204.743378
-446.927094	201.125549	957.528015	-441.589874	-60.717682	960.185730	-527.790710	216.150085	574.591064	-471.379639	-119.385605	582.919800	-515.948975	255.345779	86.582367	-524.288818	-163.378983	102.756256	-490.070679	302.863220	1441.483887	-423.173920	-106.791451	1456.141724	-399.483032	97.037613	1461.239868	-423.193726	110.213524	1757.608276	-525.711060	405.604370	1168.439819	-463.757355	-240.341171	1201.437988	-420.128265	352.690826	869.631653	-347.335297	-185.745590	896.794617	-422.688721	71.634598	1056.492432	531.851685	8.082096	898.628601	517.496948	204.710724
-446.942627	201.133713	957.526489	-441.625092	-60.697598	960.184326	-527.797913	216.146210	574.575623	-471.471924	-119.343193	582.922607	-515.949158	255.345673	86.581459	-524.246887	-163.354553	102.752457	-490.131012	302.919830	1441.502441	-423.276855	-106.730247	1456.168457	-399.561859	97.056709	1461.255493	-423.312897	110.268440	1757.605835	-525.757751	405.701324	1168.441650	-463.859070	-240.325348	1201.491943	-420.161133	352.826141	869.635498	-347.422546	-185.802002	896.844727	-422.726898	71.646988	1056.493774	531.849854	8.019078	898.645142	517.471375	204.687378
-446.992157	201.146103	957.532959	-441.703156	-60.651466	960.193420	-527.799683	216.147018	574.570740	-471.524963	-119.306534	582.923035	-515.986633	255.335999	86.585167	-524.286987	-163.341888	102.720787	-490.204010	302.951141	1441.481812	-423.338898	-106.703873	1456.218506	-399.652832	97.103935	1461.268555	-423.433136	110.337769	1757.605469	-525.803833	405.771027	1168.438354	-464.052551	-240.108368	1201.477417	-420.157288	352.933990	869.638123	-347.476196	-185.776077	896.885803	-422.793091	71.675011	1056.502075	531.827087	7.980956	898.638306	517.442505	204.640320
-447.039429	201.140366	957.538086	-441.737976	-60.626171	960.225525	-527.792480	216.150116	574.583191	-471.581055	-119.268631	582.940735	-515.942932	255.329102	86.587646	-524.309082	-163.349167	102.718552	-490.283569	302.982330	1441.487671	-423.457336	-106.674530	1456.234497	-399.726959	97.143463	1461.285034	-423.539185	110.398270	1757.605713	-525.861145	405.866913	1168.427734	-464.147095	-240.072922	1201.547852	-420.178375	353.100677	869.643127	-347.548859	-185.763901	896.935059	-422.855774	71.695656	1056.525391	531.830322	7.983162	898.638489	517.418884	204.620987
-447.083130	201.190063	957.550598	-441.863068	-60.524071	960.203491	-527.805542	216.194794	574.563354	-471.622345	-119.238731	582.905029	-515.965698	255.348373	86.605408	-524.277466	-163.338989	102.710571	-490.363556	303.039368	1441.485474	-423.570343	-106.647827	1456.264771	-399.801422	97.162888	1461.304565	-423.646240	110.448929	1757.599487	-525.920837	405.936371	1168.425659	-464.257660	-240.117081	1201.589355	-420.200531	353.226624	869.652954	-347.632721	-185.761932	896.998962	-422.935516	71.752335	1056.519775	531.759033	7.894408	898.632996	517.379517	204.554306
-447.121735	201.174622	957.555664	-441.856415	-60.553707	960.240845	-527.793030	216.215088	574.545471	-471.644806	-119.252632	582.931824	-515.957397	255.334976	86.587036	-524.275513	-163.336807	102.723244	-490.445374	303.057861	1441.473755	-423.677795	-106.617729	1456.302246	-399.872803	97.202599	1461.322998	-423.749939	110.499573	1757.595581	-525.963989	406.009979	1168.440674	-464.368011	-240.123123	1201.642212	-420.194672	353.371948	869.669067	-347.709564	-185.751190	897.064758	-422.975250	71.745071	1056.546143	531.765320	7.892971	898.633484	517.348694	204.528610
-447.158356	201.168350	957.553284	-441.915131	-60.497227	960.241821	-527.784607	216.227005	574.554260	-471.693298	-119.243950	582.934998	-515.938477	255.326569	86.575134	-524.258179	-163.334229	102.727638	-490.521362	303.085114	1441.467529	-423.758148	-106.581390	1456.369751	-399.966858	97.244881	1461.338135	-423.851013	110.565239	1757.596680	-525.991760	406.077911	1168.412231	-464.361694	-240.281250	1201.732910	-420.188141	353.487396	869.669312	-347.770020	-185.754608	897.139343	-423.027863	71.769882	1056.546509	531.763672	7.849256	898.631897	517.339294	204.497375
-447.147095	201.212921	957.585815	-441.968658	-60.469875	960.250305	-527.790344	216.250992	574.574036	-471.768158	-119.266663	582.916321	-515.959900	255.351135	86.615891	-524.290894	-163.338654	102.729439	-490.592529	303.128510	1441.455811	-423.849518	-106.560379	1456.414551	-400.026703	97.257019	1461.368896	-423.946533	110.615173	1757.600708	-526.040344	406.136139	1168.416626	-464.460876	-240.269760	1201.785156	-420.196564	353.604980	869.672913	-347.853912	-185.717758	897.206665	-423.062561	71.791214	1056.570190	531.841736	7.731813	898.631531	517.443726	204.086594
-447.198151	201.216080	957.594116	-441.998047	-60.483932	960.259888	-527.822693	216.259338	574.566345	-471.727539	-119.185135	582.958374	-515.947815	255.328751	86.577095	-523.765991	-163.066238	102.567085	-490.648865	303.143280	1441.467041	-423.945709	-106.529129	1456.441040	-400.082703	97.286568	1461.405518	-424.048889	110.672050	1757.604370	-526.071289	406.215027	1168.442261	-464.535065	-240.263992	1201.858276	-420.196045	353.722839	869.694275	-347.901215	-185.715591	897.260803	-423.116364	71.787666	1056.582031	531.812378	7.661008	898.641418	517.445374	204.014206
-447.195251	201.218948	957.587402	-442.009369	-60.477551	960.254333	-527.847778	216.268143	574.559204	-471.841919	-119.179596	582.915283	-515.957092	255.350464	86.616348	-523.777649	-163.075684	102.550224	-490.725220	303.161011	1441.453003	-424.033783	-106.495178	1456.482910	-400.161346	97.312645	1461.427002	-424.142212	110.736473	1757.619019	-526.108276	406.267639	1168.434326	-464.591156	-240.218689	1201.883667	-420.184631	353.831970	869.692505	-347.745697	-185.489944	897.446838	-423.128082	71.791443	1056.577637	531.731201	7.769684	898.638855	517.270935	204.422333
-447.229828	201.276459	957.604919	-442.096863	-60.418434	960.260254	-527.870056	216.284180	574.570496	-471.885406	-119.136681	582.935547	-515.965088	255.383560	86.592789	-523.764771	-163.070053	102.546211	-490.795013	303.174835	1441.441040	-424.121124	-106.477440	1456.520752	-400.216919	97.358231	1461.454590	-424.260437	110.789017	1757.620728	-526.148560	406.334991	1168.443848	-464.672333	-240.213562	1201.927246	-420.210297	353.934265	869.678040	-348.018829	-185.676010	897.375305	-423.193298	71.841034	1056.590454	531.690979	7.703151	898.637329	517.257446	204.396210
-447.243988	201.284988	957.606018	-442.144226	-60.409000	960.276123	-527.891357	216.290451	574.566040	-471.945282	-119.117538	582.959839	-515.959351	255.382889	86.592468	-523.856445	-163.089828	102.543739	-490.813904	303.194061	1441.466919	-424.198517	-106.457710	1456.547119	-400.269440	97.377663	1461.479004	-424.374451	110.845123	1757.630127	-526.192688	406.345123	1168.457275	-464.824677	-239.976913	1201.935669	-420.222565	354.053894	869.697144	-348.055206	-185.690216	897.399902	-423.238739	71.852554	1056.602051	531.662598	7.708010	898.654968	517.206482	204.361649
-447.288513	201.287888	957.612000	-442.187683	-60.399570	960.285828	-527.926758	216.298325	574.560242	-472.016663	-119.110268	582.974304	-515.963562	255.379089	86.587044	-524.274414	-163.330887	102.684395	-490.879883	303.210938	1441.469238	-424.301941	-106.430634	1456.563965	-400.329315	97.389412	1461.500244	-424.485596	110.897278	1757.637939	-526.214111	406.400146	1168.459595	-464.878082	-239.995880	1201.962280	-420.232574	354.173615	869.707336	-348.106750	-185.688110	897.431702	-423.285614	71.860191	1056.610474	531.655029	7.665664	898.645325	517.175781	204.339600
-447.307220	201.314972	957.611755	-442.277496	-60.373623	960.267761	-527.957031	216.317429	574.565857	-472.048828	-119.007790	582.987793	-515.955933	255.380554	86.563553	-524.251404	-163.323929	102.681335	-490.939911	303.224976	1441.467529	-424.384125	-106.421425	1456.582153	-400.382996	97.406181	1461.529297	-424.603424	110.944969	1757.660156	-526.246399	406.460144	1168.475830	-464.923462	-239.941635	1201.973633	-420.258301	354.269012	869.690002	-348.139801	-185.666901	897.451965	-423.335114	71.874306	1056.600464	531.646484	7.671002	898.642090	517.149475	204.301422
-447.367615	201.318710	957.624817	-442.300659	-60.377029	960.264099	-528.001831	216.325226	574.567444	-472.188019	-119.079994	582.991577	-515.974121	255.382858	86.563080	-524.246216	-163.315460	102.685089	-490.976349	303.255188	1441.482788	-424.436340	-106.381416	1456.599976	-400.423615	97.444740	1461.552734	-424.715759	110.983070	1757.682129	-526.261353	406.493164	1168.499146	-464.984741	-239.934875	1201.986816	-420.263062	354.375427	869.705750	-348.178131	-185.672165	897.481689	-423.378723	71.871208	1056.605591	531.628113	7.626603	898.629700	517.143188	204.291641
-447.394287	201.303070	957.626343	-442.315277	-60.405952	960.316345	-528.013550	216.301682	574.539124	-472.207153	-119.073341	583.035217	-515.943726	255.379105	86.561378	-524.279053	-163.311493	102.654678	-491.039063	303.260437	1441.484009	-424.516144	-106.376396	1456.627441	-400.468414	97.449509	1461.572632	-424.829742	111.030746	1757.705566	-526.284363	406.548859	1168.504272	-465.012512	-239.903702	1201.988037	-420.278992	354.464478	869.712585	-347.959381	-185.405640	897.650818	-423.407288	71.868637	1056.634033	531.603149	7.550231	898.665588	517.116150	204.212936
-447.439331	201.311600	957.624939	-442.394196	-60.374451	960.291016	-528.044922	216.291412	574.541443	-472.277466	-119.074112	583.041748	-515.948975	255.379898	86.560104	-524.282410	-163.338669	102.660332	-491.075348	303.262543	1441.496216	-424.584747	-106.349876	1456.650757	-400.504425	97.476974	1461.603516	-424.937073	111.065903	1757.732300	-526.281372	406.578491	1168.498657	-465.065033	-239.854889	1202.000977	-420.277985	354.539856	869.718384	-347.962189	-185.396820	897.680298	-423.466644	71.877098	1056.620239	531.606567	7.532845	898.651672	517.085144	204.189880
-447.449158	201.318481	957.633301	-442.419739	-60.345150	960.333008	-528.068298	216.303436	574.552795	-472.375092	-119.105354	583.065735	-515.979797	255.359879	86.583740	-524.333252	-163.360947	102.672150	-491.099518	303.290955	1441.502686	-424.660217	-106.331116	1456.676636	-400.533661	97.491257	1461.615845	-425.047424	111.099922	1757.751587	-526.277893	406.605957	1168.523926	-465.024689	-240.064407	1202.086182	-420.276337	354.623322	869.729614	-347.968262	-185.395981	897.727417	-423.489532	71.906479	1056.646362	531.559143	7.472672	898.651428	517.064514	204.127884
-447.500610	201.322571	957.640930	-442.444122	-60.348381	960.336548	-527.948975	216.168671	574.520935	-472.382202	-119.058846	583.051086	-515.861816	255.372650	86.562576	-524.298523	-163.347549	102.670769	-491.145752	303.294403	1441.483032	-424.731903	-106.338036	1456.680908	-400.576355	97.513939	1461.628052	-425.156799	111.127487	1757.769287	-526.284241	406.648010	1168.517578	-465.073547	-240.070145	1202.087891	-420.295288	354.694763	869.730347	-348.014099	-185.398010	897.754456	-423.527802	71.907585	1056.651978	531.518860	7.444556	898.648499	517.035767	204.101135
-447.548157	201.335587	957.637695	-442.545502	-60.327984	960.311890	-527.943726	216.117615	574.508362	-472.371796	-119.023804	583.069092	-515.835266	255.353271	86.570404	-524.259033	-163.328812	102.644112	-491.181152	303.306000	1441.499878	-424.781128	-106.330269	1456.704956	-400.618744	97.529564	1461.648071	-425.264709	111.142319	1757.784180	-526.279907	406.695160	1168.515625	-465.118683	-240.062286	1202.092163	-420.271759	354.747589	869.755188	-348.006958	-185.408844	897.778503	-423.602051	71.911896	1056.638184	531.548523	7.396363	898.660095	517.040894	204.046875
-447.576050	201.369614	957.638000	-442.597900	-60.265697	960.309387	-528.158447	216.352066	574.568787	-472.428497	-119.059853	583.055298	-515.977173	255.365707	86.580894	-524.294434	-163.347931	102.648163	-491.208527	303.312195	1441.498413	-424.817810	-106.306190	1456.732056	-400.639984	97.528816	1461.651611	-425.364868	111.168449	1757.794312	-526.271851	406.713318	1168.519531	-465.156219	-240.037415	1202.097656	-420.247437	354.779694	869.746094	-348.002289	-185.440918	897.788330	-423.643250	71.957146	1056.637329	531.514648	7.330601	898.656311	517.027344	204.006027
-447.608734	201.376160	957.639893	-442.687073	-60.241764	960.290100	-528.027161	216.194199	574.501770	-472.432953	-119.018066	583.023193	-515.870483	255.370163	86.554283	-524.307007	-163.359161	102.630859	-491.247070	303.329529	1441.479370	-424.878418	-106.282219	1456.742676	-400.684204	97.531441	1461.657471	-425.464722	111.184357	1757.814819	-526.265137	406.728668	1168.500854	-465.183258	-240.029861	1202.109619	-420.225281	354.803192	869.748352	-348.012482	-185.448105	897.817993	-423.702454	71.959969	1056.628418	531.502991	7.275068	898.637512	517.007751	203.976837
-447.645203	201.364517	957.641113	-442.727448	-60.232815	960.295898	-528.013611	216.188736	574.522095	-472.474152	-119.039742	583.040527	-515.859497	255.369019	86.554146	-524.314148	-163.365814	102.632057	-491.264587	303.345093	1441.473633	-424.944519	-106.268150	1456.737549	-400.699554	97.546623	1461.654419	-425.553650	111.200737	1757.822754	-526.263489	406.744019	1168.505493	-465.217316	-240.024826	1202.113770	-420.224152	354.810791	869.749573	-347.987274	-185.412277	897.840454	-423.741699	71.960114	1056.632080	531.480652	7.248671	898.642883	516.991821	203.946060
-447.668427	201.348114	957.637329	-442.769196	-60.235867	960.304077	-528.049744	216.215820	574.514587	-472.529999	-119.100655	583.043884	-515.861633	255.373138	86.561745	-524.333496	-163.387680	102.654984	-491.289093	303.335388	1441.461670	-424.988312	-106.251823	1456.721924	-400.736725	97.535538	1461.666382	-425.621246	111.208176	1757.832153	-526.268311	406.747681	1168.489136	-465.242767	-239.999329	1202.123047	-420.211365	354.826172	869.750732	-347.979004	-185.417236	897.860046	-423.788574	71.953178	1056.637451	531.470337	7.221730	898.656738	516.972900	203.883377
-447.716888	201.391220	957.648071	-442.852570	-60.262646	960.294250	-528.090393	216.253342	574.504517	-472.569824	-119.152588	583.044922	-515.884644	255.375992	86.564209	-524.398193	-163.412781	102.663742	-491.317444	303.356323	1441.444458	-425.019958	-106.240524	1456.728394	-400.761627	97.559608	1461.634644	-425.684967	111.220009	1757.831299	-526.270996	406.763306	1168.472412	-465.260193	-240.005325	1202.121216	-420.196716	354.844452	869.731018	-347.957001	-185.407745	897.877563	-423.849792	71.950493	1056.637085	531.442566	7.172771	898.666504	516.949036	203.852463
-447.757629	201.361862	957.604187	-442.889923	-60.289330	960.301025	-528.076294	216.227005	574.505005	-472.587402	-119.152542	583.044800	-515.863220	255.386230	86.553749	-524.396240	-163.415070	102.663727	-491.342102	303.359985	1441.410767	-425.068787	-106.241173	1456.716797	-400.787537	97.567825	1461.623535	-425.722260	111.232758	1757.832397	-526.277710	406.749756	1168.441772	-465.290466	-240.042206	1202.085693	-420.181702	354.822052	869.714905	-347.950714	-185.425903	897.878906	-423.893250	71.941612	1056.619141	531.408997	7.103393	898.671753	516.955933	203.779343
-447.759644	201.363266	957.601440	-442.909790	-60.301895	960.305237	-528.063293	216.221466	574.489685	-472.575775	-119.123093	583.061584	-515.842834	255.383820	86.553543	-524.358337	-163.402664	102.656479	-491.375366	303.355133	1441.372681	-425.118561	-106.237511	1456.679199	-400.819397	97.558365	1461.602661	-425.754852	111.239845	1757.825928	-526.310852	406.753265	1168.403564	-465.289124	-240.006790	1202.074707	-420.167206	354.760223	869.673767	-347.937134	-185.406021	897.861389	-423.907166	71.937027	1056.620605	531.401855	7.068030	898.666870	516.937439	203.735916
-447.815704	201.395462	957.596375	-442.974762	-60.284477	960.270325	-528.107300	216.258057	574.525024	-472.591003	-119.136978	583.060547	-515.882690	255.392532	86.549759	-524.338257	-163.400223	102.645592	-491.388733	303.372070	1441.334351	-425.141113	-106.224922	1456.627686	-400.846497	97.562202	1461.584839	-425.775787	111.243088	1757.805420	-526.323425	406.712067	1168.342773	-465.313782	-239.992950	1202.037598	-420.136444	354.732361	869.645874	-347.920380	-185.425262	897.828979	-423.960236	71.950005	1056.599121	531.405823	7.010418	898.681702	516.905151	203.685226
-447.822632	201.412720	957.591736	-443.011047	-60.322472	960.243042	-528.126404	216.238464	574.509460	-472.590942	-119.080505	583.044617	-515.885254	255.372177	86.556725	-524.332214	-163.396652	102.633873	-491.406921	303.373352	1441.312622	-425.194702	-106.227844	1456.601074	-400.876404	97.556168	1461.548096	-425.784821	111.245491	1757.783936	-526.339478	406.694916	1168.299561	-465.347473	-240.061630	1202.007568	-420.129608	354.674316	869.609741	-348.166626	-185.672256	897.674377	-423.981537	71.928497	1056.583252	531.407288	6.941318	898.700562	516.913025	203.618469
-447.835175	201.433548	957.591675	-443.051575	-60.302059	960.208496	-528.117371	216.230087	574.521606	-472.579163	-119.062889	583.031921	-515.878723	255.371002	86.556366	-524.361084	-163.408249	102.614662	-491.440002	303.363007	1441.290039	-425.231354	-106.233963	1456.554565	-400.910889	97.563332	1461.534668	-425.783813	111.251427	1757.773315	-526.363098	406.649933	1168.248291	-465.345215	-239.962906	1201.935059	-420.112885	354.617554	869.562622	-347.908295	-185.414352	897.749634	-424.000092	71.934090	1056.564453	531.379700	6.872499	898.676270	516.898071	203.550217
-447.873108	201.396133	957.549988	-443.066986	-60.378490	960.224854	-528.136230	216.225220	574.499695	-472.641754	-119.132668	583.035278	-515.889465	255.369919	86.530884	-524.374023	-163.409851	102.622734	-491.460480	303.360046	1441.240112	-425.282562	-106.241608	1456.510254	-400.946533	97.558296	1461.493774	-425.770813	111.261505	1757.762207	-526.361694	406.619629	1168.201782	-465.376862	-239.971481	1201.911743	-420.088440	354.549835	869.514587	-348.132874	-185.645950	897.588684	-424.030029	71.900421	1056.552124	531.396484	6.832917	898.680176	516.900757	203.503708
-447.868561	201.403168	957.538025	-443.075409	-60.380009	960.225403	-528.143433	216.233170	574.502930	-472.620483	-119.070686	583.036987	-515.894470	255.370300	86.530975	-524.298279	-163.395187	102.603172	-491.507996	303.361206	1441.215210	-425.336517	-106.255875	1456.462402	-400.976471	97.548370	1461.481323	-425.757019	111.258865	1757.747192	-526.387024	406.561340	1168.144043	-465.397125	-239.932953	1201.850708	-420.089233	354.468658	869.474792	-347.895386	-185.416000	897.673096	-424.030731	71.906738	1056.546021	531.379883	6.741079	898.689636	516.905212	203.407181
-447.899139	201.402084	957.514648	-443.121704	-60.368710	960.188721	-528.166138	216.250000	574.510010	-472.614227	-119.063354	583.044678	-515.893250	255.371216	86.550987	-524.301086	-163.391922	102.594101	-491.558777	303.356689	1441.177979	-425.381165	-106.271950	1456.430176	-401.022156	97.546104	1461.458618	-425.738892	111.261139	1757.737793	-526.395874	406.493439	1168.096191	-465.458466	-239.943298	1201.818970	-420.090759	354.401215	869.445862	-348.140839	-185.628235	897.501526	-424.058838	71.905838	1056.513916	531.388550	6.656964	898.695679	516.893311	203.353317
-447.897675	201.340942	957.496521	-443.080811	-60.396946	960.214600	-528.152039	216.226974	574.496643	-472.680420	-119.153290	583.059937	-515.855286	255.381180	86.545929	-524.287720	-163.385132	102.600655	-491.606384	303.337311	1441.132324	-425.431519	-106.272110	1456.395264	-401.059753	97.531219	1461.451782	-425.721588	111.261169	1757.727295	-526.422546	406.431793	1168.046631	-465.463898	-239.889984	1201.760132	-420.091522	354.293030	869.393188	-347.914185	-185.425552	897.586487	-424.050934	71.880753	1056.520386	531.384949	6.582343	898.709961	516.902954	203.252350
-447.906647	201.351227	957.497070	-443.104401	-60.445507	960.197754	-528.134949	216.214767	574.490601	-472.662903	-119.149696	583.079102	-515.862305	255.382324	86.544769	-524.368164	-163.400192	102.590431	-491.657745	303.318298	1441.092163	-425.489502	-106.291153	1456.343628	-401.104980	97.516228	1461.430908	-425.685852	111.248161	1757.720703	-526.444885	406.346497	1168.008301	-465.523712	-239.824783	1201.689087	-420.087402	354.164124	869.354675	-347.885834	-185.382568	897.550293	-424.061707	71.853699	1056.511108	531.390503	6.555856	898.697815	516.930786	203.223740
-447.903687	201.355804	957.493408	-443.112061	-60.441257	960.191895	-528.115051	216.177261	574.490601	-472.672516	-119.192528	583.070801	-515.861816	255.369522	86.550430	-524.413940	-163.455612	102.610519	-491.706390	303.291718	1441.060181	-425.548370	-106.320213	1456.299561	-401.153778	97.472946	1461.397583	-425.662384	111.244743	1757.713257	-526.471497	406.270355	1167.943726	-465.594727	-239.799438	1201.613037	-420.093384	354.042603	869.331543	-347.905060	-185.339310	897.500305	-424.068542	71.856361	1056.507324	531.354126	6.443496	898.695923	516.918884	203.143066
-447.900818	201.355453	957.490723	-443.109375	-60.440239	960.189331	-528.114990	216.174149	574.476685	-472.629242	-119.209412	583.031738	-515.885498	255.372437	86.549782	-524.398071	-163.447205	102.610985	-491.774719	303.271057	1441.016357	-425.591705	-106.339149	1456.238770	-401.168884	97.464470	1461.386353	-425.633240	111.232826	1757.699585	-526.529175	406.185730	1167.886597	-465.658386	-239.741852	1201.566528	-420.123047	353.925812	869.309143	-347.938751	-185.307266	897.430054	-424.068970	71.856667	1056.505493	531.359436	6.384100	898.706299	516.951599	203.080093
-447.903137	201.348358	957.497803	-443.104401	-60.438896	960.186462	-528.104797	216.201859	574.509521	-472.547516	-119.203568	583.039490	-515.882568	255.384781	86.543861	-524.375122	-163.451935	102.619003	-491.838898	303.297394	1440.989014	-425.669342	-106.339836	1456.183716	-401.233154	97.468040	1461.352539	-425.608307	111.211174	1757.679321	-526.579041	406.086945	1167.833618	-465.739349	-239.735199	1201.475586	-420.144073	353.801880	869.282715	-347.985016	-185.284592	897.380798	-424.073700	71.850624	1056.508911	531.368042	6.307240	898.704285	516.976379	203.029999
-447.891815	201.349182	957.486389	-443.098694	-60.480537	960.201294	-528.104675	216.196747	574.509094	-472.583862	-119.266151	583.009888	-515.892090	255.386276	86.543221	-524.389832	-163.452591	102.625648	-491.873657	303.280121	1440.946533	-425.706177	-106.367195	1456.130371	-401.262360	97.432549	1461.322632	-425.549255	111.218147	1757.632324	-526.643677	405.968994	1167.771606	-465.812683	-239.697845	1201.427490	-420.162231	353.661957	869.248779	-348.019379	-185.226944	897.344177	-424.068359	71.839279	1056.511230	531.351563	6.229994	898.705200	517.004944	202.926559
-447.938049	201.311783	957.466187	-443.124023	-60.487473	960.155518	-528.102905	216.207977	574.504089	-472.533905	-119.294662	583.011414	-515.898560	255.388397	86.562500	-524.424805	-163.472214	102.637367	-491.879211	303.223083	1440.905151	-425.718414	-106.429520	1456.088867	-401.286987	97.402557	1461.292480	-425.562408	111.180084	1757.654175	-526.716980	405.864594	1167.731689	-465.910187	-239.659134	1201.341553	-420.206421	353.503357	869.209900	-348.068665	-185.148697	897.294373	-424.094543	71.809616	1056.476196	531.377014	6.196111	898.705933	517.042419	202.887695
-447.907410	201.312744	957.478516	-443.094116	-60.525993	960.158691	-528.116516	216.210480	574.528442	-472.496124	-119.272461	583.013977	-515.916626	255.377945	86.571602	-524.396790	-163.458557	102.640808	-491.935577	303.198669	1440.858765	-425.735565	-106.436127	1456.038574	-401.308746	97.370911	1461.247437	-425.546997	111.154167	1757.648682	-526.783630	405.759216	1167.668091	-465.996155	-239.632431	1201.273804	-420.271759	353.325745	869.171509	-348.133240	-185.058090	897.240662	-424.070465	71.787033	1056.485352	531.372681	6.123844	898.727234	517.055847	202.828079
-447.896118	201.310730	957.473145	-443.074249	-60.531715	960.154663	-528.057495	216.141769	574.504517	-472.461670	-119.245155	582.973206	-515.873657	255.360397	86.548912	-524.376343	-163.460297	102.632820	-491.954834	303.165497	1440.826782	-425.770996	-106.476089	1455.976440	-401.343658	97.346588	1461.221680	-425.553955	111.135040	1757.638306	-526.870178	405.644043	1167.603149	-466.073914	-239.612335	1201.193604	-420.339661	353.128876	869.115540	-348.234894	-185.002884	897.170959	-424.063324	71.784218	1056.482544	531.387451	6.070780	898.743164	517.092529	202.766006
-447.875854	201.294540	957.460571	-443.052490	-60.542095	960.146118	-528.076538	216.172211	574.518494	-472.434326	-119.267105	582.991333	-515.867615	255.369873	86.550346	-524.405518	-163.465607	102.630333	-491.984192	303.151459	1440.782715	-425.799713	-106.492172	1455.919800	-401.349335	97.320274	1461.189209	-425.556244	111.105690	1757.634277	-526.957520	405.545013	1167.545044	-466.144379	-239.583466	1201.140503	-420.439270	352.939941	869.050659	-348.334595	-184.904785	897.088928	-424.038605	71.772644	1056.471069	531.376221	6.019593	898.727051	517.111511	202.729691
-447.886841	201.244965	957.438782	-442.994690	-60.624477	960.143005	-528.043335	216.110977	574.490479	-472.430084	-119.267303	583.014221	-515.859619	255.369644	86.545624	-524.344543	-163.457565	102.617249	-492.011902	303.126160	1440.744385	-425.818207	-106.531281	1455.868286	-401.380127	97.281479	1461.150757	-425.584473	111.077164	1757.629883	-527.046204	405.426483	1167.485718	-466.299164	-239.357330	1201.054199	-420.517853	352.757416	869.014404	-348.684204	-185.037903	896.878357	-424.012390	71.719147	1056.457886	531.387756	5.961322	898.726868	517.170166	202.643616
-447.892700	201.210281	957.408020	-442.962952	-60.693184	960.143555	-528.032959	216.097443	574.482910	-472.396362	-119.237801	582.980652	-515.867371	255.370636	86.544411	-524.311096	-163.437561	102.611313	-492.031860	303.104095	1440.691895	-425.819763	-106.532288	1455.814087	-401.409454	97.268570	1461.112427	-425.607697	111.054161	1757.629761	-527.140564	405.300476	1167.398193	-466.288025	-239.544952	1201.039917	-420.620270	352.560120	868.945496	-348.811127	-184.948700	896.803284	-424.006989	71.681877	1056.444214	531.402771	5.896727	898.747925	517.194702	202.592728
-447.905579	201.229691	957.407288	-443.002686	-60.672394	960.110107	-528.065674	216.143326	574.495117	-472.344391	-119.213921	582.961853	-515.897644	255.374268	86.547615	-524.336304	-163.454666	102.623917	-492.064301	303.088257	1440.652344	-425.835785	-106.578911	1455.769165	-401.423981	97.231697	1461.075195	-425.661499	111.027351	1757.629395	-527.206482	405.190308	1167.351685	-466.380920	-239.539032	1200.974854	-420.719177	352.366913	868.870728	-348.933258	-184.853973	896.741638	-424.025665	71.687714	1056.425659	531.426147	5.848137	898.726685	517.251831	202.557037
-447.843292	201.237946	957.394104	-442.942841	-60.723724	960.099854	-528.017456	216.062317	574.490662	-472.351776	-119.315750	582.950562	-515.881897	255.361267	86.568604	-524.418518	-163.495804	102.641815	-492.087799	303.049408	1440.603638	-425.844177	-106.623764	1455.722778	-401.443085	97.199265	1461.056030	-425.708862	111.000214	1757.631470	-527.282715	405.075317	1167.295776	-466.510834	-239.270828	1200.843872	-420.818634	352.173492	868.813477	-348.797943	-184.549530	896.792786	-423.968781	71.666695	1056.414917	531.457825	5.788655	898.732361	517.293396	202.497360
-447.826630	201.219864	957.386841	-442.912720	-60.739326	960.091064	-528.004150	216.047531	574.505371	-472.193848	-119.270851	582.952026	-515.892090	255.339157	86.559616	-524.373779	-163.478821	102.615166	-492.111542	303.028229	1440.581787	-425.846558	-106.648262	1455.669189	-401.449982	97.172211	1461.022827	-425.767303	110.966988	1757.635010	-527.360168	404.990936	1167.239258	-466.603851	-239.307526	1200.793945	-420.939514	352.015106	868.762573	-349.150269	-184.679871	896.605591	-423.946564	71.650375	1056.407104	531.467346	5.739454	898.741272	517.322144	202.435776
-447.833588	201.165939	957.372437	-442.871307	-60.805943	960.095032	-527.979980	216.054199	574.490417	-472.202881	-119.373573	582.939819	-515.891296	255.338486	86.559799	-524.439697	-163.499954	102.633362	-492.129883	302.992432	1440.543457	-425.819153	-106.651962	1455.615723	-401.488159	97.138649	1460.991455	-425.825745	110.942383	1757.642334	-527.427124	404.901031	1167.192261	-466.590363	-239.502197	1200.781738	-421.068329	351.831848	868.718506	-349.296844	-184.598846	896.545166	-423.932220	71.600769	1056.402344	531.505493	5.723496	898.741150	517.389282	202.393753
-447.827850	201.162308	957.367493	-442.852142	-60.794418	960.085815	-527.943298	216.004837	574.484253	-472.141663	-119.389748	582.931030	-515.872498	255.309448	86.542442	-524.447876	-163.504471	102.627380	-492.155823	302.970856	1440.495483	-425.837341	-106.699783	1455.559082	-401.496857	97.117432	1460.965210	-425.896637	110.922447	1757.647339	-527.506897	404.797058	1167.152344	-466.745148	-239.292557	1200.663574	-421.204315	351.639709	868.658630	-349.432281	-184.537949	896.458679	-423.924133	71.604240	1056.396240	531.503113	5.646590	898.723145	517.412903	202.352112
-447.786316	201.107788	957.352539	-442.797272	-60.850613	960.074524	-527.918213	216.003830	574.483459	-472.041534	-119.403481	582.916809	-515.861633	255.308456	86.574272	-524.409424	-163.509247	102.629089	-492.165253	302.938446	1440.471680	-425.828979	-106.719910	1455.525635	-401.516785	97.089172	1460.934204	-425.972260	110.896584	1757.661987	-527.586487	404.703918	1167.119507	-466.779388	-239.168228	1200.592163	-421.357086	351.471558	868.595642	-349.323456	-184.231491	896.490173	-423.884430	71.551186	1056.384888	531.510437	5.587955	898.720337	517.473022	202.275208
-447.787933	201.091553	957.362854	-442.755493	-60.870937	960.067749	-527.890625	215.965622	574.468079	-472.018768	-119.443550	582.908142	-515.893860	255.306656	86.541168	-524.377075	-163.492828	102.652222	-492.292816	302.788452	1440.280029	-425.808655	-106.772995	1455.490845	-401.514038	97.060722	1460.926514	-426.041565	110.872009	1757.667603	-527.686768	404.633362	1167.053101	-466.870239	-239.238022	1200.549438	-421.492706	351.260590	868.542236	-349.724274	-184.367325	896.282043	-423.864349	71.530060	1056.386719	531.549927	5.578621	898.743958	517.497620	202.257828
-447.769348	201.095352	957.338623	-442.758759	-60.902149	960.032593	-527.908875	215.993225	574.487427	-471.910339	-119.381195	582.904907	-515.908447	255.317184	86.573868	-524.342224	-163.502594	102.644478	-492.177704	302.870300	1440.427490	-425.798157	-106.807991	1455.443359	-401.527588	97.027275	1460.897095	-426.118378	110.845131	1757.677490	-527.767822	404.492920	1167.031494	-466.947540	-239.223633	1200.490234	-421.672241	351.068237	868.483337	-349.873077	-184.321899	896.167480	-423.858887	71.510269	1056.357544	531.575012	5.518681	898.721619	517.591858	202.211914
-447.732788	201.045547	957.331421	-442.694580	-60.930511	960.051941	-527.867859	215.941254	574.481445	-471.908325	-119.427971	582.919189	-515.905640	255.304794	86.579384	-524.350037	-163.498749	102.651108	-492.195770	302.829590	1440.383179	-425.779449	-106.864899	1455.390381	-401.531128	96.977036	1460.868164	-426.182739	110.810104	1757.680908	-527.856018	404.358002	1167.002563	-466.972168	-239.120911	1200.406128	-421.830261	350.853912	868.417969	-349.790771	-184.035172	896.209167	-423.818359	71.483292	1056.365723	531.624268	5.469246	898.735413	517.639282	202.160583
-447.723114	201.028076	957.336060	-442.690918	-60.966370	960.035034	-527.825439	215.888840	574.477844	-471.879211	-119.432060	582.918091	-515.883911	255.301926	86.575439	-524.328308	-163.505203	102.637390	-492.212494	302.827362	1440.351196	-425.781128	-106.861298	1455.338135	-401.560852	96.968864	1460.844727	-426.249603	110.774620	1757.710449	-527.949341	404.263275	1166.967407	-466.965271	-239.328842	1200.373901	-421.996948	350.654510	868.373230	-349.898621	-183.935867	896.161438	-423.798157	71.448235	1056.356689	531.666992	5.454513	898.725769	517.697449	202.112534
-447.712433	201.001526	957.326599	-442.657562	-60.963234	960.014099	-527.849792	215.907242	574.479004	-471.898773	-119.459190	582.921997	-515.910278	255.305344	86.576332	-524.347656	-163.518204	102.645454	-492.215393	302.771698	1440.339600	-425.738495	-106.925285	1455.302734	-401.522736	96.916756	1460.823486	-426.329315	110.730537	1757.723145	-528.046265	404.136047	1166.919800	-467.019714	-239.301651	1200.316650	-422.135498	350.489655	868.301208	-350.030151	-183.866241	896.052917	-423.776245	71.434265	1056.341553	531.707092	5.405264	898.728516	517.765991	202.080551
-447.681183	200.952866	957.320313	-442.571259	-61.042309	960.054138	-527.814941	215.849930	574.481079	-471.928925	-119.515915	582.898560	-515.899170	255.304276	86.571991	-524.388916	-163.511917	102.632729	-492.255920	302.766632	1440.321289	-425.743530	-106.960983	1455.247681	-401.568359	96.890167	1460.803955	-426.381561	110.707314	1757.733521	-528.143066	403.999420	1166.860107	-467.055481	-239.319901	1200.263062	-422.261047	350.346313	868.270325	-350.142700	-183.797592	895.985535	-423.728027	71.391815	1056.360474	531.753357	5.365711	898.731506	517.836426	202.043610
-447.671082	200.962570	957.317566	-442.583893	-61.033813	960.016113	-527.794189	215.843155	574.466125	-471.818909	-119.436401	582.892456	-515.890320	255.303162	86.571663	-524.343506	-163.502731	102.628433	-492.291779	302.710297	1440.269165	-425.746185	-107.007164	1455.212524	-401.557983	96.854965	1460.784912	-426.437256	110.663109	1757.744873	-528.237244	403.890533	1166.822144	-467.117065	-239.318283	1200.191772	-422.414764	350.198639	868.203247	-350.257935	-183.713608	895.915405	-423.718079	71.386078	1056.337769	531.840088	5.344002	898.730042	517.925537	202.019119
-447.667297	200.889252	957.306458	-442.490204	-61.129307	960.045654	-527.785767	215.834991	574.482422	-471.832428	-119.558693	582.915161	-515.913147	255.306183	86.570854	-524.349243	-163.512985	102.634781	-492.311951	302.678223	1440.254028	-425.712189	-107.043892	1455.172119	-401.577972	96.824860	1460.752808	-426.480408	110.628189	1757.756592	-528.333130	403.784027	1166.810791	-467.140656	-239.256149	1200.146729	-422.540863	350.055145	868.163330	-350.394348	-183.662781	895.818054	-423.674133	71.323975	1056.347778	531.879944	5.276571	898.736389	517.989136	201.939301
-447.649597	200.867386	957.295654	-442.455536	-61.147644	960.035278	-527.762817	215.786072	574.463867	-471.842651	-119.587433	582.899292	-515.914185	255.271622	86.585602	-524.367737	-163.534500	102.661491	-492.311523	302.591064	1440.242920	-425.674408	-107.133591	1455.122681	-401.568481	96.752533	1460.742798	-426.510712	110.575233	1757.762451	-528.429382	403.660583	1166.776245	-467.194519	-239.251633	1200.083374	-422.678925	349.896484	868.102661	-350.483063	-183.611908	895.746643	-423.652527	71.305359	1056.338135	531.910217	5.222131	898.709961	518.080688	201.900711
-447.614502	200.871490	957.307617	-442.398132	-61.137272	960.015869	-527.745117	215.767365	574.482117	-471.776367	-119.618744	582.916077	-515.927246	255.272858	86.584251	-524.370605	-163.539871	102.667061	-492.324646	302.549347	1440.218506	-425.662415	-107.169746	1455.083984	-401.557800	96.721100	1460.717285	-426.538727	110.517609	1757.765625	-528.507935	403.573486	1166.763794	-467.217407	-239.248566	1200.046265	-422.800598	349.747498	868.098022	-350.603485	-183.555832	895.669983	-423.609894	71.302696	1056.335327	531.974182	5.175504	898.711731	518.146362	201.856247
-447.607178	200.867142	957.300049	-442.387665	-61.177895	959.978210	-527.732483	215.774872	574.485535	-471.725922	-119.621483	582.914734	-515.919434	255.260345	86.612526	-524.368042	-163.535690	102.648369	-492.343781	302.500427	1440.198364	-425.637390	-107.229485	1455.046509	-401.546295	96.695137	1460.702271	-426.550720	110.461281	1757.764771	-528.595703	403.484619	1166.730591	-467.240967	-239.234436	1200.005981	-422.911041	349.638672	868.050781	-350.664490	-183.492981	895.622559	-423.595886	71.269135	1056.311768	532.021912	5.102799	898.715027	518.226257	201.827774
-447.596405	200.794189	957.290894	-442.330963	-61.211674	960.010193	-527.673096	215.705872	574.463562	-471.685089	-119.586250	582.924255	-515.862549	255.236771	86.593681	-524.308228	-163.550232	102.629799	-492.503815	302.338654	1440.006592	-425.609711	-107.272972	1455.008301	-401.551300	96.646706	1460.666748	-426.549652	110.416191	1757.765503	-528.690857	403.445953	1166.692261	-467.291016	-239.267639	1200.002686	-423.032257	349.512451	868.027527	-350.984344	-183.658646	895.422424	-423.569519	71.234940	1056.324463	532.054016	5.046238	898.751953	518.278992	201.772232
-447.589508	200.785660	957.282166	-442.317749	-61.255169	959.974670	-527.875549	215.922440	574.511108	-471.687073	-119.711006	582.914185	-516.005005	255.257767	86.613503	-524.403992	-163.576263	102.626961	-492.374908	302.400238	1440.162842	-425.585205	-107.326164	1454.962524	-401.553619	96.598137	1460.655640	-426.531128	110.361382	1757.768066	-528.772095	403.327637	1166.696045	-467.344574	-239.289627	1199.938721	-423.138580	349.432098	867.999390	-351.033142	-183.606262	895.373230	-423.554962	71.199341	1056.301514	532.157043	5.017296	898.755127	518.367493	201.746109
-447.563049	200.763870	957.274170	-442.258606	-61.283443	960.005432	-527.881165	215.944244	574.520020	-471.632904	-119.700409	582.944763	-516.040527	255.258896	86.621132	-524.383789	-163.587112	102.640732	-492.429779	302.390900	1440.141357	-425.566467	-107.348251	1454.931030	-401.556213	96.584953	1460.639648	-426.514343	110.303017	1757.760742	-528.845886	403.259399	1166.678345	-467.371918	-239.302979	1199.870728	-423.251953	349.315186	867.953369	-351.077759	-183.569733	895.319946	-423.520081	71.191238	1056.314453	532.165894	4.986337	898.740356	518.431091	201.723251
-447.570465	200.756561	957.269897	-442.277435	-61.275894	959.966370	-527.851501	215.903839	574.532043	-471.570618	-119.711441	582.906738	-516.043640	255.263306	86.612160	-524.432129	-163.615616	102.643890	-492.433868	302.363220	1440.126099	-425.543457	-107.411163	1454.899048	-401.538666	96.548676	1460.609863	-426.486664	110.253922	1757.763428	-528.921997	403.191650	1166.664917	-467.490051	-239.116592	1199.780762	-423.345978	349.233978	867.927185	-351.090515	-183.525589	895.242920	-423.521301	71.177780	1056.290283	532.242065	4.928069	898.738342	518.510803	201.674881
-447.549103	200.726578	957.261658	-442.202362	-61.327572	959.953552	-527.647339	215.672501	574.483459	-471.564728	-119.749153	582.890381	-515.915588	255.239792	86.596153	-524.440247	-163.633133	102.649376	-492.463318	302.298950	1440.105225	-425.503998	-107.454597	1454.860474	-401.532227	96.495766	1460.581787	-426.442444	110.199135	1757.751221	-529.008301	403.105896	1166.660278	-467.410156	-239.307968	1199.773926	-423.445740	349.179840	867.891846	-351.102020	-183.500366	895.228699	-423.473969	71.139481	1056.279907	532.295166	4.882755	898.761414	518.563232	201.658890
-447.543488	200.692566	957.231812	-442.176270	-61.393559	959.961853	-527.641602	215.675888	574.458679	-471.550934	-119.820274	582.913818	-515.912537	255.239182	86.596375	-524.426880	-163.647797	102.656967	-492.459137	302.270325	1440.093872	-425.484375	-107.493896	1454.814453	-401.521271	96.468658	1460.570313	-426.399811	110.150558	1757.744995	-529.068237	403.031891	1166.644409	-467.484100	-239.122025	1199.674316	-423.532440	349.123688	867.865967	-351.097534	-183.469467	895.170288	-423.455597	71.105255	1056.268433	532.333984	4.864926	898.770935	518.597229	201.611725
-447.563171	200.637527	957.230652	-442.141174	-61.420002	959.954468	-527.631836	215.648453	574.479492	-471.484192	-119.817589	582.911804	-515.873230	255.238419	86.600555	-524.404968	-163.626053	102.654465	-492.465576	302.193176	1440.081055	-425.428009	-107.562874	1454.782104	-401.483826	96.427719	1460.554077	-426.339691	110.093040	1757.738892	-529.138977	402.942963	1166.621216	-467.405548	-239.311966	1199.681030	-423.630341	349.082977	867.837524	-351.083405	-183.460266	895.148621	-423.445618	71.066856	1056.263550	532.384338	4.817694	898.760803	518.669189	201.567078
-447.554932	200.640076	957.214600	-442.146484	-61.462364	959.924072	-527.629700	215.646225	574.481201	-471.473785	-119.895493	582.908264	-515.885742	255.236023	86.594620	-524.434326	-163.643677	102.653076	-492.483093	302.177856	1440.080444	-425.410553	-107.561134	1454.777466	-401.502319	96.389305	1460.531128	-426.284119	110.052780	1757.732544	-529.190002	402.885315	1166.634888	-467.362366	-239.329926	1199.656738	-423.704102	349.032104	867.819275	-351.060120	-183.458038	895.107727	-423.422791	71.040657	1056.235840	532.450684	4.767114	898.761963	518.739441	201.541168
-447.557831	200.630554	957.224854	-442.118439	-61.475307	959.914307	-527.632324	215.630615	574.488525	-471.432892	-119.935425	582.907288	-515.879150	255.239273	86.598961	-524.401184	-163.633469	102.643387	-492.516815	302.155151	1440.067383	-425.393341	-107.601624	1454.729370	-401.502136	96.349808	1460.512207	-426.212830	109.987869	1757.715088	-529.248901	402.841003	1166.628296	-467.402435	-239.132385	1199.571289	-423.798462	349.012177	867.794556	-351.013763	-183.464325	895.082092	-423.410431	71.024452	1056.236206	532.520874	4.706025	898.791260	518.795959	201.499130
-447.546417	200.611420	957.209167	-442.107086	-61.463570	959.908569	-527.646301	215.596573	574.490540	-471.466064	-120.003761	582.889648	-515.876160	255.215836	86.587814	-524.466431	-163.652878	102.664719	-492.521088	302.085876	1440.043091	-425.361389	-107.649612	1454.723389	-401.495087	96.309738	1460.501465	-426.144531	109.933556	1757.712280	-529.296204	402.775848	1166.606079	-467.342346	-239.141434	1199.524658	-423.838318	348.988556	867.780090	-350.725800	-183.232315	895.174988	-423.394745	71.024704	1056.224487	532.582642	4.659274	898.814148	518.856750	201.441147
-447.516693	200.573669	957.207642	-442.041687	-61.527996	959.907837	-527.654175	215.513611	574.461975	-471.423187	-120.048965	582.891663	-515.865417	255.214462	86.580177	-524.488586	-163.660034	102.673012	-492.523315	302.059204	1440.050049	-425.346008	-107.698799	1454.717041	-401.507690	96.254799	1460.488892	-426.067566	109.885574	1757.701416	-529.346619	402.695129	1166.611938	-467.283478	-239.163757	1199.511719	-423.916321	348.987946	867.775818	-350.650635	-183.243881	895.172058	-423.346161	70.976707	1056.223022	532.643005	4.646462	898.807129	518.900330	201.388367
-447.512665	200.566864	957.208191	-442.008881	-61.524784	959.902893	-527.662476	215.498840	574.462219	-471.354279	-120.042244	582.916443	-515.855591	255.214279	86.578331	-524.464966	-163.660889	102.666420	-492.515656	302.019684	1440.061279	-425.318176	-107.732292	1454.703003	-401.504669	96.221565	1460.496460	-426.002991	109.830139	1757.698120	-529.380554	402.674713	1166.614258	-467.203400	-239.171127	1199.482178	-423.974579	348.968872	867.764282	-350.602325	-183.307175	895.149597	-423.326141	70.975296	1056.220459	532.683228	4.585162	898.806763	518.956482	201.356384
-447.522461	200.523285	957.182739	-441.985748	-61.549953	959.896545	-527.679749	215.443573	574.449707	-471.352051	-120.092438	582.885559	-515.838745	255.201187	86.575035	-524.426147	-163.647842	102.663048	-492.501617	301.989319	1440.079956	-425.302368	-107.782768	1454.704590	-401.497772	96.172424	1460.530884	-425.939178	109.768356	1757.707153	-529.403137	402.602356	1166.641479	-467.058380	-239.429611	1199.511841	-424.014191	349.017273	867.759338	-350.555084	-183.320541	895.129089	-423.310944	70.951004	1056.202515	532.730469	4.480204	898.817139	519.029480	201.270050
-447.479980	200.523895	957.215027	-441.923615	-61.534313	959.880493	-527.859985	215.590439	574.512085	-471.285706	-120.051910	582.878906	-515.971558	255.198563	86.582443	-524.425415	-163.651535	102.650978	-492.496490	301.969238	1440.111938	-425.292328	-107.837822	1454.729126	-401.481812	96.155540	1460.565552	-425.881104	109.712738	1757.726440	-529.423401	402.574585	1166.668701	-467.043304	-239.256271	1199.443359	-424.042450	349.034607	867.784058	-350.482300	-183.379028	895.126526	-423.263641	70.942711	1056.212036	532.777954	4.435457	898.837708	519.080444	201.214691
-447.467407	200.500214	957.207764	-441.896667	-61.531181	959.868896	-527.752197	215.396210	574.458923	-471.304688	-120.093941	582.881836	-515.854370	255.184265	86.568169	-524.498901	-163.671951	102.655205	-492.449799	301.897430	1440.160156	-425.266510	-107.932587	1454.747070	-401.457825	96.088402	1460.622925	-425.831970	109.658127	1757.753174	-529.441101	402.516968	1166.704956	-466.960144	-239.220276	1199.444336	-424.081451	349.035919	867.794861	-350.393005	-183.424438	895.134583	-423.233582	70.932327	1056.200317	532.783569	4.381778	898.833496	519.114502	201.172165
-447.482605	200.494186	957.220154	-441.892853	-61.535648	959.875977	-527.781189	215.398376	574.469604	-471.335083	-120.137917	582.891418	-515.863159	255.186935	86.586586	-524.481262	-163.662888	102.651543	-492.458923	301.913330	1440.207764	-425.273285	-107.939491	1454.777344	-401.450806	96.070808	1460.715088	-425.805969	109.596497	1757.770752	-529.444763	402.495453	1166.759155	-466.850189	-239.224487	1199.450684	-424.091553	349.097229	867.832092	-350.288513	-183.445145	895.140991	-423.233154	70.926788	1056.208740	532.856934	4.324847	898.830261	519.203674	201.105682
-447.463959	200.483414	957.263245	-441.818695	-61.562302	959.912964	-527.804932	215.360153	574.468445	-471.327026	-120.149529	582.872620	-515.874146	255.192932	86.590309	-524.445374	-163.655106	102.657074	-492.437042	301.858734	1440.284668	-425.267700	-108.004326	1454.837036	-401.412079	96.047668	1460.791748	-425.773407	109.529518	1757.834961	-529.438477	402.504303	1166.833862	-466.790588	-239.288391	1199.500366	-424.129364	349.097687	867.899597	-350.447693	-183.742569	895.046875	-423.186432	70.910255	1056.248657	532.926208	4.276294	898.832886	519.286438	201.050705
-447.482086	200.442139	957.269592	-441.769287	-61.584053	959.954834	-527.802795	215.346909	574.472168	-471.303894	-120.150391	582.939697	-515.852417	255.190277	86.589561	-524.463928	-163.655167	102.659142	-492.373932	301.773712	1440.354980	-425.234833	-108.089249	1454.860107	-401.391571	95.975761	1460.875732	-425.758606	109.458763	1757.887939	-529.429932	402.458374	1166.926392	-466.666626	-239.611435	1199.577271	-424.143738	349.154633	867.958191	-350.313599	-183.784302	895.105957	-423.162964	70.897774	1056.270752	532.968262	4.169211	898.862488	519.349670	200.961395
-447.476746	200.404648	957.290833	-441.716156	-61.655182	960.009888	-527.818604	215.324310	574.483215	-471.311615	-120.185684	582.959290	-515.843140	255.181473	86.621979	-524.478027	-163.683517	102.673660	-492.344177	301.745056	1440.458496	-425.206543	-108.127426	1454.905273	-401.341248	95.931572	1460.943115	-425.753387	109.379333	1757.939209	-529.406433	402.456879	1167.012451	-466.589630	-239.645020	1199.586792	-424.119690	349.185303	868.040039	-349.902649	-183.646713	895.304321	-423.129547	70.859894	1056.307739	533.034790	4.110952	898.859985	519.436768	200.900543
-447.504425	200.458176	957.329224	-441.684692	-61.658630	960.014709	-527.848206	215.331589	574.506897	-471.251923	-120.163460	582.990662	-515.846375	255.153198	86.588936	-524.447571	-163.672195	102.676323	-492.297211	301.683685	1440.533813	-425.187927	-108.189758	1454.978149	-401.311981	95.894638	1461.016357	-425.781982	109.299194	1757.973389	-529.357788	402.471466	1167.100342	-466.458069	-239.599121	1199.676636	-424.116119	349.225403	868.126831	-349.966522	-183.919952	895.262695	-423.106018	70.877357	1056.324707	533.083313	4.056086	898.844727	519.507202	200.841736
-447.515717	200.453735	957.341614	-441.667511	-61.672867	960.018677	-527.861755	215.329010	574.516479	-471.245789	-120.211319	582.948242	-515.839722	255.180222	86.621643	-524.468140	-163.681839	102.676895	-492.247742	301.659210	1440.627197	-425.158569	-108.215271	1455.011841	-401.278107	95.838333	1461.052124	-425.744354	109.229202	1758.020386	-529.288940	402.467438	1167.208984	-466.382111	-239.690079	1199.699463	-424.049072	349.282562	868.195740	-349.778107	-183.979828	895.332092	-423.086670	70.867500	1056.329224	533.125305	3.962948	898.850891	519.586609	200.723969
-447.523315	200.411987	957.338013	-441.605011	-61.694962	960.048218	-527.880127	215.316437	574.502136	-471.241760	-120.266975	582.971436	-515.853333	255.194702	86.610191	-524.467285	-163.699142	102.687454	-492.191650	301.596558	1440.696777	-425.107147	-108.252594	1455.058716	-401.234558	95.794067	1461.083984	-425.796936	109.119965	1758.079346	-529.219604	402.478180	1167.304077	-466.286591	-239.730591	1199.769897	-423.981476	349.353119	868.295166	-349.585297	-184.013412	895.429260	-423.061523	70.853722	1056.342529	533.183472	3.903318	898.845398	519.663696	200.667236
-447.519928	200.441376	957.346497	-441.578064	-61.709118	960.049805	-527.888611	215.326767	574.507568	-471.201935	-120.305695	582.990662	-515.862915	255.191589	86.604691	-524.496338	-163.705521	102.694656	-492.147430	301.558838	1440.740601	-425.084259	-108.287010	1455.094727	-401.205048	95.745407	1461.107666	-425.825806	109.029686	1758.120605	-529.126892	402.517395	1167.366455	-466.186127	-239.802872	1199.800903	-423.877350	349.444611	868.380676	-349.346649	-184.067749	895.509949	-423.036346	70.860672	1056.345337	533.236572	3.787118	898.865601	519.764648	200.572296
-447.492310	200.482162	957.352905	-441.544342	-61.696838	960.035889	-527.888245	215.340317	574.537231	-471.200897	-120.337959	582.965576	-515.864197	255.191422	86.605957	-524.509338	-163.719406	102.721504	-492.108093	301.520752	1440.790894	-425.038513	-108.316437	1455.112305	-401.168854	95.714111	1461.123535	-425.841614	108.944389	1758.157593	-529.032776	402.547150	1167.446777	-466.050201	-239.860718	1199.824463	-423.780914	349.531616	868.444641	-349.080048	-184.128891	895.586670	-423.001251	70.880051	1056.340698	533.312927	3.727640	898.878357	519.860474	200.469131
-447.493164	200.478470	957.357239	-441.529724	-61.703602	960.040161	-527.846619	215.310806	574.475891	-471.168518	-120.347069	582.986145	-515.856079	255.190811	86.603577	-524.464844	-163.696182	102.715256	-492.054718	301.501862	1440.852661	-425.005432	-108.333725	1455.137695	-401.157318	95.674660	1461.151001	-425.871063	108.853836	1758.198486	-528.935425	402.573212	1167.489868	-465.922119	-239.939377	1199.814941	-423.639282	349.627625	868.501343	-348.563568	-183.972778	895.785889	-422.989624	70.876144	1056.343994	533.368896	3.674045	898.885376	519.926270	200.402573
-447.446014	200.478043	957.342590	-441.470886	-61.701042	960.019714	-527.845947	215.310043	574.490540	-471.134735	-120.320023	582.981018	-515.852783	255.194519	86.609406	-524.449402	-163.676697	102.706390	-492.026978	301.453125	1440.864502	-424.974670	-108.373024	1455.135010	-401.137421	95.630295	1461.163818	-425.884583	108.766861	1758.226685	-528.820374	402.628357	1167.518433	-465.764801	-239.991669	1199.800171	-423.471008	349.723358	868.562378	-348.277283	-184.029160	895.828064	-422.937622	70.876030	1056.326660	533.419312	3.606619	898.883057	519.996521	200.340240
-447.478027	200.474319	957.312744	-441.502991	-61.747227	960.001953	-528.037659	215.531601	574.540588	-471.198700	-120.350571	582.976074	-516.017273	255.199875	86.628418	-524.487915	-163.681366	102.722397	-492.002167	301.400024	1440.890381	-424.972168	-108.423141	1455.125488	-401.129150	95.591125	1461.164673	-425.893860	108.682549	1758.257324	-528.701233	402.644989	1167.543335	-465.588745	-240.020844	1199.763184	-423.311432	349.801483	868.590271	-348.005646	-184.108307	895.865540	-422.945740	70.855797	1056.297485	533.492004	3.516519	898.884888	520.102844	200.250870
-447.432373	200.466522	957.310791	-441.456482	-61.740353	959.990540	-528.021057	215.536209	574.574524	-471.166748	-120.289566	582.947571	-515.994202	255.211121	86.625534	-524.459229	-163.669373	102.716843	-491.983276	301.378174	1440.887695	-424.958160	-108.449913	1455.095703	-401.139313	95.557068	1461.184204	-425.897034	108.604294	1758.280762	-528.581787	402.699890	1167.563843	-465.427429	-240.125061	1199.731201	-423.142334	349.889313	868.601013	-347.789581	-184.210464	895.854370	-422.888306	70.852203	1056.288330	533.556213	3.460560	898.905457	520.166199	200.208878
-447.398590	200.484024	957.300781	-441.411957	-61.755791	959.982178	-527.993469	215.519073	574.554077	-471.200073	-120.331253	582.948181	-516.000000	255.212341	86.624146	-524.500793	-163.685837	102.722618	-492.122772	301.221771	1440.707642	-424.951782	-108.499680	1455.080200	-401.158142	95.507843	1461.178223	-425.885590	108.523972	1758.288696	-528.484009	402.766846	1167.536133	-465.273346	-240.194153	1199.689575	-422.958282	349.980988	868.605713	-347.679291	-184.448013	895.734985	-422.846100	70.854630	1056.278442	533.604004	3.348466	898.897644	520.237183	200.119034
-447.340027	200.528839	957.304565	-441.354553	-61.776581	959.940857	-527.776733	215.305725	574.521423	-471.124023	-120.296120	582.933044	-515.876953	255.210266	86.601112	-524.475159	-163.681931	102.704079	-492.018036	301.326019	1440.875122	-424.977509	-108.524467	1455.041260	-401.166016	95.467987	1461.191528	-425.873749	108.452675	1758.295288	-528.352173	402.771027	1167.543335	-465.063263	-240.226990	1199.624146	-422.748444	350.121887	868.617737	-347.373352	-184.519806	895.741577	-422.782074	70.849510	1056.258667	533.692749	3.289020	898.903503	520.325378	200.009018
-447.297394	200.514145	957.279968	-441.280365	-61.796654	959.956726	-527.750000	215.284103	574.518799	-471.041229	-120.296417	582.941284	-515.847412	255.183472	86.591545	-524.434326	-163.665283	102.706917	-492.033752	301.290863	1440.870239	-424.993622	-108.564323	1455.014038	-401.181366	95.437714	1461.188354	-425.860809	108.379303	1758.310547	-528.234924	402.757507	1167.544922	-464.920807	-240.309753	1199.568359	-422.540955	350.219666	868.643616	-347.073792	-184.582657	895.728943	-422.725952	70.849701	1056.254517	533.744019	3.202405	898.891418	520.383362	199.991943
-447.242798	200.501907	957.278198	-441.225769	-61.804962	959.945496	-527.741577	215.275452	574.522217	-471.033325	-120.396645	582.915039	-515.862793	255.140610	86.588509	-524.511169	-163.698898	102.716522	-492.057983	301.234619	1440.875610	-424.974457	-108.578529	1454.968628	-401.205078	95.396805	1461.192017	-425.839264	108.306412	1758.307129	-528.118896	402.774078	1167.543945	-464.745300	-240.295959	1199.495483	-422.329315	350.337830	868.650269	-346.501190	-184.374985	895.860718	-422.676483	70.835838	1056.249146	533.829285	3.122871	898.910034	520.488220	199.878189
-447.196411	200.495895	957.279663	-441.204773	-61.777977	959.935181	-527.706787	215.290604	574.516663	-470.942566	-120.372772	582.925537	-515.860046	255.159302	86.611710	-524.447998	-163.691650	102.724693	-492.076294	301.203705	1440.894531	-424.997223	-108.597870	1454.950562	-401.226624	95.354370	1461.195313	-425.811005	108.238838	1758.312134	-528.005798	402.728485	1167.559326	-464.697601	-240.104950	1199.391113	-422.087921	350.444550	868.695923	-346.220490	-184.442123	895.848206	-422.645935	70.839958	1056.245605	533.894287	3.017972	898.926270	520.564148	199.802750
-447.100800	200.494339	957.288940	-441.114502	-61.786526	959.964294	-527.687134	215.293167	574.534119	-470.861328	-120.436417	582.915955	-515.871704	255.147064	86.616806	-524.453674	-163.688736	102.753296	-492.101868	301.163086	1440.907837	-425.002380	-108.639565	1454.941772	-401.245636	95.333969	1461.201538	-425.783478	108.162415	1758.314331	-527.904236	402.697876	1167.567383	-464.573700	-240.039474	1199.323364	-421.852875	350.523224	868.726746	-345.937958	-184.480515	895.835144	-422.571350	70.841431	1056.268677	533.972778	2.897744	898.919434	520.668762	199.661758
-447.060272	200.500793	957.296814	-441.080505	-61.789291	959.956238	-527.647644	215.350067	574.563538	-470.774200	-120.442764	582.935669	-515.859009	255.159164	86.618256	-524.455139	-163.682007	102.750572	-492.121063	301.125488	1440.929565	-425.005219	-108.657761	1454.934937	-401.251221	95.289391	1461.224854	-425.766235	108.095238	1758.308472	-527.802246	402.644714	1167.576172	-464.440674	-240.002625	1199.314331	-421.584961	350.618652	868.806458	-345.703156	-184.539505	895.827881	-422.537323	70.836685	1056.269409	534.163391	2.688436	898.903320	520.934021	199.122620
-446.969940	200.507935	957.308899	-441.004364	-61.806980	959.948547	-527.599365	215.335678	574.558533	-470.714050	-120.446106	582.909241	-515.873657	255.161438	86.617302	-524.455200	-163.685501	102.750648	-492.103119	301.108337	1440.950562	-425.028229	-108.698029	1454.911865	-401.276031	95.261925	1461.218750	-425.735107	108.026810	1758.312866	-527.710571	402.594299	1167.591553	-464.293030	-240.255829	1199.336914	-421.309082	350.641907	868.845215	-345.669922	-184.781189	895.719604	-422.467407	70.822479	1056.274658	534.238647	2.575739	898.937988	521.034607	199.023346
-446.925018	200.462692	957.286011	-440.950531	-61.806305	959.929321	-527.566284	215.370514	574.556152	-470.679138	-120.442627	582.911987	-515.872803	255.165039	86.626404	-524.492065	-163.707748	102.771355	-492.128876	301.063232	1440.960327	-425.059326	-108.734764	1454.899902	-401.279236	95.220604	1461.207397	-425.704895	107.961159	1758.295654	-527.617371	402.550232	1167.596802	-464.196259	-240.167679	1199.289429	-421.044983	350.726563	868.903931	-345.419861	-184.810226	895.740356	-422.419556	70.802521	1056.253906	534.344788	2.484157	898.927551	521.155762	198.917892
-446.834259	200.424744	957.278137	-440.843384	-61.815155	959.940186	-527.479187	215.333069	574.547302	-470.596619	-120.397217	582.883972	-515.833801	255.156250	86.617775	-524.406250	-163.664047	102.786583	-492.271179	300.896484	1440.776367	-425.085571	-108.777832	1454.862671	-401.298645	95.176086	1461.193115	-425.684753	107.908646	1758.291504	-527.556824	402.507233	1167.554688	-464.142273	-240.187302	1199.222412	-420.753571	350.770477	868.941467	-345.162811	-184.807800	895.761292	-422.333496	70.787338	1056.258179	534.446594	2.390884	898.939453	521.265625	198.797775
-446.726868	200.446243	957.300781	-440.736359	-61.804165	959.916992	-527.560181	215.527374	574.596558	-470.514313	-120.293678	582.846497	-515.973450	255.173035	86.631760	-524.342896	-163.614899	102.767677	-492.109009	300.994202	1440.957031	-425.108582	-108.803253	1454.838867	-401.331909	95.142426	1461.183472	-425.668030	107.853287	1758.291382	-527.453857	402.441376	1167.579712	-464.057770	-240.100571	1199.133179	-420.502472	350.808044	868.974670	-344.694275	-184.578400	895.903198	-422.230927	70.786316	1056.259155	534.508606	2.265653	898.958069	521.363464	198.691360
-446.652893	200.437698	957.294739	-440.672821	-61.793148	959.897949	-527.516724	215.544525	574.578308	-470.478302	-120.312454	582.866150	-515.986145	255.174652	86.633514	-524.327209	-163.605774	102.769012	-492.125061	300.964264	1440.974854	-425.137909	-108.852806	1454.804688	-401.338165	95.085938	1461.166260	-425.651672	107.789330	1758.270630	-527.370483	402.380249	1167.568115	-464.041046	-240.075684	1199.048340	-420.255859	350.822449	869.022034	-344.457397	-184.534866	895.912842	-422.162384	70.781975	1056.246704	534.612366	2.198353	898.959717	521.494019	198.592392
-446.594391	200.432663	957.291626	-440.596130	-61.851166	959.891724	-527.396118	215.533417	574.589478	-470.407776	-120.224716	582.836975	-515.938232	255.165939	86.642632	-524.278442	-163.596161	102.749245	-492.126648	300.909058	1440.957520	-425.181396	-108.894356	1454.780518	-401.338715	95.059692	1461.180054	-425.627563	107.739006	1758.272461	-527.288574	402.355804	1167.555908	-464.004089	-240.076736	1199.004761	-420.025024	350.846924	869.058167	-344.264984	-184.465240	895.932251	-422.101410	70.750359	1056.243530	534.741333	2.113471	898.958557	521.634460	198.489853
-446.492432	200.456100	957.326355	-440.523376	-61.825939	959.869019	-527.171997	215.350220	574.556946	-470.401001	-120.255478	582.846130	-515.828430	255.128067	86.666939	-524.314087	-163.606522	102.765373	-492.122223	300.878265	1440.945190	-425.187592	-108.938011	1454.749023	-401.346893	95.008797	1461.161011	-425.616028	107.701180	1758.266479	-527.208252	402.327362	1167.550415	-463.983765	-240.065247	1198.953735	-419.782532	350.867371	869.102905	-344.078857	-184.393173	895.950500	-422.015625	70.750893	1056.250244	534.863953	1.986359	898.988831	521.779358	198.369568
-446.429535	200.457367	957.305298	-440.450226	-61.824562	959.848877	-527.087219	215.335464	574.558289	-470.389130	-120.268639	582.852783	-515.826050	255.143021	86.671440	-524.346985	-163.610886	102.765076	-492.110565	300.834839	1440.926147	-425.220123	-108.991493	1454.728760	-401.343842	94.968910	1461.154663	-425.599731	107.652573	1758.252930	-527.113220	402.305145	1167.519775	-463.950562	-240.074692	1198.892944	-419.576080	350.824585	869.136475	-343.939423	-184.276382	895.943115	-421.949005	70.753349	1056.229980	534.865784	1.995072	898.985535	521.748535	198.721359
-446.340515	200.477036	957.305054	-440.363068	-61.874874	959.840332	-526.991821	215.361908	574.574036	-470.312164	-120.251373	582.875488	-515.820557	255.107544	86.668022	-524.332031	-163.606613	102.768127	-492.109375	300.782928	1440.893921	-425.215637	-109.030495	1454.698486	-401.334503	94.930367	1461.145264	-425.588409	107.616035	1758.244507	-527.013428	402.312531	1167.497192	-463.941040	-240.084335	1198.871094	-419.369568	350.829803	869.173950	-344.042755	-184.400055	895.841553	-421.872894	70.734146	1056.228271	535.093567	1.759013	899.023438	522.067749	198.150970
-446.281738	200.511353	957.326172	-440.299133	-61.861355	959.825500	-526.904785	215.330719	574.553894	-470.213074	-120.212524	582.860779	-515.810974	255.116776	86.664444	-524.291321	-163.593842	102.767975	-492.093475	300.752411	1440.887817	-425.215179	-109.065010	1454.670654	-401.338593	94.892151	1461.130249	-425.570801	107.570221	1758.233643	-526.906616	402.286346	1167.462280	-463.934174	-240.090439	1198.815796	-419.152252	350.800751	869.210327	-343.948486	-184.258682	895.837524	-421.813446	70.744980	1056.232056	535.127258	1.773419	899.018921	522.049377	198.475723
-446.214294	200.509201	957.310181	-440.246094	-61.849178	959.807617	-526.971130	215.527023	574.590820	-470.144684	-120.218658	582.862549	-515.901794	255.127869	86.679863	-524.260742	-163.578033	102.760628	-492.057648	300.718597	1440.881958	-425.216034	-109.098122	1454.638062	-401.328339	94.856651	1461.121460	-425.547516	107.529625	1758.227051	-526.798706	402.279633	1167.475708	-463.927338	-240.084290	1198.775757	-418.973328	350.781738	869.231567	-343.884949	-184.154617	895.837585	-421.751923	70.748199	1056.214844	535.212952	1.657990	899.057739	522.182190	198.366516
-446.161621	200.495316	957.309937	-440.184814	-61.840687	959.787659	-526.893494	215.494339	574.572205	-470.085846	-120.234680	582.848145	-515.848755	255.120377	86.678734	-524.291199	-163.600693	102.767044	-492.031921	300.700378	1440.886841	-425.225739	-109.121048	1454.614868	-401.313721	94.810349	1461.121826	-425.540863	107.491875	1758.223877	-526.690491	402.272156	1167.463989	-464.008118	-239.872391	1198.698608	-418.808746	350.729797	869.260498	-343.832733	-184.013779	895.837708	-421.697723	70.738945	1056.205322	535.350220	1.573055	899.068604	522.306458	198.256027
-446.056335	200.539154	957.316467	-440.109070	-61.816708	959.764404	-526.689453	215.377914	574.570618	-470.000275	-120.223869	582.847595	-515.739807	255.110672	86.678001	-524.325806	-163.613113	102.778282	-492.003845	300.670776	1440.882324	-425.211823	-109.162636	1454.593384	-401.281342	94.783936	1461.118652	-425.516785	107.452812	1758.220459	-526.571350	402.275330	1167.487793	-463.987030	-239.865219	1198.645142	-418.663391	350.686859	869.277405	-343.832855	-183.907822	895.827332	-421.616882	70.759033	1056.199341	535.444763	1.437829	899.072327	522.457886	198.126129
-445.927887	200.575272	957.323120	-440.009949	-61.822613	959.783081	-526.603455	215.353928	574.554565	-469.942474	-120.229637	582.820557	-515.724060	255.108124	86.677940	-524.296631	-163.616531	102.791748	-491.979553	300.644806	1440.876099	-425.208923	-109.194298	1454.568848	-401.257080	94.750954	1461.106079	-425.503967	107.411064	1758.212646	-526.460999	402.237762	1167.483765	-463.913605	-240.092056	1198.665405	-418.535797	350.622955	869.295837	-343.859406	-183.772476	895.822937	-421.521332	70.775620	1056.215942	535.578308	1.318826	899.085083	522.600708	197.981384
-445.874146	200.570511	957.312744	-439.945038	-61.820259	959.764954	-526.560547	215.393555	574.599976	-469.878448	-120.234238	582.790283	-515.730713	255.108597	86.682014	-524.260803	-163.598709	102.791878	-491.932434	300.604645	1440.877197	-425.188538	-109.235153	1454.534912	-401.240356	94.727135	1461.094116	-425.473206	107.379723	1758.210693	-526.364380	402.241516	1167.487915	-463.933502	-240.086273	1198.599487	-418.383972	350.547302	869.299805	-343.903778	-183.611725	895.779724	-421.464813	70.772438	1056.202393	535.718994	1.176414	899.110840	522.763306	197.858337
-445.792023	200.567566	957.314270	-439.878204	-61.844097	959.763733	-526.534546	215.410889	574.606445	-469.809082	-120.230080	582.813171	-515.741516	255.110580	86.682892	-524.265381	-163.597916	102.797081	-491.866821	300.587982	1440.883057	-425.147247	-109.261124	1454.517090	-401.198456	94.690704	1461.096802	-425.440277	107.335258	1758.206909	-526.270081	402.175720	1167.482300	-463.909363	-240.025345	1198.554565	-418.270203	350.461731	869.317749	-343.729401	-183.293839	895.856995	-421.392700	70.756615	1056.203125	535.816650	1.031404	899.114014	522.937500	197.718903
-445.703552	200.579910	957.304199	-439.829010	-61.842781	959.754333	-526.502502	215.436508	574.594910	-469.830353	-120.272110	582.829834	-515.754822	255.135681	86.693443	-524.335754	-163.604385	102.818382	-491.839691	300.566101	1440.873779	-425.142487	-109.275124	1454.492554	-401.182343	94.667015	1461.086548	-425.411560	107.297234	1758.216431	-526.171509	402.175995	1167.480103	-463.931152	-239.965683	1198.496826	-418.167755	350.357697	869.301392	-343.801453	-183.135437	895.813477	-421.325317	70.760391	1056.193726	535.943787	0.872301	899.122620	523.102722	197.567978
-445.667908	200.528702	957.294128	-439.781860	-61.841801	959.742126	-526.583862	215.548508	574.624634	-469.712677	-120.183105	582.838501	-515.839050	255.117096	86.668488	-524.256714	-163.569016	102.795990	-491.778168	300.570740	1440.894409	-425.118622	-109.321152	1454.459351	-401.133453	94.631813	1461.089600	-425.384369	107.257782	1758.219238	-526.096436	402.120605	1167.484009	-463.921906	-239.854401	1198.466309	-418.089417	350.265137	869.293579	-343.913879	-183.027618	895.748413	-421.273376	70.735931	1056.180298	536.066345	0.682679	899.172852	523.305725	197.334671
-445.593475	200.501862	957.282166	-439.705627	-61.864510	959.778137	-526.563538	215.523422	574.637939	-469.703491	-120.195618	582.814636	-515.828796	255.119934	86.691551	-523.835754	-163.352417	102.658958	-491.710663	300.541779	1440.867065	-425.081390	-109.338058	1454.434082	-401.093903	94.601318	1461.082642	-425.349670	107.215027	1758.217163	-526.020691	402.098450	1167.465210	-463.973236	-239.814163	1198.401855	-418.020538	350.128693	869.289856	-344.028961	-182.881073	895.677246	-421.201874	70.729088	1056.192871	536.232117	0.524263	899.197693	523.500488	197.190338
-445.525452	200.516632	957.307129	-439.665070	-61.838951	959.770386	-526.534058	215.523911	574.632751	-469.741608	-120.247765	582.802490	-515.793701	255.117126	86.703957	-524.288025	-163.565079	102.790314	-491.634491	300.518250	1440.873413	-425.038147	-109.359131	1454.399536	-401.039581	94.569977	1461.079956	-425.305786	107.173615	1758.220459	-525.947571	402.048553	1167.439575	-463.969574	-239.709747	1198.374878	-417.975525	349.999664	869.286438	-344.150391	-182.764359	895.600220	-421.141663	70.735001	1056.200439	536.376465	0.376014	899.224854	523.682312	197.035492
-445.487915	200.595367	957.315369	-439.659912	-61.819653	959.728027	-526.416199	215.397873	574.625000	-469.686066	-120.234154	582.810059	-515.708801	255.093857	86.703934	-524.252014	-163.573883	102.792664	-491.564819	300.501678	1440.889282	-425.006805	-109.401123	1454.350220	-400.994629	94.531967	1461.058472	-425.260437	107.128929	1758.225586	-525.884155	402.001495	1167.432251	-463.998749	-239.583954	1198.310059	-417.931000	349.900452	869.278992	-344.257111	-182.618088	895.499329	-421.110962	70.762413	1056.181519	536.542908	0.220155	899.266235	523.854248	196.833038
-445.434357	200.584061	957.307129	-439.586884	-61.864437	959.721802	-526.376221	215.344543	574.616333	-469.615509	-120.226875	582.820007	-515.692566	255.091888	86.699905	-524.199341	-163.556366	102.777298	-491.617523	300.389313	1440.712158	-424.951996	-109.424110	1454.314575	-400.908203	94.500107	1461.046143	-425.208008	107.090378	1758.230957	-525.839600	402.000610	1167.390015	-464.062775	-239.534317	1198.223511	-417.901733	349.774292	869.263733	-344.383575	-182.549881	895.422791	-421.039429	70.736725	1056.172485	536.676941	0.013634	899.297546	524.025757	196.650986
-445.398529	200.599823	957.300842	-439.543182	-61.862705	959.715027	-526.382813	215.367889	574.630798	-469.584869	-120.228004	582.827026	-515.714050	255.107361	86.693077	-524.250671	-163.599365	102.789337	-491.539215	300.378174	1440.697510	-424.896606	-109.446297	1454.286011	-400.841492	94.481148	1461.031494	-425.151520	107.056480	1758.241943	-525.793274	401.949219	1167.379517	-464.081818	-239.364731	1198.193970	-417.898254	349.668457	869.247742	-344.532562	-182.459412	895.334473	-420.987885	70.746086	1056.163330	536.855103	-0.166747	899.316040	524.221130	196.420013
-445.350677	200.574860	957.302673	-439.459991	-61.894146	959.740601	-526.368225	215.380493	574.631042	-469.531464	-120.232040	582.849121	-515.698853	255.102905	86.705963	-523.815247	-163.355911	102.665977	-491.326965	300.497406	1440.878174	-424.866882	-109.461479	1454.260376	-400.767120	94.468269	1461.015991	-425.097168	107.016975	1758.244019	-525.735107	401.870850	1167.378418	-464.109802	-239.240234	1198.142700	-417.890564	349.551575	869.234558	-344.680084	-182.364807	895.237793	-420.928162	70.729439	1056.178223	537.071960	-0.349697	899.391296	524.429260	196.166519
-445.282013	200.568558	957.285645	-439.405609	-61.905396	959.729614	-526.358459	215.371552	574.637268	-469.477478	-120.183334	582.835571	-515.722351	255.109802	86.712250	-523.787842	-163.337708	102.650330	-491.223999	300.491455	1440.889160	-424.802155	-109.475853	1454.230713	-400.689514	94.445442	1461.017212	-425.035706	106.986069	1758.253784	-525.686340	401.808289	1167.388916	-464.221985	-238.878647	1198.060669	-417.898682	349.444519	869.230896	-344.860413	-182.318069	895.146484	-420.867828	70.721718	1056.164429	537.258423	-0.621599	899.437927	524.615601	195.877060
-445.218231	200.575638	957.298950	-439.376160	-61.873802	959.727112	-526.322510	215.355240	574.627869	-469.469910	-120.245811	582.832092	-515.720459	255.093063	86.714195	-523.859192	-163.363449	102.662910	-491.141846	300.489929	1440.887207	-424.746185	-109.498993	1454.199219	-400.613525	94.426888	1461.013306	-424.971558	106.948479	1758.264526	-525.661804	401.726624	1167.378906	-464.238037	-239.128952	1198.087036	-417.922363	349.333191	869.232544	-345.286011	-182.474442	894.949951	-420.818176	70.732536	1056.169312	537.531067	-1.018817	899.508118	524.998291	195.129318
-445.181091	200.583862	957.292542	-439.363647	-61.877148	959.727234	-526.298706	215.364609	574.633057	-469.449127	-120.248047	582.842102	-515.719299	255.091187	86.696587	-524.249939	-163.574203	102.810364	-491.060486	300.496429	1440.874146	-424.687378	-109.509468	1454.176025	-400.544342	94.413124	1460.997437	-424.921631	106.933502	1758.280518	-525.618530	401.681549	1167.382813	-464.368103	-238.861069	1197.987061	-417.955109	349.216034	869.222107	-345.492340	-182.436142	894.826660	-420.776764	70.735680	1056.162476	537.713013	-1.282371	899.552002	525.185974	194.857880
-445.118713	200.580811	957.278503	-439.326752	-61.859386	959.719421	-526.296631	215.364166	574.640869	-469.347015	-120.167549	582.834900	-515.721863	255.087296	86.689377	-524.219727	-163.567032	102.804947	-490.947052	300.493317	1440.892212	-424.617767	-109.523628	1454.136353	-400.462830	94.380302	1460.974731	-424.787567	106.884132	1758.267700	-525.562805	401.659241	1167.382568	-464.330597	-239.068192	1198.048584	-417.963989	349.075775	869.214661	-345.694794	-182.357285	894.758240	-420.723969	70.743431	1056.150879	537.892578	-1.603115	899.602295	525.391968	194.526352
-445.096130	200.533966	957.276123	-439.317505	-61.866688	959.722290	-526.243042	215.369949	574.621033	-469.415314	-120.237137	582.815857	-515.706116	255.097870	86.681854	-524.265930	-163.600601	102.815704	-490.837219	300.503143	1440.885986	-424.551514	-109.520912	1454.107422	-400.375061	94.380493	1460.960693	-424.693481	106.855904	1758.260864	-525.537476	401.631012	1167.401245	-464.508789	-239.260391	1197.961060	-418.010895	348.940186	869.197021	-345.906799	-182.337936	894.650574	-420.689209	70.717789	1056.146973	538.109436	-1.959001	899.668091	525.623413	194.165710
-445.069000	200.514374	957.239624	-439.293121	-61.865124	959.716614	-526.238159	215.372452	574.619446	-469.424316	-120.263535	582.820190	-515.707336	255.106567	86.694809	-524.260315	-163.583771	102.805397	-490.736237	300.510651	1440.886597	-424.459595	-109.536728	1454.064575	-400.284760	94.373405	1460.945557	-424.582733	106.817055	1758.259399	-525.493286	401.580414	1167.377808	-464.587036	-239.331253	1197.926880	-418.049225	348.849182	869.166748	-346.087097	-182.302841	894.572327	-420.651855	70.720375	1056.123169	538.243591	-2.180540	899.737732	525.645325	194.287689
-444.977844	200.516541	957.244446	-439.255127	-61.892868	959.725647	-526.231750	215.367249	574.629944	-469.397736	-120.231400	582.792358	-515.703735	255.102127	86.688011	-524.245605	-163.585114	102.817177	-490.640106	300.520020	1440.892212	-424.404938	-109.556717	1454.026733	-400.185760	94.366043	1460.916992	-424.463531	106.800018	1758.245117	-525.438232	401.558990	1167.385864	-464.621765	-239.277634	1197.885620	-418.100128	348.725555	869.149292	-346.275421	-182.252701	894.495056	-420.588470	70.704613	1056.130371	538.444092	-2.602024	899.827820	525.800415	193.946671
-444.983734	200.507050	957.248962	-439.259155	-61.859009	959.722290	-526.214111	215.361679	574.626404	-469.376343	-120.202156	582.807800	-515.702576	255.101837	86.687355	-524.239990	-163.567444	102.794670	-490.640076	300.388092	1440.715454	-424.330322	-109.563995	1454.001465	-400.084167	94.348717	1460.897461	-424.344116	106.783195	1758.249390	-525.411621	401.567261	1167.361816	-464.676941	-239.291367	1197.842163	-418.150421	348.590607	869.137146	-346.223969	-182.048080	894.537842	-420.576294	70.714577	1056.127197	538.721130	-3.144097	899.939087	526.160645	193.086090
-444.898193	200.511429	957.264221	-439.177399	-61.886692	959.716858	-526.184021	215.321472	574.621643	-469.336609	-120.180450	582.815186	-515.684448	255.087082	86.693108	-524.161011	-163.524399	102.792763	-490.393921	300.501007	1440.889404	-424.247070	-109.581680	1453.975586	-399.991364	94.350159	1460.898682	-424.222778	106.762337	1758.243896	-525.344604	401.517090	1167.400879	-464.739288	-239.367767	1197.796997	-418.204376	348.509186	869.130981	-346.374817	-181.974609	894.504272	-420.489044	70.694832	1056.131470	538.899719	-3.622486	900.028259	526.337280	192.625671
-444.858368	200.519287	957.257629	-439.159088	-61.895332	959.718384	-526.182861	215.372269	574.629272	-469.273285	-120.149963	582.822571	-515.694580	255.072388	86.701576	-524.166626	-163.525986	102.779900	-490.253113	300.501282	1440.900269	-424.167725	-109.585533	1453.948730	-399.904266	94.335999	1460.896362	-424.091034	106.741753	1758.251709	-525.300903	401.494568	1167.402832	-464.778259	-239.347214	1197.799316	-418.258728	348.398132	869.114197	-346.567902	-181.997101	894.439270	-420.444275	70.695915	1056.125366	539.064575	-4.070071	900.102905	526.475525	192.192032
-444.808350	200.514328	957.256165	-439.144379	-61.867104	959.712341	-526.157593	215.346436	574.653687	-469.322479	-120.224342	582.812073	-515.672974	255.074646	86.725945	-524.222900	-163.553726	102.805740	-490.132416	300.516907	1440.918213	-424.094025	-109.598793	1453.923950	-399.792999	94.341217	1460.872681	-423.952454	106.709877	1758.239990	-525.255371	401.481140	1167.411621	-464.779999	-239.206024	1197.806152	-418.309540	348.328705	869.092651	-346.684418	-181.977814	894.397705	-420.407959	70.703201	1056.120850	539.219421	-4.613777	900.223633	526.594727	191.785019
-444.780243	200.515869	957.257874	-439.115936	-61.878094	959.714355	-526.168274	215.386093	574.658447	-469.251892	-120.186508	582.838318	-515.701294	255.073349	86.703506	-524.172974	-163.530518	102.804970	-490.005554	300.529022	1440.912231	-424.009125	-109.595932	1453.911499	-399.701843	94.334648	1460.857300	-423.804077	106.700996	1758.229980	-525.207886	401.453461	1167.422363	-464.848938	-239.251221	1197.821533	-418.356110	348.255493	869.079651	-347.090637	-182.199646	894.206665	-420.362244	70.698891	1056.118896	539.327454	-5.019623	900.341675	526.599731	191.739502
-444.738312	200.535080	957.255310	-439.134186	-61.858604	959.728882	-526.131104	215.353745	574.655640	-469.249939	-120.206871	582.812988	-515.706360	255.086746	86.691566	-524.207031	-163.546204	102.811073	-489.881805	300.522644	1440.922485	-423.924225	-109.607651	1453.916992	-399.612488	94.341164	1460.841553	-423.660095	106.688438	1758.216797	-525.155151	401.464264	1167.421753	-464.881042	-239.217239	1197.821289	-418.420319	348.210480	869.063110	-347.242035	-182.259018	894.160339	-420.343903	70.719757	1056.123413	539.594360	-5.773392	900.479736	526.955078	190.607864
-444.724548	200.564423	957.247864	-439.172546	-61.815094	959.695374	-526.078918	215.325256	574.639160	-469.210602	-120.215919	582.812927	-515.665710	255.080521	86.671776	-524.186462	-163.549301	102.841003	-489.760254	300.524658	1440.913208	-423.838867	-109.624390	1453.920776	-399.513947	94.313728	1460.815552	-423.495728	106.665451	1758.207031	-525.109497	401.465790	1167.428223	-464.926575	-239.311203	1197.811523	-418.490356	348.165527	869.031616	-347.378143	-182.269348	894.095215	-420.334412	70.742699	1056.098267	539.694702	-6.354352	900.649902	526.952576	190.431702
-444.691223	200.537781	957.219543	-439.145172	-61.832867	959.691162	-526.063782	215.339386	574.635925	-469.215851	-120.244865	582.794861	-515.673584	255.097717	86.687195	-524.220825	-163.560684	102.839256	-489.634888	300.532684	1440.921997	-423.753845	-109.616714	1453.890381	-399.419678	94.312332	1460.800537	-423.327606	106.651833	1758.188354	-525.059692	401.468597	1167.441528	-464.986481	-239.338898	1197.800049	-418.528259	348.095764	869.006042	-347.470306	-182.326691	894.052307	-420.286255	70.729347	1056.077881	539.864563	-7.114050	900.818298	527.145996	189.718201
-444.612915	200.549072	957.236877	-439.094452	-61.826420	959.683838	-526.036011	215.317780	574.638367	-469.160614	-120.257240	582.786072	-515.683472	255.099670	86.686165	-524.143127	-163.532318	102.820854	-489.512329	300.520264	1440.899414	-423.687683	-109.629196	1453.883301	-399.329071	94.306671	1460.779785	-423.157654	106.634621	1758.169189	-525.013245	401.475769	1167.466064	-464.951935	-239.275513	1197.806396	-418.583923	348.058258	869.002686	-347.583374	-182.390106	894.019531	-420.226257	70.726662	1056.084106	540.012207	-7.881147	900.959473	527.341736	188.973526
-444.563568	200.547318	957.214417	-439.045471	-61.831692	959.714600	-526.022583	215.347122	574.648438	-469.121338	-120.231331	582.765869	-515.684692	255.099365	86.688683	-524.151733	-163.544037	102.828171	-489.377075	300.521515	1440.895996	-423.641205	-109.629532	1453.866211	-399.229218	94.297394	1460.764160	-422.989960	106.623589	1758.160156	-524.950500	401.494629	1167.464355	-465.003876	-239.390961	1197.794800	-418.627625	348.024841	868.978027	-347.679840	-182.465027	893.969666	-420.173798	70.742981	1056.087158	540.299683	-8.746853	901.113953	527.724915	187.791885
-444.511841	200.548462	957.209412	-439.019165	-61.868420	959.686218	-526.057068	215.410721	574.665649	-469.142944	-120.261772	582.786316	-515.723389	255.128708	86.720161	-524.173279	-163.544754	102.829483	-489.234192	300.533630	1440.898071	-423.547607	-109.623863	1453.854370	-399.125336	94.283600	1460.747314	-422.808838	106.603996	1758.138062	-524.901672	401.514679	1167.462646	-465.024017	-239.423859	1197.796509	-418.661987	347.998810	868.955444	-347.743469	-182.527954	893.934143	-420.118652	70.714493	1056.067139	540.588135	-9.502352	901.236450	527.998840	186.992264
-444.480408	200.571472	957.194946	-438.974762	-61.871181	959.676453	-526.017029	215.415283	574.652954	-469.026581	-120.162918	582.791199	-515.663086	255.092224	86.698875	-524.098877	-163.521576	102.805870	-489.118286	300.551483	1440.871094	-423.497833	-109.623062	1453.834839	-399.033752	94.283371	1460.745972	-422.620850	106.584785	1758.126221	-524.825500	401.538879	1167.466064	-464.995056	-239.400589	1197.795532	-418.712921	347.993530	868.907654	-347.815002	-182.597137	893.898438	-420.065826	70.727592	1056.051636	540.806946	-10.293283	901.363892	528.228088	186.228943
-443.233276	199.097351	957.009705	-435.305115	-63.976860	961.636108	-525.288940	214.626114	574.464844	-468.995941	-120.103073	583.522766	-515.168091	255.033768	86.623512	-524.182556	-163.534195	102.811852	-488.996063	300.568390	1440.856445	-423.421783	-109.629005	1453.827393	-398.946075	94.275108	1460.704590	-422.439026	106.577332	1758.105713	-524.762207	401.547150	1167.447144	-464.948212	-239.369965	1197.833740	-418.742126	348.007355	868.885559	-347.868927	-182.693146	893.860046	-418.349854	69.909874	1057.082153	541.050537	-11.049349	901.406372	528.473206	185.706772
-443.130554	199.009491	957.002808	-435.074493	-64.121643	961.758667	-525.205139	214.558685	574.426270	-468.999695	-120.134491	583.566162	-515.127808	255.029694	86.618698	-524.200317	-163.542267	102.818741	-488.886139	300.583191	1440.839966	-423.340302	-109.609901	1453.818604	-398.845520	94.287155	1460.700928	-422.276886	106.561234	1758.057129	-524.702271	401.565948	1167.429321	-464.933472	-239.385284	1197.828979	-418.758759	348.004578	868.836914	-347.914032	-182.772537	893.846802	-418.215118	69.850441	1057.145386	541.403076	-12.136587	901.497986	529.037415	184.332504
-443.068726	199.096634	957.029053	-435.126251	-64.016212	961.708923	-525.239685	214.614182	574.461975	-468.897064	-120.043121	583.538086	-515.143799	255.045944	86.619377	-523.724121	-163.291702	102.671883	-488.765167	300.601807	1440.848267	-423.290253	-109.612335	1453.812256	-398.775208	94.285065	1460.675537	-422.092682	106.556618	1758.059326	-524.627319	401.597473	1167.435547	-464.946472	-239.464966	1197.844971	-418.782776	348.074860	868.811462	-347.943665	-182.855530	893.840454	-418.191376	69.910141	1057.130493	541.585938	-12.993278	901.529724	529.291199	183.783813
-443.030060	199.155502	957.045166	-435.131622	-63.968365	961.677368	-525.240295	214.644745	574.502136	-468.885895	-120.053734	583.533630	-515.156555	255.047440	86.622147	-523.775513	-163.314957	102.668556	-488.640503	300.629730	1440.849365	-423.226166	-109.608871	1453.800293	-398.673035	94.270317	1460.658813	-421.899872	106.551865	1758.035034	-524.547058	401.617218	1167.434082	-464.925537	-239.497391	1197.838867	-418.789734	348.092102	868.777527	-347.966858	-182.980087	893.815735	-418.153961	69.942741	1057.118896	541.905518	-14.005571	901.593445	529.715271	182.879364
-442.969543	199.149948	957.035156	-435.091003	-63.997017	961.678955	-525.191956	214.592804	574.494568	-468.835571	-120.089706	583.513062	-515.140625	255.018387	86.630920	-523.775024	-163.315445	102.673271	-488.672668	300.540588	1440.665894	-423.156555	-109.611641	1453.785889	-398.595947	94.261421	1460.642212	-421.695313	106.574310	1757.993774	-524.493408	401.662201	1167.433105	-464.916534	-239.537247	1197.845825	-418.784027	348.138000	868.766296	-347.967590	-183.078384	893.802734	-418.096863	69.928322	1057.113159	542.267761	-15.066540	901.634216	530.226624	181.907242
-442.939575	199.155060	957.034546	-435.077759	-63.943668	961.654419	-525.194336	214.648346	574.485718	-468.881256	-120.164894	583.486267	-515.156250	255.032120	86.626869	-523.821655	-163.335571	102.694893	-488.440948	300.661896	1440.836914	-423.062836	-109.613762	1453.791870	-398.498260	94.277779	1460.620239	-421.593811	106.476761	1757.956421	-524.394836	401.658203	1167.438843	-464.907166	-239.640335	1197.848633	-418.770721	348.189301	868.728149	-347.958954	-183.193375	893.796753	-418.050140	69.948425	1057.095459	542.848328	-16.181522	901.646240	531.069702	180.397003
-442.874176	199.181808	957.025208	-435.072693	-63.925865	961.653076	-525.162659	214.666214	574.489441	-468.773621	-120.110123	583.473633	-515.145203	255.031052	86.628761	-524.185791	-163.556808	102.857964	-488.456268	300.542847	1440.643311	-422.998322	-109.604370	1453.784668	-398.418610	94.278671	1460.616699	-421.427307	106.495567	1757.939819	-524.341736	401.722321	1167.433228	-464.878418	-239.681778	1197.871826	-418.772308	348.276550	868.706604	-347.915405	-183.309402	893.811707	-418.010742	69.968903	1057.089233	543.393616	-17.393261	901.681885	532.034851	178.930267
-442.818939	199.178818	957.026855	-435.000488	-63.918972	961.648804	-525.144897	214.670868	574.496399	-468.738586	-120.136528	583.450012	-515.190125	255.052872	86.643394	-523.820496	-163.348892	102.731758	-488.213806	300.661469	1440.813110	-422.940521	-109.620857	1453.774658	-398.337860	94.266838	1460.596924	-421.260925	106.502655	1757.925049	-524.243469	401.708679	1167.458130	-464.842865	-239.707153	1197.899048	-418.738770	348.328339	868.701416	-347.888611	-183.435059	893.809204	-417.948578	69.970039	1057.088257	543.562744	-18.256800	901.681702	532.052368	178.899841
-442.751648	199.170486	957.011169	-434.947784	-63.922626	961.643860	-525.095337	214.676697	574.476074	-468.668427	-120.147369	583.470154	-515.144287	255.047394	86.645065	-523.780701	-163.335693	102.717209	-488.125458	300.670715	1440.810913	-422.863342	-109.617455	1453.783813	-398.245422	94.275787	1460.579590	-421.110077	106.519043	1757.913696	-524.184387	401.731140	1167.479248	-464.799927	-239.734634	1197.912109	-418.716278	348.396942	868.685364	-347.813324	-183.546753	893.814453	-417.889221	69.966896	1057.078003	543.697327	-19.776247	901.689148	532.713074	177.700485
-442.698029	199.167007	956.997498	-434.891174	-63.920872	961.649658	-525.067810	214.685165	574.479919	-468.586578	-120.122017	583.458740	-515.171997	255.065292	86.641647	-523.712219	-163.316315	102.716248	-488.015900	300.667633	1440.821167	-422.815887	-109.615120	1453.765015	-398.158661	94.271126	1460.558472	-420.951599	106.527382	1757.902222	-524.107910	401.745392	1167.485718	-464.784149	-239.773132	1197.928955	-418.652222	348.485107	868.678162	-347.742981	-183.657730	893.817261	-417.816864	69.974022	1057.070190	544.017761	-20.878674	901.738159	533.174316	176.674713
-442.668945	199.171524	956.999268	-434.864380	-63.913864	961.620239	-525.049927	214.709045	574.486450	-468.522766	-120.055504	583.394470	-515.149414	255.074738	86.663887	-523.692200	-163.312561	102.749161	-487.911957	300.687225	1440.813965	-422.731750	-109.611984	1453.776733	-398.076508	94.273911	1460.552490	-420.808594	106.535934	1757.897705	-524.031128	401.792725	1167.487061	-464.742828	-239.831985	1197.943604	-418.625549	348.566650	868.671631	-347.667694	-183.786957	893.837097	-417.771362	69.968483	1057.052856	544.428284	-21.883400	901.717773	533.596191	175.761658
-442.607483	199.169540	956.985962	-434.816345	-63.907295	961.600159	-525.030640	214.744507	574.501038	-468.499542	-120.118027	583.413330	-515.150330	255.074799	86.667610	-523.738159	-163.330322	102.735336	-487.804352	300.685608	1440.803223	-422.665924	-109.606773	1453.774414	-397.989441	94.275887	1460.560181	-420.663452	106.540421	1757.886597	-523.945068	401.802917	1167.497070	-464.681885	-239.844208	1197.956665	-418.558685	348.646362	868.674561	-347.572418	-183.871735	893.855042	-417.709991	69.967430	1057.034790	545.463501	-22.794210	901.717407	534.941040	174.919617
-442.548340	199.162598	956.993591	-434.753052	-63.905415	961.618347	-525.004700	214.767090	574.506104	-468.388733	-120.020630	583.392151	-515.151245	255.056244	86.685730	-523.698547	-163.309387	102.746132	-487.698730	300.694214	1440.808472	-422.593628	-109.607162	1453.786865	-397.932831	94.277802	1460.540527	-420.496521	106.636688	1757.922729	-523.858643	401.856995	1167.528442	-464.607605	-239.896515	1197.974609	-418.485840	348.713409	868.676453	-347.481354	-183.985199	893.877869	-417.644104	69.969353	1057.046631	545.627258	-24.386465	901.664429	535.818726	173.317108
-442.474396	199.168549	956.999756	-434.700775	-63.892815	961.604309	-524.968567	214.716644	574.511353	-468.400818	-120.100365	583.401245	-515.153015	255.073608	86.645760	-524.120667	-163.515976	102.873375	-487.592560	300.690460	1440.808472	-422.515900	-109.616844	1453.813965	-397.865143	94.277443	1460.544189	-420.356812	106.626678	1757.942139	-523.767883	401.880066	1167.538818	-464.540558	-239.891464	1197.994385	-418.399963	348.802124	868.675110	-347.394592	-184.079147	893.903198	-417.574402	69.969612	1057.041504	546.136169	-25.557846	901.608765	536.770813	172.249329
-442.402893	199.139618	956.993225	-434.597351	-63.915668	961.627869	-524.927063	214.741196	574.498413	-468.202179	-119.886688	583.342957	-515.152710	255.050171	86.639313	-523.592224	-163.260254	102.744637	-487.521393	300.711182	1440.807495	-422.496490	-109.603638	1453.808228	-397.800171	94.270912	1460.541016	-420.189850	106.641769	1757.919434	-523.677551	401.921783	1167.561646	-464.540314	-239.724762	1197.976074	-418.284088	348.882019	868.660828	-347.267212	-184.166458	893.895020	-417.493805	69.957336	1057.051270	546.842773	-26.778122	901.612732	538.478394	170.963791
-442.323395	199.150970	956.989441	-434.544800	-63.906719	961.615540	-524.938782	214.772339	574.519775	-468.265503	-120.072403	583.385681	-515.162109	255.055374	86.667717	-524.129517	-163.517960	102.908409	-487.440002	300.693573	1440.786499	-422.414734	-109.593513	1453.801758	-397.716797	94.265656	1460.536133	-420.102325	106.610489	1757.940186	-523.575928	401.973602	1167.570313	-464.425293	-239.722565	1197.997192	-418.180328	348.975891	868.665771	-347.162506	-184.267212	893.914917	-417.418579	69.962387	1057.041260	547.515625	-27.801916	901.610840	539.503662	169.705750
-442.248779	199.144806	956.994690	-434.445068	-63.916084	961.629456	-524.919006	214.742813	574.510376	-468.216095	-120.110901	583.386108	-515.163147	255.057632	86.684547	-524.179443	-163.530533	102.943565	-487.345703	300.713196	1440.824951	-422.335083	-109.570221	1453.825928	-397.655090	94.279144	1460.542969	-419.988129	106.609512	1757.935791	-523.477356	402.014801	1167.585327	-464.295685	-239.666382	1198.034302	-418.033905	349.102448	868.669067	-347.050659	-184.322693	893.925781	-417.328156	69.959885	1057.050049	548.057190	-28.082962	901.599670	539.876953	168.779968
-442.153381	199.125137	956.974487	-434.363556	-63.963795	961.628906	-524.858521	214.731064	574.506470	-468.181427	-120.147888	583.389160	-515.126770	255.053452	86.684624	-523.734375	-163.291855	102.797668	-487.253265	300.731750	1440.816650	-422.288513	-109.588402	1453.820557	-397.589905	94.269760	1460.534668	-419.883850	106.604584	1757.937744	-523.366150	402.045166	1167.598022	-464.113892	-239.897202	1198.067261	-417.903564	349.210480	868.688965	-346.671539	-184.159409	894.092468	-417.242279	69.932083	1057.040039	548.826355	-29.403158	901.587769	541.803772	168.187500
-442.061920	199.152023	957.005615	-434.290771	-63.901752	961.608215	-524.846497	214.747757	574.555115	-468.091858	-120.131599	583.337891	-515.140259	255.050491	86.679276	-523.690735	-163.296722	102.805954	-487.182312	300.735260	1440.835205	-422.221252	-109.577499	1453.833252	-397.520416	94.276512	1460.526489	-419.785706	106.600319	1757.943604	-523.239075	402.102997	1167.612061	-464.033478	-239.950745	1198.081787	-417.750793	349.293549	868.714355	-346.517883	-184.217941	894.112061	-417.151367	69.956345	1057.043945	548.989014	-31.006947	901.456604	543.083435	166.547607
-441.991913	199.124634	957.000977	-434.189606	-63.921761	961.632202	-524.791016	214.722763	574.542603	-468.010895	-120.103798	583.366089	-515.131592	255.040771	86.693115	-523.700134	-163.300003	102.807632	-487.098724	300.720825	1440.821045	-422.173065	-109.561356	1453.851685	-397.468140	94.280479	1460.544800	-419.686401	106.598221	1757.948853	-523.133667	402.140747	1167.623657	-463.950378	-240.001389	1198.106934	-417.607391	349.390320	868.733215	-346.426697	-184.270416	894.115723	-417.070953	69.945679	1057.054321	549.501160	-31.875845	901.365356	544.330627	166.198685
-441.897308	199.098557	957.010010	-434.117523	-63.912369	961.636719	-524.721985	214.707458	574.556335	-467.969574	-120.155045	583.336975	-515.103333	255.013062	86.677666	-523.677734	-163.269699	102.815048	-487.034607	300.712891	1440.845337	-422.094055	-109.549934	1453.847290	-397.397522	94.280617	1460.543335	-419.586670	106.595520	1757.964966	-523.020569	402.186066	1167.637939	-463.825958	-240.015442	1198.117432	-417.456024	349.458282	868.747803	-346.273895	-184.316757	894.162231	-416.987732	69.934196	1057.061279	550.142578	-32.806522	901.293091	545.805420	165.316528
-441.835297	199.082016	956.996948	-434.019043	-63.932129	961.649353	-524.667358	214.719788	574.556458	-467.909607	-120.185776	583.357605	-515.086975	255.014236	86.684601	-523.675110	-163.273102	102.828766	-486.940796	300.721741	1440.873291	-422.044556	-109.559052	1453.861328	-397.337982	94.297096	1460.555420	-419.497864	106.592880	1757.970093	-522.903992	402.218628	1167.665405	-463.755615	-240.040222	1198.151367	-417.325348	349.523865	868.774170	-346.358307	-184.593353	894.051453	-416.903992	69.928558	1057.059937	550.865051	-34.441597	901.908997	547.736145	163.896866
-441.743591	199.065750	957.000244	-433.907715	-63.941757	961.661255	-524.619019	214.742111	574.582520	-467.827515	-120.140404	583.371399	-515.105408	255.016602	86.687363	-523.602844	-163.236984	102.831039	-486.881714	300.736511	1440.866577	-421.973999	-109.536438	1453.870850	-397.279816	94.296272	1460.556519	-419.393951	106.596558	1757.980225	-522.769043	402.277496	1167.665771	-463.631104	-240.047607	1198.175415	-417.171143	349.601776	868.779907	-346.186035	-184.644745	894.079041	-416.806305	69.920326	1057.068237	552.877808	-33.080502	901.314087	549.407349	163.619766
-441.657776	199.071304	956.990479	-433.842712	-63.937164	961.664612	-524.560181	214.784943	574.583740	-467.782013	-120.166817	583.368958	-515.135376	255.019730	86.691307	-523.612793	-163.243729	102.844810	-486.802612	300.732605	1440.875366	-421.939423	-109.530426	1453.866821	-397.224640	94.296562	1460.570435	-419.300812	106.599632	1757.993530	-522.655273	402.295593	1167.678955	-463.540192	-240.041794	1198.144165	-416.986023	349.681824	868.809998	-345.996307	-184.663040	894.100952	-416.725708	69.928764	1057.063843	553.531799	-33.584835	901.100098	550.806152	163.400757
-441.548462	199.053497	956.974426	-433.744537	-63.947277	961.667358	-524.501465	214.787445	574.578491	-467.481049	-119.845749	583.288635	-515.133118	255.024307	86.717979	-523.830017	-163.386673	102.915848	-486.752716	300.713867	1440.861084	-421.886688	-109.521019	1453.884277	-397.160217	94.292374	1460.562622	-419.203186	106.601135	1757.991699	-522.507263	402.342865	1167.681274	-463.456665	-240.032150	1198.140869	-416.825836	349.756927	868.810486	-345.805573	-184.694138	894.122192	-416.627289	69.920799	1057.058228	554.245178	-34.367767	900.907227	552.512817	162.291885
-441.466461	199.071411	956.987732	-433.679901	-63.920063	961.634277	-524.435425	214.832947	574.597595	-467.525452	-120.044830	583.332214	-515.147278	255.002228	86.714798	-523.560486	-163.210541	102.815895	-486.671204	300.734955	1440.876099	-421.820526	-109.536102	1453.876465	-397.113373	94.293564	1460.549561	-419.104523	106.599571	1757.990845	-522.384888	402.350616	1167.684448	-463.365875	-240.030212	1198.096191	-416.612854	349.806732	868.848694	-345.605103	-184.682312	894.132263	-416.547211	69.925018	1057.047363	554.920532	-35.162170	900.751709	554.442810	161.633163
-441.380310	199.043045	956.953247	-433.579987	-63.938858	961.643433	-524.352905	214.800751	574.590210	-467.505035	-120.108109	583.323486	-515.087158	254.996475	86.700241	-523.514771	-163.190948	102.825768	-486.617249	300.744843	1440.886353	-421.784912	-109.547653	1453.879150	-397.054504	94.287369	1460.557739	-419.014282	106.601105	1758.001221	-522.239746	402.355499	1167.676270	-463.269501	-239.984436	1198.081177	-416.383057	349.883423	868.874512	-345.395203	-184.665588	894.155396	-416.449097	69.918968	1057.033203	555.552551	-35.836575	900.569214	556.057800	160.708572
-441.264374	199.043732	956.971924	-433.481079	-63.937199	961.640320	-524.274780	214.777740	574.586426	-467.461426	-120.122299	583.326660	-515.056885	254.987549	86.718910	-523.967346	-163.432739	102.969513	-486.543579	300.740448	1440.886475	-421.746094	-109.539223	1453.883789	-397.013458	94.286041	1460.562378	-418.905304	106.596405	1758.001953	-522.114014	402.349854	1167.674316	-463.162842	-239.964584	1198.088013	-416.170258	349.928558	868.894409	-345.218781	-184.629181	894.179871	-416.346863	69.910553	1057.042236	555.743835	-36.941784	899.910889	557.645935	160.107483
-441.137115	199.077240	956.961243	-433.347382	-63.946304	961.663086	-524.212524	214.775070	574.592407	-467.330475	-120.041382	583.313965	-515.067688	254.983398	86.746338	-523.464417	-163.153458	102.814125	-486.514099	300.746338	1440.903931	-421.705597	-109.530609	1453.895386	-396.967346	94.267815	1460.570557	-418.805359	106.596497	1758.002441	-521.987244	402.351410	1167.654419	-463.096191	-239.969742	1198.063477	-415.925659	349.964874	868.901917	-345.002808	-184.594299	894.207947	-416.230408	69.934967	1057.051025	555.448608	-38.381279	899.859436	558.864258	159.645859
-441.046234	199.042465	956.945190	-433.213226	-64.019341	961.691772	-524.141235	214.781937	574.585388	-467.369415	-120.103027	583.309326	-515.082642	254.976669	86.727409	-523.524536	-163.148956	102.886719	-486.444458	300.745239	1440.921021	-421.673157	-109.554932	1453.903442	-396.923615	94.281898	1460.571045	-418.693542	106.604012	1758.012695	-521.872498	402.349823	1167.652466	-462.970734	-239.897705	1198.052368	-415.726288	349.992035	868.927795	-344.555115	-184.293549	894.382874	-416.128204	69.900505	1057.059082	556.112854	-39.034111	899.669617	560.507141	159.006317
-440.944031	199.056534	956.973389	-433.140350	-64.009293	961.713074	-524.082764	214.784042	574.613586	-467.280212	-120.067017	583.331787	-515.090759	254.982071	86.753586	-523.537476	-163.137787	102.914658	-486.398071	300.735443	1440.908447	-421.639038	-109.560165	1453.923706	-396.884827	94.285782	1460.579956	-418.567841	106.607605	1758.012451	-521.752075	402.370697	1167.658569	-462.873108	-239.871109	1198.022095	-415.511261	350.046997	868.984985	-344.326630	-184.230759	894.434998	-416.046021	69.907478	1057.085083	556.770691	-39.662888	899.513611	562.139160	158.394867
-440.842346	199.057968	956.980347	-433.026581	-64.011337	961.719849	-524.042603	214.814941	574.620056	-467.214722	-120.076096	583.357117	-515.096741	254.959229	86.749092	-523.592651	-163.113388	102.936905	-486.347656	300.728882	1440.916504	-421.606659	-109.557243	1453.932739	-396.848389	94.274887	1460.572998	-418.443939	106.622375	1758.004883	-521.626709	402.378571	1167.670288	-462.742401	-239.827255	1198.088501	-415.342377	350.082458	869.008423	-344.430206	-184.400986	894.333557	-415.946991	69.907822	1057.093872	557.233948	-39.902378	899.354919	563.318298	158.316071
-440.754242	199.052017	956.981873	-432.934021	-64.020935	961.714722	-523.966553	214.805054	574.622803	-467.161163	-120.041206	583.376526	-514.994812	254.944275	86.740280	-523.615295	-163.117874	102.951981	-486.272339	300.734558	1440.924072	-421.566772	-109.570938	1453.941162	-396.807831	94.261398	1460.558960	-418.304901	106.625877	1757.994385	-521.492554	402.415253	1167.686768	-462.762543	-239.655731	1198.008789	-415.129181	350.114105	869.029419	-344.255310	-184.364487	894.334534	-415.859497	69.897804	1057.092651	557.688538	-40.217884	899.206909	564.625061	157.636292
-440.665466	199.022827	956.972534	-432.828583	-64.033905	961.726257	-523.881287	214.780807	574.624512	-467.084991	-120.029121	583.353516	-514.854736	254.923798	86.733299	-524.123413	-163.359650	103.115608	-486.218109	300.734680	1440.918335	-421.531647	-109.566795	1453.932495	-396.750854	94.240448	1460.552612	-418.190765	106.578247	1757.952393	-521.372375	402.424133	1167.692383	-462.579620	-239.838821	1198.025757	-414.915466	350.153961	869.066895	-344.104370	-184.288956	894.386414	-415.761902	69.885986	1057.093506	558.210083	-40.474411	899.088989	565.920898	157.115387
-440.567749	199.008636	956.979675	-432.743378	-64.024071	961.733826	-523.779968	214.732590	574.618286	-467.025513	-120.038231	583.344299	-514.815308	254.924271	86.756325	-524.077087	-163.365936	103.150459	-486.147858	300.724426	1440.940063	-421.506592	-109.585396	1453.917358	-396.710236	94.238670	1460.534912	-418.044037	106.575623	1757.931152	-521.215942	402.434265	1167.691406	-462.490845	-239.836884	1197.991699	-414.708649	350.193512	869.095764	-343.933380	-184.221451	894.404541	-415.683197	69.882851	1057.103516	558.622131	-40.575981	898.973145	566.900940	156.904861
-440.467285	199.003067	956.984009	-432.652832	-64.027832	961.729492	-523.725891	214.751541	574.640320	-466.973175	-120.048019	583.350342	-514.810730	254.894318	86.753731	-523.120544	-162.890289	102.725288	-486.065887	300.718323	1440.959351	-421.452637	-109.599442	1453.906860	-396.659485	94.207458	1460.533813	-417.882874	106.572685	1757.911865	-521.078613	402.433167	1167.712036	-462.383331	-239.837601	1197.969849	-414.494781	350.198181	869.130859	-343.755737	-184.138443	894.425903	-415.588501	69.874191	1057.103882	558.991333	-40.716557	898.947571	567.958862	156.260941
-440.372620	198.985214	956.996582	-432.532745	-64.022324	961.723145	-523.676147	214.794373	574.642151	-466.878754	-120.075752	583.342834	-514.818970	254.894592	86.768562	-523.140991	-162.878479	102.726532	-486.001953	300.721222	1440.954590	-421.416870	-109.603836	1453.888550	-396.607697	94.189545	1460.520874	-417.710785	106.569092	1757.897949	-520.936401	402.457764	1167.689697	-462.276031	-239.751450	1197.940552	-414.303192	350.193817	869.158020	-343.593170	-184.067673	894.454102	-415.483063	69.863167	1057.107544	559.297913	-40.735237	898.914551	568.668579	156.574585
-440.288452	199.013504	956.979980	-432.459381	-64.019554	961.719482	-523.596069	214.766144	574.632935	-466.768219	-120.011032	583.349854	-514.845520	254.899689	86.785538	-523.083313	-162.859177	102.721680	-485.934509	300.723480	1440.955933	-421.393372	-109.626907	1453.889893	-396.552582	94.178917	1460.490356	-417.533173	106.568443	1757.878784	-520.824036	402.435944	1167.694702	-462.221252	-239.751343	1197.922485	-414.062988	350.180115	869.197266	-343.421936	-183.951172	894.482788	-415.408203	69.882317	1057.098145	559.567993	-40.559338	898.943909	569.151550	156.929565
-440.206604	199.000992	957.008423	-432.352234	-64.028893	961.747009	-523.550598	214.994080	574.684143	-466.739471	-120.047134	583.373657	-514.920898	254.906860	86.805557	-523.378052	-163.045990	102.880569	-485.825287	300.715515	1440.973022	-421.325439	-109.651764	1453.888550	-396.509949	94.157242	1460.473511	-417.354004	106.556503	1757.858032	-520.686768	402.425507	1167.688110	-462.142975	-239.711304	1197.878174	-413.865723	350.152313	869.223145	-343.018341	-183.621140	894.649841	-415.323212	69.872849	1057.128174	560.167236	-40.154217	899.087036	569.596191	157.024582
-440.139526	198.997559	956.992920	-432.295868	-64.026398	961.728027	-523.437805	214.856873	574.648499	-466.682800	-120.019669	583.349609	-514.883667	254.899017	86.787689	-523.379272	-163.041351	102.856514	-485.735229	300.707733	1440.989624	-421.300140	-109.656975	1453.872314	-396.448181	94.166069	1460.466187	-417.166412	106.553925	1757.832397	-520.579224	402.455139	1167.686523	-462.068481	-239.678970	1197.847168	-413.698334	350.114655	869.235352	-342.862732	-183.527542	894.685669	-415.259277	69.870331	1057.110474	560.373657	-40.026882	899.158142	569.789978	156.785751
-440.062408	198.993362	957.000854	-432.226959	-64.065720	961.733215	-523.438354	214.893234	574.653687	-466.604645	-119.980270	583.381165	-514.914185	254.901596	86.810440	-523.321533	-163.002899	102.868828	-485.639465	300.711700	1440.989136	-421.225739	-109.671051	1453.873779	-396.385559	94.149895	1460.462036	-416.951965	106.557022	1757.783813	-520.445862	402.443237	1167.680542	-462.014832	-239.628632	1197.824829	-413.526825	350.062744	869.252197	-342.697845	-183.403198	894.700806	-415.181122	69.846725	1057.115967	560.475830	-39.817329	899.216675	569.847961	157.098145
-440.009766	198.991028	956.995422	-432.199310	-64.075424	961.730530	-523.352966	214.811218	574.652405	-466.593689	-119.966858	583.318420	-514.910278	254.901779	86.804680	-523.379150	-163.024490	102.894630	-485.565369	300.708405	1440.995117	-421.192749	-109.687065	1453.862061	-396.321808	94.120911	1460.426758	-416.791687	106.510536	1757.790283	-520.326843	402.456543	1167.698975	-461.956299	-239.636261	1197.809814	-413.352386	350.040161	869.278748	-342.565338	-183.298874	894.724426	-415.138824	69.839706	1057.111450	560.516052	-39.504261	899.217285	569.532288	157.658142
-439.942322	199.015366	956.986084	-432.142822	-64.055885	961.696167	-523.324036	214.919937	574.681396	-466.554047	-119.975090	583.355957	-514.938049	254.887772	86.828369	-523.399963	-163.021255	102.890442	-485.463715	300.710419	1441.011475	-421.130493	-109.704834	1453.845825	-396.264038	94.095787	1460.399658	-416.608795	106.481522	1757.771118	-520.218506	402.464691	1167.704956	-461.897278	-239.645584	1197.778198	-413.195770	349.999756	869.299438	-342.463776	-183.220764	894.723145	-415.065186	69.851746	1057.087280	560.565979	-39.173107	899.242126	569.194641	157.993790
-439.902618	199.026291	956.982788	-432.091797	-64.102257	961.681824	-523.274231	214.846436	574.674805	-466.473480	-119.915642	583.311035	-514.940430	254.876602	86.834183	-523.282532	-162.975098	102.867592	-485.525146	300.584076	1440.827026	-421.062225	-109.710083	1453.841675	-396.187744	94.087891	1460.388916	-416.430939	106.454185	1757.750732	-520.110291	402.526764	1167.666138	-461.850739	-239.619797	1197.762695	-413.038849	349.960938	869.304260	-342.572540	-183.366241	894.597046	-415.010193	69.830566	1057.076538	560.558594	-38.776566	899.243469	568.646057	158.445648
-439.807068	199.017807	956.977173	-432.011139	-64.106384	961.715515	-523.205383	214.839951	574.661255	-466.456421	-119.963745	583.325684	-514.936768	254.871994	86.827240	-523.371216	-163.008224	102.858879	-485.312347	300.721680	1441.007813	-421.000031	-109.717232	1453.830078	-396.104584	94.065689	1460.356812	-416.261444	106.433640	1757.734863	-519.960205	402.484558	1167.663330	-461.793854	-239.595474	1197.769409	-412.903870	349.927490	869.291138	-342.487244	-183.284149	894.598511	-414.927155	69.837563	1057.091309	560.574036	-38.316986	899.277771	567.957092	159.072922
-439.756683	199.003662	956.982483	-431.969116	-64.108124	961.722168	-523.163086	214.859818	574.653198	-466.413849	-119.999962	583.324036	-514.955750	254.890930	86.826157	-523.380066	-163.021591	102.917969	-485.210938	300.727051	1440.986084	-420.924255	-109.724548	1453.828247	-396.040680	94.070335	1460.362427	-416.103088	106.419884	1757.728638	-519.847168	402.486755	1167.673828	-461.715302	-239.569778	1197.757080	-412.759705	349.906952	869.300354	-342.401337	-183.209351	894.601685	-414.871094	69.829834	1057.095215	560.545837	-37.897099	899.296936	567.287109	159.163605
-439.658966	199.027527	956.997314	-431.894470	-64.157990	961.751526	-523.111328	214.919434	574.681274	-466.348907	-120.001877	583.325684	-514.997375	254.884247	86.859215	-523.789734	-163.273697	103.123253	-485.130981	300.714447	1440.986694	-420.863708	-109.739662	1453.823975	-395.980225	94.064621	1460.354492	-415.952576	106.392303	1757.696411	-519.712463	402.489441	1167.660889	-461.662933	-239.568222	1197.751221	-412.645233	349.877716	869.296082	-342.348145	-183.137100	894.589417	-414.801178	69.819298	1057.120728	560.408997	-37.222954	899.302307	566.202148	160.170013
-439.601013	199.017441	956.998596	-431.851746	-64.164131	961.755005	-523.067322	214.952774	574.701721	-466.336853	-120.047478	583.332214	-515.058899	254.889572	86.844231	-523.770142	-163.291077	103.134567	-485.043762	300.704102	1441.000122	-420.793549	-109.749016	1453.809814	-395.893097	94.062752	1460.351074	-415.785339	106.366379	1757.709839	-519.595276	402.486206	1167.648438	-461.609924	-239.535934	1197.723633	-412.537750	349.851929	869.286560	-342.295868	-183.069412	894.600586	-414.748230	69.810867	1057.122559	560.235229	-36.571243	899.331543	565.101563	161.015289
-439.552856	199.021713	956.990967	-431.845123	-64.143005	961.743103	-523.031067	214.982422	574.715393	-466.313751	-120.069374	583.319031	-515.102905	254.901367	86.851387	-523.840332	-163.319427	103.151711	-484.943359	300.693146	1440.990601	-420.736816	-109.739326	1453.807617	-395.810333	94.041969	1460.335327	-415.637512	106.347572	1757.702148	-519.486328	402.457855	1167.633301	-461.543457	-239.535187	1197.713013	-412.435089	349.805725	869.282715	-342.265594	-183.008530	894.571594	-414.706757	69.819199	1057.109863	560.069824	-35.956898	899.322144	564.061462	161.580215
-439.503265	198.963882	956.972351	-431.796753	-64.209435	961.752197	-523.012207	214.910019	574.664185	-466.247009	-120.065918	583.312561	-515.153931	254.868179	86.822426	-523.346436	-163.061722	103.002579	-484.969391	300.569275	1440.806763	-420.659668	-109.746315	1453.782471	-395.736420	94.050911	1460.327393	-415.489685	106.320770	1757.685547	-519.384399	402.480652	1167.593018	-461.538086	-239.294067	1197.628174	-412.343994	349.746277	869.273193	-342.237396	-182.965836	894.513123	-414.664459	69.767006	1057.106323	559.921082	-35.238903	899.320435	562.920898	161.918198
-439.425293	198.973618	956.968201	-431.745514	-64.201508	961.739685	-522.950989	214.936829	574.683594	-466.159119	-120.074348	583.313965	-515.166931	254.864609	86.817604	-523.318848	-163.056015	102.982727	-484.881439	300.554810	1440.776367	-420.587128	-109.763962	1453.766479	-395.657135	94.039429	1460.295410	-415.346039	106.302330	1757.673706	-519.284546	402.438385	1167.561890	-461.406464	-239.458115	1197.674194	-412.265961	349.717926	869.239746	-342.251312	-182.920044	894.475830	-414.590332	69.770836	1057.096069	559.595825	-34.318939	899.272278	561.476074	163.310532
-439.384949	198.987976	956.958435	-431.747314	-64.231758	961.710693	-522.837646	214.858444	574.659241	-466.185608	-120.121750	583.275574	-515.115112	254.877426	86.814308	-523.378357	-163.090027	102.996170	-484.761292	300.566223	1440.766479	-420.513428	-109.770973	1453.761841	-395.564117	94.034737	1460.272583	-415.218140	106.285141	1757.664063	-519.174866	402.432220	1167.547485	-461.342438	-239.442078	1197.646240	-412.220978	349.658905	869.230774	-342.256531	-182.915543	894.438477	-414.559113	69.752274	1057.074341	559.352417	-33.471378	899.248169	560.228821	163.737427
-439.336060	198.891495	956.903381	-431.701813	-64.263107	961.740173	-522.789551	214.862640	574.625671	-466.159973	-120.111633	583.269470	-515.115967	254.884323	86.859810	-523.782410	-163.312912	103.133728	-484.503662	300.695862	1440.930542	-420.453979	-109.769272	1453.724976	-395.472443	94.024376	1460.262939	-415.090210	106.251961	1757.651855	-519.077148	402.360931	1167.557739	-461.321503	-239.454834	1197.615479	-412.174194	349.615601	869.191162	-342.264740	-182.875061	894.386780	-414.503998	69.720276	1057.059082	559.002014	-32.493465	899.220093	558.791138	165.103928
-439.296753	198.888733	956.905151	-431.689087	-64.292717	961.721802	-522.757141	214.849548	574.637939	-466.107544	-120.116653	583.283630	-515.083374	254.864410	86.845871	-523.756104	-163.306152	103.133919	-484.416534	300.673248	1440.920654	-420.362488	-109.773674	1453.719360	-395.386200	94.017441	1460.236084	-414.976746	106.226898	1757.654297	-519.017944	402.329834	1167.525635	-461.290741	-239.417969	1197.635376	-412.126312	349.534027	869.177185	-342.324036	-182.880417	894.349976	-414.463867	69.694588	1057.047974	558.333130	-31.909426	899.131348	557.441833	165.605759
-439.233154	198.877258	956.906738	-431.666168	-64.277290	961.739136	-522.696289	214.852707	574.647156	-466.115021	-120.155968	583.299866	-515.045532	254.858902	86.846214	-523.295959	-163.096176	103.027939	-484.286560	300.676727	1440.924072	-420.288727	-109.774910	1453.707153	-395.307709	94.010025	1460.233765	-414.868774	106.209465	1757.655151	-518.940857	402.295593	1167.536011	-461.275208	-239.415527	1197.606323	-412.118378	349.444183	869.162476	-342.353333	-182.850220	894.307434	-414.417664	69.699486	1057.056763	557.822693	-30.899343	899.116394	555.963135	166.680359
-439.169647	198.888550	956.911621	-431.626831	-64.275932	961.742554	-522.699463	214.874100	574.663940	-466.113647	-120.144356	583.282227	-515.013000	254.854935	86.848495	-523.376282	-163.112686	103.022522	-484.203979	300.654907	1440.900146	-420.241058	-109.808060	1453.716431	-395.222443	94.008659	1460.224243	-414.764038	106.171021	1757.654663	-518.866394	402.298248	1167.525879	-461.291046	-239.393723	1197.587280	-412.109772	349.404053	869.144043	-342.381409	-182.845810	894.283081	-414.360840	69.703362	1057.059814	557.374023	-29.749264	899.059143	554.535461	167.827118
-439.131409	198.852539	956.889160	-431.610321	-64.315002	961.729004	-522.643494	214.876389	574.664063	-466.105621	-120.227982	583.281189	-514.956238	254.847778	86.849586	-523.399658	-163.123245	103.026962	-484.085938	300.664124	1440.893921	-420.197113	-109.806725	1453.682739	-395.155792	93.979866	1460.215820	-414.661072	106.156654	1757.642334	-518.814392	402.266998	1167.501953	-461.299530	-239.415939	1197.572876	-412.111145	349.318665	869.111938	-342.453339	-182.845062	894.240051	-414.323181	69.667618	1057.039551	556.909485	-28.415255	899.015137	553.084778	169.568741
-439.078369	198.854950	956.872559	-431.611786	-64.283577	961.679932	-522.579346	214.842834	574.633545	-466.055847	-120.169418	583.264282	-514.935608	254.844101	86.828613	-523.375244	-163.110672	103.016327	-483.986328	300.658447	1440.875732	-420.117584	-109.825577	1453.679199	-395.074188	93.963745	1460.200562	-414.566406	106.143005	1757.631104	-518.748840	402.247253	1167.496948	-461.293732	-239.318054	1197.572266	-412.104980	349.271881	869.080078	-342.499573	-182.859634	894.203003	-414.278992	69.668846	1057.003174	556.501648	-27.241758	899.005127	551.836792	170.469452
-439.049164	198.831589	956.867188	-431.594574	-64.347694	961.681274	-522.558899	214.860413	574.624146	-466.060608	-120.220810	583.235107	-514.949646	254.841156	86.822998	-523.772827	-163.352844	103.159401	-483.869232	300.652924	1440.873169	-420.055023	-109.843102	1453.642334	-394.983826	93.944946	1460.191406	-414.453735	106.117493	1757.617676	-518.697876	402.229736	1167.503174	-461.341522	-239.374847	1197.558228	-412.129028	349.186523	869.032104	-342.570160	-182.844299	894.174255	-414.249786	69.626427	1056.999756	555.960938	-25.940269	899.031189	550.516541	171.752258
-438.975342	198.861160	956.876953	-431.563934	-64.362679	961.654114	-522.478149	214.840729	574.610413	-465.965515	-120.147018	583.250610	-514.923645	254.835724	86.846336	-523.662170	-163.319763	103.131325	-483.770630	300.650146	1440.848877	-420.030304	-109.849854	1453.630127	-394.895508	93.940552	1460.181274	-414.355682	106.109550	1757.609863	-518.647644	402.193024	1167.477783	-461.371613	-239.374924	1197.530396	-412.138306	349.134644	869.029907	-342.642456	-182.878281	894.132996	-414.191010	69.616310	1056.990112	555.487000	-24.501263	899.089294	549.176392	173.856964
-438.928253	198.865173	956.886414	-431.590607	-64.323212	961.641235	-522.434509	214.822937	574.620056	-465.981781	-120.232697	583.238586	-514.916992	254.839172	86.851837	-523.741272	-163.336044	103.130798	-483.664764	300.627594	1440.864014	-419.963440	-109.884964	1453.640991	-394.814667	93.921257	1460.161743	-414.235504	106.090775	1757.596802	-518.596313	402.184875	1167.493286	-461.395416	-239.409698	1197.518677	-412.159851	349.062225	869.004578	-342.466553	-182.655182	894.261108	-414.175812	69.624290	1056.987671	555.208740	-22.960770	899.146973	548.015198	175.727646
-438.886627	198.856049	956.892273	-431.569061	-64.325958	961.636902	-522.420959	214.876892	574.638672	-465.957367	-120.271812	583.234436	-514.947998	254.826355	86.842178	-523.785034	-163.365402	103.142578	-483.564545	300.608490	1440.852173	-419.913177	-109.891037	1453.634399	-394.728455	93.901161	1460.163330	-414.123718	106.073830	1757.597168	-518.556641	402.151428	1167.506958	-461.415436	-239.388794	1197.513428	-412.185699	348.969421	868.986328	-342.544434	-182.677307	894.266602	-414.141785	69.613091	1056.988037	554.873962	-21.504608	899.273438	546.963867	176.913269
-438.866364	198.822418	956.888977	-431.534088	-64.362640	961.625244	-522.407288	214.856064	574.641785	-465.917603	-120.241646	583.242615	-514.944824	254.816406	86.854752	-523.312500	-163.132385	103.040321	-483.466583	300.598907	1440.833984	-419.881744	-109.911674	1453.634399	-394.664886	93.879890	1460.161743	-414.010193	106.068939	1757.587402	-518.505493	402.147522	1167.507690	-461.454651	-239.456009	1197.531006	-412.213623	348.910675	868.976807	-342.657135	-182.735168	894.237244	-414.111237	69.576027	1056.979980	555.104065	-18.998035	899.311157	546.166382	178.708221
-438.819153	198.834671	956.876648	-431.562592	-64.331841	961.613159	-522.353882	214.873856	574.664246	-465.917877	-120.309464	583.229858	-514.932373	254.806091	86.874710	-523.371582	-163.134644	103.034607	-483.380188	300.585663	1440.832642	-419.813904	-109.915367	1453.638062	-394.558990	93.856682	1460.167236	-413.898621	106.054634	1757.585938	-518.478699	402.138489	1167.493896	-461.462769	-239.467636	1197.546143	-412.255341	348.851868	868.952759	-342.762146	-182.792572	894.209717	-414.093414	69.591949	1056.966064	555.496338	-16.506145	899.796265	545.260315	180.486389
-438.808411	198.854248	956.891174	-431.555908	-64.361275	961.604553	-522.337585	214.900604	574.650696	-465.872009	-120.265190	583.224304	-514.952087	254.804352	86.871185	-523.325867	-163.128036	103.046722	-483.302856	300.578979	1440.823242	-419.768768	-109.949150	1453.632080	-394.485687	93.841263	1460.170288	-413.782471	106.046455	1757.569702	-518.455017	402.111298	1167.488281	-461.484650	-239.498627	1197.571777	-412.302887	348.783661	868.920837	-342.910034	-182.875168	894.178650	-414.071320	69.578003	1056.966309	555.132690	-14.797844	900.002930	544.087158	181.107880
-438.783569	198.846451	956.880127	-431.560913	-64.347038	961.568970	-522.300842	214.882751	574.641052	-465.884064	-120.282959	583.226196	-514.980896	254.821472	86.878296	-523.739746	-163.360153	103.165047	-483.208984	300.562469	1440.812988	-419.693481	-109.961838	1453.611572	-394.401489	93.814980	1460.144653	-413.669708	106.039314	1757.555908	-518.428040	402.085083	1167.495483	-461.501465	-239.522263	1197.584229	-412.361481	348.708618	868.873230	-342.999695	-182.927231	894.171204	-414.054993	69.570045	1056.941895	554.742859	-13.372998	900.200867	543.177917	182.927811
-438.729340	198.901306	956.891724	-431.555634	-64.310196	961.530212	-522.286011	214.904190	574.673035	-465.838623	-120.243935	583.181274	-514.967224	254.830338	86.880463	-523.758728	-163.343109	103.152924	-483.138489	300.558319	1440.799927	-419.629883	-109.963165	1453.602173	-394.308258	93.804855	1460.160767	-413.555023	106.031181	1757.544678	-518.395630	402.070465	1167.490723	-461.522247	-239.559662	1197.577759	-412.408630	348.662170	868.850037	-343.112610	-182.985306	894.123535	-414.021698	69.593246	1056.928101	554.753967	-11.644862	900.308655	542.583191	184.482239
-438.694794	198.883560	956.880249	-431.524780	-64.294281	961.525940	-522.239258	214.944656	574.670959	-465.817505	-120.298370	583.167969	-514.975891	254.848557	86.872063	-523.378845	-163.117188	103.002708	-483.060120	300.561646	1440.798584	-419.551422	-109.979279	1453.598022	-394.205048	93.786369	1460.147827	-413.434723	106.024338	1757.535889	-518.374573	402.057159	1167.480347	-461.566162	-239.622391	1197.586792	-412.456757	348.627625	868.847534	-343.253265	-183.095352	894.066284	-413.986877	69.595039	1056.919678	554.583984	-9.972092	900.396667	541.771667	186.667511
-438.682648	198.911865	956.886169	-431.541046	-64.276321	961.501038	-522.219055	214.937729	574.676697	-465.783813	-120.254013	583.153076	-514.951599	254.852509	86.876831	-523.748413	-163.327332	103.130585	-482.993408	300.554260	1440.787964	-419.463593	-110.004242	1453.597046	-394.108521	93.780914	1460.161377	-413.307068	106.007980	1757.528076	-518.361328	402.023773	1167.502563	-461.572540	-239.695709	1197.616943	-412.526062	348.564636	868.825684	-343.411377	-183.232101	894.025085	-413.971191	69.604752	1056.906616	553.414490	-10.246629	900.410645	541.379456	188.281006
-438.679047	198.877853	956.887756	-431.528809	-64.330040	961.525696	-522.118286	214.875443	574.651123	-465.771210	-120.311646	583.215820	-514.919739	254.852921	86.878593	-523.693176	-163.331329	103.170868	-482.919708	300.570862	1440.812622	-419.368103	-109.997375	1453.612793	-394.025818	93.774414	1460.172119	-413.188782	105.991600	1757.530151	-518.331787	401.989227	1167.510498	-461.595642	-239.729935	1197.666748	-412.581451	348.524200	868.805908	-343.761414	-183.528061	893.905334	-413.958435	69.570114	1056.918457	553.064453	-7.735527	900.441284	539.474854	189.690353
-438.667175	198.842407	956.906616	-431.534637	-64.336159	961.549744	-522.097107	214.847321	574.655396	-465.744751	-120.315048	583.188293	-514.924255	254.857300	86.870872	-523.303772	-163.107025	103.056572	-482.859802	300.557648	1440.823975	-419.277893	-109.993835	1453.634399	-393.944031	93.780823	1460.185425	-413.069427	105.964569	1757.531860	-518.327759	401.962128	1167.531128	-461.606445	-239.804977	1197.710327	-412.625061	348.476868	868.804932	-343.892487	-183.639725	893.874146	-413.956818	69.550041	1056.940308	552.975708	-6.073060	900.469116	538.755127	191.283646
-438.646637	198.859222	956.914124	-431.532806	-64.327560	961.550903	-522.123230	214.892654	574.669495	-465.795685	-120.431602	583.216553	-514.941956	254.846619	86.894531	-523.354065	-163.121628	103.070999	-482.801666	300.550903	1440.834351	-419.203583	-110.000244	1453.618896	-393.847137	93.764732	1460.192505	-412.952026	105.934563	1757.525024	-518.327271	401.925354	1167.555664	-461.611969	-239.818115	1197.748413	-412.679474	348.414215	868.798950	-344.007660	-183.754456	893.845520	-413.945068	69.558838	1056.944580	552.939941	-4.448306	900.379089	538.186035	192.903732
-438.621307	198.860168	956.908997	-431.547394	-64.296913	961.479431	-522.052063	214.835129	574.653198	-465.720154	-120.423759	583.184021	-514.938049	254.835403	86.879616	-523.751953	-163.365326	103.199081	-482.737762	300.547546	1440.811279	-419.111206	-109.998116	1453.605835	-393.765808	93.778816	1460.188477	-412.836060	105.897675	1757.518677	-518.326843	401.915192	1167.565186	-461.593750	-239.874191	1197.770874	-412.727356	348.363068	868.776978	-344.101349	-183.878571	893.809204	-413.931427	69.547249	1056.905151	552.821716	-2.853830	900.361084	537.523071	194.454041
-438.585693	198.884155	956.889221	-431.520752	-64.336082	961.480225	-522.125977	214.902283	574.674683	-465.707306	-120.439720	583.154053	-514.966858	254.822220	86.870049	-523.783508	-163.378906	103.184311	-482.678070	300.540894	1440.804565	-419.025513	-110.006905	1453.580811	-393.669067	93.771637	1460.170410	-412.714783	105.862625	1757.490967	-518.319275	401.867584	1167.519043	-461.579865	-239.897675	1197.794556	-412.768799	348.329285	868.751953	-344.180237	-183.968597	893.754517	-413.894989	69.546150	1056.894287	552.676331	-1.164271	900.278076	536.775574	196.071091
-438.576538	198.909378	956.862854	-431.520325	-64.321526	961.428772	-522.090454	214.849243	574.661316	-465.657349	-120.403069	583.127625	-514.942261	254.785446	86.839676	-523.343506	-163.152969	103.022491	-482.633667	300.530304	1440.778809	-418.940887	-110.016853	1453.572754	-393.576233	93.772827	1460.143555	-412.600647	105.829124	1757.432617	-518.324097	401.872375	1167.506348	-461.557129	-239.926514	1197.770142	-412.811920	348.302704	868.709717	-344.262665	-184.064743	893.691345	-413.878448	69.556206	1056.853149	552.580139	0.346109	900.263245	536.210693	197.596207
-438.545502	198.938126	956.838379	-431.529083	-64.301117	961.392090	-522.081055	214.805969	574.637207	-465.600311	-120.341385	583.095337	-514.944214	254.825317	86.857887	-523.304382	-163.128784	103.018158	-482.564331	300.561981	1440.773438	-418.848663	-110.001320	1453.552246	-393.513580	93.770996	1460.102417	-412.461548	105.803642	1757.425171	-518.318176	401.863129	1167.501953	-461.536835	-240.013123	1197.770874	-412.869019	348.298431	868.708923	-344.343048	-184.189453	893.641663	-413.851685	69.573357	1056.819336	552.553162	1.779208	900.189453	535.922302	199.032867
-438.552826	198.928986	956.858643	-431.521942	-64.314186	961.398438	-522.094177	214.864090	574.643188	-465.584503	-120.332603	583.086670	-514.954102	254.803848	86.855583	-523.271118	-163.128342	103.018303	-482.505493	300.548187	1440.784912	-418.782440	-110.016693	1453.535889	-393.427002	93.782967	1460.094360	-412.331787	105.760933	1757.418579	-518.318848	401.863800	1167.511841	-461.501099	-240.029129	1197.766479	-412.927155	348.275299	868.700012	-344.423950	-184.282944	893.595154	-413.838531	69.558502	1056.829834	552.725342	3.067097	900.122986	536.018982	200.422058
-438.565796	198.878387	956.850159	-431.506104	-64.323601	961.416443	-522.071106	214.825912	574.637939	-465.579895	-120.324371	583.092834	-514.953247	254.814133	86.863846	-523.695618	-163.349640	103.165726	-482.452545	300.547516	1440.788452	-418.686432	-110.007698	1453.567749	-393.357452	93.774864	1460.092163	-412.204071	105.724892	1757.421875	-518.310730	401.862305	1167.537476	-461.442749	-240.041245	1197.785156	-412.983887	348.216522	868.690796	-344.277496	-184.185516	893.682922	-413.835876	69.541046	1056.833984	552.181152	5.018302	900.145752	534.204529	202.380173
-438.516876	198.853622	956.863342	-431.480103	-64.316246	961.430237	-522.086304	214.845276	574.659363	-465.625305	-120.435921	583.121399	-514.974976	254.792831	86.855026	-523.734314	-163.372330	103.194862	-482.381287	300.550201	1440.838867	-418.602295	-110.025398	1453.583252	-393.290375	93.786026	1460.115112	-412.085205	105.677841	1757.425049	-518.315247	401.864960	1167.565918	-461.417969	-240.087830	1197.834473	-413.025116	348.178436	868.705811	-344.341125	-184.302887	893.674011	-413.815277	69.530594	1056.851196	551.910461	6.714239	900.132019	533.149902	203.625732
-438.507782	198.839966	956.875610	-431.466370	-64.316872	961.451233	-522.022888	214.755188	574.662170	-465.625427	-120.480415	583.138184	-514.947754	254.816727	86.850250	-523.763123	-163.387146	103.189156	-482.319550	300.540344	1440.852295	-418.495850	-110.030251	1453.600586	-393.227295	93.783630	1460.114136	-411.960083	105.638229	1757.432983	-518.286499	401.879333	1167.603760	-461.357605	-240.141129	1197.883667	-413.065643	348.141846	868.717773	-344.396515	-184.401917	893.666382	-413.807373	69.527100	1056.868530	551.907593	7.950990	900.181335	532.875610	204.939209
-438.523529	198.800140	956.863953	-431.469482	-64.325569	961.450989	-522.008728	214.730087	574.650208	-465.592377	-120.528915	583.117798	-514.928589	254.830093	86.844719	-523.772827	-163.385574	103.191040	-482.256531	300.557465	1440.856812	-418.387878	-109.999702	1453.621582	-393.172333	93.791641	1460.085327	-411.830139	105.580223	1757.408203	-518.293518	401.894653	1167.610229	-461.274567	-240.133011	1197.913086	-413.125031	348.146149	868.727478	-344.464355	-184.512009	893.646606	-413.815521	69.508400	1056.862183	551.949768	8.936511	900.204407	533.032776	206.382950
-438.528961	198.804276	956.853699	-431.445618	-64.337685	961.429382	-522.088928	214.800797	574.649780	-465.111084	-119.928421	582.972107	-515.009888	254.834122	86.838745	-523.062012	-163.052368	102.966484	-482.176697	300.565033	1440.853149	-418.300171	-110.003647	1453.613403	-393.100311	93.794334	1460.059082	-411.711426	105.533310	1757.385132	-518.283813	401.924561	1167.629028	-461.256165	-240.208939	1197.934326	-413.154968	348.144867	868.727600	-344.540436	-184.632965	893.621704	-413.799835	69.502548	1056.844849	551.906250	10.254730	900.187500	532.599731	207.690857
-438.513580	198.835770	956.847229	-431.452850	-64.329567	961.407715	-522.045410	214.760132	574.617615	-465.405212	-120.473320	583.033508	-514.981079	254.843811	86.826637	-523.310730	-163.143616	103.027855	-482.115723	300.561035	1440.858032	-418.189117	-109.977844	1453.625610	-393.055725	93.797485	1459.998901	-411.586914	105.481529	1757.356445	-518.286560	401.944824	1167.634644	-461.198944	-240.279083	1197.966187	-413.223480	348.168823	868.719238	-344.552277	-184.750687	893.626831	-413.794708	69.514732	1056.830688	551.767700	11.436689	900.202637	532.079956	208.857941
-438.523468	198.792145	956.828613	-431.476837	-64.331200	961.392578	-522.016235	214.748886	574.613647	-465.420105	-120.586456	583.004761	-514.944397	254.829636	86.842148	-523.410828	-163.203690	103.044159	-482.017273	300.579346	1440.856934	-418.117004	-109.976318	1453.620728	-392.980255	93.808228	1459.990234	-411.467529	105.435265	1757.342529	-518.267456	401.954956	1167.641602	-461.157532	-240.302231	1197.992676	-413.260132	348.170074	868.724792	-344.565979	-184.817703	893.625305	-413.797485	69.492943	1056.810791	551.520142	12.504965	900.200745	531.491821	209.842514
-438.550507	198.735214	956.824097	-431.478149	-64.329201	961.377502	-522.018616	214.728973	574.624268	-465.306702	-120.558617	582.989685	-514.945740	254.829926	86.840782	-523.387939	-163.207413	103.037865	-481.916656	300.569244	1440.870850	-418.007599	-109.959076	1453.640991	-392.915497	93.806580	1459.960449	-411.338318	105.382027	1757.337036	-518.245544	401.981354	1167.693359	-461.087677	-240.344940	1198.051514	-413.307953	348.185577	868.745972	-344.584045	-184.895187	893.639526	-413.802979	69.464333	1056.799194	551.440491	13.495848	900.216187	531.214783	210.841461
-438.522644	198.746857	956.854431	-431.452972	-64.310387	961.380005	-522.008850	214.686172	574.647522	-465.205872	-120.526253	583.018250	-514.906982	254.837555	86.841591	-523.678772	-163.411255	103.182343	-481.828278	300.554871	1440.905884	-417.901306	-109.947838	1453.669922	-392.856537	93.796928	1459.936035	-411.211365	105.339188	1757.341309	-518.235901	402.008820	1167.725952	-461.065033	-240.445816	1198.138184	-413.367340	348.157837	868.754822	-344.835938	-185.213028	893.535950	-413.783691	69.468895	1056.817383	551.162354	14.651373	900.202942	530.433167	211.749237
-438.506775	198.731461	956.863953	-431.415344	-64.328743	961.394043	-521.968140	214.663300	574.646973	-465.140930	-120.570938	583.022766	-514.900024	254.833542	86.832970	-523.260742	-163.188629	103.072662	-481.747314	300.545319	1440.913330	-417.792847	-109.946152	1453.704468	-392.797150	93.811745	1459.918701	-411.081604	105.300293	1757.346924	-518.202759	402.064148	1167.769043	-461.014252	-240.426422	1198.161377	-413.407166	348.179962	868.773132	-344.594147	-185.046753	893.710938	-413.763458	69.455299	1056.830444	551.150818	15.464012	900.196350	530.433289	212.549713
-438.502167	198.726593	956.851868	-431.398438	-64.339447	961.410461	-522.045898	214.719803	574.659180	-465.149963	-120.629761	582.997314	-514.958313	254.829712	86.837173	-523.381470	-163.198303	103.075478	-481.660339	300.539734	1440.926392	-417.704956	-109.942749	1453.728760	-392.745880	93.829575	1459.894775	-410.942261	105.263359	1757.319336	-518.185791	402.108032	1167.760376	-460.944977	-240.525574	1198.218140	-413.467041	348.216431	868.774780	-344.594635	-185.115768	893.739807	-413.759216	69.458878	1056.833862	550.942139	16.343979	900.143677	529.945801	213.451385
-438.509949	198.730301	956.844116	-431.394257	-64.343872	961.405579	-522.047729	214.745956	574.643066	-465.130646	-120.657425	582.998779	-514.971069	254.829422	86.834518	-523.776733	-163.435974	103.214752	-481.586456	300.549164	1440.919434	-417.610992	-109.911362	1453.738159	-392.686432	93.824814	1459.843994	-410.805786	105.227417	1757.293213	-518.175049	402.159912	1167.793701	-460.870605	-240.533081	1198.291748	-413.516296	348.255280	868.762695	-344.589264	-185.181763	893.776733	-413.767303	69.460312	1056.828857	550.687439	17.074614	900.122742	529.500244	214.266556
-438.476257	198.747513	956.820984	-431.356812	-64.366005	961.415161	-522.056213	214.761948	574.639343	-465.097992	-120.626091	582.988708	-514.955933	254.857468	86.798996	-523.362671	-163.205856	103.098289	-481.512512	300.528900	1440.907227	-417.531647	-109.923744	1453.735474	-392.649719	93.840805	1459.801758	-410.667542	105.191681	1757.254150	-518.143738	402.238586	1167.797119	-460.836945	-240.611389	1198.328247	-413.571686	348.325195	868.759460	-344.567780	-185.251083	893.793884	-413.736023	69.469872	1056.822754	550.386658	17.702042	900.069031	529.104004	214.937485
-438.521545	198.695374	956.787903	-431.373108	-64.374329	961.381470	-522.067749	214.758423	574.615112	-465.024536	-120.658844	582.937500	-514.961731	254.854614	86.791924	-523.770996	-163.417770	103.177200	-481.447388	300.536377	1440.915771	-417.440460	-109.912323	1453.746094	-392.571869	93.825508	1459.754150	-410.504272	105.168320	1757.202637	-518.123352	402.303955	1167.824829	-460.797821	-240.756546	1198.354980	-413.603851	348.392639	868.769714	-344.772858	-185.527054	893.692627	-413.752106	69.442459	1056.786011	550.127625	18.398399	900.078735	528.586487	215.671234
-438.507599	198.685501	956.781799	-431.377258	-64.353516	961.341858	-522.051208	214.727859	574.619568	-464.949554	-120.650063	582.877258	-514.959351	254.857239	86.812630	-523.368713	-163.218414	103.068085	-481.361847	300.529938	1440.917969	-417.360077	-109.913330	1453.738770	-392.507965	93.836807	1459.730225	-410.361328	105.132103	1757.179443	-518.085632	402.360870	1167.837769	-460.714203	-240.768265	1198.344727	-413.650543	348.439301	868.771851	-344.517487	-185.420441	893.804871	-413.740265	69.434456	1056.761963	549.616394	18.785023	900.160706	528.084473	216.103577
-438.493042	198.674286	956.789429	-431.337891	-64.362267	961.337219	-522.020325	214.655548	574.642883	-464.820313	-120.653595	582.860291	-514.964050	254.869339	86.824310	-523.324402	-163.232803	103.043678	-481.274261	300.540527	1440.940063	-417.252411	-109.911034	1453.754395	-392.453339	93.820175	1459.685791	-410.223755	105.084953	1757.172729	-518.057495	402.406799	1167.893433	-460.657318	-240.941589	1198.402832	-413.696014	348.483948	868.781128	-344.693481	-185.677704	893.713135	-413.717682	69.421852	1056.764526	549.489746	19.452648	900.125122	527.707275	216.705933
-438.490082	198.671127	956.799194	-431.326416	-64.351250	961.322571	-521.972473	214.623108	574.629333	-464.728210	-120.676392	582.848083	-514.975037	254.836990	86.824844	-523.339722	-163.254166	103.052963	-481.203308	300.518280	1440.949463	-417.142792	-109.916481	1453.780396	-392.374359	93.831337	1459.671509	-410.074249	105.054039	1757.156006	-518.032898	402.449951	1167.908813	-460.568695	-241.046600	1198.488892	-413.732025	348.569763	868.791016	-344.643982	-185.756348	893.757935	-413.708191	69.417595	1056.761719	549.080750	19.933592	900.128662	527.186829	217.219711
-438.480774	198.602631	956.790527	-431.281006	-64.381500	961.352966	-521.887207	214.548935	574.589844	-464.662109	-120.771584	582.853943	-514.895386	254.845139	86.782944	-523.801575	-163.487335	103.223320	-481.151764	300.524811	1440.954468	-417.048492	-109.905121	1453.805420	-392.332062	93.828316	1459.658203	-409.928467	105.043190	1757.140137	-518.002502	402.530853	1167.941162	-460.546448	-240.811584	1198.512329	-413.779541	348.681854	868.792358	-344.603729	-185.817078	893.803467	-413.688202	69.385773	1056.773804	548.622925	20.276594	900.132507	526.642944	217.581207
-438.433899	198.648590	956.785889	-431.260498	-64.382278	961.371887	-521.803406	214.488113	574.557556	-464.530884	-120.799026	582.844849	-514.844055	254.880737	86.774063	-523.399780	-163.281097	103.114182	-481.081543	300.524750	1440.996338	-416.940247	-109.913826	1453.833008	-392.269226	93.836594	1459.637207	-409.782928	105.018806	1757.126465	-517.979980	402.604218	1167.989746	-460.389862	-241.140335	1198.636597	-413.844452	348.779419	868.788940	-344.565063	-185.879196	893.855164	-413.663147	69.414375	1056.782715	548.156433	20.611086	900.160706	526.137207	217.936188
-438.422882	198.607315	956.799255	-431.204010	-64.400734	961.400146	-521.702393	214.442657	574.530945	-464.461548	-120.884529	582.843933	-514.812927	254.901627	86.762337	-523.386780	-163.282700	103.160583	-481.047791	300.508850	1441.018921	-416.843506	-109.913841	1453.875366	-392.207214	93.857948	1459.619019	-409.632080	105.007111	1757.104492	-517.971985	402.673523	1168.010376	-460.311157	-241.200333	1198.697754	-413.894989	348.894135	868.801941	-344.526733	-185.963028	893.883667	-413.639587	69.393654	1056.805420	547.716980	20.871595	900.195801	525.619995	218.309402
-438.436005	198.557968	956.796997	-431.177765	-64.415787	961.381042	-521.718262	214.471680	574.519836	-464.302338	-120.875481	582.824646	-514.871948	254.924561	86.767029	-523.344177	-163.279434	103.125351	-481.017761	300.498718	1441.060059	-416.740784	-109.926529	1453.915161	-392.147308	93.840034	1459.611328	-409.483612	104.985802	1757.070190	-517.971252	402.730042	1168.066528	-460.235626	-241.309021	1198.733276	-413.937225	349.022949	868.820251	-344.485352	-186.032242	893.918213	-413.628082	69.358788	1056.793823	546.690002	20.909872	900.403198	524.909668	218.396683
-438.363678	198.565811	956.844727	-431.104309	-64.386963	961.350159	-521.904480	214.662033	574.586365	-464.176514	-120.890495	582.802368	-515.017578	254.955994	86.805305	-523.701660	-163.478027	103.238937	-481.005219	300.474884	1441.099731	-416.649963	-109.940254	1453.935913	-392.093445	93.820129	1459.619507	-409.316528	104.960190	1757.011353	-517.961182	402.794922	1168.147949	-460.120453	-241.354614	1198.757935	-414.020294	349.148651	868.829895	-344.444092	-186.121338	893.925659	-413.576965	69.347679	1056.807617	546.129944	21.147625	900.469299	524.357788	218.641068
-438.344421	198.493942	956.848450	-431.069946	-64.389717	961.325684	-521.894348	214.647552	574.629211	-464.118103	-120.957443	582.737122	-514.990906	254.951797	86.786438	-523.351685	-163.292999	103.107948	-480.987183	300.448303	1441.148315	-416.535828	-109.950104	1453.978882	-392.039001	93.801918	1459.633057	-409.141998	104.947929	1756.963745	-517.954041	402.837402	1168.219727	-460.067810	-241.250092	1198.744995	-414.067596	349.280975	868.864441	-344.386810	-186.201767	893.925354	-413.550934	69.301674	1056.797607	545.700317	21.403013	900.500732	523.910522	218.777130
-438.306396	198.445679	956.855896	-430.971252	-64.408150	961.306396	-521.898987	214.651077	574.641541	-463.969482	-120.865112	582.712463	-515.009827	254.989868	86.802582	-523.605896	-163.456787	103.216888	-480.993835	300.418457	1441.201050	-416.420685	-109.977478	1454.036865	-391.979370	93.773354	1459.641968	-408.969971	104.959152	1756.914917	-517.951477	402.938232	1168.308594	-459.927002	-241.376175	1198.794800	-414.118164	349.454895	868.914429	-344.295868	-186.283325	893.966309	-413.505127	69.262978	1056.796753	545.181274	21.607199	900.511169	523.305603	218.971802
-438.286652	198.394058	956.866272	-430.906433	-64.422638	961.319702	-521.883667	214.658661	574.617188	-463.947357	-120.962563	582.700928	-515.034729	255.031036	86.810867	-523.721313	-163.495316	103.254662	-480.992004	300.386841	1441.268555	-416.291382	-110.005508	1454.078369	-391.954132	93.782898	1459.655396	-408.810852	104.992424	1756.861084	-517.949341	403.009277	1168.372314	-459.709259	-241.706253	1198.928711	-414.168121	349.635620	868.957092	-344.219086	-186.399368	894.019531	-413.474091	69.234695	1056.810913	544.665527	21.802183	900.473816	522.843018	219.095352
-438.236633	198.331894	956.881470	-430.819763	-64.438324	961.359619	-522.022766	214.837860	574.653625	-463.832062	-120.960945	582.711182	-515.112915	255.071854	86.798538	-523.670471	-163.471970	103.251282	-481.016083	300.337036	1441.315186	-416.189423	-110.015961	1454.140015	-391.898804	93.780937	1459.685669	-408.670837	105.038094	1756.843872	-517.974548	403.087189	1168.475098	-459.583862	-241.884415	1199.015625	-414.177307	349.830017	869.027466	-344.131256	-186.501312	894.097839	-413.432129	69.207657	1056.843872	544.145508	21.933352	900.403625	522.339233	219.225815
-438.189636	198.247345	956.912048	-430.693298	-64.530823	961.417542	-521.850708	214.642700	574.594971	-463.717957	-121.011772	582.709595	-515.031921	255.063217	86.783043	-523.281799	-163.267197	103.170921	-481.045837	300.280151	1441.397095	-416.063477	-110.079590	1454.220337	-391.845947	93.753517	1459.728027	-408.560364	105.084938	1756.837036	-517.983398	403.191132	1168.574585	-459.384399	-241.988144	1199.123901	-414.222076	350.026703	869.119202	-344.026367	-186.613098	894.198547	-413.383209	69.134651	1056.895874	543.591064	22.063581	900.354736	521.791992	219.328751
-438.158966	198.188339	956.995789	-430.609375	-64.544807	961.438477	-521.906433	214.683594	574.624939	-463.527466	-120.952118	582.750549	-515.128174	255.061539	86.794586	-523.249146	-163.252029	103.182198	-481.219879	300.064606	1441.302734	-415.946320	-110.099487	1454.287964	-391.773346	93.728722	1459.796753	-408.480042	105.133766	1756.837402	-518.033081	403.293457	1168.699829	-459.180634	-242.086884	1199.245117	-414.210938	350.203979	869.254456	-343.873627	-186.754089	894.296143	-413.341370	69.079071	1056.952026	542.949158	22.092794	900.275024	521.314819	219.363770
-438.165222	198.076218	957.059387	-430.543152	-64.535233	961.439514	-521.832458	214.638351	574.617737	-463.428528	-121.034340	582.709290	-515.171631	255.031754	86.810417	-523.263062	-163.251556	103.211166	-481.089478	300.124786	1441.611450	-415.798737	-110.142105	1454.373047	-391.703186	93.690956	1459.864502	-408.409180	105.184898	1756.858154	-518.038879	403.335846	1168.867554	-458.955963	-242.169998	1199.343628	-414.209106	350.379272	869.376587	-343.713654	-186.882416	894.410522	-413.316956	69.011223	1056.985962	542.387146	22.071938	900.244690	520.877808	219.393402
-438.178070	197.973206	957.114258	-430.406372	-64.576797	961.460938	-521.685913	214.495758	574.602478	-463.296356	-121.070679	582.706177	-515.155945	255.025223	86.786743	-523.650635	-163.488327	103.346542	-481.118042	300.033844	1441.711548	-415.631714	-110.198349	1454.441650	-391.632080	93.634995	1459.931763	-408.388397	105.246407	1756.855469	-518.093750	403.387146	1169.024292	-458.702332	-242.349045	1199.396362	-414.190277	350.601532	869.501160	-343.300995	-186.844193	894.641846	-413.276611	68.938438	1057.028687	541.807434	22.105095	900.179199	520.380859	219.428421
-438.158142	197.903229	957.157410	-430.293884	-64.592529	961.475525	-521.581909	214.476440	574.577759	-463.204102	-121.134903	582.653809	-515.120117	255.035629	86.810722	-523.665161	-163.502960	103.336655	-481.167969	299.937561	1441.811646	-415.457123	-110.256271	1454.504395	-391.521210	93.593384	1459.977417	-408.371490	105.325722	1756.850098	-518.157104	403.442078	1169.160645	-458.483765	-242.555099	1199.503296	-414.126251	350.815063	869.644836	-343.060272	-186.994675	894.750610	-413.218994	68.892593	1057.059570	541.095703	22.011280	900.068970	519.889160	219.405792
-438.161774	197.827850	957.179382	-430.142242	-64.649612	961.513611	-521.462463	214.456161	574.547546	-463.133270	-121.205406	582.639709	-515.143311	255.065170	86.793030	-523.288208	-163.282852	103.187073	-481.380737	299.721741	1441.689087	-415.263336	-110.324631	1454.584229	-391.433044	93.531250	1460.017090	-408.381836	105.403168	1756.832642	-518.240662	403.552307	1169.256226	-458.225616	-242.804016	1199.642700	-414.024567	351.043945	869.802246	-342.872314	-187.194168	894.816284	-413.168488	68.844330	1057.094116	540.403564	21.943377	900.007324	519.424194	219.379745
-438.123383	197.790298	957.234436	-429.946472	-64.679649	961.551208	-521.384583	214.463898	574.509155	-463.016205	-121.184540	582.617676	-515.158081	255.082642	86.772621	-523.241272	-163.265701	103.179153	-481.471741	299.595093	1441.737305	-415.059967	-110.381783	1454.684692	-391.350922	93.499428	1460.087158	-408.411499	105.488991	1756.840332	-518.333130	403.580292	1169.373047	-457.972229	-243.043610	1199.797729	-413.916382	351.287018	869.942871	-342.870178	-187.584335	894.810669	-413.083252	68.815788	1057.147217	539.711670	21.775909	899.983398	519.004395	219.286972
-438.125549	197.679504	957.290955	-429.767670	-64.663071	961.575684	-521.287781	214.484253	574.525574	-462.947876	-121.263306	582.664429	-515.155090	255.102936	86.781616	-523.233093	-163.263367	103.187408	-481.596039	299.466217	1441.827759	-414.854828	-110.456657	1454.785034	-391.251129	93.427399	1460.190308	-408.469177	105.594849	1756.855347	-518.457275	403.600281	1169.534790	-457.734772	-243.328033	1199.917236	-413.800018	351.479797	870.118225	-342.621185	-187.745285	894.925964	-413.017700	68.771660	1057.192505	539.096191	21.721458	899.936707	518.526550	219.067093
-438.157288	197.479935	957.357971	-429.549500	-64.687874	961.661255	-520.999084	214.236710	574.436462	-462.850586	-121.217392	582.725037	-515.050476	255.082016	86.766708	-523.624084	-163.472473	103.361366	-481.750244	299.285126	1441.944336	-414.645142	-110.512985	1454.903931	-391.171967	93.365669	1460.316040	-408.568359	105.712753	1756.866455	-518.583374	403.579773	1169.693237	-457.463074	-243.525543	1200.035156	-413.670166	351.709686	870.306824	-342.066620	-187.729523	895.216797	-412.956940	68.686882	1057.275146	538.466553	21.512136	899.904053	518.376709	218.758743
-438.169708	197.352264	957.443481	-429.328674	-64.748337	961.720398	-520.885681	214.205719	574.425171	-462.775909	-121.272202	582.776245	-515.037048	255.074188	86.778656	-523.183105	-163.252563	103.265144	-481.815948	299.213928	1442.220093	-414.432251	-110.571060	1455.026245	-391.084717	93.288452	1460.478760	-408.652588	105.843582	1756.975342	-518.735291	403.464386	1169.892578	-457.124695	-243.829575	1200.211548	-413.499817	351.975464	870.563232	-341.978271	-188.172211	895.236816	-412.886627	68.601112	1057.354492	537.543579	21.517395	899.923523	517.556152	219.356140
-438.166016	197.255219	957.490356	-429.128174	-64.758385	961.751831	-520.801208	214.215271	574.410278	-462.535431	-121.119637	582.735901	-515.041321	255.129837	86.782059	-523.083008	-163.219696	103.214935	-482.062500	299.014313	1442.283203	-414.194580	-110.648148	1455.144165	-391.024628	93.228539	1460.626343	-408.759430	106.016815	1757.039917	-518.924377	403.380157	1170.081909	-456.732208	-244.020630	1200.360229	-413.284027	352.282471	870.861267	-341.399506	-188.217163	895.512512	-412.813324	68.557358	1057.399536	536.907410	21.422504	899.931152	517.271606	219.234070
-438.176117	197.106628	957.519043	-428.880463	-64.831360	961.820129	-520.939453	214.485046	574.435425	-462.562103	-121.344269	582.776245	-515.260559	255.216614	86.811295	-523.196472	-163.247711	103.238724	-482.352509	298.740570	1442.357910	-413.925568	-110.719795	1455.278931	-390.978668	93.163193	1460.756226	-408.891815	106.214592	1757.095215	-519.188354	403.283386	1170.296631	-456.351166	-244.255264	1200.514282	-413.061707	352.667389	871.164246	-340.954193	-188.464188	895.706299	-412.727386	68.481453	1057.454224	536.234863	21.269728	899.885864	516.957764	219.118393
-438.116333	197.023453	957.548523	-428.571228	-64.930885	961.874573	-520.837524	214.532990	574.416016	-462.254883	-121.135704	582.695435	-515.271790	255.321213	86.790344	-523.045227	-163.188385	103.174835	-482.704285	298.443054	1442.472290	-413.676361	-110.809502	1455.423706	-390.910034	93.101624	1460.872925	-409.028320	106.434227	1757.162109	-519.528931	403.107941	1170.473999	-456.007904	-244.387329	1200.698975	-412.756561	353.065094	871.485168	-340.786804	-189.025024	895.738770	-412.593628	68.417427	1057.506226	535.468018	21.013309	899.878540	516.618591	218.951187
-438.051575	196.956650	957.604675	-428.263428	-64.962624	961.932251	-520.532959	214.364014	574.371826	-462.385040	-121.619286	582.770081	-515.180969	255.418701	86.762428	-523.639954	-163.508026	103.358551	-483.110565	298.141113	1442.555786	-413.382965	-110.906723	1455.601685	-390.845428	93.035362	1461.012939	-409.145447	106.659821	1757.246094	-519.955566	402.912384	1170.692017	-455.484619	-244.911102	1200.940918	-412.339508	353.410034	871.832336	-340.352783	-189.293442	895.944763	-412.446472	68.386963	1057.571045	534.698914	20.812109	899.876343	516.238281	218.838440
-437.995087	196.820389	957.693298	-427.934875	-65.049187	962.035339	-520.431396	214.356262	574.380127	-462.229736	-121.745934	582.819336	-515.188721	255.511002	86.766533	-523.226685	-163.298203	103.268036	-483.636719	297.787720	1442.651855	-413.083893	-111.005630	1455.800049	-390.786102	92.942390	1461.193604	-409.274231	106.927582	1757.333618	-520.462402	402.652344	1170.903198	-455.030457	-244.974579	1201.122070	-411.957855	353.834473	872.329468	-339.584991	-189.381027	896.334473	-412.298981	68.301331	1057.675781	534.101013	20.566761	899.842529	516.306274	218.372299
-437.940216	196.669128	957.769531	-427.560120	-65.152390	962.121338	-520.327332	214.342010	574.380249	-462.044800	-121.885620	582.862610	-515.190186	255.559769	86.790497	-523.191528	-163.288559	103.315643	-484.176361	297.456268	1442.795532	-412.805237	-111.097359	1456.016479	-390.708588	92.863091	1461.400513	-409.389069	107.178116	1757.418701	-520.998962	402.348022	1171.081909	-454.423004	-245.409882	1201.392822	-411.525818	354.246582	872.867615	-339.030457	-189.718750	896.591492	-412.126678	68.201897	1057.765137	533.281067	20.401213	899.867920	515.714417	218.492249
-437.860748	196.551666	957.878845	-427.160187	-65.216553	962.175049	-520.287842	214.299545	574.420959	-461.761566	-121.916626	582.906677	-515.193237	255.587860	86.819321	-523.195435	-163.316040	103.366852	-484.834412	297.084991	1442.905273	-412.450653	-111.253731	1456.245239	-390.642303	92.783257	1461.596069	-409.484924	107.453857	1757.496582	-521.704468	402.037689	1171.277954	-453.845795	-245.704224	1201.702881	-411.094666	354.715759	873.405457	-338.715820	-190.344070	896.718384	-411.924896	68.114616	1057.854614	532.524475	20.082880	899.847778	515.479553	218.241913
-437.783173	196.394058	957.959778	-426.713776	-65.320946	962.218933	-520.213806	214.222977	574.438293	-461.454346	-121.960419	582.977356	-515.190918	255.609772	86.834312	-523.168640	-163.305145	103.397324	-485.449860	296.732635	1443.007446	-412.135925	-111.345772	1456.468262	-390.606812	92.698631	1461.804321	-409.569153	107.762604	1757.550537	-522.480713	401.632477	1171.439941	-453.248077	-245.990982	1201.940674	-410.618347	355.176697	873.953369	-338.118347	-190.722275	896.993713	-411.696686	67.997971	1057.923706	531.970581	19.769068	899.759766	515.583679	217.806671
-437.699493	196.219330	958.054321	-426.278687	-65.342056	962.237915	-520.159241	214.123505	574.427246	-461.198639	-121.959541	582.989258	-515.146973	255.648483	86.838814	-523.090698	-163.312775	103.421890	-486.179138	296.350555	1443.058350	-411.772766	-111.473602	1456.707764	-390.569550	92.649658	1462.001343	-409.612244	108.075165	1757.580811	-523.363708	401.177826	1171.508789	-452.646942	-246.422577	1202.178711	-410.209717	355.771515	874.504517	-337.430725	-191.074203	897.267212	-411.478180	67.899185	1057.989136	531.297058	19.499388	899.655701	515.393372	217.619659
-437.616272	196.034576	958.150024	-425.781281	-65.432266	962.291138	-520.079163	214.000763	574.416443	-460.993439	-122.042770	582.959167	-515.131836	255.667160	86.835434	-523.114258	-163.328293	103.411804	-486.859070	295.932068	1443.057983	-411.335938	-111.617805	1456.901611	-390.559052	92.595169	1462.158569	-409.640839	108.394455	1757.577515	-524.370667	400.707153	1171.589233	-452.023743	-246.740311	1202.437622	-409.777771	356.306000	875.020752	-336.664215	-191.417053	897.555908	-411.230103	67.777397	1058.072021	530.741882	19.233269	899.564758	515.202393	217.476181
-437.559937	195.824875	958.224243	-425.291199	-65.501236	962.311768	-520.071899	213.828201	574.392029	-460.796021	-122.086182	582.931458	-515.105530	255.645599	86.811447	-523.099060	-163.330933	103.404282	-487.631561	295.525055	1443.025146	-410.878571	-111.721771	1457.095703	-390.581726	92.557465	1462.269775	-409.668457	108.736839	1757.531982	-525.494629	400.106750	1171.646484	-451.320160	-246.716614	1202.669067	-409.283203	356.886749	875.572449	-335.746399	-191.615875	897.891663	-410.989380	67.651901	1058.125854	530.676147	19.357475	899.354126	515.173706	217.536530
-437.517029	195.640106	958.319763	-424.834015	-65.489265	962.335205	-520.028198	213.617142	574.408508	-460.585571	-122.133186	582.886169	-515.065552	255.599457	86.830353	-523.100281	-163.320023	103.408615	-488.339508	295.098816	1443.005127	-410.410461	-111.839745	1457.300171	-390.601440	92.494576	1462.371704	-409.605042	109.070999	1757.583008	-526.728760	399.466522	1171.621582	-450.548859	-247.441544	1202.935181	-408.801666	357.438324	876.174255	-335.177521	-192.213943	898.023865	-410.764404	67.571663	1058.190430	530.055298	19.082113	899.293396	515.007935	217.343216
-437.475800	195.385956	958.373657	-424.270660	-65.572716	962.366638	-520.167664	213.524780	574.462402	-460.388062	-122.228874	582.887512	-515.119995	255.538437	86.879929	-523.069519	-163.333069	103.430099	-489.230164	294.545807	1442.781128	-409.958618	-111.956161	1457.479614	-390.654022	92.427109	1462.476074	-409.525177	109.428825	1757.589111	-528.126648	398.746033	1171.605469	-449.750793	-247.696213	1203.105225	-408.336609	358.033356	876.791260	-334.084686	-192.423370	898.359619	-410.491547	67.435486	1058.238403	529.362183	18.774607	899.241699	514.769043	217.108551
-437.418335	195.219788	958.464233	-423.708649	-65.606071	962.388672	-519.926697	213.019485	574.396484	-460.152374	-122.290428	582.951172	-514.911499	255.446136	86.859138	-523.104248	-163.356262	103.443916	-489.948914	294.192596	1442.859131	-409.440765	-112.082794	1457.630127	-390.663818	92.354797	1462.577271	-409.409058	109.770088	1757.570190	-529.570374	397.940430	1171.538696	-448.948761	-247.881195	1203.291748	-407.913177	358.715485	877.428101	-333.231445	-192.746811	898.594666	-410.197083	67.349937	1058.297485	528.824402	18.582464	899.226868	514.569092	216.886322
-437.380127	195.047043	958.512512	-423.153473	-65.685471	962.411926	-519.909241	212.754440	574.401978	-459.857544	-122.316216	583.028259	-514.856140	255.395660	86.890091	-523.039001	-163.349335	103.478958	-490.743958	293.779907	1442.760010	-408.934204	-112.223076	1457.812256	-390.676941	92.313713	1462.666748	-409.247314	110.095543	1757.529419	-531.211609	397.130310	1171.501587	-447.984314	-248.513794	1203.559326	-407.562439	359.393921	878.091003	-332.317139	-193.215103	898.825989	-409.915710	67.254990	1058.335571	528.303772	18.374201	899.237671	514.372437	216.646637
-437.358307	194.863892	958.530579	-422.548096	-65.827354	962.466919	-520.021057	212.676773	574.414734	-459.554810	-122.345291	583.081909	-514.893921	255.336212	86.893471	-522.994995	-163.333359	103.499634	-491.578827	293.308167	1442.635254	-408.409546	-112.373734	1457.976318	-390.736877	92.240967	1462.719971	-409.074524	110.433441	1757.456543	-532.964844	396.305420	1171.367676	-447.037354	-248.878159	1203.775513	-407.311401	360.031525	878.661255	-331.354706	-193.586136	899.044800	-409.630127	67.150772	1058.376465	527.681641	18.081490	899.197266	514.157654	216.431458
-437.357208	194.716400	958.560242	-421.930756	-65.936356	962.491089	-519.967407	212.425659	574.409729	-459.256714	-122.342110	583.141846	-514.828125	255.276947	86.903526	-522.931091	-163.335297	103.520111	-492.459686	292.835724	1442.470703	-407.881409	-112.534096	1458.109741	-390.755066	92.178864	1462.759277	-408.865356	110.758049	1757.391602	-534.694946	395.340393	1171.178833	-446.066010	-248.825516	1203.913208	-406.683044	360.799835	879.540039	-330.465576	-194.082748	899.149841	-409.352142	67.067101	1058.408569	527.054199	17.775499	899.163696	513.922241	216.150177
-436.835358	195.180695	958.794739	-421.239319	-65.824013	962.480652	-519.818970	212.077148	574.517090	-458.955719	-122.356720	583.157898	-514.728333	255.222153	86.895721	-523.235779	-163.521011	103.643738	-493.329437	292.404297	1442.319702	-407.391357	-112.655624	1458.230591	-390.788147	92.109001	1462.803955	-408.605957	111.084152	1757.287842	-536.467834	394.379059	1170.952148	-445.030273	-249.402893	1204.085205	-406.443085	361.650238	880.274414	-329.365692	-194.438919	899.361816	-408.828064	67.268517	1058.540039	526.538147	17.604694	899.126587	513.728271	215.939667
-436.556427	195.465546	958.903809	-420.612518	-65.825661	962.469666	-519.836487	211.955566	574.645508	-458.610596	-122.437469	583.118103	-514.784973	255.115631	86.908783	-523.213623	-163.529739	103.673820	-494.285553	291.904785	1442.150146	-406.881958	-112.774574	1458.321533	-390.860779	92.029144	1462.834351	-408.303619	111.391266	1757.185303	-538.360779	393.414001	1170.796509	-443.986298	-249.550415	1204.249634	-406.297089	362.574493	880.942444	-328.268402	-194.839432	899.542419	-408.421875	67.386482	1058.599365	525.975830	17.315485	899.055054	513.496643	215.719498
-436.610229	195.313873	958.860291	-420.098419	-65.939156	962.513611	-519.675293	211.677414	574.630615	-458.240387	-122.549713	583.059570	-514.707764	255.032913	86.940880	-523.163208	-163.533203	103.683777	-495.218109	291.441956	1441.962646	-406.295227	-112.954231	1458.429077	-390.960846	91.953484	1462.843506	-407.951782	111.710815	1757.052368	-540.265686	392.395020	1170.604858	-442.783508	-249.840683	1204.461670	-406.073364	363.474640	881.744568	-327.099121	-195.188110	899.773743	-408.205444	67.330009	1058.600342	525.480347	17.055866	899.081604	513.264954	215.472366
-436.943085	194.903427	958.784180	-419.638000	-66.161095	962.466431	-519.527039	211.380768	574.538269	-457.909241	-122.743637	583.035278	-514.647949	254.954758	86.917282	-523.066406	-163.514435	103.708054	-496.215149	290.968994	1441.810425	-405.769714	-113.081055	1458.503784	-391.095612	91.914322	1462.835815	-407.568115	112.023300	1756.897949	-542.222900	391.356903	1170.372314	-441.798004	-250.058517	1204.531738	-405.913330	364.598572	882.532288	-325.861847	-195.504242	899.964172	-408.122559	67.088997	1058.532715	525.018494	16.839417	899.058228	513.050720	215.226959
-438.071320	195.246735	958.765015	-421.527039	-65.080292	961.457214	-519.773865	211.473450	574.518372	-457.610016	-122.996864	582.566467	-514.876404	254.894196	86.953651	-523.144348	-163.546707	103.767677	-497.225403	290.480530	1441.610107	-405.215759	-113.200081	1458.608154	-391.232697	91.843208	1462.802124	-407.121765	112.337326	1756.720703	-544.178101	390.270172	1170.137329	-440.663666	-250.534470	1204.743530	-405.722992	365.675049	883.407715	-324.611053	-195.804703	900.183105	-409.202515	67.403885	1057.939575	524.545471	16.542398	899.016907	512.822815	215.002716
-439.329132	195.907196	958.771240	-423.694611	-63.867218	959.783813	-520.290771	211.879807	574.625488	-457.331573	-123.356819	582.079163	-515.280701	254.867569	86.984680	-523.168701	-163.578476	103.827240	-498.266724	289.954620	1441.428833	-404.691650	-113.326721	1458.643921	-391.399139	91.811325	1462.766113	-406.608704	112.637268	1756.500610	-546.200134	389.069641	1169.897339	-439.677765	-250.712921	1204.723389	-405.306946	366.807861	884.364014	-323.308655	-196.088654	900.367737	-410.281647	67.678566	1056.983887	524.034912	16.262033	898.976318	512.610535	214.717438
-439.710266	195.586441	958.692017	-423.568665	-63.857449	959.627869	-520.196594	211.671646	574.512207	-456.979340	-123.544243	581.977966	-515.272400	254.758560	86.989380	-523.122192	-163.580887	103.820129	-499.347626	289.406006	1441.191528	-404.156036	-113.437683	1458.685669	-391.579620	91.752983	1462.691650	-406.007263	112.887711	1756.248535	-548.300415	387.929596	1169.645630	-438.620728	-251.102798	1204.807495	-405.008820	368.010193	885.348450	-322.032806	-196.328354	900.545288	-410.349396	67.541481	1056.852905	523.497864	15.924898	898.908875	512.317566	214.427689
-439.863373	195.106155	958.633972	-422.960907	-64.129173	959.676208	-519.988342	211.337692	574.444824	-456.549561	-123.700012	581.970032	-515.194336	254.634674	86.985313	-523.117371	-163.584427	103.870689	-500.520905	288.778503	1440.862549	-403.615479	-113.524796	1458.700562	-391.736115	91.700279	1462.634155	-405.364319	113.135689	1755.982178	-550.501282	386.862946	1169.436401	-437.514648	-251.507996	1204.921509	-404.881165	369.045288	886.374817	-320.683319	-196.596542	900.760986	-410.153320	67.267365	1056.853027	523.046692	15.683379	898.894836	512.037048	214.141190
-439.980316	194.756317	958.600037	-422.435638	-64.314484	959.657837	-519.781433	210.974457	574.390747	-456.165649	-123.907768	581.875122	-515.178101	254.528625	87.002266	-523.121948	-163.645767	103.873589	-501.517303	288.384247	1440.817627	-403.102814	-113.628120	1458.652832	-391.907135	91.652328	1462.565186	-404.656982	113.380867	1755.696533	-552.757996	385.741852	1169.273438	-436.325775	-251.943146	1204.994385	-404.905304	370.110870	887.377563	-319.313354	-196.760590	900.967041	-409.969543	67.058136	1056.830322	522.628235	15.467847	898.874329	511.722046	213.911713
-440.085754	194.467560	958.593628	-421.974609	-64.424873	959.644043	-519.597290	210.648560	574.367981	-455.651764	-124.106972	581.824280	-515.100098	254.435623	87.004333	-523.020386	-163.621750	103.895256	-502.677277	287.839417	1440.612061	-402.635376	-113.776131	1458.610474	-392.076355	91.596458	1462.507446	-403.881836	113.627991	1755.346191	-555.097351	384.710785	1169.052246	-435.334290	-252.140915	1204.937744	-404.949371	371.022614	888.435303	-317.931610	-197.032623	901.064636	-409.806976	66.902458	1056.822632	521.836487	14.797431	898.851440	511.317993	213.461823
-440.180603	194.175034	958.585205	-421.488647	-64.579880	959.635254	-519.451904	210.296570	574.304199	-455.248291	-124.360283	581.743286	-515.085510	254.370834	87.015495	-523.027466	-163.658310	103.921936	-503.772430	287.295105	1440.389893	-402.194305	-113.910545	1458.568604	-392.256683	91.567047	1462.428833	-403.055603	113.823097	1754.987305	-557.453796	383.691803	1168.864136	-434.227875	-252.444397	1204.918335	-405.071350	371.964203	889.539185	-316.547119	-197.186859	901.208130	-409.635712	66.725449	1056.818481	521.469971	14.534350	898.880066	511.017456	213.146347
-440.224030	193.951569	958.600159	-420.906830	-64.765526	959.641785	-519.338379	210.007492	574.304688	-453.493958	-122.635719	581.265747	-515.047852	254.272934	87.030762	-521.952454	-163.366302	103.668785	-504.839233	286.731384	1440.144409	-401.741486	-114.043915	1458.522217	-392.440582	91.526070	1462.357910	-402.185760	113.963486	1754.635132	-559.838379	382.597076	1168.644409	-433.074554	-252.804947	1204.927612	-404.885254	372.950623	890.793091	-315.134277	-197.291077	901.365967	-409.402985	66.566544	1056.836182	521.261475	14.455337	898.919250	510.744598	212.873016
-440.275665	193.726151	958.578125	-420.416412	-64.936516	959.643738	-519.241272	209.711166	574.245789	-452.968384	-122.779770	581.166687	-515.014343	254.202316	87.012321	-521.870422	-163.354904	103.685104	-505.967926	286.070129	1439.806152	-401.306671	-114.196114	1458.473511	-392.608429	91.455711	1462.313721	-401.227570	114.140762	1754.274292	-562.267761	381.581787	1168.412842	-432.031158	-253.036407	1204.843140	-405.023651	373.895996	891.931580	-313.747467	-197.428024	901.524292	-409.207642	66.420319	1056.830200	520.714294	14.012758	898.890503	510.402618	212.507614
-440.321655	193.531921	958.573120	-419.932556	-65.127777	959.651062	-519.067505	209.284195	574.178162	-452.623810	-123.181801	581.169983	-514.913635	254.158432	87.015190	-521.939697	-163.403702	103.743446	-506.887146	285.642609	1439.745361	-400.830841	-114.351051	1458.427002	-392.772308	91.385201	1462.263428	-400.233734	114.296112	1753.876465	-564.651184	380.473022	1168.264282	-430.992279	-253.341263	1204.834717	-405.209808	374.830719	893.204468	-312.413971	-197.529846	901.614502	-409.025665	66.272690	1056.838379	520.313904	13.439048	898.884521	510.242706	211.677734
-440.324585	193.363495	958.557373	-419.479767	-65.306862	959.628784	-519.002563	209.012695	574.173889	-452.120270	-123.358994	581.085022	-514.873169	254.080780	87.006500	-521.894409	-163.414413	103.770317	-507.934601	285.089294	1439.580933	-400.424957	-114.549484	1458.367920	-392.904694	91.299721	1462.250244	-399.146210	114.456062	1753.391602	-567.076111	379.292603	1168.105347	-429.895874	-253.721527	1204.880737	-405.370605	375.820099	894.478149	-311.032837	-197.531342	901.790894	-408.833069	66.130966	1056.825684	519.849243	13.018360	898.870911	509.827606	211.324982
-440.366150	193.123169	958.536804	-418.996765	-65.543106	959.605652	-518.938477	208.715454	574.149353	-451.581879	-123.431145	580.984985	-514.835571	254.017075	87.004326	-521.889343	-163.441788	103.784615	-508.896637	284.538055	1439.433960	-399.989471	-114.703629	1458.294922	-393.036316	91.205765	1462.192017	-397.971344	114.595520	1752.863159	-569.468994	378.042664	1167.966553	-429.070435	-253.729767	1204.695557	-405.544464	376.781036	895.816467	-309.702332	-197.589752	901.893738	-408.632050	65.932861	1056.807251	519.317444	12.732102	898.860413	509.223022	211.442566
-440.391815	192.869110	958.514648	-418.482208	-65.813980	959.566162	-518.888489	208.405609	574.102722	-451.023071	-123.657959	580.904480	-514.792908	253.992340	87.028618	-521.779053	-163.455292	103.817734	-509.857788	283.944305	1439.305664	-399.605682	-114.835701	1458.229858	-393.169250	91.102341	1462.155396	-396.778107	114.767792	1752.314087	-571.809998	376.765198	1167.860474	-428.047424	-254.139221	1204.737671	-405.731934	377.820526	897.229065	-308.445221	-197.544983	902.081604	-408.413116	65.705513	1056.781128	519.364807	12.584477	898.896240	509.145599	210.726440
-440.391266	192.583389	958.496887	-417.998383	-66.034149	959.529053	-518.823975	208.129105	574.054443	-450.484863	-123.910439	580.849182	-514.776794	253.944870	87.002724	-521.769043	-163.494278	103.845543	-510.827972	283.317780	1439.170532	-399.239288	-114.957306	1458.202026	-393.298492	90.998985	1462.101440	-395.557922	114.888054	1751.692383	-574.166687	375.349121	1167.753662	-427.198761	-254.302094	1204.715332	-405.918091	378.888336	898.689697	-307.159943	-197.503723	902.256104	-408.207825	65.481934	1056.760986	518.786621	12.165769	898.839661	508.574188	210.870743
-440.450226	192.254852	958.489014	-417.565521	-66.224762	959.511475	-518.711792	207.781479	573.982971	-450.092346	-124.259079	580.769226	-514.701965	253.938156	86.986626	-521.719482	-163.516373	103.898926	-511.885773	282.651154	1439.033081	-398.841003	-115.064491	1458.168213	-393.410248	90.896858	1462.038574	-394.276611	115.025291	1751.111328	-576.573669	373.951813	1167.701050	-426.511841	-254.341400	1204.594849	-406.213959	380.036072	900.176086	-306.007080	-197.466003	902.438354	-408.049805	65.257278	1056.753662	518.390991	11.820206	898.838074	508.110199	210.619492
-440.491516	191.993469	958.497375	-417.131561	-66.455200	959.494202	-518.654846	207.562820	573.964294	-449.819061	-124.586632	580.765137	-514.720947	253.895599	86.965240	-521.821716	-163.573837	103.990715	-512.854614	282.044128	1438.935425	-398.473419	-115.179176	1458.155029	-393.477600	90.802734	1461.954346	-393.025757	115.164543	1750.519043	-578.948975	372.481628	1167.621460	-425.820251	-254.514603	1204.570923	-406.480103	381.174805	901.741089	-304.850616	-197.374481	902.658264	-407.903290	65.036011	1056.759277	518.056824	11.469070	898.823975	507.672943	210.420624
-440.545654	191.680130	958.494812	-416.656342	-66.716278	959.466125	-518.472534	207.218628	573.899963	-449.367798	-124.795372	580.740173	-514.616272	253.868362	86.950981	-521.852173	-163.588593	104.023621	-513.932007	281.329315	1438.783203	-398.122314	-115.354546	1458.096436	-393.538910	90.681053	1461.874756	-391.769470	115.295761	1749.951416	-581.388123	370.935242	1167.525146	-425.020294	-254.902832	1204.693970	-406.823273	382.327362	903.306274	-303.739563	-197.259033	902.912842	-407.744904	64.777641	1056.754395	517.891602	11.262488	898.822388	507.373016	210.271957
-440.585693	191.395981	958.489014	-416.207428	-66.936012	959.431091	-518.372925	206.988358	573.868469	-448.859009	-124.926079	580.640869	-514.634644	253.831131	86.958214	-521.745483	-163.595505	104.032486	-514.959656	280.608948	1438.609985	-397.731873	-115.540337	1458.083984	-393.547302	90.578262	1461.788940	-390.538452	115.397614	1749.412476	-583.756958	369.257751	1167.418579	-424.459259	-254.991409	1204.627808	-407.214966	383.533752	904.880493	-302.676208	-197.135452	903.153259	-407.602844	64.548836	1056.746826	517.796509	11.143136	898.793335	506.945770	209.922165
-440.658142	191.133484	958.510986	-415.786072	-67.167068	959.380554	-518.236816	206.769073	573.851990	-448.799347	-125.088806	580.940002	-514.588196	253.796570	86.966530	-521.992981	-163.690369	104.090668	-515.855408	279.983154	1438.496094	-397.296814	-115.722618	1458.049194	-393.499481	90.462715	1461.714844	-389.326691	115.473404	1748.856201	-586.118713	367.523590	1167.282593	-423.836487	-255.245026	1204.616821	-407.634125	384.845032	906.463318	-301.579224	-196.893433	903.429749	-407.458344	64.311798	1056.738647	517.345947	10.616947	898.731079	506.532593	209.445648
-440.767914	190.936890	958.522522	-415.435974	-67.418137	959.317505	-518.155334	206.632904	573.846008	-448.001892	-125.212990	580.537170	-514.626526	253.803345	86.974556	-521.737488	-163.631592	104.088173	-516.729797	279.359344	1438.337769	-396.822235	-115.910927	1457.993652	-393.450989	90.344559	1461.620972	-388.193207	115.632965	1748.360840	-588.451965	365.747955	1167.157593	-423.233032	-255.555908	1204.640259	-408.123352	386.203064	908.047180	-300.844604	-196.862976	903.637878	-407.349976	64.095024	1056.715210	516.906067	10.110640	898.726135	506.111328	209.014847
-440.880981	190.703018	958.508362	-415.093109	-67.619644	959.241699	-517.999939	206.470428	573.818909	-447.647949	-125.453621	580.428101	-514.608643	253.806808	86.968079	-521.739197	-163.650269	104.078300	-517.454407	278.791290	1438.222534	-396.333679	-116.112038	1457.953247	-393.347076	90.187897	1461.493530	-387.054291	115.688477	1747.832275	-590.794983	363.843750	1166.987427	-422.580597	-255.953308	1204.680664	-408.871643	387.792633	909.686157	-299.800415	-196.612961	903.865723	-407.235107	63.890945	1056.669922	516.754639	9.690173	898.704285	505.887054	208.044724
-441.021484	190.475311	958.483459	-414.786743	-67.828575	959.127441	-517.783142	206.288681	573.757507	-447.173431	-125.723709	580.378845	-514.582458	253.823227	86.982948	-521.776428	-163.721924	104.158958	-518.164246	278.205322	1438.077148	-395.816437	-116.327026	1457.897583	-393.243500	90.045784	1461.350708	-385.929047	115.783730	1747.321533	-593.132446	362.124237	1166.934204	-422.057709	-256.266724	1204.604736	-409.502441	389.131317	911.217163	-299.069672	-196.439362	904.036194	-407.146454	63.675434	1056.599121	516.501343	9.491876	898.693420	505.345245	207.689682
-441.135986	190.296280	958.463013	-414.423553	-68.103813	959.041565	-517.685364	206.219330	573.761169	-447.073639	-125.976791	580.649475	-514.643799	253.832840	86.997398	-521.924255	-163.808990	104.190475	-518.833130	277.625977	1437.920898	-395.230621	-116.513893	1457.810059	-393.103729	89.883499	1461.201538	-384.832336	115.896103	1746.855469	-595.373169	360.091278	1166.749146	-421.500763	-256.653931	1204.599976	-410.407776	390.838440	912.862000	-298.392273	-196.318954	904.189697	-407.024414	63.460796	1056.546021	516.546997	9.426103	898.715881	504.980804	208.453903
-441.278412	190.070999	958.439026	-414.101837	-68.291595	958.957275	-517.531189	206.065231	573.731079	-446.311859	-126.241928	580.209106	-514.666748	253.823364	86.994400	-521.780579	-163.799545	104.221527	-519.500366	277.021393	1437.745605	-394.666565	-116.702644	1457.700195	-392.978027	89.719620	1461.078247	-383.716766	116.008949	1746.377319	-597.638062	358.164612	1166.627808	-420.958954	-257.010651	1204.584106	-411.091766	392.267456	914.373291	-297.764893	-196.188141	904.355896	-406.933136	63.269260	1056.491211	516.339600	9.109039	898.725525	504.663696	208.154800
-441.466614	189.845978	958.441528	-413.795166	-68.510826	958.888123	-517.420410	205.938431	573.736633	-445.835632	-126.467125	580.108765	-514.668152	253.796814	86.996834	-521.731506	-163.849762	104.237511	-520.117798	276.398865	1437.573730	-394.095673	-116.864388	1457.562744	-392.823090	89.565201	1460.924194	-382.641754	116.089561	1745.884766	-599.833984	356.243896	1166.563721	-420.364685	-257.589600	1204.676880	-412.020081	394.007477	915.969482	-297.186340	-196.141815	904.489563	-406.878571	63.059315	1056.458618	516.086243	8.814960	898.730347	504.332520	207.848648
-441.623230	189.637207	958.473267	-413.477814	-68.688004	958.813477	-517.298035	205.751083	573.715881	-445.352020	-126.611069	580.064636	-514.640869	253.801300	87.026360	-521.664978	-163.880463	104.258476	-520.719543	275.811981	1437.425781	-393.425323	-117.071335	1457.487427	-392.685699	89.417336	1460.779053	-381.533875	116.166618	1745.369873	-601.965027	354.327057	1166.480835	-420.018738	-257.869476	1204.619507	-413.217560	396.059753	917.787231	-296.658508	-196.106674	904.605713	-406.820313	62.862030	1056.441895	515.761719	8.642269	898.739258	503.762054	207.585190
-441.745026	189.421570	958.488831	-413.064880	-68.920158	958.708191	-517.183960	205.559204	573.699219	-444.759888	-126.629295	580.022278	-514.649963	253.766861	87.008034	-521.669067	-163.906403	104.282120	-521.381042	275.141998	1437.259766	-392.803772	-117.219170	1457.302979	-392.559937	89.292885	1460.628784	-380.450867	116.255371	1744.851563	-604.122253	352.500031	1166.416016	-419.597229	-258.300598	1204.628906	-413.793793	397.912323	919.586975	-296.217072	-196.100983	904.729065	-406.707336	62.631519	1056.404175	515.491638	8.558254	898.722534	503.269958	207.428452
-441.893280	189.224670	958.486206	-412.745911	-69.116379	958.568115	-517.081726	205.341644	573.652405	-444.399292	-126.805016	579.930969	-514.636108	253.752090	86.995567	-521.644348	-163.902267	104.311676	-522.016846	274.493835	1437.120483	-392.113495	-117.410950	1457.173584	-392.340607	89.167053	1460.456787	-379.366150	116.330795	1744.323486	-606.306152	350.619598	1166.381836	-419.063141	-258.856903	1204.673462	-415.129578	399.704895	921.114502	-295.858398	-196.129074	904.837341	-406.653931	62.416771	1056.339966	515.442078	8.136326	898.713074	503.247040	207.202240
-442.027893	188.997070	958.479919	-412.427856	-69.349106	958.453979	-516.961609	205.132370	573.651367	-444.083527	-127.044601	579.876282	-514.628235	253.721512	87.018532	-521.636108	-163.958344	104.323212	-522.705322	273.831909	1437.048340	-391.425507	-117.610619	1457.069946	-392.104309	89.087456	1460.275391	-378.295258	116.417351	1743.844238	-608.388000	348.823456	1166.379150	-418.631805	-259.354004	1204.685303	-416.471100	401.682526	922.723083	-295.525085	-196.139740	904.939270	-406.582855	62.179573	1056.284302	515.371521	7.728727	898.703186	503.208710	206.896118
-442.227875	188.713837	958.462036	-412.171997	-69.551445	958.342590	-516.826172	204.888123	573.578369	-443.657776	-127.152901	579.819580	-514.591858	253.707855	87.037567	-521.583557	-163.959885	104.328598	-523.328918	273.176361	1436.982422	-390.657990	-117.778320	1456.918579	-391.842499	88.988693	1460.108398	-377.256714	116.510101	1743.392090	-610.567993	347.188751	1166.532593	-418.331451	-259.655151	1204.657959	-417.672180	403.457001	924.311340	-295.244080	-196.210632	905.004578	-406.558197	61.938152	1056.220337	515.361389	7.227771	898.701782	503.303009	206.567963
-442.442993	188.395767	958.435425	-411.860779	-69.828346	958.227417	-516.639893	204.624863	573.513062	-443.404236	-127.487091	579.710632	-514.539185	253.657883	87.046295	-521.339233	-163.816666	104.274155	-523.948425	272.526855	1436.971680	-389.823730	-117.964584	1456.854492	-391.566010	88.915504	1459.934692	-376.247803	116.560043	1742.972412	-612.655273	345.561859	1166.703613	-417.926361	-260.114838	1204.714355	-419.260162	405.446442	925.911926	-295.054840	-196.378540	905.038818	-406.511932	61.649364	1056.149658	515.188965	6.917657	898.706543	503.074249	206.340530
-442.679962	188.119095	958.429871	-411.547455	-70.137886	958.124695	-516.513306	204.411011	573.493347	-443.112152	-127.750824	579.646057	-514.530579	253.593063	87.042664	-521.371826	-163.867615	104.308533	-524.539490	271.845856	1436.982544	-389.063080	-118.116966	1456.762573	-391.270447	88.775398	1459.822998	-375.312073	116.655891	1742.617310	-614.624939	344.042236	1166.882446	-417.398499	-260.793701	1204.899902	-421.318176	407.678497	927.519043	-294.883972	-196.591690	905.100098	-406.461700	61.364597	1056.092651	514.988098	6.634609	898.740662	502.781555	206.059250
-442.914063	187.893631	958.449646	-411.297424	-70.381386	957.994019	-516.384949	204.197922	573.448792	-442.709167	-127.881439	579.565613	-514.480713	253.523224	87.054871	-522.292786	-164.254395	104.555984	-525.058411	271.184814	1437.029785	-388.458527	-118.173729	1456.404175	-390.965027	88.675941	1459.697144	-374.424255	116.661308	1742.277222	-616.611633	342.653748	1167.214111	-417.010803	-261.355804	1204.933838	-423.174652	409.612976	928.983582	-294.738861	-196.846024	905.141235	-406.429871	61.114597	1056.032593	514.832642	6.361131	898.744690	502.549835	205.752304
-443.174225	187.615860	958.423340	-411.015045	-70.669014	957.908386	-516.338257	203.968155	573.412903	-442.241211	-127.948967	579.499573	-514.474060	253.475525	87.059608	-522.346130	-164.308609	104.583595	-525.551758	270.527496	1437.119385	-387.396851	-118.463676	1456.483276	-390.676178	88.585823	1459.585083	-373.609314	116.667953	1741.973022	-618.580505	341.409912	1167.616943	-416.688660	-261.685699	1204.946167	-425.183502	411.768524	930.619751	-294.673798	-197.169159	905.085938	-406.395294	60.855698	1055.971069	514.659485	6.118064	898.736267	502.300598	205.464584
-443.456512	187.297745	958.388855	-410.798676	-70.906036	957.835693	-516.289429	203.701462	573.330505	-441.935944	-128.257599	579.447021	-514.518433	253.437363	87.049950	-522.374023	-164.324173	104.639442	-525.992798	269.858734	1437.220215	-386.488739	-118.646599	1456.368896	-390.349670	88.457092	1459.466431	-372.855042	116.580688	1741.749512	-620.401306	340.071320	1167.988037	-416.251129	-262.239441	1204.995361	-427.323212	413.783081	932.033508	-294.677460	-197.523331	905.040527	-406.390930	60.609131	1055.908813	514.531128	5.904011	898.729309	502.112061	205.195343
-443.136261	187.857834	958.605225	-410.471405	-70.911194	957.760498	-516.279663	203.493546	573.443359	-441.592346	-128.576111	579.370117	-514.584717	253.404999	87.011711	-522.451965	-164.437576	104.688644	-526.382874	269.195007	1437.344604	-385.552795	-118.804306	1456.269165	-390.002930	88.326286	1459.355347	-372.181580	116.454643	1741.575439	-622.129272	338.938171	1168.406006	-415.713715	-262.919800	1205.126587	-430.015106	416.438782	933.163208	-294.744293	-197.921509	904.956726	-406.090057	60.768791	1055.987061	514.416260	5.657992	898.721191	501.953339	204.970047
-443.574432	187.392822	958.482971	-410.337494	-71.239479	957.654785	-516.212036	203.181091	573.333435	-441.281708	-129.004532	579.335449	-514.550964	253.368408	87.033798	-522.531738	-164.515808	104.718742	-526.670959	268.520050	1437.522339	-384.609436	-118.934982	1456.110840	-389.603027	88.223305	1459.267944	-371.593353	116.270859	1741.480225	-624.099243	337.824921	1169.012329	-415.303284	-263.384186	1205.191162	-431.883636	417.732269	934.689575	-294.839294	-198.374634	904.839539	-406.142517	60.438301	1055.850342	514.336548	5.447670	898.734314	501.741516	204.747360
-443.981323	186.854507	958.350220	-410.095367	-71.640297	957.617859	-516.143066	202.766830	573.237610	-441.046173	-129.413025	579.308472	-514.465332	253.285233	86.993446	-522.605835	-164.612396	104.771515	-526.871582	267.861145	1437.685059	-383.640808	-119.072578	1455.963257	-389.201019	88.127167	1459.183594	-371.142303	116.047218	1741.467041	-626.034424	336.819366	1169.663818	-414.876892	-263.970123	1205.252930	-433.847809	419.058624	936.018860	-294.980194	-198.925446	904.666016	-406.151489	60.068165	1055.747437	514.224670	5.199065	898.740356	501.545380	204.492065
-444.425507	186.328735	958.240601	-409.945465	-71.962074	957.562439	-516.112305	202.409897	573.136780	-440.793915	-129.804352	579.240234	-514.464294	253.213135	86.989014	-522.640869	-164.703110	104.823975	-527.034546	267.212708	1437.829346	-382.606628	-119.185638	1455.840210	-388.756592	88.036308	1459.074585	-370.738098	115.706795	1741.547607	-627.634521	335.890503	1170.248657	-414.223572	-264.693085	1205.414917	-437.291931	421.660217	936.804199	-295.148987	-199.495529	904.482605	-406.211212	59.726624	1055.644043	514.080017	4.949793	898.735596	501.352753	204.243225
-444.853973	185.824951	958.164856	-409.779999	-72.266762	957.503662	-515.754395	201.716187	572.947510	-440.607910	-130.218506	579.225220	-514.162170	253.114304	86.975868	-522.725159	-164.783676	104.817345	-527.177185	266.620758	1438.001953	-381.532990	-119.307526	1455.701050	-388.320465	87.912018	1458.980103	-370.431396	115.324982	1741.693726	-629.206177	334.982208	1170.822510	-413.720917	-265.117920	1205.421021	-439.938904	423.721649	937.607849	-295.334839	-200.116501	904.244446	-406.259918	59.390350	1055.557251	513.943420	4.738270	898.732544	501.145264	203.933197
-445.234711	185.322311	958.079712	-409.551697	-72.649712	957.449585	-516.180237	201.635300	572.955688	-440.412537	-130.606705	579.241455	-514.379944	253.090408	87.012077	-522.755798	-164.896515	104.874397	-527.272278	266.046844	1438.175293	-380.464905	-119.431320	1455.547974	-387.868011	87.801193	1458.894775	-370.239319	114.910164	1741.864502	-630.883606	334.142883	1171.494751	-413.110687	-265.644531	1205.512207	-442.190186	425.230255	938.606995	-295.582855	-200.774063	903.989380	-406.256256	59.021343	1055.468384	513.863098	4.568273	898.716614	500.965851	203.778824
-445.531708	184.912445	957.997681	-409.299347	-72.963287	957.416260	-516.293457	201.253738	572.855286	-440.245087	-130.881073	579.300903	-514.376038	253.006882	86.982491	-522.696960	-164.934143	104.869507	-527.304382	265.505768	1438.338867	-379.392273	-119.555969	1455.342285	-387.368591	87.626099	1458.796631	-370.087402	114.447426	1742.079590	-632.473633	333.325409	1172.168335	-412.492523	-266.242584	1205.628540	-444.775726	426.759003	939.476196	-295.855865	-201.487488	903.651794	-406.204895	58.734497	1055.392578	513.758972	4.409643	898.699707	500.799286	203.605972
-445.797913	184.511841	957.946289	-409.009735	-73.292625	957.386963	-516.045227	200.542145	572.701721	-440.142151	-131.164108	579.309387	-514.128540	252.934494	86.924171	-522.718933	-165.010361	104.872444	-527.273865	264.972076	1438.520752	-378.317780	-119.667465	1455.156494	-386.906311	87.466476	1458.682495	-369.968262	113.932152	1742.322876	-634.038330	332.578003	1172.876831	-411.820221	-266.782623	1205.678223	-447.093628	428.202606	940.230164	-296.130676	-202.259460	903.307922	-406.119690	58.434914	1055.334473	513.758911	4.098485	898.663940	500.645325	202.583374
-446.004425	184.150925	957.906677	-408.736664	-73.577599	957.408936	-516.536377	200.525726	572.746643	-440.010986	-131.337784	579.351990	-514.353271	252.894867	86.937393	-522.486511	-164.902557	104.809013	-527.303040	264.448761	1438.753296	-377.262024	-119.780167	1454.947144	-386.481232	87.312111	1458.578857	-369.852509	113.383301	1742.605835	-635.486694	331.817047	1173.576538	-411.091583	-267.373779	1205.738159	-449.467041	429.596619	940.863342	-296.689178	-203.312668	902.863586	-406.016510	58.185871	1055.308228	513.705566	3.945598	898.645203	500.466736	202.403580
-446.227905	183.777908	957.910217	-408.503845	-73.866966	957.419678	-516.235413	199.823654	572.611877	-439.936951	-131.498657	579.364136	-514.055542	252.814056	86.919861	-522.719971	-165.077118	104.862000	-527.248779	263.914795	1438.911377	-376.330414	-119.866440	1454.693604	-386.012939	87.150124	1458.562378	-369.764038	112.822151	1742.916870	-636.674744	330.965668	1174.116455	-410.401123	-267.937317	1205.813721	-452.200500	431.115875	941.287476	-297.025757	-204.187668	902.404297	-405.934967	57.907478	1055.296875	513.646545	3.797213	898.631165	500.306671	202.261322
-446.428375	183.402420	957.901917	-408.217834	-74.146393	957.445923	-516.385620	199.410187	572.578247	-439.784088	-131.555099	579.372131	-514.031799	252.747330	86.922401	-522.591492	-165.025330	104.879692	-527.258667	263.367432	1439.073120	-375.224121	-120.022423	1454.625366	-385.565704	86.969658	1458.529785	-369.681122	112.190033	1743.235229	-637.911316	330.261108	1174.783325	-409.437500	-268.624390	1205.998779	-455.113556	432.530914	941.484009	-297.416504	-205.124451	901.979431	-405.820587	57.645355	1055.288208	513.439758	3.906066	898.597107	499.822876	202.168564
-446.629059	183.026993	957.925903	-407.934052	-74.476593	957.493591	-516.541443	198.933456	572.563965	-439.645966	-131.653931	579.448242	-514.003113	252.667709	86.914612	-522.646179	-165.031830	104.897156	-527.276794	262.848816	1439.303223	-374.155975	-120.214798	1454.579468	-385.081696	86.821556	1458.529541	-369.603455	111.554924	1743.577881	-639.014282	329.575439	1175.424316	-408.590637	-269.008698	1206.034912	-458.158722	433.878601	941.524902	-297.542206	-205.945633	901.582458	-405.707428	57.353306	1055.306274	513.120483	4.126455	898.593018	499.219635	202.650162
-446.805176	182.626999	957.931396	-407.582428	-74.847336	957.562927	-516.724182	198.520340	572.549561	-439.472534	-131.713242	579.517883	-513.930786	252.623367	86.930130	-522.523193	-164.973419	104.881256	-527.232727	262.284851	1439.471069	-373.408051	-120.286064	1454.317505	-384.606995	86.684578	1458.546509	-369.507446	110.892456	1743.923340	-640.082458	329.003632	1176.124512	-407.785828	-269.490601	1206.132935	-461.311493	435.094696	941.352783	-297.870209	-206.969193	901.089294	-405.555481	57.046474	1055.327026	513.120239	3.923399	898.548645	499.179657	202.445145
-446.970184	182.237671	957.953064	-407.220673	-75.178291	957.600464	-516.830811	198.121368	572.496704	-439.197571	-131.629135	579.538452	-513.833984	252.545807	86.922729	-522.466492	-164.959671	104.910286	-527.185730	261.735352	1439.687378	-372.394989	-120.537743	1454.316650	-383.953857	86.618660	1458.729492	-369.438080	110.222023	1744.284912	-641.135254	328.570129	1176.812256	-407.123901	-269.639374	1206.089722	-464.365997	436.161438	941.121338	-298.166504	-208.002914	900.627502	-405.397522	56.746586	1055.341431	513.153015	3.692191	898.519836	499.185547	202.185974
-447.154327	181.923584	957.970215	-406.986603	-75.436821	957.644043	-516.983887	197.733963	572.495850	-439.208649	-131.956116	579.596375	-513.804504	252.436356	86.932854	-522.521667	-164.966064	104.946609	-527.069336	261.229736	1439.894409	-371.404144	-120.656769	1454.289917	-383.675629	86.325317	1458.618042	-369.332214	109.542122	1744.644165	-642.013916	328.249084	1177.611694	-406.365662	-270.052734	1206.199585	-467.516113	437.144775	940.731873	-298.512451	-209.087845	900.160278	-405.305725	56.516682	1055.354980	513.199402	3.442276	898.513245	499.210724	202.024460
-447.313385	181.580383	957.968689	-406.657928	-75.754036	957.659607	-517.192749	197.358597	572.458069	-440.269745	-133.910904	580.057495	-513.840515	252.380264	86.925674	-523.486633	-165.370041	105.278847	-527.024048	260.780212	1440.194580	-370.642212	-120.791931	1454.138794	-383.133881	86.122513	1458.686401	-369.210815	108.815842	1744.960449	-642.641663	327.673615	1178.154175	-405.589966	-270.446289	1206.275513	-470.549164	437.912476	940.253662	-298.836060	-210.182312	899.709167	-405.162598	56.243763	1055.347046	513.174438	3.166391	898.493713	499.183716	201.812805
-447.489410	181.248001	957.958435	-406.342163	-76.019272	957.623840	-517.320984	196.942383	572.423218	-440.093719	-133.976471	580.059021	-513.800659	252.298187	86.906761	-523.420349	-165.343857	105.264839	-526.810303	260.162354	1440.287964	-369.772034	-120.960442	1454.150391	-382.635223	85.919937	1458.714722	-369.059814	108.073570	1745.246948	-643.507019	327.510101	1178.994385	-404.740845	-270.938354	1206.489868	-473.651245	438.560364	939.687134	-299.188019	-211.274323	899.315369	-405.015808	55.990200	1055.305176	513.141541	3.052359	898.457275	499.088531	201.680557
-447.719055	180.905609	957.938843	-406.062073	-76.285545	957.594482	-517.444641	196.607574	572.354614	-439.750183	-133.856430	580.097290	-513.779114	252.236450	86.904442	-523.252808	-165.293198	105.256721	-526.696289	259.740723	1440.577759	-368.917114	-121.174576	1454.123169	-382.165558	85.712601	1458.730103	-368.916870	107.431114	1745.507324	-644.089294	327.200531	1179.643799	-404.069580	-271.210846	1206.593262	-476.591461	439.098877	939.022217	-299.372528	-212.334869	898.976868	-404.911499	55.739414	1055.261108	513.124084	2.936241	898.455750	498.967560	201.597031
-447.919250	180.592133	957.927124	-405.785492	-76.497063	957.562256	-517.505127	196.259308	572.294495	-439.668396	-134.100922	580.126526	-513.717041	252.178299	86.884918	-523.122437	-165.214767	105.217453	-526.520325	259.235321	1440.760254	-368.263977	-121.370018	1453.980103	-381.423645	85.654945	1458.979370	-368.711578	106.788773	1745.745361	-644.597107	326.892242	1180.274902	-403.451141	-271.594910	1206.566772	-479.564514	439.603912	938.240540	-299.533386	-213.398239	898.583984	-404.792114	55.524601	1055.219116	513.067017	2.791527	898.451050	498.846436	201.447327
-448.116791	180.258575	957.895691	-405.524719	-76.705948	957.575684	-517.581909	195.936951	572.243103	-439.509735	-134.255890	580.095032	-513.677979	252.127258	86.865692	-523.049866	-165.209412	105.231979	-526.256470	258.787201	1440.928345	-367.396393	-121.638870	1453.958130	-380.928741	85.357185	1458.965454	-368.446594	106.156570	1745.951172	-645.056152	326.590881	1180.781860	-402.966553	-271.654266	1206.495239	-482.353577	439.921906	937.452026	-299.628998	-214.356750	898.199707	-404.695740	55.322178	1055.192871	512.913025	2.894418	898.450989	498.450684	201.011230
-448.287628	180.007965	957.883179	-405.293579	-76.906303	957.551941	-517.686401	195.632309	572.194458	-439.216705	-134.268311	580.138977	-513.696594	252.105682	86.854973	-523.168884	-165.326797	105.335678	-525.942505	258.359131	1441.028442	-366.612854	-121.846931	1453.885742	-380.750519	84.865540	1458.692261	-368.153625	105.572205	1746.142212	-645.441833	326.229553	1181.235352	-402.230621	-272.153198	1206.625732	-485.123871	440.214081	936.529968	-299.739990	-215.320236	897.865601	-404.581451	55.141865	1055.153931	512.923035	2.739068	898.436096	498.478180	200.834702
-448.436646	179.724167	957.871826	-405.059814	-77.109222	957.571045	-517.766541	195.322311	572.159302	-439.095734	-134.432770	580.142944	-513.637207	252.086960	86.825554	-523.177368	-165.327362	105.340775	-525.621643	257.901367	1441.135254	-365.864349	-122.071907	1453.799927	-380.361237	84.576096	1458.630371	-367.802979	104.998856	1746.303955	-645.856812	325.927277	1181.713989	-401.689758	-272.552673	1206.622070	-487.692505	440.256714	935.633423	-299.769989	-216.286194	897.522766	-404.460144	54.957638	1055.137695	512.973206	2.645223	898.425537	498.472961	200.794907
-448.830658	179.698563	957.899353	-405.646210	-76.652153	957.282349	-518.085022	195.182114	572.168701	-439.160034	-134.928589	580.020630	-513.775757	252.070038	86.822441	-523.322815	-165.421722	105.390465	-525.395935	257.446808	1441.220581	-365.218781	-122.369949	1453.658691	-379.632843	84.469353	1458.849365	-367.403809	104.447006	1746.451538	-646.093933	325.571533	1182.119629	-401.325256	-272.664398	1206.425537	-490.183838	440.276398	934.681274	-299.776672	-217.182800	897.171387	-404.714386	55.083221	1054.956055	512.989258	2.552542	898.434204	498.418030	200.680328
-449.074402	179.567429	957.933594	-405.915833	-76.404388	957.143433	-518.291382	194.963104	572.181763	-439.079803	-135.082184	579.910461	-513.831787	252.075455	86.832458	-523.119080	-165.309418	105.323380	-525.046143	257.025848	1441.273804	-364.455414	-122.630150	1453.596313	-379.483490	83.983200	1458.594849	-366.962646	103.909668	1746.577148	-646.376709	325.305725	1182.540527	-400.660614	-273.177429	1206.549072	-492.577057	440.206329	933.710693	-299.812134	-218.034531	896.924377	-404.803162	55.107086	1054.866089	512.946594	2.452580	898.432373	498.268311	200.598755
-449.273224	179.345703	957.953918	-406.004669	-76.300789	957.089600	-518.510498	194.848587	572.176208	-438.867340	-135.035187	579.809082	-513.879761	252.039963	86.811188	-522.989929	-165.277222	105.282829	-524.847778	256.551758	1441.284180	-363.900879	-122.890678	1453.529175	-378.801178	83.863075	1458.771118	-366.466431	103.391075	1746.658936	-646.491089	324.964447	1182.863647	-400.323761	-273.333099	1206.364380	-494.851837	439.980072	932.665405	-299.745728	-218.867722	896.671204	-404.816956	55.056179	1054.818604	513.018921	2.275861	898.425415	498.295776	199.888199
-449.461395	179.111023	957.945923	-406.052948	-76.333069	957.021423	-518.548218	194.645172	572.084412	-438.957428	-135.292725	579.767273	-513.851746	252.037170	86.816841	-523.099670	-165.339432	105.324203	-524.551880	256.132721	1441.317017	-363.210968	-123.167786	1453.509766	-378.349274	83.609589	1458.741943	-365.937622	102.880447	1746.730591	-646.515259	324.640991	1183.099487	-399.911102	-273.616119	1206.368896	-497.033569	439.744568	931.670288	-299.633179	-219.625122	896.487732	-404.805573	54.937187	1054.749512	513.049316	2.208009	898.450623	498.239960	199.788956
-449.559448	178.805450	957.940002	-405.912109	-76.478485	957.012573	-518.680054	194.530991	571.986877	-438.879150	-135.292938	579.841003	-513.859558	252.039185	86.789467	-523.031860	-165.300278	105.308334	-524.241028	255.820221	1441.373779	-362.593506	-123.374557	1453.461426	-377.908539	83.332466	1458.710205	-365.369080	102.412384	1746.779053	-646.526001	324.285553	1183.334961	-399.477875	-273.949219	1206.433105	-499.042511	439.382843	930.658386	-299.555145	-220.354553	896.326172	-404.690521	54.750374	1054.718506	513.023193	2.139290	898.457642	498.131165	199.724762
-449.648224	178.479141	957.918701	-405.729095	-76.705948	957.047668	-518.820251	194.462250	571.839783	-438.937073	-135.426285	579.888977	-513.906677	252.052353	86.795135	-523.076782	-165.288895	105.317162	-523.884094	255.436295	1441.409302	-362.003540	-123.555923	1453.428589	-377.443054	83.084999	1458.683472	-364.727051	101.929924	1746.810303	-646.417725	323.894501	1183.577148	-399.088531	-274.278717	1206.500366	-501.008972	438.968292	929.588318	-299.452423	-221.060333	896.222656	-404.557007	54.535877	1054.702637	513.031738	2.145147	898.487732	498.036346	199.701431
-449.712219	178.189972	957.927795	-405.605835	-76.889214	957.043213	-518.965515	194.340851	571.741638	-438.968872	-135.462662	579.946411	-513.926086	252.025345	86.789787	-523.047607	-165.277512	105.313210	-523.543152	255.075851	1441.503052	-361.467316	-123.816292	1453.464478	-376.964935	82.834587	1458.684204	-364.050903	101.492485	1746.852295	-646.219116	323.414795	1183.830200	-398.738861	-274.593719	1206.507324	-502.748749	438.389435	928.601563	-299.254395	-221.697052	896.185303	-404.449554	54.326488	1054.685303	512.957275	2.242171	898.465271	497.823273	200.329910
-449.323639	177.466324	957.868835	-403.871643	-78.579803	957.556030	-518.797729	193.888412	571.617798	-439.002014	-135.501907	580.401184	-513.804688	252.001938	86.778542	-523.053223	-165.280807	105.313332	-523.178467	254.797806	1441.622803	-360.921387	-124.058495	1453.498535	-376.484955	82.591156	1458.718018	-363.316956	101.059052	1746.892822	-645.995911	322.978729	1184.087158	-398.414581	-274.908234	1206.555420	-504.766754	437.872864	927.387573	-299.093353	-222.281036	896.147400	-403.579468	53.410530	1054.946289	512.975220	2.169198	898.475586	497.745270	200.278015
-449.326050	177.157455	957.901428	-403.626190	-78.903938	957.645691	-518.800293	193.610565	571.566040	-439.039948	-135.582474	580.517090	-513.751099	251.954132	86.797218	-523.082703	-165.292847	105.323502	-522.693176	254.558212	1441.779297	-360.321075	-124.230934	1453.485474	-376.314484	82.157181	1458.488770	-362.502563	100.659286	1746.884766	-645.726746	322.614288	1184.364990	-398.061768	-275.235352	1206.657837	-507.101807	437.261841	926.180054	-298.949341	-222.786087	896.156799	-403.410980	53.146133	1054.994141	512.991760	2.163544	898.449768	497.700348	200.215134
-449.813477	177.301041	958.031372	-405.051208	-77.804977	957.278015	-519.046448	193.470383	571.668945	-439.039673	-135.525330	580.185547	-513.885864	251.919861	86.830818	-522.979553	-165.210892	105.317871	-522.335510	254.260773	1441.927002	-359.906586	-124.538063	1453.458252	-375.553253	82.110832	1458.738403	-361.642426	100.327118	1746.859009	-645.367615	322.114594	1184.551270	-397.748291	-275.576569	1206.725708	-508.548798	436.348755	925.143372	-298.775940	-223.288040	896.171936	-404.055603	53.562935	1054.809082	513.013245	2.143787	898.444702	497.622650	200.190155
-449.514618	176.747177	958.022705	-403.654510	-79.299850	957.713989	-518.768799	192.895477	571.693787	-439.163452	-135.707901	580.621277	-513.669189	251.851303	86.839172	-523.082214	-165.218063	105.359505	-521.822754	254.066177	1442.062744	-359.369843	-124.733215	1453.468262	-375.383423	81.681168	1458.523193	-360.734436	100.004662	1746.833618	-645.110168	321.739960	1184.826050	-397.476990	-275.869873	1206.816162	-509.836578	435.278290	924.108887	-298.596405	-223.769287	896.187378	-403.326233	52.772247	1055.041748	513.015137	2.112099	898.447327	497.593536	200.162079
-449.953461	176.883011	958.165344	-404.885254	-78.446342	957.421692	-518.868652	192.712372	571.835388	-439.104279	-135.588425	580.391602	-513.742981	251.822205	86.901932	-522.890137	-165.128998	105.306656	-521.393188	253.864578	1442.231201	-358.998627	-124.976860	1453.495361	-374.666626	81.642357	1458.835205	-359.760101	99.706772	1746.779297	-644.541931	321.254578	1184.988892	-397.029663	-276.391022	1207.040039	-510.947021	434.191650	923.089172	-298.389740	-224.129700	896.264465	-403.868805	53.092411	1054.903564	513.025696	2.102958	898.417969	497.542267	200.183929
-450.026184	176.656677	958.234802	-404.882019	-78.718224	957.504089	-518.824524	192.540390	571.863770	-439.325714	-135.753189	580.460693	-513.698425	251.763733	86.948898	-522.970032	-165.149338	105.388191	-520.929016	253.700958	1442.394409	-358.625854	-125.229248	1453.541992	-374.208099	81.414169	1458.899414	-358.767303	99.454643	1746.729126	-643.956604	320.651581	1185.026001	-396.833496	-276.554413	1207.047485	-512.016602	433.027435	922.063904	-298.164001	-224.454346	896.326172	-403.810242	52.871086	1054.955688	512.918945	2.003456	898.464355	497.474823	200.099976
-450.052826	176.386841	958.311951	-404.786194	-79.082390	957.615540	-518.781555	192.349503	571.884094	-439.725464	-136.020493	580.547852	-513.661316	251.705688	87.020950	-523.078613	-165.176392	105.416702	-520.402466	253.535477	1442.623413	-358.284668	-125.434166	1453.572510	-373.767242	81.189659	1458.987061	-357.738037	99.175667	1746.643188	-643.583130	320.502289	1185.455933	-396.576965	-276.827881	1207.133423	-513.023438	431.689758	921.009888	-297.931061	-224.725510	896.434143	-403.689240	52.592396	1055.027344	513.048279	2.100023	898.444824	497.496552	200.162537
-449.749084	175.783432	958.316772	-403.479065	-80.492500	958.081360	-518.505554	192.012268	571.852966	-440.080322	-136.235352	580.949097	-513.490906	251.613541	87.066872	-523.189148	-165.210709	105.470177	-519.833984	253.396820	1442.794556	-357.895081	-125.618187	1453.574097	-373.619171	80.780235	1458.797607	-356.701782	98.925751	1746.563965	-642.875427	320.091980	1185.652710	-396.349670	-277.092651	1207.202515	-514.050171	430.350220	919.871033	-297.695190	-224.950653	896.524353	-402.994080	51.820835	1055.279785	513.087524	2.130882	898.442627	497.480591	200.156235
-449.777161	175.479553	958.368591	-403.420776	-80.821495	958.194885	-518.446411	191.810287	571.840515	-440.450928	-136.421585	581.080688	-513.449646	251.556747	87.138519	-523.279724	-165.196335	105.489731	-519.286621	253.279556	1442.981201	-357.617889	-125.847290	1453.581665	-373.143860	80.565971	1458.854370	-355.648041	98.691772	1746.452637	-642.191956	319.800018	1185.834229	-395.988159	-277.574219	1207.362915	-514.967896	428.936249	918.733887	-297.472534	-225.153793	896.643372	-402.896149	51.550293	1055.340210	513.112366	2.177746	898.431641	497.491302	200.165695
-450.144684	175.546066	958.474426	-404.657898	-79.914146	957.973877	-518.588501	191.746323	571.874451	-440.494812	-136.214737	580.890076	-513.577332	251.545441	87.200035	-523.022583	-165.100967	105.387817	-518.679993	253.187744	1443.152954	-357.272003	-126.097198	1453.594116	-372.654846	80.358383	1458.851318	-354.583984	98.450829	1746.339111	-641.284119	319.328735	1185.802612	-395.782745	-277.820618	1207.417603	-515.785400	427.516479	917.556396	-297.235291	-225.291962	896.710144	-403.429688	51.894249	1055.222778	513.144409	2.183897	898.398804	497.527435	200.185944
-450.150146	175.239868	958.476990	-404.662537	-80.158455	958.091858	-518.544006	191.526688	571.860718	-440.647522	-136.199066	581.010132	-513.545166	251.510544	87.217720	-522.944824	-165.096146	105.353317	-518.182434	253.099960	1443.241577	-356.980896	-126.303032	1453.609985	-372.210327	80.166542	1458.832642	-353.557800	98.268288	1746.200928	-640.667603	319.310211	1186.127686	-395.639221	-277.946808	1207.458618	-516.653320	426.092896	916.378296	-296.961456	-225.428421	896.779663	-403.371185	51.675243	1055.264893	513.167725	2.186109	898.381042	497.531311	200.228226
-449.880981	174.696106	958.419922	-403.689972	-81.327370	958.408081	-518.313599	191.226425	571.815430	-440.750427	-136.216110	581.485413	-513.399963	251.459137	87.274475	-522.867310	-165.083969	105.343224	-517.504578	253.072159	1443.355591	-356.715424	-126.502251	1453.618408	-371.727356	79.944801	1458.836914	-352.486328	98.036186	1746.068848	-639.854492	319.143860	1186.228638	-395.612885	-278.053223	1207.383423	-517.424561	424.639069	915.133423	-296.708008	-225.488220	896.876770	-402.811890	51.005138	1055.401611	513.223694	2.226461	898.374268	497.595551	200.255951
-449.872040	174.438904	958.426514	-403.701874	-81.605606	958.500671	-518.287292	191.044449	571.779907	-441.020874	-136.354156	581.579468	-513.365295	251.396408	87.305885	-522.839294	-165.102463	105.342026	-516.863586	253.050964	1443.459717	-356.360077	-126.703201	1453.634155	-371.243561	79.762093	1458.803101	-351.432404	97.823776	1745.948486	-638.928467	318.970917	1186.315674	-395.498077	-278.204193	1207.396729	-518.055115	423.160309	913.981079	-296.476501	-225.496674	896.942749	-402.743286	50.780308	1055.431885	513.281677	2.274397	898.371521	497.631744	200.313950
-450.121155	174.414688	958.463135	-404.765137	-80.945816	958.412170	-518.392151	191.006180	571.819336	-441.141266	-136.338760	581.496887	-513.444824	251.343964	87.376335	-522.727905	-165.060776	105.333603	-516.146545	253.089294	1443.605225	-355.998962	-126.872261	1453.637085	-370.789917	79.562805	1458.764038	-350.345612	97.600029	1745.815674	-637.964417	318.785614	1186.362183	-395.444092	-278.354523	1207.438110	-518.647888	421.621887	912.783142	-296.292023	-225.471252	897.007690	-403.188904	51.023037	1055.356934	513.310242	2.352855	898.373657	497.666107	200.330795
-450.098694	174.210495	958.483032	-404.854401	-81.149239	958.481445	-518.353210	190.835419	571.804871	-441.364471	-136.501022	581.616028	-513.408447	251.258820	87.422653	-522.763977	-165.078445	105.355782	-515.433899	253.129318	1443.668945	-355.718567	-127.052933	1453.617676	-370.324585	79.424828	1458.748901	-349.257599	97.370163	1745.655273	-636.887207	318.511444	1186.254761	-395.445679	-278.394745	1207.396484	-519.127197	420.096588	911.572083	-296.126587	-225.407791	897.060364	-403.148346	50.840458	1055.381958	513.335938	2.409115	898.346802	497.722687	200.355972
-450.063568	174.024384	958.502686	-404.940338	-81.390862	958.565674	-518.307495	190.699844	571.820618	-441.527283	-136.567657	581.741760	-513.380432	251.158295	87.496376	-522.776733	-165.067642	105.376915	-514.774170	253.219223	1443.756714	-355.541870	-127.198212	1453.576538	-369.894623	79.248558	1458.697754	-348.152496	97.178535	1745.487549	-636.057922	318.565765	1186.379150	-395.482788	-278.427979	1207.326660	-519.528687	418.523010	910.432373	-295.964050	-225.309769	897.111572	-403.109009	50.650070	1055.416626	513.370667	2.458956	898.348022	497.771545	200.393005
-450.017029	173.824539	958.477905	-405.010956	-81.610229	958.652222	-518.314514	190.762558	571.740112	-441.786255	-136.816940	581.842468	-513.386902	251.076187	87.534767	-522.834290	-165.096405	105.406006	-514.051147	253.355118	1443.800293	-355.363892	-127.323357	1453.533936	-369.477783	79.097321	1458.666748	-347.041626	96.967834	1745.280396	-634.983459	318.367950	1186.218750	-395.572968	-278.451508	1207.245361	-519.967773	416.889069	909.135498	-295.872925	-225.199844	897.132019	-403.063080	50.481346	1055.431030	513.438049	2.507590	898.349915	497.847870	200.446213
-449.721527	173.466202	958.462646	-404.104767	-82.759132	958.929871	-518.059692	190.467102	571.804260	-441.901581	-136.905350	582.164856	-513.238342	251.006165	87.580399	-522.837891	-165.111664	105.416122	-513.391479	253.524063	1443.807861	-355.183929	-127.463509	1453.532593	-369.073303	78.969978	1458.609985	-345.914917	96.784134	1745.053711	-634.214722	318.522034	1186.385376	-395.609436	-278.486359	1207.209229	-520.515381	414.970367	907.804443	-295.807526	-225.060730	897.177979	-402.528961	49.871384	1055.572510	513.512390	2.555192	898.340698	497.906525	200.520889
-449.678711	173.282379	958.474121	-404.155670	-83.016045	958.993286	-517.967285	190.256287	571.875366	-442.126343	-137.112900	582.219727	-513.187988	250.921371	87.641243	-522.899780	-165.111221	105.457062	-512.715698	253.680939	1443.825684	-355.021240	-127.624229	1453.525391	-368.680389	78.833649	1458.562866	-344.779846	96.629776	1744.795044	-633.304077	318.623016	1186.319946	-395.671356	-278.488861	1207.162476	-520.576538	413.165161	906.570496	-295.769135	-224.930664	897.194397	-402.483002	49.669315	1055.596436	513.547607	2.608897	898.325562	497.999023	200.564728
-449.648560	173.133545	958.492065	-404.322357	-83.212341	959.032227	-517.954773	190.234634	571.952637	-442.301025	-137.253632	582.223022	-513.128784	250.834885	87.720970	-522.939392	-165.121872	105.480934	-512.049255	253.818634	1443.864990	-354.908325	-127.772125	1453.511230	-368.330109	78.722298	1458.502075	-343.612732	96.455078	1744.528076	-632.174805	318.545685	1186.159302	-395.748840	-278.480591	1207.130127	-520.600830	411.425720	905.439758	-295.745087	-224.757172	897.219238	-402.478271	49.497967	1055.606445	513.743469	2.580737	898.326233	498.231934	199.996826
-449.580292	172.982132	958.526123	-404.438904	-83.402306	959.119690	-517.963440	190.192520	571.988953	-442.454895	-137.341537	582.264648	-513.137512	250.781174	87.764214	-522.913940	-165.084702	105.527740	-511.337067	253.973511	1443.854736	-354.809998	-127.876480	1453.501221	-368.032837	78.582329	1458.451172	-342.437408	96.322021	1744.240479	-631.378845	318.865265	1186.219238	-395.843506	-278.469360	1207.094727	-520.490784	409.533661	904.240295	-295.737854	-224.576401	897.260864	-402.456512	49.337154	1055.655029	513.800049	2.642331	898.344543	498.278992	200.030807
-449.509399	172.833099	958.551941	-404.558014	-83.614494	959.163635	-518.009277	190.156891	572.024414	-442.557892	-137.388000	582.292725	-513.102539	250.718567	87.801285	-522.883850	-165.043259	105.560883	-510.740356	254.129486	1443.841675	-354.791290	-128.004349	1453.492065	-367.709930	78.463409	1458.435547	-341.220459	96.180695	1743.916016	-630.241699	318.927124	1186.063110	-395.939697	-278.425903	1207.091919	-520.609558	408.040344	903.156006	-295.798767	-224.402832	897.272156	-402.424225	49.153919	1055.675781	513.906982	2.736397	898.335327	498.369934	200.111938
-449.408142	172.675949	958.532410	-404.693970	-83.759529	959.192383	-518.051453	190.179199	572.055115	-442.588593	-137.352097	582.318359	-513.096375	250.685455	87.848907	-522.820313	-165.007370	105.559929	-510.116638	254.338379	1443.842529	-354.814514	-128.091400	1453.495972	-367.443268	78.348045	1458.405640	-340.034607	96.066162	1743.573975	-629.197144	319.100739	1185.923096	-396.073547	-278.392151	1207.085449	-520.414978	406.109497	901.881592	-295.866089	-224.145767	897.293884	-402.388245	49.007751	1055.666626	513.944885	2.927318	898.336853	498.348999	200.770721
-449.330231	172.564774	958.516724	-404.837891	-83.916489	959.222839	-518.415527	190.591080	571.943604	-442.481995	-137.149094	582.380859	-513.286926	250.703934	87.877739	-522.660278	-164.881531	105.545227	-509.580231	254.501648	1443.830933	-354.914642	-128.182922	1453.471802	-367.146851	78.257751	1458.351318	-338.840729	95.978271	1743.168579	-628.195313	319.354065	1185.791992	-396.257660	-278.316803	1207.043335	-520.216858	404.388824	900.722290	-295.979675	-223.926712	897.310608	-402.377014	48.876587	1055.662598	513.971069	2.969746	898.316528	498.401917	200.825089
-449.182068	172.462738	958.492126	-404.945953	-84.027435	959.266663	-518.485046	190.594574	571.962036	-442.378632	-136.947403	582.304871	-513.330078	250.704102	87.871300	-522.528320	-164.821136	105.500946	-508.995667	254.671417	1443.809692	-355.020508	-128.319443	1453.469604	-366.901123	78.190086	1458.284302	-337.657074	95.864342	1742.762695	-627.115601	319.630035	1185.574219	-396.509247	-278.263733	1206.999390	-519.840088	402.670166	899.662415	-296.105774	-223.666306	897.331299	-402.335785	48.774731	1055.666504	514.094666	3.034146	898.330261	498.521088	200.869812
-449.066589	172.392899	958.476318	-405.079712	-84.112549	959.279907	-518.505615	190.509689	572.039001	-442.373444	-136.871826	582.248291	-513.317932	250.703735	87.864799	-522.441040	-164.791245	105.508522	-508.441071	254.847824	1443.792969	-355.236328	-128.447021	1453.458862	-366.685883	78.126671	1458.238770	-336.504303	95.796272	1742.327393	-626.135132	319.987854	1185.480713	-396.813263	-278.174011	1206.910522	-519.317871	400.897034	898.622314	-296.256104	-223.416718	897.332825	-402.304718	48.690781	1055.655273	514.206787	3.051784	898.305237	498.634125	200.903717
-448.929108	172.342606	958.455872	-405.223877	-84.235855	959.305969	-518.435425	190.371155	572.098083	-442.416473	-137.034637	582.276367	-513.271362	250.739471	87.858498	-522.473083	-164.805939	105.474281	-507.931091	255.061905	1443.770752	-355.458710	-128.521667	1453.439331	-366.461456	78.039230	1458.184814	-335.357819	95.759979	1741.837280	-625.102905	320.325256	1185.271729	-397.030304	-278.219482	1206.869995	-518.551025	399.001038	897.649719	-296.409698	-223.150085	897.359375	-402.280457	48.597706	1055.651245	514.282471	3.102828	898.310120	498.746704	200.894180
-448.787262	172.314316	958.419373	-405.387421	-84.298531	959.302002	-518.356689	190.246002	572.204224	-442.417725	-137.092514	582.198364	-513.235962	250.726303	87.858299	-522.473450	-164.824356	105.468842	-507.418823	255.245468	1443.772827	-355.693665	-128.642670	1453.424072	-366.214478	77.964264	1458.110474	-334.263489	95.667618	1741.439819	-624.125000	320.789368	1185.109009	-397.484222	-277.979187	1206.721436	-517.822815	397.145508	896.704468	-296.589417	-222.928436	897.374390	-402.262817	48.539173	1055.624390	514.427734	3.149076	898.314636	498.914429	200.890900
-449.100067	172.678421	958.454102	-407.053284	-83.020187	958.854980	-518.544922	190.457550	572.290955	-442.258087	-137.071045	581.773132	-513.399048	250.760910	87.872910	-522.352539	-164.825211	105.457664	-506.883362	255.449097	1443.723755	-355.943573	-128.779465	1453.392700	-365.983276	77.889572	1458.011475	-333.212433	95.678207	1740.994263	-623.063965	321.274719	1184.869873	-397.951904	-277.872070	1206.600464	-516.959167	395.318817	895.747620	-296.806915	-222.646194	897.372742	-402.984680	49.106831	1055.360840	514.576233	3.163918	898.331482	499.073730	200.901672
-449.044250	172.754395	958.408447	-407.359497	-82.939056	958.798950	-518.527832	190.550537	572.329041	-442.339996	-137.445679	581.720764	-513.479065	250.832306	87.841209	-522.419556	-164.883118	105.508354	-506.351868	255.692719	1443.645508	-356.184418	-128.923050	1453.333984	-365.737610	77.769943	1457.893311	-332.277679	95.624252	1740.623413	-622.046936	321.797699	1184.697510	-398.461609	-277.746521	1206.510254	-516.251465	393.358795	894.666077	-297.039215	-222.339203	897.384766	-403.051147	49.155567	1055.296021	514.676331	3.186940	898.355530	499.199310	200.938202
-448.945251	172.726593	958.333008	-407.464539	-83.125412	958.802917	-518.456848	190.622757	572.290833	-442.291321	-137.564987	581.680542	-513.540039	250.873550	87.846466	-522.495178	-164.908600	105.540802	-505.844147	255.912537	1443.537354	-356.409943	-129.087143	1453.302246	-365.424347	77.741501	1457.827881	-331.372131	95.588097	1740.241211	-620.978149	322.300323	1184.478394	-398.990784	-277.660919	1206.416382	-515.175232	391.614288	893.858948	-297.280151	-222.030075	897.390930	-403.030518	49.059628	1055.253662	514.780762	3.195238	898.351807	499.359070	200.969330
-448.801483	172.650787	958.256531	-407.428314	-83.441528	958.845459	-518.331116	190.684158	572.259827	-442.247253	-137.606644	581.712769	-513.526123	250.892426	87.793289	-522.480652	-164.906982	105.580162	-505.248260	256.188934	1443.440308	-356.590149	-129.191895	1453.205322	-365.319244	77.556618	1457.622437	-330.579987	95.576393	1739.884277	-619.824829	322.788666	1184.239990	-399.571625	-277.526428	1206.283325	-514.143005	389.999481	893.083191	-297.582062	-221.744797	897.384216	-402.945435	48.893265	1055.236572	514.931335	3.201677	898.378052	499.541016	200.987610
-448.591644	172.509506	958.192810	-407.161987	-83.895370	958.948730	-518.230164	190.739792	572.235535	-441.659882	-136.703751	581.580322	-513.529724	250.926926	87.795151	-521.994141	-164.690659	105.433105	-504.636688	256.377350	1443.314087	-356.845734	-129.294586	1453.041504	-365.123352	77.458519	1457.486572	-329.868866	95.499878	1739.635620	-618.753174	323.294861	1184.086914	-400.271973	-277.402222	1206.057373	-513.062439	388.389801	892.329651	-297.962799	-221.458694	897.344727	-402.758087	48.650787	1055.267090	515.057312	3.207097	898.372498	499.700256	200.995468
-448.214142	172.218750	958.104004	-406.381287	-84.775108	959.247131	-518.020752	190.732986	572.210876	-441.708374	-136.765686	581.806458	-513.512573	250.925293	87.796875	-522.038818	-164.703156	105.434875	-503.973724	256.596558	1443.270874	-357.052643	-129.420029	1452.930176	-364.883057	77.351768	1457.375854	-329.249390	95.450432	1739.412476	-617.514832	323.662323	1183.831299	-400.927368	-277.342377	1205.948120	-511.821350	386.814484	891.640808	-298.411804	-221.169952	897.320984	-402.320068	48.217865	1055.401489	515.192444	3.215138	898.400330	499.849030	201.015198
-448.095032	172.157532	958.051147	-406.459290	-84.908623	959.257690	-517.934753	190.800308	572.219849	-441.858490	-136.869217	581.791382	-513.504395	250.953552	87.790146	-522.438965	-164.873413	105.524467	-503.350128	256.824738	1443.196655	-357.241791	-129.507492	1452.823975	-364.697571	77.230713	1457.274536	-328.666199	95.435303	1739.197510	-616.427917	324.295929	1183.713867	-401.693665	-277.260620	1205.813599	-510.464355	385.240997	891.024475	-298.858856	-220.817566	897.291565	-402.288818	48.125652	1055.377319	515.354553	3.209941	898.394104	500.039795	201.014221
-448.081665	172.116440	958.002014	-406.754944	-84.925079	959.218079	-517.921509	190.883545	572.218201	-442.222229	-137.257126	581.855042	-513.575012	250.974960	87.794411	-522.592834	-164.918427	105.589279	-502.664948	257.084137	1443.140869	-357.378052	-129.615829	1452.788330	-364.534760	77.147896	1457.173096	-328.176788	95.376656	1739.045410	-615.252197	324.964569	1183.503296	-402.378998	-277.151093	1205.675293	-508.995728	383.646484	890.431702	-299.372742	-220.531799	897.268799	-402.372040	48.080112	1055.318726	515.556335	3.234365	898.409363	500.213287	201.013382
-448.047729	172.122726	957.959778	-407.013184	-84.991539	959.205688	-517.873047	190.939148	572.213501	-442.530182	-137.526047	581.928223	-513.646240	250.983337	87.805779	-522.737976	-164.944687	105.633110	-502.036774	257.353699	1443.031250	-357.592987	-129.682892	1452.737305	-364.359406	77.020142	1457.097290	-327.758362	95.281822	1738.979858	-614.132751	325.781128	1183.372070	-403.051056	-276.987671	1205.575195	-507.436096	382.057709	889.920532	-299.928101	-220.317429	897.258667	-402.431854	48.039795	1055.278320	515.741577	3.299181	898.420166	500.408112	201.037064
-448.011627	172.087082	957.916138	-407.273865	-85.051201	959.230774	-517.847656	191.028168	572.211182	-442.623230	-137.338272	581.885315	-513.673828	251.011108	87.813141	-522.628235	-164.876785	105.554199	-501.407715	257.641968	1442.915405	-357.801636	-129.747116	1452.762939	-364.200592	76.904961	1457.046143	-327.398499	95.212982	1738.910156	-612.945923	326.642242	1183.184448	-403.746368	-276.891205	1205.578247	-505.753387	380.447510	889.386292	-300.574585	-220.067749	897.242126	-402.498627	47.995773	1055.257080	515.711487	3.125838	898.460327	500.549133	200.927567
-447.917969	172.020340	957.875427	-407.477386	-85.159180	959.290710	-517.810791	191.064682	572.198914	-442.833252	-137.389404	581.952209	-513.653809	251.045776	87.790825	-522.719727	-164.911453	105.596298	-500.816040	257.842834	1442.812134	-358.058136	-129.840332	1452.763306	-364.051819	76.778282	1457.008667	-327.101593	95.109657	1738.863037	-611.840088	327.742920	1183.053223	-404.421753	-276.827026	1205.573120	-504.175568	378.939789	888.923950	-301.257507	-219.836411	897.244995	-402.526031	47.920753	1055.258911	516.141968	3.342321	898.431946	500.829498	201.034058
-447.857422	172.055176	957.871338	-407.693695	-85.227425	959.325623	-517.858093	191.140228	572.241821	-443.198456	-137.700882	582.101807	-513.703186	251.037491	87.837616	-522.567200	-164.772629	105.533806	-500.260681	258.010803	1442.759399	-358.276093	-129.972855	1452.865601	-363.911102	76.638573	1457.009521	-326.886963	95.003723	1738.858398	-610.608276	328.819458	1182.868164	-405.072113	-276.743958	1205.592041	-502.351929	377.220367	888.471680	-301.983551	-219.679214	897.251892	-402.572021	47.894756	1055.266479	516.320251	3.364777	898.423828	501.062805	201.013000
-447.798157	172.020325	957.857727	-407.900604	-85.363068	959.373169	-517.845947	191.161301	572.266235	-443.538361	-137.812622	582.149353	-513.747314	251.032455	87.862267	-522.648254	-164.812286	105.528084	-499.673767	258.250641	1442.758057	-358.491486	-130.051407	1452.954346	-363.946228	76.221077	1457.082764	-326.742828	94.895920	1738.904907	-609.423584	330.131042	1182.736450	-405.673676	-276.630402	1205.558105	-500.468353	375.439178	888.011658	-302.760468	-219.476089	897.233459	-402.615631	47.809280	1055.275635	516.510986	3.350069	898.431702	501.298767	201.021805
-447.743134	172.088654	957.886841	-408.124268	-85.446846	959.451904	-517.892151	191.220535	572.286560	-443.794128	-137.924026	582.206726	-513.778625	251.013382	87.858765	-522.647034	-164.820694	105.532593	-499.215881	258.404358	1442.749023	-358.881775	-130.168457	1452.937622	-363.652985	76.400421	1457.031250	-326.664551	94.773972	1738.994751	-608.111938	331.467896	1182.609863	-406.254944	-276.578644	1205.561768	-498.519867	373.667175	887.578247	-303.503754	-219.296097	897.215271	-402.673279	47.794296	1055.322876	516.720459	3.357998	898.441223	501.537628	201.028580
-447.687012	172.135193	957.910339	-408.371735	-85.510429	959.495422	-517.913391	191.282928	572.338867	-443.975677	-137.949814	582.302917	-513.820313	251.061768	87.912041	-522.677002	-164.823715	105.520538	-498.709686	258.585480	1442.793701	-359.136414	-130.287704	1452.990356	-363.548920	76.288368	1457.054932	-326.646454	94.649223	1739.119629	-606.723511	332.940247	1182.444214	-406.805237	-276.547699	1205.682007	-496.562897	371.915680	887.116272	-304.360596	-219.199753	897.151489	-402.738495	47.766228	1055.349365	516.934021	3.358038	898.438904	501.781433	201.027374
-447.650055	172.218842	957.940796	-408.586151	-85.582588	959.532654	-517.944458	191.370239	572.362305	-444.186432	-137.970688	582.385864	-513.847290	251.068283	87.926994	-522.675232	-164.837952	105.505714	-498.288849	258.770538	1442.817993	-359.357635	-130.418961	1453.069702	-363.440125	76.211143	1457.061890	-326.680176	94.512451	1739.245117	-605.254761	334.471283	1182.282593	-407.373383	-276.489502	1205.703491	-494.425629	370.036743	886.609619	-305.245453	-219.121750	897.108887	-402.779449	47.754299	1055.371460	517.122803	3.342350	898.448364	502.017151	201.092697
-447.622803	172.289673	957.976257	-408.816071	-85.625992	959.565674	-517.993469	191.469040	572.427429	-444.521790	-138.121246	582.384583	-513.880554	251.065811	87.941261	-522.765442	-164.861557	105.486420	-497.833893	259.003418	1442.868408	-359.565399	-130.505463	1453.141113	-363.347443	76.109810	1457.113281	-326.784760	94.385269	1739.388428	-603.605408	336.077179	1182.082642	-407.917297	-276.391449	1205.694214	-492.478394	368.353424	886.136597	-306.117462	-219.064560	897.003784	-402.841095	47.745800	1055.396362	517.439758	3.233296	898.487000	502.450165	200.420120
-447.585968	172.351196	957.999756	-409.017639	-85.658836	959.622131	-518.043091	191.580215	572.476318	-444.760284	-138.049866	582.344604	-513.894165	251.081238	87.948723	-522.768860	-164.883469	105.506866	-497.387665	259.252960	1442.882568	-359.537598	-130.585052	1453.330811	-363.467682	75.682915	1457.170288	-326.915131	94.227692	1739.531250	-601.867432	337.758423	1181.918335	-408.399170	-276.288147	1205.726685	-490.451233	366.580627	885.577881	-307.017426	-219.027557	896.853210	-402.907227	47.749825	1055.432495	517.623596	3.187425	898.537720	502.742767	200.381256
-447.597229	172.415039	958.001221	-409.297028	-85.629623	959.626465	-518.154358	191.746353	572.533875	-445.106049	-138.221832	582.286865	-513.976990	251.080353	87.984756	-522.909912	-164.927521	105.517326	-497.024872	259.391113	1442.897827	-359.723358	-130.736725	1453.425415	-363.271606	75.887047	1457.133667	-327.069916	94.109985	1739.630127	-599.935059	339.413696	1181.674927	-408.828979	-276.291687	1205.776001	-488.454010	364.916962	885.035217	-307.905762	-219.027664	896.718750	-403.036438	47.772808	1055.432251	517.878296	3.147891	898.573181	503.071808	200.343597
-447.363953	172.257309	957.967590	-408.880127	-85.926125	959.920044	-518.129639	191.792374	572.535522	-445.248779	-138.143997	582.436829	-514.000732	251.080963	87.989807	-522.929443	-164.934418	105.502548	-496.535583	259.675262	1443.049927	-359.900177	-130.798370	1453.440308	-363.300964	75.775337	1457.149780	-327.275116	93.942986	1739.735840	-597.826782	341.070740	1181.406860	-409.229797	-276.278076	1205.761475	-486.375305	363.286163	884.444641	-308.863281	-219.037888	896.532227	-402.835388	47.665581	1055.589233	518.055847	3.254137	898.602844	503.248505	200.935379
-447.415100	172.446655	957.987976	-409.340607	-85.804245	959.829712	-518.060669	191.812820	572.562256	-445.385712	-138.091721	582.437744	-513.971985	251.098053	87.994247	-522.929993	-164.919647	105.453079	-496.157410	259.863739	1443.076294	-360.053223	-130.881943	1453.470825	-363.373260	75.648697	1457.139893	-327.482452	93.765640	1739.817017	-595.603699	342.745514	1181.081299	-409.580658	-276.246674	1205.702637	-484.249847	361.732605	883.837219	-309.724854	-219.025253	896.304504	-403.053131	47.744064	1055.547852	518.323181	3.276139	898.643860	503.546692	200.986786
-447.568542	172.684235	957.981079	-410.043304	-85.545395	959.628845	-518.136047	191.979645	572.591003	-445.659302	-138.213348	582.320007	-514.053650	251.118301	88.004929	-523.056152	-164.963593	105.469246	-495.764618	260.100555	1443.066528	-360.242737	-130.958893	1453.467407	-363.480347	75.557571	1457.132813	-327.717957	93.574715	1739.899414	-593.230408	344.420837	1180.671021	-409.830048	-276.211060	1205.663696	-482.054413	360.283722	883.254883	-310.576202	-219.085068	896.014221	-403.405487	47.877098	1055.429321	518.584106	3.263998	898.661438	503.870789	200.937759
-447.628632	172.737625	957.921631	-410.304382	-85.573563	959.599426	-518.085205	192.059143	572.546631	-445.947845	-138.409348	582.367004	-514.051941	251.141373	88.001976	-523.195313	-165.021790	105.501503	-495.443451	260.248444	1442.883789	-360.457703	-131.018250	1453.456665	-363.610535	75.453964	1457.118286	-327.957428	93.411118	1739.905151	-590.814148	346.020844	1180.209717	-410.033813	-276.164825	1205.586182	-479.578247	358.548431	882.444519	-311.392883	-219.141495	895.711914	-403.577637	47.878178	1055.388428	518.894104	3.235168	898.652710	504.252228	200.962555
-447.569977	172.966400	957.922668	-410.486633	-85.539444	959.562012	-518.060364	192.195755	572.589111	-445.995789	-138.298355	582.353638	-514.080383	251.141479	87.994713	-523.109009	-164.998184	105.487671	-494.915680	260.624512	1442.874023	-360.663300	-131.083618	1453.476563	-363.768311	75.379326	1457.133301	-328.217743	93.255119	1739.879639	-588.168030	347.607086	1179.703613	-410.144257	-276.116943	1205.473877	-476.921417	357.054626	881.828064	-312.240570	-219.209991	895.335205	-403.674103	47.963444	1055.381348	519.197876	3.230788	898.686768	504.646118	200.942520
-447.366241	173.439819	957.924927	-410.656067	-85.435234	959.501526	-518.027039	192.323059	572.665955	-446.108948	-138.247833	582.325134	-514.111633	251.146179	88.012398	-523.147461	-164.976852	105.471199	-494.483582	260.905548	1442.748413	-360.876556	-131.151138	1453.439941	-363.982697	75.277222	1457.098389	-328.440887	93.113564	1739.836792	-585.471985	349.158997	1179.114990	-410.193604	-276.030701	1205.319336	-474.526825	355.559357	881.179504	-312.987244	-219.305634	894.957642	-403.707855	48.179119	1055.368774	519.489502	3.209498	898.715515	504.995850	200.984833
-446.972046	173.734131	957.929565	-410.261047	-85.532433	959.684814	-517.898315	192.369781	572.745789	-446.186371	-138.179596	582.400269	-514.041809	251.152420	87.995705	-523.192871	-164.963425	105.463089	-494.002533	261.215881	1442.650391	-361.081604	-131.224136	1453.445801	-364.224396	75.146652	1457.068237	-328.652893	93.005379	1739.728149	-582.809692	350.776031	1178.546997	-410.132599	-275.931671	1205.155518	-472.314514	353.831726	880.426880	-313.691376	-219.379807	894.527527	-403.491699	48.313084	1055.507813	519.783508	3.184512	898.754333	505.342957	200.937729
-447.676086	173.422073	957.905457	-411.120300	-85.389877	959.411133	-518.034485	192.601425	572.649475	-446.245911	-138.188766	582.257019	-514.142395	251.178970	88.014915	-523.229065	-164.983017	105.472969	-493.531006	261.493042	1442.507080	-361.521606	-131.211868	1453.223633	-364.483002	75.037666	1457.057983	-328.867035	92.879097	1739.619263	-579.948914	352.336670	1177.918579	-410.031799	-275.916107	1204.959961	-469.414032	352.188599	879.738708	-314.363647	-219.490295	894.035461	-404.173981	48.141308	1055.336670	520.205566	3.024039	898.776184	505.942871	200.262878
-447.779999	173.533371	957.875305	-411.403564	-85.288086	959.328369	-518.040588	192.748795	572.628723	-446.189026	-138.117691	582.222473	-514.177979	251.172501	87.996124	-523.215576	-164.978516	105.468765	-493.047089	261.808990	1442.336548	-361.693817	-131.370041	1453.316895	-364.776367	74.905357	1457.028564	-329.076935	92.751152	1739.458252	-577.129883	353.886078	1177.247925	-409.822235	-275.831207	1204.768066	-467.086700	350.307678	878.934937	-314.936432	-219.588318	893.538391	-404.398315	48.206310	1055.290039	520.526428	3.029084	898.814758	506.313354	200.808777
-447.825745	173.654190	957.851929	-411.580109	-85.191765	959.289612	-518.070984	192.927628	572.649475	-446.160950	-138.115204	582.127930	-514.193787	251.222061	88.003883	-523.292175	-165.025406	105.440742	-492.699646	262.000427	1442.074097	-362.100647	-131.431595	1453.205933	-365.080750	74.764084	1456.979614	-329.277771	92.573135	1739.331787	-574.159180	355.367737	1176.555054	-409.552948	-275.700684	1204.478760	-464.420502	348.438324	878.176331	-315.504669	-219.738892	892.967102	-404.579803	48.286274	1055.278442	520.964111	2.812011	898.847046	506.853058	200.224365
-447.935944	173.840363	957.791931	-411.859070	-85.067253	959.179443	-518.115112	193.121796	572.635193	-446.088531	-138.114975	582.000366	-514.209290	251.270081	87.963211	-523.628784	-165.241104	105.561836	-492.206879	262.311707	1441.907471	-362.452728	-131.481155	1453.142578	-365.416260	74.628647	1456.935913	-329.479126	92.448730	1739.132813	-571.215332	356.696320	1175.852417	-409.203186	-275.539063	1204.205444	-461.573242	346.325867	877.327942	-316.006348	-219.824646	892.413269	-404.817566	48.399616	1055.206421	521.367981	2.893143	898.855042	507.205292	200.811768
-448.030060	173.993546	957.752319	-412.100555	-84.930733	959.086670	-518.186218	193.329559	572.606018	-445.943207	-138.132172	581.908386	-514.251099	251.306168	87.928680	-523.358398	-165.090546	105.477516	-491.641602	262.627594	1441.744019	-362.952301	-131.508774	1452.998047	-365.700287	74.471603	1456.895996	-329.706543	92.323418	1738.928955	-568.062988	357.938812	1175.158325	-408.857880	-275.434479	1204.004395	-458.516815	344.636169	876.754028	-316.407562	-219.904556	891.865662	-405.042236	48.502247	1055.156616	521.885193	2.912327	898.920105	507.704285	200.884430
-448.141388	174.153397	957.737061	-412.346008	-84.852562	959.015747	-518.275269	193.513184	572.579041	-445.762024	-138.160751	581.799438	-514.293579	251.360687	87.892769	-523.290588	-165.102859	105.464272	-491.140869	262.999023	1441.692017	-363.516144	-131.571594	1452.865845	-366.058350	74.308525	1456.854126	-329.960175	92.199730	1738.751831	-564.967957	359.147858	1174.428589	-408.390442	-275.238647	1203.693970	-455.830017	342.691986	875.979675	-316.819702	-219.955795	891.291260	-405.277924	48.578411	1055.130127	522.423889	2.880673	898.987000	508.220490	200.793839
-448.240356	174.342163	957.687012	-412.597839	-84.740005	958.922852	-518.375977	193.720230	572.563843	-445.659393	-138.175980	581.685913	-514.358398	251.427612	87.860626	-523.277588	-165.101288	105.453262	-490.633331	263.324860	1441.590210	-364.044983	-131.630920	1452.793213	-366.419403	74.175995	1456.781006	-330.235718	92.045998	1738.591309	-561.878113	360.293671	1173.792236	-407.823669	-275.173065	1203.487061	-453.399475	340.699310	875.199280	-317.112640	-219.977112	890.760559	-405.509796	48.689499	1055.074829	523.002686	2.645100	899.086609	508.859070	200.023132
-448.339417	174.494934	957.642761	-412.804779	-84.646507	958.817444	-518.479492	193.907883	572.526367	-445.452087	-138.057617	581.619324	-514.363831	251.498566	87.809822	-523.236633	-165.122849	105.417297	-490.150482	263.657227	1441.455566	-364.653564	-131.652649	1452.649414	-366.759033	74.063614	1456.671387	-330.564148	91.914040	1738.422485	-558.755554	361.298431	1173.109741	-407.367859	-274.991943	1203.238037	-450.524445	338.776489	874.516724	-317.337311	-219.987701	890.222168	-405.721924	48.770527	1055.016846	523.517395	2.557237	899.156372	509.343475	199.960892
-448.429382	174.719727	957.580688	-413.081543	-84.518654	958.695190	-518.616577	194.114273	572.502625	-445.470734	-138.130203	581.497559	-514.441528	251.570541	87.736618	-523.310486	-165.182343	105.436859	-489.723450	263.985931	1441.298340	-365.365082	-131.618179	1452.458496	-367.104523	73.955704	1456.560547	-330.936676	91.731873	1738.334351	-555.606079	362.207031	1172.420776	-406.991791	-274.686829	1202.845093	-447.561066	336.949371	873.915649	-317.468781	-219.901932	889.716370	-405.944916	48.899670	1054.936768	524.056763	2.543418	899.257019	509.775970	200.489746
-448.434906	175.020477	957.549316	-413.299072	-84.354706	958.606689	-518.753113	194.345016	572.494385	-445.354340	-137.976501	581.389771	-514.488892	251.641998	87.626991	-523.262451	-165.203644	105.388115	-489.333069	264.317200	1441.127563	-366.000916	-131.662689	1452.386353	-367.431702	73.872910	1456.449951	-331.385803	91.510399	1738.317383	-552.495117	362.973511	1171.737061	-406.540649	-274.469879	1202.522461	-444.546356	335.199188	873.329651	-317.542480	-219.773666	889.263184	-406.111572	49.081013	1054.892944	524.722107	2.268015	899.329712	510.455109	199.801453
-448.231476	175.562271	957.549988	-413.529297	-84.100395	958.482178	-518.898438	194.531860	572.534607	-445.341248	-137.893250	581.299744	-514.528870	251.711655	87.536766	-523.248352	-165.227432	105.328789	-488.934235	264.663910	1441.013794	-366.698822	-131.658844	1452.180786	-367.737762	73.806915	1456.354126	-331.889923	91.317398	1738.292847	-549.489258	363.646545	1171.083618	-406.088684	-274.257385	1202.245117	-441.473419	333.287750	872.801758	-317.535004	-219.583542	888.837463	-406.189880	49.378288	1054.851440	525.270020	2.239893	899.417847	510.818634	200.296173
-447.857147	176.212906	957.597168	-413.629822	-83.867729	958.379272	-519.033569	194.659225	572.616821	-445.215668	-137.519730	581.132813	-514.533386	251.748596	87.442703	-523.150146	-165.199020	105.246925	-488.659973	264.900452	1440.798706	-367.364655	-131.648682	1452.074219	-368.065979	73.752518	1456.273682	-332.448975	91.137558	1738.298218	-546.487793	364.229004	1170.448853	-405.724548	-274.032135	1201.920044	-438.370819	331.499939	872.309937	-317.433777	-219.292862	888.487732	-406.144440	49.701168	1054.851196	525.905640	2.042579	899.491760	511.321442	200.166504
-447.466553	176.914978	957.668152	-413.851227	-83.532875	958.263977	-519.184875	194.774429	572.712097	-445.209747	-137.323837	581.079285	-514.552551	251.741119	87.357498	-523.083313	-165.194962	105.178329	-488.214844	265.335510	1440.835205	-368.308472	-131.520721	1451.742188	-368.390381	73.727425	1456.191895	-333.041840	90.888329	1738.443726	-543.548767	364.716888	1169.860718	-405.255066	-274.048981	1201.732178	-435.228455	329.680206	871.880615	-317.313110	-218.972427	888.204224	-406.122314	50.079559	1054.849854	526.576965	1.795007	899.582886	511.908508	199.863373
-447.372070	177.075165	957.679688	-414.065857	-83.364410	958.233276	-519.302307	194.830688	572.712524	-445.602020	-137.589355	581.080872	-514.506470	251.740387	87.291550	-523.308289	-165.283707	105.219955	-487.912994	265.664124	1440.754761	-368.776489	-131.551483	1451.833496	-368.725800	73.697426	1456.162354	-333.680603	90.691971	1738.564941	-540.689575	365.112885	1169.262939	-405.167267	-273.441559	1201.433716	-431.932953	327.874268	871.617249	-317.111237	-218.521164	887.942261	-406.228699	50.193287	1054.853760	527.304138	1.401381	899.690979	512.622009	198.884079
-448.170746	176.182434	957.360474	-414.520660	-83.618500	958.234619	-519.587708	194.998337	572.501892	-445.962006	-137.731491	581.142090	-514.566223	251.756119	87.260117	-523.730164	-165.473587	105.311874	-487.648254	266.016876	1440.697510	-369.434570	-131.506241	1451.802002	-369.077301	73.728233	1456.163940	-334.392151	90.461403	1738.791016	-537.923645	365.442535	1168.684326	-404.856628	-273.325439	1201.353638	-428.742065	326.100677	871.378357	-316.868103	-218.014374	887.804993	-406.792389	49.788113	1054.672974	527.781067	1.223259	899.797058	512.957214	199.196548
-448.171326	176.226669	957.277344	-414.827179	-83.526436	958.238831	-519.455811	194.787903	572.391296	-446.152100	-137.529755	581.215637	-514.397278	251.749680	87.208496	-523.753845	-165.461700	105.294128	-487.445038	266.353455	1440.653076	-370.157928	-131.438873	1451.740845	-369.436005	73.750481	1456.187744	-335.082977	90.261955	1738.951172	-535.311035	365.762604	1168.165405	-404.928284	-272.783966	1201.003296	-425.758911	324.278992	871.036926	-316.551056	-217.410828	887.707581	-406.967743	49.857792	1054.638916	528.260071	0.853381	899.890747	513.355652	198.894257
-448.043427	176.413101	957.256165	-415.045105	-83.390945	958.276855	-519.287048	194.573685	572.330444	-446.345001	-137.281174	581.304565	-514.198547	251.723709	87.141998	-523.698303	-165.416351	105.273514	-487.240723	266.685577	1440.615967	-370.906250	-131.331650	1451.724121	-369.796906	73.782928	1456.218018	-335.828644	90.020027	1739.245117	-532.777527	366.024536	1167.709351	-404.961853	-272.441071	1200.811768	-422.499512	322.623535	870.944275	-316.166656	-216.728210	887.696228	-407.045135	50.003422	1054.656128	528.730896	0.483107	900.010864	513.738953	198.588745
-447.984314	176.546707	957.245239	-415.377228	-83.247253	958.347717	-519.564087	194.784088	572.414001	-446.714844	-137.270798	581.316956	-514.285400	251.728043	87.139267	-523.809082	-165.437988	105.262939	-487.087646	267.040985	1440.644653	-371.599854	-131.264801	1451.827515	-370.117462	73.827339	1456.280273	-336.556946	89.849724	1739.465942	-530.349915	366.197968	1167.265503	-405.096832	-272.052643	1200.659180	-419.327179	320.943787	870.892578	-315.737244	-215.947922	887.800659	-407.207550	50.132576	1054.692993	529.107056	0.086879	900.076843	514.111877	198.251190
-447.821991	176.691605	957.270630	-415.667755	-83.109200	958.418335	-520.065002	195.168472	572.504761	-447.038849	-137.187775	581.354126	-514.535950	251.745209	87.163063	-523.859131	-165.445572	105.250099	-486.956635	267.377747	1440.683350	-372.333771	-131.168701	1451.869629	-370.413788	73.864532	1456.410156	-337.297852	89.605927	1739.775391	-528.034973	366.364075	1166.894531	-405.298035	-271.677032	1200.546021	-416.103271	319.215759	870.961243	-315.288849	-215.097885	887.940491	-407.310516	50.243423	1054.751831	529.527466	-0.290500	900.169312	514.510742	197.868301
-447.600403	176.908325	957.283447	-415.930664	-82.976852	958.487549	-519.232361	194.529510	572.381531	-447.295898	-137.036987	581.363220	-513.974609	251.685852	87.122749	-523.549561	-165.239227	105.128098	-486.848999	267.725006	1440.743408	-373.093689	-131.053375	1451.946533	-370.722778	73.913292	1456.550171	-337.992767	89.442024	1740.029297	-525.792053	366.461182	1166.564819	-405.588867	-271.281189	1200.445679	-412.839294	317.447632	871.162537	-314.781860	-214.112350	888.214233	-407.386780	50.385605	1054.808105	529.944031	-0.800833	900.224670	514.969482	196.856506
-447.426483	177.146805	957.325989	-416.223816	-82.841393	958.566101	-519.393982	194.772339	572.453857	-447.458069	-136.763092	581.439697	-514.028748	251.674057	87.132637	-523.438110	-165.180222	105.049896	-486.850311	267.933350	1440.682007	-374.027283	-130.851059	1451.892822	-371.044922	73.976418	1456.686035	-338.686462	89.269226	1740.287109	-523.714722	366.550812	1166.239990	-405.979767	-270.796844	1200.389526	-409.611755	315.766937	871.419739	-314.258606	-213.061829	888.510864	-407.494568	50.535126	1054.881958	530.209412	-1.119160	900.326233	515.163696	196.966217
-447.231873	177.376282	957.348022	-416.502625	-82.736191	958.606201	-519.423035	194.995331	572.520081	-447.627563	-136.554306	581.503052	-514.023132	251.715500	87.139175	-523.388794	-165.143082	105.021606	-486.779846	268.252289	1440.729858	-374.581268	-130.847214	1452.242065	-371.374542	74.076927	1456.825195	-339.389771	89.108414	1740.532104	-521.680420	366.608368	1165.930420	-406.426758	-270.313629	1200.344116	-406.400543	314.059814	871.745300	-313.699890	-211.963852	888.890503	-407.562683	50.660267	1054.921021	530.495239	-1.526524	900.388245	515.405823	196.580124
-447.000000	177.644104	957.375305	-416.785370	-82.650276	958.744385	-519.521912	195.309464	572.609070	-448.005188	-136.514954	581.540955	-514.120117	251.784409	87.122002	-523.455383	-165.170715	105.020058	-486.583862	268.692474	1440.918091	-375.307953	-130.735214	1452.436523	-371.704956	74.187325	1456.952393	-340.076233	88.983871	1740.756104	-519.752197	366.564056	1165.686401	-406.932220	-269.866211	1200.362061	-403.123444	312.396210	872.204468	-313.131409	-210.823685	889.291809	-407.652069	50.820724	1055.020386	530.708557	-1.999023	900.457153	515.641724	196.071945
-446.798370	177.898621	957.394348	-417.095459	-82.532082	958.838257	-519.523010	195.615952	572.669250	-448.447327	-136.555130	581.565613	-514.182922	251.834641	87.147362	-523.491577	-165.147888	105.022072	-486.502777	269.052948	1440.969971	-376.371490	-130.506348	1452.302002	-372.034821	74.323822	1457.062988	-340.774109	88.903534	1740.963745	-518.027527	366.581604	1165.413452	-407.544617	-269.463776	1200.284546	-399.703522	310.416138	872.869263	-312.523590	-209.650620	889.753845	-407.742188	50.981541	1055.086670	530.916443	-2.501179	900.511963	515.866455	195.482376
-446.577332	178.208664	957.406250	-417.366516	-82.415344	958.881592	-516.065918	193.109039	571.985413	-448.831116	-136.563736	581.567383	-512.091187	251.777954	86.919930	-523.584412	-165.186630	105.022675	-486.388733	269.428406	1441.039063	-376.880188	-130.485748	1452.691284	-372.365265	74.404213	1457.159424	-341.388611	88.911720	1741.096069	-516.372925	366.570435	1165.218140	-408.143921	-268.971130	1200.229980	-396.561829	308.723267	873.489746	-311.934845	-208.368637	890.227600	-407.801422	51.154678	1055.124146	531.056458	-3.047647	900.570618	516.043152	194.836319
-446.362732	178.455261	957.395691	-417.660950	-82.292343	958.911743	-514.849426	192.590607	571.813721	-449.117584	-136.373734	581.569031	-511.466248	251.807526	86.883163	-523.577637	-165.166428	104.985657	-486.256226	269.779114	1441.100830	-377.677887	-130.377853	1452.802124	-372.663849	74.503700	1457.272583	-342.092194	88.745605	1741.374268	-514.857117	366.549286	1165.009766	-408.820221	-268.570984	1200.173096	-393.477112	307.041290	874.182800	-311.329193	-207.106735	890.710571	-407.859344	51.303936	1055.139648	531.163635	-3.697852	900.635132	516.174683	194.219574
-446.088287	178.752106	957.387390	-417.980713	-82.092598	958.903503	-513.400635	191.979034	571.586243	-449.309998	-136.046616	581.635803	-510.754303	251.829391	86.825920	-523.836487	-165.290970	105.018234	-486.099976	270.113647	1441.136963	-378.550781	-130.267807	1452.839844	-372.943451	74.584930	1457.350830	-342.781616	88.746956	1741.565674	-513.491333	366.501587	1164.812988	-409.410736	-268.332886	1200.220215	-390.460358	305.418304	874.852478	-310.709076	-205.796692	891.185181	-407.915375	51.492500	1055.141602	531.308594	-4.258118	900.653687	516.269836	193.678665
-445.834564	179.066803	957.374817	-418.274628	-81.899887	958.886475	-518.867798	196.699142	572.834961	-448.369904	-133.903275	581.264771	-514.162415	251.997238	87.188965	-522.841919	-164.867279	104.679543	-485.916656	270.527679	1441.173462	-379.328156	-130.175552	1452.904297	-373.217743	74.660492	1457.420410	-343.443542	88.804802	1741.754150	-512.233643	366.473846	1164.612183	-410.182465	-267.767334	1199.968140	-387.508606	303.810303	875.649475	-310.118866	-204.412186	891.668457	-407.953705	51.690563	1055.133179	531.403320	-4.902195	900.660889	516.412659	193.023590
-445.585632	179.418808	957.363464	-418.552002	-81.677376	958.889954	-518.937805	197.244568	572.882080	-448.780029	-133.808777	581.350647	-514.306946	252.050003	87.215164	-522.983154	-164.916809	104.647881	-485.685150	270.901733	1441.165405	-380.177338	-130.067978	1452.905273	-373.481171	74.760887	1457.465576	-344.171997	88.767265	1741.979370	-511.090698	366.486847	1164.392944	-410.949982	-267.373901	1199.755005	-384.724884	302.293488	876.401367	-309.559631	-203.050262	892.111023	-408.004120	51.929508	1055.139771	531.514038	-5.539765	900.642517	516.557739	192.369934
-445.417969	179.679779	957.330200	-418.921844	-81.430641	958.871338	-518.231262	197.064636	572.766052	-449.338287	-133.905685	581.386902	-513.957153	252.069641	87.143883	-523.161743	-164.950531	104.636543	-485.429047	271.272308	1441.131348	-380.968567	-129.950775	1452.904541	-373.782410	74.849358	1457.488037	-344.899231	88.789909	1742.247314	-510.077026	366.474823	1164.143188	-411.688568	-267.035126	1199.635864	-382.024261	300.927307	877.161072	-309.029388	-201.709122	892.541992	-408.113007	52.138363	1055.117188	531.643555	-6.158964	900.613892	516.666687	191.683395
-445.163879	179.973129	957.314941	-419.160675	-81.229134	958.850403	-517.623840	196.912369	572.671997	-449.639648	-133.699631	581.334167	-513.665405	252.039627	87.109848	-523.160645	-164.912018	104.605644	-485.181030	271.653107	1441.078857	-381.806061	-129.851578	1452.863647	-374.041046	74.927673	1457.509888	-345.615662	88.975365	1742.305664	-509.156128	366.500580	1163.861938	-412.373108	-266.736572	1199.476318	-379.444397	299.537598	877.939636	-308.555939	-200.340103	892.997253	-408.142303	52.333611	1055.109863	531.789673	-6.801539	900.608337	516.735596	191.010040
-444.869354	180.286911	957.311401	-419.407013	-80.975250	958.835449	-518.100769	197.700378	572.844971	-449.306885	-132.739151	581.193481	-514.053589	252.114334	87.179153	-522.092346	-164.479996	104.350922	-484.900024	272.043152	1441.030396	-382.655853	-129.740952	1452.819580	-374.373871	75.017334	1457.506226	-346.382111	88.948273	1742.620483	-508.367126	366.552551	1163.677490	-413.166260	-266.219482	1199.206787	-377.014587	298.191528	878.728088	-308.101440	-198.973526	893.392700	-408.144135	52.560303	1055.108765	531.844482	-7.599936	900.627808	516.837585	190.232162
-444.495667	180.625809	957.342773	-419.645599	-80.615913	958.845093	-517.503418	197.573639	572.834167	-448.932068	-131.782852	581.192444	-513.755005	252.098785	87.157608	-521.698364	-164.319992	104.209000	-484.638092	272.405457	1440.986816	-383.488861	-129.678452	1452.775635	-374.665741	75.065147	1457.551270	-347.171600	89.027176	1742.847412	-507.642761	366.640137	1163.481689	-413.941528	-265.832916	1198.966675	-374.707611	296.931396	879.548340	-307.695679	-197.659683	893.740723	-408.131531	52.840210	1055.144897	531.880981	-8.368211	900.649963	516.981018	189.374527
-444.087860	181.011078	957.377869	-419.904938	-80.285477	958.837219	-517.547729	197.953583	572.925964	-449.082062	-131.366867	581.134338	-513.829895	252.099670	87.172234	-521.578003	-164.229904	104.171051	-484.360748	272.806030	1440.943604	-384.365631	-129.578812	1452.706421	-374.891113	75.123993	1457.623657	-348.003296	89.058662	1743.083252	-507.058807	366.743469	1163.288574	-414.740326	-265.390869	1198.681763	-372.603363	295.821045	880.341492	-307.332123	-196.318268	894.099609	-408.105835	53.115974	1055.172729	531.936707	-9.188876	900.650940	517.065125	188.587173
-443.691925	181.288132	957.386536	-420.101044	-79.985916	958.849304	-518.063904	198.751907	573.131592	-449.319153	-130.976242	581.132446	-514.244873	252.169754	87.224327	-521.604553	-164.219620	104.117043	-484.091461	273.202484	1440.891479	-385.208008	-129.466095	1452.661743	-375.174225	75.213654	1457.686768	-348.805542	89.143677	1743.349854	-506.499725	366.965546	1163.102295	-415.482849	-264.946472	1198.426636	-370.638977	294.772583	881.162720	-307.017578	-195.011398	894.447388	-408.067322	53.346226	1055.199829	532.003296	-9.986213	900.661987	517.173035	187.816177
-443.311951	181.626526	957.401306	-420.341827	-79.666611	958.839417	-517.340820	198.473099	573.042542	-449.558746	-130.660355	581.131226	-513.834351	252.149277	87.157898	-521.566895	-164.160904	104.056534	-483.938812	273.448822	1440.698853	-386.042999	-129.363922	1452.608276	-375.449005	75.312309	1457.737793	-349.653107	89.269218	1743.522705	-506.017517	367.223236	1162.911987	-416.230804	-264.471588	1198.196655	-368.851074	293.797882	881.893433	-306.791626	-193.807297	894.710754	-408.040466	53.605400	1055.214722	532.026489	-10.821708	900.653442	517.255615	186.998566
-442.839813	182.070831	957.417542	-420.524292	-79.303894	958.822388	-517.098450	198.608383	573.068481	-449.828827	-130.402710	581.141785	-513.732727	252.214310	87.132744	-521.543274	-164.131958	103.991722	-483.502258	273.985107	1440.839111	-386.854767	-129.295685	1452.563599	-375.723663	75.429016	1457.791382	-350.496124	89.415565	1743.773193	-505.556671	367.393829	1162.787476	-417.075348	-263.949249	1198.012085	-367.212311	293.032898	882.626282	-306.617401	-192.566940	895.004883	-407.956940	53.931034	1055.231323	532.032471	-11.698959	900.654236	517.309082	186.133438
-442.401520	182.385483	957.398682	-420.649719	-79.043755	958.866211	-518.146790	199.895508	573.368164	-450.100494	-130.121582	581.237732	-514.455078	252.342682	87.182152	-521.541016	-164.056824	103.962044	-483.268372	274.377563	1440.795898	-387.762909	-129.156693	1452.513916	-376.024811	75.561569	1457.848755	-351.453857	89.448044	1744.100830	-505.186768	367.703064	1162.709717	-417.898743	-263.332855	1197.770508	-365.817169	292.314301	883.308044	-306.547150	-191.438553	895.249207	-407.858337	54.185299	1055.258789	532.015381	-12.563323	900.637695	517.316772	185.419312
-441.938446	182.762466	957.398376	-420.818542	-78.720421	958.876953	-518.115601	200.261932	573.466492	-450.341919	-129.967957	581.289673	-514.499634	252.443436	87.181747	-521.621582	-164.057571	103.964867	-482.987274	274.793182	1440.818726	-388.539948	-129.017197	1452.496460	-376.296173	75.677963	1457.925659	-352.416504	89.531380	1744.348389	-504.820282	368.045563	1162.663086	-418.766296	-262.744476	1197.496948	-364.484863	291.676117	883.954041	-306.502625	-190.349564	895.494690	-407.769531	54.477219	1055.279785	532.002869	-13.481127	900.689087	517.402832	184.555298
-441.455170	183.176056	957.418091	-420.948486	-78.390388	958.922302	-518.106750	200.641785	573.572388	-450.611664	-129.660324	581.359802	-514.534302	252.508728	87.202751	-521.646851	-164.053101	103.937828	-482.705017	275.221924	1440.866089	-389.350037	-128.820770	1452.486938	-376.573914	75.800255	1458.019165	-353.356750	89.678391	1744.608154	-504.492828	368.389191	1162.693115	-419.528076	-262.310608	1197.395630	-363.373444	291.225677	884.597961	-306.510956	-189.247894	895.707581	-407.644104	54.798466	1055.326050	532.084473	-14.361274	900.730225	517.551575	183.641083
-440.968689	183.601700	957.467468	-421.044403	-78.025375	958.953491	-518.115845	201.016785	573.704712	-451.851898	-130.121475	581.698425	-514.589233	252.525436	87.194023	-522.218872	-164.214752	104.025963	-482.471069	275.649048	1440.933594	-390.171356	-128.681595	1452.455688	-376.793915	75.928986	1458.118774	-354.442078	89.609245	1745.047363	-504.167755	368.765991	1162.725342	-420.575256	-261.477386	1197.060425	-362.420837	290.844086	885.170105	-306.592133	-188.279068	895.839050	-407.507080	55.129700	1055.381958	532.138367	-15.198248	900.722229	517.635132	182.815292
-440.474182	184.016403	957.499573	-421.094910	-77.709724	958.972961	-518.064331	201.396179	573.796997	-451.771240	-129.998474	581.374451	-514.583252	252.607880	87.222595	-522.013489	-164.123032	104.001205	-482.252716	276.095032	1440.994873	-390.975220	-128.444885	1452.406372	-377.029877	76.101563	1458.209106	-355.447510	89.746185	1745.283447	-503.844940	369.219604	1162.751587	-421.426086	-260.915833	1196.871338	-361.617706	290.582550	885.657593	-306.781281	-187.294647	895.989319	-407.337982	55.436523	1055.421875	532.146301	-16.230465	900.739624	517.766846	181.896957
-440.009186	184.487137	957.499695	-421.262482	-77.331818	958.934326	-518.099915	201.811417	573.928345	-452.153564	-129.926895	581.361816	-514.662964	252.684280	87.179596	-522.179626	-164.165695	103.980400	-482.161774	276.396606	1440.898560	-391.680145	-128.269501	1452.363892	-377.247528	76.307442	1458.285278	-356.598969	89.756012	1745.694336	-503.564697	369.780731	1162.805908	-422.485229	-260.116333	1196.648926	-360.969147	290.483002	886.077759	-306.974243	-186.366302	896.114380	-407.212311	55.787395	1055.409912	532.182800	-17.237104	900.790283	517.923218	180.921951
-439.454132	184.996552	957.481323	-421.354340	-76.907982	958.882629	-518.062988	202.187592	574.040222	-452.728973	-129.582306	581.737183	-514.704468	252.763870	87.173210	-522.381409	-164.211945	103.969658	-481.793274	277.016876	1441.073730	-392.406097	-128.013779	1452.319336	-377.479614	76.549461	1458.339111	-357.787903	89.773041	1746.102295	-503.245453	370.254028	1162.883057	-423.393341	-259.473846	1196.433472	-360.461853	290.500641	886.404663	-307.245514	-185.535522	896.159424	-407.013794	56.180840	1055.384399	532.236694	-18.132387	900.817627	518.018311	180.072678
-438.991119	185.418411	957.448975	-421.482239	-76.527618	958.858093	-517.959290	202.558487	574.095947	-452.869843	-129.276810	581.729065	-514.713684	252.847809	87.151871	-522.357910	-164.170746	103.929672	-481.506317	277.475739	1441.127808	-393.093994	-127.766411	1452.294922	-377.722443	76.795593	1458.390869	-359.082642	89.794189	1746.537231	-502.952515	370.803925	1162.980713	-424.458252	-258.616882	1196.125488	-360.139740	290.666412	886.587219	-307.627899	-184.730301	896.162476	-406.870819	56.530144	1055.363037	532.351196	-19.123066	900.821350	518.215576	179.180832
-438.536346	185.861420	957.466064	-421.602081	-76.074875	958.821594	-517.863220	202.971161	574.208679	-452.801361	-129.344574	581.450439	-514.742310	252.915512	87.162376	-522.270996	-164.076767	103.945213	-481.263245	277.941040	1441.172485	-393.797577	-127.504639	1452.221191	-377.944733	77.042740	1458.447021	-360.430115	89.774216	1747.006836	-502.664154	371.436432	1163.052246	-425.399475	-258.082123	1195.991089	-359.957855	290.927917	886.700134	-308.056213	-183.979996	896.191223	-406.732513	56.905113	1055.361816	532.538513	-20.099968	900.877563	518.479919	178.110840
-437.983795	186.351639	957.478088	-421.618469	-75.682930	958.810120	-517.700867	203.420486	574.328430	-453.058533	-128.603790	581.778503	-514.781067	252.978867	87.171860	-522.219177	-164.016464	103.906090	-481.019714	278.405273	1441.210205	-394.464691	-127.248520	1452.121094	-378.140106	77.258034	1458.505127	-361.903442	89.739075	1747.428589	-502.370758	372.055725	1163.157471	-426.517487	-257.212860	1195.697144	-359.925049	291.336151	886.727783	-308.536255	-183.257339	896.136658	-406.509888	57.283272	1055.374390	532.409912	-21.449068	900.881714	518.622009	177.095520
-437.427185	186.868805	957.483887	-421.609589	-75.283859	958.787415	-517.554565	203.887192	574.437561	-453.049896	-128.124695	581.792480	-514.892761	253.060928	87.197670	-522.176453	-163.953979	103.892578	-480.898926	278.765320	1441.096313	-395.105377	-126.943825	1452.015015	-378.325104	77.510590	1458.564209	-363.415894	89.724686	1747.927612	-502.062714	372.804779	1163.263184	-427.369690	-256.704590	1195.499512	-360.020294	291.828857	886.666016	-309.044708	-182.707016	896.046997	-406.281097	57.678093	1055.380005	532.502014	-22.662214	900.871765	518.942200	175.939346
-436.921448	187.310852	957.482483	-421.554565	-74.909500	958.752197	-517.383972	204.327118	574.536743	-453.051178	-128.330658	581.456360	-514.996277	253.160614	87.194084	-522.187317	-163.918320	103.906540	-480.477997	279.397217	1441.289551	-395.750244	-126.664734	1451.917725	-378.523651	77.750412	1458.591553	-364.971375	89.697784	1748.460083	-501.770508	373.509613	1163.405029	-428.313446	-256.106537	1195.277344	-360.265900	292.428467	886.472168	-309.624298	-182.157135	895.912415	-406.047058	58.030666	1055.373901	532.823059	-23.726107	900.857727	519.302612	174.466339
-436.390045	187.782700	957.470032	-421.514893	-74.473396	958.708374	-517.050842	204.805511	574.588196	-453.111206	-128.019592	581.445618	-515.004395	253.227020	87.200127	-522.148560	-163.854370	103.893478	-480.166687	279.927338	1441.312988	-396.337311	-126.370239	1451.812500	-378.724274	78.027390	1458.640747	-366.596741	89.669937	1748.972534	-501.451874	374.286591	1163.541138	-429.431641	-255.259018	1194.967529	-360.668915	293.203491	886.216431	-310.339996	-181.650177	895.731018	-405.822266	58.425903	1055.361206	533.414612	-24.260706	900.855652	519.649963	174.119995
-435.918091	188.312302	957.490540	-421.548157	-73.929260	958.603455	-516.782837	205.363098	574.630554	-453.185516	-127.756706	581.391296	-515.073547	253.341370	87.205696	-522.202332	-163.807129	103.912346	-479.899841	280.464386	1441.312866	-396.991241	-126.048645	1451.734863	-378.950287	78.349953	1458.684570	-368.254486	89.681511	1749.493408	-501.156555	375.113373	1163.639160	-430.241669	-254.850403	1194.847900	-361.185699	294.074921	885.891602	-310.903381	-181.119736	895.634705	-405.644653	58.869553	1055.330688	533.883362	-25.384706	900.850952	520.167358	172.577850
-435.383301	188.854050	957.458374	-421.491241	-73.437843	958.520142	-516.444153	205.786560	574.713196	-453.136688	-127.380692	581.373352	-515.164673	253.453369	87.193687	-522.166016	-163.731750	103.902298	-479.641907	280.961182	1441.341309	-397.563385	-125.733513	1451.632935	-379.181824	78.653481	1458.744385	-369.909424	89.672897	1749.988647	-500.846832	375.962891	1163.761230	-431.147888	-254.267212	1194.629028	-361.804565	295.043854	885.487915	-311.688232	-180.690414	895.459656	-405.414886	59.321339	1055.289673	534.209106	-26.316133	900.856934	520.535339	172.055695
-434.784241	189.423553	957.463135	-421.373566	-72.890930	958.455017	-516.037537	206.303360	574.812744	-453.064636	-127.001480	581.341309	-515.209656	253.524460	87.205009	-522.125732	-163.686310	103.895950	-479.508850	281.337250	1441.176636	-398.182953	-125.394203	1451.540283	-379.409363	78.915466	1458.786377	-371.588745	89.677368	1750.473877	-500.555542	376.871704	1163.859009	-432.040100	-253.679932	1194.397217	-362.630585	296.175049	884.984985	-312.533386	-180.440536	895.187073	-405.134613	59.807331	1055.279053	534.175842	-27.877357	900.765686	520.890076	170.931900
-434.169800	189.944916	957.464294	-421.230316	-72.406593	958.409607	-515.556335	206.788239	574.859131	-452.926605	-126.641724	581.339783	-515.241943	253.638870	87.228958	-522.132385	-163.644501	103.901215	-479.274628	281.854858	1441.139648	-398.805084	-125.095131	1451.391846	-379.625702	79.175461	1458.834106	-373.249512	89.678947	1750.937744	-500.261536	377.764069	1163.989502	-432.921844	-253.192352	1194.253052	-363.493164	297.330811	884.444336	-313.407196	-180.178696	894.922791	-404.843262	60.247223	1055.278564	534.602112	-28.929274	900.727112	521.331970	169.955368
-433.558502	190.485397	957.471497	-421.016296	-71.942062	958.379211	-515.139038	207.342911	574.948975	-452.762817	-126.314331	581.308289	-515.333008	253.744095	87.232758	-522.123901	-163.590347	103.889336	-478.851196	282.487793	1441.284546	-399.374817	-124.763947	1451.337524	-379.867279	79.458992	1458.887451	-374.906403	89.681854	1751.369141	-499.969666	378.613708	1164.134155	-433.929565	-252.555038	1193.983887	-364.492157	298.664825	883.794128	-314.501343	-180.206955	894.498535	-404.533234	60.695930	1055.291748	535.083191	-30.027901	900.740540	521.814819	168.831741
-432.956329	191.048447	957.519226	-420.808319	-71.366188	958.323364	-514.595703	207.890289	574.962036	-452.577728	-126.008614	581.284180	-515.398682	253.859314	87.239449	-522.098816	-163.545853	103.910233	-478.619019	282.993927	1441.269897	-400.022247	-124.459396	1451.213135	-380.114868	79.753922	1458.922119	-376.509705	89.706268	1751.773560	-499.717072	379.539795	1164.314941	-434.661194	-252.208237	1193.834229	-365.602783	300.126678	883.118958	-315.320892	-179.913513	894.287476	-404.226044	61.188412	1055.311646	535.620300	-31.017052	900.741516	522.325012	167.818253
-432.282623	191.703979	957.509094	-420.605988	-70.789070	958.216370	-514.060852	208.494141	574.997925	-452.335724	-125.661209	581.256897	-515.488708	253.961090	87.224846	-522.027893	-163.471817	103.924637	-478.436249	283.482635	1441.253784	-400.628815	-124.116692	1451.121948	-380.388275	80.059937	1458.942871	-378.088074	89.700996	1752.124146	-499.453033	380.501251	1164.444580	-435.579010	-251.692154	1193.687134	-366.785065	301.618378	882.435120	-316.284973	-179.857895	893.952820	-403.884521	61.723473	1055.276489	536.101868	-32.124786	900.725769	522.807861	166.838287
-431.643646	192.246353	957.520264	-420.314331	-70.260056	958.138062	-513.495544	209.059662	575.031616	-452.096069	-125.317085	581.257080	-515.545532	254.083344	87.245941	-522.043030	-163.411011	103.961578	-478.228455	283.952393	1441.229980	-401.193909	-123.805046	1451.034912	-380.640594	80.359077	1458.963257	-379.665619	89.740295	1752.432861	-499.227905	381.423981	1164.559814	-436.403351	-251.344208	1193.612061	-367.998230	303.235779	881.659668	-317.522614	-180.070587	893.476135	-403.540375	62.190880	1055.271851	536.685242	-33.109642	900.706055	523.359985	165.849319
-430.971283	192.858795	957.534729	-420.009186	-69.730927	958.071594	-512.852600	209.570389	575.147949	-451.851715	-124.997559	581.263245	-515.601501	254.187134	87.281242	-522.053894	-163.382141	103.990883	-478.168213	284.344635	1441.032715	-401.795471	-123.471130	1450.916870	-380.904266	80.644547	1458.989258	-381.196747	89.741783	1752.727539	-499.055847	382.432159	1164.703735	-437.238892	-250.837692	1193.448120	-369.320313	305.039886	880.915344	-318.564301	-180.152649	893.147400	-403.163544	62.695248	1055.272339	537.362000	-34.125290	900.751038	523.997864	164.786346
-430.259949	193.525040	957.580627	-419.660492	-69.182526	957.974670	-512.201538	210.116089	575.236694	-451.583832	-124.660988	581.209534	-515.614014	254.279907	87.309906	-521.960815	-163.307922	103.957458	-477.868256	284.926514	1441.155396	-402.369537	-123.129921	1450.821289	-381.141510	80.917648	1459.011353	-382.720184	89.740158	1752.999390	-498.883606	383.318756	1164.841919	-438.134583	-250.357681	1193.286133	-370.715668	306.880554	880.102722	-319.641541	-180.287384	892.755371	-402.749084	63.213642	1055.274170	538.018250	-35.161957	900.784607	524.576416	163.817413
-429.607391	194.113708	957.592590	-419.390411	-68.584343	957.894592	-511.471436	210.655518	575.269897	-451.324982	-124.405876	581.106689	-515.652710	254.391708	87.347427	-521.964844	-163.276154	103.981812	-477.709778	285.407776	1441.122559	-402.916748	-122.818359	1450.725830	-381.396454	81.210304	1459.024780	-384.225739	89.700760	1753.266479	-498.764648	384.216187	1165.009277	-439.126678	-249.828064	1193.101074	-372.092072	308.783508	879.295532	-320.634186	-180.416428	892.404236	-402.394379	63.736492	1055.265137	538.806580	-35.988194	900.850037	525.201172	162.900253
-428.912689	194.753784	957.597961	-419.028809	-68.031425	957.743164	-510.588013	211.150192	575.296875	-451.026154	-124.181580	581.020691	-515.652832	254.463120	87.342857	-522.064758	-163.287506	103.995689	-477.559418	285.853912	1441.044922	-403.489532	-122.511169	1450.611084	-381.697632	81.517265	1459.013550	-385.754150	89.706535	1753.516113	-498.720184	385.190521	1165.139038	-439.907654	-249.537613	1193.036255	-373.543488	310.752991	878.471191	-321.509827	-180.477997	892.168518	-401.972351	64.242485	1055.216919	540.064087	-36.494568	900.941162	526.036011	162.005890
-428.155334	195.389465	957.620911	-418.600403	-67.483444	957.627686	-509.726624	211.639130	575.291992	-450.524841	-123.864975	580.934875	-515.652039	254.541214	87.326859	-521.957520	-163.247223	103.980492	-477.439178	286.326111	1441.001099	-404.036346	-122.205956	1450.478760	-381.957886	81.775108	1459.022949	-387.234222	89.666611	1753.735962	-498.685608	386.118652	1165.276978	-440.794128	-249.085648	1192.802856	-375.040009	312.847321	877.663879	-322.494446	-180.683563	891.844116	-401.513092	64.750282	1055.201416	540.440063	-37.920357	900.917358	526.648193	160.891556
-427.403198	195.968582	957.587769	-418.134430	-67.040070	957.517883	-509.337311	212.698669	575.428223	-450.001465	-123.591965	580.834473	-516.048218	254.707748	87.414856	-521.896606	-163.206818	103.980766	-477.385498	286.742615	1440.920654	-404.593445	-121.910347	1450.340698	-382.234222	82.059708	1459.034546	-388.704987	89.627388	1753.949097	-498.743073	387.093689	1165.432617	-441.787262	-248.687256	1192.646606	-376.558411	314.970856	876.862366	-323.750122	-181.188278	891.323547	-401.031250	65.204384	1055.158813	541.256226	-38.897873	900.942627	527.345154	159.992966
-425.511108	195.089752	957.439941	-414.111176	-68.520142	959.330688	-507.676453	212.507690	575.216125	-449.362305	-123.152527	581.400696	-515.671509	254.744583	87.402481	-521.893921	-163.199020	103.994987	-477.325867	287.136047	1440.809692	-405.114685	-121.649269	1450.212891	-382.513184	82.311462	1459.027588	-390.143494	89.650818	1754.182373	-498.855133	387.945831	1165.560791	-442.727692	-248.311676	1192.495972	-378.120483	317.183380	876.105713	-324.532104	-181.292557	891.108154	-398.947632	64.888451	1056.171509	542.189819	-39.841377	900.979492	528.194092	158.798126
-424.700226	195.802902	957.471130	-413.722198	-67.940117	959.146667	-506.691589	213.103104	575.211548	-449.074585	-123.229759	581.315308	-515.719727	254.808502	87.441055	-522.082092	-163.244614	104.082146	-477.317688	287.589050	1440.720581	-405.643585	-121.394958	1450.107788	-382.795654	82.591377	1459.037598	-391.573120	89.585564	1754.349731	-499.016235	388.844269	1165.708130	-443.885315	-247.843643	1192.216675	-379.659058	319.474792	875.373779	-325.705566	-181.878296	890.634949	-398.490967	65.415276	1056.127441	543.218079	-40.708683	900.979370	529.006958	157.846588
-424.030487	196.526031	957.484070	-413.611664	-67.178261	958.751099	-505.759979	213.823715	575.306091	-448.427673	-123.066254	581.096436	-515.822693	254.938614	87.531151	-522.048828	-163.224960	104.115967	-477.452637	287.812042	1440.466431	-406.148010	-121.159935	1449.997559	-383.109161	82.868797	1459.020752	-392.976746	89.535004	1754.495239	-499.257660	389.845764	1165.822876	-444.769989	-247.615723	1192.135620	-381.189941	321.725922	874.646423	-326.690948	-182.296097	890.281372	-398.162323	65.960190	1055.951904	544.671448	-41.123425	901.131897	529.982239	157.061920
-423.219482	197.116989	957.503845	-413.246246	-66.568855	958.487915	-504.679291	214.510162	575.316284	-447.427734	-122.449181	580.780273	-515.835815	255.017181	87.590256	-521.631836	-163.046967	104.086769	-477.470581	288.177185	1440.345215	-406.663239	-120.885445	1449.839478	-383.426666	83.091072	1458.995728	-394.328094	89.458656	1754.609741	-499.564972	390.693359	1165.976440	-445.765961	-247.213959	1191.956665	-382.789398	324.057251	873.999512	-327.492371	-182.684769	890.027527	-397.718872	66.415184	1055.862549	545.323120	-42.405067	901.156860	530.714111	156.084686
-422.343323	197.709335	957.518738	-412.720764	-66.047325	958.291931	-503.480469	215.177521	575.264282	-446.479889	-121.868965	580.482178	-515.898926	255.084824	87.667633	-521.360291	-162.920914	104.087601	-477.363068	288.643402	1440.400146	-407.172028	-120.641273	1449.672363	-383.705261	83.325188	1458.961670	-395.644653	89.372505	1754.707764	-499.943390	391.578522	1166.159302	-446.762482	-246.783096	1191.691406	-384.493286	326.538757	873.416809	-328.099823	-182.872818	889.807983	-397.192871	66.860039	1055.809692	546.278381	-43.380917	901.131958	531.602112	155.155548
-421.488373	198.246201	957.508301	-412.159821	-65.555794	958.092102	-502.388397	215.918213	575.267334	-447.319672	-123.738258	580.777954	-516.019043	255.182175	87.733627	-522.519531	-163.269821	104.530045	-477.423492	288.965759	1440.267334	-407.671906	-120.440186	1449.489014	-384.003693	83.542267	1458.916870	-396.955627	89.279091	1754.699707	-500.373077	392.380310	1166.258179	-447.785919	-246.459076	1191.412720	-385.958374	328.893921	872.798828	-328.990662	-183.463089	889.357849	-396.657623	67.275070	1055.741211	547.349487	-44.222233	901.207397	532.473145	154.369705
-420.542969	198.764343	957.501953	-411.539124	-65.052391	957.879761	-501.817383	217.310883	575.382629	-446.543182	-123.557159	580.630005	-516.555237	255.353851	87.879089	-522.433899	-163.199478	104.588478	-477.472473	289.270233	1440.127563	-408.201813	-120.277580	1449.270630	-384.313324	83.733696	1458.860229	-398.130676	89.159958	1754.768799	-500.882446	393.158813	1166.385254	-448.766907	-246.122681	1191.181396	-387.202789	331.235565	872.053101	-329.467926	-183.782440	889.174377	-396.058685	67.678276	1055.670654	548.377075	-45.046486	901.234009	533.334351	153.509293
-420.058685	199.662613	957.479492	-411.988007	-63.948433	956.833069	-500.507019	218.041626	575.306458	-445.840546	-123.359566	580.213928	-516.621948	255.431656	87.956070	-521.903931	-162.879852	104.526550	-477.579010	289.580658	1439.956421	-408.705963	-120.109688	1449.071045	-384.633453	83.925743	1458.813477	-399.293793	89.052101	1754.765259	-501.472382	393.962402	1166.474854	-449.726715	-245.834534	1190.934326	-388.511536	333.556427	871.416199	-330.094391	-184.350143	888.872986	-395.927582	68.232132	1055.115601	549.578552	-45.843002	901.369873	534.289429	152.633514
-419.183472	200.091232	957.449219	-411.455658	-63.517590	956.578613	-498.450684	218.030350	575.082520	-445.216522	-123.168556	580.063110	-516.242126	255.443192	88.014313	-521.748169	-162.774292	104.569801	-477.674011	289.839783	1439.823608	-409.234955	-119.976868	1448.849731	-384.925934	84.062622	1458.786133	-400.430511	88.910072	1754.685547	-502.170105	394.644531	1166.580811	-450.738739	-245.508850	1190.574219	-390.012329	336.111328	870.923523	-330.609985	-184.837418	888.549072	-395.398376	68.547173	1055.009155	550.437378	-46.745167	901.445618	535.104492	151.779663
-418.164673	200.532761	957.466980	-410.711517	-63.143036	956.469177	-496.838226	218.565536	574.953674	-444.484253	-122.892426	579.897766	-516.262756	255.503265	88.133293	-521.576599	-162.664261	104.577621	-477.814941	290.066742	1439.619995	-409.768555	-119.873116	1448.625732	-385.254669	84.204796	1458.759277	-401.417603	88.742317	1754.688965	-502.955383	395.411591	1166.716064	-451.732422	-245.277466	1190.310669	-391.339020	338.430695	870.600098	-331.072998	-185.457718	888.265259	-394.752594	68.880287	1055.011108	551.750732	-47.144005	901.563110	536.057678	151.052856
-417.223816	200.896317	957.449829	-410.010406	-62.788780	956.301208	-495.505005	219.485489	574.898132	-443.751343	-122.691437	579.761536	-516.568604	255.617874	88.275795	-521.612244	-162.621368	104.672813	-478.046234	290.185364	1439.287354	-410.322113	-119.749641	1448.389160	-385.603455	84.371628	1458.719971	-402.416260	88.608803	1754.561646	-503.776947	396.021362	1166.743530	-452.739014	-244.841339	1189.964600	-392.512451	340.616455	870.363953	-331.477020	-186.086258	887.994507	-394.143738	69.159225	1054.961060	552.653503	-47.918484	901.643677	536.897522	150.222137
-416.165802	201.264984	957.428284	-409.182098	-62.429497	956.142761	-493.665253	219.982605	574.680786	-443.112244	-122.573647	579.639954	-516.578979	255.680267	88.381485	-521.636597	-162.603043	104.735901	-478.075012	290.525024	1439.262573	-410.904236	-119.683128	1448.121216	-385.929993	84.488060	1458.649536	-403.282532	88.410431	1754.450195	-504.663635	396.655701	1166.862183	-453.682922	-244.595062	1189.576294	-393.830292	342.966797	870.072754	-332.032898	-186.880508	887.637756	-393.466217	69.448021	1054.923462	553.676514	-48.663403	901.721008	537.810242	149.482422
-415.176392	201.582184	957.380371	-408.395782	-62.056961	955.946655	-491.766907	220.477402	574.502258	-442.321136	-122.450935	579.474060	-516.849060	255.795212	88.492661	-521.607788	-162.566025	104.782257	-478.205933	290.785675	1439.117676	-411.456818	-119.605499	1447.882568	-386.247284	84.598122	1458.593018	-404.050415	88.227470	1754.345581	-505.556946	397.295563	1166.945801	-454.529388	-244.382843	1189.268066	-395.091492	345.313660	869.803589	-332.203461	-187.464355	887.481750	-392.852081	69.715599	1054.854614	554.610413	-49.376022	901.792480	538.712463	148.741867
-413.504639	202.696442	957.604797	-407.524170	-61.490688	955.740112	-490.363281	221.737701	574.555420	-441.470856	-122.490044	579.326904	-517.288330	255.941757	88.690811	-521.492920	-162.537796	104.851700	-478.388977	291.006226	1438.953003	-412.035889	-119.544205	1447.611938	-386.567261	84.703766	1458.466675	-404.755005	88.035194	1754.143066	-506.539917	397.880981	1167.008911	-455.446198	-244.362503	1188.910156	-396.225891	347.577576	869.467957	-332.553314	-188.201340	887.161316	-391.892120	70.330963	1054.922852	555.667725	-49.969933	901.803040	539.620911	148.138718
-412.409454	203.254318	957.568420	-406.855927	-61.097672	955.525635	-488.399475	222.428680	574.321655	-440.429749	-122.362526	579.068481	-517.343323	256.033112	88.825623	-521.778198	-162.687119	105.034554	-478.549988	291.166779	1438.755737	-412.631104	-119.493835	1447.313354	-386.945435	84.798004	1458.352661	-405.344330	87.839943	1753.887329	-507.523956	398.490875	1167.101440	-456.217468	-244.280273	1188.583862	-397.546997	350.183777	869.068542	-332.511597	-188.716232	887.052124	-391.241608	70.705101	1054.840576	556.711060	-50.481014	901.746521	540.618164	147.589249
-411.521423	203.526825	957.488770	-406.218048	-60.850494	955.337280	-486.205719	222.971573	574.001770	-439.375793	-122.441544	578.819763	-517.282043	256.111511	88.963821	-521.755432	-162.666733	105.163612	-478.697998	291.322235	1438.540771	-413.235321	-119.438431	1446.985107	-387.288452	84.848961	1458.210571	-405.866089	87.644760	1753.599976	-508.516235	399.027496	1167.195923	-456.973969	-244.239273	1188.218506	-398.622070	352.442566	868.783447	-332.689453	-189.432846	886.789001	-390.697815	70.902458	1054.747070	557.674927	-50.979233	901.733093	541.507935	147.005569
-410.789032	203.625214	957.341431	-405.661255	-60.659096	955.088196	-484.171112	223.755020	573.735168	-437.574799	-121.618225	578.338196	-517.358093	256.230682	89.139153	-521.117188	-162.495956	105.097984	-478.844452	291.449249	1438.319092	-413.807159	-119.407372	1446.678223	-387.636444	84.881149	1458.048462	-406.284943	87.408104	1753.250488	-509.501892	399.633972	1167.295166	-457.703064	-244.356384	1187.818848	-399.626373	354.561157	868.637024	-332.753845	-190.069366	886.585144	-390.266968	70.992790	1054.587891	558.696777	-51.401096	901.714355	542.446289	146.582794
-410.025818	203.570831	957.122925	-405.029602	-60.577477	954.819946	-482.161621	224.650558	573.427917	-437.175751	-122.743057	578.338684	-517.427124	256.322845	89.317528	-521.582703	-162.619934	105.372185	-479.014130	291.564453	1438.080322	-414.403412	-119.374023	1446.354248	-388.006409	84.936699	1457.871704	-406.612915	87.183098	1752.833252	-510.449738	400.223450	1167.378906	-458.304565	-244.352798	1187.483765	-400.680695	356.763275	868.484314	-332.768982	-190.767242	886.383423	-389.824615	70.973434	1054.390625	559.700439	-51.834557	901.664917	543.487549	146.142868
-409.221832	203.476288	956.830994	-404.379272	-60.525517	954.569885	-480.028290	225.473480	573.000549	-436.256042	-123.210648	578.136230	-517.449768	256.476685	89.508568	-521.654907	-162.668610	105.521690	-479.135376	291.660919	1437.844238	-414.967041	-119.350388	1445.983643	-388.352936	84.955231	1457.653687	-406.865204	86.951942	1752.345825	-511.421936	400.811401	1167.466431	-458.909393	-244.399414	1187.097290	-401.741211	358.897644	868.302063	-332.812683	-191.457565	886.111938	-389.350952	70.952141	1054.164795	560.687561	-52.265137	901.711670	544.553345	145.715179
-408.467316	203.502609	956.585510	-403.780609	-60.458858	954.292175	-477.429443	225.841476	572.170105	-434.943268	-123.318718	577.800903	-517.172424	256.517548	89.627686	-521.429810	-162.622971	105.595894	-479.292023	291.761688	1437.594482	-415.540955	-119.346405	1445.558350	-388.680511	84.990211	1457.403320	-407.037384	86.719528	1751.795898	-512.324219	401.437744	1167.493774	-459.434387	-244.513458	1186.683838	-402.725403	360.923523	868.114868	-332.728424	-192.084290	885.915588	-388.949646	70.970917	1053.951538	561.646240	-52.531292	901.698730	545.524841	145.466415
-407.650208	203.492950	956.285339	-403.225006	-60.407894	953.943176	-475.242950	226.472565	571.783386	-433.757019	-123.590927	577.426086	-517.334656	256.681274	89.780418	-521.379333	-162.619766	105.702599	-479.456360	291.869019	1437.256104	-416.075867	-119.342697	1445.104004	-389.017426	85.011108	1457.086304	-407.153320	86.475945	1751.196045	-513.226013	402.068512	1167.446777	-459.904724	-244.540253	1186.269775	-403.709686	362.946991	867.863953	-332.660156	-192.737762	885.618103	-388.529846	70.951347	1053.672729	562.602905	-52.764927	901.677979	546.603455	145.211777
-406.734894	203.449844	955.960510	-402.609985	-60.364063	953.608276	-472.933105	227.015091	571.313232	-432.471191	-124.007813	577.075500	-517.217529	256.774811	89.914467	-521.316711	-162.660049	105.848015	-479.577698	291.923645	1436.885132	-416.594269	-119.331337	1444.616943	-389.341125	85.014389	1456.724121	-407.240723	86.237381	1750.519531	-514.051697	402.756805	1167.462158	-460.344513	-244.694031	1185.818237	-404.645508	364.893799	867.627441	-332.640472	-193.516663	885.255920	-388.047821	70.923630	1053.390869	563.503479	-53.058739	901.696960	547.688171	145.032623
-405.815643	203.444580	955.625793	-402.004517	-60.316135	953.172668	-470.660980	227.593292	570.811218	-430.887085	-124.177101	576.605835	-517.268005	256.916351	90.084312	-521.304382	-162.680984	105.967506	-479.686371	291.938232	1436.455322	-417.098083	-119.364395	1444.076050	-389.649872	84.973015	1456.299438	-407.216309	85.987007	1749.883545	-514.848145	403.371582	1167.327759	-460.737885	-244.859695	1185.312866	-405.541626	366.816437	867.334106	-332.457428	-194.196365	884.928467	-387.576569	70.882698	1053.053955	564.348877	-53.329884	901.708496	548.728027	144.792816
-404.903687	203.612778	955.332397	-401.450317	-60.292038	952.696838	-468.548248	228.189606	570.366821	-429.401306	-124.274803	576.092957	-517.369263	257.059143	90.249413	-521.099915	-162.681213	106.063622	-479.761200	291.962311	1435.990601	-417.618652	-119.400230	1443.510376	-389.963776	84.898476	1455.843262	-407.190643	85.739914	1749.184082	-515.609131	404.022614	1167.213013	-461.072693	-245.117386	1184.751953	-406.431396	368.651306	866.999695	-332.262146	-194.780701	884.567993	-387.120697	70.884804	1052.714111	565.298340	-53.496307	901.733826	549.832092	144.651245
-403.969452	203.595749	954.941528	-400.973999	-60.261948	952.181213	-466.217834	228.478912	569.854797	-427.746460	-124.365028	575.574280	-517.281555	257.142487	90.363487	-520.782898	-162.623840	106.113663	-479.829163	291.976807	1435.482910	-418.096069	-119.441063	1442.928589	-390.236084	84.834732	1455.420776	-407.150299	85.490112	1748.440674	-516.292542	404.683502	1167.032349	-461.366394	-245.427643	1184.189697	-407.264191	370.385010	866.645874	-332.194336	-195.467789	884.103271	-386.681458	70.813171	1052.303101	566.192444	-53.557816	901.782288	550.913391	144.574707
-403.026642	203.665878	954.592102	-400.473724	-60.282410	951.667114	-464.058533	228.841080	569.358643	-426.117828	-124.550575	575.029053	-517.112305	257.191772	90.461319	-520.531067	-162.583954	106.219238	-479.892151	291.952881	1434.912231	-418.587769	-119.514297	1442.277588	-390.520660	84.775642	1454.935425	-407.133057	85.243713	1747.706055	-516.965942	405.302612	1166.736206	-461.608337	-245.667068	1183.579102	-408.115112	372.101044	866.218262	-331.972412	-196.143082	883.650085	-386.235229	70.747093	1051.914185	567.010071	-53.672569	901.801514	552.002136	144.459976
-402.057770	203.624115	954.199463	-399.861176	-60.419655	951.269775	-462.038971	229.292145	568.890625	-424.597321	-124.713623	574.565979	-516.893005	256.988037	90.587257	-520.593750	-162.689041	106.399834	-479.925903	291.908447	1434.302734	-419.074524	-119.577980	1441.636108	-390.796478	84.670830	1454.409790	-407.128784	84.995773	1746.946533	-517.549683	405.987213	1166.481079	-461.838959	-245.888046	1182.960938	-408.891846	373.723511	865.774536	-331.734924	-196.722702	883.219666	-385.767303	70.632011	1051.569092	567.902405	-53.777493	901.819763	553.183533	144.400696
-401.032318	203.541290	953.743774	-399.316437	-60.501617	950.763733	-459.870392	229.558731	568.357849	-422.869476	-124.688812	574.005005	-516.677612	257.006866	90.703354	-520.279663	-162.629089	106.411736	-479.898254	291.876495	1433.684937	-419.548706	-119.702858	1440.890991	-391.039825	84.546295	1453.867798	-407.169861	84.732315	1746.212646	-518.079041	406.583405	1166.133057	-462.060333	-246.182175	1182.289917	-409.715942	375.326965	865.234436	-331.510498	-197.344666	882.729431	-385.290161	70.500580	1051.134644	568.589783	-54.006718	901.821289	554.236694	144.319870
-400.184875	203.430328	953.331970	-398.878174	-60.576649	950.232666	-457.855591	229.821655	567.845947	-421.126404	-124.482986	573.372742	-516.550171	257.063324	90.858299	-519.527405	-162.351059	106.308449	-479.983215	291.740509	1432.870605	-420.005859	-119.789284	1440.229614	-391.275024	84.434486	1453.351074	-407.274963	84.480026	1745.527344	-518.549561	407.196289	1165.796875	-462.228699	-246.528671	1181.621826	-410.452087	376.851715	864.726990	-331.367126	-198.007584	882.154907	-384.908020	70.337952	1050.701294	569.292847	-54.168579	901.810486	555.407776	144.268967
-399.227814	203.241165	952.912537	-398.307251	-60.728535	949.774902	-455.894287	230.058838	567.371521	-419.362793	-124.350624	572.807312	-516.470825	257.132874	91.019928	-519.468262	-162.445251	106.403046	-479.774292	291.765411	1432.429688	-420.479736	-119.960869	1439.527466	-391.497955	84.306236	1452.822021	-407.489044	84.191383	1744.821899	-518.927429	407.710724	1165.498047	-462.388641	-246.772583	1180.963013	-411.216217	378.263855	864.138916	-331.180084	-198.623749	881.612793	-384.429626	70.130035	1050.304077	570.150024	-54.088200	901.834961	556.519470	144.374008
-398.303406	203.104126	952.500000	-397.785614	-60.969856	949.368958	-453.911530	230.123032	566.903442	-417.312408	-124.034050	572.216614	-516.279541	257.167389	91.158081	-518.942139	-162.347885	106.424042	-479.621857	291.706421	1431.863159	-420.896484	-120.137512	1438.792847	-391.700867	84.101906	1452.307007	-407.770691	83.921608	1744.205322	-519.217102	408.160217	1165.125732	-462.528717	-247.101791	1180.231934	-411.939545	379.583740	863.535400	-330.906799	-199.139236	881.060547	-383.972534	69.920937	1049.932861	570.974060	-53.877953	901.756104	557.640198	144.579208
-397.422394	202.947861	952.154236	-397.235962	-61.265690	948.973694	-452.131989	230.411804	566.375427	-414.902557	-123.115814	571.444031	-516.178040	257.208405	91.296524	-517.759521	-161.955948	106.118660	-479.465393	291.654114	1431.261597	-421.337433	-120.301407	1438.167847	-391.903473	83.881844	1451.833496	-408.078857	83.620613	1743.708496	-519.425842	408.545807	1164.802856	-462.690155	-247.348572	1179.503052	-412.613129	380.868835	863.034180	-330.670898	-199.693787	880.485962	-383.542786	69.658623	1049.602051	571.632263	-53.861328	901.736694	558.754822	144.672134
-396.572693	202.699371	951.739746	-396.850006	-61.532604	948.517456	-449.831207	229.696014	565.569580	-418.195404	-129.364075	572.283447	-515.558228	257.045563	91.287392	-520.847229	-163.245193	107.348030	-479.316101	291.580231	1430.719727	-421.771515	-120.480057	1437.549194	-392.099609	83.666618	1451.381714	-408.530609	83.305801	1743.195923	-519.578247	408.935913	1164.461792	-462.862671	-247.498367	1178.890869	-413.320770	382.043762	862.464600	-330.498138	-200.280838	879.956604	-383.138245	69.361038	1049.195679	572.333740	-53.678837	901.772766	559.891846	144.878052
-395.840332	202.417618	951.388794	-396.446747	-61.696491	948.103333	-448.421173	229.599792	565.345215	-417.563751	-130.556366	572.118958	-515.446838	257.041748	91.362152	-521.094238	-163.468704	107.593666	-479.109070	291.459106	1430.216553	-422.202454	-120.715149	1436.970459	-392.274719	83.452332	1450.992920	-409.087952	82.956894	1742.776001	-519.647217	409.210327	1164.095337	-463.054535	-247.662933	1178.270020	-413.914764	383.140625	861.901123	-330.331635	-200.801758	879.461975	-382.775146	69.097176	1048.840454	573.245056	-53.143940	901.768860	561.039307	145.267166
-395.076599	202.077606	951.085876	-395.964294	-62.065327	947.800964	-447.105408	229.719528	565.142395	-416.177032	-130.322891	571.676514	-515.419373	257.061981	91.483276	-520.773560	-163.420319	107.537033	-478.904053	291.274628	1429.746338	-422.595245	-120.980667	1436.495361	-392.429108	83.214432	1450.643433	-409.713837	82.678879	1742.371704	-519.667480	409.364868	1163.781860	-463.247864	-247.777344	1177.697754	-414.489655	384.142578	861.377563	-330.186127	-201.249420	878.985840	-382.359406	68.729210	1048.565308	573.616272	-53.138557	901.715271	562.031250	145.530869
-394.264130	201.731903	950.788635	-395.487976	-62.397579	947.519714	-445.578033	230.218277	564.712097	-415.110382	-130.515625	571.338562	-515.288513	257.056183	91.620529	-520.545959	-163.394379	107.541557	-478.717377	291.142883	1429.347168	-422.953918	-121.237595	1436.103027	-392.576508	82.940926	1450.347778	-410.415558	82.331116	1742.130859	-519.627197	409.501434	1163.566406	-463.503601	-247.791245	1177.140991	-415.051849	385.036041	860.887756	-330.020905	-201.671600	878.571655	-381.920013	68.380043	1048.302979	574.175537	-52.837753	901.719543	563.071777	145.943970
-393.530121	201.444107	950.552856	-394.985260	-62.800564	947.308167	-444.436523	230.417175	564.478882	-414.495575	-131.057632	571.129944	-515.261475	257.080780	91.777763	-520.627930	-163.502838	107.667572	-478.531677	290.970795	1428.970459	-423.371796	-121.508141	1435.707764	-392.709320	82.653725	1450.093140	-411.264893	81.942505	1741.875732	-519.502380	409.503448	1163.334351	-463.779968	-247.765350	1176.658936	-415.327850	385.984222	860.500854	-329.868958	-202.059570	878.244568	-381.494995	68.033730	1048.104370	575.026978	-52.037624	901.723511	564.085205	146.511200
-392.844940	201.112885	950.330933	-394.650299	-63.031853	947.069763	-443.294312	230.491180	564.185059	-413.745331	-131.322342	570.899353	-515.173523	257.090424	91.890526	-520.493225	-163.527634	107.697716	-478.335693	290.826080	1428.671143	-423.706116	-121.734329	1435.409424	-392.795654	82.331581	1449.927612	-412.154114	81.510399	1741.885986	-519.324829	409.438141	1163.118286	-464.057678	-247.723816	1176.239746	-415.736145	386.690338	860.108521	-329.802307	-202.479370	877.919189	-381.110657	67.729538	1047.890015	575.290527	-51.898651	901.702209	565.039917	146.901657
-392.185883	200.709366	950.083130	-394.262329	-63.451344	946.930664	-442.258026	230.537628	563.967468	-413.012482	-131.609665	570.776306	-515.094604	257.109131	92.035606	-520.338684	-163.537918	107.741661	-478.085114	290.655762	1428.435547	-424.034210	-121.986664	1435.198120	-392.867767	82.027939	1449.796265	-413.185638	81.096413	1741.778564	-519.072937	409.299469	1162.921509	-464.365662	-247.653824	1175.848145	-416.086578	387.308441	859.655151	-329.776306	-202.811096	877.636597	-380.712585	67.346748	1047.712891	575.770386	-51.416740	901.745667	565.909607	147.382904
-391.537170	200.373337	949.925537	-393.810974	-63.905888	946.882019	-441.360870	230.560303	563.766663	-412.616180	-132.119980	570.704285	-515.019958	257.114563	92.162735	-520.618652	-163.774628	108.001511	-477.846283	290.491791	1428.232666	-424.361938	-122.273079	1435.028687	-392.938965	81.712280	1449.725464	-414.298279	80.631317	1741.764160	-518.742493	409.090363	1162.738647	-464.701935	-247.597763	1175.569214	-416.434265	387.891724	859.256958	-329.842529	-203.088364	877.420776	-380.293304	66.984520	1047.626465	576.475403	-50.570068	901.799622	566.815491	148.020859
-390.953857	199.951370	949.774963	-393.484955	-64.339531	946.808105	-440.539795	230.457733	563.580200	-412.231262	-132.488525	570.685486	-514.942993	257.100861	92.266655	-520.614807	-163.773132	108.071930	-477.619659	290.272705	1428.102661	-424.647125	-122.568649	1434.964600	-393.017334	81.386574	1449.691528	-415.433563	80.151466	1741.913330	-518.393250	408.805878	1162.580078	-465.021576	-247.500900	1175.389893	-416.652252	388.295105	858.902832	-329.863922	-203.285660	877.303528	-379.916046	66.574135	1047.524048	576.665771	-50.258350	901.802185	567.566040	148.581009
-390.436829	199.563782	949.648438	-393.183502	-64.729553	946.757751	-439.899933	230.350250	563.493591	-411.792450	-132.610779	570.639221	-514.829651	257.032104	92.353050	-520.425720	-163.724442	108.094666	-477.394470	290.064789	1428.009644	-424.951599	-122.871742	1434.942139	-393.079346	81.072136	1449.721191	-416.724792	79.608528	1742.027832	-518.027832	408.414337	1162.410889	-465.362122	-247.440994	1175.255981	-416.793518	388.538879	858.588135	-329.939697	-203.502777	877.220825	-379.567841	66.204453	1047.443481	577.048645	-49.664577	901.834656	568.361938	149.156677
-389.951111	199.132568	949.560486	-392.932892	-65.155968	946.735474	-439.351715	230.166946	563.426941	-411.634460	-132.955185	570.638428	-514.769958	256.956665	92.490875	-520.416199	-163.732086	108.126450	-477.178101	289.847137	1427.974609	-425.226074	-123.095543	1435.004028	-393.113647	80.741814	1449.774658	-417.992493	79.067497	1742.246582	-517.568787	407.964752	1162.258423	-465.729828	-247.419678	1175.128662	-416.844757	388.651917	858.314453	-330.018616	-203.654282	877.214600	-379.233276	65.789703	1047.392700	577.674927	-48.768879	901.891235	569.167969	149.876633
-389.444427	198.660187	949.462524	-392.589569	-65.679787	946.805603	-438.880371	229.915161	563.362000	-411.495148	-133.190201	570.700012	-514.680725	256.840576	92.613495	-520.426331	-163.741318	108.167183	-476.958832	289.623657	1427.955933	-425.493011	-123.381195	1435.080444	-393.170380	80.414421	1449.900146	-419.238281	78.567314	1742.520752	-517.098755	407.536743	1162.184814	-466.025330	-247.400085	1175.090576	-416.809204	388.680969	858.092041	-330.146698	-203.848602	877.197388	-378.845703	65.347801	1047.384033	577.807739	-48.307487	901.854370	569.808350	150.467117
-389.018494	198.358505	949.492004	-392.381653	-66.053146	946.845947	-438.540863	229.730453	563.405945	-411.467133	-133.431137	570.771179	-514.623596	256.760742	92.774506	-520.336914	-163.735153	108.174042	-476.747253	289.416107	1427.979126	-425.746033	-123.673668	1435.165039	-393.186859	80.104546	1450.036133	-420.617584	78.003136	1742.743896	-516.612000	407.006744	1162.114746	-466.322998	-247.442947	1175.071899	-416.671631	388.588684	857.872437	-330.305237	-203.980728	877.236145	-378.537933	65.004730	1047.420044	578.415222	-47.439293	901.923157	570.553955	151.210175
-388.635681	198.002029	949.518066	-392.202637	-66.400345	946.901917	-438.281342	229.514053	563.515320	-411.513275	-133.664948	570.879761	-514.560059	256.692200	92.940765	-520.281677	-163.744675	108.197922	-476.488861	289.228180	1428.065552	-425.958435	-123.973145	1435.278809	-393.192841	79.812843	1450.206421	-421.984833	77.465988	1743.129639	-516.063354	406.418274	1162.048950	-466.624420	-247.535904	1175.106689	-416.403809	388.319794	857.716431	-330.496613	-204.102448	877.293884	-378.260498	64.654755	1047.461426	578.903931	-46.797272	901.942322	571.388855	151.439682
-388.278503	197.491379	949.538147	-391.943817	-66.891060	947.104004	-438.098938	229.238571	563.574341	-411.556305	-133.741287	571.024597	-514.475952	256.593201	93.043129	-520.245361	-163.728592	108.213028	-476.352570	288.948425	1428.005371	-426.155701	-124.242569	1435.434082	-393.191833	79.508987	1450.403320	-423.408569	76.879395	1743.458984	-515.513428	405.841675	1161.951172	-466.897858	-247.683136	1175.205688	-415.999908	387.782227	857.573059	-330.679413	-204.183807	877.435181	-377.945953	64.217720	1047.572388	579.070618	-46.307144	901.899841	571.986877	152.133560
-387.932892	197.007950	949.621582	-391.692230	-67.367287	947.384460	-438.042572	228.946075	563.664307	-411.702728	-133.861481	571.287170	-514.382690	256.462555	93.144394	-520.229614	-163.732178	108.267357	-475.996613	288.855255	1428.354004	-426.312408	-124.514763	1435.664429	-393.182526	79.193916	1450.666992	-424.818359	76.287544	1743.890015	-514.916443	405.199219	1161.922363	-467.170074	-247.860794	1175.398804	-415.579529	387.266663	857.507935	-330.891968	-204.220947	877.631592	-377.659027	63.807636	1047.756592	579.403931	-45.534714	901.931519	572.535156	152.894806
-387.613953	196.536270	949.740540	-391.359344	-67.853264	947.776489	-438.120819	228.582947	563.767273	-411.848694	-133.836960	571.541565	-514.336609	256.388092	93.248322	-520.086304	-163.664978	108.278915	-475.724670	288.665100	1428.570190	-426.454041	-124.771301	1435.924927	-393.139893	78.877090	1450.938721	-426.253815	75.722649	1744.333618	-514.334473	404.498169	1161.939453	-467.450806	-248.091293	1175.607910	-415.029266	386.473175	857.484619	-331.116150	-204.279190	877.847107	-377.361572	63.432381	1048.016479	580.048828	-44.485069	901.984619	573.191406	153.738922
-387.396606	196.128372	949.908813	-391.273956	-68.222374	948.042603	-438.344330	228.197739	563.890564	-412.218933	-134.007309	571.802979	-514.308472	256.257660	93.311096	-520.168640	-163.647705	108.347198	-475.464508	288.474457	1428.841187	-426.595398	-125.013641	1436.210815	-393.118774	78.568352	1451.211060	-427.719391	75.118233	1744.786133	-513.724365	403.865631	1162.015137	-467.677551	-248.330261	1175.883545	-414.390289	385.521027	857.580444	-331.342529	-204.287216	878.173096	-377.193390	63.074211	1048.231934	580.102112	-43.898205	901.951538	573.580017	154.535126
-387.205719	195.632431	950.059387	-391.206787	-68.585907	948.278259	-438.641510	227.708374	564.090820	-412.613556	-134.088181	572.063477	-514.242859	256.110413	93.393356	-520.179749	-163.630661	108.308655	-475.192352	288.262238	1429.124878	-426.693512	-125.268379	1436.520874	-393.089996	78.292572	1451.542847	-429.151733	74.534431	1745.244629	-513.109314	403.134521	1162.035278	-467.913177	-248.581650	1176.143066	-413.615295	384.419037	857.661560	-331.547272	-204.255478	878.518127	-377.021240	62.669670	1048.420044	580.391602	-42.919342	901.950439	574.000549	155.789551
-387.133850	195.208740	950.207947	-391.200409	-69.055855	948.544312	-439.066833	227.288132	564.342346	-413.230652	-134.328857	572.374512	-514.191345	255.964478	93.436874	-520.238953	-163.617172	108.297485	-475.024323	287.955414	1429.262329	-426.762665	-125.549507	1436.860840	-393.042114	77.968262	1451.878906	-430.572571	73.949402	1745.727783	-512.482056	402.587128	1162.169067	-468.169403	-248.877365	1176.442993	-412.772797	383.228180	857.853088	-331.723999	-204.268265	878.845215	-376.909729	62.263050	1048.618774	580.806030	-41.990448	901.941650	574.465088	156.672119
-387.104004	194.893448	950.429688	-391.257599	-69.416901	948.801270	-439.654053	226.928635	564.638916	-413.764404	-134.368210	572.658264	-514.243652	255.912918	93.493561	-520.242249	-163.599823	108.290085	-474.663605	287.846344	1429.789673	-426.833191	-125.831261	1437.200073	-392.950409	77.675995	1452.242432	-431.951019	73.362877	1746.215942	-511.794067	401.861542	1162.302612	-468.406769	-249.143723	1176.738159	-411.876099	381.832916	858.098450	-331.895111	-204.285782	879.214111	-376.832764	61.932850	1048.846924	581.095642	-41.274403	901.956238	574.955017	157.510330
-387.097382	194.566345	950.639038	-391.345276	-69.741020	949.057434	-440.236176	226.548065	564.900513	-414.248444	-134.257034	572.888000	-514.260681	255.827057	93.550842	-520.172119	-163.548767	108.269463	-474.392181	287.647400	1430.188477	-426.853546	-126.092567	1437.538940	-392.881927	77.380157	1452.576050	-433.267487	72.764458	1746.726929	-511.123322	401.322815	1162.499023	-468.599457	-249.481827	1177.080566	-410.865356	380.392456	858.399353	-332.090729	-204.325562	879.567627	-376.778442	61.618946	1049.067871	581.632080	-40.071140	901.969604	575.309082	158.605423
-387.176208	194.115128	950.834778	-391.403290	-70.174767	949.444946	-440.846893	226.021301	565.139954	-414.836670	-134.223846	573.242493	-514.157532	255.708862	93.596100	-520.227722	-163.580353	108.249825	-474.150757	287.463074	1430.646973	-426.854218	-126.350235	1437.946411	-392.802002	77.089363	1452.952637	-434.561523	72.221405	1747.260254	-510.384674	400.660675	1162.665405	-468.775818	-249.679550	1177.467041	-409.777466	378.815186	858.770447	-332.223389	-204.374802	879.989624	-376.754181	61.247971	1049.348389	581.700500	-39.542381	901.951111	575.877441	159.248856
-387.358276	193.640320	951.076599	-391.506958	-70.623726	949.889832	-441.539642	225.515610	565.428833	-415.510254	-134.247177	573.676575	-514.050354	255.536758	93.597252	-520.268127	-163.510101	108.270393	-474.008484	287.127533	1430.938843	-426.875244	-126.595451	1438.363037	-392.688660	76.770325	1453.383423	-435.835846	71.685005	1747.803345	-509.695557	400.114655	1162.888916	-468.991669	-249.891800	1177.915039	-408.580627	377.078400	859.185486	-332.364685	-204.440552	880.507446	-376.785706	60.864296	1049.678223	581.725830	-38.606514	901.960876	575.874268	160.397064
-387.635742	193.202713	951.321167	-391.721558	-71.019585	950.301331	-442.408264	225.077087	565.696289	-416.360687	-134.288040	573.952698	-514.080017	255.413895	93.629639	-520.399475	-163.538773	108.262550	-473.780243	286.892365	1431.390991	-426.881134	-126.838188	1438.842773	-392.592316	76.463120	1453.826294	-437.037537	71.136192	1748.359497	-508.945526	399.538635	1163.103149	-469.201965	-250.086853	1178.358032	-407.270874	375.189941	859.655823	-332.411957	-204.460709	881.048706	-376.909180	60.511299	1049.990967	582.047119	-37.774563	901.924377	576.422546	160.953476
-387.961823	192.833511	951.594971	-391.944824	-71.410683	950.730530	-443.327209	224.692810	565.978699	-417.177917	-134.361969	574.328430	-514.022583	255.294769	93.649055	-520.460083	-163.528442	108.246117	-473.443329	286.745361	1432.065308	-426.870178	-127.063393	1439.334351	-392.467041	76.164055	1454.254639	-438.142181	70.595718	1748.905640	-508.210358	398.942688	1163.410767	-469.362061	-250.304626	1178.815674	-405.882874	373.147278	860.179321	-332.506104	-204.569611	881.498779	-377.062622	60.192699	1050.327026	582.130920	-36.980759	901.868591	576.752258	161.799866
-388.396301	192.485855	951.859131	-392.332642	-71.660980	951.043884	-444.293610	224.233185	566.291626	-418.049500	-134.274200	574.698730	-514.079163	255.204010	93.648689	-520.621765	-163.532150	108.177856	-473.176849	286.510559	1432.611938	-426.807068	-127.316254	1439.752441	-392.347107	75.901688	1454.650146	-439.221252	70.080704	1749.451660	-507.446136	398.428467	1163.697510	-469.508636	-250.485504	1179.266479	-404.614838	370.882935	860.595703	-332.617767	-204.730118	881.986084	-377.314636	59.911976	1050.595093	582.646790	-36.022861	901.759155	577.486511	162.922791
-388.813721	192.206100	952.162048	-392.725555	-71.936729	951.334595	-445.382416	223.803909	566.665039	-419.021515	-134.333603	575.020813	-514.070496	255.104050	93.633537	-520.794373	-163.550323	108.190018	-472.980957	286.316284	1433.111206	-426.794983	-127.583122	1440.199463	-392.204620	75.609344	1455.027832	-440.204620	69.594902	1749.976807	-506.686401	397.893188	1163.991211	-469.702637	-250.730682	1179.720947	-403.141815	368.896210	861.242676	-332.664734	-204.896042	882.519470	-377.567932	59.628654	1050.871704	583.904358	-34.376102	901.644287	578.127319	164.244461
-389.361511	191.913437	952.426392	-393.272797	-72.198128	951.559082	-446.531219	223.346603	566.994690	-419.916870	-134.344391	575.376160	-514.098694	254.995651	93.544434	-520.420898	-163.323502	107.969337	-472.736511	286.036743	1433.622559	-426.720215	-127.852669	1440.670776	-392.023773	75.308762	1455.441895	-441.122314	69.114326	1750.500000	-505.910706	397.376923	1164.295776	-469.794952	-250.967361	1180.170166	-401.556732	366.687561	861.904358	-332.624084	-205.092514	883.087585	-377.918762	59.333813	1051.089722	583.621521	-33.593632	901.549744	577.960876	165.574951
-390.008179	191.588455	952.720093	-393.822388	-72.451950	951.871826	-447.769867	222.974411	567.314697	-420.788177	-134.116135	575.567017	-514.083679	254.894989	93.502678	-520.457214	-163.323120	107.876312	-472.511230	285.782104	1434.158447	-426.632660	-128.054581	1441.139893	-391.815277	74.997856	1455.842041	-441.945740	68.649994	1750.995483	-505.108185	396.859070	1164.574097	-469.859802	-251.194138	1180.612427	-399.932495	364.372009	862.643494	-332.633545	-205.278931	883.538025	-378.322815	59.053612	1051.366577	583.975403	-32.713936	901.516174	578.442139	166.118896
-390.630798	191.280685	952.965210	-394.364227	-72.689102	952.187561	-449.123871	222.580338	567.579529	-421.731812	-134.083176	575.879211	-514.122803	254.804276	93.438881	-520.551697	-163.322922	107.787338	-472.223633	285.517670	1434.681641	-426.560699	-128.269775	1441.541504	-391.638245	74.727013	1456.197876	-442.690063	68.193375	1751.490356	-504.328156	396.383545	1164.912231	-469.925903	-251.427933	1181.071533	-398.279907	362.117096	863.422485	-332.622528	-205.467072	884.001282	-378.731689	58.809307	1051.623169	584.163391	-31.781097	901.463806	578.787903	167.052582
-391.227539	191.031525	953.237610	-394.833496	-72.976738	952.612305	-450.530518	222.326904	567.937683	-422.818726	-134.175842	576.277527	-514.221741	254.763855	93.327621	-520.758667	-163.392105	107.747559	-472.100952	285.191132	1434.999634	-426.421387	-128.474884	1441.979370	-391.470551	74.477730	1456.554688	-443.364807	67.742371	1752.035645	-503.567993	395.908051	1165.165649	-469.953888	-251.693756	1181.634033	-396.588043	359.730591	864.241638	-332.641998	-205.641846	884.526611	-379.127136	58.602943	1051.952759	584.387146	-30.612530	901.460388	579.024536	168.473145
-391.932220	190.824295	953.501892	-395.405945	-73.273613	952.998108	-452.156067	222.169189	568.369751	-423.870911	-134.157990	576.558655	-514.392578	254.769638	93.234665	-520.873413	-163.417175	107.703209	-471.801758	285.057373	1435.684204	-426.263824	-128.642975	1442.445435	-391.245758	74.229355	1456.914795	-443.980194	67.309601	1752.496582	-502.780426	395.444122	1165.485718	-469.931641	-251.962769	1182.140625	-394.890930	357.337860	865.047363	-332.626434	-205.832458	885.053772	-379.607635	58.401531	1052.255737	584.583923	-29.631151	901.476440	579.318787	169.450180
-392.674103	190.641525	953.758362	-395.989685	-73.504257	953.394653	-453.694336	221.814392	568.690491	-424.925201	-134.119339	576.866821	-514.505127	254.736862	93.068748	-521.076233	-163.460449	107.629379	-471.689178	284.738861	1435.987427	-426.131500	-128.847412	1442.829834	-391.022369	74.017273	1457.225708	-444.516022	66.868958	1752.917969	-502.019989	395.003510	1165.764771	-469.886688	-252.281296	1182.606812	-393.135468	354.867310	865.871643	-332.667145	-206.114685	885.491760	-380.133942	58.254124	1052.562988	584.854797	-28.592255	901.449158	579.635498	170.444000
-393.401428	190.522736	953.963623	-396.732758	-73.651794	953.641663	-455.154907	221.334824	568.934631	-425.941986	-133.932343	577.098816	-514.579773	254.685165	92.914284	-521.206848	-163.499634	107.545547	-471.382813	284.607941	1436.596558	-425.986389	-129.013290	1443.156372	-390.811768	73.803284	1457.505737	-444.975464	66.455261	1753.331055	-501.257751	394.502197	1165.984253	-469.779572	-252.585678	1183.002686	-391.380219	352.411285	866.702881	-332.702576	-206.425461	885.865601	-380.681274	58.133457	1052.761963	585.428162	-27.856026	901.464722	580.583923	170.523346
-394.214233	190.584732	954.216553	-397.691742	-73.632927	953.666931	-456.672211	220.831192	569.113159	-426.864929	-133.722672	577.256409	-514.626831	254.620621	92.738373	-521.663696	-163.727127	107.499268	-471.153259	284.428772	1437.070679	-425.763062	-129.177917	1443.471924	-390.606598	73.562714	1457.721802	-445.371185	66.036652	1753.720947	-500.485565	394.032898	1166.204590	-469.648743	-252.904007	1183.450195	-389.667908	349.987213	867.499146	-332.724884	-206.661957	886.197571	-381.351105	58.077923	1052.869141	585.435608	-26.809374	901.459839	580.382935	171.849838
-394.981384	190.670715	954.444885	-398.544525	-73.698738	953.821411	-458.421234	220.624039	569.539612	-427.441803	-132.881073	577.249756	-514.870178	254.623291	92.580727	-521.342896	-163.573761	107.244438	-470.936646	284.226654	1437.537720	-425.555878	-129.349472	1443.752197	-390.407715	73.373291	1457.904175	-445.690094	65.623909	1754.065796	-499.675873	393.549225	1166.408325	-469.468292	-253.303223	1183.845459	-387.897064	347.513275	868.341553	-332.740784	-206.879425	886.528076	-381.957825	58.053219	1053.030151	585.730774	-25.872324	901.424622	580.913940	172.835632
-395.781891	190.760284	954.667603	-399.388550	-73.749939	953.989746	-460.033539	220.177643	569.901550	-428.446930	-132.706848	577.483704	-515.006836	254.571671	92.391762	-521.416077	-163.621002	107.093765	-470.747925	284.100281	1437.959717	-425.338348	-129.462814	1444.001831	-390.207062	73.193810	1458.064331	-445.912537	65.215248	1754.388916	-498.842102	393.124054	1166.591064	-469.267273	-253.726807	1184.222290	-385.910370	344.719971	869.517212	-332.797546	-207.142548	886.799255	-382.588562	58.047302	1053.196777	585.873291	-24.941732	901.412292	581.123108	173.763565
-396.567810	190.873581	954.887573	-400.294495	-73.776276	954.155029	-461.670227	219.726883	570.233765	-429.506134	-132.604965	577.580505	-515.302551	254.762024	92.365852	-521.238281	-163.498459	106.849319	-470.555237	283.900970	1438.368286	-425.080872	-129.579147	1444.269409	-389.981506	73.013458	1458.271240	-446.079010	64.824684	1754.687012	-498.029846	392.694977	1166.767944	-468.996826	-254.136230	1184.613647	-384.153168	342.154236	870.297852	-332.930145	-207.419876	887.040833	-383.236572	58.061104	1053.359009	585.980530	-24.170979	901.407593	581.283020	174.611526
-397.560944	190.761993	955.074158	-401.218719	-73.908821	954.352722	-463.327209	219.311798	570.440125	-430.504944	-132.557343	577.776855	-515.409546	254.762512	92.180252	-521.701782	-163.731445	106.857895	-470.377075	283.745392	1438.759277	-424.846588	-129.642426	1444.510010	-389.781708	72.866371	1458.448975	-446.166077	64.470413	1754.996094	-497.209290	392.231323	1166.912109	-468.708221	-254.593521	1185.022827	-382.474487	339.662964	871.032837	-333.097809	-207.664093	887.281067	-384.009308	57.944702	1053.522339	586.356934	-23.271727	901.379578	581.629517	175.077820
-398.719574	190.454697	955.182190	-402.185272	-74.098053	954.644043	-465.115845	219.005585	570.627808	-431.491211	-132.455994	577.923279	-515.698364	254.817245	92.031769	-521.907227	-163.838516	106.768364	-470.209778	283.574890	1439.144287	-424.623566	-129.713531	1444.708008	-389.583649	72.741341	1458.592407	-446.171204	64.114784	1755.279541	-496.397614	391.761047	1167.048218	-468.372650	-254.972183	1185.421631	-380.729065	337.212372	871.740723	-333.298615	-207.939178	887.491516	-384.891968	57.773544	1053.694214	586.585144	-22.341501	901.420532	581.788025	175.941132
-400.708832	189.469971	955.026855	-403.469604	-74.413559	954.789673	-466.854095	218.600677	570.637817	-431.568909	-131.129440	577.850891	-515.977539	254.937302	91.713013	-521.397644	-163.616791	106.472816	-470.134674	283.478333	1439.508667	-424.338013	-129.808670	1444.937500	-389.411499	72.638618	1458.708130	-446.085358	63.769802	1755.535767	-495.540222	391.316559	1167.171631	-468.022156	-255.404083	1185.852295	-379.059296	334.845825	872.447021	-333.537292	-208.188278	887.664612	-386.216309	57.273396	1053.640137	586.700623	-21.503593	901.419678	581.864685	176.815384
-401.836578	189.159836	955.098694	-404.292938	-74.664284	955.091431	-468.406799	218.042297	570.727661	-433.472717	-132.403137	578.351501	-515.871765	254.883209	91.466644	-522.317383	-164.025620	106.605545	-470.021210	283.357758	1439.919189	-424.100311	-129.880325	1445.083374	-389.227295	72.540756	1458.838013	-445.906250	63.441433	1755.769775	-494.726227	390.900818	1167.325684	-467.672516	-255.809860	1186.201416	-377.581024	332.636444	873.090454	-333.790680	-208.455505	887.805664	-387.056702	57.096008	1053.805298	586.906555	-20.372452	901.402283	581.804626	178.207275
-403.037811	188.993454	955.195862	-405.362213	-74.764885	955.234070	-470.033569	217.598679	570.891907	-434.569824	-132.623108	578.454773	-516.075745	254.913193	91.287010	-522.562500	-164.166855	106.535820	-469.951630	283.242188	1440.274170	-423.863037	-129.946991	1445.238037	-389.075195	72.447510	1458.943481	-445.641663	63.114983	1755.984131	-493.888123	390.443085	1167.452271	-467.307068	-256.259460	1186.506104	-375.991974	330.230499	874.046082	-334.059204	-208.681976	887.920227	-388.014282	56.985954	1053.896362	587.018250	-19.632793	901.367798	581.942139	179.050751
-404.362335	188.981293	955.301331	-406.675720	-74.723274	955.158447	-471.804993	217.275436	571.096741	-435.519196	-132.511734	578.508911	-516.189270	254.936646	91.091660	-522.313538	-164.040787	106.326035	-469.876495	283.142212	1440.655884	-423.570435	-130.010284	1445.409912	-388.928162	72.344055	1458.981201	-445.301086	62.801262	1756.176514	-493.037933	389.962433	1167.544189	-466.920044	-256.698242	1186.834351	-374.419342	327.879089	874.950378	-334.369720	-208.911240	887.962524	-389.107361	56.931576	1053.873779	587.547180	-18.633764	901.393250	582.285034	179.427719
-405.629211	188.901184	955.330261	-407.937378	-74.755997	955.178833	-473.335632	216.684143	571.222534	-436.603882	-132.642654	578.577454	-516.129333	254.896088	90.840561	-522.460815	-164.128937	106.239182	-469.768799	283.015625	1440.995850	-423.308472	-130.030853	1445.540894	-388.784363	72.253754	1459.051270	-444.851501	62.513828	1756.367920	-492.204895	389.425842	1167.633545	-466.557434	-257.042114	1187.130493	-372.703186	325.425476	875.779480	-334.803955	-209.177200	887.937256	-390.145782	56.870316	1053.860596	587.335083	-18.131327	901.271423	582.257935	180.098389
-406.964844	188.763351	955.394897	-409.068329	-74.860802	955.349915	-475.325195	216.616531	571.458069	-436.675110	-131.332886	578.489563	-516.321594	254.950455	90.680618	-522.156799	-164.031662	106.033569	-469.702911	282.914124	1441.296021	-423.020294	-130.056717	1445.692139	-388.630615	72.173431	1459.057007	-444.318573	62.245102	1756.568115	-491.431061	388.962524	1167.731201	-466.178497	-257.396301	1187.454102	-371.282715	323.392181	876.494690	-335.289551	-209.449799	887.904053	-391.201965	56.800293	1053.948486	587.823914	-16.955379	901.332825	582.375549	181.009338
-408.283752	188.549088	955.402954	-410.199585	-75.048943	955.557678	-477.568054	216.838913	571.733582	-437.692871	-131.207184	578.589355	-516.719910	255.036575	90.551422	-522.247009	-164.066315	105.974678	-469.622925	282.822723	1441.629272	-422.729950	-130.076263	1445.826904	-388.466278	72.132217	1459.126099	-443.733276	62.006439	1756.773804	-490.628784	388.508575	1167.798828	-465.815735	-257.717010	1187.781982	-369.966522	321.472260	877.173157	-335.722443	-209.662460	887.901978	-392.226746	56.684250	1054.022095	587.524475	-16.398607	901.279297	582.174561	182.247849
-409.636230	188.393677	955.479187	-411.369965	-75.155350	955.787842	-478.369232	215.489059	571.686279	-439.464386	-132.233353	579.076965	-516.453857	255.220459	90.572784	-522.953796	-164.345764	106.112366	-469.555359	282.746521	1441.944702	-422.454010	-130.071350	1445.974243	-388.325989	72.082214	1459.168701	-443.054382	61.772621	1756.984863	-489.881500	388.084869	1167.893311	-465.500793	-258.000305	1188.078613	-368.666870	319.542542	877.846863	-336.221008	-209.855530	887.872498	-393.333801	56.621590	1054.148560	587.979675	-15.209351	901.374756	582.194214	183.143723
-411.007538	188.329895	955.609009	-412.639648	-75.214478	955.937927	-480.292908	215.303146	571.960815	-439.914093	-131.126511	579.027344	-516.570068	255.267578	90.439590	-522.572693	-164.127426	105.902451	-469.542542	282.663361	1442.234375	-422.182678	-130.079727	1446.140747	-388.209564	72.044525	1459.224854	-442.338715	61.554443	1757.198853	-489.166443	387.600861	1167.970215	-465.216064	-258.299225	1188.408081	-367.287720	317.599701	878.514648	-336.796051	-210.022675	887.827942	-394.429413	56.572895	1054.249023	587.856506	-14.677821	901.331421	582.114258	183.796707
-412.319916	188.223038	955.703125	-413.812988	-75.326057	956.186096	-482.183075	215.065689	572.279419	-441.558807	-131.831696	579.317383	-516.656128	255.242310	90.311279	-523.134583	-164.348068	105.905510	-469.508606	282.595184	1442.530762	-421.901123	-130.082474	1446.284058	-388.113190	72.024971	1459.299072	-441.523499	61.342796	1757.399170	-488.472595	387.135376	1168.034424	-464.950165	-258.553650	1188.720215	-365.939545	315.644989	879.184143	-337.421417	-210.157196	887.794617	-395.496002	56.529373	1054.388916	587.878296	-14.005947	901.311523	582.070190	184.537277
-413.789459	188.153061	955.833191	-415.145447	-75.377007	956.338745	-484.020081	214.698837	572.544128	-442.385345	-131.405502	579.394775	-516.722900	255.198746	90.160095	-523.098694	-164.306213	105.747360	-469.489838	282.556366	1442.861450	-421.648254	-130.096817	1446.411011	-388.046234	72.001045	1459.350220	-440.685120	61.174557	1757.581665	-487.828461	386.680756	1168.114746	-464.713776	-258.742950	1189.004517	-364.733002	313.813446	879.863037	-338.017792	-210.171219	887.776917	-396.659363	56.485168	1054.487549	588.005005	-13.295042	901.293518	582.030945	185.307938
-415.218903	188.195984	955.949524	-416.599640	-75.313454	956.350952	-485.495819	214.106659	572.399780	-443.135437	-130.860962	579.403503	-516.578186	255.126556	89.975998	-523.024231	-164.295807	105.581169	-469.475128	282.514893	1443.178711	-421.396759	-130.081726	1446.565796	-387.988129	71.974182	1459.385254	-439.739838	61.008980	1757.758667	-487.222443	386.235992	1168.242676	-464.527344	-258.890381	1189.273193	-363.607178	312.109039	880.507629	-338.660248	-210.238586	887.724915	-397.848328	56.496464	1054.505737	588.170166	-12.480223	901.244263	582.016113	186.065094
-416.670013	188.213257	956.068909	-417.921783	-75.330711	956.470581	-487.444153	213.748276	572.830811	-444.154846	-130.774689	579.432983	-516.347290	254.669998	89.435104	-523.075806	-164.332138	105.443817	-469.455658	282.490845	1443.491821	-421.163361	-130.065231	1446.732178	-387.921051	71.993301	1459.423218	-438.743500	60.879330	1757.897705	-486.658325	385.879974	1168.363403	-464.366791	-259.018219	1189.547241	-362.625671	310.495331	881.095947	-339.250275	-210.222031	887.729370	-399.007935	56.504261	1054.583252	588.260681	-11.796421	901.212585	581.932983	186.748749
-418.004425	188.048645	956.112061	-419.079468	-75.394112	956.668518	-489.062439	213.164612	572.892761	-445.063019	-130.714478	579.533813	-516.632202	255.109070	89.649902	-523.123108	-164.368240	105.337685	-469.463928	282.472961	1443.782349	-420.924042	-130.042969	1446.911743	-387.870911	72.004089	1459.467651	-437.690369	60.783703	1758.060547	-486.123566	385.526947	1168.500610	-464.247803	-259.131165	1189.884155	-361.713989	308.992676	881.725220	-340.045197	-210.296021	887.642395	-400.076660	56.459515	1054.670532	588.259521	-11.156533	901.157654	581.846497	187.343079
-419.410553	187.938400	956.200623	-420.217438	-75.486618	956.909607	-490.568756	212.503311	572.908203	-446.129944	-130.759338	579.679688	-516.492554	255.094910	89.469376	-523.283569	-164.436630	105.266525	-469.526489	282.442810	1444.057129	-420.729919	-129.996994	1447.083984	-387.818726	72.043335	1459.507813	-436.604004	60.730518	1758.192749	-485.651215	385.216522	1168.633179	-464.167267	-259.190125	1190.214600	-360.900452	307.545715	882.305664	-340.769806	-210.229874	887.677856	-401.174835	56.433231	1054.802490	588.434082	-10.580090	901.164795	581.881042	187.590195
-420.774933	187.897064	956.305908	-421.513092	-75.486526	957.028198	-492.264374	212.010513	573.016846	-447.109192	-130.832153	579.818604	-516.448120	255.089767	89.305077	-523.416626	-164.503326	105.191452	-469.601379	282.404175	1444.349121	-420.547058	-129.980896	1447.297363	-387.775543	72.060524	1459.539429	-435.432037	60.697975	1758.263428	-485.227417	384.919769	1168.771851	-464.175446	-259.240295	1190.542725	-360.164307	306.174500	882.863831	-341.593018	-210.168335	887.682434	-402.318085	56.421829	1054.878784	588.604187	-9.849517	901.167114	581.793762	188.251938
-422.225677	187.787277	956.416992	-422.806122	-75.463905	957.148621	-494.255585	211.828247	573.138672	-448.110901	-130.820297	579.940918	-516.590881	255.112061	89.193222	-523.267456	-164.387146	105.038742	-469.618927	282.402344	1444.693726	-420.373566	-129.936218	1447.469849	-387.766510	72.099716	1459.573364	-434.228760	60.679783	1758.351196	-484.854218	384.657227	1168.969971	-464.230072	-259.233032	1190.896851	-359.534760	304.863495	883.455322	-342.423370	-210.027039	887.712646	-403.508514	56.392647	1054.959473	588.971313	-8.670705	901.235046	581.569763	189.445770
-423.624756	187.740646	956.466919	-424.128815	-75.461830	957.190247	-495.943481	211.314484	573.230774	-448.982849	-130.682281	579.993042	-516.579651	255.078476	88.973640	-523.329834	-164.421707	104.964615	-469.719269	282.384369	1444.967896	-420.253204	-129.889038	1447.633911	-387.740387	72.118721	1459.535278	-432.983948	60.695629	1758.390137	-484.559967	384.410370	1169.117432	-464.327759	-259.281525	1191.172485	-359.044128	303.696106	883.988831	-343.214722	-209.808319	887.746460	-404.664856	56.372307	1054.965454	588.674866	-8.632160	901.189392	581.487854	189.511871
-425.011932	187.615387	956.530518	-425.335541	-75.508759	957.287476	-497.689240	210.884415	573.320007	-449.974213	-130.636215	580.077332	-516.541809	255.060059	88.796989	-522.875427	-164.257553	104.741211	-469.781647	282.382202	1445.189941	-420.113525	-129.850098	1447.762939	-387.692108	72.144852	1459.459106	-431.690765	60.738869	1758.412231	-484.315826	384.257263	1169.277100	-464.469940	-259.315216	1191.412354	-358.654846	302.601624	884.468140	-344.067810	-209.621185	887.777771	-405.797546	56.311710	1055.013550	588.703491	-8.113104	901.168274	581.352600	190.067520
-426.477905	187.433182	956.468079	-426.598419	-75.578743	957.342957	-499.553619	210.539627	573.426514	-450.866028	-130.509674	580.081421	-516.562927	255.047928	88.614319	-523.338318	-164.520111	104.716026	-469.796722	282.343506	1445.373413	-419.956238	-129.780807	1447.818726	-387.646271	72.185539	1459.361816	-430.363098	60.772629	1758.369507	-484.120575	384.136200	1169.405518	-464.634827	-259.284149	1191.591675	-358.361664	301.633240	884.875244	-344.960419	-209.372818	887.726257	-406.966949	56.244446	1054.971191	588.742676	-7.484170	901.177917	581.180664	190.630707
-427.919159	187.311829	956.449280	-427.850922	-75.658379	957.323608	-501.396820	210.180771	573.503235	-451.762207	-130.532425	580.159180	-516.274231	254.983795	88.397911	-523.045959	-164.411880	104.438034	-469.765533	282.360687	1445.507568	-419.811127	-129.712463	1447.836548	-387.563202	72.214638	1459.214233	-429.037415	60.893574	1758.325439	-483.987885	384.032227	1169.501831	-464.847260	-259.325012	1191.747070	-358.142700	300.678864	885.222290	-345.894531	-209.118652	887.633728	-408.125275	56.157791	1054.914185	588.726868	-6.703427	901.120422	580.835144	191.699509
-429.268951	187.167969	956.435486	-428.975769	-75.729446	957.434875	-503.244415	209.828995	573.628662	-452.677917	-130.466782	580.165466	-516.261169	254.956680	88.181717	-523.154175	-164.454269	104.309692	-469.752014	282.356049	1445.610718	-419.647980	-129.674667	1447.850708	-387.470306	72.264297	1459.035645	-427.695282	61.004963	1758.215332	-483.882355	383.309265	1169.410156	-465.081665	-259.301605	1191.852417	-358.032135	299.891357	885.505371	-346.819489	-208.746262	887.544006	-409.224548	56.114002	1054.934814	588.758179	-6.109683	901.108521	580.612854	192.267410
-430.592499	187.031403	956.407043	-430.106964	-75.809181	957.529358	-505.140564	209.633881	573.767517	-453.575043	-130.465546	580.248657	-516.370544	254.943924	88.016479	-523.225647	-164.514297	104.220230	-469.669586	282.338165	1445.675659	-419.457733	-129.616348	1447.843628	-387.359039	72.336166	1458.864746	-426.354065	61.167362	1758.142578	-483.915466	383.957153	1169.624390	-465.392365	-259.292267	1191.980957	-358.084106	299.211060	885.809326	-347.829132	-208.456390	887.424622	-410.301727	56.066463	1054.936890	589.121582	-5.229248	901.166199	580.525513	192.839935
-432.012024	186.931519	956.370728	-431.355652	-75.852898	957.545532	-506.811584	209.083649	573.783020	-454.606476	-130.468552	580.422668	-516.243286	254.581482	87.625290	-523.427185	-164.596695	104.200333	-469.549042	282.339386	1445.740479	-419.270233	-129.590149	1447.807251	-387.230591	72.401863	1458.710205	-425.037048	61.328617	1758.015869	-483.998901	383.992584	1169.684692	-465.711975	-259.270233	1192.089600	-358.211578	298.579041	886.056763	-348.782257	-208.041656	887.356628	-411.472900	56.027626	1054.893188	589.110596	-4.696851	901.167603	580.334351	193.361008
-433.401245	186.841660	956.336060	-432.637268	-75.883545	957.564758	-508.560028	208.716309	573.867554	-455.443481	-130.373138	580.480774	-516.426270	254.972610	87.686653	-523.514587	-164.595612	104.116516	-469.610138	282.253235	1445.585205	-419.083374	-129.548492	1447.777344	-387.079590	72.430717	1458.518188	-423.716370	61.528282	1757.976807	-484.112549	383.389801	1169.513916	-466.101685	-259.277466	1192.206909	-358.478241	298.056091	886.176514	-350.010345	-207.719391	887.190918	-412.633820	55.996189	1054.849121	588.680603	-4.617920	901.095764	580.060974	193.776062
-434.793518	186.731949	956.285889	-433.770630	-76.029480	957.655090	-510.414459	208.532959	573.936523	-456.524048	-130.473206	580.606628	-516.471436	254.730972	87.395844	-523.728882	-164.687088	104.085800	-469.339447	282.407410	1445.824585	-418.850922	-129.489975	1447.719971	-386.945007	72.485550	1458.325684	-422.446625	61.727932	1757.828857	-484.368713	384.129578	1169.715332	-466.507050	-259.294952	1192.281372	-358.863495	297.646301	886.299866	-351.074982	-207.282623	887.086060	-413.748810	55.941132	1054.837891	588.721436	-4.074717	901.034180	579.907043	194.315277
-436.189392	186.632629	956.247498	-434.988953	-76.082016	957.715393	-511.934448	208.055664	573.949951	-457.427673	-130.289078	580.689453	-516.502686	254.995728	87.375748	-523.752563	-164.667023	103.960182	-469.176605	282.475586	1445.831909	-418.616699	-129.452515	1447.640381	-386.776001	72.536331	1458.152954	-421.178467	61.886719	1757.719238	-484.641693	384.245178	1169.717896	-466.955017	-259.295288	1192.334106	-359.383087	297.346100	886.351074	-352.215179	-206.832489	886.945862	-414.871613	55.916569	1054.809692	588.766174	-3.506164	901.000732	579.706848	194.833771
-437.641357	186.606506	956.214233	-436.305176	-76.105003	957.737000	-513.661682	207.771347	573.941040	-458.342255	-130.227921	580.714417	-516.453125	254.731796	87.096306	-523.810303	-164.694244	103.882011	-469.041840	282.570190	1445.832397	-418.341888	-129.389359	1447.574219	-386.590118	72.611694	1458.012451	-419.941620	62.179920	1757.638062	-484.977997	384.437256	1169.740479	-467.451385	-259.320648	1192.400024	-360.083191	297.150330	886.344116	-353.400024	-206.419235	886.789551	-416.028717	55.924034	1054.755371	588.732727	-3.031043	900.979187	579.529602	195.288757
-439.034088	186.599869	956.172607	-437.619476	-76.137367	957.766968	-515.418030	207.476929	574.023865	-459.356171	-130.142822	580.757690	-516.433411	254.721100	86.996017	-523.934509	-164.736115	103.775208	-468.889801	282.680054	1445.862183	-418.114594	-129.327942	1447.504272	-386.385986	72.687920	1457.879761	-418.722839	62.433365	1757.552979	-485.384644	384.567474	1169.760132	-467.900940	-259.273621	1192.491577	-360.848328	297.027771	886.263672	-354.650970	-205.852203	886.636963	-417.143341	55.938339	1054.697754	588.698181	-2.597044	900.985168	579.336670	195.737534
-440.421692	186.527390	956.126587	-438.834747	-76.200996	957.886414	-516.962891	207.078918	574.006287	-460.384460	-130.113678	580.782776	-516.311462	254.660156	86.849670	-524.055359	-164.797653	103.683319	-468.714111	282.753632	1445.910767	-417.845947	-129.235321	1447.540894	-386.161377	72.781013	1457.763062	-417.545044	62.697887	1757.524902	-485.826630	384.733521	1169.817017	-468.317108	-259.162567	1192.619873	-361.851379	297.071259	886.160034	-355.604340	-205.110291	886.702087	-418.225220	55.946747	1054.686035	588.980835	-1.757304	901.042786	579.186218	196.285156
-441.798981	186.381134	956.095825	-439.892700	-76.376564	958.138489	-518.735229	206.869400	574.024658	-461.330719	-129.908279	580.928040	-516.322693	254.682373	86.763786	-524.522217	-165.055435	103.729218	-468.511993	282.833313	1445.971558	-417.545746	-129.127197	1447.652344	-385.949860	72.884239	1457.693237	-416.410828	62.989841	1757.515869	-486.260406	384.240997	1169.761108	-468.784302	-259.089569	1192.837891	-362.901550	297.230377	885.963013	-357.254059	-204.858276	886.519836	-419.250671	55.917988	1054.753296	588.536560	-1.747902	900.977844	578.870300	196.616730
-443.094238	186.294495	956.084351	-441.065887	-76.452209	958.285400	-520.267944	206.398987	574.002502	-462.298889	-129.700485	581.188293	-516.161316	254.623993	86.643578	-524.561707	-165.090240	103.633011	-468.466461	282.822754	1445.853271	-417.265656	-129.000275	1447.748535	-385.712708	73.035973	1457.629639	-415.317444	63.293560	1757.528320	-486.874268	384.457794	1169.895508	-469.271454	-258.933563	1193.108521	-364.138184	297.465271	885.838928	-358.592194	-204.364761	886.475037	-420.270599	55.907009	1054.772705	588.482666	-1.273050	900.957825	578.650879	197.042618
-444.554932	186.360718	956.138672	-442.522339	-76.389755	958.269653	-522.016968	206.197800	574.046265	-463.484619	-129.610168	581.265747	-516.180542	254.608032	86.556297	-524.562134	-165.095810	103.529831	-468.127563	283.082642	1446.178711	-416.990387	-128.891998	1447.916016	-385.440796	73.184929	1457.618042	-414.262634	63.625629	1757.560913	-487.460541	385.312836	1170.281250	-469.723206	-258.722351	1193.410645	-365.439362	297.778656	885.724915	-359.765930	-203.628540	886.618347	-421.450226	55.947327	1054.729370	588.461914	-0.820273	900.955566	578.431702	197.475281
-445.902802	186.219193	956.116516	-443.734558	-76.451004	958.427551	-523.689270	205.951813	574.036560	-464.402588	-129.176132	581.526733	-516.166992	254.653488	86.500221	-524.532410	-165.061203	103.391296	-467.931458	283.207855	1446.315674	-416.699982	-128.766678	1448.090210	-385.163330	73.371277	1457.582642	-413.234772	63.959927	1757.604858	-488.042297	384.784424	1170.309937	-470.116394	-258.464722	1193.770142	-366.912842	298.334778	885.430420	-361.239960	-203.174347	886.630615	-422.481384	55.926044	1054.739746	588.372681	-0.400649	900.939880	578.184082	197.849197
-447.239197	186.058792	956.085999	-444.921051	-76.559204	958.621765	-525.344543	205.702072	574.013855	-465.661743	-129.073395	581.746948	-516.173584	254.668503	86.385170	-524.309937	-164.939728	103.139656	-467.688354	283.345642	1446.470825	-416.381134	-128.580734	1448.249512	-384.901215	73.559586	1457.546997	-412.242798	64.293938	1757.637207	-488.768951	385.607361	1170.688599	-470.483215	-258.180878	1194.122192	-368.489044	298.907654	885.200256	-363.028442	-202.948166	886.515808	-423.508606	55.889622	1054.766602	588.322388	-0.017933	900.948669	577.972229	198.207886
-448.636810	185.840561	956.093262	-446.074310	-76.681396	958.911865	-527.086731	205.498550	573.960571	-466.955109	-128.953491	581.902283	-516.222778	254.706696	86.335777	-524.400940	-165.004822	102.993858	-467.486420	283.511719	1446.603394	-416.000000	-128.370895	1448.440186	-384.640839	73.742180	1457.494873	-411.230927	64.659889	1757.686035	-489.405609	385.181946	1170.756348	-470.852386	-257.905457	1194.476685	-370.179565	299.612732	884.794739	-364.342468	-202.297516	886.610291	-424.556763	55.847412	1054.860718	588.218201	0.343742	900.921692	577.723877	198.545685
-449.585571	185.181519	956.056641	-446.362213	-77.337044	959.862366	-528.436279	204.916489	573.866089	-468.326080	-128.895050	582.354614	-515.968750	254.710526	86.226700	-524.544983	-165.077484	102.855865	-467.280487	283.723419	1446.779541	-415.643799	-128.121445	1448.650269	-384.317780	73.997986	1457.430176	-410.274048	65.070465	1757.738770	-490.181580	386.025848	1171.191040	-471.337646	-257.912842	1194.883789	-371.941711	300.400330	884.542419	-366.051361	-202.126724	886.505493	-425.152710	55.613667	1055.305908	588.103210	0.727198	900.950256	577.463867	198.905991
-450.942749	184.912872	956.073059	-447.534119	-77.476089	960.245300	-530.071533	204.673431	573.764587	-469.676300	-128.763000	582.571045	-515.893433	254.750717	86.163826	-525.077637	-165.362061	102.870651	-467.217346	283.773560	1446.740479	-415.262665	-127.884300	1448.800781	-383.960785	74.239388	1457.356934	-409.306396	65.499397	1757.782349	-490.943573	386.266571	1171.397339	-471.730957	-257.724152	1195.303345	-373.807770	301.291779	884.094666	-367.500519	-201.719604	886.556091	-426.175415	55.564953	1055.445801	587.953735	1.072366	900.923584	577.219543	199.250519
-452.313873	184.769974	956.090820	-448.785889	-77.538681	960.555969	-531.855957	204.587540	573.818665	-471.106506	-128.717285	582.803772	-516.014282	254.806351	86.087982	-525.151855	-165.426361	102.790909	-466.783081	284.143219	1447.056274	-414.839020	-127.621208	1448.984253	-383.645325	74.524658	1457.286499	-408.348572	65.941498	1757.804199	-491.689941	386.428467	1171.671875	-471.949219	-257.272278	1195.681030	-375.743835	302.256226	883.674194	-368.982483	-201.317398	886.603577	-427.216309	55.584396	1055.543091	587.882751	1.386338	900.943298	576.990295	199.582413
-453.556396	184.579132	956.068909	-449.952301	-77.623756	960.865051	-533.343628	204.127701	573.706787	-472.501251	-128.650360	583.064026	-515.788513	254.858795	85.994759	-525.222412	-165.490570	102.661690	-466.534210	284.414612	1447.157959	-414.423828	-127.329132	1449.123657	-383.296478	74.825844	1457.196411	-407.357666	66.397545	1757.833862	-492.472198	386.777863	1171.900757	-472.298004	-257.052124	1196.042236	-377.776611	303.348114	883.171509	-370.136566	-200.728058	886.821472	-428.173523	55.578999	1055.624268	587.771851	1.698739	900.930298	576.760620	199.878693
-454.862122	184.438293	956.080627	-451.151611	-77.676300	961.145874	-535.022583	203.993774	573.682312	-473.652344	-128.180695	583.209045	-515.801636	254.901489	85.853889	-525.206543	-165.502991	102.490417	-466.282043	284.673035	1447.211792	-414.029327	-127.040710	1449.249146	-382.929413	75.144341	1457.100708	-406.359497	66.864166	1757.830811	-493.252838	387.090912	1172.103760	-472.689178	-256.860077	1196.410889	-379.885956	304.508240	882.628479	-371.836975	-200.814713	886.657349	-429.155121	55.594845	1055.701782	587.729858	2.077324	900.923889	576.541565	200.202591
-456.133209	184.351852	956.064209	-452.368561	-77.761017	961.407898	-536.672852	203.761993	573.607971	-475.247742	-128.377029	583.437744	-515.762451	255.006210	85.779121	-525.095154	-165.446106	102.316185	-465.986755	284.995636	1447.199829	-413.602081	-126.711075	1449.371338	-382.573517	75.468346	1456.954468	-405.317841	67.379128	1757.830322	-493.997833	386.757050	1172.109375	-473.009766	-256.660187	1196.778809	-382.099915	305.719055	881.980408	-373.177490	-200.581284	886.670715	-430.146362	55.619633	1055.759644	587.608459	2.360670	900.905029	576.296936	200.518219
-457.372559	184.197708	956.000671	-453.545624	-77.826324	961.631104	-538.373596	203.708084	573.622559	-476.334534	-127.966286	583.589172	-515.819458	255.103836	85.679710	-525.508850	-165.701492	102.259392	-465.718781	285.299896	1447.184204	-413.171478	-126.329254	1449.400757	-382.201691	75.833427	1456.752075	-404.301910	67.922607	1757.709229	-494.874512	387.825256	1172.422607	-473.301392	-256.436249	1197.025269	-384.349670	307.006683	881.353149	-374.178741	-200.171265	886.833191	-431.092407	55.624981	1055.771118	587.559814	2.683496	900.899231	576.076111	200.852280
-458.538025	184.100052	955.925720	-454.627045	-77.955559	961.892212	-539.963013	203.575592	573.526672	-477.799805	-128.166580	583.781677	-515.836060	255.240723	85.629700	-525.349304	-165.605896	102.056763	-465.427826	285.644592	1447.166992	-412.747620	-126.002998	1449.428223	-381.811005	76.225433	1456.552002	-403.174591	68.507507	1757.642090	-495.591461	387.518616	1172.332886	-473.596619	-256.339142	1197.347290	-386.612549	308.352356	880.618774	-375.712097	-200.367157	886.626282	-431.977234	55.645496	1055.800415	587.403503	2.943400	900.882202	575.797729	201.116516
-459.755981	183.912445	955.838562	-455.731323	-78.073853	962.161194	-541.563843	203.577774	573.466431	-479.107880	-128.203812	583.986328	-515.996948	255.386108	85.620598	-525.819214	-165.873459	102.047508	-465.083160	286.008453	1447.084839	-412.313568	-125.610146	1449.456665	-381.446808	76.605423	1456.353760	-402.017151	69.095772	1757.519287	-496.460419	388.640167	1172.585693	-473.842621	-256.147491	1197.642090	-389.056061	309.781342	879.913879	-376.625153	-200.143784	886.757690	-432.918182	55.637539	1055.831177	587.291809	3.222009	900.854187	575.574768	201.407883
-460.939545	183.783524	955.722290	-456.805420	-78.159554	962.363281	-542.959167	203.475601	573.361145	-480.284851	-128.137207	584.053284	-516.007629	255.562851	85.546173	-525.889160	-165.952438	101.912880	-464.760132	286.398529	1446.967285	-411.909363	-125.170570	1449.504028	-381.077637	77.033913	1456.124756	-400.851013	69.734604	1757.312988	-497.238464	389.189789	1172.648315	-474.093628	-256.009094	1197.979004	-391.546906	311.276093	879.105347	-377.941895	-200.455658	886.627686	-433.834259	55.660614	1055.815552	587.211182	3.517694	900.853638	575.346924	201.635193
-462.125366	183.747208	955.569702	-457.904999	-78.261261	962.559753	-544.479980	203.574097	573.301453	-481.429413	-128.099579	584.190796	-516.178040	255.721802	85.459938	-526.081482	-166.016708	101.848320	-464.415588	286.816559	1446.814209	-411.482056	-124.769844	1449.505493	-380.717346	77.481964	1455.858398	-399.596863	70.393433	1757.086792	-498.077698	389.703033	1172.695557	-474.276520	-255.767075	1198.285767	-394.053070	312.841125	878.244812	-378.698242	-200.263184	886.797913	-434.767273	55.729862	1055.778809	587.058411	3.784073	900.841064	575.112122	201.823959
-463.259796	183.674728	955.458679	-458.951172	-78.344612	962.753723	-545.705933	203.430573	573.174866	-482.215881	-127.776855	584.276306	-516.137573	255.846802	85.366463	-526.001892	-166.013306	101.768944	-464.053955	287.236420	1446.635132	-411.093781	-124.316399	1449.497925	-380.330261	77.949944	1455.589600	-398.203461	70.896736	1756.898193	-498.892365	390.229889	1172.714111	-474.485962	-255.671707	1198.580322	-396.643372	314.465729	877.433960	-380.031128	-200.738693	886.575378	-435.648621	55.774727	1055.761597	586.938232	4.063859	900.860901	574.860352	202.045471
-464.477203	183.518219	955.326599	-460.039398	-78.456596	962.945007	-546.938293	203.402313	573.053101	-483.072144	-127.491707	584.374451	-516.212891	255.982666	85.292404	-525.583923	-165.822861	101.566200	-463.683563	287.669708	1446.440063	-410.690765	-123.874245	1449.505981	-379.970703	78.431198	1455.290161	-396.897156	71.646759	1756.592163	-499.664124	390.091644	1172.516724	-474.599335	-255.463791	1198.800171	-399.213623	316.106842	876.524292	-380.670319	-200.699814	886.763306	-436.587280	55.774719	1055.730225	586.813110	4.330134	900.864563	574.592957	202.256958
-465.623383	183.540451	955.216309	-461.135254	-78.453842	963.074036	-548.177795	203.425110	573.040527	-483.816803	-127.096024	584.391418	-516.359497	256.072601	85.163780	-525.577637	-165.803635	101.441368	-463.267670	288.143463	1446.215454	-410.362000	-123.374580	1449.463989	-379.605499	78.921074	1454.933228	-395.510559	72.413666	1756.292969	-500.509552	391.386414	1172.701538	-474.730896	-255.360062	1199.107178	-401.837494	317.782898	875.721313	-381.822693	-201.245789	886.586487	-437.492065	55.882019	1055.678589	586.661377	4.525856	900.860962	574.293701	202.475800
-466.799408	183.596146	955.104492	-462.309021	-78.439713	963.155334	-549.348877	203.538605	572.994446	-484.718445	-127.096848	584.401245	-516.485657	256.233551	85.120178	-525.671204	-165.849014	101.396133	-462.880951	288.575745	1445.957153	-409.975311	-122.883331	1449.425537	-379.234497	79.397987	1454.602173	-394.059631	73.204865	1756.030029	-501.355743	392.050476	1172.668823	-474.809540	-255.134232	1199.356201	-404.496948	319.558197	874.854492	-382.480225	-201.279938	886.654480	-438.420654	55.989845	1055.594360	586.503174	4.754535	900.840210	573.992798	202.676804
-467.912323	183.583694	954.997498	-463.488556	-78.404800	963.259155	-550.412781	203.543091	572.904480	-485.627502	-126.939598	584.439880	-516.704041	256.388885	85.104912	-525.650391	-165.865295	101.304329	-462.505646	289.084229	1445.682251	-409.612152	-122.357513	1449.441162	-378.890381	79.885704	1454.280273	-392.630920	74.013268	1755.713135	-502.189056	392.677490	1172.618164	-475.003052	-255.359818	1199.670044	-407.150360	321.303711	873.963562	-383.565613	-201.720673	886.528198	-439.319794	56.074642	1055.522949	586.392639	4.966258	900.842896	573.724487	202.884506
-469.062469	183.720154	954.911011	-464.723663	-78.262733	963.334961	-551.601257	203.769852	572.948669	-486.406403	-126.721535	584.437927	-516.941650	256.619232	85.115593	-525.604675	-165.915588	101.252571	-462.107147	289.576996	1445.396240	-409.264648	-121.861549	1449.435791	-378.530579	80.404045	1453.984619	-391.194397	74.865738	1755.412109	-502.944397	392.581787	1172.383057	-475.032135	-255.193604	1199.989502	-409.808197	323.072205	873.016541	-384.109344	-201.817947	886.637695	-440.252472	56.267082	1055.444092	586.616455	5.567696	900.860962	573.550842	203.129623
-470.503723	184.322220	954.923767	-467.137482	-77.367584	962.904602	-552.808350	204.028900	572.989807	-487.331512	-126.674889	584.245728	-517.152832	256.816895	85.062309	-526.092590	-166.155853	101.304497	-461.776733	290.085938	1445.082520	-408.893219	-121.284554	1449.473511	-378.186218	80.949593	1453.730835	-389.784241	75.742966	1755.062134	-503.787750	394.010101	1172.484619	-475.048828	-255.105133	1200.302002	-412.515350	324.946198	872.194763	-384.819458	-202.097549	886.672180	-441.723877	56.759811	1055.117065	586.495056	5.741389	900.869446	573.299622	203.298264
-472.613312	185.887726	955.066101	-471.495605	-75.333649	961.024109	-554.498108	204.807709	573.104004	-488.386993	-126.664459	583.662170	-517.763123	257.041443	85.003601	-526.197693	-166.210022	101.275780	-461.453094	290.601074	1444.802246	-408.591705	-120.737465	1449.470581	-377.882050	81.492065	1453.451782	-388.313354	76.636230	1754.831055	-504.546112	393.911743	1172.240479	-475.010864	-254.858765	1200.634766	-414.980316	326.764191	871.375061	-385.709381	-202.570633	886.598206	-444.011200	57.585682	1054.004761	585.973755	5.519033	900.838379	572.921753	203.306717
-473.624908	186.084900	955.006409	-472.609497	-75.104988	961.038208	-555.517944	205.003967	573.090942	-489.431000	-126.583862	583.729980	-518.044373	257.273315	84.894241	-526.349243	-166.278229	101.229202	-461.146606	291.126587	1444.519287	-408.252655	-120.221817	1449.561279	-377.618042	82.030373	1453.198242	-386.980438	77.718201	1754.479736	-505.388794	395.326141	1172.344116	-474.936249	-254.643082	1200.959106	-417.715729	328.665771	870.593384	-386.408875	-202.828186	886.679321	-444.844330	57.814369	1053.914185	585.871216	5.698285	900.830872	572.662659	203.422897
-474.474670	186.193192	954.963623	-473.284698	-75.063759	961.193604	-556.358948	205.042877	573.057922	-490.341705	-126.347168	583.873108	-518.127502	257.467499	84.853188	-526.337097	-166.285385	101.122452	-460.875000	291.655548	1444.266602	-407.993408	-119.634674	1449.614502	-377.387604	82.593277	1452.955078	-385.560303	78.658760	1754.280029	-506.145813	395.405029	1172.169556	-474.851379	-254.337677	1201.263184	-420.512512	330.586731	869.678650	-387.058502	-203.080200	886.721802	-445.462677	57.979740	1053.925537	585.735046	5.891958	900.830078	572.415405	203.557602
-475.263702	186.288895	954.928284	-474.017334	-74.937691	961.298157	-557.743164	205.707245	573.176758	-491.405334	-126.226563	584.004456	-518.773071	257.741364	84.889412	-526.049866	-166.158569	100.918259	-460.666718	292.221985	1443.994751	-407.711823	-119.103668	1449.720581	-377.124237	83.176712	1452.779541	-384.151947	79.602318	1754.040161	-506.981689	396.805542	1172.342163	-474.591125	-253.763596	1201.635132	-423.343445	332.611328	868.886780	-387.665741	-203.374054	886.797791	-446.061798	58.147930	1053.910645	585.577087	5.981674	900.782349	572.174438	203.677902
-476.072296	186.457123	954.971497	-474.798920	-74.664124	961.390198	-558.360779	205.719879	573.098755	-492.347717	-125.959251	584.108765	-518.777527	257.977325	84.886284	-526.609680	-166.416473	100.926392	-460.438690	292.721893	1443.766602	-407.433105	-118.532112	1449.857910	-376.864899	83.751968	1452.625366	-382.831940	80.579132	1753.747681	-507.703461	397.433533	1172.327637	-474.573425	-253.862564	1201.970581	-425.650238	334.375427	868.237793	-388.193695	-203.602478	886.903809	-446.677795	58.390240	1053.924072	585.495789	6.201010	900.768921	571.924133	203.829391
-476.897552	186.611053	955.017395	-475.495880	-74.450630	961.548279	-558.974854	205.732971	573.046753	-493.297546	-125.761848	584.189270	-518.844482	258.193329	84.852448	-526.671631	-166.466965	100.837280	-460.210938	293.237000	1443.536255	-407.153931	-117.966080	1449.994995	-376.593689	84.331047	1452.467651	-381.536865	81.549240	1753.536011	-508.474060	398.096130	1172.319824	-474.454254	-253.728897	1202.339844	-428.402924	336.671936	867.448425	-388.648102	-203.767502	887.059509	-447.270111	58.629387	1053.973755	585.530029	6.521964	900.791321	571.744202	203.977722
-477.595612	186.820953	955.085510	-476.199982	-74.112831	961.662292	-559.927246	206.123383	573.093994	-494.247498	-125.637955	584.347229	-519.162598	258.409363	84.824738	-526.150818	-166.057755	100.529427	-460.070679	293.806091	1443.293579	-406.860443	-117.364388	1450.182373	-376.327728	84.955429	1452.304565	-380.298096	82.526978	1753.390015	-509.264374	398.796021	1172.353516	-474.290253	-253.425934	1202.724731	-430.929443	338.593506	866.788147	-389.097931	-203.947647	887.224304	-447.801270	58.920238	1054.012817	585.357178	6.633538	900.766357	571.485413	204.067490
-478.336029	186.944214	955.082886	-476.863647	-73.882874	961.822876	-560.640137	206.336319	573.075562	-495.144562	-125.415237	584.539185	-519.261047	258.553131	84.768143	-526.442749	-166.388367	100.634949	-460.030487	294.221039	1442.904053	-406.531158	-116.730324	1450.359985	-376.066559	85.600838	1452.196533	-379.192902	83.538376	1753.231934	-510.060486	399.460663	1172.406372	-474.067139	-252.914474	1203.163452	-433.255890	340.436096	866.156372	-389.513977	-204.078568	887.437866	-448.317688	59.165840	1054.033325	585.176025	6.760681	900.756409	571.218323	204.136688
-478.961914	187.123337	955.108948	-477.362274	-73.695816	962.001587	-561.407410	206.556335	573.080017	-496.066498	-125.188721	584.715027	-519.524292	258.562256	85.053352	-527.048157	-166.693848	100.684113	-459.700256	294.898651	1442.898438	-406.191528	-116.130165	1450.558228	-375.792175	86.212395	1452.054077	-378.184937	84.531700	1753.103516	-510.861145	400.044250	1172.421265	-473.871460	-252.475937	1203.593628	-435.597656	342.274628	865.648376	-389.906006	-204.198654	887.630737	-448.710571	59.418854	1054.081665	585.015442	6.843298	900.761841	570.950317	204.206329
-479.566895	187.348770	955.202637	-477.858673	-73.394676	962.161682	-562.225891	206.873581	573.171570	-497.006836	-124.978203	584.886902	-519.629272	258.938538	84.781258	-526.597351	-166.553864	100.556755	-459.544556	295.489868	1442.734375	-405.872040	-115.514694	1450.683228	-375.526855	86.803467	1451.917847	-377.292969	85.519180	1753.039307	-511.648224	400.657837	1172.507568	-473.775757	-252.364609	1204.013550	-437.824829	344.083984	865.137146	-390.241119	-204.227509	887.853088	-449.108612	59.719246	1054.160278	584.474182	6.674695	900.889404	570.616394	204.068604
-480.097046	187.554184	955.272278	-478.278931	-73.126968	962.302612	-562.807068	206.922256	573.163818	-497.857788	-124.637436	585.054688	-519.930847	258.993500	85.079163	-526.463440	-166.568802	100.511322	-459.383636	296.019653	1442.608398	-405.520691	-114.897629	1450.852417	-375.242767	87.435028	1451.781982	-376.538818	86.507935	1753.004150	-512.450012	401.340515	1172.611084	-473.614441	-252.041977	1204.381958	-440.007843	345.929016	864.733948	-390.528229	-204.247711	888.045776	-449.437103	59.994804	1054.218872	584.060364	6.654295	900.998962	570.287659	204.021545
-480.592804	187.716690	955.307983	-478.655212	-72.751556	962.446167	-563.360168	206.984238	573.181458	-498.947113	-124.581490	585.273621	-519.811829	259.367065	84.788086	-527.104309	-166.889832	100.576164	-459.205139	296.648499	1442.470825	-405.193512	-114.285820	1450.960327	-374.985779	88.045692	1451.637451	-375.911804	87.497017	1753.002319	-513.227539	401.190735	1172.503174	-473.418854	-251.708679	1204.712646	-442.067871	347.762848	864.297119	-390.746094	-204.182114	888.239502	-449.713409	60.318974	1054.256958	583.955200	6.765922	901.027771	570.080688	204.077866
-481.032471	187.925110	955.321350	-478.886566	-72.499397	962.606873	-564.013550	207.193420	573.224426	-499.877747	-124.376366	585.466492	-519.983032	259.591217	84.776772	-526.996887	-166.919556	100.473953	-459.017944	297.191589	1442.306396	-404.766510	-113.703316	1451.142456	-374.787415	88.635582	1451.473022	-375.390808	88.515266	1753.048950	-514.049988	402.481964	1172.786377	-473.192841	-251.315552	1205.046997	-444.058289	349.485931	863.977539	-390.927826	-204.115570	888.406067	-449.905823	60.627487	1054.296631	583.868286	6.897491	901.039978	569.868530	204.138260
[truncated: 40 more columns]
