# Supplementary material for: A dyadic stimulus set of audiovisual affective displays for the study of multisensory, emotional, social interactions
Source: Behav Res Methods. 2015 Nov 5;48(4):1285–95. doi: 10.3758/s13428-015-0654-4 (PMC5101291; doi:10.3758/s13428-015-0654-4)
Supplement: Supplementary file 1 — (ZIP 270 MB) [file 13428_2015_654_MOESM1_ESM.zip › supplementary_material_2_stimuli_set_files/B/B05.txt]

-434.127411	232.267181	956.718201	-435.884399	-30.086512	958.511658	-524.446411	243.842850	575.817993	-474.366516	-91.185020	580.331299	-538.005676	270.482300	88.578354	-549.200439	-137.069061	106.230774	-467.873810	332.470276	1443.190674	-418.706848	-81.011253	1452.592651	-384.307373	122.392532	1459.602417	-413.823975	120.449196	1760.931763	-502.058624	434.027405	1170.087769	-473.454102	-200.422043	1192.711182	-396.495270	379.861389	871.469238	-334.450226	-172.459015	895.260986	-411.323822	101.595879	1054.768921	553.612061	11.388975	899.667542	542.981384	207.341995
-434.714935	232.499512	956.721802	-436.462799	-29.836956	958.557312	-525.129517	243.916016	575.845886	-474.919281	-90.900124	580.356201	-538.025757	270.492584	88.520149	-549.253601	-137.075714	106.157249	-468.275208	332.825867	1443.203369	-419.053467	-80.713120	1452.670044	-384.651123	122.688118	1459.614014	-413.798340	120.957382	1760.912109	-502.665161	434.295929	1170.086792	-473.917664	-200.124802	1192.837402	-397.407074	380.234619	871.418701	-335.043121	-172.155899	895.291321	-411.861084	101.852859	1054.782349	553.548950	11.385203	899.674866	542.943604	207.273941
-435.280853	232.733154	956.704590	-437.050201	-29.602446	958.580933	-525.827942	243.994003	575.897766	-475.466400	-90.811897	580.428223	-538.044373	270.517578	88.489357	-549.338562	-137.065506	106.114494	-468.648438	333.133392	1443.207764	-419.396790	-80.399490	1452.743408	-385.048737	123.023148	1459.600830	-413.776550	121.474106	1760.868896	-503.277557	434.546326	1170.091553	-474.328094	-199.876434	1192.948242	-398.237000	380.505432	871.301331	-335.672760	-171.878479	895.356995	-412.398071	102.099792	1054.775757	553.459351	11.378950	899.666931	542.849304	207.291702
-435.885529	232.946075	956.693176	-437.652435	-29.352564	958.582703	-526.701355	244.292038	575.983948	-475.954620	-90.792465	580.373291	-538.197937	270.567688	88.482819	-549.361328	-137.097382	106.061859	-469.055176	333.469147	1443.170654	-419.800293	-80.049103	1452.803833	-385.467529	123.413551	1459.588013	-413.788147	121.916733	1760.883667	-503.928467	434.862396	1170.116089	-474.803894	-199.625763	1193.055542	-398.981995	380.708893	871.180786	-336.282410	-171.632660	895.425415	-412.951050	102.335945	1054.758545	553.390442	11.376010	899.643616	542.781494	207.292831
-436.520874	233.183228	956.718140	-438.271271	-29.118584	958.605225	-527.354370	244.362579	575.963257	-476.543945	-90.494682	580.519165	-538.269592	270.614288	88.422798	-548.986816	-136.871735	105.819664	-469.479279	333.772064	1443.141235	-420.170013	-79.712090	1452.892334	-385.835846	123.715363	1459.570435	-413.804779	122.426086	1760.846436	-504.511658	435.119171	1170.114258	-475.311951	-199.375671	1193.184204	-399.830566	380.999939	871.118591	-336.873718	-171.394150	895.476196	-413.532715	102.571724	1054.771118	553.296753	11.353230	899.644226	542.695618	207.262512
-437.096466	233.283936	956.686401	-438.786621	-28.960808	958.666504	-527.932861	244.350388	575.959839	-476.900848	-90.353195	580.391296	-538.255615	270.624298	88.400337	-549.497620	-137.149872	105.924873	-469.896912	334.074860	1443.121216	-420.519348	-79.447563	1452.973145	-386.210510	123.993034	1459.561401	-413.813446	122.967064	1760.783691	-505.088135	435.335602	1170.083496	-475.791931	-199.112793	1193.314819	-400.559113	381.232086	871.010681	-337.452911	-171.127518	895.534058	-414.059357	102.740852	1054.781006	553.214417	11.342338	899.629089	542.613525	207.248703
-437.641266	233.455215	956.658936	-439.302673	-28.831953	958.708374	-528.586426	244.397690	576.028625	-477.397858	-90.230309	580.380249	-538.229858	270.628510	88.360641	-549.499756	-137.159378	105.874840	-470.280762	334.348938	1443.107910	-420.854095	-79.187950	1453.034058	-386.597504	124.287354	1459.550537	-413.883270	123.420380	1760.735107	-505.665924	435.665192	1170.081421	-476.235046	-198.905075	1193.410889	-401.376495	381.517181	870.912537	-337.954041	-170.865814	895.638123	-414.562103	102.918869	1054.781250	553.130737	11.357600	899.621094	542.527283	207.249756
-438.211700	233.649811	956.640137	-439.828247	-28.723238	958.757385	-529.215271	244.517075	576.065063	-477.886658	-90.102783	580.427612	-538.229492	270.641357	88.298775	-549.036926	-136.912018	105.629189	-470.670227	334.622681	1443.042969	-421.222443	-78.875046	1453.047729	-387.000702	124.602402	1459.531860	-413.924225	123.907906	1760.686157	-506.188660	435.953461	1170.025269	-476.682343	-198.677368	1193.499146	-402.075470	381.796448	870.829224	-338.517792	-170.693283	895.678650	-415.077332	103.099258	1054.788086	553.032837	11.299264	899.619263	542.443237	207.224274
-438.765137	233.824982	956.642944	-440.358887	-28.596113	958.833984	-529.841858	244.553650	576.043396	-478.379120	-89.893478	580.514893	-538.307983	270.711700	88.277641	-549.544922	-137.153427	105.774872	-471.099731	334.894012	1442.994263	-421.588196	-78.586647	1453.093872	-387.412933	124.895714	1459.502808	-413.983582	124.369514	1760.662598	-506.691406	436.201111	1169.979736	-477.187744	-198.457077	1193.574097	-402.765106	381.997498	870.709839	-339.048950	-170.519226	895.712952	-415.610687	103.279594	1054.825439	552.943359	11.299143	899.597534	542.370300	207.221344
-439.257416	233.977051	956.669922	-440.837860	-28.418179	958.902832	-530.431885	244.592773	576.067383	-478.861298	-89.769936	580.584106	-538.298340	270.759583	88.206314	-549.082153	-136.867859	105.584457	-471.533569	335.189453	1442.942871	-421.961700	-78.317207	1453.159546	-387.792389	125.158951	1459.471924	-414.035583	124.861023	1760.664917	-507.238617	436.502533	1169.932617	-477.668823	-198.199493	1193.673218	-403.450195	382.278473	870.632996	-339.547760	-170.345428	895.761108	-416.087585	103.461273	1054.871094	552.867920	11.301490	899.590332	542.281860	207.229996
-439.828094	234.155685	956.675232	-441.433258	-28.214319	958.925903	-531.063721	244.603073	576.096069	-479.329071	-89.671089	580.664429	-538.221985	270.743378	88.162849	-549.048157	-136.827194	105.567780	-471.950531	335.452606	1442.888916	-422.310760	-78.068901	1453.201294	-388.188263	125.409538	1459.459717	-414.076111	125.320747	1760.707031	-507.743988	436.781769	1169.878540	-478.094116	-197.971680	1193.781982	-404.094574	382.533691	870.557495	-340.030945	-170.185440	895.861511	-416.626678	103.656555	1054.874512	552.796082	11.252312	899.608704	542.232056	207.199585
-440.379761	234.364304	956.688599	-441.956268	-28.036413	958.956543	-531.738098	244.744003	576.150635	-479.862549	-89.567093	580.706421	-538.335999	270.782745	88.122292	-549.153015	-136.831238	105.575745	-472.390198	335.681183	1442.842163	-422.674194	-77.828583	1453.270142	-388.618408	125.713058	1459.453979	-414.142853	125.778763	1760.629639	-508.251099	437.014832	1169.821899	-478.520294	-197.742569	1193.855957	-404.723846	382.700195	870.455688	-340.540131	-170.078949	895.913025	-417.145905	103.858597	1054.891968	552.716064	11.232853	899.598938	542.172729	207.176178
-440.898254	234.469925	956.676514	-442.425049	-27.891235	959.047852	-532.291565	244.749023	576.158264	-480.251678	-89.326019	580.793945	-538.316956	270.795715	88.084206	-549.105164	-136.780106	105.486397	-472.829559	335.909882	1442.794556	-423.097626	-77.580353	1453.309570	-389.059540	125.996361	1459.460693	-414.199371	126.199707	1760.591919	-508.739441	437.184326	1169.758667	-478.976593	-197.549301	1193.953735	-405.309326	382.895020	870.390076	-341.085846	-169.959427	895.954346	-417.631409	104.026825	1054.929199	552.609680	11.199639	899.591431	542.073792	207.159180
-441.355896	234.605103	956.701050	-442.904480	-27.745724	959.091125	-532.766663	244.596298	576.131287	-480.702637	-89.190994	580.869202	-538.239563	270.778687	88.015648	-549.120605	-136.762314	105.432320	-473.261017	336.166473	1442.747437	-423.533478	-77.321129	1453.363281	-389.484436	126.226479	1459.456421	-414.247620	126.638519	1760.565674	-509.237061	437.374878	1169.733887	-479.420715	-197.382965	1193.998413	-405.895386	383.189087	870.326599	-341.497711	-169.808167	896.018066	-418.095245	104.172119	1054.961914	552.512817	11.172656	899.588318	541.996094	207.133362
-441.902100	234.737946	956.670166	-443.464233	-27.555754	959.093750	-533.336365	244.655563	576.151978	-481.146393	-89.053230	580.875549	-538.238098	270.791931	87.966904	-549.176270	-136.772614	105.391762	-473.720215	336.423798	1442.733276	-423.966705	-77.079247	1453.405518	-389.924194	126.424164	1459.461792	-414.300903	127.075241	1760.521851	-509.711945	437.577698	1169.703857	-479.828125	-197.220367	1194.127441	-406.442871	383.375122	870.266968	-341.973145	-169.743011	896.072144	-418.611481	104.344536	1054.938599	552.450684	11.169217	899.583557	541.913147	207.115311
-442.419739	234.906189	956.696838	-443.954041	-27.409679	959.122498	-534.017395	244.915588	576.224609	-481.691010	-89.074486	580.907898	-538.302917	270.835449	87.948616	-549.271057	-136.800064	105.341034	-474.165802	336.654724	1442.741333	-424.394104	-76.878151	1453.484253	-390.376404	126.662590	1459.470093	-414.328857	127.492142	1760.526245	-510.201385	437.719879	1169.659668	-480.231171	-197.074844	1194.249268	-406.934113	383.488037	870.189514	-342.481628	-169.696777	896.151978	-419.098907	104.504829	1054.962280	552.392151	11.161002	899.579407	541.857056	207.098419
-442.921326	235.023407	956.702026	-444.356415	-27.367889	959.215820	-534.488831	244.879105	576.220398	-482.096497	-88.942200	580.947571	-538.271729	270.822906	87.885513	-549.317261	-136.835358	105.307465	-474.630920	336.819397	1442.690430	-424.825867	-76.679840	1453.572876	-390.851624	126.883759	1459.469604	-414.386139	127.910278	1760.490845	-510.698059	437.871674	1169.613159	-480.641602	-196.857574	1194.334717	-407.406372	383.719452	870.134766	-342.946503	-169.659775	896.239258	-419.550537	104.625786	1055.011108	552.298462	11.086290	899.581665	541.777222	207.073959
-443.357330	235.056152	956.644775	-444.722626	-27.307707	959.311646	-534.957275	244.769150	576.214172	-482.476318	-88.840988	581.039917	-538.180176	270.845306	87.858566	-549.372253	-136.850082	105.269432	-475.077606	337.066254	1442.675293	-425.311493	-76.433907	1453.647095	-391.284546	127.126472	1459.499634	-414.450867	128.290710	1760.452759	-511.137909	438.022125	1169.582642	-481.054626	-196.735840	1194.440308	-407.861053	383.918030	870.105286	-343.391022	-169.608871	896.343506	-419.971375	104.735527	1055.034668	552.244812	11.065042	899.576843	541.726501	207.036987
-443.782867	235.129852	956.647583	-445.137543	-27.212088	959.379578	-535.460327	244.875626	576.230103	-482.971619	-88.804253	581.087402	-538.165588	270.860992	87.815903	-549.412292	-136.870499	105.250687	-475.567505	337.282959	1442.641602	-425.769623	-76.200348	1453.722412	-391.707703	127.339821	1459.518066	-414.548157	128.655212	1760.412231	-511.613922	438.164886	1169.535522	-481.494690	-196.617615	1194.543213	-408.303894	384.075531	870.055542	-343.857117	-169.556137	896.393433	-420.400269	104.845390	1055.072021	552.147644	11.029816	899.593079	541.616150	207.041733
-444.266022	235.332535	956.678650	-445.678802	-27.023527	959.354126	-535.985046	244.909439	576.249939	-483.354340	-88.651619	581.111694	-538.227356	270.878082	87.801331	-549.460144	-136.873154	105.141800	-476.078430	337.458832	1442.579834	-426.213562	-75.984810	1453.787842	-392.163513	127.568062	1459.509644	-414.692810	128.992874	1760.331543	-512.096375	438.303558	1169.463013	-481.903503	-196.545639	1194.707275	-408.697449	384.201385	870.011169	-344.322937	-169.530884	896.495544	-420.891541	105.014557	1055.069824	551.987244	11.157900	899.578857	541.324097	207.523727
-444.781708	235.528214	956.697815	-446.148834	-26.882082	959.320251	-536.530090	245.045105	576.304138	-483.668243	-88.580269	581.134277	-538.299133	270.933868	87.765442	-549.496277	-136.904831	105.136040	-476.516815	337.636261	1442.535156	-426.627960	-75.761490	1453.846558	-392.617065	127.766418	1459.530518	-414.828247	129.339081	1760.284302	-512.552917	438.415039	1169.401123	-482.313629	-196.436493	1194.828247	-409.042145	384.285736	869.981262	-344.775818	-169.509476	896.596802	-421.378387	105.167480	1055.061157	551.891479	11.120404	899.557373	541.241760	207.511627
-445.257751	235.628098	956.686951	-446.644714	-26.769964	959.288635	-537.062012	245.197983	576.378662	-483.981995	-88.524620	581.137695	-538.323425	270.922241	87.717827	-550.075806	-137.177383	105.250183	-476.971436	337.815674	1442.466553	-427.050598	-75.599365	1453.923584	-393.080872	127.959084	1459.519043	-414.992493	129.642776	1760.240234	-512.980408	438.537720	1169.285889	-482.746399	-196.341522	1194.922852	-409.414001	384.378265	869.929810	-345.201935	-169.487778	896.683167	-421.842621	105.263863	1055.034546	551.806885	11.056554	899.572632	541.168762	207.474594
-445.705109	235.699615	956.674683	-447.081299	-26.645708	959.302063	-537.547974	245.242157	576.351868	-484.233398	-88.353233	581.158508	-538.294678	270.943481	87.668427	-550.016235	-137.171616	105.192169	-477.459351	338.002289	1442.387451	-427.491089	-75.408417	1453.976807	-393.504669	128.143112	1459.498657	-415.213623	129.996948	1760.083496	-513.433289	438.696136	1169.191895	-483.167725	-196.266235	1195.007080	-409.793976	384.483154	869.891418	-345.606415	-169.491089	896.792603	-422.280151	105.372375	1055.033936	551.711609	11.056638	899.551270	541.076050	207.463379
-446.148956	235.768265	956.612305	-447.545715	-26.557657	959.295349	-537.983215	245.230743	576.335327	-484.569855	-88.345856	581.121216	-538.233276	270.973297	87.614220	-550.036194	-137.170868	105.127510	-478.040771	338.069977	1442.141113	-427.905731	-75.231094	1454.018677	-393.941803	128.316605	1459.489380	-415.444336	130.273483	1760.089111	-513.879333	438.886749	1169.081543	-483.603912	-196.194336	1195.077637	-410.158752	384.582794	869.824219	-346.010193	-169.440750	896.882996	-422.724152	105.469383	1054.996704	551.682861	11.054349	899.535706	541.025513	207.438797
-446.500702	235.842819	956.617004	-447.885773	-26.472984	959.334656	-538.334229	245.135406	576.304443	-484.852936	-88.276573	581.131958	-538.192444	271.002625	87.570389	-550.073181	-137.195206	105.104988	-478.342560	338.321289	1442.215576	-428.296021	-75.065956	1454.065552	-394.403503	128.510834	1459.471191	-415.682892	130.559250	1760.052490	-514.259155	438.932220	1168.992188	-484.006989	-196.099716	1195.186401	-410.440918	384.662964	869.769043	-346.414154	-169.418381	896.968201	-423.099426	105.563164	1055.025879	551.614624	11.029642	899.514099	540.982727	207.428680
-446.872650	235.981476	956.632202	-448.235321	-26.405123	959.363220	-538.883240	245.220932	576.345154	-485.175629	-88.323219	581.164917	-538.335632	271.059418	87.528450	-549.760071	-136.987946	104.940735	-478.820190	338.447021	1442.107300	-428.718353	-74.894386	1454.118652	-394.854980	128.692719	1459.443481	-415.950836	130.864044	1759.967163	-514.634155	439.064789	1168.899414	-484.409180	-196.066284	1195.261719	-410.732483	384.685974	869.688538	-346.813080	-169.370712	897.066772	-423.489319	105.673416	1055.054932	551.550598	10.990554	899.512024	540.902954	207.422394
-447.265991	236.058472	956.630249	-448.588104	-26.372816	959.397827	-539.372864	245.329468	576.365662	-485.423676	-88.292343	581.212952	-538.399292	271.075409	87.486275	-549.755798	-136.978088	104.920959	-479.294006	338.605957	1442.038330	-429.124603	-74.746414	1454.150635	-395.284302	128.816299	1459.408691	-416.217651	131.133026	1759.973389	-515.050415	439.152771	1168.761108	-484.852875	-195.997620	1195.341553	-410.996857	384.696869	869.597107	-347.191467	-169.354462	897.159363	-423.893188	105.745377	1055.078735	551.586121	10.857216	899.508911	541.056213	206.908401
-447.664581	236.113464	956.620117	-448.961670	-26.336842	959.408875	-539.847412	245.451920	576.435791	-485.613129	-88.247223	581.259827	-538.416687	271.108185	87.476173	-550.245483	-137.224060	105.065491	-479.735901	338.753693	1441.983032	-429.577759	-74.606468	1454.194702	-395.713654	128.937256	1459.402100	-416.525787	131.359177	1759.982422	-515.429993	439.248047	1168.686646	-485.279694	-195.931366	1195.424316	-411.317017	384.699402	869.541748	-347.576752	-169.399780	897.236633	-424.309784	105.801155	1055.086670	551.516235	10.861937	899.502258	540.994446	206.915833
-448.037445	236.161331	956.590454	-449.363983	-26.238922	959.390625	-540.170288	245.417450	576.430725	-485.834381	-88.244553	581.272705	-538.356934	271.111511	87.430122	-550.284546	-137.242859	105.080482	-480.141418	338.891479	1441.932983	-429.997742	-74.456894	1454.200195	-396.158691	129.067230	1459.393677	-416.857239	131.604095	1759.942993	-515.781433	439.318237	1168.588989	-485.680450	-195.904602	1195.481201	-411.591461	384.727264	869.482422	-347.952759	-169.428604	897.305176	-424.695984	105.875748	1055.062378	551.396179	10.997836	899.469971	540.736938	207.409286
-448.383789	236.190582	956.561768	-449.736023	-26.193525	959.411499	-540.551880	245.360489	576.417236	-486.011871	-88.188171	581.272644	-538.364319	271.133606	87.394722	-550.317749	-137.235596	105.031013	-480.714691	338.875824	1441.704224	-430.463043	-74.383400	1454.230713	-396.604095	129.205505	1459.374390	-417.185211	131.842010	1759.916504	-516.138428	439.457489	1168.499390	-486.070862	-195.839294	1195.499634	-411.873535	384.733215	869.439209	-348.320129	-169.431015	897.361877	-425.066742	105.929192	1055.061157	551.360046	10.992828	899.454285	540.711487	207.424545
-448.760712	236.255310	956.531372	-450.069275	-26.185019	959.434937	-540.913208	245.306274	576.386780	-486.189209	-88.176567	581.234070	-538.357422	271.161926	87.359459	-550.345154	-137.250320	105.023994	-481.017059	339.063507	1441.788208	-430.888123	-74.297844	1454.263550	-397.068146	129.322830	1459.365845	-417.549255	132.101074	1759.884033	-516.502502	439.468536	1168.444092	-486.425598	-195.775345	1195.540283	-412.161011	384.715210	869.392517	-348.670837	-169.474457	897.415100	-425.442535	105.989685	1055.062622	551.306763	10.951610	899.435059	540.662476	207.425034
-449.110901	236.332092	956.574707	-450.364319	-26.139547	959.473572	-541.250793	245.274490	576.413940	-486.301880	-88.113625	581.203430	-538.379822	271.164093	87.373360	-550.337830	-137.244217	104.999664	-481.441406	339.182953	1441.756592	-431.302216	-74.192688	1454.306641	-397.500458	129.399338	1459.380615	-417.971619	132.224945	1759.921265	-516.845703	439.464935	1168.345093	-486.811218	-195.721603	1195.595459	-412.425629	384.709106	869.341736	-349.037750	-169.511353	897.464233	-425.785156	106.054153	1055.108398	551.285828	10.951279	899.429993	540.647827	207.415451
-449.491089	236.358704	956.569702	-450.741119	-26.098946	959.453064	-541.569336	245.282684	576.373901	-486.439972	-88.094566	581.207092	-538.356567	271.175262	87.347176	-550.406372	-137.273254	105.000687	-481.872711	339.264038	1441.718506	-431.722931	-74.111877	1454.345947	-397.896515	129.488892	1459.401001	-418.379578	132.402863	1759.902466	-517.157715	439.519531	1168.299561	-487.207703	-195.684250	1195.642944	-412.689636	384.704468	869.313660	-349.401093	-169.527390	897.498535	-426.169495	106.082413	1055.097168	551.251648	10.935129	899.438416	540.636108	207.399521
-449.870178	236.381226	956.575073	-451.100952	-26.053501	959.422241	-541.883850	245.221481	576.371887	-486.641937	-88.161644	581.177185	-538.379822	271.194855	87.294273	-550.451721	-137.300476	104.976410	-482.444031	339.230591	1441.512329	-432.200958	-74.036331	1454.371216	-398.351868	129.555313	1459.409180	-418.763397	132.717422	1759.738037	-517.498779	439.534546	1168.174072	-487.598938	-195.627991	1195.716187	-412.954926	384.694672	869.290283	-349.761871	-169.593292	897.533569	-426.543091	106.104874	1055.085571	551.223633	10.928592	899.431763	540.620300	207.384781
-450.207916	236.395996	956.582581	-451.373901	-26.080734	959.468384	-542.191650	245.219940	576.363159	-486.774567	-88.148895	581.171997	-538.385010	271.233276	87.282372	-550.420532	-137.271133	104.954147	-482.734619	339.425323	1441.640991	-432.644470	-73.945816	1454.411255	-398.806854	129.639084	1459.435059	-419.183136	132.849243	1759.848389	-517.797546	439.518677	1168.117920	-487.975830	-195.624207	1195.763306	-413.221283	384.639954	869.274719	-350.156708	-169.639572	897.583191	-426.883850	106.118958	1055.120972	551.225220	10.921441	899.428528	540.630920	207.394623
-450.526550	236.350449	956.538269	-451.640503	-26.118685	959.495300	-542.478699	245.256775	576.377380	-486.908203	-88.150208	581.168091	-538.436584	271.242371	87.243408	-550.520264	-137.326141	104.960350	-483.161438	339.465027	1441.606567	-433.083557	-73.879555	1454.466064	-399.242767	129.680923	1459.446655	-419.636658	132.996521	1759.848633	-518.140259	439.528229	1168.026978	-488.330933	-195.619019	1195.814941	-413.485168	384.564880	869.247681	-350.510406	-169.685440	897.644653	-427.187378	106.108376	1055.114624	551.208679	10.930596	899.409119	540.629822	207.394241
-450.821655	236.404968	956.550476	-451.955261	-26.073751	959.466919	-542.759399	245.336121	576.388489	-487.034088	-88.165077	581.140930	-538.474182	271.280945	87.231445	-550.502014	-137.345352	104.949768	-483.614532	339.507294	1441.562378	-433.500031	-73.861008	1454.513428	-399.651611	129.737869	1459.476685	-420.139038	133.129303	1759.790527	-518.471375	439.529358	1167.993896	-488.696350	-195.585587	1195.846802	-413.734436	384.454315	869.212097	-350.882660	-169.739166	897.708862	-427.509430	106.141388	1055.110962	551.195068	10.923800	899.401001	540.624817	207.395050
-451.155945	236.386963	956.545410	-452.196472	-26.117758	959.484802	-543.094360	245.495255	576.382568	-487.110382	-88.164398	581.158936	-538.583679	271.323883	87.229424	-550.434570	-137.332703	104.902313	-484.029388	339.562469	1441.530762	-433.920776	-73.822617	1454.564941	-400.105499	129.785019	1459.489868	-420.626068	133.233063	1759.799316	-518.790588	439.528748	1167.906006	-489.075195	-195.595474	1195.873535	-413.972229	384.341095	869.193665	-351.209747	-169.760437	897.762329	-427.830261	106.127457	1055.125244	551.208252	10.916769	899.405212	540.645691	207.399445
-451.448395	236.397400	956.585022	-452.453522	-26.176035	959.502258	-543.299072	245.542297	576.393005	-487.374176	-88.361382	581.211792	-538.644043	271.351837	87.220238	-550.611694	-137.392166	104.915192	-484.493042	339.584503	1441.500122	-434.346252	-73.772980	1454.588745	-400.533173	129.826935	1459.525391	-421.162018	133.238831	1759.871582	-519.138184	439.510681	1167.828857	-489.446228	-195.582947	1195.881592	-414.171143	384.221985	869.165283	-351.520935	-169.814972	897.809753	-428.148560	106.098595	1055.164551	551.316528	10.793180	899.388306	540.893982	206.921082
-451.704834	236.397919	956.610291	-452.679199	-26.169088	959.496216	-543.461731	245.512436	576.411255	-487.557037	-88.426140	581.234131	-538.641235	271.341339	87.216370	-550.633911	-137.408844	104.914719	-484.956116	339.601990	1441.479614	-434.757477	-73.757767	1454.620483	-400.963776	129.839966	1459.574829	-421.620300	133.448914	1759.772095	-519.461914	439.456390	1167.774658	-489.851288	-195.583481	1195.940063	-414.397400	384.124146	869.142883	-351.841217	-169.811523	897.849609	-428.419983	106.093750	1055.181641	551.323853	10.779550	899.385132	540.903503	206.883331
-451.980713	236.334198	956.593262	-452.908905	-26.197615	959.504089	-543.500671	245.356628	576.355408	-487.632355	-88.351021	581.237549	-538.611816	271.336334	87.171776	-550.612122	-137.408371	104.903229	-485.356293	339.612854	1441.480713	-435.188385	-73.742477	1454.647705	-401.391907	129.851181	1459.608765	-422.140137	133.490173	1759.845093	-519.783020	439.417206	1167.729004	-490.221252	-195.606293	1195.987671	-414.629974	384.016724	869.136047	-352.163208	-169.849060	897.901794	-428.710297	106.061394	1055.186157	551.304749	10.768573	899.373657	540.901855	206.886017
-452.227905	236.317123	956.589600	-453.135925	-26.224344	959.536682	-543.602539	245.333847	576.356689	-487.828186	-88.423103	581.306274	-538.604858	271.347839	87.175568	-550.617615	-137.423752	104.899895	-485.814819	339.596375	1441.442505	-435.579376	-73.733009	1454.693115	-401.838745	129.864685	1459.634644	-422.623047	133.543777	1759.914795	-520.139465	439.366486	1167.694946	-490.597931	-195.608643	1196.032349	-414.861237	383.893005	869.146606	-352.456268	-169.889694	897.965088	-428.985291	106.054924	1055.209717	551.342102	10.759618	899.375122	540.967163	206.892517
-452.420807	236.259644	956.596191	-453.306763	-26.249382	959.590393	-543.724304	245.320389	576.338257	-488.035492	-88.489502	581.348755	-538.619385	271.355011	87.179817	-550.697754	-137.443237	104.912788	-486.267273	339.568451	1441.426758	-435.999481	-73.759949	1454.749023	-402.268494	129.853119	1459.684570	-423.133606	133.634094	1759.881836	-520.493530	439.309387	1167.650879	-490.963501	-195.649536	1196.046387	-415.095764	383.763367	869.151245	-352.758850	-169.906036	898.045471	-429.224518	106.033554	1055.253662	551.371399	10.788949	899.380493	540.977417	206.926498
-452.670013	236.230835	956.606628	-453.522736	-26.330166	959.617737	-543.819458	245.250809	576.342712	-488.164124	-88.442513	581.346069	-538.624146	271.368195	87.164574	-550.706055	-137.443909	104.890579	-486.763062	339.563416	1441.394531	-436.416260	-73.804962	1454.794434	-402.687988	129.859802	1459.734253	-423.750061	133.546677	1759.961914	-520.844910	439.235504	1167.584229	-491.321716	-195.646332	1196.042358	-415.310272	383.656525	869.139160	-353.041260	-169.957108	898.092041	-429.490021	105.988007	1055.280396	551.388855	10.741028	899.366882	541.032288	206.912613
-452.913757	236.160110	956.619934	-453.730896	-26.370874	959.643555	-543.876282	245.130936	576.274109	-488.396240	-88.443390	581.416199	-538.585327	271.363617	87.153282	-550.747742	-137.459351	104.890114	-487.184967	339.529266	1441.382935	-436.805756	-73.840309	1454.824097	-403.135315	129.840164	1459.783813	-424.237427	133.698380	1759.857178	-521.206604	439.157959	1167.532715	-491.696381	-195.683334	1196.063843	-415.523956	383.520813	869.151855	-353.316895	-170.030396	898.141357	-429.755920	105.940491	1055.309570	551.414063	10.777866	899.371826	541.038513	206.917313
-453.121735	236.094086	956.645630	-453.892914	-26.450270	959.692139	-543.958618	245.087494	576.287659	-488.621674	-88.471413	581.492859	-538.597900	271.346832	87.146828	-550.729248	-137.449112	104.889076	-487.648621	339.487946	1441.371826	-437.199127	-73.886681	1454.832153	-403.558380	129.797562	1459.837769	-424.748718	133.716461	1759.935547	-521.551636	439.069305	1167.494751	-492.025543	-195.714478	1196.099243	-415.710846	383.379181	869.166870	-353.575745	-170.067322	898.191833	-429.991028	105.880615	1055.358765	551.369812	10.913675	899.373291	540.897095	207.415390
-453.357574	235.984909	956.643799	-454.084869	-26.537046	959.757935	-543.973938	244.911636	576.257813	-488.876007	-88.449348	581.543030	-538.541443	271.326874	87.140236	-550.711914	-137.418182	104.834824	-488.113770	339.406830	1441.394287	-437.620239	-73.935417	1454.860352	-403.965240	129.757034	1459.894409	-425.290527	133.665771	1760.026611	-521.947083	438.954956	1167.514893	-492.366516	-195.771027	1196.103516	-415.919983	383.230652	869.191284	-353.816406	-170.126282	898.222839	-430.243317	105.811905	1055.399658	551.395996	10.908996	899.354736	540.928589	207.420700
-453.576080	235.983765	956.697998	-454.314606	-26.557243	959.738525	-544.070313	244.858170	576.283813	-489.092438	-88.434792	581.585876	-538.537109	271.303406	87.143867	-550.771667	-137.449371	104.804283	-488.534760	339.351532	1441.405640	-438.031860	-73.979523	1454.905029	-404.376129	129.696808	1459.944214	-425.827942	133.684021	1760.004150	-522.318054	438.820007	1167.491455	-492.673309	-195.846252	1196.119385	-416.107391	383.051422	869.233154	-354.033234	-170.180130	898.275391	-430.485077	105.772987	1055.421631	551.417175	10.902130	899.363342	540.950256	207.431778
-453.810852	235.945160	956.711182	-454.548126	-26.658104	959.730286	-544.187927	244.811874	576.274048	-489.326080	-88.416397	581.608765	-538.538635	271.303619	87.138496	-550.751953	-137.443008	104.755096	-488.994720	339.293030	1441.416016	-438.465332	-74.017891	1454.931763	-404.785309	129.648895	1460.007202	-426.456573	133.569931	1760.047729	-522.676819	438.736816	1167.486694	-492.960114	-195.919266	1196.138184	-416.310608	382.877350	869.293762	-354.277405	-170.249954	898.338196	-430.744781	105.695335	1055.430298	551.472961	10.907148	899.364624	541.005554	207.430664
-454.043823	235.762970	956.699036	-454.709473	-26.782906	959.798096	-544.250061	244.659622	576.216125	-489.586853	-88.500069	581.693115	-538.519226	271.314758	87.115959	-550.798828	-137.458328	104.722839	-489.510254	339.204773	1441.395752	-438.864319	-74.092903	1454.975342	-405.210724	129.587296	1460.067261	-426.976288	133.596817	1760.123535	-523.032043	438.632111	1167.445679	-493.257690	-196.017624	1196.165283	-416.534607	382.718842	869.338440	-354.494415	-170.300003	898.411804	-430.973053	105.578232	1055.465332	551.494751	10.904868	899.371704	541.051819	207.438461
-454.185944	235.667923	956.725830	-454.848999	-26.900248	959.860413	-544.423279	244.708649	576.217346	-489.850098	-88.597946	581.718140	-538.627502	271.302856	87.091599	-550.871582	-137.511230	104.706604	-490.065674	339.008453	1441.240112	-439.275574	-74.167145	1454.995605	-405.613831	129.539124	1460.145508	-427.530945	133.580811	1760.111450	-523.435791	438.512482	1167.384155	-493.558075	-196.096130	1196.169678	-416.741974	382.538513	869.362610	-354.688690	-170.404556	898.482239	-431.165375	105.485596	1055.522095	551.619324	10.806849	899.367859	541.279724	206.960907
-454.390198	235.564484	956.726868	-455.023499	-27.027876	959.887512	-544.460388	244.603882	576.190857	-490.070038	-88.653000	581.780396	-538.585693	271.325348	87.068901	-550.899109	-137.520874	104.640862	-490.499329	338.955841	1441.224365	-439.662903	-74.253754	1455.032837	-405.990662	129.455795	1460.237061	-428.125427	133.488556	1760.158813	-523.781494	438.346954	1167.364502	-493.863342	-196.196472	1196.176758	-416.978241	382.430176	869.419922	-354.854218	-170.472092	898.564758	-431.389252	105.382446	1055.544189	551.669556	10.781026	899.346558	541.352905	206.963104
-454.557098	235.485199	956.736694	-455.206512	-27.148569	959.911316	-544.575439	244.559952	576.202148	-490.231720	-88.684547	581.803162	-538.606995	271.312317	87.066887	-550.885315	-137.568832	104.615021	-490.828583	338.946472	1441.426636	-440.061462	-74.377159	1455.050537	-406.404053	129.377167	1460.298706	-428.672302	133.398041	1760.228149	-524.108276	438.189423	1167.371582	-494.127411	-196.244720	1196.179321	-417.186279	382.253204	869.450745	-354.999298	-170.526123	898.613586	-431.605743	105.286232	1055.571045	551.720520	10.814943	899.344543	541.374268	206.996979
-454.797668	235.369034	956.766113	-455.425262	-27.250427	959.888000	-544.660889	244.486542	576.199890	-490.426941	-88.780426	581.863464	-538.595032	271.310638	87.059647	-550.926880	-137.607712	104.579025	-491.249939	338.841003	1441.451050	-440.467651	-74.454819	1455.050659	-406.799103	129.294800	1460.351807	-429.227417	133.314392	1760.271240	-524.444580	438.057648	1167.361816	-494.398743	-196.324051	1196.169312	-417.397278	382.079315	869.503723	-355.124695	-170.610260	898.651062	-431.864136	105.159859	1055.581055	551.764343	10.807164	899.328613	541.429871	207.006958
-454.995758	235.209991	956.765930	-455.607056	-27.369337	959.904968	-544.786133	244.460709	576.176147	-490.620728	-88.892967	581.901855	-538.623291	271.314728	87.055763	-550.995239	-137.647400	104.562332	-491.621155	338.731720	1441.438599	-440.855042	-74.542244	1455.057495	-407.173950	129.200272	1460.410278	-429.794403	133.203079	1760.356201	-524.765625	437.910156	1167.376465	-494.656158	-196.426453	1196.158325	-417.605194	381.892975	869.542419	-355.237549	-170.665863	898.694397	-432.099121	105.029053	1055.600098	551.817749	10.799816	899.327209	541.493164	207.018387
-455.179047	235.070679	956.776123	-455.726837	-27.547174	959.961731	-544.854980	244.407013	576.141724	-490.768402	-88.949669	581.954285	-538.627930	271.315674	87.050186	-550.934875	-137.657440	104.547134	-492.055115	338.595795	1441.410522	-441.226685	-74.634735	1455.077637	-407.537567	129.057114	1460.442261	-430.367859	133.094894	1760.334961	-525.103577	437.795258	1167.356445	-494.893646	-196.510925	1196.159302	-417.793182	381.752319	869.570251	-355.320343	-170.721878	898.757202	-432.301392	104.893463	1055.645508	551.877502	10.816195	899.318420	541.539734	207.037582
-455.361481	234.938538	956.767090	-455.848999	-27.695906	960.020508	-544.937683	244.344971	576.132690	-490.944183	-89.070145	582.027527	-538.636353	271.317169	87.043839	-550.993530	-137.699142	104.529495	-492.566620	338.391693	1441.272339	-441.623322	-74.718895	1455.092041	-407.903534	128.936310	1460.491821	-430.898315	132.971497	1760.361572	-525.431702	437.698395	1167.329346	-495.135773	-196.594498	1196.119751	-417.989807	381.593964	869.575256	-355.390869	-170.803543	898.809937	-432.509369	104.783630	1055.683228	551.903015	10.822747	899.329712	541.570496	207.055511
-455.540802	234.853348	956.795837	-456.065460	-27.776133	959.999207	-545.017883	244.306030	576.127258	-491.145233	-89.096519	582.080872	-538.688538	271.314392	87.056053	-550.998962	-137.720657	104.511314	-492.825958	338.366730	1441.422852	-442.015625	-74.834358	1455.103760	-408.268890	128.816803	1460.538574	-431.483765	132.762512	1760.439453	-525.707458	437.538116	1167.322021	-495.376587	-196.670456	1196.087280	-418.192139	381.459167	869.582825	-355.463745	-170.858353	898.840393	-432.747589	104.679329	1055.696777	551.979675	10.831877	899.329041	541.624756	207.064545
-455.755737	234.720596	956.805359	-456.240326	-27.937086	960.020264	-545.112610	244.203064	576.120544	-491.362549	-89.138222	582.102844	-538.709595	271.313721	87.040497	-550.644287	-137.499374	104.351036	-493.230377	338.256226	1441.413208	-442.367859	-74.950577	1455.125854	-408.629517	128.682617	1460.606689	-431.966431	132.627731	1760.517456	-525.991577	437.454071	1167.287964	-495.606720	-196.798096	1196.067505	-418.385925	381.299225	869.595947	-355.527893	-170.957397	898.910278	-432.972778	104.540298	1055.719116	552.003479	10.863703	899.321106	541.646179	207.109619
-455.944336	234.543442	956.821594	-456.356720	-28.103275	960.113098	-545.209412	244.106842	576.082947	-491.593628	-89.173897	582.188293	-538.692139	271.308228	87.036606	-551.100281	-137.767120	104.453293	-493.613281	338.142273	1441.453491	-442.730682	-75.095085	1455.150024	-408.980896	128.578903	1460.660278	-432.465759	132.580643	1760.429810	-526.228943	437.337524	1167.273193	-495.828430	-196.885010	1196.039063	-418.573395	381.144470	869.627808	-355.555023	-171.045471	898.986511	-433.174835	104.403587	1055.784912	552.042664	10.861368	899.335388	541.706848	207.077179
-456.200256	234.407104	956.846313	-456.615356	-28.176847	960.124756	-545.297791	244.023514	576.055237	-491.848145	-89.256660	582.196289	-538.748230	271.282379	87.048119	-550.795532	-137.573776	104.270958	-493.971313	338.000092	1441.489746	-443.077698	-75.241692	1455.154297	-409.333008	128.455551	1460.735718	-432.965424	132.436035	1760.461182	-526.510437	437.199310	1167.276123	-496.043732	-197.026550	1196.034668	-418.815887	380.971954	869.664246	-355.645752	-171.157242	899.043213	-433.448639	104.293915	1055.807129	552.074280	10.859139	899.327271	541.746887	207.102661
-456.433014	234.298447	956.888062	-456.860474	-28.259476	960.110596	-545.397461	243.947250	576.053406	-492.068604	-89.297585	582.202393	-538.742615	271.258392	87.032288	-550.784180	-137.594742	104.229897	-494.454559	337.759216	1441.322876	-443.417053	-75.383469	1455.172241	-409.697174	128.338547	1460.777344	-433.428192	132.332733	1760.413574	-526.783447	437.114655	1167.271118	-496.262970	-197.122681	1196.027466	-419.013489	380.823120	869.701233	-355.673492	-171.236176	899.110840	-433.711517	104.176689	1055.826782	552.147583	10.867648	899.327332	541.811768	207.115662
-456.702026	234.160812	956.900879	-457.106964	-28.378380	960.113708	-545.444336	243.779327	576.011963	-492.321411	-89.391640	582.229553	-538.697693	271.248840	87.011269	-550.879395	-137.656204	104.213486	-494.684692	337.710083	1441.510254	-443.774658	-75.531654	1455.224731	-410.043793	128.225082	1460.827759	-433.852081	132.182053	1760.498169	-527.033386	436.938995	1167.300415	-496.470978	-197.271912	1196.015625	-419.206360	380.667969	869.721741	-355.703094	-171.332916	899.216736	-433.990814	104.046982	1055.839844	552.200562	10.893889	899.330566	541.858765	207.147491
-456.954254	234.050964	956.927124	-457.381073	-28.478878	960.099670	-545.588013	243.708206	575.979126	-492.547180	-89.545151	582.233765	-538.734863	271.287354	87.003052	-550.992310	-137.727524	104.179848	-495.067169	337.560211	1441.530884	-444.153778	-75.646576	1455.271851	-410.405273	128.061996	1460.877319	-434.355347	131.923401	1760.630615	-527.318726	436.793457	1167.308960	-496.675751	-197.417847	1196.031372	-419.414490	380.516907	869.748413	-355.747314	-171.444351	899.306519	-434.261292	103.925041	1055.847900	552.232239	10.913037	899.310242	541.918457	207.150955
-457.216736	233.872604	956.939331	-457.563263	-28.675817	960.150879	-545.668335	243.574951	575.943726	-492.676392	-89.583260	582.260620	-538.750183	271.265839	86.995239	-550.908508	-137.707703	104.146423	-495.438660	337.383240	1441.534180	-444.511597	-75.798615	1455.299927	-410.721069	127.911858	1460.937012	-434.720764	131.902191	1760.546631	-527.581360	436.629364	1167.328491	-496.872711	-197.553009	1196.022339	-419.590179	380.380402	869.789978	-355.790283	-171.551605	899.400940	-434.514587	103.758896	1055.886597	552.308716	10.920939	899.298401	541.975098	207.187637
-457.432129	233.751541	956.971863	-457.766327	-28.783770	960.143982	-545.595825	243.309189	575.884888	-492.822052	-89.704674	582.306824	-538.615601	271.235901	86.982353	-550.963135	-137.785934	104.142502	-495.787659	337.232758	1441.547729	-444.868042	-75.945709	1455.338623	-411.065125	127.769653	1460.991699	-435.128235	131.764557	1760.570068	-527.850891	436.455505	1167.343750	-497.051971	-197.713577	1196.057373	-419.867523	380.329041	869.862366	-355.840179	-171.653915	899.510132	-434.750763	103.631020	1055.905884	552.349792	10.935964	899.285583	542.018555	207.202850
-457.586548	233.598587	956.975830	-457.884430	-28.971992	960.208679	-545.616638	243.163651	575.872375	-492.877716	-89.737473	582.372375	-538.559998	271.229431	86.970024	-550.989441	-137.783875	104.110413	-496.142242	337.068573	1441.604492	-445.225677	-76.068008	1455.400635	-411.406555	127.607986	1461.064331	-435.520081	131.615982	1760.578369	-528.097168	436.325226	1167.389893	-497.244720	-197.885345	1196.118408	-420.040924	380.149811	869.936646	-355.860413	-171.777435	899.634216	-434.945251	103.486176	1055.953613	552.372742	10.936747	899.297241	542.053284	207.199783
-457.842255	233.447189	956.971436	-458.108887	-29.104134	960.215210	-545.775757	243.141876	575.857117	-493.003723	-89.862846	582.378052	-538.629517	271.220062	86.964012	-550.994019	-137.841354	104.106323	-496.524109	336.920013	1441.652954	-445.567932	-76.219223	1455.442261	-411.733917	127.469551	1461.137573	-435.894653	131.428009	1760.645874	-528.366699	436.181488	1167.401489	-497.423828	-198.046295	1196.132080	-420.210968	380.015961	869.972839	-355.919525	-171.872711	899.725342	-435.207275	103.351326	1055.959717	552.453247	10.935558	899.287964	542.122375	207.231827
-458.044861	233.309235	957.014709	-458.246399	-29.275557	960.279419	-546.004150	243.215073	575.873230	-493.107391	-89.955956	582.385010	-538.751892	271.225159	86.967346	-551.008667	-137.847107	104.102600	-496.869415	336.790924	1441.684082	-445.894989	-76.331390	1455.502319	-412.069000	127.301498	1461.188965	-436.291229	131.198639	1760.712158	-528.657837	435.976593	1167.437866	-497.583435	-198.218140	1196.143311	-420.277740	379.790466	869.984375	-355.949158	-172.006592	899.827026	-435.424835	103.210091	1056.024414	552.476013	10.955571	899.286499	542.159058	207.205963
-458.294098	233.157303	957.027771	-458.431641	-29.451620	960.307678	-546.169189	243.250381	575.882324	-493.180939	-90.003716	582.401917	-538.822449	271.234467	86.968025	-550.956238	-137.866867	104.074509	-497.224792	336.612152	1441.692261	-446.238770	-76.492096	1455.516357	-412.391418	127.146370	1461.229858	-436.626617	131.083939	1760.660400	-528.939026	435.799561	1167.449585	-497.765381	-198.428497	1196.175171	-420.436676	379.636719	870.034973	-355.993011	-172.125168	899.932373	-435.682159	103.057304	1056.054199	552.524414	10.981068	899.289612	542.192505	207.220016
-458.512787	233.020584	957.049500	-458.597748	-29.630453	960.351563	-546.200928	243.124725	575.820496	-493.370270	-90.111732	582.447205	-538.787903	271.243469	86.948212	-551.023071	-137.914673	104.062469	-497.551208	336.447266	1441.715576	-446.547058	-76.640121	1455.557739	-412.703613	126.981323	1461.264282	-436.960358	130.906403	1760.707153	-529.224243	435.649445	1167.455933	-497.947418	-198.616821	1196.187012	-420.634369	379.489044	870.052124	-356.027557	-172.257431	900.019958	-435.919800	102.912224	1056.097412	552.567810	10.998610	899.267334	542.247070	207.276672
-458.774231	232.847992	957.058838	-458.778900	-29.762007	960.357300	-546.257202	243.021011	575.782715	-493.471710	-90.177910	582.472229	-538.784302	271.238739	86.912674	-551.009644	-137.928894	104.012360	-497.951385	336.261810	1441.735229	-446.825012	-76.777420	1455.585815	-413.021606	126.863777	1461.318726	-437.257385	130.853928	1760.595459	-529.473755	435.540955	1167.458618	-498.121674	-198.820633	1196.235962	-420.812164	379.311157	870.083984	-356.049927	-172.369171	900.125977	-436.173767	102.766006	1056.112427	552.618652	11.004223	899.269958	542.271179	207.296021
-459.038757	232.672256	957.072205	-459.025238	-29.925083	960.380859	-546.152954	242.759064	575.721558	-493.627747	-90.272888	582.471069	-538.677429	271.216766	86.907036	-551.445862	-138.195770	104.165627	-498.419952	336.018646	1441.588257	-447.153656	-76.952065	1455.618408	-413.352112	126.705353	1461.363892	-437.534760	130.697754	1760.652222	-529.745117	435.445587	1167.455688	-498.311859	-199.027817	1196.272339	-421.098541	379.281311	870.189514	-356.117889	-172.515106	900.206360	-436.446381	102.602051	1056.134888	552.664063	11.017495	899.268738	542.336243	207.274933
-459.271606	232.481216	957.083740	-459.187744	-30.081707	960.414734	-546.262085	242.688705	575.696045	-493.744141	-90.278839	582.465088	-538.703003	271.216583	86.894226	-551.039063	-137.993591	103.966576	-498.635193	335.960388	1441.784058	-447.439178	-77.116959	1455.653198	-413.684509	126.566025	1461.403809	-437.849518	130.543686	1760.646362	-529.993164	435.272217	1167.496948	-498.500305	-199.222946	1196.294678	-421.253265	379.111542	870.241821	-356.186554	-172.660690	900.283752	-436.680573	102.442833	1056.165894	552.725830	11.048442	899.262329	542.377686	207.297073
-459.530914	232.359314	957.124207	-459.428406	-30.178768	960.394226	-546.432129	242.695633	575.692261	-493.936859	-90.348969	582.517883	-538.800720	271.235107	86.904480	-551.507813	-138.234909	104.123177	-498.999329	335.793884	1441.793579	-447.725128	-77.281227	1455.703857	-414.014923	126.436516	1461.434570	-438.177032	130.387436	1760.585205	-530.275391	435.074707	1167.488892	-498.684143	-199.388092	1196.317505	-421.405304	378.970886	870.306885	-356.241516	-172.829514	900.375244	-436.943787	102.312485	1056.179077	552.754822	11.018196	899.260254	542.420776	207.271439
-459.807861	232.241180	957.109558	-459.714722	-30.241610	960.356079	-546.569885	242.653976	575.666626	-494.153320	-90.477386	582.527405	-538.841858	271.241211	86.899284	-551.150146	-138.078796	103.951080	-499.382477	335.619202	1441.812378	-448.003357	-77.442642	1455.722290	-414.350616	126.279877	1461.464478	-438.452515	130.287918	1760.517456	-530.556519	434.952881	1167.503662	-498.853760	-199.588547	1196.354126	-421.560211	378.807678	870.365784	-356.336914	-173.024017	900.431274	-437.227814	102.212738	1056.153442	552.804565	11.043225	899.262878	542.458069	207.282654
-460.064087	232.094086	957.113037	-459.931763	-30.368223	960.383606	-546.622803	242.486526	575.654053	-494.346710	-90.509491	582.544495	-538.810974	271.223480	86.879128	-551.145203	-138.071442	103.908951	-499.723267	335.465424	1441.825439	-448.257904	-77.565147	1455.772705	-414.669922	126.147957	1461.528564	-438.780640	130.027740	1760.627686	-530.815796	434.835083	1167.519409	-499.007141	-199.761047	1196.375122	-421.711273	378.672302	870.411133	-356.418976	-173.200241	900.516846	-437.486633	102.088318	1056.173828	552.892151	11.035616	899.250610	542.543335	207.280136
-460.329041	231.978317	957.155701	-460.120758	-30.507160	960.398560	-546.740051	242.368393	575.598938	-494.545105	-90.523209	582.594482	-538.804138	271.219269	86.873093	-551.181030	-138.123581	103.853279	-500.059570	335.327087	1441.873535	-448.553772	-77.697990	1455.791016	-414.993683	125.995544	1461.552612	-439.073914	129.879227	1760.620972	-531.072998	434.703766	1167.559082	-499.180664	-199.939392	1196.405640	-421.878265	378.528229	870.472534	-356.502441	-173.367722	900.589294	-437.734070	101.957130	1056.207397	552.922363	11.039023	899.251831	542.558716	207.292099
-460.560516	231.841141	957.195801	-460.290436	-30.614944	960.420105	-546.838623	242.273911	575.584961	-494.816406	-90.656487	582.616516	-538.795044	271.181122	86.859619	-551.227478	-138.165619	103.824974	-500.432251	335.139465	1441.918335	-448.824951	-77.842056	1455.832153	-415.293396	125.864220	1461.599609	-439.347473	129.726181	1760.735962	-531.377502	434.569855	1167.597534	-499.363678	-200.144547	1196.435791	-422.067291	378.398376	870.525146	-356.614380	-173.593597	900.648804	-437.966858	101.833244	1056.245728	553.004456	11.043702	899.236633	542.610901	207.305038
-460.798615	231.695557	957.225647	-460.464905	-30.731146	960.467346	-546.949585	242.190094	575.541443	-495.015686	-90.709702	582.635559	-538.798828	271.184998	86.844826	-551.260803	-138.206833	103.809425	-500.771515	335.004395	1441.966187	-449.091309	-77.975441	1455.868286	-415.578247	125.705551	1461.652832	-439.590729	129.666580	1760.637207	-531.654114	434.429016	1167.659912	-499.518768	-200.336624	1196.468262	-422.259705	378.283386	870.592163	-356.736328	-173.767395	900.718079	-438.202179	101.714432	1056.290771	553.004028	11.173148	899.209045	542.483215	207.798553
-461.064728	231.595016	957.247803	-460.634430	-30.911524	960.503967	-547.080627	242.107208	575.526978	-495.239563	-90.753296	582.680115	-538.835571	271.171753	86.851898	-551.332458	-138.256149	103.774666	-501.122925	334.867279	1442.016479	-449.353394	-78.124725	1455.922607	-415.879150	125.558678	1461.715820	-439.867188	129.517456	1760.634521	-531.935120	434.294128	1167.708862	-499.695068	-200.513306	1196.492310	-422.474762	378.170227	870.671875	-356.861145	-173.973709	900.795898	-438.441467	101.587234	1056.324951	553.055115	11.210732	899.218323	542.504883	207.811035
-461.246979	231.467667	957.265625	-460.759918	-31.059498	960.563232	-547.169434	241.964417	575.532104	-495.399323	-90.792198	582.747009	-538.836365	271.153748	86.837166	-551.311951	-138.297012	103.769302	-501.502686	334.704407	1442.071777	-449.633942	-78.273743	1455.955200	-416.188965	125.429993	1461.753296	-440.150879	129.372589	1760.636719	-532.226501	434.151764	1167.744873	-499.875397	-200.720016	1196.521362	-422.710144	378.071442	870.749634	-356.997925	-174.193146	900.853149	-438.642609	101.469765	1056.374146	553.198730	11.058557	899.203247	542.757385	207.320450
-461.495544	231.344330	957.297302	-460.919159	-31.159296	960.577881	-547.358398	241.987320	575.522339	-495.653381	-90.856499	582.787170	-538.875366	271.171204	86.827927	-551.805237	-138.581253	103.872131	-501.841553	334.519501	1442.108032	-449.924225	-78.408257	1456.015625	-416.462616	125.328598	1461.831177	-440.439453	129.209915	1760.632568	-532.511292	434.016785	1167.790894	-500.042999	-200.933853	1196.567383	-422.921387	377.969208	870.810547	-357.151611	-174.430038	900.915283	-438.865784	101.359612	1056.401733	553.161499	11.205758	899.200378	542.582153	207.802292
-461.752533	231.213303	957.324829	-461.108490	-31.270617	960.609619	-547.447021	241.863480	575.483948	-495.850616	-90.920708	582.869629	-538.855652	271.165619	86.810547	-551.883667	-138.630798	103.853676	-502.282166	334.290070	1441.990967	-450.177246	-78.529884	1456.059082	-416.748138	125.190331	1461.892944	-440.716003	129.060944	1760.635742	-532.799927	433.900116	1167.821167	-500.220764	-201.141846	1196.651123	-423.144287	377.852142	870.856018	-357.340973	-174.668045	900.968445	-439.111908	101.245880	1056.436523	553.230103	11.224742	899.186951	542.631165	207.852127
-461.992340	231.080704	957.370300	-461.260468	-31.421438	960.668396	-547.464600	241.686768	575.438904	-496.094543	-91.020340	582.913574	-538.827209	271.167969	86.791512	-551.922974	-138.666382	103.812592	-502.536377	334.237488	1442.200806	-450.422241	-78.646301	1456.114258	-417.008514	125.075554	1461.960083	-440.982697	128.914520	1760.653076	-533.079407	433.741028	1167.913086	-500.384308	-201.363770	1196.693970	-423.350433	377.730927	870.929626	-357.523132	-174.901535	901.015808	-439.332306	101.116455	1056.494019	553.328308	11.061075	899.198364	542.833130	207.340836
-462.263031	230.979980	957.394470	-461.505371	-31.520647	960.648132	-547.587830	241.558136	575.404175	-496.427155	-90.994873	583.089966	-538.806946	271.142944	86.785995	-551.983582	-138.696869	103.760841	-502.874725	334.126068	1442.280518	-450.649841	-78.753723	1456.170044	-417.307404	124.960854	1462.010620	-441.286011	128.673660	1760.751343	-533.378601	433.628693	1167.962280	-500.566895	-201.520737	1196.759766	-423.546509	377.567474	871.010742	-357.731049	-175.137314	901.049377	-439.596649	101.002213	1056.497681	553.308838	11.199416	899.189148	542.695923	207.812500
-462.499786	230.844650	957.407837	-461.673248	-31.616903	960.703247	-547.692383	241.424637	575.401001	-496.647919	-91.023674	583.151550	-538.781494	271.148743	86.759270	-551.968140	-138.755753	103.726265	-503.206848	333.992767	1442.329590	-450.877472	-78.858208	1456.210938	-417.590424	124.841919	1462.068604	-441.564758	128.534149	1760.780151	-533.683838	433.488800	1168.015991	-500.718384	-201.700836	1196.836792	-423.771240	377.455658	871.095520	-357.908813	-175.355835	901.101807	-439.819336	100.907951	1056.536255	553.355225	11.196890	899.185486	542.722412	207.845215
-462.816284	230.759796	957.425598	-461.944672	-31.676729	960.690796	-547.939148	241.469406	575.379822	-496.815063	-91.233437	583.029480	-538.819641	271.153839	86.759705	-552.009399	-138.803970	103.732361	-503.529999	333.889679	1442.379150	-451.113464	-78.976913	1456.259644	-417.881622	124.749466	1462.118896	-441.795532	128.490372	1760.694336	-533.993042	433.376007	1168.044067	-500.878815	-201.898422	1196.912842	-424.034912	377.357727	871.168152	-358.106018	-175.614548	901.161377	-440.107269	100.828346	1056.537720	553.373840	11.188239	899.211914	542.746216	207.813370
-463.078278	230.578857	957.428101	-462.100891	-31.827578	960.748169	-548.022095	241.255676	575.316040	-497.077393	-91.300781	583.066162	-538.767639	271.175598	86.756081	-552.007446	-138.829514	103.676048	-503.836060	333.780884	1442.442139	-451.325256	-79.067848	1456.290405	-418.157623	124.643433	1462.141479	-442.074310	128.353424	1760.695313	-534.298767	433.288422	1168.106445	-501.056305	-202.080414	1196.967285	-424.274475	377.279358	871.245544	-358.323669	-175.833008	901.196960	-440.336304	100.691933	1056.571777	553.413330	11.189573	899.198608	542.779419	207.820847
-463.373016	230.539322	957.426025	-462.402771	-31.849369	960.685547	-548.217041	241.182877	575.284485	-497.253571	-91.191238	583.111023	-538.814758	271.166565	86.737846	-551.970520	-138.826691	103.611931	-504.171387	333.652924	1442.467529	-451.556610	-79.173492	1456.321899	-418.411713	124.539726	1462.169434	-442.349701	128.224716	1760.693604	-534.576721	433.230621	1168.149292	-501.236664	-202.285034	1197.047974	-424.533417	377.216492	871.306641	-358.472137	-176.059128	901.254822	-440.615540	100.638268	1056.535400	553.446472	11.192592	899.185730	542.804810	207.799057
-463.633209	230.456924	957.427368	-462.557373	-31.954639	960.706665	-548.389648	241.125946	575.274170	-497.529633	-91.176804	583.169800	-538.818787	271.182312	86.713470	-552.009888	-138.854019	103.556404	-504.471924	333.532501	1442.525269	-451.774933	-79.285858	1456.346558	-418.656097	124.451935	1462.196411	-442.610107	128.099197	1760.701538	-534.875488	433.144623	1168.170532	-501.432281	-202.463898	1197.100830	-424.802948	377.112823	871.370361	-358.700623	-176.300995	901.307678	-440.837891	100.560616	1056.549805	553.473572	11.188958	899.178101	542.811768	207.809723
-463.869965	230.392654	957.450623	-462.737366	-32.035740	960.728821	-548.544373	241.015213	575.250244	-497.561829	-90.915527	583.107361	-538.785339	271.162323	86.705460	-551.892517	-138.852081	103.472702	-504.758118	333.441803	1442.568359	-452.000854	-79.384499	1456.383911	-418.895142	124.374023	1462.222900	-442.884003	127.988770	1760.659668	-535.177673	433.045990	1168.222046	-501.632904	-202.629242	1197.157349	-425.039215	377.013245	871.449646	-358.892731	-176.517654	901.349426	-441.062775	100.492233	1056.576172	553.487793	11.189278	899.198547	542.835327	207.815216
-464.141663	230.287796	957.491150	-462.905457	-32.124268	960.762512	-548.768616	241.014862	575.257996	-497.802917	-91.056747	583.104187	-538.881226	271.149292	86.707848	-551.960510	-138.869614	103.444237	-505.037170	333.341522	1442.617676	-452.196899	-79.463585	1456.420898	-419.132141	124.286667	1462.254028	-443.137756	127.881653	1760.670898	-535.500000	432.984741	1168.281494	-501.844391	-202.794754	1197.182617	-425.285278	376.898315	871.507385	-359.100952	-176.753159	901.388245	-441.304840	100.401802	1056.618286	553.526306	11.184294	899.174988	542.845276	207.813309
-464.385834	230.177780	957.506836	-463.014099	-32.237961	960.828796	-548.941223	240.894012	575.239441	-498.112762	-91.148537	583.172974	-538.848145	271.145721	86.696007	-552.022644	-138.912003	103.419914	-505.331116	333.241638	1442.660889	-452.371460	-79.544006	1456.432861	-419.343689	124.206772	1462.287109	-443.352875	127.771217	1760.733398	-535.817200	432.941406	1168.347168	-502.042023	-202.952835	1197.237305	-425.544617	376.823517	871.559387	-359.289520	-176.987976	901.423401	-441.515289	100.320145	1056.666626	553.526733	11.163631	899.188904	542.841797	207.806961
-464.671875	230.066864	957.520447	-463.201447	-32.322323	960.853821	-549.115356	240.797852	575.182556	-498.418976	-91.284424	583.237427	-538.847534	271.131195	86.670868	-552.144409	-138.976868	103.404030	-505.604889	333.160553	1442.711670	-452.557648	-79.610199	1456.468140	-419.577301	124.120354	1462.304932	-443.582825	127.682236	1760.747925	-536.090210	432.919800	1168.393555	-502.252777	-203.119385	1197.280029	-425.834137	376.794281	871.619202	-359.500916	-177.176514	901.446716	-441.757813	100.235199	1056.687134	553.527405	11.163980	899.191223	542.839355	207.810684
-464.982635	230.036240	957.522949	-463.493439	-32.324821	960.807373	-549.347534	240.802902	575.171753	-498.689911	-91.403336	583.245361	-538.890686	271.140167	86.662231	-552.238708	-139.025055	103.379990	-505.887421	333.057587	1442.730225	-452.750031	-79.700020	1456.469971	-419.796356	124.070702	1462.311035	-443.850677	127.535820	1760.722900	-536.363770	432.890259	1168.448242	-502.455536	-203.279037	1197.304932	-426.162231	376.764008	871.663147	-359.718475	-177.417877	901.459229	-442.031738	100.202255	1056.659058	553.557983	11.194967	899.188538	542.837463	207.799377
-465.233704	229.912720	957.532288	-463.636292	-32.423378	960.863342	-549.556702	240.771774	575.169922	-498.882813	-91.381660	583.307861	-538.912903	271.129089	86.651993	-552.326965	-139.099579	103.348518	-506.167938	332.977692	1442.782837	-452.935791	-79.762627	1456.495239	-420.013947	124.017395	1462.337158	-443.998444	127.520805	1760.755859	-536.662720	432.824585	1168.473877	-502.624512	-203.447174	1197.360596	-426.478241	376.761719	871.708679	-359.932312	-177.628082	901.474182	-442.228516	100.117828	1056.691284	553.557617	11.164801	899.199829	542.822449	207.817368
-465.451477	229.845932	957.535095	-463.828491	-32.431492	960.878113	-549.697266	240.674774	575.201416	-499.150604	-91.544006	583.309753	-538.869263	271.126007	86.661285	-552.425781	-139.146622	103.348572	-506.424225	332.894012	1442.832031	-453.105255	-79.842911	1456.531982	-420.207794	123.959633	1462.384155	-444.251740	127.356949	1760.797119	-536.963196	432.753357	1168.543701	-502.789795	-203.583435	1197.391846	-426.766724	376.714355	871.765747	-360.119690	-177.833801	901.511658	-442.441162	100.087288	1056.701782	553.701355	11.058472	899.186523	543.057373	207.333405
-465.749176	229.794083	957.571289	-464.078827	-32.491837	960.863220	-549.889404	240.592712	575.174561	-499.253937	-91.479485	583.312012	-538.887390	271.124573	86.627922	-552.417053	-139.195618	103.298866	-506.678711	332.829803	1442.879883	-453.284271	-79.905067	1456.575439	-420.410767	123.892380	1462.412476	-444.389740	127.316086	1760.801514	-537.250977	432.697815	1168.625854	-502.945984	-203.712662	1197.446289	-427.055054	376.718048	871.841492	-360.335815	-178.040298	901.532104	-442.706146	100.016174	1056.710571	553.703003	11.021986	899.184448	543.062988	207.288315
-466.010712	229.708084	957.579834	-464.276123	-32.536148	960.881714	-550.009460	240.483780	575.149719	-499.402771	-91.518517	583.374695	-538.829895	271.117584	86.606079	-552.388123	-139.202576	103.228806	-506.915924	332.742859	1442.920898	-453.456726	-79.973595	1456.621460	-420.602844	123.855682	1462.453613	-444.525208	127.317642	1760.745972	-537.545044	432.661591	1168.682251	-503.090576	-203.819153	1197.516113	-427.329468	376.707123	871.895020	-360.560181	-178.235046	901.573669	-442.945160	99.960350	1056.726074	553.686646	10.995999	899.193237	543.059143	207.283981
-466.265808	229.659225	957.595215	-464.436951	-32.607647	960.945435	-550.290955	240.550720	575.191833	-499.592468	-91.624496	583.410889	-538.928345	271.120239	86.609451	-552.485718	-139.275864	103.233681	-507.159851	332.688538	1442.977783	-453.609985	-80.024025	1456.665527	-420.819305	123.818489	1462.460327	-444.683105	127.253609	1760.737305	-537.827881	432.640900	1168.740845	-503.223907	-203.946060	1197.590576	-427.635406	376.716492	871.927246	-360.812256	-178.447754	901.621216	-443.173431	99.925903	1056.770020	553.680115	10.999187	899.190369	543.045715	207.276886
-466.529907	229.667175	957.618713	-464.670746	-32.635815	960.958069	-550.507996	240.572174	575.203979	-499.842316	-91.741409	583.447083	-538.954041	271.136261	86.600281	-552.232727	-139.136688	103.125580	-507.401611	332.643860	1443.022705	-453.745636	-80.079330	1456.719604	-421.011078	123.802330	1462.495728	-444.821625	127.204453	1760.733643	-538.103638	432.690735	1168.780762	-503.379486	-204.075424	1197.646362	-427.959808	376.732635	871.945129	-361.041687	-178.620193	901.646240	-443.412964	99.914185	1056.785889	553.670654	11.003326	899.191223	543.039063	207.273636
-466.828766	229.610199	957.631775	-464.914612	-32.653843	960.951660	-550.682190	240.554916	575.167908	-499.842163	-91.474373	583.390259	-538.945129	271.153900	86.579437	-552.084351	-139.096268	103.051514	-507.656799	332.589600	1443.040039	-453.871124	-80.105774	1456.763672	-421.229645	123.777023	1462.523438	-444.940704	127.160583	1760.723633	-538.398315	432.672546	1168.825684	-503.505432	-204.201706	1197.750488	-428.297516	376.751495	871.980713	-361.280090	-178.798752	901.684998	-443.679901	99.874313	1056.788208	553.578186	11.122842	899.187378	542.841309	207.752640
-467.080719	229.572098	957.644897	-465.094574	-32.744934	960.993347	-550.849792	240.547287	575.153687	-499.893890	-91.351532	583.403748	-538.987366	271.179840	86.586388	-552.037659	-139.101669	103.034225	-507.908203	332.532593	1443.063965	-454.012878	-80.136246	1456.814697	-421.443054	123.753479	1462.549683	-445.050995	127.111641	1760.716553	-538.677429	432.681274	1168.874756	-503.624268	-204.350052	1197.832642	-428.633209	376.829041	872.005554	-361.500275	-178.944672	901.733154	-443.910797	99.826088	1056.818848	553.578796	11.118410	899.184814	542.852905	207.779663
-467.293488	229.538010	957.673523	-465.269562	-32.780033	961.022217	-550.909363	240.381531	575.105286	-500.074188	-91.400307	583.404907	-538.905579	271.171265	86.573166	-552.115845	-139.145172	103.024567	-508.155518	332.478546	1443.068848	-454.175598	-80.158997	1456.852295	-421.655334	123.718445	1462.561157	-445.159515	127.066238	1760.706055	-538.960388	432.650665	1168.903564	-503.770782	-204.458527	1197.894043	-428.944611	376.908600	872.013489	-361.712097	-179.118240	901.745605	-444.119720	99.794678	1056.850952	553.655396	11.005074	899.178223	543.022095	207.280212
-467.532196	229.500351	957.668030	-465.456177	-32.849213	961.034119	-551.008362	240.241608	575.053955	-500.232849	-91.449532	583.415344	-538.907654	271.158020	86.565170	-552.101135	-139.157394	103.005852	-508.373108	332.422241	1443.134155	-454.308655	-80.184570	1456.889282	-421.865692	123.681725	1462.574219	-445.254211	127.034004	1760.680786	-539.212585	432.610931	1168.942871	-503.903809	-204.590393	1197.965942	-429.266418	376.994690	872.040283	-361.931000	-179.250626	901.749084	-444.340271	99.751907	1056.855713	553.662659	10.992596	899.176453	543.042236	207.261368
-467.802277	229.485657	957.689026	-465.696045	-32.828690	960.996399	-551.159241	240.185593	575.019775	-500.377930	-91.519508	583.419922	-538.901550	271.152710	86.533089	-552.139160	-139.164627	102.983521	-508.762329	332.281708	1442.971313	-454.446167	-80.207108	1456.918457	-422.046356	123.661995	1462.570801	-445.335510	127.003510	1760.659668	-539.516724	432.670837	1168.962524	-504.018982	-204.681366	1198.021606	-429.577576	377.055542	872.072815	-362.128540	-179.381287	901.763916	-444.582825	99.735840	1056.844849	553.660095	11.000006	899.171509	543.025574	207.276917
-468.048370	229.471954	957.690735	-465.944916	-32.835274	960.996521	-551.293274	240.123596	574.991333	-500.446899	-91.440971	583.393494	-538.886230	271.153687	86.517906	-552.170654	-139.205887	102.936867	-509.015747	332.263794	1442.988281	-454.578033	-80.219017	1456.933716	-422.255005	123.640770	1462.576904	-445.483734	126.893967	1760.664795	-539.793823	432.666046	1168.966797	-504.149872	-204.798157	1198.072266	-429.889069	377.139465	872.068665	-362.321167	-179.476715	901.774048	-444.822235	99.724930	1056.843994	553.646423	10.987251	899.160034	543.015381	207.285065
-468.252838	229.421219	957.697021	-466.103210	-32.851143	961.005920	-551.449646	240.079880	574.968079	-500.555969	-91.527122	583.381409	-538.893188	271.166260	86.502617	-552.235779	-139.232254	102.948784	-509.246521	332.246796	1442.984253	-454.727905	-80.253769	1456.963745	-422.441193	123.617752	1462.562256	-445.502533	126.980789	1760.576660	-540.066040	432.678680	1168.993896	-504.290955	-204.850662	1198.125000	-430.175354	377.206360	872.045959	-362.499237	-179.549942	901.797668	-445.011505	99.696831	1056.853516	553.544983	11.103270	899.158569	542.815552	207.761078
-468.479034	229.374908	957.704712	-466.274902	-32.878059	961.033447	-551.597168	240.044861	574.933411	-500.650513	-91.567093	583.392456	-538.924316	271.160339	86.508614	-552.226013	-139.234451	102.952721	-509.488525	332.224640	1443.000000	-454.875732	-80.247093	1457.000244	-422.619324	123.615746	1462.583008	-445.596924	126.986130	1760.549561	-540.374695	432.682861	1169.013916	-504.410767	-204.892838	1198.179321	-430.450134	377.263214	872.028076	-362.643280	-179.675140	901.833008	-445.227814	99.672203	1056.874878	553.532654	11.075840	899.159424	542.788635	207.773468
-468.690247	229.336716	957.720581	-466.481445	-32.875877	961.025085	-551.720581	240.003189	574.921997	-500.724976	-91.604836	583.370850	-538.913269	271.158173	86.472725	-552.193298	-139.232208	102.942139	-509.586761	332.319611	1443.156250	-455.013367	-80.267815	1457.028198	-422.803131	123.610153	1462.593140	-445.679169	126.991791	1760.521973	-540.665039	432.671173	1169.079834	-504.541931	-204.966721	1198.223755	-430.749237	377.375763	872.045532	-362.815979	-179.748779	901.858032	-445.441376	99.645775	1056.879883	553.595032	10.957158	899.171753	542.932617	207.275284
-468.905396	229.257950	957.709717	-466.648987	-32.915554	961.035034	-551.845947	239.905243	574.896301	-500.758148	-91.614098	583.403381	-538.888672	271.145233	86.463387	-552.210754	-139.271515	102.945992	-509.789307	332.289337	1443.166016	-455.148956	-80.272507	1457.058594	-422.993652	123.609184	1462.598389	-445.796936	126.922470	1760.571167	-540.945190	432.696594	1169.119507	-504.706757	-205.006714	1198.267212	-431.064301	377.457916	872.059265	-362.982605	-179.828644	901.881775	-445.644897	99.598465	1056.881958	553.479919	11.074705	899.191223	542.730896	207.723709
-469.093811	229.246490	957.741394	-466.802765	-32.913109	961.068848	-551.952087	239.874619	574.910278	-500.861420	-91.666756	583.372314	-538.853638	271.156006	86.484840	-552.255554	-139.273514	102.944344	-510.005371	332.275574	1443.184082	-455.311188	-80.309799	1457.093262	-423.176788	123.616501	1462.631836	-445.883270	126.962250	1760.546997	-541.226440	432.716553	1169.143555	-504.827972	-205.055389	1198.286621	-431.426117	377.621124	872.068604	-363.096069	-179.891708	901.938538	-445.845337	99.597565	1056.921387	553.526489	10.986137	899.184509	542.863586	207.277740
-469.299438	229.213364	957.756042	-466.963531	-32.916656	961.055786	-552.076477	239.838348	574.876465	-500.927246	-91.696251	583.356018	-538.853333	271.165894	86.466805	-552.274170	-139.302658	102.911064	-510.247803	332.252014	1443.188721	-455.464905	-80.322891	1457.127686	-423.388428	123.605324	1462.635620	-445.965973	126.997185	1760.514526	-541.511230	432.751617	1169.141968	-504.971039	-205.089355	1198.319702	-431.701813	377.754700	872.055603	-363.243500	-179.928757	901.974670	-446.034485	99.572838	1056.923584	553.402588	11.073421	899.178772	542.643982	207.733994
-469.459381	229.234344	957.762878	-467.094025	-32.926826	961.064331	-552.271729	239.913040	574.915100	-500.968506	-91.684746	583.376221	-538.933594	271.173126	86.482346	-552.238892	-139.311737	102.898842	-510.479370	332.220490	1443.159180	-455.618347	-80.323967	1457.149536	-423.567108	123.625694	1462.632324	-446.064880	127.043304	1760.470947	-541.793213	432.778961	1169.152588	-505.101654	-205.130569	1198.336304	-431.964996	377.875519	872.038086	-363.384003	-179.992706	901.992188	-446.208282	99.581009	1056.937622	553.400757	11.073267	899.180420	542.618652	207.762604
-469.622040	229.180603	957.746033	-467.175049	-32.969551	961.106873	-552.536438	240.091110	574.911438	-501.073395	-91.752808	583.343018	-539.021790	271.199768	86.479080	-552.654663	-139.509964	102.992439	-510.693359	332.198151	1443.168213	-455.787292	-80.340599	1457.173706	-423.749908	123.643204	1462.641846	-446.173370	127.092133	1760.434814	-542.044434	432.785309	1169.168701	-505.219757	-205.191483	1198.354980	-432.055176	377.870636	872.043213	-363.483368	-180.003632	902.038940	-446.361053	99.561607	1056.957153	553.359985	11.048536	899.173523	542.576111	207.726883
-469.798096	229.186508	957.737183	-467.339050	-32.990826	961.091614	-552.613220	240.051712	574.907654	-501.014435	-91.703262	583.336426	-538.977051	271.201538	86.422493	-552.629150	-139.488602	102.983162	-510.915405	332.168610	1443.173706	-455.964539	-80.341270	1457.198608	-423.948761	123.648315	1462.654907	-446.258331	127.177574	1760.356079	-542.319763	432.810669	1169.177612	-505.342621	-205.242050	1198.398560	-432.322723	377.997833	872.039795	-363.602509	-180.022919	902.085876	-446.546814	99.552277	1056.948608	553.426697	10.949062	899.171875	542.751709	207.242050
-469.956055	229.154953	957.749084	-467.483246	-32.979511	961.078796	-552.689575	239.995117	574.884094	-501.131866	-91.793289	583.294373	-538.962830	271.191254	86.431984	-552.604431	-139.504135	103.014717	-511.092896	332.154572	1443.188721	-456.123383	-80.342117	1457.234497	-424.120392	123.645111	1462.682617	-446.389221	127.200569	1760.375977	-542.565674	432.855743	1169.221436	-505.463470	-205.268982	1198.455933	-432.601440	378.132721	872.068604	-363.690216	-180.027267	902.138550	-446.704803	99.534317	1056.949829	553.377869	10.899704	899.175537	542.702576	207.228745
-470.107849	229.124268	957.769958	-467.591736	-32.985382	961.081726	-552.813354	240.003540	574.888794	-501.161926	-91.807701	583.352905	-538.969177	271.192108	86.432076	-552.660889	-139.524902	103.009308	-511.304352	332.132751	1443.205444	-456.303375	-80.345009	1457.271362	-424.297424	123.637932	1462.724609	-446.508667	127.246597	1760.355713	-542.802917	432.946930	1169.256470	-505.566467	-205.318283	1198.506104	-432.918854	378.266632	872.075684	-363.791504	-180.033203	902.179443	-446.860260	99.512978	1056.967529	553.354614	10.910771	899.195679	542.655579	207.218918
-470.263458	229.074036	957.769897	-467.676239	-33.026077	961.115784	-552.948425	240.085754	574.899902	-501.215424	-91.808342	583.352234	-539.004883	271.227203	86.475426	-552.668152	-139.519135	103.011383	-511.515503	332.118439	1443.210571	-456.470001	-80.336754	1457.309448	-424.455688	123.632210	1462.757568	-446.570740	127.403824	1760.208862	-543.054626	433.026733	1169.294556	-505.671112	-205.364716	1198.575073	-433.228821	378.420105	872.083679	-363.892242	-180.013290	902.242188	-447.006989	99.486038	1056.990234	553.332825	10.930475	899.201050	542.609497	207.233810
-470.397308	229.088852	957.783142	-467.810394	-33.005432	961.073364	-553.113708	240.118698	574.911377	-501.357574	-91.915176	583.372986	-539.069580	271.231873	86.470764	-552.712952	-139.567108	103.026588	-511.747406	332.132355	1443.212646	-456.653290	-80.313553	1457.342651	-424.632996	123.628510	1462.785156	-446.715149	127.424698	1760.233398	-543.290588	433.079956	1169.316162	-505.769684	-205.383591	1198.614624	-433.522980	378.565460	872.072144	-363.966858	-179.981598	902.300964	-447.146912	99.483009	1056.977295	553.319458	10.909350	899.210022	542.597351	207.225464
-470.537323	229.086548	957.783325	-467.879822	-33.016994	961.090149	-553.185303	240.102234	574.911682	-501.361725	-91.816513	583.357666	-539.065735	271.243866	86.459648	-552.657715	-139.538940	102.995964	-511.944122	332.135986	1443.209717	-456.800568	-80.299377	1457.405640	-424.820892	123.655159	1462.812378	-446.848206	127.513680	1760.159546	-543.510925	433.168579	1169.354248	-505.879791	-205.429703	1198.649780	-433.836639	378.721619	872.057190	-364.047058	-179.957291	902.359680	-447.269012	99.487999	1056.989502	553.281006	10.908072	899.197144	542.554993	207.217178
-470.676880	229.135422	957.811584	-468.008759	-32.980705	961.079285	-553.273315	240.109360	574.893982	-501.531586	-91.868507	583.352295	-539.106140	271.219055	86.437752	-552.700134	-139.552109	102.997139	-512.134644	332.167114	1443.247192	-456.953552	-80.259743	1457.464478	-424.998383	123.666954	1462.828857	-447.004425	127.529320	1760.178223	-543.735657	433.215942	1169.361328	-505.965363	-205.470551	1198.710693	-434.096161	378.844086	872.054749	-364.120209	-179.925079	902.424744	-447.422333	99.516693	1057.002686	553.261047	10.883708	899.201050	542.533997	207.198639
-470.791077	229.087189	957.812500	-468.088684	-32.984150	961.087158	-553.336853	240.063446	574.899597	-501.604492	-91.895966	583.352234	-539.098694	271.217682	86.432846	-552.737122	-139.561722	102.981445	-512.341797	332.184204	1443.274658	-457.116364	-80.263245	1457.499023	-425.171906	123.691055	1462.859985	-447.159546	127.572800	1760.174072	-543.963745	433.295898	1169.387085	-506.072144	-205.465271	1198.760010	-434.370422	378.981750	872.059631	-364.155365	-179.874588	902.502991	-447.536682	99.496422	1057.010864	553.217651	10.862425	899.193970	542.493042	207.220688
-470.939758	229.060608	957.788757	-468.172516	-32.963505	961.093140	-553.385376	240.064407	574.874023	-501.585266	-91.789345	583.350464	-539.112183	271.223999	86.439453	-552.666443	-139.536102	102.928383	-512.529175	332.221588	1443.296143	-457.264374	-80.249779	1457.549316	-425.347412	123.709976	1462.905762	-447.364532	127.524628	1760.260254	-544.170776	433.298584	1169.406738	-506.166199	-205.455032	1198.814453	-434.610565	379.107697	872.066101	-364.233704	-179.847946	902.574707	-447.668060	99.510101	1057.005127	553.149780	10.856073	899.205505	542.446716	207.176483
-471.031311	229.012909	957.794128	-468.214142	-32.988144	961.131165	-553.438904	240.085373	574.871277	-501.874390	-92.096146	583.449158	-539.124939	271.216858	86.443176	-552.862671	-139.625732	102.981590	-512.711182	332.217072	1443.332275	-457.421326	-80.224167	1457.601929	-425.519409	123.734818	1462.942139	-447.539734	127.557663	1760.257324	-544.391602	433.334381	1169.456299	-506.286377	-205.452240	1198.850830	-434.878052	379.281372	872.058472	-364.269592	-179.782166	902.630432	-447.763092	99.490150	1057.032959	553.143799	10.861117	899.204895	542.431763	207.182343
-471.130737	229.066650	957.829529	-468.340332	-32.927448	961.137939	-553.452820	240.030121	574.869507	-501.964081	-92.155853	583.422913	-539.090454	271.208740	86.444832	-552.888977	-139.631821	102.998825	-512.903687	332.230560	1443.323242	-457.553955	-80.205765	1457.640015	-425.685425	123.768478	1462.981934	-447.706818	127.599472	1760.244385	-544.606384	433.379181	1169.493042	-506.368164	-205.441330	1198.901367	-435.062073	379.388336	872.058289	-364.287903	-179.723541	902.716736	-447.892975	99.534393	1057.058105	553.113037	10.838735	899.211426	542.397034	207.183289
-471.242706	229.043030	957.841309	-468.382599	-32.955971	961.181213	-553.489502	240.054733	574.847839	-502.028198	-92.201973	583.467407	-539.075867	271.219543	86.425232	-552.867493	-139.610809	102.993446	-513.114319	332.228729	1443.330322	-457.714294	-80.180237	1457.667358	-425.855835	123.826233	1463.013062	-447.890961	127.644218	1760.237305	-544.817993	433.448700	1169.530273	-506.453461	-205.421814	1198.949219	-435.261200	379.503326	872.064026	-364.285858	-179.668213	902.817078	-447.995972	99.525620	1057.091187	553.077515	10.843702	899.191162	542.382629	207.172501
-471.339569	228.987717	957.835693	-468.427429	-32.998299	961.228333	-553.535583	240.075943	574.838501	-502.033722	-92.119026	583.458740	-539.132263	271.226715	86.426552	-552.824097	-139.596115	102.980095	-513.315063	332.236847	1443.310303	-457.862061	-80.138161	1457.740967	-426.010742	123.846100	1463.051758	-448.076904	127.696701	1760.235596	-545.037598	433.522888	1169.558228	-506.552002	-205.406006	1198.969360	-435.456940	379.644989	872.091064	-364.301819	-179.625763	902.886963	-448.088348	99.500664	1057.116333	553.052979	10.857960	899.195923	542.339539	207.198334
-471.428955	229.058640	957.852966	-468.550720	-32.972015	961.200806	-553.582886	240.095001	574.826294	-502.120605	-92.118271	583.471008	-539.146851	271.241455	86.419014	-552.865417	-139.624069	102.968781	-513.489868	332.233337	1443.327393	-458.014709	-80.104408	1457.774780	-426.173737	123.905830	1463.071167	-448.277893	127.736916	1760.237793	-545.267395	433.589905	1169.589233	-506.625580	-205.387497	1199.009644	-435.613556	379.780762	872.097595	-364.320068	-179.576523	902.969543	-448.211914	99.529358	1057.115356	552.997864	10.827814	899.204712	542.304443	207.187775
-471.526672	229.018494	957.868225	-468.589355	-32.958855	961.247681	-553.594971	240.098724	574.829102	-501.926147	-91.654297	583.388123	-539.088867	271.227722	86.421082	-552.607971	-139.536438	102.908890	-513.694397	332.249298	1443.331299	-458.160889	-80.079018	1457.782471	-426.331177	123.920586	1463.124512	-448.481415	127.788101	1760.227295	-545.465454	433.662170	1169.595703	-506.710938	-205.389755	1199.042236	-435.823700	379.913239	872.104614	-364.303406	-179.526291	903.046936	-448.308502	99.532623	1057.152466	552.982483	10.819530	899.222168	542.280762	207.168747
-471.600525	229.065384	957.885437	-468.666504	-32.951817	961.264648	-553.627625	240.051712	574.826050	-501.925507	-91.543839	583.347290	-539.105042	271.222839	86.424919	-552.525452	-139.488327	102.863747	-513.850464	332.269012	1443.348267	-458.298706	-80.042046	1457.831665	-426.480713	123.937332	1463.141724	-448.696350	127.852257	1760.239624	-545.628418	433.706390	1169.615967	-506.740814	-205.387054	1199.077637	-435.985535	380.048859	872.122620	-364.295044	-179.496796	903.122986	-448.400330	99.558868	1057.173340	552.929749	10.819874	899.186340	542.239258	207.163239
-471.682220	229.055206	957.887451	-468.717194	-32.968929	961.278259	-553.683716	240.125412	574.828003	-502.047760	-91.614258	583.400513	-539.130432	271.234344	86.410294	-552.543335	-139.501129	102.873924	-514.044556	332.303864	1443.354004	-458.420685	-80.029594	1457.869263	-426.624969	123.973862	1463.181152	-448.943970	127.920425	1760.203003	-545.821716	433.757904	1169.616333	-506.781128	-205.380859	1199.119385	-436.151978	380.187866	872.156799	-364.295380	-179.464691	903.183105	-448.487976	99.551888	1057.185791	552.877930	10.754721	899.203430	542.209412	207.125595
-471.783112	229.067413	957.892944	-468.834595	-32.908848	961.257813	-553.687500	240.059937	574.814148	-502.127655	-91.619217	583.377319	-539.089844	271.216125	86.398270	-552.584839	-139.515396	102.878052	-514.198303	332.342712	1443.353516	-458.538055	-79.970497	1457.905884	-426.748322	124.000031	1463.198975	-449.097565	128.075760	1760.167847	-545.972656	433.765717	1169.626953	-506.811310	-205.392532	1199.142822	-436.282410	380.312653	872.158630	-364.261780	-179.406784	903.265076	-448.594879	99.577278	1057.177979	552.866394	10.763358	899.209106	542.183960	207.126785
-471.833252	229.076218	957.901001	-468.882050	-32.904675	961.293579	-553.760559	240.114304	574.807495	-502.204681	-91.651077	583.369690	-539.132935	271.237213	86.400558	-552.634644	-139.559219	102.902870	-514.380798	332.382629	1443.342407	-458.668335	-79.939659	1457.961426	-426.887878	124.016670	1463.231689	-449.308044	128.139404	1760.173340	-546.115417	433.814362	1169.625732	-506.840454	-205.386658	1199.182983	-436.385010	380.411194	872.181519	-364.231232	-179.384125	903.336731	-448.673279	99.594040	1057.206299	552.827820	10.745228	899.211243	542.153809	207.131622
-471.899445	229.037598	957.894409	-468.865082	-32.956284	961.358948	-553.763916	240.066727	574.790222	-502.326599	-91.702095	583.419678	-539.070679	271.232300	86.363922	-552.698242	-139.580963	102.913109	-514.574829	332.391876	1443.334229	-458.801819	-79.881683	1457.992676	-427.008301	124.071693	1463.265747	-449.507599	128.213318	1760.187744	-546.272278	433.831177	1169.616211	-506.863068	-205.395966	1199.213623	-436.470917	380.504547	872.202698	-364.202637	-179.350800	903.404724	-448.729309	99.582283	1057.242065	552.810120	10.759758	899.211243	542.121155	207.130783
-471.964355	229.127228	957.917969	-468.994568	-32.918972	961.331421	-553.782288	240.071548	574.793213	-502.279602	-91.612778	583.433289	-539.074280	271.225555	86.371925	-552.618835	-139.543350	102.889175	-514.841431	332.316895	1443.186523	-458.912720	-79.838844	1458.030396	-427.148041	124.105095	1463.279419	-449.708191	128.270844	1760.189819	-546.433350	433.929413	1169.608032	-506.884491	-205.378006	1199.251709	-436.567657	380.577454	872.211365	-364.185486	-179.352844	903.469421	-448.836090	99.621002	1057.242676	552.782471	10.747139	899.217834	542.107239	207.096725
-472.077423	229.099823	957.918152	-469.101044	-32.870914	961.342041	-553.862305	240.089645	574.802979	-502.387573	-91.669342	583.434509	-539.110962	271.229980	86.372391	-552.672180	-139.565262	102.895432	-515.023010	332.334351	1443.181763	-459.034424	-79.802078	1458.067017	-427.285248	124.130829	1463.288696	-449.898071	128.321396	1760.185303	-546.556641	434.001556	1169.630981	-506.887115	-205.371033	1199.276001	-436.638702	380.665039	872.227112	-364.138885	-179.325256	903.533081	-448.951813	99.636139	1057.249268	552.743958	10.689268	899.227051	542.095520	207.072540
-472.177917	229.117706	957.915833	-469.219147	-32.854351	961.317749	-553.861938	240.007004	574.764099	-502.375488	-91.623199	583.434387	-539.068298	271.212524	86.374443	-552.570923	-139.532196	102.881355	-515.159058	332.361816	1443.214722	-459.141174	-79.745941	1458.110229	-427.412506	124.171234	1463.328857	-450.098480	128.372803	1760.205200	-546.683533	434.039917	1169.630981	-506.907440	-205.365402	1199.302002	-436.689758	380.744995	872.246582	-364.090332	-179.304062	903.591309	-449.062683	99.643707	1057.236450	552.715332	10.702057	899.218018	542.038269	207.094543
-472.206451	229.134842	957.944885	-469.250244	-32.822502	961.354553	-553.878296	240.026108	574.758545	-502.484344	-91.667679	583.440063	-539.067871	271.228760	86.390381	-552.655701	-139.525497	102.865280	-515.302917	332.383026	1443.218140	-459.248810	-79.728554	1458.140869	-427.546021	124.215508	1463.343872	-450.329956	128.362854	1760.299805	-546.809265	434.102264	1169.670532	-506.937714	-205.349121	1199.323853	-436.744904	380.814148	872.264465	-364.030975	-179.268890	903.628601	-449.116882	99.670753	1057.274780	552.669067	10.691653	899.208801	542.020569	207.093872
-472.291016	229.124619	957.953003	-469.317413	-32.826801	961.374329	-553.928284	240.002808	574.772156	-502.539520	-91.575211	583.451965	-539.072510	271.230042	86.388245	-552.687195	-139.560913	102.852234	-515.461670	332.407959	1443.213623	-459.344269	-79.691338	1458.165894	-427.655365	124.267052	1463.361938	-450.529022	128.440170	1760.309448	-546.909729	434.159332	1169.686768	-506.945465	-205.336060	1199.338989	-436.805878	380.902435	872.281494	-363.982697	-179.278381	903.699707	-449.210388	99.669144	1057.292480	552.663940	10.695773	899.208374	542.007263	207.085983
-472.414459	229.173279	957.958374	-469.447266	-32.763523	961.343140	-553.994568	240.047211	574.760803	-502.585358	-91.534760	583.437927	-539.082520	271.243469	86.382561	-552.599731	-139.525314	102.837860	-515.572205	332.463654	1443.227417	-459.458588	-79.649994	1458.183350	-427.784210	124.311012	1463.369507	-450.718109	128.516312	1760.311279	-546.990662	434.205353	1169.686157	-506.978760	-205.311432	1199.367554	-436.837372	380.996307	872.295532	-363.931061	-179.256882	903.752319	-449.334717	99.711082	1057.279297	552.669983	10.689964	899.209229	542.002441	207.071548
-472.475891	229.144836	957.942810	-469.442780	-32.805691	961.399048	-554.040222	240.065918	574.744629	-502.744232	-91.559334	583.456299	-539.073853	271.268829	86.386673	-552.718628	-139.578308	102.838493	-515.562500	332.586792	1443.405029	-459.556885	-79.642136	1458.205078	-427.909454	124.356987	1463.374756	-450.855774	128.678253	1760.371704	-547.054260	434.229950	1169.710815	-507.014893	-205.291641	1199.394165	-436.874847	381.065460	872.313232	-363.874420	-179.251419	903.795227	-449.390320	99.707527	1057.305054	552.652161	10.688317	899.209900	541.999329	207.070084
-472.580048	229.156845	957.952759	-469.563477	-32.793877	961.386841	-554.101929	240.093689	574.745300	-502.840240	-91.580994	583.486938	-539.103882	271.272552	86.370010	-552.688599	-139.563828	102.836708	-515.800781	332.492493	1443.220825	-459.645325	-79.594757	1458.229004	-428.006378	124.398445	1463.400146	-451.024384	128.773895	1760.381836	-547.132385	434.298950	1169.679443	-507.025635	-205.266068	1199.409912	-436.891693	381.121033	872.333374	-363.784973	-179.243927	903.850891	-449.496155	99.709885	1057.302612	552.598877	10.661736	899.222839	541.959167	207.069519
-472.658905	229.213913	957.975037	-469.694702	-32.700710	961.351196	-554.141846	240.096039	574.746094	-502.945221	-91.554245	583.480347	-539.088196	271.265411	86.344345	-552.699951	-139.574478	102.833008	-515.804626	332.614075	1443.394897	-459.749664	-79.570427	1458.250488	-428.091919	124.427094	1463.423218	-451.195679	128.851624	1760.396851	-547.175598	434.317780	1169.706299	-507.072327	-205.233124	1199.410156	-436.907227	381.169525	872.351135	-363.733368	-179.236481	903.903015	-449.605560	99.759270	1057.297241	552.567627	10.605543	899.228271	541.944214	207.023178
-472.720581	229.215469	957.981323	-469.729065	-32.675610	961.386230	-554.200745	240.095139	574.745361	-503.001495	-91.513046	583.512573	-539.087952	271.265472	86.343758	-552.716858	-139.583542	102.819740	-515.900452	332.667847	1443.407959	-459.845520	-79.549347	1458.280273	-428.191071	124.453896	1463.456055	-451.349426	128.922882	1760.411621	-547.235962	434.349609	1169.698730	-507.091919	-205.212814	1199.460815	-436.913208	381.245087	872.377075	-363.660431	-179.212479	903.981934	-449.670319	99.785538	1057.321411	552.540649	10.609636	899.217651	541.913025	207.021317
-472.778229	229.239426	957.991882	-469.748962	-32.694431	961.407471	-554.249023	240.107681	574.742310	-503.148956	-91.551529	583.531494	-539.088440	271.260651	86.339401	-552.806763	-139.618134	102.840111	-515.993652	332.673645	1443.409302	-459.951630	-79.524773	1458.298584	-428.290161	124.488220	1463.471191	-451.513306	128.989136	1760.418945	-547.277039	434.376709	1169.707520	-507.124573	-205.156311	1199.450439	-436.909454	381.277496	872.386780	-363.598785	-179.189743	904.030762	-449.723236	99.794830	1057.340332	552.527466	10.608966	899.217102	541.911194	207.014069
-472.909607	229.243607	957.984802	-469.869080	-32.648392	961.391479	-554.306274	240.146118	574.722046	-503.301758	-91.583687	583.550232	-539.106201	271.262421	86.341492	-552.858948	-139.642334	102.811218	-516.114868	332.708038	1443.403687	-460.045044	-79.488892	1458.337280	-428.371521	124.527443	1463.501709	-451.670807	129.070740	1760.386475	-547.304626	434.421906	1169.704834	-507.155548	-205.153107	1199.510010	-436.887421	381.328766	872.428711	-363.559448	-179.177811	904.110229	-449.839294	99.817871	1057.326660	552.505066	10.619624	899.201355	541.904297	207.012787
-472.912567	229.192368	957.963501	-469.778442	-32.727325	961.505127	-554.326538	240.104019	574.693726	-503.364563	-91.550278	583.594116	-539.072876	271.271729	86.329895	-552.876831	-139.680725	102.811241	-516.208130	332.729248	1443.414063	-460.124298	-79.443748	1458.362183	-428.451233	124.555801	1463.520874	-451.776306	129.134628	1760.427368	-547.340332	434.473022	1169.687012	-507.170044	-205.151367	1199.540894	-436.859680	381.350342	872.421570	-363.518188	-179.188873	904.170227	-449.841888	99.810211	1057.382202	552.501892	10.624831	899.201843	541.892212	207.005356
-473.023376	229.286896	957.975586	-469.939911	-32.637264	961.443420	-554.414490	240.167953	574.700806	-503.493347	-91.542679	583.581543	-539.128601	271.296448	86.346519	-552.907166	-139.670883	102.791603	-516.292725	332.773193	1443.398804	-460.193970	-79.404800	1458.419312	-428.526794	124.593925	1463.538696	-451.902527	129.190186	1760.443726	-547.357971	434.487213	1169.680542	-507.190430	-205.119095	1199.571411	-436.824371	381.372742	872.445923	-363.468842	-179.152466	904.233643	-449.953766	99.871048	1057.352539	552.513977	10.610578	899.205566	541.896973	207.012253
-473.039886	229.241608	957.992493	-469.875092	-32.657330	961.554443	-554.401489	240.085144	574.683594	-503.590088	-91.505898	583.613098	-539.072571	271.294800	86.335205	-552.893433	-139.684280	102.775993	-516.395081	332.801575	1443.402222	-460.301025	-79.343857	1458.438354	-428.598755	124.630249	1463.558716	-452.000122	129.256760	1760.447144	-547.398254	434.495056	1169.663696	-507.195923	-205.148819	1199.619995	-436.801880	381.415314	872.457947	-363.444580	-179.110001	904.308594	-449.967560	99.879929	1057.424194	552.488037	10.588971	899.205383	541.882568	206.998245
-473.121399	229.338730	958.009583	-470.017670	-32.611053	961.520752	-554.457092	240.092499	574.684814	-503.711792	-91.495392	583.614319	-539.062866	271.288544	86.309761	-552.962158	-139.689072	102.768799	-516.488464	332.837708	1443.377930	-460.378632	-79.315483	1458.464844	-428.666107	124.654610	1463.580322	-452.061523	129.388962	1760.374146	-547.405029	434.529297	1169.656982	-507.198761	-205.139648	1199.653442	-436.743195	381.395325	872.476807	-363.411133	-179.095337	904.378845	-450.064117	99.927521	1057.412842	552.479919	10.588300	899.198792	541.875061	206.997940
-473.230469	229.371384	958.025818	-470.183838	-32.530598	961.467041	-554.561584	240.152481	574.717224	-503.758209	-91.434639	583.613525	-539.072510	271.281158	86.347366	-552.945251	-139.685486	102.745438	-516.587708	332.866974	1443.392822	-460.440674	-79.261276	1458.501831	-428.734833	124.687462	1463.596313	-452.168274	129.441284	1760.387329	-547.426880	434.536346	1169.632202	-507.222504	-205.147980	1199.691284	-436.685120	381.398529	872.484253	-363.388000	-179.076935	904.440247	-450.170868	99.953857	1057.387817	552.459167	10.588150	899.210388	541.867554	206.982605
-473.261993	229.345825	958.006653	-470.181427	-32.566463	961.526611	-554.573914	240.073898	574.686035	-504.066162	-91.661621	583.710754	-539.029175	271.275757	86.342529	-553.135376	-139.796402	102.798363	-516.664246	332.894043	1443.386353	-460.535980	-79.229584	1458.528687	-428.802826	124.724503	1463.607178	-452.256226	129.489944	1760.404053	-547.447266	434.540802	1169.598389	-507.222778	-205.156845	1199.753906	-436.607452	381.375244	872.498962	-363.385284	-179.055496	904.503784	-450.204712	99.955070	1057.411743	552.451294	10.551136	899.210388	541.880188	206.939453
-473.304199	229.359589	957.988220	-470.221985	-32.549652	961.546631	-554.639648	240.120468	574.690430	-504.229675	-91.707527	583.749878	-539.056641	271.314789	86.344910	-553.121887	-139.784988	102.784180	-516.742188	332.944550	1443.381470	-460.581329	-79.163078	1458.544922	-428.849426	124.768021	1463.621948	-452.335022	129.533035	1760.417847	-547.449036	434.552399	1169.582031	-507.232910	-205.138809	1199.789063	-436.556976	381.373566	872.495300	-363.410553	-179.036423	904.538696	-450.255341	99.984756	1057.414307	552.451904	10.555142	899.229675	541.871948	206.944031
-473.357117	229.354675	957.991455	-470.285889	-32.559849	961.577515	-554.699646	240.145355	574.707642	-504.137726	-91.313713	583.679810	-539.063232	271.316711	86.328094	-552.686279	-139.566254	102.615875	-516.812500	332.992798	1443.355835	-460.649567	-79.120613	1458.562866	-428.898224	124.811989	1463.620483	-452.398682	129.590347	1760.424805	-547.462585	434.523224	1169.542603	-507.264465	-205.151825	1199.823608	-436.476654	381.328735	872.497498	-363.409424	-179.026413	904.566589	-450.312042	99.986580	1057.430908	552.474731	10.550040	899.215332	541.889526	206.946381
-473.397003	229.359589	957.984558	-470.333557	-32.520210	961.607178	-554.764587	240.190369	574.682556	-504.361969	-91.517471	583.775696	-539.086609	271.330658	86.322006	-553.088745	-139.741684	102.720421	-516.897522	333.015137	1443.327271	-460.689911	-79.069054	1458.579468	-428.950439	124.858147	1463.632324	-452.479462	129.643402	1760.395386	-547.476501	434.535126	1169.490723	-507.275513	-205.121765	1199.855835	-436.434509	381.303497	872.477417	-363.415649	-178.991135	904.609314	-450.355896	100.022041	1057.442017	552.428528	10.498096	899.254578	541.868835	206.930496
-473.427704	229.396042	958.002808	-470.355011	-32.526894	961.632935	-554.755371	240.125595	574.672974	-504.246277	-91.104767	583.738281	-539.045410	271.313507	86.326080	-552.988953	-139.699997	102.666176	-516.943237	333.053192	1443.306396	-460.744446	-79.020401	1458.596313	-428.991547	124.901901	1463.615967	-452.509979	129.686829	1760.450195	-547.494812	434.506866	1169.460449	-507.315552	-205.076355	1199.867798	-436.338806	381.257477	872.481506	-363.421417	-178.957397	904.634521	-450.390106	100.040146	1057.465820	552.429626	10.482778	899.227844	541.882202	206.906540
-473.491882	229.376373	957.988892	-470.408234	-32.546238	961.652039	-554.797119	240.120789	574.641052	-504.298187	-91.066719	583.774841	-539.035339	271.312134	86.325424	-552.882568	-139.695313	102.643082	-516.999207	333.070618	1443.275513	-460.800476	-78.984146	1458.600342	-429.038239	124.947922	1463.629517	-452.543457	129.741394	1760.466309	-547.501770	434.512421	1169.424072	-507.356598	-205.025009	1199.879883	-436.276093	381.222565	872.479431	-363.433197	-178.940994	904.676331	-450.447754	100.033882	1057.467896	552.589661	10.338484	899.254639	542.308899	206.336548
-473.534607	229.361542	957.977173	-470.439423	-32.577869	961.702026	-554.805481	240.115891	574.661499	-504.414337	-91.087746	583.800720	-539.040649	271.298340	86.320206	-552.974792	-139.753342	102.665222	-517.021851	333.118134	1443.274292	-460.795502	-78.956490	1458.635620	-429.076752	124.985359	1463.617920	-452.573120	129.810333	1760.466064	-547.510132	434.495697	1169.393188	-507.410187	-204.955368	1199.875732	-436.237122	381.160095	872.473083	-363.457611	-178.908081	904.684021	-450.481659	100.034515	1057.486084	552.508118	10.517283	899.230225	541.909851	206.902130
-473.615601	229.411240	957.982300	-470.566040	-32.493736	961.658447	-554.861023	240.107498	574.645386	-504.448761	-91.090424	583.786438	-539.016235	271.305969	86.318512	-553.051025	-139.777832	102.652618	-517.075989	333.159821	1443.240356	-460.861237	-78.910744	1458.600464	-429.090973	125.008827	1463.609741	-452.594299	129.861313	1760.470947	-547.512329	434.484406	1169.346313	-507.490234	-204.887482	1199.828857	-436.186981	381.097870	872.455383	-363.512970	-178.916199	904.657837	-450.559998	100.079971	1057.461548	552.536011	10.467183	899.229370	541.925720	206.891388
-473.697632	229.519730	957.993347	-470.716705	-32.441116	961.590332	-554.901611	240.142365	574.675110	-504.526978	-91.125816	583.727661	-539.039856	271.308624	86.316154	-553.012146	-139.768814	102.627953	-517.096130	333.186310	1443.234375	-460.890808	-78.891502	1458.606079	-429.110138	125.067650	1463.602783	-452.649475	129.833527	1760.561646	-547.507690	434.444580	1169.299072	-507.551086	-204.814972	1199.815918	-436.149750	381.049133	872.436096	-363.534271	-178.885391	904.660156	-450.651733	100.125229	1057.428101	552.546143	10.466040	899.207703	541.939453	206.881714
-473.715332	229.497177	957.964539	-470.700562	-32.473412	961.636414	-554.967224	240.176422	574.674988	-504.489319	-91.086670	583.747681	-539.032166	271.304901	86.300156	-553.017273	-139.780106	102.635292	-517.113281	333.226074	1443.191772	-460.914917	-78.853897	1458.562134	-429.125153	125.103455	1463.581543	-452.656250	129.882858	1760.549438	-547.497864	434.432465	1169.246704	-507.621368	-204.744827	1199.780151	-436.099548	380.988068	872.389404	-363.598602	-178.886383	904.619324	-450.662811	100.128380	1057.438599	552.581055	10.423984	899.221863	541.959717	206.836563
-473.776489	229.518936	957.961365	-470.804047	-32.462597	961.614807	-554.988159	240.193680	574.661926	-504.465118	-91.052567	583.724792	-539.045776	271.310974	86.323158	-552.994629	-139.770233	102.641014	-517.138977	333.246277	1443.150269	-460.947266	-78.820740	1458.539551	-429.138031	125.117775	1463.549316	-452.611694	130.005341	1760.456543	-547.485107	434.408295	1169.178955	-507.716522	-204.646378	1199.746094	-436.076996	380.897583	872.353577	-363.635132	-178.854691	904.593384	-450.727997	100.134392	1057.422607	552.580505	10.419085	899.213440	541.957031	206.807892
-473.827271	229.542877	957.943115	-470.893677	-32.426876	961.572144	-555.045593	240.233841	574.662415	-504.510620	-91.116684	583.725403	-539.094177	271.308624	86.302345	-552.993225	-139.754959	102.640175	-517.139648	333.290253	1443.125610	-460.985687	-78.800613	1458.501953	-429.157562	125.136009	1463.541016	-452.644318	129.979797	1760.537109	-547.491699	434.372833	1169.130005	-507.789734	-204.581268	1199.691284	-436.060150	380.847748	872.344055	-363.695038	-178.817978	904.554260	-450.785706	100.152061	1057.389526	552.641846	10.426263	899.225952	542.007019	206.786621
-473.769073	229.553848	957.917053	-470.806366	-32.489788	961.667236	-555.020447	240.169250	574.663452	-504.493835	-91.079750	583.791016	-539.021545	271.326050	86.292938	-553.037964	-139.755936	102.644859	-517.139893	333.330566	1443.084106	-461.007507	-78.766617	1458.476563	-429.165894	125.186188	1463.509033	-452.623322	130.019547	1760.525146	-547.472656	434.343964	1169.093506	-507.855896	-204.484970	1199.651001	-436.052307	380.763245	872.299561	-363.766693	-178.804749	904.510864	-450.742676	100.172935	1057.429810	552.664185	10.389277	899.221008	542.028381	206.793549
-473.832947	229.603973	957.885559	-470.954895	-32.432056	961.567749	-555.063843	240.177185	574.681885	-504.453583	-91.021011	583.751587	-539.056458	271.329132	86.288422	-552.940918	-139.728638	102.636566	-517.128235	333.363434	1443.033081	-461.037598	-78.744720	1458.439575	-429.196655	125.195755	1463.461182	-452.588867	130.097687	1760.467529	-547.479858	434.322540	1169.031982	-507.910339	-204.421158	1199.609863	-436.046997	380.671112	872.261292	-363.845215	-178.738937	904.453796	-450.820313	100.194855	1057.358521	552.698792	10.376243	899.230164	542.048828	206.743729
-473.886749	229.626068	957.873169	-471.037476	-32.396400	961.516724	-555.107544	240.244766	574.684204	-504.480316	-91.075447	583.711182	-539.063599	271.365936	86.298195	-552.985596	-139.739044	102.637642	-517.125122	333.408569	1443.004517	-461.082458	-78.713158	1458.390015	-429.203857	125.213020	1463.430664	-452.525818	130.179382	1760.404419	-547.455322	434.295105	1168.963013	-507.971527	-204.375275	1199.575317	-436.077393	380.585754	872.209167	-363.968628	-178.714874	904.375122	-450.867889	100.207207	1057.322632	552.774231	10.384680	899.241272	542.099915	206.759476
-473.872467	229.632965	957.837280	-471.063690	-32.414696	961.512512	-555.097229	240.173996	574.668762	-504.475800	-91.072433	583.686096	-539.061829	271.329254	86.288231	-552.990173	-139.744507	102.646385	-517.099243	333.433990	1442.928833	-461.113434	-78.711739	1458.338013	-429.212524	125.231461	1463.403564	-452.529999	130.134857	1760.480103	-547.462891	434.261963	1168.898682	-508.038757	-204.331085	1199.526001	-436.100494	380.472290	872.135193	-364.074432	-178.661926	904.305725	-450.881012	100.209778	1057.303955	552.713684	10.469687	899.228516	541.943176	207.210831
-473.877197	229.657639	957.829834	-471.116730	-32.380470	961.480652	-555.111328	240.170853	574.651123	-504.468353	-91.046318	583.670532	-539.044678	271.322876	86.280052	-552.996399	-139.741638	102.645782	-517.074829	333.480103	1442.901123	-461.152954	-78.670990	1458.289917	-429.220673	125.244888	1463.353516	-452.463898	130.196259	1760.420654	-547.455688	434.222198	1168.832275	-508.093414	-204.312317	1199.476807	-436.131378	380.354126	872.082336	-364.216553	-178.610779	904.224304	-450.901306	100.226273	1057.282593	552.848755	10.337852	899.239014	542.175598	206.704361
-473.880341	229.665558	957.819031	-471.134033	-32.389355	961.487122	-555.118103	240.179016	574.653442	-504.456360	-91.054184	583.662903	-539.054565	271.299805	86.290001	-552.927673	-139.725677	102.643539	-517.050903	333.489532	1442.842407	-461.185730	-78.656662	1458.228760	-429.238281	125.274803	1463.323242	-452.432953	130.198868	1760.446777	-547.463562	434.169495	1168.758057	-508.171326	-204.270325	1199.439087	-436.180878	380.258514	872.009338	-364.372589	-178.534439	904.145935	-450.914032	100.230942	1057.280884	552.842590	10.296250	899.233582	542.179016	206.678619
-473.871887	229.662094	957.797791	-471.172211	-32.418915	961.462158	-555.111877	240.151672	574.660339	-504.446838	-91.110840	583.644775	-539.043274	271.281799	86.273750	-552.938721	-139.728165	102.644432	-517.029785	333.519379	1442.794189	-461.214233	-78.653053	1458.191040	-429.245300	125.270767	1463.298828	-452.384644	130.219177	1760.431396	-547.466003	434.139099	1168.704468	-508.258270	-204.209610	1199.401611	-436.260742	380.093414	871.929504	-364.518890	-178.472641	904.065491	-450.916199	100.209114	1057.255127	552.836121	10.432991	899.225220	542.039307	207.138306
-473.900421	229.691956	957.795288	-471.239746	-32.386391	961.434509	-555.160400	240.175842	574.669006	-504.450806	-91.127769	583.613953	-539.068298	271.280090	86.280350	-552.931763	-139.724289	102.638550	-516.994934	333.554260	1442.761108	-461.226105	-78.632317	1458.135132	-429.248840	125.288559	1463.258301	-452.328217	130.237061	1760.412598	-547.460693	434.078491	1168.619995	-508.353607	-204.158661	1199.341919	-436.312439	379.979797	871.845032	-364.670654	-178.395233	904.001038	-450.945618	100.227898	1057.236084	552.849670	10.399459	899.224609	542.067505	207.145599
-473.880371	229.681076	957.779846	-471.240295	-32.380978	961.426636	-555.166199	240.203659	574.665161	-504.370483	-91.092537	583.640320	-539.076599	271.285248	86.276703	-552.883606	-139.710953	102.629265	-516.969360	333.566315	1442.703125	-461.237122	-78.632080	1458.097778	-429.259460	125.293304	1463.217773	-452.271698	130.266525	1760.395996	-547.472046	434.052643	1168.575806	-508.462921	-204.097794	1199.296631	-436.374756	379.830566	871.770081	-364.838531	-178.291718	903.920288	-450.937012	100.226364	1057.224731	552.891357	10.379186	899.238831	542.096375	207.109879
-473.856964	229.721985	957.769531	-471.271454	-32.361103	961.391724	-555.188782	240.284103	574.686890	-504.366425	-91.088417	583.634338	-539.101074	271.305603	86.299850	-552.904846	-139.732727	102.657799	-516.944397	333.577545	1442.659302	-461.260651	-78.631561	1458.060059	-429.257538	125.305748	1463.202026	-452.224670	130.284058	1760.387451	-547.489563	433.981903	1168.508667	-508.608704	-204.023239	1199.246338	-436.434143	379.708435	871.702393	-365.037292	-178.185852	903.857849	-450.929932	100.243057	1057.199829	552.928711	10.321517	899.219177	542.140808	207.092346
-473.841187	229.747513	957.767456	-471.280457	-32.343472	961.393555	-555.167053	240.340668	574.692566	-504.376373	-91.122971	583.605408	-539.085388	271.299957	86.279984	-552.922180	-139.737518	102.657471	-516.934570	333.609131	1442.619263	-461.258606	-78.625343	1458.022339	-429.252472	125.306053	1463.174805	-452.132355	130.390045	1760.294434	-547.525452	433.925446	1168.445923	-508.748718	-203.943359	1199.186768	-436.515930	379.609161	871.633362	-365.251190	-178.103119	903.775818	-450.925171	100.263992	1057.199463	552.998535	10.331176	899.226807	542.187805	207.059601
-473.840546	229.757629	957.757385	-471.333069	-32.324886	961.360046	-555.140686	240.299667	574.685669	-504.293915	-91.052338	583.610107	-539.072327	271.307648	86.275841	-552.911255	-139.730209	102.643562	-516.906921	333.593781	1442.581787	-461.280762	-78.638733	1458.008057	-429.254822	125.300453	1463.145996	-452.092926	130.403946	1760.283203	-547.539185	433.896423	1168.386230	-508.899933	-203.860367	1199.132324	-436.610382	379.498230	871.581543	-365.470642	-177.976929	903.683167	-450.938110	100.265366	1057.175049	553.042908	10.269009	899.211304	542.246155	207.018753
-473.793304	229.771805	957.754272	-471.354279	-32.294666	961.317871	-555.145508	240.286942	574.671326	-504.293823	-91.110962	583.552551	-539.091431	271.310211	86.274391	-552.965637	-139.736710	102.651672	-516.897339	333.608521	1442.546143	-461.284576	-78.673401	1457.969360	-429.239166	125.288658	1463.135986	-452.045685	130.418503	1760.282593	-547.573364	433.817230	1168.348511	-509.033020	-203.760880	1199.113037	-436.678589	379.321381	871.531860	-365.678162	-177.867325	903.593994	-450.923889	100.267464	1057.152344	553.106873	10.245115	899.222839	542.305237	206.979095
-473.773712	229.789505	957.762756	-471.346405	-32.284775	961.312378	-555.126465	240.348618	574.710632	-504.247925	-91.119385	583.563538	-539.078186	271.345886	86.284729	-552.949524	-139.726395	102.649963	-516.852417	333.609558	1442.527344	-461.306427	-78.666565	1457.946899	-429.252411	125.278214	1463.101563	-451.996216	130.451233	1760.232666	-547.609619	433.754456	1168.308716	-509.205322	-203.686508	1199.046143	-436.755432	379.201172	871.471985	-365.878021	-177.775375	903.518982	-450.906921	100.275040	1057.153320	553.140808	10.227040	899.230652	542.346313	206.932800
-473.721741	229.739883	957.752380	-471.276367	-32.349243	961.355957	-555.099792	240.344086	574.691711	-504.244232	-91.156090	583.540283	-539.093323	271.348450	86.284439	-552.939148	-139.738571	102.677017	-516.832947	333.605835	1442.469849	-461.289978	-78.671944	1457.915894	-429.230164	125.283249	1463.087891	-451.951263	130.464783	1760.240723	-547.656555	433.682251	1168.258545	-509.302460	-203.617020	1199.008545	-436.841949	379.063873	871.440002	-366.072479	-177.671112	903.437622	-450.857483	100.239441	1057.172119	553.183899	10.161691	899.232056	542.414673	206.902390
-473.693695	229.774872	957.726257	-471.298737	-32.333199	961.307739	-555.077637	240.391541	574.686462	-504.183044	-91.144295	583.517944	-539.110474	271.349762	86.288109	-552.911865	-139.715393	102.691528	-516.789124	333.618042	1442.442993	-461.309265	-78.705368	1457.872437	-429.217377	125.267250	1463.059937	-451.923035	130.433609	1760.277588	-547.684265	433.628571	1168.196777	-509.433044	-203.551254	1198.992310	-436.935852	378.939240	871.387024	-366.259918	-177.576004	903.371338	-450.838501	100.252563	1057.131592	553.262634	10.141270	899.246216	542.470886	206.869919
-473.673645	229.745621	957.716064	-471.331757	-32.356655	961.288940	-555.067688	240.412933	574.695984	-504.178894	-91.172112	583.511780	-539.126648	271.351501	86.289688	-552.871887	-139.672485	102.665771	-516.759033	333.613983	1442.390381	-461.343445	-78.729111	1457.832031	-429.207520	125.244247	1463.013794	-451.891724	130.443237	1760.275879	-547.741760	433.581940	1168.155884	-509.586761	-203.508682	1198.928833	-437.032349	378.805878	871.317322	-366.462097	-177.471893	903.264526	-450.831787	100.218727	1057.114258	553.330872	10.119304	899.239014	542.555176	206.855606
-473.653656	229.772034	957.709412	-471.355042	-32.337097	961.246277	-555.040894	240.431961	574.713196	-503.526154	-90.285034	583.349426	-539.113220	271.335266	86.314590	-552.043945	-139.350906	102.449081	-516.714172	333.595520	1442.352783	-461.365021	-78.764511	1457.787598	-429.190765	125.239731	1462.990845	-451.831818	130.476532	1760.224609	-547.784241	433.516815	1168.088745	-509.708008	-203.469284	1198.869019	-437.139557	378.687805	871.257813	-366.688141	-177.370285	903.161194	-450.816620	100.224785	1057.086060	553.402100	10.084832	899.246582	542.609497	206.829254
-473.575897	229.785019	957.709045	-471.332825	-32.314663	961.234802	-554.974060	240.400513	574.698975	-502.704681	-89.030396	583.208008	-539.104370	271.330139	86.318901	-551.416687	-139.188431	102.306236	-516.674622	333.606598	1442.317017	-461.384491	-78.771194	1457.743652	-429.152313	125.205368	1462.961670	-451.807892	130.435364	1760.257202	-547.835510	433.459625	1168.038818	-509.848022	-203.413452	1198.788818	-437.245667	378.588928	871.195679	-366.931244	-177.289597	903.055969	-450.770050	100.233788	1057.081055	553.436523	10.055870	899.264038	542.643066	206.779022
-473.525665	229.776093	957.712036	-471.301849	-32.352383	961.238281	-554.930969	240.414444	574.705505	-502.612274	-88.972740	583.176758	-539.127991	271.336914	86.313965	-551.413452	-139.188660	102.294411	-516.621704	333.584747	1442.275879	-461.398590	-78.799255	1457.686890	-429.123932	125.190788	1462.942139	-451.774597	130.430145	1760.263550	-547.883911	433.388855	1168.001465	-509.966278	-203.358017	1198.720215	-437.343750	378.453766	871.139343	-367.137848	-177.226212	902.947327	-450.732147	100.208862	1057.084961	553.500244	10.035045	899.274170	542.713928	206.749405
-473.450592	229.759354	957.694702	-471.245209	-32.372585	961.258484	-554.890808	240.419037	574.725220	-502.648193	-89.059570	583.185303	-539.128601	271.320099	86.329117	-551.440186	-139.158157	102.312233	-516.573547	333.565674	1442.251709	-461.391174	-78.836075	1457.640747	-429.092133	125.172218	1462.930298	-451.740540	130.405945	1760.257324	-547.923218	433.302765	1167.967407	-510.090973	-203.326065	1198.651978	-437.435089	378.341522	871.082092	-367.329651	-177.135925	902.849670	-450.674561	100.202789	1057.088013	553.645081	9.849231	899.273132	542.976563	206.203049
-473.399200	229.762955	957.687988	-471.222778	-32.396046	961.219238	-554.834595	240.384827	574.740356	-502.850891	-89.398964	583.215210	-539.147705	271.322235	86.326508	-551.887207	-139.337051	102.444366	-516.500427	333.562347	1442.202393	-461.374359	-78.864296	1457.575684	-429.069427	125.129372	1462.895020	-451.709106	130.385147	1760.265137	-547.961121	433.248505	1167.928955	-510.203430	-203.286392	1198.600708	-437.549377	378.243896	871.014038	-367.534302	-177.071579	902.747803	-450.633575	100.178215	1057.064331	553.611572	9.960949	899.268433	542.856567	206.622223
-473.321442	229.721069	957.667419	-471.164825	-32.461422	961.244568	-554.772705	240.385193	574.712646	-502.626740	-89.168953	583.183838	-539.133179	271.331146	86.326569	-551.451721	-139.143326	102.318062	-516.440430	333.547424	1442.177612	-461.374542	-78.895721	1457.502441	-429.028107	125.108589	1462.858887	-451.669891	130.357712	1760.250366	-547.969910	433.197357	1167.907837	-510.306793	-203.245193	1198.496826	-437.646179	378.137695	870.971741	-367.724396	-177.011200	902.656616	-450.571045	100.139870	1057.067627	553.665771	9.913327	899.278748	542.905151	206.601349
-473.271698	229.736221	957.656616	-471.177399	-32.437531	961.198669	-554.760559	240.422195	574.731628	-502.507629	-89.085297	583.132751	-539.152771	271.329071	86.322319	-551.659485	-139.291504	102.407745	-516.390747	333.542236	1442.165771	-461.350647	-78.921715	1457.465576	-428.994202	125.081665	1462.835449	-451.617432	130.353928	1760.199219	-547.986389	433.144684	1167.868896	-510.403931	-203.230377	1198.451904	-437.763641	378.059448	870.917114	-367.899048	-176.932327	902.552551	-450.540955	100.141289	1057.036987	553.837524	9.777201	899.272827	543.180054	206.079300
-473.224823	229.740662	957.651306	-471.170563	-32.420525	961.187927	-554.690979	240.417816	574.726563	-502.723175	-89.429909	583.178345	-539.138733	271.342743	86.337372	-551.587830	-139.180222	102.365257	-516.312256	333.505676	1442.146851	-461.354736	-78.967506	1457.408447	-428.948029	125.041977	1462.799194	-451.565979	130.298660	1760.199829	-548.004456	433.089539	1167.869873	-510.501343	-203.201874	1198.403076	-437.872650	377.970062	870.879517	-368.062378	-176.859680	902.485596	-450.509247	100.146782	1057.027954	553.910522	9.714329	899.291077	543.251343	205.985809
-473.134338	229.690628	957.635498	-471.091736	-32.479504	961.210266	-554.644226	240.455765	574.728027	-502.743774	-89.589577	583.192261	-539.178467	271.347717	86.340599	-551.612061	-139.212418	102.356140	-516.218994	333.502228	1442.154175	-461.314056	-79.008362	1457.381470	-428.910828	125.004486	1462.790771	-451.576019	130.141632	1760.343750	-547.995117	433.042480	1167.875854	-510.587708	-203.152359	1198.369751	-437.961945	377.890900	870.853455	-368.237061	-176.819046	902.383423	-450.425720	100.105438	1057.031372	553.993042	9.695881	899.284973	543.316711	205.972061
-473.091827	229.686508	957.638428	-471.080841	-32.512585	961.198975	-554.595886	240.450027	574.747742	-502.622162	-89.483833	583.181885	-539.174133	271.330658	86.326180	-551.888855	-139.366989	102.444359	-516.162781	333.482361	1442.147095	-461.304932	-79.047813	1457.345947	-428.884888	124.982445	1462.763794	-451.517456	130.079697	1760.354370	-547.980530	432.987183	1167.874634	-510.688019	-203.136902	1198.312988	-438.062164	377.816406	870.815369	-368.394043	-176.807220	902.297607	-450.398743	100.078766	1057.027222	554.080994	9.621402	899.320923	543.400452	205.847488
-473.059509	229.701797	957.641174	-471.124359	-32.486420	961.174744	-554.550415	240.417557	574.752136	-502.359131	-89.213776	583.073364	-539.137878	271.328491	86.311050	-551.696899	-139.342651	102.415810	-516.087830	333.445038	1442.131470	-461.285889	-79.086601	1457.284058	-428.849792	124.942368	1462.746094	-451.456604	130.024200	1760.349976	-547.978699	432.950500	1167.889404	-510.772644	-203.091400	1198.261475	-438.138550	377.751160	870.793945	-368.540924	-176.812347	902.220154	-450.390167	100.083321	1057.013550	554.162170	9.600885	899.312744	543.460693	205.830933
-472.997467	229.680664	957.623230	-471.090515	-32.516693	961.152344	-554.511475	240.476730	574.733521	-502.421448	-89.480110	583.119934	-539.159363	271.326508	86.308662	-551.802734	-139.372620	102.469833	-516.019836	333.425049	1442.124390	-461.262909	-79.133369	1457.262573	-428.809113	124.898773	1462.725708	-451.394897	129.961502	1760.346313	-547.965637	432.905212	1167.869873	-510.833038	-203.054504	1198.211548	-438.210968	377.699463	870.760620	-368.648773	-176.842316	902.137817	-450.332489	100.053619	1056.991333	554.237488	9.489466	899.317566	543.530762	205.776871
-472.919037	229.680252	957.646729	-471.036926	-32.522923	961.180664	-554.485413	240.456833	574.737427	-502.364746	-89.490440	583.106018	-539.177612	271.347992	86.342461	-551.812500	-139.385086	102.485657	-515.965942	333.393921	1442.122559	-461.266327	-79.173431	1457.230225	-428.772705	124.853775	1462.701050	-451.328186	129.900421	1760.340332	-547.931580	432.880371	1167.872070	-510.910675	-203.024643	1198.160645	-438.261993	377.670746	870.749634	-368.761658	-176.842560	902.057190	-450.270294	100.050003	1057.018066	554.310364	9.470570	899.322144	543.593384	205.733856
-472.881927	229.654770	957.621216	-471.048645	-32.560097	961.157959	-554.419495	240.469360	574.739136	-502.255615	-89.448669	583.057373	-539.163147	271.346832	86.345474	-551.845703	-139.371521	102.507385	-515.897217	333.355042	1442.118530	-461.227936	-79.224243	1457.186890	-428.727448	124.796417	1462.693237	-451.245758	129.830353	1760.333740	-547.911438	432.872162	1167.874756	-510.953857	-203.027222	1198.111328	-438.314362	377.632446	870.719299	-368.860291	-176.867584	901.994324	-450.250122	100.015617	1056.992310	554.416565	9.425890	899.336792	543.681396	205.636917
-472.793915	229.668381	957.608154	-471.009338	-32.584023	961.149231	-554.387451	240.426239	574.767273	-502.127136	-89.440361	583.027039	-539.162781	271.342590	86.347893	-551.623108	-139.286087	102.452194	-515.827637	333.337250	1442.124878	-461.225891	-79.268494	1457.137939	-428.690033	124.768631	1462.671021	-451.180450	129.758911	1760.332886	-547.881348	432.821289	1167.886841	-510.992065	-203.026199	1198.059204	-438.335815	377.583801	870.710388	-368.940460	-176.913544	901.906189	-450.178101	100.007858	1056.979614	554.475464	9.380388	899.326355	543.747559	205.590042
-472.724945	229.660645	957.597229	-470.972076	-32.595364	961.146301	-554.384338	240.469772	574.770813	-502.718689	-90.431473	583.537659	-539.183044	271.348694	86.356750	-552.222656	-139.469437	102.649513	-515.760193	333.317719	1442.120972	-461.192871	-79.302261	1457.079346	-428.649933	124.702797	1462.649048	-451.082855	129.769043	1760.194336	-547.861328	432.814423	1167.897095	-511.005249	-203.038681	1197.993896	-438.351410	377.547302	870.693237	-368.989563	-176.944717	901.825806	-450.125427	99.998650	1056.972778	554.471741	9.424953	899.356995	543.623474	205.972427
-472.652069	229.685913	957.601746	-470.958038	-32.620895	961.103638	-554.359253	240.493515	574.791077	-503.598083	-91.776688	583.459778	-539.177734	271.347992	86.359367	-552.996338	-139.721008	102.847900	-515.718567	333.269135	1442.119995	-461.175842	-79.342987	1457.032837	-428.610870	124.659271	1462.634644	-450.978790	129.717377	1760.181152	-547.810913	432.811554	1167.903809	-511.018188	-203.045242	1197.916870	-438.376190	377.522095	870.667847	-369.051575	-176.985428	901.740356	-450.068237	99.975868	1056.950928	554.594238	9.394176	899.368774	543.730286	205.887177
-472.592224	229.628372	957.575623	-470.895538	-32.667374	961.104431	-554.311523	240.463577	574.781006	-503.612732	-91.711815	583.511108	-539.165710	271.346619	86.357452	-552.976196	-139.691742	102.836075	-515.650879	333.251526	1442.115234	-461.143158	-79.387489	1456.964600	-428.574402	124.614876	1462.603394	-450.958832	129.530426	1760.302612	-547.780396	432.766876	1167.905151	-511.016296	-203.092468	1197.872314	-438.337982	377.512268	870.661682	-369.108643	-177.038986	901.666504	-450.011353	99.934120	1056.939087	554.653015	9.279756	899.404480	543.816589	205.764526
-472.536346	229.562881	957.550293	-470.818939	-32.741737	961.128601	-554.278931	240.409943	574.782288	-503.544525	-91.662376	583.523804	-539.172974	271.324554	86.344528	-552.923523	-139.670486	102.818886	-515.602600	333.209412	1442.106567	-461.123413	-79.454453	1456.927002	-428.560974	124.581078	1462.584717	-450.886200	129.432816	1760.292603	-547.752197	432.748474	1167.913452	-511.028870	-203.128220	1197.835571	-438.306488	377.502045	870.658630	-369.132111	-177.071030	901.597534	-449.945923	99.884277	1056.938354	554.763062	9.178761	899.453064	543.884888	205.664047
-472.474243	229.540771	957.546814	-470.750549	-32.757435	961.132690	-554.265259	240.443665	574.801453	-501.562042	-88.897453	582.842712	-539.192200	271.326172	86.346886	-551.292358	-139.189117	102.434578	-515.530090	333.184753	1442.117798	-461.120911	-79.483734	1456.857300	-428.530975	124.518288	1462.551636	-450.798798	129.368103	1760.239136	-547.705627	432.719910	1167.894897	-511.002899	-203.191574	1197.773315	-438.274445	377.526459	870.642761	-369.139923	-177.116409	901.531494	-449.881805	99.868744	1056.938965	554.833130	9.053743	899.478149	543.980713	205.530472
-472.401947	229.512939	957.524658	-470.697845	-32.808647	961.118713	-554.191711	240.357086	574.779053	-503.223083	-91.418068	583.358093	-539.182434	271.312805	86.349014	-552.671997	-139.586182	102.754463	-515.518127	333.144043	1442.092407	-461.106598	-79.533012	1456.810059	-428.499542	124.474037	1462.520996	-450.723083	129.263123	1760.223511	-547.677795	432.665710	1167.899658	-510.993622	-203.248520	1197.733521	-438.222565	377.516785	870.636841	-369.155212	-177.165527	901.469849	-449.818512	99.830505	1056.920654	554.969543	8.875904	899.518250	544.222839	205.209000
-472.391663	229.500000	957.537781	-470.692596	-32.789005	961.070740	-554.134705	240.298859	574.771057	-503.268250	-91.580887	583.338135	-539.131348	271.290314	86.331367	-552.785400	-139.624466	102.778961	-515.454590	333.114319	1442.099731	-461.091644	-79.567848	1456.765747	-428.490234	124.435196	1462.511719	-450.643463	129.159714	1760.212158	-547.638000	432.634674	1167.904175	-510.985077	-203.295700	1197.661865	-438.160553	377.523499	870.620667	-369.168030	-177.224701	901.407898	-449.792603	99.810966	1056.899536	555.052979	8.764252	899.527222	544.152222	205.305664
-472.284698	229.469559	957.546448	-470.583923	-32.833927	961.077087	-554.041626	240.212219	574.768127	-503.171844	-91.546638	583.364380	-539.089233	271.268372	86.358719	-552.726746	-139.616394	102.743256	-515.407715	333.076660	1442.103516	-461.093231	-79.603111	1456.698486	-428.456390	124.375618	1462.499634	-450.573181	129.027618	1760.244873	-547.580444	432.614349	1167.908325	-510.955109	-203.357330	1197.614868	-438.069427	377.527802	870.651917	-369.129364	-177.285522	901.355896	-449.694550	99.772469	1056.909180	555.160095	8.609145	899.570923	544.242004	205.142746
-472.234253	229.460785	957.549316	-470.546631	-32.826984	961.070190	-554.067505	240.308975	574.794556	-503.098145	-91.545235	583.322083	-539.152649	271.275543	86.366089	-552.667542	-139.626755	102.758842	-515.369873	333.029633	1442.096924	-461.069977	-79.642365	1456.656860	-428.439667	124.332855	1462.479614	-450.495483	128.920746	1760.236450	-547.533691	432.566467	1167.895264	-510.927979	-203.389221	1197.555054	-437.984253	377.564087	870.641174	-369.129181	-177.330963	901.306213	-449.641388	99.766914	1056.905273	555.265137	8.402855	899.595215	544.375671	204.984329
-472.190521	229.396713	957.546143	-470.491333	-32.839962	961.070862	-554.071594	240.332840	574.801941	-503.033020	-91.647919	583.332947	-539.170837	271.279816	86.385574	-552.677673	-139.629868	102.771324	-515.333557	332.999542	1442.085693	-461.038910	-79.696404	1456.639771	-428.397552	124.277802	1462.466187	-450.415894	128.822769	1760.232666	-547.471008	432.547882	1167.911621	-510.902405	-203.407669	1197.501221	-437.872253	377.606323	870.650269	-369.067139	-177.385956	901.293884	-449.588318	99.731079	1056.903198	555.374207	8.252348	899.631653	544.476807	204.799835
-472.143646	229.399185	957.539429	-470.451233	-32.869350	961.034485	-553.972900	240.318344	574.799622	-502.971252	-91.659470	583.341919	-539.147827	271.266876	86.369148	-552.719666	-139.639587	102.786568	-515.292969	332.942108	1442.096191	-461.021881	-79.737091	1456.600586	-428.390198	124.239029	1462.450439	-450.344543	128.726822	1760.232544	-547.410828	432.488770	1167.901978	-510.906189	-203.449692	1197.470825	-437.762787	377.618866	870.634949	-369.036224	-177.432678	901.250732	-449.535339	99.705887	1056.879639	555.558411	7.943316	899.669556	544.805115	204.146912
-472.053589	229.396149	957.566040	-470.377136	-32.863205	961.043030	-553.956055	240.346481	574.806213	-502.883209	-91.621315	583.346069	-539.158020	271.268555	86.370598	-552.718018	-139.642899	102.780106	-515.257202	332.900055	1442.107056	-460.985870	-79.776199	1456.575562	-428.337555	124.172874	1462.450439	-450.260498	128.637573	1760.228027	-547.326965	432.446564	1167.918457	-510.855804	-203.473892	1197.471436	-437.654175	377.625336	870.665222	-368.970795	-177.454605	901.245667	-449.464020	99.699417	1056.899780	555.696594	7.707993	899.725037	544.960693	203.920563
-471.976471	229.328796	957.560181	-470.257629	-32.935165	961.073608	-553.943176	240.329483	574.818298	-502.827209	-91.638008	583.364319	-539.207825	271.260925	86.377350	-552.668945	-139.615616	102.784874	-515.231018	332.847839	1442.108276	-460.937469	-79.822250	1456.593628	-428.294098	124.110146	1462.433228	-450.193481	128.538635	1760.229248	-547.257385	432.401489	1167.935913	-510.832306	-203.477921	1197.421021	-437.543304	377.670013	870.675354	-368.905975	-177.500641	901.222961	-449.381256	99.646744	1056.915283	555.728943	7.583818	899.810730	544.884338	204.187592
-471.909546	229.306091	957.547363	-470.206909	-32.974735	961.071716	-553.901184	240.284058	574.806458	-502.835663	-91.678391	583.371704	-539.192261	271.259308	86.374626	-552.678528	-139.607224	102.808266	-515.182190	332.788177	1442.106934	-460.911224	-79.898605	1456.556641	-428.251770	124.052910	1462.440308	-450.124969	128.461731	1760.241089	-547.165283	432.354309	1167.942383	-510.816345	-203.489609	1197.407715	-437.432556	377.660217	870.707947	-368.842682	-177.532578	901.212830	-449.319519	99.618233	1056.907227	555.898132	7.364653	899.858276	545.008545	203.918625
-471.838013	229.247559	957.551819	-470.111572	-33.047565	961.081116	-553.867065	240.361649	574.832397	-502.813843	-91.653450	583.364258	-539.216492	271.248749	86.389351	-552.645020	-139.610382	102.786377	-515.121704	332.721039	1442.117065	-460.857697	-79.960129	1456.562622	-428.210449	123.986015	1462.416748	-450.063751	128.380753	1760.249634	-547.073547	432.319092	1167.978882	-510.772247	-203.521301	1197.401489	-437.295837	377.662262	870.732178	-368.751984	-177.559753	901.199341	-449.233612	99.556313	1056.913574	556.006226	7.060044	899.920837	545.128418	203.653183
-471.775757	229.248657	957.535400	-470.067627	-33.042885	961.054199	-553.823242	240.306839	574.819702	-502.746094	-91.646355	583.333496	-539.206421	271.252563	86.410843	-552.609070	-139.594330	102.765724	-515.060913	332.662140	1442.112549	-460.810944	-80.025421	1456.535034	-428.170319	123.929794	1462.412964	-450.000122	128.291367	1760.242676	-546.980469	432.261108	1167.964722	-510.727539	-203.575500	1197.358398	-437.155701	377.671875	870.745300	-368.679108	-177.601379	901.180908	-449.176544	99.553810	1056.891113	556.160095	6.743495	900.008179	545.246216	203.348816
-471.755310	229.202225	957.521973	-470.016724	-33.100227	961.032532	-553.744141	240.281311	574.828186	-502.714386	-91.633408	583.308472	-539.156311	271.243378	86.399765	-552.566467	-139.596481	102.769173	-515.034912	332.610382	1442.108765	-460.764130	-80.074593	1456.511475	-428.111450	123.861732	1462.404297	-449.948364	128.228546	1760.241821	-546.886108	432.233490	1167.969116	-510.673279	-203.610657	1197.323242	-437.020630	377.673584	870.783630	-368.606079	-177.626907	901.153503	-449.128967	99.501381	1056.870972	556.277466	6.390260	900.074341	545.324036	203.049438
-471.688568	229.153915	957.519348	-469.943054	-33.163864	961.061707	-553.689087	240.251617	574.829651	-502.739838	-91.685005	583.339294	-539.119507	271.234314	86.390831	-552.626953	-139.615402	102.789902	-514.968323	332.547852	1442.107788	-460.724243	-80.146248	1456.495239	-428.068817	123.801781	1462.385010	-449.892334	128.248260	1760.110840	-546.791443	432.140045	1167.978882	-510.593231	-203.638382	1197.291382	-436.856079	377.651398	870.796265	-368.526428	-177.658859	901.130432	-449.055115	99.457726	1056.883179	556.413818	6.043960	900.159119	545.415649	202.712830
-471.655304	229.160614	957.521362	-469.934479	-33.144661	961.018188	-553.705200	240.298874	574.838684	-502.665680	-91.665710	583.314270	-539.169922	271.252350	86.385803	-552.606628	-139.609573	102.779160	-514.916809	332.494965	1442.111938	-460.639954	-80.214500	1456.481689	-428.026093	123.742714	1462.368408	-449.812195	128.185150	1760.160522	-546.697021	432.111237	1167.980591	-510.515717	-203.701279	1197.294312	-436.685120	377.608978	870.819031	-368.424133	-177.694321	901.115417	-449.012329	99.451828	1056.857910	556.635864	5.528830	900.243469	545.770874	201.846588
-471.606689	229.145218	957.525330	-469.874115	-33.174747	961.004822	-553.651062	240.267090	574.809692	-502.647614	-91.766747	583.324036	-539.151062	271.248077	86.410469	-552.575256	-139.604568	102.829788	-514.827209	332.432465	1442.119385	-460.560883	-80.262474	1456.444946	-427.991211	123.687004	1462.341675	-449.746185	128.111237	1760.168701	-546.584961	432.046143	1167.979248	-510.450287	-203.777893	1197.263062	-436.523651	377.562714	870.844849	-368.338165	-177.703186	901.096252	-448.956146	99.423538	1056.852905	556.780457	5.150187	900.351440	545.897461	201.394547
-471.493622	229.114044	957.526611	-469.734558	-33.256241	961.045166	-553.609314	240.190506	574.815002	-502.587372	-91.767609	583.320007	-539.137695	271.243591	86.410286	-552.584595	-139.611649	102.828163	-514.785950	332.364258	1442.124634	-460.517639	-80.319984	1456.426270	-427.937073	123.637909	1462.339111	-449.700439	128.028854	1760.173218	-546.479126	431.989960	1167.971191	-510.364716	-203.822617	1197.206299	-436.371063	377.521301	870.850464	-368.232086	-177.694916	901.059631	-448.841003	99.383621	1056.875977	556.945313	4.736848	900.425110	546.030029	200.955978
-471.472504	229.082169	957.518494	-469.744293	-33.230476	961.016602	-553.527466	240.159439	574.811340	-502.508789	-91.779739	583.319153	-539.093933	271.238251	86.409241	-552.572205	-139.609802	102.827026	-514.737549	332.308167	1442.126099	-460.430969	-80.376686	1456.387695	-427.887878	123.578087	1462.309692	-449.645508	127.996147	1760.137939	-546.399536	431.940552	1167.956177	-510.255066	-203.876602	1197.195801	-436.220703	377.480225	870.866943	-368.152771	-177.689392	901.027039	-448.818024	99.370773	1056.853882	557.089478	4.295644	900.512024	546.178406	200.454193
-471.416565	229.062286	957.508118	-469.652710	-33.304222	961.013489	-553.510010	240.174194	574.823486	-502.487610	-91.858459	583.306458	-539.126343	271.238190	86.404472	-552.580078	-139.601532	102.805267	-514.680298	332.255188	1442.115479	-460.368195	-80.429787	1456.356201	-427.823578	123.552238	1462.300903	-449.592010	127.918243	1760.134033	-546.309326	431.897217	1167.944336	-510.137543	-203.926712	1197.155029	-436.068939	377.453461	870.878662	-368.050385	-177.693527	900.986938	-448.747803	99.329308	1056.847900	557.158691	3.956420	900.539063	546.129578	200.466156
-471.326477	229.059479	957.508728	-469.592957	-33.287174	960.991577	-553.460999	240.117371	574.812683	-502.483917	-91.947807	583.318970	-539.118347	271.234863	86.381760	-552.676819	-139.641846	102.831825	-514.629333	332.223511	1442.129028	-460.286621	-80.465958	1456.307373	-427.787445	123.488876	1462.261597	-449.535217	127.818970	1760.173584	-546.207520	431.864624	1167.953125	-510.043030	-203.975845	1197.094971	-435.937866	377.408844	870.857666	-367.983887	-177.698807	900.936584	-448.673309	99.325661	1056.837402	557.309204	3.440825	900.578491	546.312988	199.954208
-471.265259	229.048813	957.503235	-469.533173	-33.334145	960.972168	-553.412048	240.118942	574.812378	-502.614075	-92.271721	583.371765	-539.098450	271.211517	86.392349	-552.551758	-139.531387	102.768600	-514.564941	332.164948	1442.127808	-460.215485	-80.520790	1456.263306	-427.724976	123.449348	1462.239868	-449.470703	127.736694	1760.167969	-546.091858	431.797729	1167.938354	-509.936646	-204.031494	1197.045410	-435.809326	377.360352	870.883850	-367.865509	-177.667618	900.894409	-448.612610	99.291336	1056.825073	557.602844	2.719505	900.629700	546.782532	198.923004
-471.211914	228.992844	957.488403	-469.477020	-33.377575	960.971375	-553.376038	240.152008	574.819275	-502.588043	-92.353012	583.386475	-539.131287	271.215027	86.395103	-552.818665	-139.698410	102.887589	-514.487671	332.138794	1442.147461	-460.121002	-80.557640	1456.230713	-427.686279	123.403610	1462.209717	-449.423462	127.696747	1760.069336	-546.005432	431.734741	1167.933594	-509.845398	-204.043594	1196.994629	-435.668060	377.306488	870.893311	-367.806671	-177.670105	900.855835	-448.553680	99.247177	1056.816162	557.787781	2.079521	900.705566	547.011169	198.288422
-471.173035	228.998322	957.488892	-469.452942	-33.357403	960.919983	-553.330017	240.117630	574.824219	-502.463715	-92.280807	583.344116	-539.106445	271.212341	86.393181	-552.755920	-139.677414	102.889534	-514.458435	332.087372	1442.145264	-460.027557	-80.614357	1456.200439	-427.612732	123.381340	1462.217896	-449.321655	127.610458	1760.114746	-545.918396	431.679230	1167.920898	-509.742767	-204.048813	1196.943237	-435.522766	377.259003	870.916138	-367.714844	-177.664139	900.801819	-448.504517	99.239632	1056.787109	557.787598	1.531205	900.757629	547.004089	198.188431
-471.086731	228.960938	957.481628	-469.283630	-33.454227	960.975159	-553.261108	240.065369	574.806458	-502.368744	-92.240395	583.376099	-539.095825	271.203278	86.423683	-552.800903	-139.690567	102.902939	-514.390320	332.032166	1442.159668	-459.927979	-80.650337	1456.171021	-427.548889	123.344009	1462.206055	-449.240509	127.530281	1760.125732	-545.824707	431.624786	1167.951782	-509.644440	-204.030792	1196.908813	-435.396393	377.194305	870.925659	-367.606354	-177.644913	900.781372	-448.397156	99.202225	1056.815186	557.923157	0.853505	900.827271	547.204590	197.585358
-471.033051	228.947571	957.482544	-469.236816	-33.453766	960.973083	-553.192139	240.033096	574.827515	-502.374725	-92.374702	583.371643	-539.053223	271.202301	86.428764	-552.844971	-139.697128	102.914261	-514.335144	332.009094	1442.158569	-459.841370	-80.695190	1456.133057	-427.475037	123.301315	1462.189087	-449.170654	127.453270	1760.137695	-545.739441	431.567078	1167.940796	-509.580322	-204.024689	1196.833374	-435.290283	377.128998	870.948486	-367.525879	-177.633362	900.726318	-448.340973	99.194191	1056.813354	558.142090	-0.016012	900.949219	547.628723	196.458694
-470.994202	228.896835	957.466675	-469.162292	-33.504517	960.932800	-553.127380	239.986771	574.804016	-502.344208	-92.439804	583.367065	-539.034729	271.200348	86.425529	-552.838440	-139.697617	102.908875	-514.292969	331.977325	1442.145020	-459.734467	-80.763206	1456.102783	-427.415314	123.249420	1462.178833	-449.089478	127.365517	1760.127686	-545.648499	431.494995	1167.932617	-509.496796	-204.023361	1196.791992	-435.166565	377.058563	870.959412	-367.425781	-177.624054	900.688232	-448.275177	99.137383	1056.783325	558.306946	-0.718933	901.052246	547.897095	195.725632
-470.877563	228.945953	957.479858	-469.058716	-33.525978	960.919678	-553.106628	240.016327	574.811584	-502.269592	-92.418793	583.376648	-539.052063	271.202209	86.427902	-552.850586	-139.705002	102.913925	-514.251648	331.921112	1442.150757	-459.649323	-80.795235	1456.076782	-427.329987	123.217461	1462.157959	-449.011627	127.289215	1760.125488	-545.568115	431.458984	1167.918701	-509.411407	-204.002060	1196.744507	-435.070251	376.977203	870.980774	-367.302063	-177.604675	900.644897	-448.163971	99.139961	1056.783203	558.371887	-1.346724	901.149536	547.969910	195.559601
-470.860229	228.911469	957.470398	-469.007629	-33.539379	960.881226	-553.110352	239.988159	574.826660	-502.141235	-92.426056	583.360657	-539.050232	271.223053	86.415215	-552.829102	-139.698853	102.908417	-514.181580	331.880554	1442.133179	-459.568329	-80.818817	1456.033813	-427.255493	123.157166	1462.146240	-448.945557	127.194031	1760.178223	-545.492432	431.378021	1167.908569	-509.338928	-203.980194	1196.679932	-434.955811	376.904083	870.963745	-367.206421	-177.584656	900.596497	-448.108612	99.108231	1056.754639	558.610474	-2.162878	901.205811	548.547180	194.332199
-470.768372	228.905045	957.471863	-468.915161	-33.523323	960.868652	-553.019043	239.946381	574.827332	-502.030121	-92.397018	583.325562	-539.027588	271.214233	86.419189	-552.813171	-139.688324	102.906792	-514.124573	331.825653	1442.142700	-459.459656	-80.884315	1456.013184	-427.159210	123.110756	1462.117798	-448.863800	127.112152	1760.177490	-545.410706	431.288879	1167.883057	-509.239746	-203.958115	1196.618286	-434.865021	376.827332	870.977600	-367.086578	-177.568695	900.547241	-448.012695	99.108047	1056.748291	558.750061	-3.006538	901.300720	548.926025	193.558334
-470.695404	228.871307	957.469788	-468.803345	-33.586895	960.884460	-552.991028	239.912827	574.818665	-501.949188	-92.381004	583.341919	-539.033203	271.187592	86.429207	-552.748413	-139.684647	102.924164	-514.066650	331.786438	1442.169434	-459.370239	-80.926147	1455.969971	-427.096588	123.058090	1462.099365	-448.809692	126.964027	1760.283569	-545.345154	431.217255	1167.889282	-509.150177	-203.972183	1196.590698	-434.782410	376.724792	870.971619	-366.975464	-177.539764	900.527283	-447.924072	99.069084	1056.755981	558.833801	-3.828159	901.344238	549.276062	192.846451
-470.654877	228.824951	957.449768	-468.748810	-33.591923	960.869141	-552.977112	239.924744	574.814697	-501.894257	-92.462975	583.342529	-539.022888	271.196259	86.432426	-552.802063	-139.698746	102.938469	-513.980530	331.746674	1442.163818	-459.259094	-80.975494	1455.948242	-427.011230	123.007248	1462.105347	-448.705414	126.898651	1760.292969	-545.277771	431.120880	1167.896606	-509.065704	-203.970383	1196.548950	-434.673401	376.617096	870.988647	-366.855743	-177.492630	900.504395	-447.861816	99.046585	1056.734863	558.956116	-4.614793	901.383423	549.667725	192.072006
-470.569000	228.811356	957.467896	-468.643890	-33.615749	960.900513	-552.885193	239.820297	574.811584	-501.794342	-92.453690	583.337708	-538.974304	271.192688	86.444115	-552.726563	-139.673035	102.931976	-513.886719	331.714203	1442.190186	-459.152069	-81.020760	1455.943970	-426.938934	122.969864	1462.084961	-448.613129	126.828697	1760.295654	-545.206848	431.026031	1167.869385	-508.959167	-203.986969	1196.511597	-434.587341	376.493896	870.996582	-366.766418	-177.461105	900.477600	-447.774933	99.034279	1056.761475	559.102966	-5.377718	901.360901	550.169312	191.300217
-470.481232	228.768509	957.442017	-468.499451	-33.673862	960.911316	-552.839478	239.774673	574.782898	-500.127411	-90.037872	582.957520	-538.956421	271.140839	86.416588	-551.472168	-139.292801	102.596024	-513.814148	331.671021	1442.165405	-459.044952	-81.060829	1455.909790	-426.849365	122.933220	1462.053833	-448.511047	126.770592	1760.304688	-545.137146	430.969635	1167.875732	-508.850372	-204.010590	1196.484985	-434.516724	376.337097	871.015869	-366.647705	-177.417236	900.448853	-447.656464	99.002098	1056.753174	559.251587	-6.089208	901.337646	550.477844	191.033676
-470.428772	228.754837	957.442078	-468.438995	-33.668018	960.894043	-552.638550	239.567719	574.733276	-501.570160	-92.254082	583.432678	-538.812195	271.128418	86.392509	-552.681885	-139.665222	102.906265	-513.737122	331.638519	1442.162109	-458.936859	-81.093407	1455.889893	-426.753937	122.871368	1462.051758	-448.411499	126.705803	1760.306274	-545.092957	430.872894	1167.880981	-508.741943	-204.053696	1196.463867	-434.535278	376.348602	870.991333	-366.565002	-177.369278	900.413391	-447.590485	98.992546	1056.742432	559.047363	-7.337659	901.288452	550.853210	190.140457
-470.363495	228.738602	957.419556	-468.395477	-33.665829	960.850403	-552.618958	239.557312	574.741821	-500.895020	-91.596779	583.123352	-538.810852	271.128876	86.392059	-552.176086	-139.506348	102.806801	-513.620483	331.576050	1442.165039	-458.841095	-81.140900	1455.863159	-426.665314	122.853645	1462.017090	-448.310974	126.644653	1760.298218	-545.017517	430.804352	1167.870605	-508.614380	-204.071884	1196.433716	-434.484161	376.214905	870.986877	-366.449677	-177.324280	900.402588	-447.516937	98.976036	1056.705200	559.210999	-8.268659	901.254456	551.424561	189.222595
-470.307831	228.727844	957.421814	-468.291199	-33.720562	960.838501	-552.630920	239.567642	574.770203	-500.948181	-91.811867	583.142639	-538.853638	271.137787	86.386322	-552.310974	-139.566345	102.824638	-513.542969	331.550964	1442.167480	-458.735138	-81.178696	1455.855347	-426.571167	122.816521	1461.988892	-448.161377	126.692207	1760.160889	-544.953308	430.728241	1167.878418	-508.502350	-204.122772	1196.422974	-434.424347	376.065247	870.985291	-366.346008	-177.289474	900.375183	-447.434509	98.941872	1056.699951	559.287537	-9.215605	901.242310	551.911743	188.411499
-470.203583	228.638275	957.399048	-468.120575	-33.764652	960.878113	-552.616638	239.584595	574.771790	-501.221313	-92.061081	583.393066	-538.860352	271.134491	86.393631	-552.559387	-139.634644	102.886673	-513.422424	331.516937	1442.182495	-458.612579	-81.208748	1455.811401	-426.486816	122.772850	1461.957642	-448.058502	126.595566	1760.208862	-544.909241	430.642853	1167.880371	-508.341705	-204.160263	1196.403564	-434.370544	375.935333	870.991028	-366.267487	-177.243820	900.319336	-447.301910	98.903969	1056.708984	559.611877	-10.315576	901.208374	552.729187	187.006470
-470.174194	228.642563	957.408997	-468.118164	-33.741837	960.849243	-552.563599	239.540405	574.764648	-501.012482	-92.186897	583.216797	-538.858643	271.139404	86.416176	-552.512695	-139.633652	102.881035	-513.328003	331.490173	1442.167358	-458.488983	-81.247444	1455.789917	-426.379333	122.746857	1461.926514	-447.954010	126.516647	1760.211670	-544.834595	430.584839	1167.876099	-508.230103	-204.204636	1196.368774	-434.332336	375.817963	870.975464	-366.164948	-177.173309	900.306702	-447.259369	98.901077	1056.693726	559.962891	-11.264226	901.149109	553.444092	186.057755
-470.093018	228.609314	957.386597	-467.970978	-33.813164	960.871094	-552.543518	239.560623	574.762512	-501.030762	-92.057968	583.382874	-538.837097	271.140930	86.424591	-552.597900	-139.657974	102.886673	-513.228088	331.439178	1442.166138	-458.384644	-81.289284	1455.768066	-426.294464	122.717690	1461.924194	-447.828003	126.485382	1760.168091	-544.778870	430.550720	1167.870728	-508.111633	-204.229721	1196.352783	-434.312164	375.718842	870.955566	-366.087036	-177.140976	900.291748	-447.147003	98.870529	1056.693604	560.222778	-12.135223	901.075317	554.020081	185.207138
-470.008789	228.592270	957.394165	-467.869476	-33.833153	960.887756	-552.432617	239.455429	574.732788	-500.875366	-92.181290	583.228088	-538.804382	271.132690	86.391281	-552.569153	-139.644363	102.907837	-513.121216	331.418274	1442.153076	-458.258881	-81.300720	1455.756226	-426.203064	122.697105	1461.906494	-447.735229	126.386696	1760.209106	-544.725464	430.486938	1167.865234	-508.008453	-204.245941	1196.309937	-434.297546	375.607300	870.958130	-365.980469	-177.096054	900.262817	-447.052124	98.856819	1056.705200	560.502808	-12.958372	901.027405	554.534180	184.833527
-469.916473	228.575317	957.389709	-467.771576	-33.823090	960.880066	-552.379578	239.442169	574.746582	-500.761780	-92.198296	583.211609	-538.796997	271.131561	86.390320	-552.495300	-139.629471	102.922379	-513.014160	331.386658	1442.153442	-458.152344	-81.334885	1455.720093	-426.115265	122.668327	1461.887329	-447.617676	126.322388	1760.212036	-544.648804	430.447449	1167.857788	-507.901337	-204.256210	1196.278931	-434.277527	375.536072	870.939697	-365.890228	-177.062515	900.241760	-446.954163	98.852806	1056.698486	560.899841	-14.056752	901.013672	555.448181	183.401810
-469.848907	228.478928	957.375305	-467.621246	-33.873623	960.928284	-552.341003	239.408936	574.727478	-500.727692	-92.270302	583.223877	-538.782898	271.130249	86.388268	-552.573975	-139.633331	102.960175	-512.912292	331.374176	1442.158447	-458.043304	-81.375687	1455.704956	-426.025635	122.655998	1461.872803	-447.500488	126.273674	1760.201416	-544.620789	430.395447	1167.864380	-507.813385	-204.230515	1196.252319	-434.281097	375.459351	870.928589	-365.810547	-177.042633	900.192444	-446.855072	98.809753	1056.717163	561.155334	-14.854464	900.941406	555.993652	182.954147
-469.782532	228.495056	957.363220	-467.560730	-33.890862	960.861755	-552.311279	239.436127	574.763184	-500.543396	-92.187981	583.201172	-538.779419	271.134583	86.416916	-552.196228	-139.439362	102.842369	-512.834839	331.331879	1442.134277	-457.910004	-81.426796	1455.677612	-425.917114	122.612839	1461.853394	-447.423096	126.215897	1760.151489	-544.554688	430.337830	1167.849365	-507.714600	-204.222626	1196.211914	-434.268463	375.373413	870.906860	-365.723389	-177.021637	900.151428	-446.767212	98.788399	1056.672729	561.469421	-15.855748	900.848083	556.748413	182.063995
-469.732513	228.499100	957.360718	-467.500397	-33.881222	960.797363	-552.302490	239.414047	574.771423	-500.453796	-92.212860	583.141296	-538.798645	271.124207	86.423912	-552.475159	-139.600159	102.960205	-512.730774	331.318451	1442.126831	-457.798462	-81.466194	1455.653198	-425.832794	122.592049	1461.835327	-447.292328	126.166023	1760.132446	-544.493164	430.310120	1167.850464	-507.626862	-204.203888	1196.154175	-434.244110	375.318420	870.885498	-365.611694	-177.023972	900.096497	-446.697296	98.773209	1056.636230	561.838196	-16.738642	900.717224	557.550232	181.203522
-469.625824	228.497360	957.353149	-467.388824	-33.896816	960.768066	-552.231384	239.418961	574.794495	-500.621429	-92.650162	583.210510	-538.798279	271.123718	86.424995	-552.692139	-139.688690	103.017906	-512.631592	331.279755	1442.134399	-457.671387	-81.503166	1455.617432	-425.744110	122.553772	1461.808350	-447.174805	126.108345	1760.141968	-544.444946	430.278534	1167.846069	-507.531555	-204.179398	1196.129639	-434.270264	375.241333	870.868591	-365.518311	-177.014542	900.069641	-446.584473	98.756821	1056.617065	562.462524	-17.673277	900.585999	558.675720	179.858978
-469.544189	228.446060	957.346130	-467.257477	-33.945042	960.773315	-552.285950	239.487946	574.816162	-500.433868	-92.485474	583.152588	-538.843140	271.115723	86.438164	-552.308777	-139.486801	102.861336	-512.505432	331.244965	1442.142944	-457.546265	-81.557770	1455.611450	-425.638794	122.528450	1461.792725	-447.036285	126.064034	1760.143555	-544.383728	430.239258	1167.856689	-507.442780	-204.164795	1196.063110	-434.270935	375.194794	870.845215	-365.415588	-177.006180	900.009155	-446.477875	98.715790	1056.616089	562.847656	-18.479748	900.485535	559.452026	179.477051
-469.441254	228.429123	957.337524	-467.121765	-33.963650	960.783875	-552.244751	239.509674	574.821899	-500.453308	-92.746460	583.216919	-538.872437	271.120178	86.458641	-552.479065	-139.535538	102.901184	-512.384033	331.219238	1442.148193	-457.427734	-81.592567	1455.590088	-425.559601	122.505913	1461.780151	-446.913391	126.020554	1760.145630	-544.337769	430.181183	1167.872314	-507.360596	-204.136841	1196.031860	-434.279297	375.133453	870.824646	-365.307220	-176.984558	899.971619	-446.361786	98.707855	1056.617554	563.497620	-19.408594	900.344482	560.709839	178.138428
-469.314301	228.424286	957.351257	-466.992004	-33.993977	960.799255	-552.213684	239.504364	574.847717	-500.344635	-92.777252	583.223877	-538.883789	271.102722	86.457512	-552.409790	-139.516525	102.945099	-512.287048	331.182068	1442.140259	-457.327881	-81.617271	1455.567749	-425.464172	122.472351	1461.767090	-446.759033	125.987778	1760.197144	-544.284546	430.165771	1167.873291	-507.272369	-204.128387	1196.005493	-434.267303	375.087555	870.827209	-365.206116	-176.981155	899.955444	-446.234100	98.690964	1056.632324	564.042542	-20.207899	900.157043	561.777466	177.424683
-469.207275	228.387604	957.354675	-466.830536	-34.037796	960.839111	-552.142883	239.507813	574.857666	-500.246429	-92.850471	583.228271	-539.004944	271.247131	86.620766	-552.778687	-139.707352	103.086967	-512.176697	331.159241	1442.131714	-457.182770	-81.646774	1455.568848	-425.351135	122.437119	1461.757813	-446.630798	125.945862	1760.192261	-544.233337	430.109100	1167.871216	-507.174622	-204.115662	1195.996460	-434.270660	375.037567	870.808228	-365.109375	-176.977158	899.938721	-446.111359	98.668686	1056.656250	564.581787	-21.022688	899.977417	562.933228	176.675766
-469.156158	228.371262	957.352783	-466.808014	-33.997616	960.791443	-552.101501	239.495331	574.858704	-500.100433	-92.843330	583.179688	-538.878418	271.101563	86.454933	-552.759583	-139.715530	103.110672	-512.046997	331.131714	1442.115723	-457.063324	-81.691704	1455.551636	-425.234314	122.409004	1461.733765	-446.486206	125.943001	1760.155151	-544.185120	430.078094	1167.860352	-507.062256	-204.136307	1195.992554	-434.265228	375.007111	870.780518	-365.007019	-176.974564	899.916687	-446.050781	98.661674	1056.626465	565.022766	-21.683115	899.805359	563.818604	176.507019
-469.073090	228.384567	957.337280	-466.714996	-33.999538	960.766541	-552.054138	239.475952	574.864319	-499.953156	-92.855057	583.160828	-539.126099	271.371948	86.719307	-552.736816	-139.704132	103.106590	-511.914001	331.086792	1442.135254	-456.940582	-81.719223	1455.524048	-425.127167	122.371071	1461.741211	-446.411743	125.771339	1760.290039	-544.129150	430.025360	1167.870972	-506.939453	-204.168274	1195.954712	-434.261566	374.976624	870.748657	-364.896149	-176.988937	899.899353	-445.950531	98.664673	1056.603516	565.594116	-22.398367	899.598022	565.057129	175.961258
-468.948822	228.415604	957.350159	-466.621704	-33.976807	960.726440	-552.085022	239.865417	574.977905	-499.829102	-92.885384	583.132324	-538.970215	271.118256	86.514458	-552.383545	-139.535538	103.012482	-511.778595	331.071838	1442.117065	-456.834381	-81.737770	1455.502563	-424.995453	122.320930	1461.709229	-446.274323	125.725594	1760.279297	-544.071655	429.984497	1167.862305	-506.830963	-204.225708	1195.943970	-434.233978	374.932190	870.736023	-364.802979	-177.023331	899.869995	-445.832458	98.669296	1056.588135	566.417419	-23.157642	899.397888	566.603821	174.800140
-468.834290	228.404068	957.339233	-466.506989	-33.971428	960.685791	-551.927490	239.483109	574.889648	-499.696747	-92.884277	583.110779	-539.183167	271.465942	86.824738	-552.371094	-139.499451	103.004433	-511.674683	331.025757	1442.104126	-456.703003	-81.769104	1455.479126	-424.887054	122.302109	1461.680664	-446.145782	125.675598	1760.262329	-544.012878	429.957581	1167.861572	-506.707947	-204.261566	1195.917114	-434.229401	374.906769	870.721008	-364.691193	-177.011520	899.864929	-445.709564	98.655319	1056.560669	567.073669	-23.745996	899.189636	567.941040	174.264145
-468.771851	228.346252	957.298584	-466.397675	-34.045704	960.685364	-551.823181	239.417938	574.858337	-499.545563	-92.868729	583.066528	-539.155701	271.492981	86.839813	-552.289612	-139.479233	103.029259	-511.571655	331.020416	1442.091431	-456.579193	-81.796295	1455.460449	-424.766754	122.259926	1461.656982	-446.012695	125.637672	1760.260254	-543.946045	429.925629	1167.862915	-506.596252	-204.317368	1195.910522	-434.223755	374.894470	870.693542	-364.575256	-177.029968	899.860840	-445.615845	98.608109	1056.538086	567.769470	-24.117744	898.981750	569.184265	173.925797
-468.679565	228.355316	957.284729	-466.297607	-34.032162	960.641785	-551.762817	239.392380	574.846436	-499.446747	-92.894417	583.061035	-539.153137	271.540497	86.834206	-552.331970	-139.483948	103.033234	-511.464996	330.983917	1442.071655	-456.475342	-81.804970	1455.451782	-424.665070	122.240044	1461.639771	-445.869019	125.607040	1760.244873	-543.877930	429.916656	1167.853149	-506.464844	-204.357269	1195.927002	-434.193970	374.901428	870.646729	-364.476563	-177.062744	899.853943	-445.505066	98.609146	1056.506226	568.219971	-24.342371	898.775208	570.121643	174.138138
-468.546387	228.319534	957.270142	-466.168152	-34.083252	960.663757	-551.673889	239.356888	574.871399	-499.289948	-92.850594	583.058105	-539.119019	271.544067	86.811874	-552.290588	-139.469864	103.048981	-511.346924	330.944916	1442.056519	-456.335449	-81.832375	1455.461670	-424.542725	122.222221	1461.604858	-445.724884	125.567345	1760.243530	-543.807861	429.887207	1167.849609	-506.352905	-204.398407	1195.934570	-434.173309	374.894684	870.649780	-364.357697	-177.093552	899.862854	-445.375305	98.578880	1056.510010	568.974915	-25.054152	898.590820	571.808044	173.541199
-468.467773	228.311539	957.279846	-466.073425	-34.092026	960.659058	-551.620361	239.325623	574.867981	-499.044769	-92.625298	582.974121	-539.113220	271.551453	86.823753	-552.149841	-139.409744	103.026360	-511.366638	330.806641	1441.863159	-456.214722	-81.867912	1455.453125	-424.442413	122.191978	1461.579834	-445.591309	125.527260	1760.239258	-543.743469	429.903290	1167.804443	-506.244568	-204.425385	1195.935791	-434.136017	374.928497	870.616150	-364.261383	-177.164383	899.860535	-445.279358	98.566536	1056.510498	569.406067	-25.223476	898.601196	572.807251	173.845200
-468.346161	228.330338	957.289856	-465.954834	-34.091164	960.654846	-551.646667	239.441772	574.931763	-499.087463	-92.879562	583.009827	-539.122314	271.584839	86.821007	-552.295349	-139.469116	103.108780	-511.237427	330.774872	1441.867432	-456.074707	-81.880646	1455.436401	-424.318634	122.159988	1461.572876	-445.447083	125.490242	1760.233887	-543.649475	429.886261	1167.812622	-506.129456	-204.447678	1195.951172	-434.101685	374.936554	870.607666	-364.131866	-177.190277	899.866821	-445.157104	98.570747	1056.513062	570.069885	-25.462217	898.502625	574.172363	173.577866
-468.181976	228.300858	957.269653	-465.766449	-34.154640	960.683044	-551.496155	239.350433	574.898499	-498.730835	-92.561653	582.964050	-539.040955	271.579620	86.804359	-552.069519	-139.372314	103.030228	-511.101868	330.756165	1441.856079	-455.965027	-81.915146	1455.416992	-424.210571	122.121071	1461.537476	-445.308044	125.455406	1760.232666	-543.556702	429.883423	1167.811035	-506.040588	-204.471985	1195.928589	-434.069427	374.928925	870.556274	-364.027954	-177.246979	899.850525	-444.987396	98.544075	1056.518188	570.485535	-25.312117	898.366455	575.044617	173.653305
-468.113770	228.324722	957.269836	-465.731567	-34.129574	960.646118	-551.450867	239.328720	574.899048	-498.580292	-92.494087	582.925903	-539.012756	271.555664	86.807480	-552.039551	-139.367737	103.044975	-510.959595	330.744019	1441.865967	-455.842468	-81.943634	1455.409546	-424.116943	122.111046	1461.523682	-445.173370	125.454597	1760.181641	-543.458374	429.854675	1167.830078	-505.935333	-204.482239	1195.912598	-434.041412	374.976959	870.547729	-363.892792	-177.340805	899.841919	-444.914978	98.552086	1056.495361	570.977295	-25.253918	898.267578	576.130493	173.729828
-468.015778	228.269043	957.245972	-465.637604	-34.132332	960.623230	-551.369141	239.326767	574.899719	-498.579468	-92.438164	583.011047	-539.013855	271.558777	86.796066	-552.061646	-139.381775	103.067245	-510.722534	330.847809	1442.034790	-455.705261	-81.980103	1455.398926	-424.000061	122.079178	1461.509277	-445.056030	125.394447	1760.213501	-543.354309	429.826569	1167.837769	-505.828461	-204.507263	1195.890503	-434.001343	375.013123	870.544617	-363.763062	-177.416840	899.823059	-444.804230	98.523285	1056.468628	571.549683	-25.458649	898.190186	577.527893	173.197800
-467.925720	228.258255	957.244629	-465.523376	-34.188866	960.631104	-551.330627	239.343811	574.906616	-498.545746	-92.434341	583.054626	-538.970825	271.554535	86.788948	-552.070557	-139.366425	103.057510	-510.584442	330.814636	1442.035767	-455.579712	-82.005539	1455.366699	-423.894623	122.068604	1461.481079	-444.940063	125.370743	1760.207520	-543.257568	429.843262	1167.840942	-505.722504	-204.503860	1195.891357	-433.954987	375.049408	870.510681	-363.639587	-177.513062	899.817017	-444.693329	98.494865	1056.469849	572.283142	-25.038631	897.396423	578.731995	173.622269
-467.818085	228.236191	957.242371	-465.406616	-34.195541	960.616394	-551.290161	239.315460	574.924133	-498.193878	-92.356918	582.884155	-538.992554	271.556732	86.774422	-551.851929	-139.300797	103.043968	-510.464203	330.793640	1442.029907	-455.461395	-82.035347	1455.342773	-423.788635	122.045334	1461.459351	-444.782257	125.427017	1760.117676	-543.165527	429.832764	1167.852295	-505.615051	-204.525696	1195.847412	-433.916168	375.099030	870.507263	-363.501617	-177.576675	899.811401	-444.577271	98.476723	1056.460571	572.027466	-25.018515	897.624451	579.050476	174.021835
-467.717346	228.212112	957.237854	-465.293610	-34.196743	960.605164	-551.230042	239.309418	574.911011	-497.774902	-91.880730	582.755005	-538.965698	271.541016	86.774590	-551.616089	-139.217743	103.004379	-510.354187	330.777344	1442.029297	-455.338409	-82.058609	1455.338989	-423.687744	122.001564	1461.452271	-444.659698	125.411453	1760.119629	-543.082764	429.831757	1167.879761	-505.508209	-204.553101	1195.847046	-433.860535	375.136444	870.494080	-363.394867	-177.702469	899.793579	-444.460693	98.462814	1056.450562	572.115479	-24.816265	897.742737	579.440430	174.169556
-467.611969	228.135605	957.225830	-465.172241	-34.251026	960.603943	-551.155762	239.288940	574.909851	-497.545410	-91.733864	582.780457	-538.940613	271.551239	86.771202	-551.501221	-139.178406	102.976555	-510.352783	330.645996	1441.867798	-455.225891	-82.078865	1455.334961	-423.563873	121.988113	1461.443237	-444.535187	125.376442	1760.121704	-543.002136	429.876099	1167.868652	-505.388245	-204.593536	1195.841797	-433.779999	375.188507	870.510315	-363.258850	-177.781647	899.785950	-444.346649	98.402924	1056.443604	572.221558	-24.263464	897.772888	579.409912	174.256287
-467.523071	228.135925	957.220337	-465.071289	-34.257648	960.585266	-551.110962	239.283066	574.926392	-496.880402	-90.764801	582.612549	-538.952576	271.552673	86.771255	-551.026794	-139.055237	102.870537	-510.143250	330.728333	1442.031738	-455.129608	-82.109032	1455.301392	-423.466003	121.955482	1461.435303	-444.421387	125.357361	1760.135742	-542.891357	429.833008	1167.909302	-505.267212	-204.634445	1195.835693	-433.704529	375.211578	870.495483	-363.152222	-177.854492	899.775757	-444.243347	98.395874	1056.429810	572.147583	-23.489338	897.855652	579.055359	174.457657
-467.403870	228.084518	957.207825	-464.930908	-34.278492	960.614014	-551.039490	239.256638	574.946350	-498.213287	-93.046555	582.964111	-538.940369	271.534943	86.799873	-552.177612	-139.412308	103.186722	-509.979492	330.739319	1442.043213	-454.990936	-82.118034	1455.293701	-423.348145	121.948883	1461.435059	-444.294312	125.327347	1760.141113	-542.784119	429.838318	1167.927490	-505.139038	-204.675430	1195.820923	-433.607300	375.259003	870.496277	-363.021973	-177.960983	899.772644	-444.111420	98.377075	1056.437134	571.585449	-22.472637	897.789917	578.281494	174.918442
-467.308502	228.084274	957.206787	-464.851807	-34.303886	960.596863	-550.994141	239.262436	574.943420	-498.193359	-93.196259	582.990723	-538.946533	271.545319	86.800804	-552.188171	-139.430527	103.226334	-509.845856	330.710999	1442.054565	-454.888367	-82.131821	1455.295532	-423.224365	121.909225	1461.414185	-444.171814	125.303017	1760.138062	-542.675720	429.871277	1167.943481	-505.010162	-204.745438	1195.841431	-433.506836	375.305664	870.506104	-362.926239	-178.027374	899.757263	-444.015045	98.356804	1056.426025	572.148987	-22.927521	897.765259	579.343872	175.345596
-467.206238	228.051956	957.220337	-464.774445	-34.291721	960.574707	-550.929810	239.244019	574.929382	-498.068512	-93.220558	582.951965	-538.945984	271.516052	86.827499	-552.510315	-139.596603	103.346428	-509.714783	330.696320	1442.056030	-454.784302	-82.145668	1455.274292	-423.101074	121.891350	1461.420776	-444.043762	125.269730	1760.143188	-542.557983	429.866852	1167.958984	-504.881653	-204.795731	1195.820313	-433.404877	375.354401	870.513123	-362.806335	-178.121689	899.761963	-443.919434	98.331635	1056.420654	572.275269	-22.567606	897.817932	579.515015	175.822098
-467.112976	228.039566	957.212891	-464.686066	-34.294350	960.561462	-550.865417	239.256638	574.955505	-498.002319	-93.242599	582.953491	-538.926819	271.497345	86.807304	-552.455688	-139.577896	103.343483	-509.571838	330.690826	1442.092773	-454.669189	-82.147621	1455.258545	-422.985046	121.874565	1461.400146	-443.897278	125.281662	1760.097900	-542.431335	429.876282	1167.997437	-504.750275	-204.866135	1195.853882	-433.279205	375.388733	870.524719	-362.694763	-178.193176	899.752197	-443.817017	98.321701	1056.407715	572.208618	-21.971437	897.846680	579.294128	176.427719
-466.998718	228.016693	957.209961	-464.553162	-34.309120	960.583008	-550.814697	239.244644	574.958130	-497.912201	-93.260277	582.956665	-538.933289	271.500580	86.861511	-552.480835	-139.577499	103.369217	-509.432678	330.672119	1442.088989	-454.532959	-82.163170	1455.257813	-422.868103	121.865303	1461.384155	-443.775818	125.222977	1760.152588	-542.317078	429.860382	1167.996338	-504.632202	-204.910995	1195.859131	-433.133331	375.429840	870.538330	-362.589294	-178.271194	899.751892	-443.685089	98.313667	1056.415039	572.278259	-21.492325	897.930359	579.205078	176.704849
-466.911743	228.035202	957.200867	-464.508759	-34.331139	960.565063	-550.760254	239.262878	574.985046	-497.779755	-93.173325	582.935364	-538.869812	271.494110	86.873634	-552.399780	-139.540268	103.346001	-509.298096	330.647736	1442.113770	-454.413116	-82.173553	1455.247070	-422.744873	121.837807	1461.377441	-443.681580	125.099884	1760.237061	-542.187622	429.862885	1168.023560	-504.511414	-204.950851	1195.859131	-433.011017	375.490631	870.540710	-362.464539	-178.351257	899.767761	-443.605408	98.304878	1056.398438	572.502625	-21.366920	897.912354	580.534973	176.748947
-466.804138	227.984085	957.209106	-464.381317	-34.338432	960.578308	-550.700134	239.236969	574.973328	-497.803833	-93.211769	582.945313	-538.870239	271.501831	86.868645	-552.409912	-139.552170	103.406471	-509.173859	330.644135	1442.094482	-454.283813	-82.164375	1455.253540	-422.636932	121.811211	1461.340454	-443.537476	125.073067	1760.228271	-542.057861	429.866791	1168.030396	-504.403625	-204.980789	1195.848145	-432.870605	375.533478	870.543823	-362.371796	-178.430939	899.755310	-443.483093	98.279488	1056.407959	571.959656	-20.734739	898.265442	580.005432	177.211960
-466.729584	228.010315	957.204407	-464.339294	-34.330555	960.532471	-550.636169	239.245224	574.967712	-497.755981	-93.211792	582.960327	-538.892517	271.494751	86.869804	-552.391724	-139.528763	103.383461	-509.050873	330.627319	1442.109009	-454.171753	-82.207504	1455.231079	-422.521942	121.814941	1461.328247	-443.382751	125.158363	1760.102783	-541.927124	429.872925	1168.034668	-504.295715	-205.002045	1195.861084	-432.720764	375.582916	870.522644	-362.276398	-178.499237	899.735352	-443.397827	98.278564	1056.376953	572.008850	-19.701626	897.860596	579.633057	177.995865
-466.597961	228.020844	957.206604	-464.255585	-34.305054	960.535889	-550.563477	239.196182	574.961609	-497.718842	-93.182907	582.961304	-538.851013	271.513306	86.871445	-552.375732	-139.514343	103.387398	-508.937500	330.606750	1442.102905	-454.059235	-82.203957	1455.232544	-422.411438	121.798691	1461.308594	-443.244507	125.040558	1760.232422	-541.778442	429.890198	1168.042603	-504.197357	-205.017975	1195.856445	-432.567871	375.629608	870.530823	-362.141327	-178.541962	899.759705	-443.283417	98.293106	1056.378174	571.656921	-18.691257	897.560486	578.958618	179.329514
-466.475250	228.028412	957.205811	-464.146179	-34.353733	960.557129	-550.479614	239.200623	574.961975	-497.711731	-93.211418	582.942200	-538.838989	271.497620	86.885841	-552.395020	-139.523331	103.394554	-508.803986	330.599640	1442.111694	-453.928253	-82.236664	1455.241455	-422.278198	121.778793	1461.298828	-443.098236	125.023354	1760.244629	-541.629700	429.904999	1168.068481	-504.109528	-205.037033	1195.841675	-432.430908	375.664917	870.530701	-362.008423	-178.607986	899.779907	-443.161011	98.279358	1056.386963	571.904053	-18.333033	897.502258	578.675842	180.200546
-466.394440	228.019897	957.214661	-464.059235	-34.364029	960.564087	-550.438110	239.226273	574.984070	-497.642273	-93.177650	582.949280	-538.879761	271.498779	86.900421	-552.317993	-139.499619	103.395668	-508.701538	330.586609	1442.122314	-453.801758	-82.234261	1455.265625	-422.179199	121.762436	1461.291626	-442.952545	125.020470	1760.266113	-541.504333	429.934784	1168.093994	-504.010864	-205.026352	1195.866089	-432.291809	375.687042	870.551453	-361.891663	-178.675674	899.796143	-443.071716	98.269791	1056.393555	570.829956	-16.980236	897.797974	577.693848	180.953217
-466.299225	228.016083	957.206665	-463.966248	-34.358006	960.569580	-550.458679	239.573456	575.081360	-497.589966	-93.211403	582.941650	-539.026367	271.497833	86.920364	-552.308655	-139.501953	103.403702	-508.566040	330.559845	1442.127197	-453.694763	-82.279617	1455.260742	-422.053925	121.755234	1461.285645	-442.811035	125.015617	1760.279785	-541.363403	429.945801	1168.099243	-503.941162	-205.049088	1195.859497	-432.124390	375.678955	870.564209	-361.774048	-178.724762	899.802063	-442.979187	98.275772	1056.392578	570.129639	-16.313631	898.017944	577.287537	182.613754
-466.177948	227.959946	957.202148	-463.803436	-34.432014	960.625244	-550.248474	239.150421	574.940735	-497.484039	-93.150391	582.965393	-538.926880	271.486877	86.892159	-552.292725	-139.499451	103.400108	-508.427368	330.538666	1442.116577	-453.557617	-82.279625	1455.244629	-421.924683	121.749519	1461.264771	-442.642914	125.106087	1760.184570	-541.211060	429.936157	1168.102783	-503.845764	-205.028320	1195.848267	-431.972900	375.700226	870.583374	-361.657166	-178.794144	899.795532	-442.842957	98.236404	1056.419189	569.653381	-14.486515	897.758911	576.253540	183.770660
-466.108551	228.003998	957.192566	-463.803436	-34.382732	960.555664	-550.192627	239.142715	574.962219	-497.420227	-93.179901	582.918091	-538.970825	271.497742	86.891586	-552.288452	-139.517593	103.407280	-508.283051	330.545349	1442.130737	-453.442108	-82.313766	1455.230225	-421.811554	121.726608	1461.243774	-442.510010	125.094894	1760.170898	-541.072388	429.945251	1168.101318	-503.774292	-205.036209	1195.830200	-431.830597	375.697815	870.571899	-361.566986	-178.836349	899.790466	-442.782867	98.255112	1056.374146	568.978027	-12.936405	897.701294	575.326599	185.258087
-466.026764	227.972458	957.162048	-463.691162	-34.402016	960.563599	-550.095947	239.105423	574.928650	-497.377167	-93.232666	582.921814	-538.942139	271.460236	86.888199	-552.390564	-139.531799	103.462776	-508.133240	330.535583	1442.131714	-453.331848	-82.325829	1455.199463	-421.659515	121.719131	1461.222656	-442.364532	125.114258	1760.129272	-540.907471	429.951965	1168.108765	-503.667999	-205.039825	1195.802002	-431.659821	375.745209	870.585815	-361.424011	-178.858215	899.789795	-442.673340	98.246719	1056.359741	568.457214	-11.653152	897.698914	575.103699	186.176804
-465.927734	228.024384	957.172668	-463.641724	-34.378304	960.506287	-550.062500	239.156647	574.942200	-497.250519	-93.180573	582.944214	-538.932434	271.452454	86.894974	-551.800415	-139.153305	103.196053	-507.982605	330.528778	1442.115112	-453.220032	-82.341400	1455.170898	-421.520233	121.702896	1461.200562	-442.219055	125.117302	1760.132690	-540.750977	429.938171	1168.080322	-503.574005	-205.033783	1195.769409	-431.471313	375.758301	870.593506	-361.309692	-178.889786	899.775208	-442.582336	98.255051	1056.333130	567.840515	-10.173258	897.697693	574.593201	187.548355
-465.875427	227.949677	957.138489	-463.581055	-34.385777	960.514954	-549.981934	239.119034	574.916077	-497.253357	-93.213547	582.915039	-538.921143	271.357910	86.875938	-551.705688	-139.086273	103.152840	-507.827789	330.528778	1442.121948	-453.097839	-82.337929	1455.160278	-421.400543	121.689453	1461.174927	-442.087585	125.090561	1760.154419	-540.578247	429.946655	1168.083618	-503.458405	-205.049637	1195.742798	-431.319519	375.803894	870.613953	-361.217529	-178.939758	899.753723	-442.504822	98.231056	1056.315308	567.308716	-8.584970	897.738464	574.052856	189.218216
-465.794159	227.953369	957.162720	-463.527466	-34.360138	960.498901	-549.903015	239.147629	574.924072	-497.136871	-93.144669	582.889526	-538.888184	271.242859	86.859482	-552.409058	-139.745209	103.489159	-507.652985	330.529816	1442.137573	-452.990906	-82.342522	1455.143433	-421.252808	121.678734	1461.165283	-441.928711	125.076347	1760.156006	-540.406189	429.947052	1168.090454	-503.339661	-205.092438	1195.748413	-431.149506	375.805054	870.632813	-361.129395	-178.929306	899.734131	-442.433746	98.228569	1056.318848	566.701477	-6.895585	897.833069	573.412109	191.035461
-465.722504	227.904907	957.145081	-463.438385	-34.387177	960.534973	-549.824280	239.113144	574.903809	-497.141663	-93.239281	582.909546	-538.600952	270.985046	86.575455	-551.758606	-139.140213	103.215576	-507.491669	330.550049	1442.136597	-452.873627	-82.334541	1455.136108	-421.123474	121.657669	1461.139526	-441.785370	125.116493	1760.052490	-540.238037	429.958984	1168.097290	-503.236755	-205.106308	1195.757446	-430.989380	375.782135	870.652222	-361.053955	-178.959305	899.742249	-442.342773	98.212433	1056.325317	566.275879	-5.222719	897.951538	573.016052	192.697540
-465.612488	227.872238	957.141663	-463.349274	-34.402359	960.563660	-549.775696	239.133560	574.931702	-497.029175	-93.142426	582.860229	-538.615234	270.967834	86.579399	-551.631775	-139.051117	103.168289	-507.349731	330.565857	1442.153564	-452.767822	-82.331985	1455.123047	-421.004089	121.672180	1461.140259	-441.591003	125.102943	1760.102173	-540.059387	429.974792	1168.091431	-503.122223	-205.146576	1195.780273	-430.833862	375.819641	870.671692	-360.998016	-178.967545	899.725708	-442.239044	98.198799	1056.336792	565.845215	-3.545707	898.131348	572.480042	194.547775
-465.552887	227.838379	957.150757	-463.306091	-34.373444	960.557007	-549.704102	239.114609	574.908447	-496.990265	-93.176498	582.878052	-538.605774	270.961121	86.596420	-551.974060	-139.559662	103.356216	-507.200470	330.576752	1442.181885	-452.676208	-82.338570	1455.124390	-420.880341	121.653183	1461.122437	-441.439270	125.061150	1760.153442	-539.912842	429.961090	1168.100586	-503.007904	-205.171783	1195.791260	-430.710419	375.831146	870.675110	-360.966827	-178.971970	899.706238	-442.187561	98.189400	1056.338135	565.794861	-2.126855	898.315491	572.204712	196.111298
-465.471283	227.847656	957.148987	-463.257843	-34.418037	960.560730	-549.627930	239.063736	574.914429	-496.897919	-93.145065	582.845459	-538.565063	270.967529	86.595345	-551.988098	-139.642441	103.383499	-507.054016	330.571289	1442.181030	-452.548065	-82.323395	1455.118530	-420.785400	121.647003	1461.107788	-441.275757	125.046730	1760.142212	-539.759338	430.002655	1168.092285	-502.901306	-205.175415	1195.790649	-430.558899	375.843231	870.669373	-360.898682	-178.995880	899.675110	-442.115417	98.170723	1056.337402	565.657715	-0.134239	898.500977	571.776489	198.013992
-465.403473	227.836426	957.137390	-463.177429	-34.431862	960.553711	-549.586792	239.093781	574.956970	-496.772369	-93.122345	582.844177	-538.601379	270.958344	86.621887	-552.111816	-139.460251	103.413033	-506.911652	330.601898	1442.182617	-452.465729	-82.337212	1455.090698	-420.675446	121.645996	1461.090698	-441.112885	125.034447	1760.124878	-539.592224	430.010284	1168.098511	-502.802246	-205.182068	1195.782349	-430.457489	375.845215	870.651367	-360.851440	-178.990799	899.645569	-442.022858	98.161057	1056.323853	564.744141	1.486703	898.961853	570.874207	199.558746
-465.335693	227.881409	957.112000	-463.187378	-34.390419	960.456177	-549.529602	239.100342	574.976074	-496.654572	-93.050652	582.823486	-538.600769	270.959015	86.642479	-552.055237	-139.396149	103.443733	-506.789001	330.587128	1442.162842	-452.364655	-82.325851	1455.046265	-420.566254	121.635300	1461.059326	-440.955627	124.980492	1760.016602	-539.437134	430.037689	1168.074219	-502.687286	-205.192947	1195.776367	-430.314362	375.827942	870.628357	-360.770508	-178.992294	899.615356	-441.961121	98.171013	1056.255371	564.394043	2.898149	899.177368	570.483643	200.908386
-465.239227	227.926605	957.137695	-463.094818	-34.384537	960.469666	-549.498047	239.177017	574.980469	-496.576416	-93.058983	582.803772	-538.639954	270.963348	86.649002	-552.053284	-139.408676	103.452744	-506.668182	330.597168	1442.147705	-452.245331	-82.305115	1455.041870	-420.462585	121.639290	1461.042236	-440.777740	124.963730	1759.997925	-539.265625	430.055542	1168.082153	-502.593109	-205.201736	1195.775146	-430.152161	375.808075	870.621948	-360.721619	-178.972092	899.577454	-441.866547	98.191460	1056.275024	564.001099	4.291553	899.263794	569.524414	202.935944
-465.166077	227.947205	957.129395	-463.048309	-34.374882	960.460510	-549.422913	239.216187	574.986755	-496.522491	-93.059517	582.796997	-538.622070	270.983917	86.633492	-552.092590	-139.424042	103.478584	-506.541534	330.604156	1442.154785	-452.120178	-82.311440	1455.053711	-420.377411	121.651855	1461.029419	-440.596558	124.954018	1759.998413	-539.106567	430.066864	1168.081909	-502.506744	-205.171951	1195.798828	-429.989075	375.775635	870.609070	-360.666382	-178.942825	899.576233	-441.791870	98.204018	1056.262939	563.619934	5.963370	899.404663	568.750977	204.504807
-465.037506	227.944214	957.145447	-462.922943	-34.386105	960.521729	-549.352722	239.247482	574.989502	-496.458893	-93.045006	582.829407	-538.612488	270.975220	86.681084	-552.108459	-139.393112	103.531494	-506.404907	330.603851	1442.168213	-452.030457	-82.303741	1455.069458	-420.288025	121.644226	1461.020142	-440.477661	124.931427	1760.109619	-538.929810	430.071991	1168.099609	-502.449280	-205.158203	1195.832520	-429.794464	375.723114	870.616211	-360.636322	-178.918610	899.578369	-441.680939	98.213272	1056.305054	563.332886	7.427590	899.559998	568.234497	205.552933
-464.967316	227.950989	957.155334	-462.899628	-34.373199	960.530090	-549.252014	239.234863	574.984375	-496.452148	-93.077141	582.797424	-538.590149	270.958466	86.654762	-552.100220	-139.376312	103.551460	-506.320831	330.601227	1442.168213	-451.932739	-82.286034	1455.085083	-420.177490	121.647591	1461.033691	-440.262146	124.838615	1760.084473	-538.786499	430.046478	1168.109619	-502.366913	-205.123230	1195.841919	-429.621552	375.658173	870.630981	-360.594299	-178.901657	899.563538	-441.627808	98.218658	1056.312744	562.848999	9.448966	899.737671	565.902222	209.608612
-464.851227	227.903564	957.151184	-462.717346	-34.414852	960.599365	-549.238525	239.336288	574.984802	-496.458801	-93.165771	582.852234	-538.661194	270.953064	86.652672	-552.081909	-139.371429	103.568817	-506.175323	330.604248	1442.172241	-451.848419	-82.290779	1455.079956	-420.082520	121.655281	1461.035278	-440.093628	124.804764	1760.123779	-538.637512	430.035400	1168.127319	-502.328156	-205.101883	1195.822144	-429.446808	375.587067	870.638123	-360.551483	-178.844421	899.563354	-441.500977	98.206924	1056.349976	562.697937	10.622121	899.731995	565.428955	210.814209
-464.745026	227.907837	957.132324	-462.653839	-34.416904	960.611023	-549.089355	239.236053	574.988098	-496.418274	-93.134125	582.814270	-538.555969	270.947388	86.675972	-552.128845	-139.378235	103.574020	-506.053833	330.624908	1442.190552	-451.758545	-82.278496	1455.062134	-419.986786	121.631516	1461.028442	-439.875000	124.899582	1760.016846	-538.502197	429.998718	1168.129761	-502.283752	-205.064346	1195.804321	-429.271698	375.533173	870.642212	-360.514954	-178.803009	899.528625	-441.423401	98.215675	1056.347900	562.399109	12.039447	899.705322	564.560791	212.435684
-464.659302	227.927277	957.122803	-462.605133	-34.393803	960.585144	-549.077393	239.308044	574.973083	-496.360199	-93.107246	582.816467	-538.633667	270.965485	86.667473	-552.057617	-139.337128	103.574211	-505.953827	330.639862	1442.156006	-451.674591	-82.292572	1455.026855	-419.913269	121.644608	1460.990723	-439.694702	124.900566	1759.984131	-538.362915	429.991028	1168.097046	-502.213989	-205.035049	1195.754028	-429.097229	375.484283	870.649170	-360.466766	-178.760971	899.491333	-441.340912	98.227829	1056.326904	562.261658	13.031176	899.713257	563.936279	213.052139
-464.547943	227.953751	957.088745	-462.550232	-34.363895	960.531494	-549.050964	239.372513	575.000610	-496.292297	-93.048607	582.757263	-538.649658	270.953369	86.669136	-552.037781	-139.345459	103.515640	-505.848785	330.672821	1442.130371	-451.614868	-82.279526	1455.000977	-419.805695	121.665939	1460.945801	-439.474609	124.973938	1759.994507	-538.262024	429.963379	1168.063843	-502.161774	-205.029419	1195.688965	-428.954102	375.451843	870.622009	-360.415253	-178.703461	899.434875	-441.250549	98.243980	1056.281494	562.128601	14.659028	899.562927	563.122620	214.672363
-464.432312	228.013199	957.071838	-462.480713	-34.356632	960.515198	-548.984863	239.412872	574.984863	-496.277313	-93.031715	582.749390	-538.629944	270.973572	86.663948	-552.055420	-139.340698	103.525360	-505.737030	330.668732	1442.083374	-451.534058	-82.308670	1454.954956	-419.712036	121.669090	1460.902344	-439.299683	124.975121	1759.961670	-538.141052	429.972412	1168.016968	-502.122711	-204.991333	1195.642578	-428.850159	375.454651	870.601868	-360.351959	-178.635941	899.377258	-441.147858	98.273407	1056.262695	562.046875	15.556598	899.428040	563.058472	214.617630
-464.349854	228.036423	957.064880	-462.431763	-34.327404	960.481628	-548.969360	239.477371	575.000854	-496.257843	-93.067940	582.780518	-538.689331	270.983337	86.660965	-552.011169	-139.326263	103.511955	-505.616852	330.701538	1442.077393	-451.469025	-82.294289	1454.929688	-419.635132	121.666687	1460.875488	-439.126068	124.970932	1759.933350	-538.038025	429.949066	1167.976685	-502.050629	-204.968597	1195.611816	-428.716888	375.416809	870.611206	-360.336517	-178.565094	899.336426	-441.062469	98.287033	1056.238037	561.878479	16.517849	899.308044	562.790405	214.297485
-464.260040	228.057556	957.069153	-462.374176	-34.301067	960.465576	-548.892822	239.471573	574.993713	-496.183899	-92.983101	582.775024	-538.651550	270.976410	86.681122	-552.004272	-139.325821	103.521126	-505.518585	330.721832	1442.083008	-451.400970	-82.291122	1454.941162	-419.543243	121.670685	1460.875488	-438.957733	124.976250	1759.936646	-537.927490	429.934204	1167.947754	-502.017822	-204.946152	1195.603027	-428.576752	375.363647	870.624451	-360.313171	-178.464447	899.332275	-440.982361	98.300522	1056.230835	561.563782	17.798185	899.236938	561.835449	215.962524
-464.190338	228.036179	957.092773	-462.304260	-34.262005	960.525574	-548.795898	239.476715	575.015137	-496.207062	-93.044144	582.822510	-538.639221	270.954163	86.725014	-552.079590	-139.342911	103.591118	-505.407684	330.709686	1442.077026	-451.325714	-82.259277	1454.946533	-419.443085	121.680000	1460.890259	-438.803345	125.017609	1759.833130	-537.810059	429.945404	1167.950806	-501.967773	-204.923798	1195.655273	-428.459778	375.260681	870.654175	-360.306488	-178.385254	899.320313	-440.919556	98.323189	1056.274048	561.247803	19.219084	899.155823	561.083618	216.867050
-464.073853	228.062378	957.126953	-462.197571	-34.246552	960.563416	-548.748779	239.500793	575.023560	-496.196136	-93.047585	582.816345	-538.649170	270.956573	86.732780	-552.112671	-139.352707	103.618942	-505.305756	330.727936	1442.100342	-451.275940	-82.268402	1454.954834	-419.374756	121.680435	1460.927002	-438.610413	124.985939	1759.941895	-537.711060	429.928589	1167.965698	-501.943359	-204.860703	1195.648071	-428.371002	375.204010	870.677368	-360.295013	-178.305908	899.352661	-440.827728	98.344421	1056.314575	560.918213	19.657814	899.189331	560.054260	218.426590
-463.996796	228.060074	957.146423	-462.176544	-34.234169	960.586792	-548.617126	239.442520	575.029358	-496.134003	-93.041061	582.795654	-538.606323	270.939270	86.737923	-552.007996	-139.295227	103.579727	-505.330811	330.633942	1441.950928	-451.191437	-82.255997	1454.973389	-419.304443	121.689537	1460.920532	-438.456909	125.030319	1759.894409	-537.620483	429.956207	1167.951050	-501.926361	-204.817337	1195.634521	-428.240723	375.132568	870.703796	-360.301392	-178.195374	899.335327	-440.789307	98.346176	1056.338501	560.630737	20.393606	899.146118	559.512939	218.533188
-463.927002	228.043365	957.119995	-462.053772	-34.281773	960.640747	-548.587463	239.486053	575.000244	-496.077911	-93.042244	582.775696	-538.613159	270.951935	86.714073	-552.061829	-139.328033	103.610146	-505.236389	330.658142	1441.925537	-451.126617	-82.234642	1454.947266	-419.220856	121.704422	1460.906128	-438.291779	125.019363	1759.866455	-537.520142	429.973053	1167.923218	-501.924225	-204.750076	1195.613525	-428.119080	375.084900	870.692200	-360.288422	-178.133591	899.310181	-440.710693	98.348129	1056.355835	560.220703	21.397938	899.072021	558.661926	219.573715
-463.869415	228.059219	957.085205	-461.981079	-34.294430	960.612915	-548.546509	239.531891	575.017700	-495.925690	-92.922493	582.764465	-538.605774	270.969086	86.686310	-551.976440	-139.292633	103.577866	-505.115417	330.685608	1441.901489	-451.099335	-82.235085	1454.912598	-419.154114	121.708183	1460.858276	-438.184784	125.050110	1759.773560	-537.411926	429.993805	1167.920776	-501.910065	-204.698547	1195.565552	-428.068512	375.058929	870.669556	-360.292114	-178.067200	899.263184	-440.634857	98.353500	1056.322021	559.824951	22.002913	899.051941	557.979614	220.053040
-463.859863	228.159836	957.078674	-462.084442	-34.207363	960.462097	-548.544922	239.651962	575.027344	-495.850220	-92.928627	582.703369	-538.615845	270.983398	86.686760	-551.969849	-139.275284	103.546776	-505.039490	330.702759	1441.880859	-451.029877	-82.243454	1454.886475	-419.077332	121.703156	1460.798706	-438.051880	125.084503	1759.729858	-537.291138	430.013031	1167.879272	-501.925659	-204.660248	1195.501221	-428.027100	375.050781	870.626648	-360.262451	-177.970810	899.228027	-440.629425	98.384277	1056.232300	559.400879	22.727539	899.019836	557.219788	220.818695
-463.814178	228.202377	957.063477	-462.078430	-34.182327	960.388855	-548.465271	239.633545	575.043579	-495.264099	-92.146751	582.531311	-538.592651	270.968048	86.714531	-551.566162	-139.138199	103.444122	-504.929840	330.699738	1441.895142	-450.980560	-82.244354	1454.862061	-418.996033	121.694740	1460.777832	-437.909729	124.996437	1759.717896	-537.176331	430.024567	1167.880493	-501.940826	-204.591171	1195.445557	-427.934784	375.012695	870.608459	-360.253448	-177.905548	899.164795	-440.584137	98.393120	1056.183960	558.994629	23.400589	899.026001	556.472900	221.530350
-463.779816	228.222214	957.063232	-462.085236	-34.143757	960.351013	-548.432861	239.675293	575.049377	-495.735992	-92.837723	582.667664	-538.585083	270.959625	86.739258	-551.882446	-139.236588	103.552002	-504.680298	330.828522	1442.067505	-450.906281	-82.246979	1454.842163	-418.913177	121.678200	1460.782227	-437.835419	124.961510	1759.664063	-537.035828	430.005463	1167.897461	-501.936096	-204.490311	1195.411865	-427.890594	374.943390	870.619751	-360.241852	-177.844315	899.139648	-440.549957	98.405006	1056.160400	558.593384	24.025324	899.010986	555.826355	222.126205
-463.660126	228.254181	957.084961	-461.962646	-34.145634	960.386963	-548.368591	239.651917	575.060913	-495.771240	-92.934349	582.732849	-538.553650	270.959137	86.799713	-551.961487	-139.279282	103.597099	-504.592316	330.812134	1442.046997	-450.853027	-82.259209	1454.853760	-418.834106	121.678574	1460.805664	-437.711823	124.942711	1759.734497	-536.929993	430.014069	1167.920776	-501.935638	-204.419189	1195.406616	-427.835358	374.875305	870.610229	-360.229218	-177.771042	899.133423	-440.449493	98.425346	1056.193970	558.201599	24.612501	899.002380	555.114136	222.731430
-463.606903	228.234589	957.097229	-461.887085	-34.159592	960.432861	-548.320740	239.661285	575.068970	-495.729279	-92.877808	582.746643	-538.570190	270.930054	86.761971	-552.053650	-139.284958	103.639153	-504.478790	330.843445	1442.073730	-450.798523	-82.256638	1454.851440	-418.764862	121.691444	1460.820313	-437.588806	124.959846	1759.736084	-536.835938	430.006622	1167.940552	-501.953766	-204.354431	1195.399902	-427.818481	374.834503	870.597229	-360.232117	-177.680511	899.134644	-440.395752	98.422951	1056.225342	557.789734	25.199738	898.964539	554.488281	223.237289
-463.527252	228.289398	957.095154	-461.845032	-34.104828	960.452148	-548.236511	239.633469	575.048706	-495.768463	-92.936737	582.764709	-538.533875	270.937378	86.769882	-552.130188	-139.305054	103.666969	-504.365295	330.859894	1442.093262	-450.737366	-82.253105	1454.853271	-418.695587	121.695892	1460.830078	-437.469818	124.985062	1759.734619	-536.754028	430.030884	1167.943359	-501.956696	-204.285751	1195.381226	-427.817657	374.807953	870.571289	-360.229218	-177.631332	899.134033	-440.340057	98.482430	1056.234985	557.381592	25.760536	898.939880	553.920410	223.624084
-463.463104	228.253372	957.078918	-461.753387	-34.143871	960.517456	-548.198975	239.683334	575.041565	-495.745667	-92.791389	582.836060	-538.539795	270.941772	86.768265	-552.085022	-139.278900	103.624252	-504.270874	330.883545	1442.078735	-450.721436	-82.245392	1454.836304	-418.638123	121.694374	1460.806763	-437.369446	124.999977	1759.713379	-536.661011	430.071045	1167.964478	-501.957733	-204.252731	1195.350220	-427.770874	374.818817	870.567566	-360.241272	-177.598343	899.112000	-440.279144	98.477440	1056.262939	556.632080	26.462370	898.645264	553.094971	224.757172
-463.431396	228.312759	957.074097	-461.756622	-34.124760	960.476013	-548.154175	239.708878	575.053284	-495.694061	-92.748421	582.814331	-538.540283	270.953217	86.743362	-552.070862	-139.278427	103.629738	-504.184357	330.915894	1442.099365	-450.690887	-82.246933	1454.802368	-418.568573	121.704742	1460.777832	-437.267334	125.002647	1759.692993	-536.573914	430.086700	1167.949097	-501.961884	-204.237183	1195.333618	-427.735718	374.794800	870.530151	-360.240326	-177.541351	899.091736	-440.249146	98.499954	1056.236450	556.320618	26.872503	898.687134	552.521973	225.526077
-463.382080	228.263245	957.048828	-461.676727	-34.106770	960.486816	-548.072815	239.684494	575.051636	-495.639343	-92.737541	582.799500	-538.526855	270.939606	86.734016	-552.010986	-139.274078	103.602051	-504.069641	330.931976	1442.101563	-450.646515	-82.241760	1454.786743	-418.503479	121.692856	1460.753296	-437.123138	125.081818	1759.612793	-536.502808	430.078827	1167.945923	-501.950134	-204.235199	1195.281738	-427.691223	374.779572	870.510193	-360.255219	-177.549835	899.020508	-440.184448	98.500587	1056.229004	555.926392	27.240665	898.612183	552.004883	225.988815
-463.385620	228.379227	957.074768	-461.806915	-33.992275	960.338928	-548.094788	239.790619	575.076660	-495.650787	-92.801651	582.776001	-538.563416	270.926544	86.755630	-552.040955	-139.281082	103.611282	-503.938049	330.947968	1442.111084	-450.600250	-82.244713	1454.743652	-418.419617	121.671631	1460.734497	-437.032318	124.986031	1759.710693	-536.430725	430.087891	1167.951538	-501.912903	-204.229752	1195.255005	-427.694946	374.764130	870.498718	-360.271667	-177.514694	898.989136	-440.201965	98.540588	1056.157715	555.512817	27.574739	898.562744	551.540955	226.277405
-463.300598	228.352661	957.063416	-461.676880	-34.019169	960.389038	-547.983093	239.741776	575.071350	-495.512939	-92.718079	582.813293	-538.542480	270.915283	86.768562	-551.963684	-139.267151	103.624390	-503.864685	330.950500	1442.104736	-450.553497	-82.226051	1454.738159	-418.345459	121.660500	1460.727783	-436.895874	125.052086	1759.660522	-536.345154	430.093567	1167.958984	-501.862061	-204.242569	1195.261963	-427.625336	374.716888	870.484070	-360.279663	-177.505417	898.981934	-440.111145	98.540489	1056.180542	555.229675	27.763472	898.521912	551.257263	225.955597
-463.213715	228.416138	957.074036	-461.623016	-33.983009	960.407959	-547.962585	239.777420	575.074646	-495.600372	-92.820587	582.833801	-538.524719	270.913147	86.790367	-552.018250	-139.267029	103.669144	-503.771271	330.949280	1442.112671	-450.485077	-82.208054	1454.753662	-418.271057	121.683441	1460.727539	-436.864502	124.963951	1759.660889	-536.286682	430.130157	1167.975830	-501.830658	-204.216156	1195.264648	-427.604584	374.706207	870.482605	-360.273468	-177.495071	898.981812	-440.042267	98.590446	1056.195679	554.812195	28.168842	898.497559	550.626282	226.927963
-463.183167	228.445206	957.081177	-461.652832	-33.936470	960.388000	-547.916626	239.817505	575.079163	-495.472717	-92.912971	582.712463	-538.516174	270.938599	86.750237	-552.031372	-139.270050	103.714241	-503.695190	330.976074	1442.083740	-450.437531	-82.183693	1454.751587	-418.210022	121.698517	1460.722412	-436.788239	124.985710	1759.602661	-536.218811	430.133728	1167.949097	-501.800140	-204.194717	1195.307739	-427.560272	374.723938	870.496887	-360.310181	-177.494339	898.986206	-440.032166	98.613144	1056.187256	554.463379	28.349850	898.497559	550.168762	227.222839
-463.120178	228.418457	957.057556	-461.559113	-33.958923	960.442078	-547.896912	239.811707	575.072449	-495.474091	-92.922501	582.751404	-538.539124	270.937469	86.768280	-552.051819	-139.265259	103.713287	-503.627350	330.987183	1442.097900	-450.405487	-82.171906	1454.771973	-418.170532	121.708687	1460.699829	-436.690521	124.943810	1759.712158	-536.160522	430.179016	1167.962402	-501.786438	-204.182495	1195.311768	-427.543579	374.751556	870.491028	-360.334076	-177.476425	898.984070	-439.970184	98.619987	1056.205811	554.204529	28.490660	898.484314	549.864929	227.367844
-463.066132	228.445724	957.072205	-461.512756	-33.958813	960.457397	-547.849976	239.825455	575.070068	-495.554810	-92.689217	582.852905	-538.510437	270.948212	86.766975	-552.054504	-139.242722	103.678452	-503.543274	331.027374	1442.099854	-450.341522	-82.157837	1454.748657	-418.121826	121.730705	1460.703979	-436.629822	124.932510	1759.709717	-536.120544	430.181030	1167.969849	-501.792999	-204.170685	1195.317261	-427.514648	374.754974	870.486023	-360.342560	-177.491852	898.972168	-439.922241	98.633110	1056.221313	553.932556	28.587173	898.470581	549.549744	227.457214
-463.038605	228.461548	957.077332	-461.494019	-33.959141	960.456665	-547.803345	239.841064	575.097656	-495.526245	-92.671829	582.860840	-538.504028	270.949982	86.802803	-552.016724	-139.236618	103.668259	-503.482117	331.030518	1442.129883	-450.297852	-82.148567	1454.744019	-418.058075	121.728302	1460.706177	-436.588043	124.922340	1759.716187	-536.081421	430.188507	1167.976563	-501.804108	-204.141769	1195.296753	-427.481049	374.761780	870.482971	-360.383698	-177.507553	898.932739	-439.891144	98.637863	1056.221802	553.689880	28.613918	898.450256	549.256409	227.525391
-463.008209	228.530090	957.110229	-461.560425	-33.886211	960.391968	-547.780090	239.812347	575.098389	-495.532471	-92.592308	582.793701	-538.505859	270.927368	86.823074	-551.966675	-139.226181	103.638138	-503.419098	331.054932	1442.164551	-450.240265	-82.146118	1454.722412	-418.020966	121.729767	1460.701172	-436.521393	124.950043	1759.670044	-536.040344	430.220947	1168.009033	-501.796997	-204.130478	1195.270508	-427.452423	374.772278	870.484558	-360.403168	-177.520416	898.898132	-439.886902	98.664215	1056.201416	553.478210	28.584660	898.418335	548.959351	227.561340
-462.970428	228.513382	957.090515	-461.484833	-33.883953	960.417542	-547.738770	239.857605	575.119629	-495.527863	-92.566307	582.747925	-538.513672	270.937408	86.827087	-551.955261	-139.215256	103.596375	-503.362885	331.050354	1442.169189	-450.194702	-82.115776	1454.688843	-417.955017	121.736717	1460.698853	-436.421722	125.019279	1759.598267	-535.976013	430.232483	1168.028442	-501.789276	-204.131561	1195.248657	-427.440338	374.788239	870.495300	-360.411255	-177.559967	898.880005	-439.837708	98.677109	1056.205688	553.346558	28.428759	898.362244	548.839844	227.009338
-462.904175	228.538498	957.085999	-461.424500	-33.880692	960.447388	-547.697510	239.886826	575.098511	-495.549225	-92.558662	582.751343	-538.478699	270.937225	86.816452	-551.916382	-139.201385	103.589241	-503.320587	331.072327	1442.154785	-450.150177	-82.109955	1454.675415	-417.923004	121.761833	1460.676514	-436.376038	125.022583	1759.594971	-535.944824	430.288757	1168.043823	-501.787628	-204.096451	1195.209717	-427.432800	374.842041	870.485901	-360.416199	-177.612869	898.853149	-439.780853	98.703407	1056.219727	553.185486	28.338356	898.289673	548.593079	226.968658
-462.897949	228.565384	957.042542	-461.441406	-33.879807	960.402222	-547.700012	239.918549	575.113525	-495.160797	-92.158813	582.502075	-538.519104	270.953278	86.778831	-551.620605	-139.081375	103.513931	-503.294617	331.076019	1442.123901	-450.112518	-82.100319	1454.682739	-417.888947	121.758186	1460.671143	-436.345673	125.023048	1759.598877	-535.907837	430.320038	1168.020142	-501.782135	-204.073639	1195.243042	-427.385681	374.901886	870.483948	-360.429260	-177.647446	898.840515	-439.769928	98.714592	1056.171753	553.047668	28.212456	898.205627	548.351013	226.913696
-462.887451	228.667938	957.077454	-461.508362	-33.805298	960.339294	-547.717590	240.020370	575.114624	-495.595154	-92.702858	582.697632	-538.577698	270.960114	86.805527	-552.010742	-139.216614	103.637428	-503.253571	331.102264	1442.141357	-450.084503	-82.104881	1454.681763	-417.848145	121.786568	1460.675537	-436.296082	125.029907	1759.614258	-535.881592	430.369629	1168.034790	-501.780640	-204.045380	1195.246826	-427.369720	374.960480	870.488770	-360.438354	-177.698273	898.842712	-439.774475	98.760117	1056.152832	552.892944	28.134291	898.126404	548.049683	227.404800
-462.880798	228.662933	957.089294	-461.492279	-33.766430	960.335144	-547.715881	240.016617	575.117676	-495.559296	-92.628204	582.717957	-538.576355	270.955475	86.826683	-552.103088	-139.246948	103.660767	-503.222198	331.092590	1442.158569	-450.060852	-82.102562	1454.688477	-417.807587	121.802849	1460.681641	-436.274048	125.022614	1759.621216	-535.850952	430.400421	1168.051514	-501.773224	-204.040771	1195.264038	-427.341217	374.994904	870.527527	-360.449432	-177.756241	898.840698	-439.762604	98.772141	1056.156616	552.797974	27.914238	897.977783	547.896790	226.862259
-462.826965	228.688950	957.122437	-461.446777	-33.748848	960.328613	-547.685608	240.022354	575.138855	-495.468750	-92.499481	582.735291	-538.555115	270.939972	86.836754	-551.972961	-139.177490	103.650833	-503.170807	331.096863	1442.185669	-450.042175	-82.081184	1454.680664	-417.774414	121.797310	1460.697388	-436.249481	125.010590	1759.625854	-535.815796	430.421875	1168.088379	-501.779358	-204.049377	1195.264771	-427.322723	375.035126	870.564209	-360.467010	-177.815918	898.824158	-439.723755	98.778412	1056.172607	553.006409	27.506472	898.062317	547.916321	226.462067
-462.801300	228.723053	957.139954	-461.464630	-33.712940	960.315430	-547.683777	240.036270	575.170044	-495.549835	-92.617271	582.717957	-538.604614	270.929626	86.853104	-552.072510	-139.222336	103.679916	-503.124786	331.114044	1442.212280	-450.046875	-82.087669	1454.664063	-417.736420	121.805717	1460.715698	-436.249817	124.968887	1759.687256	-535.798157	430.427887	1168.110840	-501.750519	-204.060745	1195.262817	-427.322693	375.094482	870.587585	-360.471863	-177.875320	898.816650	-439.706635	98.798355	1056.171997	552.989075	27.304266	897.963074	547.832031	226.271103
-462.781555	228.742737	957.155457	-461.483795	-33.636372	960.299927	-547.647522	239.980316	575.165527	-495.496918	-92.536263	582.683472	-538.561951	270.920502	86.842316	-551.946777	-139.185654	103.609146	-503.099304	331.107910	1442.228271	-450.000214	-82.052361	1454.665527	-417.704742	121.798180	1460.696533	-436.233002	124.981689	1759.683838	-535.781616	430.464722	1168.124146	-501.743561	-204.060501	1195.240723	-427.328491	375.167877	870.564697	-360.476746	-177.927231	898.790283	-439.695770	98.831947	1056.169678	552.984863	27.019403	897.857422	547.821777	226.028488
-462.786346	228.707611	957.100098	-461.463013	-33.670719	960.323608	-547.623474	240.019516	575.136597	-495.615509	-92.635307	582.661987	-538.522949	270.958313	86.811623	-552.013306	-139.218521	103.641846	-503.039612	331.144897	1442.198242	-449.972778	-82.045212	1454.630981	-417.670776	121.807487	1460.685181	-436.198730	125.023735	1759.615234	-535.731201	430.517700	1168.154175	-501.714294	-204.112106	1195.233276	-427.308502	375.242249	870.580017	-360.457886	-177.968201	898.764526	-439.682251	98.828766	1056.152222	552.966675	26.753258	897.734253	547.768555	225.800888
-462.738098	228.695923	957.086182	-461.384888	-33.697788	960.369019	-547.647217	240.069427	575.143494	-495.645355	-92.657356	582.693542	-538.561218	270.975403	86.806763	-552.015320	-139.195175	103.613548	-503.006226	331.160095	1442.203979	-449.965088	-82.033920	1454.631104	-417.649719	121.843063	1460.666138	-436.184692	124.996071	1759.677734	-535.728027	430.550354	1168.167236	-501.691162	-204.149963	1195.257690	-427.291443	375.340363	870.551147	-360.493683	-178.034668	898.753906	-439.631195	98.833862	1056.170410	552.985962	26.472910	897.644531	547.768188	225.630951
-462.661011	228.678177	957.059875	-461.311829	-33.715057	960.401917	-547.623474	240.068085	575.105469	-495.688690	-92.619698	582.700562	-538.524292	270.991028	86.779167	-552.050720	-139.208649	103.616066	-502.974518	331.174255	1442.156372	-449.937866	-82.023613	1454.624512	-417.624969	121.834976	1460.653320	-436.155365	125.040672	1759.567871	-535.685913	430.605499	1168.152344	-501.656403	-204.192917	1195.291626	-427.277222	375.414185	870.543396	-360.491211	-178.050827	898.764465	-439.566284	98.837959	1056.175781	552.951660	26.171349	897.566223	547.781921	225.415421
-462.679321	228.706650	957.061523	-461.367920	-33.677532	960.356873	-547.640076	240.044678	575.131287	-495.747681	-92.617516	582.721741	-538.564453	270.975098	86.794456	-552.063171	-139.223190	103.618401	-502.935181	331.161652	1442.167603	-449.924316	-82.019012	1454.627930	-417.606720	121.843285	1460.660522	-436.081726	125.102776	1759.629517	-535.657471	430.620605	1168.147461	-501.622131	-204.211624	1195.320068	-427.248413	375.470917	870.549316	-360.486053	-178.088623	898.776306	-439.590729	98.850479	1056.151367	552.715454	26.226887	897.430481	547.791565	225.183777
-462.638824	228.775406	957.082031	-461.382568	-33.655224	960.322021	-547.657593	240.073700	575.140625	-495.708588	-92.521370	582.766418	-538.566711	270.972412	86.775848	-552.083801	-139.231796	103.624458	-502.910706	331.173584	1442.177856	-449.901611	-81.998886	1454.629883	-417.574036	121.858879	1460.669312	-436.063782	125.082802	1759.679932	-535.630676	430.667847	1168.149536	-501.596680	-204.248840	1195.318115	-427.248627	375.537659	870.567322	-360.467346	-178.137115	898.773071	-439.571777	98.870529	1056.143188	552.551636	25.844137	897.208923	547.704346	225.615616
-462.625763	228.778107	957.085510	-461.375732	-33.646389	960.305786	-547.637085	240.025879	575.163818	-495.694977	-92.441658	582.759583	-538.566650	270.960846	86.792480	-551.942078	-139.184418	103.585808	-502.865204	331.173981	1442.196045	-449.900757	-81.994865	1454.633667	-417.560883	121.850777	1460.672607	-436.051544	125.046417	1759.689209	-535.595825	430.684692	1168.190063	-501.586273	-204.253479	1195.331665	-427.216034	375.608398	870.582397	-360.466919	-178.189606	898.782593	-439.558167	98.868477	1056.136108	552.514648	25.380882	897.121216	547.632324	225.622696
-462.623352	228.814240	957.103882	-461.390808	-33.591045	960.293152	-547.622192	240.037613	575.174500	-495.705933	-92.457504	582.754395	-538.560913	270.966125	86.838760	-551.936523	-139.186401	103.593941	-502.855804	331.181519	1442.200684	-449.887390	-81.989571	1454.630493	-417.518311	121.863365	1460.669678	-436.040070	125.048187	1759.684448	-535.573730	430.718536	1168.191406	-501.587860	-204.256546	1195.334717	-427.206329	375.687775	870.577698	-360.468781	-178.223114	898.785278	-439.555511	98.901321	1056.137085	552.491943	24.994249	897.034851	547.536804	225.251129
-462.626282	228.828201	957.086548	-461.376190	-33.604713	960.309326	-547.651794	240.087494	575.176392	-495.714569	-92.525108	582.725037	-538.586121	270.982361	86.834450	-551.975037	-139.204987	103.592499	-502.832916	331.195709	1442.194702	-449.852448	-81.977341	1454.639648	-417.490753	121.873558	1460.669312	-436.004089	125.059402	1759.663574	-535.537170	430.776917	1168.198486	-501.577332	-204.251007	1195.309814	-427.214355	375.813263	870.555359	-360.441559	-178.263702	898.802917	-439.546875	98.915283	1056.135620	552.513733	24.465366	897.064941	548.100891	223.821884
-462.608582	228.818558	957.055542	-461.314301	-33.632637	960.347717	-547.598511	240.080322	575.142944	-495.710236	-92.521034	582.713257	-538.539551	270.984222	86.799843	-552.038574	-139.223694	103.604004	-502.803406	331.206451	1442.178223	-449.815582	-81.968346	1454.630615	-417.483643	121.890495	1460.638062	-435.972870	125.075035	1759.648560	-535.498108	430.821442	1168.207642	-501.577789	-204.237427	1195.331909	-427.195953	375.917633	870.530945	-360.431335	-178.269974	898.807007	-439.513245	98.925926	1056.140381	552.378174	24.192448	896.924805	548.188293	223.657257
-462.593353	228.785233	957.058228	-461.251465	-33.663506	960.399414	-547.572815	240.013916	575.130432	-495.735992	-92.605949	582.669617	-538.526062	270.994476	86.765137	-552.009155	-139.210358	103.579369	-502.768555	331.209381	1442.151978	-449.792999	-81.959381	1454.643311	-417.470184	121.910713	1460.637573	-435.921936	125.133987	1759.586426	-535.477417	430.864624	1168.202759	-501.596130	-204.239777	1195.342529	-427.192505	376.006500	870.505066	-360.425323	-178.294083	898.821167	-439.493408	98.916069	1056.171631	552.312622	23.842197	896.848816	548.336609	223.440170
-462.586273	228.774719	957.039490	-461.243530	-33.673012	960.401794	-547.586121	240.083557	575.133850	-495.684784	-92.598961	582.680115	-538.536743	270.985352	86.755127	-552.039246	-139.199615	103.589417	-502.777252	331.205048	1442.146484	-449.774445	-81.938118	1454.649414	-417.443237	121.901260	1460.634644	-435.890320	125.147560	1759.578247	-535.453308	430.903534	1168.198608	-501.627563	-204.204178	1195.363770	-427.156250	376.082825	870.510620	-360.410522	-178.311768	898.827332	-439.487823	98.913963	1056.163818	552.194824	23.528410	896.810425	548.539307	223.328613
-462.600189	228.796188	957.049316	-461.310577	-33.638195	960.368225	-547.587952	240.056366	575.137756	-495.675690	-92.571381	582.700439	-538.545166	270.982239	86.746826	-552.092163	-139.204941	103.594551	-502.749939	331.211090	1442.163818	-449.763672	-81.958290	1454.635498	-417.433533	121.918770	1460.645630	-435.859863	125.161621	1759.576172	-535.443054	430.917816	1168.231445	-501.654205	-204.170654	1195.340698	-427.136932	376.144867	870.526978	-360.405884	-178.361908	898.826416	-439.520721	98.921555	1056.150513	552.121338	23.157562	896.772766	548.727295	223.016022
-462.608643	228.823151	957.044250	-461.366058	-33.615791	960.331665	-547.601746	240.069519	575.145081	-495.632904	-92.514473	582.708435	-538.573364	270.976990	86.763283	-552.062683	-139.189148	103.599747	-502.738373	331.204132	1442.167480	-449.751221	-81.942566	1454.639526	-417.419708	121.903564	1460.640503	-435.825623	125.170273	1759.558716	-535.346924	430.318604	1168.090088	-501.660339	-204.148743	1195.342651	-427.151398	376.255035	870.496155	-360.372009	-178.369278	898.833557	-439.540314	98.930511	1056.127075	552.092041	22.793293	896.773499	548.935181	222.678345
-462.623413	228.849686	957.042969	-461.399231	-33.606388	960.272827	-547.630371	240.108063	575.172913	-495.596649	-92.492813	582.715576	-538.590820	270.979218	86.785706	-551.983582	-139.214661	103.605278	-502.729797	331.229614	1442.152832	-449.757751	-81.951523	1454.612671	-417.378601	121.894356	1460.629272	-435.804047	125.150063	1759.593018	-535.421387	430.957031	1168.216431	-501.676636	-204.134750	1195.307739	-427.152313	376.305023	870.533691	-360.378540	-178.431717	898.806580	-439.552368	98.925499	1056.094482	552.053833	22.352396	896.721863	549.181030	222.076080
-462.647980	228.843826	957.026001	-461.407074	-33.616123	960.269592	-547.616089	240.090500	575.162476	-495.565643	-92.466011	582.676636	-538.593567	270.985992	86.759102	-551.972229	-139.219360	103.567566	-502.716949	331.214600	1442.153809	-449.762482	-81.944702	1454.595703	-417.358398	121.904480	1460.641113	-435.765656	125.164963	1759.568604	-535.410095	430.968964	1168.220459	-501.668396	-204.120453	1195.292969	-427.141602	376.356171	870.527344	-360.359161	-178.450012	898.795898	-439.565826	98.924202	1056.083740	551.956482	22.014708	896.710144	549.301270	222.198395
-462.628448	228.833099	957.014832	-461.377625	-33.666447	960.282410	-547.591492	240.070679	575.145020	-495.626617	-92.563484	582.679016	-538.575500	270.980286	86.782005	-552.030334	-139.259995	103.595146	-502.712982	331.216827	1442.115601	-449.726746	-81.940720	1454.583740	-417.333130	121.917915	1460.653687	-435.737915	125.184601	1759.543823	-535.405762	430.982300	1168.218384	-501.659912	-204.129028	1195.277100	-427.115936	376.437286	870.510132	-360.343719	-178.448288	898.778503	-439.548218	98.903229	1056.085938	551.874695	21.644964	896.715515	549.582703	221.682770
-462.572418	228.819931	957.036743	-461.292358	-33.664764	960.321411	-547.598083	240.096603	575.156921	-495.598999	-92.580414	582.714050	-538.561768	270.980316	86.789642	-552.051270	-139.260651	103.591141	-502.685760	331.217010	1442.142334	-449.697357	-81.917007	1454.600586	-417.321747	121.912651	1460.673584	-435.701599	125.213127	1759.543335	-535.418640	430.993286	1168.240112	-501.631927	-204.149475	1195.289551	-427.160217	376.483002	870.514893	-360.342133	-178.437744	898.790649	-439.506256	98.906342	1056.122925	551.828186	21.265015	896.768677	549.806274	221.315048
-462.535095	228.759857	957.048279	-461.186798	-33.724258	960.415405	-547.559570	240.037888	575.152161	-495.554993	-92.532646	582.712463	-538.545288	270.987396	86.797310	-552.033813	-139.233307	103.586304	-502.679626	331.210327	1442.157837	-449.709869	-81.923759	1454.618652	-417.281616	121.932800	1460.697754	-435.672668	125.226334	1759.531616	-535.414856	430.995941	1168.238892	-501.600220	-204.162079	1195.310303	-427.161652	376.515686	870.522217	-360.318420	-178.424377	898.798584	-439.467865	98.882927	1056.182739	551.849609	20.784792	896.844055	549.980103	220.873352
-462.515472	228.722580	957.048706	-461.131653	-33.772850	960.484192	-547.544189	240.061707	575.153137	-495.524200	-92.592010	582.701782	-538.562683	270.974335	86.804008	-552.008179	-139.247772	103.601212	-502.687561	331.204529	1442.158447	-449.719849	-81.925476	1454.633667	-417.275208	121.944717	1460.723145	-435.651276	125.244553	1759.532959	-535.443726	431.000427	1168.252930	-501.590179	-204.175095	1195.338257	-427.162354	376.568848	870.516846	-360.348450	-178.430420	898.799805	-439.457092	98.868279	1056.223145	551.787964	20.478619	897.008118	550.257385	220.541138
-462.595245	228.692963	957.050171	-461.227997	-33.755249	960.439087	-547.567017	240.060379	575.143066	-495.459625	-92.596748	582.683716	-538.569641	270.963074	86.772415	-552.019714	-139.237732	103.601189	-502.693970	331.215118	1442.151123	-449.739258	-81.934334	1454.623291	-417.249146	121.946014	1460.720337	-435.629669	125.263084	1759.506836	-535.458496	431.037689	1168.266357	-501.553345	-204.190384	1195.348755	-427.177734	376.588043	870.491821	-360.332489	-178.413208	898.812378	-439.532684	98.843834	1056.198608	551.853516	20.103193	897.216919	550.685608	219.763443
-462.659393	228.809448	957.060242	-461.434723	-33.632496	960.286133	-547.619141	240.139847	575.188293	-495.406433	-92.611870	582.648621	-538.618652	270.977936	86.763054	-552.050842	-139.248978	103.627747	-502.708374	331.208160	1442.155273	-449.731781	-81.926674	1454.612671	-417.248932	121.946449	1460.733521	-435.614838	125.264648	1759.495972	-535.464722	431.026520	1168.264038	-501.533020	-204.250839	1195.356934	-427.188507	376.625641	870.498779	-360.366394	-178.444199	898.796265	-439.622620	98.890892	1056.117798	551.885986	19.684519	897.462158	551.152527	219.410919
-462.649261	228.820862	957.057983	-461.459137	-33.623264	960.253296	-547.775696	240.317169	575.228333	-495.336670	-92.619438	582.641724	-538.758362	271.012085	86.789787	-552.079468	-139.297119	103.640511	-502.717010	331.193634	1442.136597	-449.716339	-81.910561	1454.633057	-417.215363	121.938873	1460.765625	-435.593903	125.256775	1759.475098	-535.469482	431.011749	1168.250366	-501.497009	-204.263626	1195.376099	-427.075195	376.538788	870.509155	-360.378662	-178.443161	898.798218	-439.631653	98.886902	1056.100830	551.845947	19.317595	897.733032	551.144104	219.381668
-462.662415	228.766235	957.061646	-461.450775	-33.669971	960.250244	-547.585999	240.081314	575.176025	-495.290863	-92.632790	582.643921	-538.645264	270.999451	86.792198	-551.989929	-139.256836	103.622604	-502.711487	331.194336	1442.160278	-449.716766	-81.915764	1454.639893	-417.175385	121.930130	1460.785156	-435.582031	125.257004	1759.465332	-535.476013	431.018738	1168.265747	-501.473846	-204.295547	1195.385010	-427.207672	376.642883	870.509583	-360.389526	-178.443924	898.799988	-439.641907	98.835587	1056.103027	551.867432	18.899086	898.013062	551.386658	218.956024
-462.620087	228.742569	957.046326	-461.389313	-33.699886	960.281799	-547.720276	240.261047	575.209351	-495.328461	-92.794373	582.670532	-538.755676	270.999786	86.814056	-552.087097	-139.318817	103.665176	-502.706421	331.167938	1442.154419	-449.678558	-81.909546	1454.663818	-417.154968	121.938843	1460.822021	-435.576233	125.257446	1759.457031	-535.461670	431.006805	1168.264038	-501.424377	-204.302368	1195.408569	-427.116425	376.509033	870.522278	-360.375671	-178.403122	898.820435	-439.604889	98.827789	1056.114258	551.924438	18.480408	898.276978	551.620728	218.655991
-462.582092	228.690857	957.072266	-461.289886	-33.733910	960.357483	-547.525879	240.052094	575.171326	-495.337677	-92.825073	582.692139	-538.639526	270.986511	86.798683	-552.069275	-139.315079	103.672073	-502.721436	331.139465	1442.159058	-449.622894	-81.888634	1454.709717	-417.104584	121.926544	1460.860107	-435.573700	125.249298	1759.445557	-535.470764	431.000122	1168.273315	-501.415131	-204.275406	1195.417603	-427.278412	376.609558	870.514282	-360.381226	-178.375870	898.846863	-439.575073	98.808624	1056.173706	551.966492	18.073551	898.514954	551.837097	218.419296
-462.202240	228.187073	957.019043	-460.280396	-34.450092	961.179077	-547.407104	239.943237	575.125305	-495.307098	-92.849777	582.937317	-538.551575	270.976105	86.773918	-552.046631	-139.314072	103.691086	-502.704895	331.143463	1442.187500	-449.627655	-81.885460	1454.737183	-417.074921	121.954094	1460.899414	-435.575806	125.262367	1759.443848	-535.466309	430.970551	1168.278687	-501.415680	-204.275421	1195.470459	-427.193024	376.493469	870.518555	-360.383759	-178.334793	898.879883	-439.152435	98.574715	1056.614014	552.075928	17.695156	898.722717	552.086792	218.097626
-462.209412	228.125671	956.996155	-460.234650	-34.536900	961.208618	-547.410217	239.990723	575.137573	-495.295807	-92.845695	582.950500	-538.567932	270.989746	86.769150	-552.011780	-139.279510	103.665894	-502.725098	331.134613	1442.186035	-449.587463	-81.887337	1454.783813	-417.048645	121.950722	1460.929199	-435.586151	125.264633	1759.436279	-535.472534	431.000824	1168.305908	-501.403015	-204.250732	1195.495239	-427.218567	376.470367	870.514709	-360.378387	-178.298920	898.901123	-439.152771	98.524261	1056.621338	552.206482	17.228825	898.899536	552.429077	217.158142
-462.238007	228.141907	957.006958	-460.288116	-34.510719	961.187134	-547.407959	239.995255	575.133789	-495.282532	-92.844772	582.929871	-538.577393	271.000305	86.766624	-552.060364	-139.288376	103.674271	-502.741333	331.119049	1442.206787	-449.593750	-81.894218	1454.798828	-417.043182	121.939087	1460.946045	-435.597443	125.260628	1759.418823	-535.474182	431.003967	1168.321289	-501.402679	-204.263229	1195.546387	-427.262787	376.430878	870.521057	-360.418671	-178.295731	898.907166	-439.183105	98.531525	1056.613892	552.223938	16.895979	899.030029	552.597595	217.281937
-462.227356	228.138519	957.000977	-460.281128	-34.565975	961.196045	-547.384094	239.943832	575.115723	-495.256500	-92.827568	582.883728	-538.575623	271.004272	86.756546	-552.058777	-139.279831	103.651901	-502.750580	331.093323	1442.215088	-449.604645	-81.940414	1454.804321	-417.029663	121.933830	1460.983887	-435.644226	125.253448	1759.360596	-535.468201	430.990753	1168.329346	-501.399658	-204.274323	1195.543579	-427.301208	376.392548	870.521179	-360.443359	-178.285141	898.885742	-439.185486	98.507019	1056.617798	552.340576	16.527290	899.119080	552.847290	216.928986
-462.239990	228.101624	956.988220	-460.314880	-34.534962	961.142334	-547.370605	239.924042	575.114624	-495.223206	-92.863297	582.888367	-538.604614	270.990692	86.738670	-552.072815	-139.293793	103.645050	-502.783539	331.058716	1442.216675	-449.602936	-81.937317	1454.806274	-416.996033	121.892418	1461.016479	-435.635864	125.234200	1759.388916	-535.480225	430.968719	1168.331909	-501.400604	-204.279434	1195.533081	-427.330963	376.329865	870.522827	-360.445709	-178.297974	898.881531	-439.203308	98.487579	1056.583618	552.514893	16.105999	899.172668	553.136719	215.725616
-462.632263	228.605362	957.066833	-461.332275	-33.880779	960.331421	-547.597107	240.177109	575.186157	-495.164886	-92.796638	582.643616	-538.766357	270.996704	86.764992	-551.994995	-139.258560	103.587837	-502.779022	331.038605	1442.217773	-449.594025	-81.961533	1454.827026	-416.969116	121.868477	1461.038452	-435.659790	125.215363	1759.375732	-535.481506	430.936157	1168.343506	-501.353333	-204.262909	1195.524536	-427.348541	376.263977	870.539429	-360.433685	-178.288437	898.881958	-439.641846	98.685104	1056.162720	552.677124	15.715303	899.179810	553.385132	216.182083
-462.678467	228.685272	957.076721	-461.502625	-33.747612	960.201660	-547.652771	240.229980	575.192749	-495.191467	-92.844879	582.577087	-538.814270	271.002930	86.787827	-551.946350	-139.246521	103.583130	-502.759430	331.012573	1442.253296	-449.554016	-81.961082	1454.848267	-416.924011	121.859612	1461.059326	-435.668884	125.208290	1759.381104	-535.469238	430.924957	1168.345825	-501.337067	-204.274292	1195.549805	-427.371521	376.218964	870.548950	-360.408508	-178.258423	898.900452	-439.709839	98.729553	1056.094360	552.947815	15.213542	899.177368	553.891296	214.181000
-462.664703	228.604095	957.079041	-461.413849	-33.815948	960.284668	-547.611328	240.182510	575.193604	-494.796906	-92.289665	582.506287	-538.798218	271.006195	86.790077	-551.585815	-139.108994	103.481262	-502.760803	330.989655	1442.262695	-449.560272	-81.989136	1454.891846	-416.899872	121.850616	1461.108643	-435.689484	125.222878	1759.391479	-535.468323	430.905640	1168.379639	-501.311890	-204.289642	1195.585449	-427.405609	376.153503	870.552246	-360.381714	-178.223785	898.942993	-439.682068	98.691185	1056.141968	553.233887	14.707237	899.191101	554.520874	213.549759
-462.647888	228.558899	957.085083	-461.344543	-33.893993	960.365845	-547.604492	240.174393	575.186707	-494.749512	-92.222946	582.535828	-538.767883	270.995972	86.778313	-551.541382	-139.102036	103.492180	-502.760162	330.970306	1442.289185	-449.541504	-81.990829	1454.932129	-416.888580	121.829742	1461.162720	-435.720428	125.214912	1759.393066	-535.479370	430.881378	1168.398682	-501.306213	-204.324646	1195.615723	-427.459808	376.084686	870.583679	-360.395416	-178.208481	898.974670	-439.660004	98.661728	1056.189941	553.320129	14.594558	899.189697	554.331482	214.496872
-462.656036	228.486649	957.110901	-461.304413	-33.933002	960.415100	-547.602600	240.180206	575.177185	-494.871124	-92.415611	582.569397	-538.757080	270.996887	86.795616	-551.645325	-139.119781	103.550865	-502.763916	330.950195	1442.306885	-449.535736	-82.012062	1454.990479	-416.889160	121.820877	1461.189941	-435.751068	125.223015	1759.399536	-535.485352	430.865448	1168.428101	-501.281891	-204.334839	1195.663574	-427.487518	376.013672	870.611206	-360.370178	-178.165878	899.021118	-439.669800	98.619003	1056.233276	553.557678	14.292464	899.198547	554.656860	214.225723
-462.684937	228.428192	957.123596	-461.305542	-33.947632	960.438965	-547.588440	240.113510	575.180542	-495.248688	-92.788651	582.843262	-538.717590	270.969299	86.782585	-552.007813	-139.237137	103.602654	-502.894653	330.812012	1442.191895	-449.537933	-82.032738	1455.010010	-416.886139	121.802582	1461.224487	-435.773773	125.197548	1759.403809	-535.531189	430.891113	1168.440918	-501.271606	-204.400574	1195.688721	-427.513031	375.923737	870.640869	-360.377380	-178.163452	899.045227	-439.691254	98.589172	1056.252930	553.900757	13.804632	899.206787	555.233459	213.582428
-462.693024	228.414902	957.139465	-461.339233	-33.929913	960.411255	-547.589172	240.045776	575.151306	-495.210602	-92.736893	582.780273	-538.737854	270.958038	86.786247	-551.908264	-139.373138	103.557846	-502.793030	330.906250	1442.387573	-449.550659	-82.031883	1455.010254	-416.901245	121.758179	1461.242188	-435.789063	125.172768	1759.384155	-535.537842	430.818756	1168.489136	-501.259644	-204.450531	1195.707520	-427.518982	375.851135	870.659119	-360.361206	-178.144318	899.053650	-439.717682	98.573166	1056.248535	554.225159	13.474341	899.177734	555.540039	213.534592
-462.750641	228.436646	957.130066	-461.466888	-33.875443	960.311035	-547.650269	240.093628	575.172852	-495.172089	-92.707436	582.736084	-538.796326	270.961395	86.783852	-551.483582	-138.931412	103.348137	-502.932465	330.761230	1442.237549	-449.587524	-82.082191	1455.020630	-416.905609	121.734863	1461.264526	-435.786499	125.183647	1759.325073	-535.558289	430.852509	1168.496094	-501.238861	-204.522491	1195.715088	-427.531677	375.778809	870.702393	-360.342316	-178.159683	899.051025	-439.782471	98.571831	1056.187866	554.578491	13.153868	899.154907	555.850647	213.459702
-462.743591	228.389420	957.132568	-461.412170	-33.930904	960.331848	-547.652161	240.107025	575.175232	-495.120789	-92.733078	582.696777	-538.768738	270.975372	86.799103	-551.839050	-139.285461	103.502792	-502.799072	330.854950	1442.428711	-449.582092	-82.089897	1455.028687	-416.891418	121.700310	1461.265381	-435.800537	125.123863	1759.345337	-535.528320	430.790405	1168.510498	-501.199493	-204.569778	1195.706299	-427.528992	375.731384	870.731384	-360.301636	-178.191788	899.079163	-439.772766	98.531258	1056.204224	554.928284	12.878424	899.110779	556.313538	213.579956
-462.771912	228.346649	957.137207	-461.456360	-33.936054	960.285156	-547.664795	240.090622	575.168579	-495.121246	-92.755363	582.695007	-538.740723	270.972198	86.788521	-551.574341	-138.982025	103.376015	-502.784668	330.823334	1442.441406	-449.567322	-82.119675	1455.081177	-416.874664	121.687172	1461.276855	-435.803711	125.098328	1759.328857	-535.510437	430.803375	1168.541138	-501.154053	-204.620514	1195.720703	-427.511688	375.635590	870.763062	-360.262390	-178.200989	899.122742	-439.797058	98.487068	1056.180664	555.319702	12.568092	899.052246	556.889954	213.065216
-462.763336	228.354370	957.143860	-461.467194	-33.925354	960.293396	-547.695496	240.094101	575.178040	-495.109161	-92.743057	582.694092	-538.758301	270.973999	86.767494	-551.515991	-138.935196	103.374428	-502.766510	330.795715	1442.485107	-449.554230	-82.150925	1455.128174	-416.868042	121.669670	1461.286499	-435.791870	125.080788	1759.317383	-535.497498	430.762390	1168.556274	-501.123169	-204.673904	1195.790039	-427.492645	375.592285	870.794373	-360.199493	-178.229340	899.174438	-439.804230	98.495216	1056.189575	555.860962	12.088119	898.997742	557.819336	212.328049
-462.777344	228.276108	957.150757	-461.407043	-33.949257	960.341125	-547.695923	240.092667	575.147400	-495.145844	-92.820877	582.730530	-538.738770	270.974609	86.773277	-551.522400	-138.938492	103.396347	-502.751221	330.752136	1442.494873	-449.570313	-82.156273	1455.163818	-416.848206	121.650993	1461.320190	-435.776489	125.055618	1759.320801	-535.468445	430.766846	1168.591309	-501.100281	-204.722305	1195.851563	-427.490631	375.516449	870.830200	-360.145935	-178.255157	899.260864	-439.793457	98.465874	1056.219360	556.342102	11.737909	898.925842	558.158813	212.167236
-462.750824	228.248489	957.155701	-461.340118	-34.034908	960.401550	-547.485352	239.796097	575.091003	-494.819763	-92.666557	582.530212	-538.562561	270.941925	86.760216	-551.312195	-138.861450	103.383575	-502.760925	330.705475	1442.524780	-449.545776	-82.179214	1455.220215	-416.842987	121.630257	1461.337524	-435.785858	125.038513	1759.279175	-535.444519	430.792542	1168.638062	-501.070618	-204.764618	1195.921631	-427.588562	375.537170	870.893066	-360.094696	-178.302948	899.318604	-439.775848	98.432907	1056.258423	556.723145	11.560973	898.862122	558.458435	212.441605
-462.813904	228.189316	957.158997	-461.336426	-34.055401	960.400085	-547.482910	239.762665	575.081238	-493.690674	-90.933388	582.373779	-538.607361	270.929443	86.767799	-550.417358	-138.575195	103.129822	-502.752045	330.693054	1442.575073	-449.523560	-82.210609	1455.264771	-416.830292	121.594475	1461.364990	-435.745605	125.006775	1759.312256	-535.435425	430.802032	1168.681641	-501.067627	-204.799393	1195.964478	-427.574341	375.506500	870.942505	-360.045319	-178.359879	899.370850	-439.805573	98.397186	1056.259277	557.144287	11.257920	898.778503	558.959900	212.237030
-462.816223	228.122803	957.158325	-461.269348	-34.104988	960.467224	-547.470703	239.683914	575.049438	-494.949158	-92.850502	582.624573	-538.574951	270.935425	86.750885	-551.418518	-138.898132	103.385391	-502.743500	330.658295	1442.593384	-449.532074	-82.249802	1455.270142	-416.820374	121.569649	1461.362061	-435.751770	124.963959	1759.240601	-535.403809	430.800262	1168.690796	-501.048279	-204.863846	1195.986206	-427.520844	375.467560	870.983093	-359.975342	-178.427902	899.418030	-439.807404	98.370209	1056.299805	557.651062	10.834839	898.695068	559.583435	211.580872
-462.882721	228.204102	957.165833	-461.400299	-34.046272	960.369690	-547.504639	239.719513	575.045715	-495.029388	-92.998535	582.557617	-538.623474	270.939423	86.736588	-551.406860	-138.892883	103.331001	-502.750641	330.651184	1442.610840	-449.505432	-82.272758	1455.294189	-416.808655	121.539452	1461.347168	-435.723389	124.930435	1759.217529	-535.379272	430.830902	1168.733398	-501.041138	-204.957367	1196.003784	-427.525269	375.471985	871.012817	-359.916626	-178.509338	899.456299	-439.877014	98.395668	1056.248779	558.103149	10.525476	898.634888	560.034180	211.390381
-462.961853	228.206146	957.142090	-461.522156	-34.009216	960.291992	-547.514832	239.693604	575.033081	-494.976776	-92.975922	582.518372	-538.628113	270.942596	86.725777	-551.339172	-138.864090	103.302658	-502.730835	330.628967	1442.646973	-449.494843	-82.323845	1455.312134	-416.794495	121.515999	1461.340454	-435.668091	124.880325	1759.224243	-535.327271	430.847260	1168.767700	-500.998352	-205.021378	1196.037842	-427.495483	375.453186	871.036072	-359.860291	-178.613159	899.511169	-439.950317	98.391815	1056.192139	558.576050	10.286764	898.578247	560.519836	211.192932
-462.951477	228.169678	957.146790	-461.454407	-34.081463	960.341125	-547.521545	239.673477	575.051147	-494.998260	-93.011902	582.537415	-538.600769	270.966675	86.720703	-551.343140	-138.883987	103.326927	-502.716675	330.588257	1442.666016	-449.480225	-82.350159	1455.346558	-416.780518	121.472527	1461.352417	-435.628540	124.841003	1759.203857	-535.288452	430.882141	1168.797241	-500.961517	-205.129761	1196.098755	-427.437775	375.443359	871.080688	-359.776703	-178.709671	899.565002	-439.925446	98.358604	1056.222046	559.071777	10.095037	898.557922	560.993164	210.983734
-462.944733	228.148865	957.188843	-461.388702	-34.104656	960.392883	-547.546387	239.705948	575.058777	-494.980377	-93.081459	582.548157	-538.580261	270.945007	86.738823	-551.339111	-138.871216	103.323601	-502.671997	330.553589	1442.708862	-449.461945	-82.372002	1455.402222	-416.765045	121.454033	1461.371460	-435.582397	124.792679	1759.210449	-535.225159	430.894684	1168.841309	-500.879517	-205.243195	1196.155029	-427.383911	375.434540	871.125488	-359.715881	-178.857147	899.625854	-439.908112	98.345146	1056.273193	559.433411	10.052255	898.592346	561.258423	211.237778
-463.001038	228.094635	957.196899	-461.434143	-34.109905	960.378967	-547.540283	239.627075	575.047729	-494.988892	-93.109283	582.604919	-538.555908	270.933807	86.746574	-551.409668	-138.914276	103.370598	-502.631226	330.517212	1442.763794	-449.433350	-82.373138	1455.463135	-416.741882	121.423691	1461.384399	-435.532166	124.749985	1759.210327	-535.167358	430.914917	1168.875366	-500.804535	-205.357452	1196.248657	-427.328552	375.434967	871.183289	-359.647430	-178.984451	899.728455	-439.948822	98.308449	1056.268066	559.910034	9.796566	898.674683	561.732422	210.755035
-463.040527	228.099640	957.200623	-461.513794	-34.071590	960.344971	-547.594849	239.586639	575.053040	-495.032379	-93.178673	582.604980	-538.563965	270.918335	86.745491	-551.484009	-138.957184	103.414566	-502.626038	330.506531	1442.780273	-449.416504	-82.398926	1455.525024	-416.739899	121.407700	1461.427490	-435.470703	124.744240	1759.162598	-535.121033	430.943176	1168.912354	-500.733734	-205.455215	1196.337891	-427.278717	375.449219	871.241455	-359.586365	-179.115707	899.816895	-439.998474	98.312866	1056.250854	560.324524	9.744509	898.824036	562.127869	210.501419
-463.038147	228.115891	957.256653	-461.508820	-34.112606	960.374573	-547.594543	239.584488	575.071899	-495.005463	-93.200836	582.632690	-538.533508	270.914307	86.745613	-551.453369	-138.941986	103.406845	-502.631958	330.482178	1442.822876	-449.401154	-82.402008	1455.558228	-416.718689	121.386772	1461.443115	-435.424530	124.701942	1759.156372	-535.073181	430.967682	1168.942627	-500.649048	-205.551605	1196.420166	-427.217896	375.472229	871.275513	-359.515686	-179.278580	899.912170	-440.008392	98.290550	1056.296875	560.749573	9.698884	898.987305	562.461975	210.451309
-463.086609	228.102798	957.255005	-461.513885	-34.121853	960.383118	-547.679321	239.627945	575.079468	-494.980591	-93.172180	582.601501	-538.557922	270.922363	86.739517	-551.413513	-138.947357	103.380806	-502.628723	330.471710	1442.866089	-449.369537	-82.426003	1455.599731	-416.732452	121.367645	1461.478882	-435.390503	124.657379	1759.130249	-535.037842	431.011505	1169.005981	-500.589050	-205.651062	1196.497070	-427.155823	375.539825	871.339355	-359.455597	-179.462479	899.970215	-440.039978	98.286858	1056.301392	561.049316	9.723279	899.173340	562.556580	210.950409
-463.167542	228.080521	957.249695	-461.616241	-34.112400	960.337463	-547.712524	239.635254	575.074890	-494.923370	-93.120262	582.566528	-538.593994	270.956573	86.746315	-551.404053	-138.940567	103.373596	-502.634827	330.430847	1442.884766	-449.353699	-82.444847	1455.650146	-416.745850	121.358665	1461.478271	-435.349579	124.623901	1759.108154	-535.002441	431.031494	1169.055542	-500.535187	-205.759232	1196.546143	-427.115265	375.594360	871.378174	-359.392151	-179.631454	900.030273	-440.109711	98.263863	1056.271118	561.326721	9.739089	899.328430	562.755798	210.945480
-463.163116	228.068161	957.284729	-461.564453	-34.177876	960.362427	-547.727539	239.588196	575.086121	-494.988129	-93.222939	582.575562	-538.610291	270.955597	86.736885	-551.445129	-138.968887	103.362267	-502.660797	330.411591	1442.932007	-449.338409	-82.463539	1455.656494	-416.746185	121.336372	1461.481323	-435.306610	124.571487	1759.084839	-534.962952	431.069427	1169.103516	-500.466949	-205.899460	1196.598389	-427.030243	375.684540	871.451904	-359.352936	-179.837036	900.064453	-440.102264	98.224899	1056.305786	561.676941	9.675010	899.517944	563.065735	210.456757
-463.226013	227.977386	957.265625	-461.575989	-34.212654	960.380798	-547.738098	239.554977	575.059814	-494.949921	-93.185738	582.570129	-538.564148	270.971924	86.776825	-551.405212	-138.960541	103.341408	-502.670776	330.378601	1442.968384	-449.297638	-82.476418	1455.701538	-416.755280	121.324097	1461.490479	-435.273804	124.526390	1759.085083	-534.925720	431.101654	1169.176392	-500.404999	-205.980453	1196.661377	-426.953522	375.754425	871.506714	-359.260986	-180.030731	900.107605	-440.135315	98.180695	1056.304321	561.950928	9.666126	899.698425	563.352478	210.284943
-463.237946	227.975754	957.300110	-461.594818	-34.206364	960.373352	-547.734070	239.505112	575.032593	-494.979645	-93.194992	582.579407	-538.544312	270.940002	86.747757	-551.380310	-138.956100	103.358467	-502.687103	330.362946	1443.017822	-449.259033	-82.489159	1455.723511	-416.753693	121.309425	1461.507690	-435.227325	124.476624	1759.080566	-534.885620	431.136566	1169.226318	-500.354279	-206.116882	1196.719971	-426.889954	375.849579	871.562561	-359.200409	-180.196472	900.186707	-440.154602	98.166870	1056.318848	562.183716	9.713859	899.874878	563.593811	210.130722
-463.254700	227.938019	957.305054	-461.586273	-34.258686	960.392944	-547.792236	239.525803	575.067505	-495.017181	-93.190033	582.593628	-538.547791	270.954468	86.770119	-551.220154	-138.897934	103.330864	-502.686401	330.330750	1443.073730	-449.224762	-82.476631	1455.749023	-416.763092	121.316933	1461.540283	-435.190430	124.443459	1759.089355	-534.855652	431.183289	1169.272217	-500.266174	-206.199554	1196.785645	-426.803680	375.916199	871.648560	-359.130920	-180.407150	900.238037	-440.162231	98.129349	1056.331909	562.411316	9.769680	900.008057	563.765503	210.074585
-463.257080	227.911316	957.346313	-461.549591	-34.274345	960.424011	-547.819580	239.540985	575.084473	-495.061615	-93.216995	582.654114	-538.553101	270.932617	86.763725	-551.352783	-138.944412	103.397980	-502.712372	330.315399	1443.090942	-449.209869	-82.497849	1455.786743	-416.758759	121.311050	1461.556274	-435.156769	124.405380	1759.081177	-534.842163	431.204071	1169.329590	-500.202026	-206.319092	1196.874756	-426.731262	376.015320	871.693787	-359.084412	-180.607498	900.293823	-440.161682	98.107697	1056.371826	562.598145	9.792111	900.140076	563.942505	210.002060
-463.259888	227.881897	957.365112	-461.580231	-34.261211	960.422485	-547.822021	239.471603	575.072632	-495.106262	-93.194229	582.651733	-538.533875	270.928528	86.762657	-551.911804	-139.460327	103.583534	-502.722961	330.299011	1443.109131	-449.169922	-82.502632	1455.813965	-416.748566	121.312157	1461.559082	-435.134003	124.379570	1759.073242	-534.824280	431.245575	1169.337769	-500.139099	-206.405197	1196.928223	-426.649323	376.129822	871.735840	-359.029083	-180.808319	900.373413	-440.178528	98.089859	1056.380615	562.796448	9.829571	900.215149	564.106873	210.000427
-463.304047	227.897491	957.351807	-461.657410	-34.254349	960.395203	-547.871887	239.516678	575.092346	-495.078827	-93.151268	582.624817	-538.539978	270.929596	86.766190	-551.661987	-139.045685	103.395752	-502.770233	330.267212	1443.111328	-449.174683	-82.515373	1455.836548	-416.742554	121.297256	1461.557983	-435.165131	124.268013	1759.127197	-534.822632	431.293732	1169.375854	-500.084076	-206.516068	1196.963135	-426.564148	376.265350	871.788879	-358.969543	-180.999557	900.420654	-440.227020	98.093063	1056.357666	563.004333	9.869743	900.270081	564.247375	210.029648
-463.338898	227.842453	957.369202	-461.653809	-34.272678	960.387634	-547.890259	239.441467	575.073059	-495.076935	-93.137192	582.609070	-538.558350	270.941803	86.744377	-552.043884	-139.618851	103.523544	-502.772308	330.251282	1443.140747	-449.153717	-82.530136	1455.839111	-416.709290	121.277733	1461.574585	-435.138153	124.241478	1759.115723	-534.817322	431.343323	1169.421509	-500.037872	-206.599121	1197.025635	-426.490753	376.378723	871.839355	-358.895874	-181.212616	900.455505	-440.239502	98.050560	1056.361938	563.238708	9.914501	900.300781	564.393311	210.111404
-463.359283	227.798431	957.368530	-461.672974	-34.261890	960.385925	-547.873596	239.402283	575.055176	-495.028961	-93.092857	582.592346	-538.527954	270.929413	86.757072	-551.684509	-139.098251	103.388268	-502.777435	330.229645	1443.163330	-449.133636	-82.547211	1455.851440	-416.707825	121.255241	1461.577759	-435.118530	124.203018	1759.109375	-534.803772	431.379242	1169.444092	-499.978577	-206.728958	1197.071045	-426.416656	376.500275	871.874390	-358.833374	-181.424789	900.484558	-440.255615	98.033928	1056.359863	563.450684	9.929607	900.305908	564.540833	210.190887
-463.374847	227.710068	957.367126	-461.661713	-34.288437	960.435669	-547.851807	239.294006	575.037537	-494.652435	-92.019806	582.712036	-538.537964	270.903900	86.760704	-551.809692	-139.617126	103.415993	-502.786224	330.205872	1443.190552	-449.100983	-82.529572	1455.877563	-416.660706	121.245506	1461.594604	-435.104248	124.164711	1759.109497	-534.801147	431.404358	1169.499512	-499.938782	-206.810852	1197.112915	-426.356995	376.632263	871.912720	-358.767242	-181.624542	900.537109	-440.263092	97.998062	1056.385010	563.704468	9.969945	900.303467	564.703308	210.300613
-463.363922	227.692245	957.363342	-461.627411	-34.344513	960.452698	-547.922485	239.400787	575.038879	-494.769012	-92.221672	582.743103	-538.575684	270.909821	86.755981	-551.810730	-139.627884	103.465889	-502.781219	330.184174	1443.214600	-449.072449	-82.554207	1455.913574	-416.631042	121.227379	1461.614014	-435.073059	124.141808	1759.110474	-534.775146	431.461395	1169.524780	-499.884644	-206.885056	1197.187744	-426.287415	376.768524	871.954529	-358.703461	-181.853485	900.578796	-440.260345	97.970581	1056.395996	563.907410	10.014498	900.277893	564.832275	210.432968
-463.408569	227.663574	957.370178	-461.689240	-34.318050	960.441223	-547.977295	239.418137	575.026245	-494.876465	-92.439545	582.729126	-538.577820	270.922943	86.746750	-551.755005	-139.603348	103.467285	-502.759216	330.150177	1443.223022	-449.027771	-82.568207	1455.931030	-416.613678	121.229347	1461.627441	-435.079926	124.123169	1759.076294	-534.770264	431.506836	1169.557739	-499.836121	-206.992508	1197.252563	-426.242035	376.914063	872.006836	-358.639435	-182.048492	900.634216	-440.299927	97.961540	1056.390747	564.184509	10.121911	900.272034	564.988953	210.604126
-463.397858	227.631165	957.374390	-461.638855	-34.351940	960.494995	-548.153687	239.593719	575.067017	-494.931915	-92.554977	582.733643	-538.712036	270.952484	86.749535	-551.872681	-139.629456	103.518127	-502.784271	330.132324	1443.222778	-449.017090	-82.560928	1455.958862	-416.573395	121.220108	1461.640747	-435.031403	124.106934	1759.125366	-534.739807	431.516113	1169.576904	-499.793976	-207.075317	1197.315186	-426.057373	376.999054	872.012573	-358.542816	-182.208099	900.719421	-440.286377	97.950119	1056.423218	564.410278	10.190885	900.276245	565.138123	210.738098
-463.414215	227.657654	957.384888	-461.660675	-34.340950	960.473145	-548.182678	239.627884	575.076416	-494.925903	-92.604759	582.718323	-538.728760	270.964600	86.756035	-551.826721	-139.614059	103.513771	-502.779053	330.119293	1443.252075	-448.965851	-82.563042	1456.009277	-416.534485	121.232971	1461.674194	-435.015076	124.057571	1759.164307	-534.731079	431.586456	1169.627197	-499.754547	-207.152206	1197.377686	-426.014709	377.150665	872.057739	-358.481750	-182.389435	900.784668	-440.297150	97.956306	1056.415894	564.609924	10.237679	900.274536	565.315918	210.794144
-463.447235	227.621353	957.385376	-461.677185	-34.397503	960.449036	-548.193054	239.565628	575.062073	-494.893799	-92.643730	582.743896	-538.697266	270.961182	86.751091	-551.230835	-138.929016	103.253990	-502.766174	330.099884	1443.270020	-448.953308	-82.584572	1456.033447	-416.497803	121.191650	1461.686523	-434.990875	124.058609	1759.129028	-534.712402	431.618744	1169.660645	-499.718872	-207.209671	1197.403809	-425.990936	377.322235	872.074585	-358.395752	-182.544907	900.848206	-440.314026	97.902061	1056.402344	564.749146	10.342916	900.310913	565.538452	210.545364
-463.447601	227.619171	957.394165	-461.698517	-34.392372	960.450256	-548.207703	239.567902	575.086487	-494.853821	-92.597923	582.721985	-538.702026	270.938232	86.760605	-551.310059	-138.971680	103.263802	-502.753296	330.079559	1443.303589	-448.935272	-82.591347	1456.051514	-416.471588	121.172066	1461.696777	-434.977234	124.032021	1759.139648	-534.685242	431.642090	1169.693359	-499.679077	-207.306671	1197.461182	-425.977264	377.447937	872.077576	-358.335754	-182.686523	900.913574	-440.326508	97.898987	1056.407837	564.874512	10.430581	900.322510	565.614563	210.648865
-463.432465	227.600418	957.402405	-461.654053	-34.415749	960.460510	-548.246033	239.571869	575.100830	-494.877319	-92.659210	582.700928	-538.727051	270.935944	86.736053	-551.255920	-138.942001	103.218811	-502.739960	330.073547	1443.319092	-448.921509	-82.589706	1456.077271	-416.461395	121.171684	1461.692139	-434.956177	124.014473	1759.138550	-534.671875	431.677246	1169.737671	-499.659485	-207.435471	1197.504150	-425.972107	377.596649	872.104858	-358.294708	-182.825195	900.939148	-440.302917	97.881104	1056.418457	564.898193	10.612310	900.364014	565.499084	211.229050
-463.436981	227.550812	957.394531	-461.651611	-34.423557	960.463623	-548.252563	239.504868	575.084229	-494.916962	-92.727417	582.694031	-538.698120	270.929688	86.738335	-551.367004	-138.998581	103.261955	-502.723419	330.065887	1443.334839	-448.891357	-82.621841	1456.103638	-416.420074	121.142349	1461.702881	-434.932617	123.990921	1759.153687	-534.639343	431.733185	1169.763428	-499.607208	-207.499527	1197.542114	-425.981232	377.731781	872.100464	-358.251099	-182.953094	900.983215	-440.302917	97.857277	1056.415771	564.930908	10.663034	900.400208	565.513794	211.612518
-463.437500	227.525375	957.399292	-461.632355	-34.411556	960.471741	-548.268616	239.529785	575.078674	-494.977509	-92.837715	582.699341	-538.688904	270.934662	86.738441	-551.305664	-138.965042	103.250038	-502.711548	330.053986	1443.338623	-448.882477	-82.623795	1456.125977	-416.422455	121.149536	1461.678711	-434.915802	123.985786	1759.161499	-534.607300	431.804779	1169.786499	-499.558655	-207.554352	1197.584839	-425.982025	377.887360	872.091797	-358.214081	-183.081741	901.015625	-440.291077	97.853691	1056.421631	564.867371	10.849957	900.441406	565.476074	211.352264
-463.443237	227.464462	957.388916	-461.600891	-34.434875	960.510071	-548.254700	239.452164	575.039001	-495.056122	-92.905510	582.700378	-538.647888	270.933899	86.726440	-551.712585	-139.481995	103.444664	-502.658600	330.052277	1443.347656	-448.866150	-82.628319	1456.148682	-416.425232	121.148170	1461.671509	-434.899231	123.940376	1759.218262	-534.571838	431.859161	1169.828247	-499.543549	-207.626740	1197.608398	-425.994873	378.007172	872.078735	-358.178436	-183.188690	901.053650	-440.283783	97.833023	1056.436523	564.879944	10.951634	900.495117	565.458862	211.516251
-463.431976	227.475922	957.423645	-461.585083	-34.436981	960.513611	-548.292114	239.464706	575.041199	-495.080078	-92.926765	582.722412	-538.719238	270.959656	86.741791	-551.799988	-139.506287	103.461769	-502.647095	330.049683	1443.368530	-448.833557	-82.623543	1456.175171	-416.389832	121.148483	1461.685547	-434.878357	123.941338	1759.239014	-534.573914	431.898682	1169.842529	-499.509369	-207.704514	1197.645142	-426.015076	378.131134	872.094360	-358.152008	-183.283173	901.099365	-440.273132	97.826385	1056.456543	564.739990	11.070947	900.537048	565.245422	211.471527
-463.450012	227.421921	957.435059	-461.615234	-34.422958	960.493347	-548.303040	239.406540	575.062439	-495.107788	-92.976234	582.745667	-538.704224	270.932129	86.749840	-551.683655	-139.377960	103.412010	-502.628296	330.016388	1443.372070	-448.823975	-82.648369	1456.172119	-416.378632	121.125221	1461.671753	-434.837555	123.970398	1759.211182	-534.551331	431.943237	1169.880371	-499.483795	-207.738663	1197.694336	-426.034515	378.253174	872.105896	-358.116028	-183.384644	901.133545	-440.282623	97.793983	1056.448853	564.616638	11.034891	900.544617	565.054138	211.560959
-463.436798	227.370163	957.442200	-461.553741	-34.428646	960.504944	-548.326355	239.438782	575.067078	-495.089417	-92.946762	582.756287	-538.690002	270.932312	86.771072	-551.355957	-138.965881	103.269890	-502.592651	330.003693	1443.396362	-448.791290	-82.661827	1456.155640	-416.338867	121.105240	1461.673340	-434.814819	123.923904	1759.268066	-534.535706	431.981506	1169.919678	-499.448700	-207.773849	1197.683105	-426.051422	378.364929	872.113770	-358.069183	-183.497711	901.138062	-440.242310	97.771248	1056.457520	563.776001	11.518873	900.546875	564.685486	211.517899
-463.443481	227.373657	957.448669	-461.545166	-34.396164	960.468323	-548.357300	239.388336	575.102539	-495.173065	-93.047791	582.745544	-538.703857	270.911713	86.756561	-552.111450	-139.530121	103.617393	-502.547455	330.009399	1443.404297	-448.773987	-82.671196	1456.144165	-416.310028	121.089279	1461.642700	-434.772247	123.951523	1759.240112	-534.517334	432.016327	1169.941040	-499.450867	-207.814896	1197.653687	-426.089233	378.443176	872.111511	-358.005096	-183.560959	901.147339	-440.229675	97.774727	1056.439941	563.769043	11.813409	900.395142	564.614929	211.603943
-463.421143	227.363602	957.430481	-461.520294	-34.423233	960.461426	-548.325684	239.338013	575.087402	-495.119415	-93.023232	582.741455	-538.656982	270.904846	86.752899	-551.444641	-139.049591	103.298615	-502.512604	329.991516	1443.396362	-448.749542	-82.679253	1456.131470	-416.283020	121.084091	1461.612793	-434.740753	123.911087	1759.291626	-534.530884	432.058075	1169.949219	-499.440460	-207.830673	1197.632935	-426.134125	378.549683	872.092651	-357.961395	-183.639069	901.142639	-440.194336	97.760536	1056.424683	563.374512	11.710504	900.585693	564.514160	211.208847
-463.415924	227.307251	957.405457	-461.441772	-34.480114	960.503601	-548.354736	239.396988	575.066956	-495.098846	-93.049393	582.710144	-538.671448	270.929565	86.748436	-552.007751	-139.220230	103.520317	-502.479462	329.991241	1443.372437	-448.708527	-82.685463	1456.115479	-416.254669	121.085266	1461.591309	-434.702942	123.894173	1759.291992	-534.522095	432.077698	1169.924805	-499.422791	-207.857513	1197.631226	-426.155182	378.626007	872.062134	-357.915710	-183.683151	901.135132	-440.150757	97.735184	1056.432373	563.255615	11.522148	900.564087	564.695801	211.387878
-463.416412	227.312775	957.385437	-461.445557	-34.465382	960.478088	-548.363892	239.403946	575.036621	-495.122711	-93.109535	582.690674	-538.674866	270.945648	86.714378	-550.883301	-138.782120	102.958481	-502.439697	329.983337	1443.362183	-448.687164	-82.694809	1456.086548	-416.227112	121.080116	1461.544434	-434.655060	123.894524	1759.302979	-534.550842	432.095245	1169.935181	-499.404816	-207.839600	1197.610718	-426.226318	378.694122	872.035034	-357.840607	-183.731888	901.143799	-440.134735	97.743118	1056.405518	562.847656	11.687934	900.533936	564.197144	211.403290
-463.384583	227.287460	957.362427	-461.402191	-34.494911	960.502319	-548.348938	239.386230	575.033936	-495.092468	-93.137825	582.717468	-538.635254	270.942505	86.717621	-552.062256	-139.439362	103.537537	-502.429169	329.987091	1443.317017	-448.662140	-82.709694	1456.077026	-416.181335	121.059471	1461.510498	-434.609589	123.886856	1759.313721	-534.566223	432.104431	1169.920654	-499.411438	-207.851517	1197.594727	-426.251068	378.768616	872.006958	-357.828644	-183.770203	901.130493	-440.097992	97.734230	1056.406128	562.370056	11.928351	900.513428	563.543091	211.441574
-463.372192	227.257690	957.362427	-461.375275	-34.550274	960.529968	-548.297119	239.326767	575.018799	-495.075378	-93.195831	582.758301	-538.631897	270.951294	86.716484	-552.034180	-139.432938	103.578140	-502.369019	329.993774	1443.312256	-448.640259	-82.714745	1456.037598	-416.161713	121.049629	1461.507202	-434.558655	123.875870	1759.332031	-534.579529	432.098236	1169.930908	-499.418671	-207.826981	1197.560547	-426.310364	378.814240	872.008667	-357.811127	-183.812561	901.113708	-440.076660	97.703087	1056.419312	561.916321	12.068042	900.515930	563.006470	211.442307
-463.329895	227.320953	957.372009	-461.357300	-34.546726	960.521606	-548.331726	239.355728	575.061584	-495.025574	-93.151367	582.761108	-538.670959	270.933899	86.756844	-551.961792	-139.396042	103.573738	-502.333923	329.978577	1443.306396	-448.629272	-82.723572	1456.019531	-416.109894	121.044586	1461.491699	-434.512299	123.867020	1759.353760	-534.606934	432.095886	1169.910400	-499.394348	-207.816238	1197.536499	-426.363495	378.845795	871.989502	-357.795288	-183.832748	901.100159	-440.041656	97.727440	1056.418945	561.426453	12.167924	900.514282	562.510193	211.518951
-463.290863	227.341309	957.366699	-461.314117	-34.534168	960.490234	-548.251953	239.271317	575.047058	-494.979309	-93.155434	582.754272	-538.620911	270.923065	86.725723	-551.964661	-139.414734	103.560410	-502.282867	329.987640	1443.276733	-448.588684	-82.733177	1455.971313	-416.071564	121.040245	1461.452881	-434.453918	123.859688	1759.348633	-534.636597	432.064209	1169.897095	-499.402649	-207.793610	1197.503418	-426.433289	378.861664	871.952942	-357.796021	-183.841766	901.061890	-440.001038	97.734512	1056.400879	560.929993	12.285970	900.503845	561.940369	211.614258
-463.259827	227.372299	957.351318	-461.346558	-34.509731	960.445740	-548.263855	239.276093	575.049866	-494.996429	-93.244553	582.727173	-538.623169	270.937042	86.748001	-551.984863	-139.419693	103.567657	-502.234955	329.995789	1443.251709	-448.549774	-82.716057	1455.927124	-416.026794	121.034935	1461.425171	-434.385925	123.857071	1759.342285	-534.658447	432.033447	1169.859985	-499.384186	-207.785614	1197.444214	-426.482208	378.905609	871.903015	-357.795135	-183.828400	901.014648	-439.976746	97.746078	1056.365479	560.124695	12.284549	900.717407	561.060730	211.956818
-463.208984	227.390244	957.313477	-461.281525	-34.519787	960.440796	-548.284668	239.315491	575.041016	-494.924561	-93.199234	582.702087	-538.658447	270.962250	86.708557	-551.955566	-139.413940	103.542038	-502.181030	330.009918	1443.205811	-448.494507	-82.726913	1455.867310	-416.008118	121.049530	1461.387329	-434.318634	123.846931	1759.343628	-534.685181	432.001587	1169.829956	-499.382477	-207.744766	1197.399048	-426.547516	378.912292	871.824646	-357.789459	-183.776306	900.943787	-439.913025	97.763351	1056.342529	559.783936	12.326841	900.435364	560.872925	212.268997
-463.115692	227.351791	957.283447	-461.150909	-34.573517	960.492798	-548.314331	239.398743	575.063721	-494.892181	-93.176445	582.708618	-538.680298	270.972168	86.714233	-551.932129	-139.401154	103.537086	-502.149139	330.019897	1443.144287	-448.465790	-82.724892	1455.811035	-415.967255	121.054985	1461.326050	-434.204193	123.936203	1759.268555	-534.686340	431.973175	1169.768066	-499.356445	-207.739761	1197.336548	-426.603088	378.942749	871.755127	-357.800842	-183.746216	900.885986	-439.820374	97.750793	1056.357544	559.105896	12.612252	900.405396	560.008057	212.440201
-463.097809	227.348465	957.252319	-461.114380	-34.584072	960.476379	-548.215698	239.298019	575.013184	-494.865997	-93.174255	582.687744	-538.599609	270.939636	86.699265	-551.922302	-139.365891	103.546021	-502.097687	330.015198	1443.135498	-448.415741	-82.723915	1455.779663	-415.930115	121.059738	1461.286377	-434.127380	123.940163	1759.265503	-534.711914	431.929688	1169.734863	-499.358185	-207.692459	1197.301147	-426.664673	378.896851	871.701904	-357.816833	-183.694321	900.805664	-439.779633	97.750946	1056.330566	558.414551	12.744685	900.365601	559.278564	212.524139
-463.052612	227.343689	957.255066	-461.092865	-34.550880	960.465271	-548.208435	239.277161	575.037903	-494.778168	-93.084396	582.696350	-538.616089	270.928345	86.705910	-551.868835	-139.347229	103.533112	-502.072845	330.028717	1443.101929	-448.385040	-82.724152	1455.727661	-415.927124	121.060913	1461.243774	-434.066772	123.939621	1759.268555	-534.755432	431.859161	1169.676636	-499.378143	-207.630524	1197.229248	-426.769165	378.844879	871.635254	-357.870880	-183.633759	900.720520	-439.734894	97.758232	1056.323853	558.098328	12.613159	900.163025	558.637939	212.106018
-463.050873	227.384964	957.258972	-461.149200	-34.503044	960.382690	-548.171753	239.296371	575.034363	-494.824615	-93.148613	582.710388	-538.623596	270.916443	86.716751	-551.938904	-139.369293	103.554642	-502.042511	330.044495	1443.087036	-448.341309	-82.722504	1455.660889	-415.899689	121.050507	1461.215576	-434.002838	123.948952	1759.273193	-534.778076	431.833649	1169.671875	-499.385620	-207.603043	1197.154663	-426.869843	378.770508	871.601501	-357.904388	-183.572372	900.646729	-439.739380	97.765793	1056.279785	556.620544	13.415984	900.319458	557.811279	212.520523
-462.978851	227.411102	957.267151	-461.097839	-34.506348	960.397522	-548.137024	239.259247	575.059387	-494.812164	-93.146072	582.730591	-538.640808	270.914459	86.708328	-551.949341	-139.370605	103.554077	-502.009521	330.059387	1443.063965	-448.315491	-82.735123	1455.586792	-415.890533	121.042160	1461.188599	-433.937073	123.947693	1759.275879	-534.809937	431.772980	1169.644775	-499.413574	-207.528229	1197.070313	-426.939056	378.700592	871.545776	-357.981445	-183.526321	900.536377	-439.677765	97.777763	1056.291260	555.878723	13.474100	900.295776	556.960083	212.143661
-462.915894	227.436768	957.271057	-461.039185	-34.495037	960.390564	-548.076599	239.244537	575.061340	-494.708130	-93.092270	582.695862	-538.601196	270.937988	86.741867	-551.879822	-139.344177	103.540039	-501.971832	330.056213	1443.019287	-448.272675	-82.742004	1455.502686	-415.849915	121.051788	1461.133667	-433.850708	123.960342	1759.273193	-534.832703	431.710205	1169.616333	-499.423035	-207.478271	1196.985840	-427.036316	378.644562	871.476013	-358.033417	-183.454498	900.452209	-439.619202	97.791756	1056.290405	555.116882	13.569271	900.262573	556.354248	212.720413
-462.862305	227.442734	957.250000	-461.000000	-34.486893	960.368896	-548.020081	239.284760	575.071716	-494.673584	-93.043205	582.684998	-538.616272	270.922150	86.709381	-551.903931	-139.391434	103.535301	-501.952942	330.074310	1443.005127	-448.212524	-82.748711	1455.463867	-415.833954	121.055756	1461.103760	-433.761719	123.971405	1759.271851	-534.849609	431.682953	1169.559204	-499.476776	-207.394272	1196.897217	-427.168671	378.558441	871.427551	-358.092865	-183.347351	900.353577	-439.561310	97.797440	1056.266357	554.246521	13.735319	900.214600	555.503113	212.925400
-462.806580	227.508911	957.241394	-460.943634	-34.433548	960.346985	-548.032898	239.349655	575.106689	-494.583588	-93.003876	582.651184	-538.657532	270.929016	86.719421	-551.851929	-139.361023	103.531929	-501.901459	330.073761	1442.948242	-448.166870	-82.771980	1455.406860	-415.785614	121.059273	1461.062988	-433.674438	123.975197	1759.271973	-534.871582	431.610291	1169.532227	-499.477966	-207.310471	1196.801392	-427.235931	378.466522	871.365723	-358.132904	-183.231842	900.256958	-439.498352	97.852272	1056.249512	553.470520	13.898083	900.165833	554.737305	213.079361
-462.741577	227.517303	957.219666	-460.861481	-34.441780	960.348145	-547.949158	239.373138	575.087708	-494.558014	-92.997902	582.639343	-538.633667	270.932007	86.748177	-551.892822	-139.359909	103.556259	-501.867584	330.096344	1442.937622	-448.122223	-82.757645	1455.372803	-415.758820	121.071365	1461.049683	-433.613495	123.886726	1759.343628	-534.913940	431.568146	1169.498901	-499.521088	-207.225006	1196.729614	-427.357880	378.356445	871.295654	-358.196594	-183.114990	900.185059	-439.427002	97.862206	1056.239624	552.683289	14.063543	900.096436	553.927124	213.228226
-462.635010	227.496109	957.224915	-460.711273	-34.467731	960.416870	-547.897461	239.390244	575.116272	-494.507965	-92.982903	582.671326	-538.610535	270.956909	86.738449	-551.881653	-139.381760	103.570007	-501.818451	330.091980	1442.916382	-448.075653	-82.769341	1455.330078	-415.745117	121.059288	1461.014160	-433.469940	123.973961	1759.289063	-534.943726	431.506012	1169.476196	-499.560699	-207.123230	1196.679443	-427.428253	378.205139	871.276733	-358.271667	-182.977188	900.107056	-439.321259	97.865875	1056.281494	551.824341	14.163308	900.078369	553.149841	213.361435
-462.650757	227.519791	957.208191	-460.738434	-34.447861	960.363525	-547.896973	239.441803	575.123108	-494.390656	-92.879120	582.676636	-538.659180	270.973328	86.761856	-551.880005	-139.376511	103.579483	-501.792694	330.107239	1442.902710	-448.045563	-82.777771	1455.285767	-415.727783	121.063927	1460.988159	-433.416687	123.876976	1759.345215	-535.006592	431.457245	1169.436157	-499.617493	-207.010483	1196.591309	-427.558594	378.047760	871.226318	-358.364868	-182.839874	900.029846	-439.312042	97.873169	1056.239624	551.009033	14.252892	900.061523	552.390869	213.548233
-462.583344	227.558044	957.205139	-460.702423	-34.402287	960.349792	-547.874817	239.491196	575.141296	-494.300476	-92.780884	582.674988	-538.672058	270.974762	86.766762	-551.802002	-139.335434	103.579124	-501.764801	330.112030	1442.867920	-447.995178	-82.789597	1455.248535	-415.752289	121.066628	1460.933838	-433.262024	123.960434	1759.272217	-535.056519	431.397705	1169.397095	-499.655640	-206.950653	1196.567749	-427.638733	377.907776	871.200806	-358.474426	-182.672974	899.947632	-439.269012	97.908417	1056.233276	550.223022	14.423166	899.986938	551.429077	213.166519
-462.557709	227.581406	957.216431	-460.690338	-34.375359	960.305542	-547.832642	239.528488	575.126892	-494.362427	-93.296066	582.559326	-538.683777	270.970978	86.744263	-551.927673	-139.349091	103.639137	-501.747009	330.128937	1442.857666	-447.955505	-82.808823	1455.224854	-415.743530	121.069839	1460.914917	-433.154053	123.948074	1759.229736	-535.125977	431.342529	1169.376709	-499.702057	-206.853897	1196.503418	-427.732391	377.746216	871.136841	-358.583496	-182.492554	899.845215	-439.240295	97.911804	1056.214844	549.907349	14.191233	900.037964	551.378784	213.945831
-462.475861	227.672256	957.216187	-460.679169	-34.326153	960.267090	-547.752563	239.510483	575.148376	-494.345978	-93.304230	582.542542	-538.697693	270.973297	86.763031	-551.992920	-139.366974	103.641312	-501.698517	330.150574	1442.852905	-447.918213	-82.825264	1455.199829	-415.749207	121.043350	1460.894409	-433.042999	123.952362	1759.194946	-535.187561	431.256042	1169.338257	-499.751801	-206.796875	1196.433960	-427.798340	377.569305	871.089905	-358.710052	-182.303024	899.758850	-439.198181	97.961342	1056.196777	547.906860	15.061050	899.933594	548.655212	213.500000
-462.449615	227.705154	957.214844	-460.670929	-34.280815	960.218811	-547.735352	239.563080	575.168762	-494.259308	-93.252289	582.481873	-538.711792	270.984222	86.765411	-551.973877	-139.383011	103.606407	-501.680267	330.163910	1442.849854	-447.862030	-82.832687	1455.187134	-415.739197	121.049500	1460.875244	-432.954620	123.959610	1759.107666	-535.221130	431.225372	1169.314575	-499.780945	-206.711746	1196.389771	-427.889587	377.390503	871.066040	-358.849823	-182.138901	899.677185	-439.183319	97.981537	1056.172729	548.366516	14.291265	899.702026	548.521362	214.290665
-462.413055	227.680725	957.206360	-460.609955	-34.268364	960.229370	-547.632690	239.506439	575.122742	-494.136658	-93.191345	582.458862	-538.664124	270.982635	86.767372	-551.859680	-139.346939	103.594284	-501.635437	330.172516	1442.854858	-447.808716	-82.844101	1455.189819	-415.725189	121.050575	1460.854248	-432.842072	123.959366	1759.069824	-535.250793	431.174622	1169.313965	-499.816132	-206.686813	1196.386963	-427.974579	377.232269	871.077515	-359.016449	-181.956268	899.599609	-439.143158	97.984863	1056.175659	547.830444	14.153815	899.674500	548.059448	214.354813
-462.338806	227.750229	957.247864	-460.564911	-34.221737	960.217834	-547.620056	239.544800	575.154236	-494.118500	-93.321342	582.438660	-538.686035	270.984955	86.770981	-551.921692	-139.361877	103.619560	-501.581757	330.174683	1442.895386	-447.759369	-82.846390	1455.231812	-415.708862	121.051331	1460.878906	-432.757416	123.965134	1759.038574	-535.266663	431.157196	1169.328735	-499.839935	-206.660355	1196.392090	-428.059875	377.049103	871.104736	-359.132965	-181.758408	899.574036	-439.100067	98.020515	1056.194702	547.083069	14.280097	899.619202	547.351379	214.792770
-462.276581	227.749298	957.253540	-460.471588	-34.201252	960.237793	-547.575745	239.564194	575.150391	-494.053497	-93.346558	582.402710	-538.690369	270.992828	86.773041	-551.975952	-139.376938	103.635307	-501.561432	330.174500	1442.920288	-447.691650	-82.875412	1455.284912	-415.690338	121.057510	1460.907349	-432.687683	123.974358	1758.999023	-535.305847	431.133362	1169.361450	-499.839355	-206.651184	1196.445923	-428.134155	376.848175	871.104126	-359.288208	-181.590851	899.567200	-439.058350	98.038208	1056.215698	546.460388	14.674159	899.633789	546.038940	215.573624
-462.233795	227.752701	957.277039	-460.443665	-34.184605	960.239197	-547.542358	239.525482	575.133362	-493.974823	-93.426064	582.385437	-538.676270	270.986725	86.744286	-552.015320	-139.419922	103.656677	-501.531250	330.171112	1442.961060	-447.642151	-82.876755	1455.354370	-415.656311	121.057831	1460.959473	-432.593903	123.976822	1759.020264	-535.320557	431.158203	1169.416870	-499.851135	-206.668335	1196.494507	-428.217590	376.678284	871.151672	-359.399780	-181.447311	899.589539	-439.047729	98.038696	1056.234009	545.980164	15.000196	899.456299	545.256409	215.782135
-462.184326	227.779785	957.314331	-460.394684	-34.161625	960.223877	-547.533813	239.563919	575.124329	-493.807251	-93.388962	582.374878	-538.624084	270.986237	86.713531	-552.035889	-139.426056	103.664795	-501.498840	330.168610	1443.011963	-447.595215	-82.885178	1455.422485	-415.622437	121.060982	1461.033813	-432.554779	123.971169	1759.039307	-535.334717	431.175964	1169.461548	-499.859283	-206.749420	1196.604736	-428.299561	376.513489	871.225769	-359.532043	-181.311432	899.621887	-439.014130	98.044044	1056.248779	545.081116	14.931978	899.585083	544.358582	215.768433
-462.158325	227.786804	957.351624	-460.385864	-34.102837	960.230652	-547.535461	239.542099	575.135071	-493.591522	-93.367485	582.298218	-538.649902	270.996368	86.675316	-551.955505	-139.380798	103.678749	-501.471130	330.157715	1443.074951	-447.544952	-82.885147	1455.520996	-415.558228	121.055626	1461.121338	-432.506897	124.001762	1758.954468	-535.324524	431.204010	1169.513672	-499.862518	-206.770508	1196.730103	-428.345276	376.343781	871.293091	-359.623810	-181.179306	899.694519	-439.015564	98.064285	1056.275269	544.355896	15.009547	899.497742	543.655396	215.711487
-462.125763	227.722794	957.373474	-460.346588	-34.099953	960.258362	-547.532410	239.514603	575.116516	-493.448242	-93.359428	582.265930	-538.646606	270.981659	86.676651	-551.941101	-139.408203	103.650978	-501.435852	330.154114	1443.156738	-447.500610	-82.913406	1455.634155	-415.491058	121.056007	1461.232910	-432.493530	124.000427	1758.936035	-535.310913	431.303925	1169.606201	-499.842712	-206.848770	1196.843018	-428.386108	376.215149	871.388306	-359.689667	-181.117966	899.772156	-438.996216	98.036697	1056.303711	543.622437	15.066328	899.336121	542.869873	215.814926
-462.098816	227.717361	957.421326	-460.314209	-34.097523	960.259766	-547.545166	239.527710	575.139038	-493.303345	-93.374817	582.241943	-538.620117	270.972687	86.704689	-551.935425	-139.428741	103.683311	-501.405731	330.128876	1443.255249	-447.471191	-82.949547	1455.756104	-415.415009	121.020363	1461.351685	-432.531616	124.008698	1758.864746	-535.276245	431.370483	1169.700073	-499.782227	-206.936768	1196.937622	-428.380890	376.103363	871.500732	-359.726135	-181.051651	899.889587	-438.982056	98.018341	1056.332153	542.918396	15.236484	899.119019	542.028320	215.922104
-462.048706	227.687744	957.438477	-460.273651	-34.070534	960.261414	-547.554871	239.460144	575.138794	-493.198517	-93.432327	582.178833	-538.625366	270.977905	86.706131	-551.919678	-139.432755	103.685486	-501.331207	330.095398	1443.365479	-447.410919	-82.967026	1455.887207	-415.322174	120.995033	1461.477661	-432.496399	123.969261	1758.967041	-535.230774	431.399200	1169.794800	-499.724396	-207.048874	1197.066162	-428.334412	376.009308	871.618896	-359.699341	-181.035034	899.992981	-438.948273	98.010666	1056.344238	542.280396	15.373145	898.960266	541.274414	216.077805
-461.982819	227.655838	957.483643	-460.212677	-34.082394	960.323914	-547.583130	239.509048	575.159851	-493.121765	-93.534378	582.164734	-538.628174	271.001129	86.718430	-551.893677	-139.421448	103.665871	-501.285919	330.068939	1443.460693	-447.343445	-82.992828	1456.018921	-415.245209	120.982750	1461.579468	-432.517090	123.983429	1758.914795	-535.149719	431.484161	1169.921265	-499.631531	-207.167389	1197.202515	-428.255798	375.948303	871.770264	-359.666901	-181.041595	900.112610	-438.911469	97.994789	1056.404053	541.620483	15.472276	898.814941	540.401611	216.280716
-461.946991	227.636246	957.522827	-460.182617	-34.073036	960.308044	-547.414978	239.259750	575.142151	-493.015930	-93.567940	582.167175	-538.468933	270.983673	86.700562	-551.876038	-139.410614	103.655540	-501.232208	330.023010	1443.583618	-447.287689	-83.031326	1456.167847	-415.165283	120.952637	1461.690918	-432.532410	124.008133	1758.924072	-535.086365	431.572601	1170.050171	-499.523651	-207.266068	1197.333130	-428.261597	376.000214	871.933716	-359.531158	-181.079407	900.269531	-438.884094	97.968803	1056.417236	540.379333	15.556894	898.910339	539.402344	216.101578
-461.861847	227.623993	957.555176	-460.118988	-34.055908	960.343506	-547.408447	239.248169	575.152710	-492.939453	-93.536407	582.156677	-538.463806	270.967255	86.672127	-551.870239	-139.412994	103.705223	-501.201019	329.964630	1443.710083	-447.252106	-83.060768	1456.343506	-415.085327	120.902962	1461.823730	-432.546448	124.066940	1758.857544	-535.008118	431.655334	1170.182983	-499.397583	-207.400879	1197.483032	-428.129944	376.000153	872.098877	-359.439697	-181.178757	900.410767	-438.829681	97.970604	1056.455688	540.006348	16.046532	898.839172	538.307800	216.707367
-461.819366	227.537918	957.584717	-460.044312	-34.139500	960.400024	-547.435913	239.216232	575.150818	-492.913208	-93.540131	582.173889	-538.493652	270.988739	86.702316	-551.907776	-139.415878	103.703888	-501.176056	329.915710	1443.847412	-447.230835	-83.146255	1456.507324	-414.998535	120.857170	1461.960815	-432.561707	124.052956	1758.935669	-534.926758	431.707001	1170.342163	-499.268860	-207.542572	1197.651245	-427.942322	376.035645	872.288086	-359.252197	-181.280472	900.592529	-438.801056	97.898460	1056.505371	539.499084	16.043695	898.743530	537.922791	216.384079
-461.819336	227.550323	957.661621	-460.101837	-34.133823	960.352783	-547.452942	239.184723	575.171997	-492.909546	-93.549843	582.157715	-538.506836	270.964386	86.686531	-551.915771	-139.401260	103.688858	-501.198669	329.860291	1444.001953	-447.204651	-83.192024	1456.671143	-414.916138	120.774063	1462.136963	-432.544983	124.082672	1758.995239	-534.803406	431.798187	1170.546387	-499.114197	-207.756744	1197.806519	-427.700989	376.145599	872.509277	-359.044037	-181.478897	900.749939	-438.822723	97.856377	1056.519287	538.985352	16.025524	898.678711	537.386902	216.195068
-461.751343	227.469666	957.717773	-460.018463	-34.136440	960.401245	-547.388733	239.025162	575.150818	-492.812714	-93.489639	582.141113	-538.463196	270.929504	86.667358	-551.854980	-139.380905	103.666412	-501.194275	329.803864	1444.179321	-447.183289	-83.265610	1456.833984	-414.835266	120.705811	1462.337036	-432.563171	124.137276	1758.939453	-534.655029	431.858215	1170.733765	-498.896332	-207.931656	1197.989380	-427.418030	376.299652	872.773499	-358.753235	-181.704926	900.949219	-438.776886	97.813370	1056.578369	538.382080	16.118891	898.639038	536.598572	216.276123
-461.728271	227.340149	957.765137	-459.982605	-34.190010	960.432373	-547.335144	238.957870	575.142883	-492.848267	-93.536865	582.158752	-538.474915	270.915283	86.696259	-551.861389	-139.388611	103.675140	-501.199921	329.699860	1444.370361	-447.176758	-83.353607	1457.030640	-414.747253	120.647850	1462.562744	-432.511017	124.192230	1758.944336	-534.490662	431.901489	1170.956787	-498.689789	-208.134064	1198.171509	-427.077942	376.422882	873.041870	-358.395874	-181.982697	901.188354	-438.761353	97.717125	1056.620850	537.070190	15.643382	898.406555	535.666870	216.227936
-461.668152	227.272156	957.837891	-459.928497	-34.215405	960.485962	-547.268127	238.893402	575.129822	-492.818573	-93.535370	582.157837	-538.508301	270.873322	86.701675	-551.863281	-139.392441	103.665276	-501.203247	329.644043	1444.614502	-447.155914	-83.430824	1457.211182	-414.696777	120.557442	1462.803589	-432.437744	124.241562	1758.969238	-534.330383	431.970642	1171.180176	-498.432526	-208.365967	1198.361938	-426.677032	376.643005	873.367554	-357.938080	-182.281418	901.473328	-438.723450	97.662872	1056.688354	537.427673	16.133423	898.400696	535.441162	215.656189
-461.661835	227.189377	957.917175	-459.909363	-34.262100	960.533691	-547.243042	238.875977	575.158203	-492.833069	-93.583138	582.135620	-538.577454	270.876221	86.725334	-551.859558	-139.409454	103.661819	-501.208893	329.536255	1444.843750	-447.150330	-83.505013	1457.418701	-414.607788	120.494698	1463.032837	-432.350739	124.342247	1758.928345	-534.093933	432.086029	1171.442627	-498.152588	-208.633194	1198.583618	-426.279907	376.901978	873.676208	-357.471893	-182.626678	901.811707	-438.724915	97.587540	1056.755249	536.970886	16.209604	898.476563	534.757385	215.684097
-461.665955	227.021805	957.989380	-459.860779	-34.374451	960.631836	-547.157349	238.760666	575.110291	-492.840271	-93.678230	582.176331	-538.576782	270.877747	86.747223	-551.881714	-139.416977	103.673172	-501.352661	329.330048	1444.954956	-447.138550	-83.584236	1457.692505	-414.527222	120.408195	1463.287231	-432.218658	124.402122	1758.963379	-533.868835	432.206116	1171.685669	-497.831421	-208.921082	1198.878906	-425.792450	377.201355	873.999573	-356.998077	-183.033264	902.142517	-438.721649	97.461853	1056.844482	536.703003	16.479218	898.669861	534.054565	216.184998
-461.616455	226.904404	958.071533	-459.794983	-34.455433	960.747131	-547.081360	238.714066	575.127747	-492.582550	-92.986977	582.288818	-538.593079	270.857697	86.735550	-551.652649	-139.344437	103.627899	-501.249176	329.327759	1445.388794	-447.136230	-83.674248	1457.991089	-414.453918	120.335327	1463.539307	-432.113922	124.386642	1759.059448	-533.585388	432.229889	1171.988037	-497.513031	-209.201767	1199.172729	-425.213379	377.499451	874.362793	-356.377747	-183.512207	902.537842	-438.689423	97.376465	1056.948853	536.039612	16.459621	898.667358	533.254700	216.231323
-461.606934	226.750458	958.148926	-459.797516	-34.505112	960.815369	-546.952576	238.590912	575.087830	-492.586823	-93.099831	582.307983	-538.593445	270.857758	86.725464	-551.648376	-139.372726	103.651115	-501.274567	329.208679	1445.648926	-447.118988	-83.727638	1458.327637	-414.386627	120.209717	1463.804932	-431.971558	124.402962	1759.086060	-533.300720	432.354584	1172.295410	-497.121002	-209.490372	1199.500854	-424.569672	377.808228	874.759827	-355.710602	-183.962967	903.027039	-438.700195	97.270615	1057.024902	535.682861	16.514463	898.740662	532.549438	216.493073
-461.537048	226.664749	958.266724	-459.782471	-34.586720	960.909119	-546.947021	238.628433	575.117493	-492.752411	-93.447098	582.347168	-538.683594	270.856201	86.755936	-551.785950	-139.413483	103.692009	-501.289551	329.123688	1445.950317	-447.087280	-83.811432	1458.677124	-414.301788	120.103004	1464.131592	-431.811401	124.383026	1759.118774	-532.991394	432.432495	1172.598267	-496.734741	-209.807846	1199.812012	-423.995850	378.219727	875.168152	-355.013397	-184.506088	903.519226	-438.681976	97.173248	1057.136353	535.389038	16.536789	898.821777	531.995728	216.458466
-461.405579	226.545471	958.361389	-459.706421	-34.645027	961.033752	-546.829651	238.495407	575.115234	-492.816620	-93.572083	582.416931	-538.684631	270.849884	86.780197	-551.837097	-139.437378	103.715424	-501.296173	329.009369	1446.244507	-447.057312	-83.882759	1459.018677	-414.226196	120.006653	1464.455444	-431.630066	124.383942	1759.080811	-532.627319	432.513733	1172.903198	-496.347321	-210.120300	1200.156250	-423.229492	378.592102	875.611267	-354.265900	-185.102936	904.016846	-438.615112	97.091110	1057.254150	535.079285	16.572392	898.870483	531.448975	216.497650
-461.273224	226.323395	958.470215	-459.536072	-34.807583	961.233948	-546.714111	238.380936	575.085999	-492.944763	-93.831696	582.480713	-538.693970	270.826996	86.776207	-551.914001	-139.466614	103.734665	-501.314301	328.880737	1446.534424	-447.054749	-83.985016	1459.350586	-414.145935	119.913971	1464.761230	-431.393188	124.322868	1759.152832	-532.260193	432.634644	1173.249023	-495.927399	-210.429581	1200.544434	-422.438446	379.061584	876.048889	-353.417633	-185.681046	904.598389	-438.521881	96.936119	1057.421265	534.840942	16.628841	898.895813	530.988403	216.559036
-460.812775	225.668594	958.516541	-458.461548	-35.613945	962.171753	-546.310364	237.997498	574.985596	-493.074036	-93.989212	582.742493	-538.491882	270.796234	86.731056	-551.927856	-139.453812	103.743820	-501.337585	328.747711	1446.832886	-447.047333	-84.081734	1459.692261	-414.074158	119.796494	1465.086792	-431.155914	124.287033	1759.159912	-531.888977	432.781250	1173.590088	-495.520874	-210.771896	1200.898804	-421.685760	379.500275	876.510986	-352.535370	-186.340805	905.159851	-438.056091	96.587326	1057.975220	534.630371	16.621037	898.924927	530.592590	216.569138
-460.662567	225.459930	958.603088	-458.298370	-35.833622	962.410278	-546.242554	237.942169	574.984375	-493.202759	-94.140030	582.791992	-538.508484	270.779297	86.723732	-551.914368	-139.485992	103.767731	-501.331421	328.608276	1447.090576	-447.049561	-84.172836	1460.057617	-414.020905	119.690422	1465.366455	-430.865051	124.237267	1759.159424	-531.477600	432.921661	1173.895630	-495.051453	-211.128174	1201.298096	-420.662628	379.959015	876.976379	-351.569122	-187.006821	905.763123	-437.956207	96.430611	1058.149292	534.470032	16.642342	898.947266	530.230774	216.568832
-460.573242	225.244720	958.681396	-458.187897	-35.992565	962.596436	-546.100159	237.798447	574.927795	-493.255188	-94.152092	582.864563	-538.481689	270.789398	86.704033	-551.926636	-139.434982	103.755196	-501.436096	328.342224	1447.203735	-447.058380	-84.285751	1460.430298	-413.932129	119.559242	1465.687988	-430.545471	124.138641	1759.237305	-531.046387	433.037933	1174.229614	-494.616455	-211.515869	1201.682739	-419.684357	380.503845	877.440552	-350.577301	-187.701843	906.400879	-437.896393	96.285698	1058.289673	534.296021	16.688961	898.941040	529.903198	216.615280
-460.475128	224.995728	958.777283	-458.051910	-36.177986	962.820740	-545.919678	237.586151	574.904114	-493.362610	-94.236969	582.962097	-538.403015	270.791077	86.755806	-551.899780	-139.421677	103.761253	-501.319397	328.270294	1447.690552	-447.069366	-84.410233	1460.802612	-413.880493	119.423553	1466.020996	-430.192047	124.056969	1759.184692	-530.556335	433.112305	1174.546997	-494.159027	-211.868484	1202.059692	-418.671539	381.039185	877.984375	-349.504242	-188.461273	907.075378	-437.824219	96.119751	1058.458740	534.212769	16.747423	898.945557	529.682434	216.657928
-460.352783	224.767303	958.896057	-457.895782	-36.412182	963.047729	-545.772339	237.447571	574.900696	-493.431519	-94.235207	583.055298	-538.371826	270.762146	86.733002	-551.777954	-139.383987	103.736519	-501.298706	328.122040	1447.997192	-447.092957	-84.539116	1461.150757	-413.815063	119.266350	1466.333008	-429.747009	123.942711	1759.176392	-530.085571	433.208130	1174.874756	-493.687683	-212.287216	1202.432861	-417.636932	381.642456	878.530945	-348.421692	-189.222061	907.748901	-437.746674	95.931252	1058.644409	534.138000	16.786936	898.919250	529.522766	216.705170
-460.235840	224.489273	959.000000	-457.720978	-36.627918	963.290100	-545.659607	237.262360	574.865662	-493.587219	-94.292480	583.121765	-538.374023	270.746582	86.747536	-551.841370	-139.405594	103.753525	-501.317535	327.922852	1448.260254	-447.121185	-84.647026	1461.474365	-413.739899	119.092522	1466.646973	-429.273407	123.855873	1759.083862	-529.619751	433.291534	1175.212524	-493.216888	-212.710602	1202.756104	-416.549774	382.202820	879.101563	-347.210266	-190.042938	908.492432	-437.658722	95.740944	1058.829224	534.082703	16.850761	898.847900	529.377625	216.772797
-460.164215	224.232864	959.125671	-457.614594	-36.757469	963.480347	-545.490845	237.117416	574.841980	-493.662598	-94.232170	583.142456	-538.300903	270.699768	86.743584	-551.792542	-139.390823	103.727127	-501.290588	327.742523	1448.539917	-447.146423	-84.778618	1461.776733	-413.661407	118.920341	1466.914917	-428.709534	123.708778	1759.165039	-529.151367	433.334625	1175.517334	-492.774902	-213.201721	1203.088989	-415.428711	382.899658	879.645386	-346.073700	-190.868469	909.177490	-437.619781	95.575554	1058.997559	534.127930	16.903894	898.843262	529.354431	216.847321
-460.039856	224.014099	959.227234	-457.464569	-36.930824	963.695679	-545.307983	236.916077	574.815186	-493.745178	-94.276344	583.215454	-538.260620	270.682037	86.739967	-551.873047	-139.413101	103.744492	-501.237152	327.554932	1448.801025	-447.180328	-84.923447	1462.058838	-413.576813	118.765884	1467.153687	-428.145691	123.635895	1758.950195	-528.671082	433.384552	1175.788452	-492.339081	-213.683472	1203.414429	-414.207977	383.481018	880.226074	-344.740570	-191.656052	909.994141	-437.540161	95.424095	1059.167725	534.160522	16.963413	898.789734	529.340881	216.923050
-459.974762	223.713974	959.337097	-457.354492	-37.079674	963.924500	-545.461731	237.095428	574.853333	-493.872467	-94.319054	583.230469	-538.429504	270.705780	86.791725	-551.838562	-139.399887	103.733292	-501.183472	327.376251	1449.030762	-447.199982	-85.064026	1462.294312	-413.489929	118.575562	1467.355347	-427.441010	123.426804	1759.004883	-528.193542	433.391907	1176.044922	-491.919037	-214.192978	1203.710327	-412.870697	384.074829	880.833069	-343.271667	-192.362503	910.782837	-437.500427	95.248619	1059.346436	534.256592	17.012997	898.737732	529.407898	217.003860
-459.889496	223.465103	959.455933	-457.290619	-37.214100	964.129395	-545.330200	236.982178	574.809143	-493.528198	-93.719734	583.137146	-538.384460	270.670319	86.793053	-551.467468	-139.276581	103.637321	-501.097260	327.200287	1449.252686	-447.198730	-85.195084	1462.509277	-413.391754	118.387550	1467.525635	-426.682190	123.266556	1758.827393	-527.774231	433.350128	1176.255493	-491.554932	-214.687683	1203.982788	-411.577850	384.714203	881.428101	-341.720276	-193.063446	911.675293	-437.465668	95.088104	1059.516235	534.364807	17.063705	898.688110	529.527466	217.063385
-459.808472	223.232605	959.592834	-457.178497	-37.398918	964.317017	-545.271545	236.916885	574.820190	-493.475403	-93.584320	583.151917	-538.398376	270.654816	86.801956	-551.315247	-139.219040	103.611107	-501.108398	326.910553	1449.290405	-447.195923	-85.332932	1462.694336	-413.249054	118.202003	1467.689331	-425.907776	123.071915	1758.698975	-527.401672	433.373749	1176.465332	-491.213562	-215.276627	1204.274780	-410.229797	385.236084	882.046387	-340.534210	-193.917709	912.441956	-437.406891	94.901093	1059.686279	534.538086	17.164104	898.656067	529.687378	217.151154
-459.760010	222.987091	959.683960	-457.128845	-37.551590	964.470398	-545.215881	236.865356	574.811157	-493.268768	-93.243393	583.166016	-538.403259	270.646942	86.812561	-551.101990	-139.150360	103.556206	-500.991730	326.715790	1449.461304	-447.186981	-85.458916	1462.823486	-413.118134	118.004745	1467.790283	-424.981476	122.850159	1758.600708	-527.043335	433.286011	1176.677124	-490.899353	-215.819504	1204.499023	-408.884491	385.819031	882.619446	-338.970490	-194.592194	913.308167	-437.376099	94.726044	1059.812012	534.747375	17.215023	898.649963	529.912964	217.211182
-459.708344	222.704651	959.725464	-457.059998	-37.687538	964.580200	-544.977356	236.538651	574.744202	-493.134888	-93.022064	583.126282	-538.273132	270.635864	86.825981	-550.968628	-139.126434	103.515152	-500.879517	326.496826	1449.598877	-447.208008	-85.613068	1462.920166	-412.978699	117.808090	1467.862549	-423.993439	122.629768	1758.316162	-526.711487	433.169525	1176.808838	-490.607941	-216.379089	1204.712402	-407.481384	386.264282	883.276917	-337.567841	-195.385590	914.196899	-437.322968	94.544937	1059.888550	534.979248	17.298510	898.654114	530.163513	217.252121
-459.682129	222.453735	959.758240	-457.043579	-37.863262	964.677979	-544.876831	236.391510	574.705811	-493.069580	-92.876656	583.109802	-538.220398	270.631165	86.815063	-550.847839	-139.064316	103.455971	-500.801788	326.291595	1449.663330	-447.188324	-85.766785	1462.994385	-412.832916	117.606903	1467.878906	-422.932159	122.420792	1757.939819	-526.370605	433.084717	1176.875488	-490.346527	-217.004913	1204.889038	-406.004181	386.780273	883.874390	-336.194458	-196.111328	915.039612	-437.302368	94.355812	1059.953491	535.243225	17.366022	898.658142	530.476563	217.315659
-459.652679	222.299637	959.778870	-457.060516	-38.009884	964.740540	-544.837585	236.308838	574.694336	-493.012085	-92.821198	583.117676	-538.211853	270.604553	86.823898	-550.777588	-139.046844	103.444931	-500.605469	326.204498	1449.921997	-447.201508	-85.949036	1463.013794	-412.706024	117.406120	1467.843384	-421.769531	122.163795	1757.662476	-526.008972	432.994934	1176.989258	-490.147583	-217.572021	1205.003662	-404.600800	387.195343	884.475464	-334.821106	-196.844177	915.825317	-437.293457	94.217506	1059.994263	535.576782	17.451862	898.710266	530.847839	217.382782
-459.640839	222.135132	959.750183	-457.093109	-38.190872	964.776489	-544.822144	236.265930	574.676941	-492.747803	-92.483490	583.056519	-538.251648	270.608887	86.820114	-550.567810	-139.014038	103.392807	-500.481750	325.992523	1449.967773	-447.213135	-86.110840	1463.019653	-412.604340	117.210808	1467.779419	-420.529022	121.834717	1757.367188	-525.658264	432.893372	1177.032471	-489.944824	-218.154602	1205.108765	-403.113190	387.557098	885.006592	-333.416901	-197.536713	916.608337	-437.291931	94.065376	1059.994873	535.907715	17.494331	898.741455	531.241882	217.464905
-459.607513	222.013931	959.737610	-457.095978	-38.346638	964.796631	-544.768188	236.185852	574.696777	-492.650696	-92.415520	583.022461	-538.239441	270.612000	86.819687	-550.422363	-138.971802	103.375145	-500.379395	325.804993	1449.987915	-447.217163	-86.283897	1462.988037	-412.468475	116.991028	1467.685303	-419.262329	121.542801	1756.886841	-525.286438	432.739410	1177.037109	-489.735168	-218.679077	1205.184448	-401.581329	387.902161	885.602112	-331.907318	-198.168579	917.481750	-437.267059	93.935989	1059.996460	536.280334	17.591774	898.806396	531.645691	217.558899
-460.332977	222.802139	959.794556	-459.439758	-37.268318	963.662659	-545.168945	236.600616	574.809998	-492.994446	-92.941261	582.629761	-538.554077	270.638733	86.884979	-550.680664	-139.055969	103.441826	-500.291687	325.574249	1449.947510	-447.181763	-86.428772	1462.915039	-412.346313	116.793129	1467.570557	-417.859375	121.236938	1756.408203	-524.910278	432.539459	1176.989868	-489.590363	-219.165207	1205.210938	-399.967804	388.193909	886.138489	-330.495422	-198.782532	918.275513	-438.368225	94.293137	1059.374023	536.645447	17.648527	898.899780	532.015747	217.615387
-461.737152	224.538803	959.959839	-463.889313	-34.265549	961.345886	-546.007996	237.533173	575.093811	-492.609436	-92.571770	581.550415	-539.143066	270.657104	86.971603	-550.258728	-138.917206	103.345314	-500.215240	325.363892	1449.896851	-447.150543	-86.580383	1462.778442	-412.262360	116.565643	1467.396240	-416.435791	120.907158	1755.855469	-524.531921	432.329376	1176.892578	-489.467438	-219.673203	1205.190552	-398.346069	388.403107	886.691589	-329.102020	-199.378998	919.024597	-440.415131	95.472336	1058.111694	537.079407	17.685953	899.017029	532.431030	217.677826
-461.843719	224.616821	959.958435	-464.413208	-33.922192	961.191528	-546.016602	237.529663	575.106506	-492.897858	-93.122147	581.510559	-539.174377	270.661438	86.989540	-550.486511	-139.015656	103.439919	-500.126312	325.156677	1449.786865	-447.064240	-86.754929	1462.585327	-412.204956	116.340668	1467.180786	-414.903534	120.651985	1755.260254	-524.135071	432.084198	1176.734253	-489.367188	-220.128830	1205.099121	-396.688080	388.605774	887.185364	-327.649750	-199.950806	919.763428	-440.660889	95.588783	1058.018066	537.572083	17.725788	899.138489	532.901001	217.690048
-461.814301	224.470444	959.913635	-464.255463	-34.307312	961.243164	-545.976318	237.448303	575.113770	-492.580719	-92.824875	581.466370	-539.182373	270.659912	86.989220	-550.271057	-138.943771	103.398972	-500.086884	324.937805	1449.593262	-446.978607	-86.988838	1462.356079	-412.133209	116.119080	1466.944702	-413.347473	120.290329	1754.691895	-523.782166	431.826904	1176.517334	-489.263336	-220.547470	1204.977661	-395.014252	388.702332	887.614380	-326.319611	-200.511475	920.438538	-440.585815	95.370453	1058.025513	538.041870	17.724180	899.219788	533.380676	217.704208
-461.343018	223.802979	959.789490	-462.640228	-36.132099	961.736084	-545.642029	237.039078	575.010559	-492.540100	-92.945190	581.890930	-538.996399	270.642975	87.002396	-550.314514	-138.943344	103.426270	-500.203705	324.615204	1449.198242	-446.907104	-87.207588	1462.081177	-412.069672	115.929352	1466.707031	-411.794556	120.010376	1753.959717	-523.448547	431.574554	1176.209473	-489.170624	-220.917938	1204.813354	-393.325531	388.820007	888.074585	-325.026642	-201.092667	921.042053	-439.766205	94.454651	1058.259644	538.572205	17.775011	899.315308	533.887695	217.714310
-461.322205	223.688538	959.732483	-462.625397	-36.385052	961.713196	-545.591187	237.001724	574.998413	-492.487640	-93.119263	581.911011	-539.034851	270.647064	86.995514	-550.396790	-138.983383	103.467064	-500.078918	324.476959	1449.107788	-447.039825	-87.446541	1461.945068	-411.991821	115.707840	1466.431396	-410.219543	119.734489	1753.179199	-523.111267	431.229431	1175.885498	-489.121765	-221.293777	1204.568115	-391.638794	388.831482	888.428284	-323.749664	-201.622299	921.609436	-439.751770	94.282913	1058.220459	539.116882	17.833696	899.397766	534.335327	217.782867
-461.361389	223.588730	959.678589	-462.742249	-36.484390	961.645935	-545.560852	236.955933	574.994751	-492.464020	-93.256241	581.865479	-539.019470	270.610992	86.979485	-550.428284	-138.988815	103.454445	-500.121399	324.229736	1448.766235	-447.047089	-87.634560	1461.518188	-411.897125	115.516373	1466.135620	-408.605988	119.403008	1752.554565	-522.803589	430.872284	1175.483521	-489.077179	-221.643173	1204.243774	-389.906219	388.817474	888.800354	-322.542084	-202.254959	922.059448	-439.809967	94.171577	1058.155396	539.620544	17.871140	899.455078	534.771545	217.824829
-461.662506	223.832855	959.679321	-463.818695	-35.745422	961.288147	-545.665039	237.059616	575.027283	-492.397400	-93.420761	581.564941	-539.171814	270.608276	87.012878	-550.396729	-138.992020	103.443565	-500.181580	323.955750	1448.392822	-447.007538	-87.809334	1461.017578	-411.778625	115.298668	1465.850830	-407.046600	119.120171	1751.843384	-522.497375	430.551666	1175.083008	-489.022308	-221.949570	1203.841797	-388.202057	388.771088	889.081665	-321.370026	-202.769608	922.445068	-440.341187	94.461678	1057.941895	540.107605	17.884020	899.504456	535.187561	217.814865
-461.708282	223.654099	959.613098	-463.773926	-36.062336	961.224182	-545.595398	236.967438	575.025391	-492.338654	-93.546684	581.582275	-539.145752	270.566956	87.015549	-550.428345	-139.027222	103.491714	-500.231354	323.697876	1447.938232	-447.076996	-88.002617	1460.402466	-411.623688	115.085480	1465.527466	-405.504181	118.881653	1751.104248	-522.183716	430.210388	1174.611084	-488.991882	-222.269958	1203.390137	-386.470612	388.776031	889.382935	-320.294952	-203.263306	922.723877	-440.327820	94.222160	1057.873535	540.637329	17.860733	899.525940	535.670654	217.768829
-461.572449	223.252533	959.510254	-463.100128	-36.953949	961.396729	-545.422363	236.830795	574.960144	-492.340759	-93.687080	581.720764	-539.100098	270.576263	87.010147	-550.485962	-139.058624	103.475594	-500.290894	323.454254	1447.464478	-447.201599	-88.211151	1459.736938	-411.412720	114.835739	1465.149414	-404.023254	118.573097	1750.532593	-521.867920	429.903717	1174.150024	-489.007507	-222.591553	1202.901489	-384.743256	388.610077	889.586670	-319.275635	-203.721939	922.904114	-440.001831	93.724838	1057.925781	541.376587	17.961382	899.622253	536.170776	217.778625
-461.662445	223.090317	959.445007	-463.154175	-37.159454	961.349731	-545.335999	236.719818	574.930847	-492.245331	-93.777008	581.693115	-539.101196	270.557678	86.993172	-550.477844	-139.089691	103.494453	-500.328583	323.198517	1447.021973	-447.239319	-88.422127	1459.037231	-411.175385	114.600670	1464.769287	-402.677582	118.246155	1749.941895	-521.565491	429.563904	1173.630371	-489.018158	-222.879074	1202.380615	-383.125977	388.663513	889.758362	-318.326263	-204.153610	923.054199	-440.050323	93.550621	1057.864258	541.894409	17.888529	899.657104	536.614075	217.479965
-461.757172	222.983078	959.388367	-463.306366	-37.283226	961.265564	-545.312988	236.677521	574.882629	-492.182526	-93.835861	581.633789	-539.122498	270.512848	86.965332	-550.486267	-139.088486	103.460793	-500.328125	322.932678	1446.543823	-447.210785	-88.650879	1458.399048	-410.928009	114.419273	1464.435303	-401.268005	117.984985	1749.499146	-521.230957	429.182281	1173.080811	-489.045288	-223.087097	1201.851929	-381.453857	388.510468	889.958923	-317.476776	-204.534088	923.152649	-440.127197	93.419487	1057.783203	542.403870	17.902704	899.693115	537.049133	217.480957
-462.002594	223.032822	959.319946	-463.897736	-36.978550	961.008911	-545.399170	236.733795	574.882202	-492.085999	-93.857819	581.464783	-539.238464	270.519318	87.003311	-550.458374	-139.121475	103.428848	-500.283722	322.673981	1446.080688	-447.135620	-88.846024	1457.814453	-410.656830	114.187714	1464.115723	-400.026367	117.694344	1749.110840	-520.928467	428.783142	1172.542114	-489.141418	-223.272446	1201.318726	-379.889313	388.495056	890.139221	-316.755371	-204.943985	923.206421	-440.419342	93.495758	1057.592041	542.822021	17.978537	899.762024	537.421143	217.771744
-461.950409	222.723267	959.226074	-463.551300	-37.502514	961.092712	-545.273804	236.519730	574.791626	-492.064819	-93.927567	581.530701	-539.130493	270.512085	86.997734	-550.441223	-139.140686	103.410515	-500.220306	322.455170	1445.625977	-447.031250	-89.069305	1457.236816	-410.366302	113.975182	1463.854858	-398.879303	117.422478	1748.749023	-520.641663	428.429199	1172.094849	-489.243378	-223.408051	1200.825562	-378.444946	388.342133	890.282898	-316.083557	-205.343948	923.260437	-440.228546	93.170670	1057.588501	542.344482	17.178608	899.725403	537.751892	217.287643
-462.024261	222.613281	959.139954	-463.611542	-37.655647	961.039673	-545.300781	236.437805	574.785461	-492.075592	-94.047516	581.501160	-539.134216	270.496948	86.976021	-550.516052	-139.213730	103.395111	-500.122406	322.243744	1445.276489	-446.898590	-89.269829	1456.776733	-410.091400	113.770386	1463.592407	-397.804871	117.108276	1748.504395	-520.357971	428.023285	1171.695923	-489.361664	-223.454285	1200.398560	-376.956543	388.214111	890.498535	-315.542603	-205.716003	923.272705	-440.237915	93.052170	1057.505493	543.542053	17.851530	899.999756	538.224731	217.577087
-462.235626	222.668564	959.089111	-464.134766	-37.449291	960.795654	-545.420959	236.476166	574.795532	-492.095337	-94.183731	581.364563	-539.204590	270.518951	86.994247	-550.498291	-139.211563	103.394783	-499.992828	322.028595	1444.974121	-446.740997	-89.479530	1456.341797	-409.820313	113.552162	1463.366333	-396.874146	116.853073	1748.331055	-520.072754	427.633453	1171.358032	-489.529297	-223.478470	1199.942993	-375.644104	388.072205	890.713135	-315.151398	-206.076035	923.229248	-440.454498	93.082558	1057.323486	544.057556	17.832932	900.045044	538.651733	217.587753
-462.281555	222.588806	959.041138	-464.194763	-37.561264	960.728760	-545.514221	236.446045	574.803772	-492.084991	-94.256500	581.353210	-539.222168	270.488342	86.983444	-550.543152	-139.270981	103.379112	-499.822510	321.795105	1444.738525	-446.590179	-89.727905	1456.009766	-409.563721	113.346176	1463.196655	-396.056885	116.487335	1748.218994	-519.803223	427.181915	1171.071045	-489.654694	-223.420425	1199.577881	-374.460541	387.990753	890.885254	-314.885376	-206.452835	923.199768	-440.440674	92.977745	1057.250488	544.572327	17.921032	900.101074	538.908325	217.833328
-462.318848	222.544052	959.020020	-464.263733	-37.619556	960.676453	-545.687439	236.477768	574.842957	-492.101105	-94.387497	581.343811	-539.266663	270.492218	86.984802	-550.589111	-139.293625	103.384293	-499.604675	321.524567	1444.582031	-446.440247	-89.992027	1455.765747	-409.293579	113.140175	1463.084961	-395.318207	116.211876	1748.238770	-519.534912	426.727112	1170.853149	-489.792725	-223.329834	1199.291992	-373.360107	387.792725	891.134766	-314.720886	-206.848022	923.121460	-440.428925	92.911163	1057.198730	545.047302	17.931322	900.180542	539.290833	217.829865
-462.337646	222.462845	959.025208	-464.310577	-37.679905	960.660095	-545.802673	236.391830	574.871887	-492.134094	-94.474266	581.353027	-539.288513	270.503510	87.020103	-550.543884	-139.313309	103.393219	-499.446014	321.344055	1444.501465	-446.382019	-90.153786	1455.555786	-408.955536	112.882744	1463.013794	-394.749634	116.002663	1748.143555	-519.246582	426.251190	1170.697510	-489.914825	-223.250168	1199.055298	-372.336945	387.641052	891.428589	-314.633881	-207.219986	923.075500	-440.398346	92.829308	1057.178223	545.393921	17.964712	900.238647	539.563354	217.839615
-462.202362	222.178452	959.017029	-463.780365	-38.285114	960.868774	-545.856873	236.199585	574.877808	-492.167084	-94.580406	581.518738	-539.221863	270.481201	87.036232	-550.556030	-139.283905	103.387680	-499.231110	321.104645	1444.481934	-446.241760	-90.368340	1455.368652	-408.655853	112.664261	1462.981323	-394.262970	115.716362	1748.231445	-518.978882	425.783386	1170.631714	-490.072815	-223.137238	1198.845093	-371.430878	387.506104	891.709473	-314.654694	-207.546280	922.996948	-440.097870	92.500015	1057.285522	545.342957	17.824327	900.163696	539.495117	218.124680
-462.191162	222.029785	959.031799	-463.669739	-38.441986	960.915588	-545.912659	236.043442	574.898621	-492.213165	-94.656662	581.574707	-539.187744	270.456329	87.031326	-550.560974	-139.296997	103.398865	-498.991730	320.879852	1444.509399	-446.100098	-90.586739	1455.211792	-408.391479	112.439003	1462.959961	-393.791016	115.481567	1748.347046	-518.713257	425.333710	1170.640259	-490.217712	-223.024857	1198.650879	-370.594666	387.321075	892.010010	-314.694366	-207.858521	922.924805	-439.991089	92.367607	1057.305420	546.293457	17.850069	900.066956	540.270813	218.237152
-462.152679	221.944885	959.087341	-463.637085	-38.545528	960.963379	-545.904053	235.780472	574.896240	-492.251984	-94.788269	581.644348	-539.095703	270.384460	87.036255	-550.382813	-139.215988	103.343384	-498.703003	320.620514	1444.539307	-445.933136	-90.793907	1455.104980	-408.111420	112.218216	1462.980347	-393.438049	115.247330	1748.453857	-518.439697	424.905365	1170.670532	-490.387817	-222.866211	1198.460815	-369.735931	387.075989	892.377136	-314.779480	-208.127014	922.860168	-439.910522	92.269600	1057.346436	546.664307	17.797777	900.129639	540.708313	218.169312
-462.104889	221.801865	959.143005	-463.514221	-38.666473	961.030457	-545.946472	235.657379	574.913330	-492.295319	-94.890472	581.686646	-539.061768	270.372559	87.059196	-550.376404	-139.228256	103.321678	-498.392731	320.394928	1444.612915	-445.778320	-90.989708	1455.021729	-407.819427	111.984718	1462.998169	-393.147766	115.044556	1748.592285	-518.159607	424.494019	1170.728027	-490.603394	-222.771744	1198.294067	-369.008301	386.856293	892.698914	-314.929901	-208.430374	922.783020	-439.782806	92.148247	1057.397705	547.064636	17.789930	900.199951	541.090515	218.132919
-462.053314	221.726181	959.165649	-463.438385	-38.728916	961.056824	-546.100464	235.702026	574.955383	-492.327972	-94.962112	581.695679	-539.142151	270.340973	87.082001	-550.567810	-139.354263	103.425354	-498.201447	320.067688	1444.506836	-445.590088	-91.190735	1454.948120	-407.546844	111.762978	1462.993042	-392.924744	114.841248	1748.737305	-517.893005	424.174927	1170.784424	-490.842377	-222.729950	1198.140625	-368.425140	386.746582	892.976563	-315.087219	-208.702133	922.753479	-439.663940	92.082367	1057.409180	547.469299	17.722649	900.265808	541.554321	218.071625
-462.010498	221.670563	959.191895	-463.333832	-38.785175	961.067261	-545.998901	235.459198	574.897278	-492.355255	-95.079391	581.707520	-539.011658	270.328278	87.100616	-550.617126	-139.383255	103.444565	-497.803497	319.996429	1444.749023	-445.383423	-91.396904	1454.848389	-407.278778	111.570641	1462.981445	-392.769165	114.527702	1748.937866	-517.591492	423.824280	1170.866333	-491.153656	-222.717712	1198.003662	-367.831604	386.603424	893.228638	-315.477051	-208.937927	922.659302	-439.529633	92.025566	1057.413086	547.843689	17.691442	900.316345	541.993042	217.960754
-461.949554	221.581818	959.211853	-463.209778	-38.861702	961.072510	-545.900940	235.281830	574.912781	-492.363281	-95.099106	581.775146	-538.990540	270.290314	87.101387	-550.625916	-139.377747	103.482903	-497.526428	319.808350	1444.802124	-445.161530	-91.585892	1454.731934	-407.019226	111.387192	1462.956543	-392.597107	114.393143	1749.031372	-517.308411	423.591309	1170.895386	-491.520264	-222.754608	1197.864990	-367.235870	386.420959	893.523193	-315.883270	-209.088593	922.597778	-439.394836	91.942802	1057.415649	548.294128	17.667559	900.371704	542.415771	217.896225
-460.741180	220.001602	959.036865	-459.577789	-40.963203	963.091797	-545.091980	234.322800	574.672058	-492.266876	-95.014091	582.536865	-538.415527	270.196472	87.060844	-550.590210	-139.362244	103.476418	-497.275970	319.643127	1444.819946	-444.908508	-91.741203	1454.601074	-406.738892	111.215714	1462.946899	-392.515686	114.202492	1749.151367	-517.069946	423.399231	1170.927734	-491.917999	-222.856583	1197.717529	-366.739990	386.242462	893.748108	-316.316803	-209.293869	922.575317	-437.671783	91.133270	1058.489746	548.660461	17.665184	900.410156	542.757629	217.883759
-460.632477	219.902786	959.033813	-459.389740	-41.125328	963.108643	-544.931641	234.133652	574.642883	-492.284210	-95.096008	582.565430	-538.316528	270.159180	87.049965	-550.636658	-139.389481	103.494247	-497.020508	319.499359	1444.835571	-444.628540	-91.929565	1454.449829	-406.453827	111.066811	1462.920898	-392.478821	113.912231	1749.382324	-516.861328	423.233673	1170.929688	-492.285858	-222.994125	1197.606812	-366.276306	386.061066	893.942810	-316.816193	-209.412231	922.561768	-437.514038	91.016663	1058.494141	548.970520	17.613628	900.427551	543.131958	217.811005
-460.612061	219.989380	959.033997	-459.573914	-40.921326	962.909302	-544.583862	233.813736	574.595337	-492.279266	-95.174797	582.484985	-538.132996	270.126953	87.066673	-550.682312	-139.406021	103.504524	-496.775055	319.332214	1444.802490	-444.339905	-92.065941	1454.299805	-406.171112	110.936745	1462.861084	-392.519165	113.649933	1749.582275	-516.738525	423.113159	1170.909546	-492.687714	-223.163574	1197.508911	-365.892395	385.931793	894.129578	-317.257385	-209.479980	922.591553	-437.502472	91.070641	1058.374512	549.323303	17.534086	900.433044	543.545349	217.740753
-460.533905	219.974579	959.016968	-459.541962	-40.890335	962.793640	-544.469360	233.756332	574.606812	-492.216797	-95.213058	582.452881	-538.099548	270.106995	87.049522	-550.689880	-139.436905	103.475891	-496.534332	319.226501	1444.719727	-444.085358	-92.179016	1454.128906	-405.880554	110.813324	1462.770386	-392.621521	113.418968	1749.677734	-516.650208	422.979919	1170.861450	-493.112823	-223.337524	1197.391846	-365.530884	385.806183	894.298767	-317.648865	-209.498657	922.623779	-437.404785	91.038200	1058.298828	550.144958	17.910461	900.167542	544.121643	217.936768
-460.796539	220.463181	959.037598	-460.459747	-40.231518	961.940674	-544.646301	233.999969	574.664917	-492.186981	-95.279915	582.212158	-538.297607	270.128601	87.067451	-550.673279	-139.450302	103.491676	-496.312653	319.124207	1444.644531	-443.817017	-92.317398	1453.959717	-405.617188	110.708336	1462.667847	-392.757263	113.031525	1750.023193	-516.605164	422.916504	1170.807495	-493.551575	-223.525024	1197.270264	-365.222595	385.708984	894.436218	-318.038483	-209.478119	922.704163	-437.698120	91.229301	1057.818359	549.928345	17.418108	900.263489	544.255798	217.647064
-461.087158	220.880280	959.052063	-461.485260	-39.327118	961.243225	-544.793030	234.228424	574.706787	-492.057037	-95.295494	581.944214	-538.430420	270.143646	87.104874	-550.635071	-139.455353	103.483925	-496.065338	319.021515	1444.564453	-443.560974	-92.438515	1453.806396	-405.371338	110.619568	1462.580200	-392.874969	112.876320	1750.151489	-516.587158	422.836304	1170.729248	-493.989899	-223.681885	1197.160767	-364.953400	385.597504	894.556824	-318.424438	-209.429855	922.792053	-438.084381	91.560150	1057.415649	549.724548	17.526175	900.239319	544.063354	217.539124
-460.659088	220.484390	958.986206	-460.378143	-40.114517	961.637512	-544.620728	234.162354	574.700806	-491.972290	-95.312965	582.132751	-538.360046	270.130188	87.097549	-550.550598	-139.400192	103.459808	-495.805420	318.950470	1444.454712	-443.313477	-92.530029	1453.676270	-405.180359	110.563904	1462.487305	-393.035950	112.662910	1750.277344	-516.587891	422.729645	1170.634033	-494.427338	-223.825562	1197.063843	-364.696716	385.506744	894.684143	-318.829987	-209.388931	922.917358	-437.460663	91.199730	1057.611938	550.267029	17.007536	900.162964	544.825745	217.575882
-460.378235	220.417679	958.974915	-459.970642	-40.283768	961.701233	-544.452759	234.114120	574.710876	-491.842621	-95.378197	582.197388	-538.315674	270.119629	87.088951	-550.605530	-139.419647	103.481903	-495.543396	318.839142	1444.398193	-443.091034	-92.632858	1453.573242	-404.997559	110.470421	1462.407104	-393.219086	112.393127	1750.470459	-516.626282	422.631531	1170.570190	-494.910095	-223.928116	1197.003662	-364.451447	385.433655	894.782593	-319.260559	-209.256348	923.001648	-437.154236	91.120575	1057.646606	550.503845	16.923197	900.225281	545.146729	217.453201
-460.220734	220.389496	958.946167	-459.791473	-40.309551	961.641846	-544.348938	234.079987	574.711670	-491.721527	-95.446541	582.182251	-538.328003	270.114410	87.140045	-550.555969	-139.386047	103.499336	-495.357666	318.748657	1444.342041	-442.928558	-92.737999	1453.481079	-404.834473	110.365349	1462.358398	-393.393188	112.233612	1750.550415	-516.708130	422.511627	1170.517334	-495.421814	-224.007065	1196.974243	-364.237915	385.386108	894.915161	-319.731934	-209.130798	923.115845	-436.966217	91.084030	1057.598022	549.828308	17.316027	900.461609	545.160095	216.993118
-459.973541	220.403839	958.973511	-459.512787	-40.303864	961.628967	-544.192749	234.049057	574.764954	-491.541779	-95.512238	582.203491	-538.280762	270.085846	87.143776	-550.634033	-139.410980	103.536949	-495.186798	318.662598	1444.295898	-442.799713	-92.823509	1453.414063	-404.678772	110.269234	1462.302856	-393.574554	112.054634	1750.671997	-516.813354	422.399902	1170.502319	-495.980164	-224.144470	1197.000732	-364.067963	385.356567	895.054932	-320.233917	-208.950317	923.273132	-436.716217	91.081825	1057.608398	550.740356	16.895222	900.289185	545.634888	217.138840
-459.805817	220.375015	958.947876	-459.308167	-40.310390	961.598450	-544.057800	233.992142	574.772888	-491.358734	-95.557755	582.195557	-538.237244	270.070007	87.156151	-550.638977	-139.411179	103.580193	-494.983612	318.520050	1444.253784	-442.664948	-92.947426	1453.343628	-404.523895	110.171150	1462.276611	-393.762482	111.855614	1750.847900	-516.929504	422.295471	1170.494141	-496.492249	-224.220947	1197.011597	-363.870636	385.371490	895.224182	-320.702972	-208.783066	923.449463	-436.525055	91.065666	1057.579224	551.176880	16.550407	900.343140	546.452942	216.294373
-459.572296	220.389954	958.922852	-459.057861	-40.362045	961.564697	-543.825195	233.856598	574.742004	-491.176208	-95.603287	582.163208	-538.130249	270.053986	87.153046	-550.599548	-139.368622	103.594727	-494.828613	318.431732	1444.197266	-442.593781	-93.031700	1453.290894	-404.361877	110.069672	1462.242188	-393.961212	111.713837	1750.971436	-517.093628	422.207886	1170.490967	-496.978363	-224.242294	1196.949341	-363.737152	385.375702	895.395996	-321.092560	-208.614548	923.552490	-436.285370	91.045250	1057.550293	551.356079	16.491095	900.408020	546.629883	216.433594
-459.321777	220.385010	958.915222	-458.781097	-40.410454	961.570313	-543.661865	233.784134	574.747742	-490.901215	-95.581017	582.158875	-538.093384	270.073242	87.139572	-550.597778	-139.379501	103.621399	-494.669403	318.363434	1444.135620	-442.516205	-93.124329	1453.223145	-404.210144	109.958450	1462.227783	-394.192261	111.636703	1751.064453	-517.242371	422.166565	1170.509644	-497.443115	-224.238022	1196.859497	-363.637573	385.375854	895.582703	-321.388550	-208.444931	923.680054	-436.033752	91.025681	1057.552124	551.431580	16.388371	900.372803	546.752808	216.329727
-459.112152	220.387375	958.884949	-458.560516	-40.421474	961.539124	-543.594788	233.809601	574.780090	-490.666504	-95.548187	582.127747	-538.130371	270.078522	87.161301	-550.547058	-139.351440	103.612701	-494.605774	318.167755	1443.904175	-442.439575	-93.236877	1453.147461	-404.069977	109.832481	1462.196655	-394.445404	111.526978	1751.224487	-517.418884	422.186646	1170.480713	-497.883667	-224.217010	1196.787598	-363.505341	385.366028	895.803772	-321.612183	-208.339355	923.823120	-435.811340	91.021912	1057.519653	551.394775	16.404264	900.494995	546.862183	216.050476
-458.853424	220.387131	958.869873	-458.312347	-40.416153	961.507446	-543.452148	233.785828	574.792358	-490.455536	-95.504906	582.105103	-538.073120	270.046814	87.160713	-550.504700	-139.318451	103.651733	-494.287079	318.226166	1444.047241	-442.421814	-93.327217	1453.041870	-403.930145	109.727013	1462.168457	-394.706085	111.374100	1751.473145	-517.576599	422.119476	1170.530762	-498.334442	-224.216904	1196.729004	-363.404846	385.370789	896.018311	-321.597321	-207.495224	923.904297	-435.549286	91.017349	1057.494263	552.237488	16.219303	900.434387	547.209717	216.128708
-458.640747	220.382309	958.851196	-458.073975	-40.450592	961.468628	-543.633606	234.072586	574.899414	-490.297211	-95.504829	582.107117	-538.273682	270.069916	87.214371	-550.452454	-139.291489	103.667130	-494.084198	318.155182	1443.996338	-442.374115	-93.414711	1452.949707	-403.819824	109.620697	1462.140991	-394.977783	111.291397	1751.625366	-517.759277	422.125336	1170.549316	-498.753571	-224.111008	1196.621460	-363.296509	385.375305	896.239624	-321.755341	-207.365860	924.031494	-435.312775	90.992355	1057.463013	552.085999	16.237146	900.583008	547.155334	215.798706
-458.382660	220.390701	958.846069	-457.779144	-40.468712	961.484009	-543.656311	234.150513	574.974915	-490.219604	-95.532471	582.114075	-538.350891	270.048981	87.247093	-550.502686	-139.300644	103.735481	-493.912750	318.111938	1443.950195	-442.355927	-93.466156	1452.858398	-403.726532	109.555374	1462.103638	-395.257385	111.180443	1751.859619	-517.929382	422.109863	1170.557251	-499.152985	-224.017426	1196.509521	-363.188202	385.412415	896.414917	-321.956512	-207.218262	924.106934	-435.046021	90.998306	1057.470337	551.718323	16.316034	900.693176	546.894592	215.312073
-458.136963	220.437836	958.851379	-457.552856	-40.491680	961.472961	-543.518860	234.153442	574.994141	-490.135468	-95.566406	582.130676	-538.301514	270.045288	87.255615	-550.521484	-139.284561	103.763832	-493.884644	317.942627	1443.698853	-442.307434	-93.528603	1452.780640	-403.608948	109.494553	1462.068237	-395.557617	111.077881	1752.093140	-518.117249	422.174927	1170.495605	-499.521881	-223.958603	1196.402466	-363.031738	385.449646	896.633057	-322.174622	-206.990585	924.183594	-434.801300	91.002258	1057.465454	551.593567	16.282825	900.728333	546.678162	214.509979
-457.848297	220.385437	958.792664	-457.219238	-40.583775	961.520691	-543.335999	234.024261	575.005981	-489.994659	-95.565468	582.173401	-538.239441	270.034271	87.239822	-550.541748	-139.290100	103.775223	-493.751068	317.917755	1443.601318	-442.285858	-93.602127	1452.671753	-403.530609	109.443596	1462.007446	-395.848694	110.970306	1752.297363	-518.270020	422.175720	1170.439575	-499.840363	-223.906906	1196.237305	-362.820374	385.543915	896.840393	-322.588593	-207.509674	924.315308	-434.505646	90.973511	1057.463135	551.579224	16.237690	900.737000	546.527283	214.125916
-457.582886	220.423691	958.752136	-457.010132	-40.568127	961.484009	-543.331665	234.158432	575.025757	-489.907501	-95.619194	582.170959	-538.305603	270.034332	87.234238	-550.526672	-139.271393	103.768402	-493.620056	317.908142	1443.498901	-442.258026	-93.639091	1452.530518	-403.423492	109.390518	1461.926270	-396.144287	110.881638	1752.487427	-518.414124	422.196838	1170.374268	-500.206116	-223.820023	1196.077393	-362.597870	385.702362	897.049988	-322.756042	-207.274399	924.407227	-434.269501	90.996864	1057.424805	551.591492	16.147348	900.728760	546.474060	213.818466
-457.304504	220.387527	958.691406	-456.742310	-40.631779	961.469849	-543.233459	234.192581	575.041687	-489.742950	-95.651489	582.222046	-538.325867	270.036407	87.238007	-550.440002	-139.253677	103.730515	-493.486511	317.879730	1443.419800	-442.215546	-93.709480	1452.415283	-403.331085	109.352135	1461.858643	-396.441040	110.793579	1752.597656	-518.555664	422.142792	1170.305420	-500.598877	-223.760040	1195.906372	-362.166595	385.856293	897.356567	-322.888062	-206.950485	924.528442	-434.007629	90.963257	1057.389893	551.627808	15.984696	900.738770	546.653992	214.161499
-457.026978	220.434402	958.635925	-456.519531	-40.670212	961.419373	-543.108521	234.246490	575.060120	-489.593964	-95.642212	582.213501	-538.376770	270.047638	87.270012	-550.425598	-139.252014	103.754211	-493.377014	317.851685	1443.325562	-442.168762	-93.780144	1452.286987	-403.228485	109.333206	1461.803101	-396.700104	110.675346	1752.841553	-518.705322	422.145020	1170.280518	-500.954712	-223.699615	1195.770874	-361.919067	386.057526	897.595886	-322.992096	-206.623779	924.684265	-433.760651	90.964165	1057.337769	551.706299	15.680829	900.751648	546.916321	214.149170
-456.755493	220.555923	958.616333	-456.357025	-40.662045	961.350220	-542.993469	234.308990	575.137695	-489.479187	-95.727539	582.228943	-538.412354	270.070648	87.279610	-550.447632	-139.269516	103.776482	-493.264923	317.839508	1443.265625	-442.089996	-93.819572	1452.195923	-403.137207	109.294746	1461.749390	-397.019531	110.645554	1752.861450	-518.909973	422.160583	1170.265869	-501.292816	-223.604401	1195.624023	-361.719543	386.189301	897.821350	-322.970337	-206.284271	924.900330	-433.549957	91.000488	1057.295166	551.864685	15.299876	900.766663	547.460510	214.382431
-456.406860	220.587234	958.572449	-456.077820	-40.717911	961.386841	-542.809753	234.309097	575.172180	-489.316803	-95.701813	582.251099	-538.412842	270.037292	87.269386	-550.431396	-139.274536	103.798485	-493.144104	317.830536	1443.202881	-442.026520	-93.885437	1452.097778	-403.038116	109.281006	1461.696289	-397.280853	110.526779	1753.064209	-519.116516	422.206451	1170.282715	-501.723450	-223.520538	1195.515869	-361.517761	386.223907	898.094543	-322.672791	-205.206604	925.100952	-433.270813	91.011757	1057.299438	551.864685	15.141841	900.795776	547.487793	214.232758
-456.176941	220.656479	958.528931	-455.916321	-40.743649	961.342285	-542.626465	234.324966	575.183472	-489.163849	-95.711105	582.279968	-538.452026	270.018188	87.275581	-550.416016	-139.270370	103.821518	-492.883392	317.947357	1443.344604	-441.935181	-93.917183	1452.015503	-402.929901	109.251801	1461.640747	-397.576538	110.459145	1753.130859	-519.322266	422.193970	1170.313965	-502.019226	-223.409042	1195.420044	-361.218292	386.178436	898.422363	-322.681580	-205.484406	925.519226	-433.087006	91.026756	1057.258301	551.826904	14.975141	900.825195	547.456360	214.015152
-455.948822	220.694458	958.497986	-455.709015	-40.799530	961.350952	-542.449402	234.381729	575.180786	-489.031403	-95.733978	582.296875	-538.451172	270.022247	87.257233	-550.396729	-139.223633	103.862434	-492.753448	317.971710	1443.322266	-441.867126	-93.924286	1451.938477	-402.825684	109.284393	1461.600342	-397.848328	110.418350	1753.236938	-519.561646	422.257202	1170.345215	-502.336060	-223.281464	1195.361450	-360.975311	386.185974	898.811035	-322.440643	-205.102951	925.940918	-432.885590	91.030357	1057.250854	552.066833	14.647391	900.778625	547.503174	213.961319
-455.724091	220.749146	958.462524	-455.544189	-40.839161	961.342529	-542.252319	234.441345	575.187805	-488.964874	-95.724129	582.281067	-538.467834	270.024017	87.276138	-550.453125	-139.240768	103.885132	-492.663757	317.958344	1443.315063	-441.777863	-93.943756	1451.873901	-402.746826	109.280769	1461.508057	-398.109985	110.403893	1753.285889	-519.870239	422.363281	1170.377075	-502.697540	-223.166840	1195.307129	-360.707855	386.179596	899.230103	-322.225372	-204.700409	926.406433	-432.710266	91.042343	1057.233521	551.715881	14.708630	900.859558	547.414917	213.721741
-455.497864	220.783234	958.436768	-455.327087	-40.858891	961.357605	-541.991577	234.458710	575.184570	-488.807434	-95.667923	582.279968	-538.424927	270.022980	87.307419	-550.447205	-139.204300	103.921188	-492.555298	317.961639	1443.322510	-441.667664	-93.942818	1451.836182	-402.643127	109.265335	1461.452759	-398.350433	110.367142	1753.384033	-520.148193	422.454529	1170.433716	-503.066132	-223.092102	1195.263062	-360.371796	386.142090	899.736633	-322.006958	-204.331573	926.924316	-432.511902	91.063728	1057.233398	551.625305	14.622164	900.885132	547.369019	213.553711
-455.337921	220.892639	958.410950	-455.302826	-40.828350	961.241882	-541.897705	234.616409	575.235474	-488.719055	-95.650398	582.244385	-538.467346	270.036957	87.302704	-550.465515	-139.220016	103.928391	-492.448761	317.944702	1443.331177	-441.568146	-93.950195	1451.820801	-402.567719	109.265465	1461.360474	-398.567383	110.326294	1753.475342	-520.432922	422.518524	1170.491943	-503.457855	-223.076401	1195.262207	-360.024231	386.099548	900.293396	-321.801910	-203.983902	927.424255	-432.391266	91.088005	1057.156494	551.545166	14.478697	900.890991	547.367676	213.460083
-455.187073	220.869217	958.351074	-455.198608	-40.827847	961.197083	-541.682495	234.619904	575.222595	-488.690155	-95.634476	582.218750	-538.494812	270.016144	87.325005	-550.380493	-139.151718	103.900642	-492.349121	317.943756	1443.379395	-441.473633	-93.945213	1451.819458	-402.494415	109.248589	1461.288574	-398.705872	110.276123	1753.607788	-520.735718	422.588562	1170.581665	-503.832855	-223.090698	1195.293457	-359.558044	386.005707	900.953857	-321.618439	-203.569702	927.991638	-432.252625	91.078133	1057.101563	551.957581	13.988002	900.800171	547.455933	213.513336
-455.026215	220.869263	958.319336	-455.122742	-40.792568	961.151062	-541.482178	234.667847	575.246338	-488.617950	-95.567162	582.190002	-538.475769	270.041992	87.333473	-550.374268	-139.153580	103.916077	-492.252197	317.968567	1443.431519	-441.393738	-93.948250	1451.846802	-402.432343	109.246826	1461.237305	-398.822998	110.228111	1753.691895	-521.130798	422.707977	1170.700806	-504.184387	-223.128098	1195.343628	-359.065704	385.874268	901.651672	-321.448212	-203.145233	928.540649	-432.121582	91.083153	1057.059814	552.124268	13.647330	900.729370	547.508179	213.483429
-454.830139	220.926987	958.315430	-455.067200	-40.769741	961.105103	-541.165527	234.499985	575.214783	-488.590302	-95.517792	582.177979	-538.378723	270.027283	87.327362	-550.373230	-139.146622	103.935219	-492.150391	317.970215	1443.483521	-441.326630	-93.950882	1451.890015	-402.369659	109.243919	1461.180664	-398.900665	110.185730	1753.750977	-521.467957	422.782959	1170.769531	-504.587646	-223.213120	1195.413696	-358.518921	385.688019	902.366455	-321.274017	-202.685303	929.128967	-431.995331	91.095306	1057.035034	551.994324	13.540181	900.733398	547.471436	213.388550
-454.671448	220.927719	958.287048	-454.962891	-40.769024	961.112610	-540.964111	234.473694	575.181641	-488.609955	-95.537376	582.204224	-538.319153	270.018951	87.326004	-550.400269	-139.122421	103.946808	-492.044281	317.980743	1443.524414	-441.249725	-93.957008	1451.946655	-402.350159	109.264542	1461.168213	-398.908630	110.143372	1753.807495	-521.828369	422.868408	1170.807495	-504.949066	-223.267273	1195.510742	-357.927521	385.495544	903.159302	-321.070374	-202.227737	929.727844	-431.866425	91.104630	1057.025146	551.856995	13.449116	900.743591	547.404480	213.251984
-454.486816	220.954834	958.287720	-454.868378	-40.750713	961.124146	-540.462036	234.093658	575.095398	-488.548828	-95.499863	582.241760	-538.043945	270.002197	87.288429	-550.351379	-139.084747	103.926636	-491.976532	317.994904	1443.562012	-441.187134	-93.941910	1452.007690	-402.329163	109.275185	1461.144775	-398.902069	110.117561	1753.765503	-522.322144	422.985626	1170.910278	-505.281921	-223.340958	1195.616089	-357.337799	385.300507	903.952942	-320.860992	-201.797958	930.357239	-431.737762	91.123482	1057.033813	551.590515	13.420263	900.783203	547.339417	213.066406
-454.321503	220.918579	958.278503	-454.725647	-40.774273	961.219116	-540.320068	234.054718	575.074158	-488.568298	-95.501732	582.314209	-538.004272	269.994446	87.263748	-550.362732	-139.055130	103.960632	-491.921967	318.023712	1443.583740	-441.116547	-93.937996	1452.066162	-402.296692	109.283020	1461.142944	-398.793182	110.039436	1753.824341	-522.720825	423.052948	1171.004761	-505.627350	-223.424606	1195.775024	-356.861145	385.089905	904.701599	-320.683868	-201.432999	930.922974	-431.608643	91.130486	1057.082153	550.673462	14.069675	900.925598	546.570068	212.322586
-454.200684	220.960251	958.274536	-454.670135	-40.769531	961.249329	-540.256042	234.066269	575.077576	-488.593567	-95.522804	582.336731	-538.048950	269.986572	87.273849	-550.384705	-139.069260	103.958153	-491.848877	318.028503	1443.637451	-441.080139	-93.934677	1452.098755	-402.249756	109.280624	1461.149536	-398.582642	110.051994	1753.785522	-523.178833	423.061279	1171.052979	-505.913055	-223.468658	1195.839355	-356.348938	384.872223	905.494690	-320.473938	-201.135345	931.486328	-431.528473	91.160568	1057.097168	550.418274	14.074953	900.908081	546.347168	212.081726
-454.116882	220.989059	958.258789	-454.703156	-40.728054	961.219055	-540.307434	234.191040	575.132874	-488.544708	-95.571648	582.305542	-538.105652	269.990051	87.289871	-550.355225	-139.099701	103.985130	-491.826691	318.039612	1443.632568	-441.047333	-93.933777	1452.122925	-402.193237	109.296555	1461.152588	-398.364136	110.039948	1753.686157	-523.627625	423.119995	1171.101196	-506.209961	-223.540955	1195.947876	-355.887329	384.687683	906.221863	-320.072205	-200.133728	931.971863	-431.488800	91.180084	1057.070923	550.280701	13.988819	900.884949	546.240112	211.957581
-454.000641	221.088058	958.285095	-454.676300	-40.687164	961.214722	-540.284058	234.267761	575.192017	-488.481812	-95.616096	582.318054	-538.164001	270.013458	87.311409	-550.328918	-139.105682	103.951401	-491.747284	318.031616	1443.667603	-441.003906	-93.965530	1452.098511	-402.132629	109.294167	1461.138184	-398.001923	109.993073	1753.708252	-524.035156	423.094543	1171.173462	-506.448151	-223.618240	1195.984497	-355.395599	384.472992	906.944092	-319.852020	-199.830154	932.457275	-431.417297	91.230545	1057.082153	550.294739	13.771636	900.821533	546.289978	211.975967
-453.870087	221.153442	958.287231	-454.609680	-40.687149	961.240540	-540.213867	234.269501	575.221924	-488.469513	-95.765465	582.323975	-538.155090	270.012695	87.312874	-550.330750	-139.111618	103.965149	-491.687958	318.037628	1443.661499	-440.975525	-93.955437	1452.086426	-402.058441	109.297585	1461.124512	-397.659973	110.035759	1753.485352	-524.420593	423.037048	1171.158203	-506.606720	-223.625687	1195.965820	-354.846344	384.284302	907.562805	-319.847626	-200.354691	932.909424	-431.326355	91.266266	1057.097900	550.387756	13.483893	900.715942	546.499634	212.139267
-453.821991	221.204269	958.274048	-454.649048	-40.650776	961.224976	-540.216064	234.320602	575.226135	-488.468079	-95.871254	582.286926	-538.173889	270.061462	87.316597	-550.390747	-139.121277	103.977798	-491.651703	318.028168	1443.629395	-440.957947	-93.960251	1452.047607	-401.994904	109.306053	1461.066284	-397.240906	110.051498	1753.340820	-524.724609	422.916321	1171.121216	-506.842896	-223.688309	1195.985474	-354.208649	384.132202	908.219360	-319.469788	-199.408096	933.239197	-431.306305	91.301178	1057.079834	550.620972	13.216286	900.598816	546.741516	212.381927
-453.782288	221.212509	958.263000	-454.649963	-40.632137	961.203857	-540.177368	234.377563	575.197083	-488.395660	-95.884407	582.291321	-538.175781	270.067810	87.308792	-550.396362	-139.109680	104.018013	-491.608643	318.026428	1443.555664	-440.899841	-93.959679	1451.993652	-401.957306	109.318703	1460.967651	-396.738312	110.076874	1753.241333	-525.014954	422.827148	1171.067017	-506.957886	-223.615707	1195.934204	-353.647217	384.045685	908.799561	-319.446869	-199.904419	933.563049	-431.277130	91.307304	1057.061523	550.734497	12.930138	900.502075	546.950012	212.585556
-453.770691	221.260803	958.250244	-454.690552	-40.618179	961.177063	-540.190552	234.396194	575.199463	-488.293182	-95.901344	582.320251	-538.186890	270.072510	87.304314	-550.413147	-139.118011	104.026329	-491.566925	317.993988	1443.494995	-440.871429	-93.965324	1451.916504	-401.907806	109.327148	1460.893066	-396.221527	110.134842	1753.077637	-525.276978	422.687317	1171.021484	-507.082825	-223.536285	1195.855103	-353.014313	383.961212	909.366821	-319.265656	-199.721069	933.762573	-431.281372	91.328438	1057.039429	550.308899	12.737810	900.503845	546.891968	212.513489
-453.696259	221.239273	958.247070	-454.645264	-40.611233	961.184875	-540.148438	234.399231	575.198730	-488.209503	-95.900192	582.298767	-538.197449	270.081024	87.287430	-550.075867	-138.955658	103.930367	-491.507263	317.944733	1443.450439	-440.843750	-93.995903	1451.797852	-401.859406	109.313400	1460.790894	-395.686005	110.144333	1752.922485	-525.467224	422.487091	1170.927490	-507.201508	-223.482315	1195.791748	-352.352448	383.893890	909.896423	-318.904724	-198.799988	933.826172	-431.238647	91.322876	1057.045776	549.892639	12.605763	900.533752	546.978577	212.152740
-453.727234	221.189285	958.201294	-454.632660	-40.657528	961.145447	-540.176758	234.441818	575.195190	-488.188293	-95.915161	582.264893	-538.207642	270.093323	87.289436	-550.389160	-139.125137	104.041832	-491.475952	317.908569	1443.348511	-440.703674	-94.084206	1451.683105	-401.807190	109.298332	1460.682861	-395.122284	110.241936	1752.637207	-525.626953	422.301270	1170.853760	-507.152374	-223.267990	1195.598389	-351.744415	383.793304	910.272095	-318.922577	-199.383774	933.848267	-431.233948	91.280846	1056.999878	549.459229	12.871158	900.516541	546.023132	212.795029
-453.716888	221.191986	958.185974	-454.616272	-40.714870	961.112000	-540.142212	234.382263	575.187317	-488.117096	-95.970016	582.189392	-538.166931	270.081421	87.268776	-550.085693	-138.985107	103.911240	-491.439362	317.884033	1443.241211	-440.815399	-94.005257	1451.505615	-401.785126	109.261696	1460.541626	-394.516174	110.317520	1752.371582	-525.711304	422.084503	1170.706299	-507.093750	-223.130341	1195.354614	-351.122833	383.731659	910.617798	-318.786163	-199.357086	933.727661	-431.232513	91.247169	1056.978394	549.311218	12.815109	900.485107	545.925964	212.741943
-453.737122	221.209885	958.135620	-454.658081	-40.748493	961.031921	-540.154846	234.399948	575.171448	-487.999634	-95.971588	582.144714	-538.182251	270.095215	87.261993	-550.087708	-139.004883	103.909645	-491.553040	317.689941	1442.921143	-440.821564	-94.035591	1451.315796	-401.752747	109.232155	1460.414673	-393.863647	110.398102	1752.093018	-525.775452	421.887878	1170.469604	-507.012207	-222.943329	1195.115601	-350.470459	383.760986	910.905273	-318.646057	-199.360382	933.496521	-431.256195	91.226135	1056.911621	548.875244	13.173568	900.456909	545.180420	212.801483
-453.787933	221.219330	958.067810	-454.708405	-40.798092	960.963623	-540.169006	234.378387	575.182739	-487.942261	-96.039246	582.065369	-538.178955	270.109283	87.250626	-550.378723	-139.156296	103.979462	-491.375397	317.781677	1442.972656	-440.818115	-94.067062	1451.165894	-401.754639	109.205055	1460.311646	-393.163696	110.468613	1751.791870	-525.722473	421.630951	1170.281982	-506.926819	-222.753128	1194.895996	-349.800842	383.786591	911.067261	-318.348511	-198.651505	933.141724	-431.304626	91.205673	1056.843018	548.956360	12.837770	900.432739	545.539124	212.658371
-453.817230	221.229919	958.032043	-454.661438	-40.942184	960.965210	-540.205322	234.444305	575.200195	-487.796722	-96.102028	582.058960	-538.192261	270.126831	87.269981	-550.420593	-139.180908	104.015869	-491.354340	317.704498	1442.831421	-440.841980	-94.086266	1451.000732	-401.750031	109.152901	1460.216064	-392.506104	110.563225	1751.426147	-525.618530	421.368286	1170.016235	-506.649323	-222.456238	1194.611694	-349.201019	383.898346	911.158203	-318.392761	-199.401810	932.806763	-431.318115	91.159012	1056.830933	548.934143	12.608088	900.414429	545.787354	212.530640
-453.844910	221.244629	958.002258	-454.659515	-41.051945	960.950745	-540.218994	234.385895	575.182556	-487.624359	-96.141205	582.058105	-538.206604	270.132751	87.272972	-550.345032	-139.164551	104.018684	-491.347900	317.615509	1442.709351	-440.870209	-94.103767	1450.859131	-401.758728	109.110664	1460.109131	-391.814941	110.657089	1751.166016	-525.454407	421.117859	1169.781982	-506.363190	-222.190231	1194.350586	-348.639587	384.069458	911.171936	-318.299561	-199.595047	932.378418	-431.348877	91.119385	1056.812988	548.778442	12.558095	900.405579	545.695557	212.463959
-453.918854	221.196503	957.977234	-454.643646	-41.150368	960.948669	-540.222412	234.317856	575.179626	-487.447083	-96.156212	582.056763	-538.167542	270.129547	87.271614	-550.351074	-139.155472	104.028549	-491.369843	317.530151	1442.587280	-440.905853	-94.129471	1450.723022	-401.770660	109.067169	1460.036255	-391.171631	110.708038	1750.881470	-525.218872	420.871826	1169.549316	-506.087921	-221.988632	1194.123657	-348.079132	384.280396	911.132568	-318.044281	-198.996704	931.882019	-431.387024	91.062309	1056.801392	548.638184	12.543855	900.390259	545.605164	212.425858
-454.019775	221.220978	957.974976	-454.727692	-41.161217	960.856628	-540.154297	234.207962	575.141296	-487.276001	-96.201904	582.034485	-538.113831	270.108612	87.266228	-550.333496	-139.168823	104.045387	-491.355225	317.457611	1442.481079	-440.918945	-94.168266	1450.614502	-401.773163	109.003853	1459.981812	-390.554626	110.784622	1750.557983	-524.885437	420.617157	1169.378784	-505.690216	-221.717270	1193.899780	-347.569214	384.563080	910.988281	-318.151581	-199.846359	931.432922	-431.471558	91.037086	1056.752686	548.462219	12.505876	900.381592	545.464478	212.396103
-454.149078	221.186432	957.956543	-454.790833	-41.172367	960.792053	-540.192139	234.181458	575.131592	-487.102661	-96.207520	581.960144	-538.108887	270.110352	87.267273	-550.354126	-139.191559	104.069641	-491.375763	317.342743	1442.363647	-440.906616	-94.216003	1450.468262	-401.782745	108.945145	1459.884766	-389.971863	110.864410	1750.258545	-524.477600	420.417419	1169.223877	-505.296417	-221.540192	1193.688843	-347.101929	384.910614	910.774902	-318.144531	-200.085388	930.893188	-431.560272	91.002960	1056.709595	548.261169	12.529902	900.364014	545.343262	212.164764
-454.288635	221.258881	957.949097	-454.917480	-41.121330	960.668762	-540.281433	234.215317	575.162842	-486.893158	-96.231606	581.918030	-538.142944	270.075836	87.246719	-550.281921	-139.176895	104.043396	-491.412292	317.281250	1442.270386	-440.880371	-94.246124	1450.366577	-401.787323	108.900261	1459.816772	-389.426208	110.985077	1749.931274	-523.989624	420.238007	1169.075073	-504.930695	-221.388351	1193.462036	-346.704224	385.248810	910.521545	-318.189697	-200.336121	930.280029	-431.674164	91.022675	1056.640137	548.184326	12.438133	900.334778	545.396118	212.099808
-454.391693	221.252487	957.932861	-454.908936	-41.161999	960.622925	-540.242615	234.166885	575.125732	-486.830780	-96.306908	581.835571	-538.113647	270.099274	87.242409	-550.267700	-139.217209	104.059029	-491.447205	317.194427	1442.151001	-440.849976	-94.328209	1450.222290	-401.788757	108.837791	1459.739380	-388.902893	111.065926	1749.686035	-523.534607	420.091858	1168.907837	-504.605377	-221.263245	1193.260742	-346.331116	385.679626	910.206726	-318.094238	-199.991638	929.598328	-431.730042	90.997841	1056.611084	548.391113	12.436882	900.190063	545.395020	212.198685
-454.505920	221.248718	957.910156	-454.946747	-41.160763	960.575867	-540.286072	234.196976	575.116638	-486.707672	-96.362099	581.753113	-538.090515	270.097015	87.243706	-550.288818	-139.231583	104.071327	-491.683624	317.004395	1441.818237	-440.783875	-94.373756	1450.102173	-401.760803	108.806854	1459.670532	-388.468628	111.127907	1749.421631	-523.057556	419.922485	1168.700684	-504.181854	-221.108810	1193.035645	-345.942657	386.196320	909.841980	-318.365540	-201.124298	928.990784	-431.805084	90.994247	1056.576050	549.067261	12.634125	899.894531	545.534973	212.534271
-454.666962	221.277435	957.901062	-454.960327	-41.208023	960.565247	-540.317993	234.207047	575.131897	-486.617126	-96.449478	581.721375	-538.112732	270.098602	87.245186	-550.296997	-139.229889	104.081253	-491.608124	317.094330	1441.875244	-440.721954	-94.410538	1449.976807	-401.764771	108.766159	1459.604126	-388.056030	111.183311	1749.270264	-522.517944	419.720551	1168.546875	-503.807190	-220.969574	1192.870850	-345.631592	386.740753	909.437683	-318.495880	-201.644592	928.327393	-431.888275	90.996971	1056.565063	547.294556	12.047421	900.438904	544.890198	211.776505
-454.791809	221.307678	957.911377	-455.019104	-41.207672	960.504333	-540.355896	234.209244	575.130981	-486.563232	-96.541260	581.660583	-538.142273	270.107056	87.238472	-550.304077	-139.246567	104.099915	-491.686554	317.048065	1441.758423	-440.621796	-94.455887	1449.872314	-401.731628	108.731728	1459.560059	-387.745667	111.234840	1749.107910	-522.068665	419.596130	1168.379272	-503.424500	-220.869156	1192.702271	-345.398499	387.327087	908.970215	-318.682587	-202.189743	927.683655	-431.976410	90.991516	1056.539063	546.910217	12.072489	900.791504	544.597961	211.543365
-454.879181	221.349701	957.948853	-455.013245	-41.263626	960.517273	-540.398682	234.175385	575.132141	-486.462769	-96.588554	581.662292	-538.124268	270.091248	87.244263	-550.278259	-139.245422	104.104691	-491.755585	317.019470	1441.651611	-440.500549	-94.532654	1449.766968	-401.701569	108.693611	1459.545532	-387.544739	111.165924	1749.032349	-521.585938	419.409149	1168.231323	-503.057068	-220.783401	1192.567993	-345.154510	387.973999	908.587524	-318.831635	-202.803787	927.113770	-432.023895	90.983284	1056.565918	547.669434	12.028271	900.677185	544.688721	211.781174
-454.983185	221.325867	957.908752	-455.018280	-41.307835	960.513367	-540.424438	234.137863	575.108154	-486.396423	-96.636292	581.691650	-538.111633	270.075012	87.244514	-550.318298	-139.250626	104.119682	-491.806427	316.965973	1441.553833	-440.373108	-94.585052	1449.683105	-401.688538	108.666626	1459.524170	-387.317871	111.231422	1748.909302	-521.103882	419.261719	1168.105469	-502.662628	-220.768799	1192.470581	-344.913788	388.678314	908.157288	-318.996826	-203.404770	926.515076	-432.074707	90.971230	1056.542847	548.145935	12.053429	900.631897	544.743469	211.893585
-455.083740	221.404175	957.910217	-455.065643	-41.309319	960.461914	-540.507996	234.176208	575.142944	-486.396423	-96.696213	581.608826	-538.155884	270.110413	87.251907	-550.348328	-139.260193	104.129326	-491.868652	316.923798	1441.468262	-440.267914	-94.644753	1449.598633	-401.680664	108.647652	1459.498413	-387.245300	111.194534	1748.817383	-520.644287	419.186859	1167.991455	-502.273956	-220.795151	1192.352905	-344.771606	389.388123	907.720642	-319.128662	-204.080933	925.961853	-432.133148	90.994331	1056.514282	548.236633	11.993700	900.550537	544.680481	211.926407
-455.219879	221.394531	957.896240	-455.058228	-41.344856	960.425659	-540.656250	234.268570	575.126221	-486.368866	-96.747826	581.588928	-538.239380	270.112701	87.227112	-550.380432	-139.294891	104.114868	-491.938019	316.900360	1441.380493	-440.156311	-94.681023	1449.526245	-401.672668	108.611107	1459.483154	-387.124695	111.290703	1748.694580	-520.170044	419.126343	1167.901978	-501.858124	-220.817810	1192.270508	-344.595367	390.176941	907.284790	-319.286041	-204.764755	925.409607	-432.185760	90.975914	1056.486328	548.165283	11.935753	900.518311	544.582153	211.871689
-455.323792	221.369843	957.859680	-455.062866	-41.333080	960.387756	-540.680420	234.227982	575.087646	-486.340881	-96.796089	581.596558	-538.239685	270.113770	87.206596	-550.356140	-139.295898	104.102364	-491.999786	316.823120	1441.313354	-440.034821	-94.732986	1449.488159	-401.693848	108.591232	1459.470581	-387.089966	111.296097	1748.641846	-519.694580	419.148804	1167.872192	-501.452057	-220.867844	1192.211304	-344.484161	390.979462	906.859070	-319.355743	-205.493652	924.919983	-432.225891	90.977753	1056.445801	548.156494	11.827126	900.500122	544.594666	211.444229
-455.425690	221.310120	957.869873	-455.004242	-41.369556	960.396423	-540.701111	234.257614	575.078491	-486.332977	-96.864105	581.570129	-538.206665	270.114075	87.233383	-550.370361	-139.304337	104.119232	-492.079590	316.732788	1441.263672	-439.942505	-94.762535	1449.475342	-401.700043	108.568703	1459.456055	-387.086914	111.283112	1748.620605	-519.207642	419.132080	1167.833984	-501.035004	-220.949524	1192.219727	-344.411194	391.878845	906.436157	-319.483734	-206.291428	924.463745	-432.247070	90.943214	1056.454956	548.145081	11.811562	900.504333	544.510925	211.416199
-455.497284	221.249710	957.885986	-454.897430	-41.389488	960.417786	-540.699219	234.153122	575.064819	-486.279175	-96.879051	581.600891	-538.203735	270.101501	87.233505	-550.349365	-139.308411	104.101654	-492.187836	316.632935	1441.218994	-439.845886	-94.795441	1449.442017	-401.716919	108.515846	1459.445068	-387.113678	111.259438	1748.615234	-518.739868	419.188263	1167.817261	-500.665192	-221.052002	1192.237061	-344.316040	392.768036	906.103821	-319.572906	-207.093292	924.033875	-432.245728	90.920753	1056.477295	547.991699	11.907274	900.498718	544.281616	211.813919
-455.566406	221.196945	957.913940	-454.799347	-41.422100	960.461243	-540.690491	234.077423	575.066223	-486.257751	-96.967804	581.583801	-538.178406	270.067719	87.225609	-550.471985	-139.359589	104.148788	-492.287170	316.533691	1441.200928	-439.732849	-94.850670	1449.433350	-401.720764	108.460358	1459.448853	-387.184540	111.231857	1748.627686	-518.280090	419.213135	1167.861694	-500.320496	-221.207443	1192.288330	-344.293579	393.734802	905.734741	-319.705841	-207.923340	923.729736	-432.247131	90.898468	1056.516602	547.917053	11.889213	900.498047	544.174072	211.838654
-455.593018	221.151154	957.948608	-454.671936	-41.426056	960.490479	-540.926941	234.232590	575.128479	-486.125641	-96.916260	581.645081	-538.312500	270.071075	87.245605	-550.364319	-139.320999	104.141220	-492.395111	316.429138	1441.195435	-439.645996	-94.867867	1449.420044	-401.735413	108.416489	1459.447266	-387.294128	111.202065	1748.633301	-517.880432	419.265228	1167.903564	-499.976685	-221.397247	1192.365234	-344.320801	394.704498	905.352600	-319.883270	-208.784622	923.381531	-432.228027	90.885170	1056.555786	547.870605	11.926204	900.486633	544.087952	211.818115
-455.685974	221.163330	957.979187	-454.655182	-41.426285	960.461792	-541.258301	234.520798	575.206421	-486.038300	-96.965538	581.636597	-538.518372	270.094604	87.261131	-550.381104	-139.321869	104.141380	-492.509186	316.324951	1441.173096	-439.515900	-94.897804	1449.416382	-401.743195	108.375984	1459.464478	-387.457336	111.167595	1748.638306	-517.526062	419.411865	1167.996338	-499.625702	-221.687119	1192.461426	-344.473053	395.671265	904.938293	-320.062103	-209.630173	923.116089	-432.259399	90.878685	1056.555298	547.822876	11.902860	900.462891	544.028870	211.801834
-455.734344	221.194260	957.979736	-454.619324	-41.441147	960.420044	-541.369629	234.563736	575.229065	-485.899628	-96.900826	581.607483	-538.567383	270.099396	87.259132	-550.298523	-139.303101	104.115738	-492.623535	316.220459	1441.138916	-439.416046	-94.947250	1449.397705	-401.741211	108.357979	1459.459961	-387.685150	111.128456	1748.649170	-517.131470	419.541321	1168.042969	-499.305634	-221.986694	1192.550293	-344.665222	396.676666	904.501160	-320.234863	-210.544937	922.832336	-432.256958	90.878235	1056.532715	547.645691	12.038285	900.418213	543.682434	211.996124
-455.798676	221.216919	957.975525	-454.598206	-41.441303	960.358337	-541.408752	234.528198	575.238770	-485.778809	-96.911484	581.629089	-538.585693	270.076508	87.272911	-550.308350	-139.301239	104.114822	-492.720367	316.166931	1441.130127	-439.303925	-94.944183	1449.365967	-401.716949	108.317505	1459.462769	-387.991028	111.083351	1748.736084	-516.746399	419.679901	1168.089355	-499.004822	-222.326340	1192.667358	-344.903107	397.644836	904.067627	-320.432434	-211.434052	922.563843	-432.260437	90.875626	1056.495605	547.675537	11.908007	900.398926	543.941284	211.647095
-455.802338	221.227188	957.981018	-454.476257	-41.479645	960.367493	-541.375244	234.419876	575.241089	-485.727051	-96.950874	581.585144	-538.543945	270.062134	87.299088	-550.292358	-139.314804	104.118156	-492.779633	316.077484	1441.137329	-439.169464	-94.964066	1449.384888	-401.713776	108.298042	1459.478027	-388.408234	110.963974	1748.905640	-516.379272	419.803894	1168.202637	-498.660217	-222.722992	1192.787598	-345.290009	398.652008	903.660645	-320.522034	-212.403320	922.374207	-432.206665	90.873695	1056.504028	547.682922	11.824169	900.366821	544.104065	211.415329
-455.851868	221.193710	957.969299	-454.336853	-41.544273	960.378540	-541.357239	234.312759	575.220825	-485.589661	-96.841713	581.599426	-538.524292	270.036713	87.299370	-550.228882	-139.293335	104.095062	-492.839233	315.999329	1441.168335	-439.039886	-94.977379	1449.369385	-401.700653	108.286629	1459.493286	-388.883484	110.913460	1749.080811	-516.073853	419.913635	1168.296631	-498.360687	-223.139221	1192.883545	-345.642609	399.683136	903.309509	-320.608917	-213.367386	922.230957	-432.148285	90.849495	1056.500366	547.682373	11.775917	900.367493	544.166626	211.356827
-455.824524	221.196381	957.979248	-454.177856	-41.538879	960.388489	-541.313721	234.259399	575.239014	-485.473145	-96.782906	581.626343	-538.487915	270.031555	87.295021	-550.178345	-139.291931	104.095741	-492.899048	315.927094	1441.193848	-438.910461	-95.011757	1449.367798	-401.680023	108.252678	1459.505981	-389.433197	110.861397	1749.354248	-515.841003	420.033905	1168.395264	-498.066711	-223.546356	1193.021606	-345.997498	400.676849	902.959778	-320.647339	-214.335266	922.078918	-432.055389	90.865036	1056.510254	547.600037	11.848228	900.374817	544.047729	211.530624
-455.858826	221.118607	957.962341	-453.997803	-41.605854	960.428162	-541.268982	234.198517	575.197205	-485.372528	-96.719315	581.630188	-538.422302	270.027252	87.295639	-550.057739	-139.263062	104.087914	-492.975067	315.883667	1441.218140	-438.846405	-95.010147	1449.395630	-401.689331	108.208290	1459.539795	-390.067780	110.830475	1749.610107	-515.624146	420.153442	1168.503174	-497.731018	-223.943939	1193.177734	-346.310028	401.786377	902.673889	-320.662262	-215.291550	922.035156	-431.986359	90.832344	1056.522095	547.615723	11.776678	900.361267	544.216675	211.309189
-455.844604	221.139450	957.943054	-453.873871	-41.572754	960.388733	-541.284973	234.168488	575.192017	-485.325012	-96.691422	581.600159	-538.420044	270.027283	87.292938	-550.041565	-139.251572	104.074387	-493.016907	315.771118	1441.222900	-438.745239	-95.097343	1449.398804	-401.710022	108.180458	1459.508545	-390.740021	110.855873	1749.815552	-515.455566	420.253967	1168.611938	-497.435455	-224.312943	1193.310791	-346.671356	402.865875	902.461243	-320.648193	-216.351135	921.956482	-431.897247	90.861610	1056.487915	547.594666	11.772649	900.358276	544.267273	211.334061
-455.809479	221.109482	957.921265	-453.702454	-41.629890	960.392639	-541.236389	234.108307	575.177490	-485.178009	-96.635071	581.603394	-538.408081	270.029907	87.248161	-550.045288	-139.264297	104.039032	-493.115326	315.701691	1441.229370	-438.720917	-95.074356	1449.401733	-401.725372	108.115471	1459.492554	-391.482605	110.814697	1750.068604	-515.346802	420.356506	1168.745972	-497.106659	-224.695023	1193.408325	-346.984802	403.905273	902.209290	-320.628906	-217.286789	921.860962	-431.795410	90.839333	1056.479126	547.573242	11.762384	900.327820	544.331909	211.347641
-455.735107	221.179886	957.954041	-453.570862	-41.604935	960.329590	-541.257690	234.075470	575.196106	-485.030640	-96.589462	581.592163	-538.412231	270.051605	87.284134	-550.053223	-139.265686	104.048447	-493.208679	315.595612	1441.243652	-438.687378	-95.104347	1449.437622	-401.780365	108.064606	1459.477783	-392.241516	110.852219	1750.365845	-515.306396	420.473175	1168.863281	-496.765442	-225.050293	1193.535767	-347.320862	404.934418	902.090332	-320.529236	-218.233170	921.759583	-431.683960	90.856415	1056.462402	547.536743	11.869932	900.321899	544.298218	211.592789
-455.660187	221.137268	957.965332	-453.368286	-41.624866	960.280579	-541.253662	234.067703	575.230713	-485.338654	-97.209518	581.667847	-538.399048	270.050659	87.284927	-550.296631	-139.345673	104.120323	-493.358582	315.520538	1441.259399	-438.704315	-95.109299	1449.465942	-401.829254	108.006065	1459.503418	-393.025024	110.909851	1750.584229	-515.284485	420.651428	1169.032349	-496.398895	-225.347443	1193.637329	-347.565674	405.837463	902.009460	-320.369354	-219.152863	921.666565	-431.543182	90.814064	1056.443115	547.671753	11.811595	900.348328	544.751465	211.174942
-455.574341	221.138840	957.985962	-453.182587	-41.630810	960.242126	-541.254944	234.072479	575.272034	-484.807251	-96.702179	581.548523	-538.395691	270.038300	87.312332	-549.975708	-139.255676	104.037163	-493.482971	315.407928	1441.276123	-438.729401	-95.137306	1449.492310	-401.893524	107.949005	1459.554199	-393.857117	110.927246	1750.880493	-515.296326	420.825073	1169.171753	-496.015961	-225.614487	1193.695068	-347.837677	406.728516	901.958008	-320.198029	-219.988327	921.543335	-431.418182	90.798622	1056.436890	547.714417	11.777357	900.335815	544.992310	211.000381
-455.429443	221.129166	958.019409	-452.927216	-41.660854	960.261108	-541.211426	234.032928	575.284363	-484.732391	-96.825928	581.603333	-538.401367	270.024567	87.313805	-549.982422	-139.237869	104.080872	-493.599060	315.245667	1441.298340	-438.715393	-95.244293	1449.527100	-401.982422	107.881851	1459.613159	-394.750763	110.994736	1751.129761	-515.303528	420.999786	1169.298828	-495.595795	-225.850769	1193.780518	-348.040039	407.539612	901.898682	-319.993713	-220.786819	921.445740	-431.241394	90.782799	1056.468506	547.758484	11.766912	900.330688	545.191345	210.939468
-455.280792	221.085892	958.041260	-452.635468	-41.705105	960.292175	-541.170166	234.003891	575.333130	-485.007568	-97.370186	581.750183	-538.375977	270.043793	87.320801	-550.299194	-139.343430	104.221886	-493.767334	315.143555	1441.323242	-438.734741	-95.295830	1449.584595	-402.086548	107.826118	1459.698120	-395.690918	111.086807	1751.386841	-515.300903	421.183594	1169.433228	-495.140900	-226.033554	1193.826416	-348.200806	408.285248	901.844177	-319.754608	-221.527237	921.300903	-431.052551	90.754692	1056.502197	547.203857	11.662084	900.560364	545.102356	210.761200
-455.106110	221.061295	958.048523	-452.272949	-41.771973	960.350220	-541.046631	233.952148	575.311340	-484.634827	-97.072113	581.694458	-538.336548	270.020721	87.314659	-550.135986	-139.284851	104.188652	-493.990845	315.035034	1441.309204	-438.747437	-95.356705	1449.602661	-402.240814	107.778969	1459.764648	-396.663422	111.198235	1751.618286	-515.302490	421.357513	1169.512329	-494.654266	-226.158508	1193.799194	-348.317291	409.012909	901.819153	-319.489136	-222.188370	921.161316	-430.841187	90.743454	1056.547974	547.332642	11.817292	900.573975	545.281799	210.818436
-454.968109	221.041595	958.042969	-451.966187	-41.818192	960.385010	-540.898926	233.825455	575.287598	-484.745392	-97.455360	581.756042	-538.259033	270.023376	87.296165	-550.354492	-139.327942	104.243988	-494.255280	314.893677	1441.308228	-438.750214	-95.421333	1449.603638	-402.405914	107.697586	1459.808105	-397.672791	111.298355	1751.869507	-515.276428	421.452301	1169.570068	-494.157745	-226.234375	1193.735352	-348.400085	409.728241	901.774048	-319.150848	-222.822922	920.948425	-430.652374	90.739677	1056.570068	547.511536	11.969816	900.572144	545.460388	210.929703
-454.798737	221.076538	958.058655	-451.667725	-41.822739	960.340637	-540.800659	233.796967	575.317566	-484.535492	-97.465080	581.773560	-538.280701	270.022644	87.289261	-550.384338	-139.340591	104.262482	-494.706177	314.680450	1441.129761	-438.570709	-95.435204	1449.446655	-402.569153	107.621346	1459.842529	-398.731781	111.427361	1752.117798	-515.265198	421.560822	1169.594482	-493.603088	-226.309784	1193.656982	-348.454803	410.428528	901.768616	-318.756439	-223.340073	920.717896	-430.455078	90.743301	1056.564453	547.657227	12.046321	900.573914	545.639038	210.954468
-454.670685	221.067444	958.040161	-451.346741	-41.883545	960.330811	-540.672607	233.772751	575.330078	-484.290344	-97.489601	581.757141	-538.302368	270.012299	87.297417	-550.409607	-139.348846	104.275902	-494.954803	314.537567	1441.133789	-438.555695	-95.490402	1449.421753	-402.766296	107.534859	1459.860229	-399.755951	111.529343	1752.349854	-515.199219	421.578949	1169.625977	-493.077362	-226.368866	1193.556030	-348.470184	411.052948	901.720825	-318.328430	-223.765060	920.482117	-430.270020	90.727654	1056.559326	547.748718	12.093095	900.591003	545.822693	210.976486
-454.485199	221.100647	958.047302	-451.062592	-41.880268	960.239441	-540.496765	233.739548	575.326355	-483.972778	-97.465271	581.671387	-538.284912	269.991425	87.313934	-550.304016	-139.334351	104.274490	-495.218872	314.410095	1441.154175	-438.507111	-95.545654	1449.403687	-402.954895	107.461266	1459.872803	-400.826721	111.654633	1752.562988	-515.121704	421.584290	1169.673584	-492.494324	-226.338669	1193.412598	-348.467743	411.660736	901.670532	-317.815735	-224.153427	920.264709	-430.068298	90.717422	1056.525269	547.816772	12.160399	900.580627	545.980286	210.995148
-454.347992	221.115921	958.010437	-450.765228	-41.959858	960.175903	-540.329041	233.701263	575.340698	-483.730255	-97.572723	581.618530	-538.295105	269.979156	87.328362	-550.292908	-139.364609	104.309792	-495.429810	314.408905	1441.319458	-438.465515	-95.550728	1449.363525	-403.168365	107.397652	1459.874756	-401.881561	111.791100	1752.817261	-515.002136	421.518677	1169.712158	-491.918457	-226.296967	1193.251709	-348.447205	412.206024	901.630859	-317.236603	-224.453461	920.082031	-429.893127	90.688347	1056.484863	547.848572	12.148649	900.561707	546.151428	210.995895
-454.199280	221.142105	957.988892	-450.532013	-41.959198	960.078369	-540.204163	233.796112	575.354248	-483.356689	-97.622635	581.566589	-538.357361	269.976379	87.334160	-550.236511	-139.344696	104.282623	-495.794891	314.267426	1441.294922	-438.380219	-95.565865	1449.348755	-403.378082	107.356667	1459.853271	-402.936554	111.901649	1753.049316	-514.885498	421.455811	1169.691895	-491.299438	-226.229675	1193.118774	-348.399933	412.648743	901.557312	-316.645142	-224.630997	919.867126	-429.735657	90.680397	1056.433350	547.938232	12.154408	900.579895	546.354553	210.976425
-454.054901	221.197784	957.964539	-450.265991	-41.980461	960.004028	-539.993408	233.805969	575.358643	-483.064453	-97.729805	581.549805	-538.323181	269.980377	87.334343	-550.245117	-139.380661	104.365036	-496.157471	314.159882	1441.242432	-438.380890	-95.567238	1449.281128	-403.602875	107.297165	1459.850464	-404.001892	112.060043	1753.293457	-514.758179	421.390808	1169.644653	-490.723480	-226.153488	1192.911743	-348.294128	413.032959	901.516174	-316.058929	-224.778946	919.681580	-429.571808	90.688728	1056.393677	548.052734	12.085942	900.579407	546.652405	210.635361
-453.858246	221.167847	957.955627	-449.897095	-42.080166	960.016846	-539.724670	233.765396	575.351868	-482.736328	-97.741951	581.521179	-538.318665	269.971924	87.350800	-550.286743	-139.396942	104.395767	-496.566650	314.032379	1441.168213	-438.398651	-95.617752	1449.229858	-403.800232	107.264305	1459.870117	-405.087463	112.169273	1753.554565	-514.646179	421.272522	1169.591797	-490.176208	-226.052872	1192.732300	-348.155212	413.385651	901.489807	-315.325439	-224.805466	919.541321	-429.357941	90.645546	1056.411255	548.113586	12.118005	900.593933	546.841431	210.673218
-453.685699	221.226273	957.940796	-449.579590	-42.161301	959.974670	-539.403809	233.695068	575.335938	-482.395905	-97.788185	581.537415	-538.294250	269.955658	87.357132	-550.287964	-139.409927	104.484932	-497.007996	313.900909	1441.137207	-438.392700	-95.682785	1449.162231	-404.011536	107.234810	1459.926270	-406.119751	112.266144	1753.779663	-514.538879	421.109406	1169.519897	-489.647095	-226.012558	1192.553833	-347.942474	413.634247	901.503235	-314.403900	-224.101898	919.319946	-429.166595	90.635139	1056.395142	548.194092	12.120783	900.574890	547.044983	210.678070
-453.544464	221.270874	957.955627	-449.329651	-42.142746	959.873474	-539.166321	233.678726	575.352844	-482.094482	-97.854134	581.462036	-538.248108	269.928986	87.337524	-550.270264	-139.390732	104.498436	-497.453644	313.785675	1441.072754	-438.470856	-95.727730	1449.064087	-404.217682	107.218109	1459.971924	-407.128845	112.421555	1754.037476	-514.455322	420.913788	1169.445679	-488.997223	-225.898865	1192.305298	-347.676575	413.825531	901.508057	-313.901459	-224.780441	919.217346	-429.002319	90.632507	1056.359619	548.291626	12.133220	900.560181	547.223450	210.717545
-453.392090	221.293503	957.926514	-449.033020	-42.140060	959.787292	-539.066833	233.800980	575.398010	-481.778961	-97.923096	581.409241	-538.300293	269.954193	87.371201	-549.921631	-139.201523	104.408997	-498.111694	313.509125	1440.836182	-438.535889	-95.816986	1448.982178	-404.410736	107.184181	1460.012085	-408.131317	112.505600	1754.237793	-514.425171	420.742157	1169.321899	-488.372040	-225.809036	1192.052002	-347.367645	413.992401	901.557129	-313.096283	-224.674606	919.084534	-428.804321	90.635872	1056.308228	548.418518	12.161433	900.556335	547.403137	210.734528
-453.196686	221.317200	957.922302	-448.697388	-42.167522	959.706238	-538.859802	233.834412	575.394348	-481.500763	-97.936188	581.405212	-538.303467	269.941956	87.385925	-549.865601	-139.207443	104.434166	-498.474945	313.560669	1441.013672	-438.625000	-95.886887	1448.928955	-404.646210	107.125237	1460.060425	-409.099365	112.590172	1754.424683	-514.330261	420.416046	1169.227783	-487.756653	-225.690903	1191.862183	-347.005859	414.068878	901.632324	-312.281647	-224.593124	918.989563	-428.576477	90.616714	1056.274414	548.498779	12.191306	900.528137	547.550293	210.777054
-453.022247	221.313858	957.906067	-448.343597	-42.215294	959.693420	-538.682495	233.868729	575.423645	-481.242645	-97.909210	581.365662	-538.296631	269.966705	87.388222	-549.779663	-139.180191	104.425949	-498.964783	313.412842	1440.983154	-438.721710	-95.976578	1448.912476	-404.941040	107.082138	1460.097656	-410.030029	112.680466	1754.596924	-514.290894	420.103363	1169.126099	-487.113159	-225.612503	1191.681641	-346.618774	414.132446	901.749817	-311.479614	-224.373444	918.868591	-428.351349	90.606834	1056.268677	548.644531	12.200583	900.533569	547.686523	210.823532
-452.779327	221.276321	957.909363	-447.951660	-42.202454	959.695007	-538.481079	233.861557	575.433411	-481.059906	-97.941086	581.340576	-538.262756	269.967621	87.395355	-549.731384	-139.151123	104.483086	-499.528107	313.309204	1440.988770	-438.818298	-96.035637	1448.968872	-405.295959	107.061958	1460.158936	-410.936768	112.757797	1754.752808	-514.260681	419.814545	1169.037476	-486.431091	-225.509598	1191.570801	-346.180573	414.095703	901.937073	-310.706329	-224.113846	918.819214	-428.103424	90.605522	1056.286865	548.762512	12.196546	900.529175	547.847229	210.835358
-452.520111	221.214981	957.928406	-447.460449	-42.280430	959.776489	-538.272461	233.777985	575.444519	-480.849701	-97.907707	581.424622	-538.244873	269.961945	87.396294	-549.656006	-139.102112	104.469200	-500.039246	313.226227	1440.988892	-438.913574	-96.068527	1449.037231	-405.660583	107.017410	1460.210693	-411.743286	112.833420	1754.877563	-514.225403	419.472565	1168.968018	-485.801544	-225.386444	1191.469360	-345.696838	414.023376	902.134583	-309.902130	-223.829834	918.810486	-427.837799	90.576553	1056.361572	548.933899	12.237545	900.524414	548.014099	210.851807
-452.267151	221.194107	957.967529	-446.985504	-42.286572	959.815063	-537.987854	233.679123	575.430237	-480.625244	-97.877701	581.451904	-538.156311	269.921570	87.403885	-549.667297	-139.106812	104.486382	-500.624054	313.052673	1440.974731	-439.038635	-96.099846	1449.130005	-406.055328	106.977982	1460.291992	-412.518829	112.920067	1754.998047	-514.206482	419.102844	1168.885132	-485.213806	-225.216721	1191.422485	-345.002258	413.911224	902.452454	-309.082214	-223.495529	918.839722	-427.578705	90.579636	1056.424072	549.087585	12.247710	900.530518	548.183594	210.822495
-452.042389	221.099380	957.999390	-446.480255	-42.369026	959.862244	-537.768799	233.575775	575.448303	-480.421204	-97.906136	581.475159	-538.144226	269.901123	87.415100	-549.653320	-139.104645	104.523361	-501.159821	312.935303	1440.989258	-439.137817	-96.152473	1449.232910	-406.487549	106.927528	1460.349976	-413.231323	112.994392	1755.076172	-514.214111	418.747162	1168.827637	-484.596680	-225.062851	1191.351318	-344.508148	413.771210	902.658508	-308.230011	-223.150726	918.930603	-427.329132	90.517990	1056.489258	549.219543	12.255476	900.513367	548.340210	210.803497
-451.868622	221.127213	958.036804	-446.182190	-42.312485	959.767700	-537.599609	233.549286	575.445129	-480.118774	-97.876144	581.463257	-538.158203	269.898743	87.408401	-549.534302	-139.067520	104.540184	-501.760712	312.791901	1440.978882	-439.268524	-96.222031	1449.315186	-406.920105	106.885544	1460.437012	-413.928375	113.014626	1755.102783	-514.270386	418.456055	1168.768555	-484.066528	-224.916656	1191.271240	-344.097748	413.537109	902.867188	-307.354034	-222.821182	919.020935	-427.161438	90.520401	1056.476440	549.375183	12.220484	900.507935	548.500793	210.781265
-451.711121	221.126297	958.080383	-445.823242	-42.326660	959.723083	-537.351746	233.453812	575.427490	-479.901398	-98.018570	581.471436	-538.174072	269.870270	87.444992	-549.550842	-139.082138	104.574371	-502.335022	312.648407	1440.923584	-439.427582	-96.308998	1449.369141	-407.327209	106.827095	1460.480957	-414.511230	113.089325	1755.146973	-514.244568	418.110107	1168.638062	-483.586761	-224.770218	1191.166382	-343.325378	413.310791	903.272339	-306.464874	-222.409164	919.109680	-426.973663	90.495392	1056.491943	549.543335	12.215696	900.511047	548.650940	210.787201
-451.564728	221.192154	958.124146	-445.524292	-42.310516	959.630798	-537.152405	233.415604	575.428711	-479.215424	-97.544594	581.297302	-538.193726	269.856873	87.431007	-549.258484	-138.985077	104.532700	-502.906372	312.486115	1440.862793	-439.559479	-96.382935	1449.395874	-407.740387	106.777428	1460.533691	-415.026245	113.166252	1755.184082	-514.321045	417.865631	1168.524048	-483.106140	-224.676926	1191.026489	-342.752502	413.045288	903.546936	-305.556366	-221.966080	919.274902	-426.821838	90.496864	1056.483887	549.633362	12.288265	900.498962	548.620361	211.280548
-451.424133	221.108795	958.117126	-445.141327	-42.430023	959.666626	-536.896729	233.339767	575.409363	-478.917725	-97.577469	581.249329	-538.160583	269.852173	87.425644	-549.229370	-138.989349	104.573586	-503.451691	312.353394	1440.803467	-439.712585	-96.481995	1449.376465	-408.155426	106.711830	1460.552368	-415.552551	113.224884	1755.110718	-514.397156	417.635956	1168.410767	-482.680817	-224.574066	1190.870117	-342.165863	412.788452	903.825928	-304.612244	-221.561264	919.453491	-426.636292	90.429436	1056.514893	549.782837	12.342245	900.517212	548.588806	211.541245
-451.320770	221.053131	958.121155	-444.815643	-42.453171	959.619690	-536.684631	233.318970	575.381042	-478.577515	-97.596535	581.227417	-538.141968	269.866974	87.409576	-549.189697	-138.971619	104.575424	-503.955109	312.218048	1440.731934	-439.805359	-96.567291	1449.360962	-408.518250	106.653259	1460.571167	-415.858063	113.402847	1755.155640	-514.488647	417.384308	1168.268555	-482.322815	-224.505951	1190.752563	-341.426819	412.500244	904.288147	-303.650085	-221.106476	919.725281	-426.486115	90.388046	1056.507690	549.897217	12.445183	900.501465	548.418274	211.986435
-451.251282	220.989578	958.136353	-444.563843	-42.473225	959.588318	-536.474548	233.313171	575.370239	-478.382629	-97.677002	581.211853	-538.130615	269.875946	87.410759	-549.223877	-138.980698	104.620689	-504.463715	312.075958	1440.650269	-439.926636	-96.622665	1449.348633	-408.849243	106.616798	1460.588989	-416.144714	113.535583	1755.136719	-514.611328	417.153107	1168.153198	-482.006958	-224.455505	1190.653687	-340.551208	412.209869	904.863037	-302.541687	-220.684708	920.138916	-426.383575	90.342674	1056.512451	550.055298	12.498109	900.515930	548.381775	212.199646
-451.185669	220.910873	958.138000	-444.310547	-42.495510	959.543091	-536.260498	233.304626	575.366943	-478.207367	-97.794350	581.242493	-538.139587	269.899170	87.389809	-549.298889	-139.005859	104.669800	-504.934296	311.916626	1440.552002	-440.006073	-96.667877	1449.336792	-409.150726	106.555321	1460.610840	-416.345551	113.666931	1755.100220	-514.795959	416.959808	1168.045654	-481.785156	-224.465561	1190.556519	-339.704224	411.923920	905.464294	-301.433838	-220.241928	920.654724	-426.274567	90.289124	1056.501831	550.320862	12.311364	900.543884	548.837219	211.676178
-451.145874	220.747269	958.147217	-443.940979	-42.617100	959.596008	-536.092773	233.284027	575.339722	-478.055084	-97.890709	581.256042	-538.153992	269.917480	87.404175	-549.346375	-138.989578	104.683731	-505.370575	311.762085	1440.441284	-440.121704	-96.729027	1449.287720	-409.431366	106.524353	1460.577026	-416.445496	113.824677	1755.023804	-515.054810	416.880157	1167.996582	-481.651428	-224.507690	1190.468384	-339.044891	411.590546	905.960999	-300.246063	-219.779877	921.280029	-426.149353	90.187698	1056.549805	550.478394	12.248242	900.556274	548.965332	211.661041
-451.133148	220.732239	958.151123	-443.756958	-42.633667	959.507874	-535.931763	233.222839	575.296814	-477.952423	-98.028564	581.253967	-538.129028	269.951538	87.400406	-549.401855	-139.023880	104.720848	-505.790253	311.585693	1440.298950	-440.198578	-96.803062	1449.244873	-409.647095	106.477379	1460.534790	-416.438873	113.967422	1754.946411	-515.265747	416.771454	1167.900757	-481.604401	-224.604767	1190.376099	-337.994080	411.344330	906.745422	-299.088745	-219.324936	922.010925	-426.086670	90.150703	1056.515747	550.564270	12.180041	900.539856	549.051147	211.619690
-451.118652	220.630814	958.122314	-443.512085	-42.746880	959.484436	-535.796753	233.132263	575.250427	-477.841461	-98.186028	581.276794	-538.084778	269.936188	87.342728	-549.460571	-139.053452	104.745583	-506.157532	311.418701	1440.168091	-440.294617	-96.911385	1449.218384	-409.814209	106.425163	1460.484375	-416.360657	114.115547	1754.845581	-515.579773	416.708130	1167.809448	-481.694305	-224.794693	1190.307983	-337.101898	411.022339	907.490356	-297.742432	-218.179871	922.748413	-426.003937	90.062721	1056.499634	550.641052	12.081190	900.538391	549.130493	211.574234
-451.099854	220.605042	958.150696	-443.305847	-42.814102	959.424744	-535.718262	233.060654	575.256775	-477.768250	-98.318771	581.256104	-538.061646	269.932587	87.336067	-549.551208	-139.087448	104.756004	-506.531250	311.221191	1439.994995	-440.348236	-97.019005	1449.193848	-409.937775	106.344429	1460.422974	-416.210907	114.332832	1754.719971	-515.925903	416.682312	1167.725220	-481.723022	-224.981445	1190.208862	-336.156128	410.715302	908.295044	-296.684265	-218.435806	923.796875	-425.925598	89.997574	1056.491699	550.716797	11.966776	900.530212	549.214050	211.531281
-451.098999	220.578613	958.140015	-443.143402	-42.906040	959.381470	-535.668213	233.005707	575.241394	-477.624634	-98.353874	581.243713	-538.046814	269.931213	87.332077	-549.532471	-139.139008	104.748436	-506.864471	310.993378	1439.838989	-440.392456	-97.127594	1449.182983	-410.011536	106.276489	1460.357544	-415.960632	114.433662	1754.564819	-516.275696	416.717804	1167.635986	-481.878510	-225.175568	1190.201050	-335.135864	410.367340	909.214355	-295.525757	-217.997040	924.847778	-425.871796	89.938271	1056.470825	550.820923	11.912465	900.491272	549.302734	211.512222
-451.083374	220.498215	958.128418	-442.921997	-43.056694	959.409546	-535.669067	232.919312	575.260864	-477.570068	-98.466919	581.271362	-538.021912	269.904907	87.333382	-549.753967	-139.237686	104.829636	-507.141815	310.770447	1439.699829	-440.420227	-97.237381	1449.218140	-410.014221	106.193176	1460.302490	-415.666382	114.660004	1754.432129	-516.660156	416.802155	1167.572388	-482.169098	-225.444229	1190.221802	-334.215302	409.991455	910.155396	-294.247986	-217.461090	926.087769	-425.791046	89.852623	1056.486816	551.016235	11.840199	900.448059	549.396729	211.531509
-451.057922	220.434082	958.124268	-442.755219	-43.182301	959.463501	-535.640137	232.792480	575.264282	-477.417694	-98.495705	581.243286	-538.029053	269.877411	87.350647	-549.710327	-139.227249	104.856850	-507.378876	310.529266	1439.571777	-440.388611	-97.353470	1449.239746	-410.005707	106.104607	1460.247437	-415.311798	114.812675	1754.303223	-517.121338	416.899719	1167.581299	-482.583496	-225.788773	1190.303101	-333.306885	409.628326	911.126831	-293.071564	-217.005600	927.439148	-425.727692	89.789391	1056.518433	551.455200	11.927628	900.355896	549.589050	211.650558
-451.128204	220.452621	958.127258	-442.757324	-43.237366	959.412720	-535.737244	232.810486	575.297363	-477.274933	-98.568375	581.249390	-538.057922	269.878113	87.364418	-549.671997	-139.213486	104.884178	-507.575500	310.334900	1439.456543	-440.358673	-97.476532	1449.279663	-409.954468	106.030411	1460.189819	-414.908325	114.945457	1754.173584	-517.609009	417.015350	1167.553345	-483.019531	-226.104202	1190.385986	-332.366211	409.286041	912.216370	-291.906738	-216.526764	928.875183	-425.754059	89.756653	1056.492676	551.869324	12.027232	900.300476	549.716919	211.735306
-451.199158	220.375580	958.092041	-442.708496	-43.335674	959.424683	-535.779541	232.747757	575.278564	-477.157196	-98.602638	581.239258	-538.059265	269.878906	87.358475	-549.716003	-139.224121	104.943153	-507.765381	310.166382	1439.372681	-440.275085	-97.607384	1449.371094	-409.836639	105.945351	1460.138062	-414.464813	115.064644	1754.068848	-518.196289	417.182770	1167.538208	-483.574768	-226.484177	1190.525513	-331.475555	408.872406	913.379211	-290.756744	-216.007599	930.437378	-425.757111	89.696236	1056.478882	552.130798	11.914004	900.311218	549.956116	211.277252
-451.287628	220.292480	958.082336	-442.698761	-43.439999	959.447327	-535.845520	232.686066	575.296570	-477.089539	-98.649071	581.235840	-538.105164	269.852997	87.373871	-549.747742	-139.236435	104.967911	-507.886475	309.993652	1439.273560	-440.203094	-97.757080	1449.436401	-409.700989	105.867088	1460.072144	-413.997131	115.191284	1753.975098	-518.834778	417.350891	1167.582275	-484.216705	-226.912094	1190.587402	-330.733765	408.467743	914.561951	-289.682800	-215.538513	932.027649	-425.771484	89.623100	1056.479736	552.294678	11.909662	900.335449	549.989441	211.303436
-451.411499	220.227936	958.085266	-442.778290	-43.512520	959.420410	-535.842163	232.521622	575.237915	-477.076263	-98.737701	581.190002	-538.039246	269.833313	87.351753	-549.734985	-139.222214	104.960869	-507.959534	309.843201	1439.232178	-440.078094	-97.870468	1449.500244	-409.494080	105.821594	1460.010986	-413.501404	115.293587	1753.875977	-519.523682	417.566895	1167.659058	-484.914673	-227.330048	1190.743042	-329.785431	408.015167	915.925293	-288.669067	-215.124832	933.708252	-425.822388	89.548630	1056.456787	552.457275	11.930398	900.352112	549.988098	211.360611
-451.559326	220.148254	958.076172	-442.934753	-43.598610	959.367493	-536.183411	232.715424	575.304749	-477.071167	-98.792992	581.132813	-538.279053	269.844727	87.383636	-549.732727	-139.246826	104.951149	-508.015991	309.673523	1439.171509	-439.931061	-97.989853	1449.541992	-409.256531	105.763260	1459.968140	-412.954498	115.384430	1753.776978	-520.268250	417.768585	1167.726563	-485.628540	-227.779892	1190.888916	-328.966919	407.588043	917.292358	-287.688141	-214.757629	935.451660	-425.915894	89.450645	1056.413208	552.555603	11.970912	900.342346	549.933411	211.435791
-451.704285	220.010071	958.063354	-443.023132	-43.682938	959.395325	-536.525574	232.887497	575.331787	-477.175049	-98.876801	581.097290	-538.440369	269.864685	87.378357	-549.708313	-139.236313	104.925079	-507.997253	309.532227	1439.159058	-439.761139	-98.097160	1449.608643	-409.007538	105.715637	1459.891846	-412.358093	115.463142	1753.687256	-521.044556	417.952484	1167.779663	-486.364227	-228.227066	1191.088501	-328.128662	407.128021	918.794678	-286.724152	-214.343521	937.246887	-425.976471	89.361069	1056.408203	552.696533	12.043288	900.364258	549.819336	211.555481
-451.888733	219.851868	958.044983	-443.166992	-43.790688	959.394043	-535.671814	231.777161	575.066650	-477.270447	-98.933357	581.136353	-537.762634	269.785797	87.275459	-549.786499	-139.269943	104.875145	-507.945313	309.394043	1439.143066	-439.541046	-98.187904	1449.679688	-408.756805	105.690308	1459.843994	-411.744659	115.494034	1753.587524	-521.847168	418.201202	1167.903564	-487.143646	-228.712555	1191.341919	-327.319122	406.638641	920.344543	-285.662537	-213.186295	939.036621	-426.078033	89.239937	1056.384399	552.757568	12.261734	900.376404	549.595764	212.112701
-452.054779	219.683807	958.051331	-443.301514	-43.927845	959.439697	-535.784485	231.663452	575.056580	-477.403259	-98.959869	581.136841	-537.775085	269.808594	87.279938	-549.657043	-139.256165	104.857635	-507.847992	309.250031	1439.138672	-439.350098	-98.273727	1449.740723	-408.492950	105.654350	1459.774658	-411.035675	115.598907	1753.473145	-522.736572	418.418335	1168.053345	-487.899475	-229.084686	1191.579956	-326.495880	406.202423	921.946655	-285.042572	-213.500961	940.857849	-426.170563	89.106445	1056.397461	552.952820	12.183510	900.411438	549.704407	212.198608
-452.223419	219.542938	958.034363	-443.482086	-44.109375	959.489868	-535.953491	231.552338	575.013000	-477.543274	-99.025902	581.269836	-537.749573	269.815155	87.251511	-549.658875	-139.262985	104.857887	-507.682617	309.126465	1439.150879	-439.142120	-98.368065	1449.809570	-408.245605	105.599052	1459.720093	-410.332336	115.651253	1753.410400	-523.634521	418.654175	1168.220459	-488.633301	-229.466431	1191.830078	-325.706573	405.702606	923.553711	-284.265442	-213.149902	942.674988	-426.276154	88.971169	1056.398560	552.977661	12.442952	900.441223	549.325134	212.441315
-452.337097	219.391891	958.039001	-443.638611	-44.245991	959.579346	-536.133606	231.466324	575.014954	-477.677002	-99.077782	581.335083	-537.745972	269.813202	87.253242	-549.469421	-139.196075	104.789978	-507.507690	309.021057	1439.172485	-438.938293	-98.459435	1449.878418	-407.934601	105.545425	1459.671631	-409.546814	115.696274	1753.282104	-524.551147	418.906158	1168.353149	-489.498718	-229.894409	1192.164063	-325.092804	405.216248	925.183838	-283.392578	-212.028976	944.457947	-426.367950	88.856682	1056.435669	553.098389	12.424437	900.447754	549.309814	212.512375
-452.495972	219.317108	958.027771	-443.872253	-44.401497	959.595337	-536.487000	231.516571	575.051453	-477.896515	-99.242165	581.389221	-537.836243	269.827576	87.251320	-549.653442	-139.296539	104.782654	-507.316956	308.926941	1439.178711	-438.748108	-98.527908	1449.927124	-407.625641	105.489006	1459.625366	-408.700409	115.759308	1753.112061	-525.454285	419.179688	1168.561523	-490.215149	-230.180695	1192.371216	-324.507141	404.734283	926.773865	-282.894714	-212.376938	946.237183	-426.497955	88.747169	1056.423340	553.252563	12.390928	900.449036	549.414978	212.468216
-452.667389	219.193634	958.021606	-444.064240	-44.566391	959.663879	-536.802673	231.553085	575.093811	-478.115906	-99.381401	581.432617	-537.953308	269.813293	87.250763	-549.723328	-139.355240	104.807442	-507.079559	308.818207	1439.212158	-438.540039	-98.594482	1449.980103	-407.346832	105.429260	1459.556152	-407.771790	115.815315	1752.925415	-526.349243	419.460022	1168.767944	-491.066406	-230.464172	1192.647827	-324.016785	404.280548	928.345947	-282.130371	-211.236588	947.954834	-426.635315	88.630119	1056.444214	553.477844	12.211984	900.463318	549.765869	212.182175
-452.826721	219.127014	958.018433	-444.287292	-44.764938	959.719055	-537.015137	231.472137	575.097473	-478.457458	-99.655128	581.456360	-537.981506	269.835480	87.273384	-549.769897	-139.394547	104.793922	-506.805359	308.757996	1439.228760	-438.319305	-98.683220	1450.043579	-407.081543	105.386513	1459.507568	-406.804413	115.889198	1752.734009	-527.267090	419.784821	1169.005737	-491.828979	-230.740005	1192.863892	-323.527740	403.763550	929.865234	-281.768890	-211.600723	949.647766	-426.777222	88.514709	1056.458984	553.578857	12.242911	900.482544	549.751892	212.201080
-452.989441	219.012955	957.991882	-444.476013	-44.979095	959.802429	-537.208862	231.434753	575.098633	-478.702789	-99.834564	581.508179	-538.068909	269.832672	87.275375	-549.809570	-139.426071	104.778122	-506.480133	308.680359	1439.235962	-438.117523	-98.774727	1450.117554	-406.827545	105.331642	1459.431030	-405.722931	115.945274	1752.487671	-528.066528	420.027039	1169.184448	-492.634796	-231.011292	1193.097656	-323.068329	403.307770	931.322937	-281.145935	-210.424362	951.234375	-426.910431	88.389915	1056.477417	553.658875	12.275700	900.458679	549.736145	212.224335
-453.156281	218.891144	957.967590	-444.684601	-45.161777	959.908813	-537.399353	231.405228	575.113220	-479.030914	-100.095772	581.609741	-538.092163	269.835449	87.250069	-549.889771	-139.459457	104.774162	-506.150726	308.635437	1439.231934	-438.005829	-98.885757	1450.125488	-406.585632	105.271713	1459.348877	-404.591919	116.047874	1752.210571	-528.847046	420.371307	1169.416382	-493.374359	-231.196884	1193.295654	-322.722961	402.943665	932.708740	-280.909424	-210.767014	952.783508	-427.058075	88.283424	1056.508789	553.721741	12.312065	900.470581	549.687744	212.244827
-453.291534	218.703583	957.933960	-444.794037	-45.395824	960.104126	-537.473511	231.276031	575.054199	-479.077667	-100.013214	581.619751	-538.079224	269.806549	87.223686	-549.838074	-139.446793	104.765823	-505.833466	308.616394	1439.266724	-437.949158	-99.033241	1450.116333	-406.345184	105.210785	1459.234863	-403.314606	116.160416	1751.882690	-529.561584	420.582611	1169.570190	-494.195313	-231.420441	1193.469727	-322.446381	402.534668	933.955811	-280.588043	-210.352554	954.219299	-427.166138	88.159508	1056.585205	553.780273	12.302333	900.475891	549.667175	212.263611
-453.601440	218.658875	957.888489	-445.313293	-45.413425	959.989868	-537.646912	231.260880	575.056763	-479.214264	-100.056534	581.604248	-538.132446	269.802582	87.221237	-549.809082	-139.434189	104.772034	-505.458954	308.575745	1439.303955	-438.182373	-99.119331	1450.196533	-406.120209	105.130295	1459.139893	-401.984161	116.219223	1751.546143	-530.238831	420.896210	1169.772339	-494.952637	-231.675034	1193.622437	-322.158569	402.204041	935.130554	-280.378113	-209.961304	955.507324	-427.461334	88.089287	1056.479004	553.840881	12.363496	900.490173	549.596313	212.310776
-453.883606	218.625122	957.880188	-445.805389	-45.410210	959.848999	-537.817932	231.249420	575.039001	-479.353851	-100.056732	581.546875	-538.187378	269.814850	87.244850	-549.777527	-139.430038	104.767151	-505.082001	308.534210	1439.336182	-438.111084	-99.194809	1450.111816	-405.901123	105.025696	1459.017456	-400.557068	116.352341	1751.151123	-530.838440	421.119934	1169.917725	-495.803802	-231.867447	1193.746704	-321.978027	401.910706	936.166870	-280.052460	-208.864960	956.779358	-427.735352	88.011017	1056.379761	553.914246	12.407714	900.489014	549.533264	212.340546
-454.148010	218.444733	957.842468	-446.177734	-45.520096	959.864807	-537.831055	231.066132	574.979980	-479.534973	-100.113319	581.535950	-538.135803	269.778229	87.214394	-549.844604	-139.464706	104.749886	-504.775085	308.492096	1439.348145	-438.020569	-99.272469	1450.057373	-405.705170	104.947647	1458.886597	-398.993225	116.456490	1750.674316	-531.351624	421.353851	1170.048096	-496.490234	-232.020233	1193.877930	-321.823883	401.555145	937.126892	-280.095673	-209.121399	957.876709	-427.985626	87.878929	1056.353149	553.947571	12.423833	900.474548	549.468506	212.362061
-454.308960	218.272156	957.813599	-446.409790	-45.684555	959.913330	-537.875977	230.908218	574.932373	-479.734711	-100.165207	581.553162	-538.091309	269.777100	87.225487	-549.865906	-139.456497	104.731812	-504.477692	308.467072	1439.340576	-437.962708	-99.321838	1449.983032	-405.533112	104.898003	1458.774170	-397.370026	116.628891	1750.155518	-531.842957	421.581665	1170.181885	-497.228516	-232.204956	1193.979492	-321.682922	401.312927	937.916809	-279.933594	-208.015594	958.866272	-428.140167	87.734238	1056.353149	553.974854	12.500459	900.475220	549.355042	212.414200
-454.470154	218.144241	957.804749	-446.700348	-45.787708	959.950134	-537.874939	230.704132	574.869019	-479.934387	-100.238388	581.556213	-538.017212	269.741455	87.173424	-549.908447	-139.460693	104.697472	-504.213623	308.465057	1439.318359	-437.936707	-99.320763	1449.872437	-405.364838	104.883850	1458.631714	-395.591248	116.773865	1749.534058	-532.240662	421.730927	1170.285645	-497.827515	-232.309738	1193.990479	-321.580750	401.072021	938.583496	-280.192627	-208.417297	959.608276	-428.319824	87.626083	1056.356445	554.000244	12.503343	900.453979	549.273865	212.432434
-454.654785	217.965530	957.797974	-446.969574	-45.882595	959.994263	-538.097534	230.726746	574.860657	-480.239838	-100.379272	581.570313	-538.079041	269.771790	87.180786	-549.959717	-139.502609	104.703453	-503.978882	308.446106	1439.256592	-437.899200	-99.351051	1449.784302	-405.216339	104.875610	1458.494629	-393.754944	116.977127	1748.862549	-532.533020	421.846222	1170.345093	-498.428589	-232.350494	1194.034790	-321.504059	400.876801	939.142761	-280.278351	-208.077148	960.347534	-428.505585	87.502533	1056.365479	553.998657	12.571151	900.442688	549.157166	212.497742
-454.786102	217.754440	957.753845	-447.084106	-46.108295	960.164063	-538.147766	230.554993	574.811096	-480.499268	-100.458023	581.653564	-538.002319	269.777496	87.156502	-550.007751	-139.500427	104.693039	-503.779175	308.453094	1439.175659	-437.888092	-99.383675	1449.689819	-405.074982	104.842133	1458.370483	-391.759094	117.174004	1748.109131	-532.765320	421.992584	1170.369019	-499.035828	-232.427673	1194.152588	-321.401581	400.757904	939.533020	-280.244232	-207.037308	960.906189	-428.629303	87.364494	1056.427246	553.958923	12.600274	900.468201	549.006165	212.513611
-454.982544	217.645782	957.779236	-447.410522	-46.185814	960.186768	-538.206543	230.429123	574.769409	-480.697449	-100.468254	581.682190	-537.923218	269.768738	87.143867	-550.050415	-139.528870	104.670105	-503.600189	308.453522	1439.125122	-437.913177	-99.420609	1449.601929	-404.961182	104.826462	1458.257324	-389.659607	117.440285	1747.290161	-532.934082	422.063171	1170.330811	-499.537384	-232.395721	1194.139526	-321.275024	400.671967	939.825195	-280.464417	-206.776169	961.288452	-428.849304	87.260704	1056.442017	553.943726	12.656342	900.468933	548.866272	212.560333
-455.144257	217.572235	957.806885	-447.697449	-46.242210	960.200928	-538.388489	230.358673	574.757019	-480.869049	-100.464485	581.716980	-537.949768	269.789948	87.150085	-550.036072	-139.545227	104.677269	-503.437531	308.473694	1439.009888	-438.030457	-99.419418	1449.489258	-404.861633	104.815201	1458.173462	-387.507599	117.649498	1746.394165	-533.026672	422.085297	1170.255249	-499.987640	-232.306641	1194.074707	-321.182159	400.616394	939.951843	-280.672211	-206.522934	961.562744	-429.047577	87.180923	1056.457153	553.918579	12.700316	900.459351	548.739319	212.614853
-455.360962	217.497360	957.821472	-448.051849	-46.309692	960.187378	-538.753418	230.515823	574.811401	-481.059448	-100.543457	581.727051	-538.087585	269.771637	87.169647	-550.102539	-139.581329	104.678322	-503.272278	308.494476	1438.887817	-438.174591	-99.439041	1449.374878	-404.758789	104.745773	1458.060913	-385.323303	117.876099	1745.426147	-533.039551	422.011414	1170.132690	-500.348053	-232.202118	1194.028442	-321.081512	400.582184	939.927185	-280.965851	-206.346405	961.652588	-429.285431	87.088943	1056.447021	553.826843	12.714191	900.454468	548.567566	212.627441
-455.517944	217.485779	957.844177	-448.317322	-46.375271	960.203491	-539.094543	230.672302	574.853210	-481.133484	-100.499474	581.724365	-538.215088	269.816742	87.170799	-550.041077	-139.575531	104.639130	-503.141846	308.538330	1438.752930	-438.348358	-99.420563	1449.281250	-404.663086	104.710541	1457.930664	-383.148621	118.063721	1744.438843	-532.959778	421.925110	1169.958984	-500.588470	-232.025543	1193.908936	-321.020996	400.587402	939.713013	-281.365906	-206.900665	961.572693	-429.483368	87.038734	1056.463623	553.807495	12.802746	900.469360	548.407654	212.682098
-455.757416	217.439819	957.818787	-448.670868	-46.404842	960.158813	-539.329834	230.751450	574.815796	-481.224548	-100.549568	581.686462	-538.252747	269.829681	87.142021	-550.354919	-139.764404	104.694534	-503.057190	308.575165	1438.595703	-438.559937	-99.417328	1449.178467	-404.507202	104.609795	1457.739014	-381.007141	118.285797	1743.438843	-532.796326	421.776642	1169.762695	-500.800659	-231.806198	1193.817383	-320.940369	400.618774	939.364685	-281.654877	-206.773315	961.390259	-429.745392	86.985100	1056.420776	553.734741	12.793963	900.470886	548.265625	212.700790
-455.959900	217.413437	957.782410	-448.988464	-46.435040	960.159607	-539.596619	230.876175	574.845825	-482.594910	-102.508865	582.031982	-538.365051	269.864075	87.142517	-551.319702	-140.155090	104.992905	-502.930603	308.624390	1438.419556	-438.736908	-99.419029	1449.075806	-404.310272	104.513504	1457.530640	-379.036835	118.433426	1742.568237	-532.485779	421.619415	1169.513916	-500.991150	-231.552414	1193.704224	-320.891907	400.724792	938.864075	-282.007965	-206.725571	960.976807	-429.985748	86.961189	1056.398438	553.655212	12.825939	900.472351	548.111633	212.741760
-456.162842	217.327667	957.732605	-449.259277	-46.519516	960.211731	-539.729004	230.898819	574.788452	-482.872559	-102.911736	582.049561	-538.413269	269.933044	87.127487	-551.488525	-140.221375	105.025955	-502.730530	308.718842	1438.255615	-438.893127	-99.387230	1448.972656	-404.100952	104.476105	1457.309082	-377.204834	118.580009	1741.782104	-532.093262	421.450928	1169.295532	-501.062958	-231.262909	1193.564453	-320.860504	400.808441	938.192932	-282.409485	-206.697708	960.434387	-430.212250	86.908165	1056.396729	553.530151	12.895143	900.452454	547.942993	212.789063
-456.414673	217.232742	957.697693	-449.556732	-46.586956	960.241028	-539.899353	230.973953	574.737854	-483.008179	-103.123894	582.059021	-538.480347	269.939880	87.082314	-551.568604	-140.258148	105.016403	-502.445801	308.842926	1438.111938	-438.913300	-99.323807	1448.880737	-404.243713	104.264915	1457.368896	-375.568115	118.702644	1741.108887	-531.662170	421.281982	1169.098999	-501.028931	-230.957458	1193.401733	-320.894562	400.966644	937.365112	-282.773499	-206.633270	959.767517	-430.454102	86.847733	1056.385986	553.509644	12.830275	900.438293	547.909790	212.431808
-456.700195	217.107010	957.648499	-449.942291	-46.625267	960.254395	-540.065796	230.982620	574.702087	-483.252991	-103.425201	582.068542	-538.502930	269.952484	87.079628	-551.518555	-140.190857	105.012772	-502.201843	308.932129	1437.983276	-438.970917	-99.259842	1448.743042	-404.031097	104.301888	1457.218262	-374.156616	118.808281	1740.543701	-531.003113	421.057220	1168.835938	-500.895325	-230.647507	1193.294067	-320.812622	401.199188	936.458557	-283.277649	-206.702072	958.869995	-430.733673	86.782082	1056.354858	553.326477	12.995005	900.463257	547.613770	212.841339
-457.030121	216.982254	957.599609	-450.373749	-46.637299	960.259033	-540.114319	230.853912	574.612122	-483.472870	-103.586845	582.084595	-538.469543	269.951996	87.026237	-551.618103	-140.230133	105.060516	-501.880035	309.073792	1437.854126	-438.906769	-99.192581	1448.652100	-403.781616	104.331284	1457.085449	-372.989868	118.879585	1740.121338	-530.287903	420.876190	1168.620728	-500.643402	-230.301605	1193.131836	-320.929321	401.424500	935.357788	-283.790680	-206.821945	957.779175	-431.039276	86.727142	1056.315063	553.171692	13.052667	900.451965	547.383789	212.927643
-457.400330	216.930603	957.554749	-450.885895	-46.694260	960.215149	-539.906433	230.428894	574.469482	-481.821442	-100.893456	581.480896	-538.203247	269.951294	86.996460	-550.222351	-139.702362	104.633606	-501.510895	309.203949	1437.733643	-438.851166	-99.093040	1448.513916	-403.455048	104.431969	1456.924194	-372.088196	118.934807	1739.845459	-529.486572	420.696777	1168.387939	-500.235535	-229.883865	1192.915527	-321.305786	401.614014	933.976929	-284.341980	-206.942749	956.512451	-431.376770	86.663292	1056.246704	553.013428	13.113324	900.421631	547.181213	212.989929
-457.749298	216.969070	957.499939	-451.526215	-46.659344	960.122925	-540.053406	230.415894	574.427246	-481.864594	-100.645279	581.367737	-538.218323	269.991760	86.983490	-550.143005	-139.665512	104.590286	-501.079468	309.340637	1437.626831	-438.714691	-98.983437	1448.417725	-403.154724	104.491905	1456.768677	-371.424103	118.993019	1739.689819	-528.538635	420.417847	1168.122559	-499.804626	-229.458572	1192.722900	-321.547943	401.960205	932.516724	-284.764771	-206.503723	955.083679	-431.740448	86.663765	1056.142944	552.870850	13.184311	900.405518	546.966187	213.014771
-458.087341	216.898376	957.423523	-452.053070	-46.682148	960.062988	-540.378479	230.508499	574.411560	-482.253967	-100.739647	581.363159	-538.289001	269.999084	86.971527	-550.234009	-139.665512	104.548737	-500.613342	309.458923	1437.482178	-438.567566	-98.857407	1448.339233	-402.804657	104.589439	1456.640381	-371.031250	118.957535	1739.745117	-527.477417	420.252777	1167.838989	-499.178162	-228.993073	1192.527100	-321.680817	402.359161	931.031189	-285.553467	-207.423340	953.457092	-432.045959	86.609581	1056.045044	552.714539	13.266200	900.384644	546.742554	213.086960
-458.411987	216.865829	957.358154	-452.588135	-46.747478	960.031860	-540.614624	230.424332	574.347412	-482.562256	-100.703949	581.346252	-538.286865	270.036713	86.934166	-550.493408	-139.824020	104.595161	-500.057251	309.591553	1437.344727	-438.380219	-98.741936	1448.303345	-402.492981	104.682640	1456.545776	-370.866760	118.957687	1739.927856	-526.459351	420.050629	1167.628784	-498.474365	-228.500839	1192.427246	-322.242615	402.695251	929.279846	-286.248291	-207.150864	951.628784	-432.329346	86.557610	1055.962036	552.514343	13.308639	900.349731	546.525208	213.153168
-458.685150	216.778351	957.292847	-453.044525	-46.839077	960.080505	-541.008423	230.506256	574.349670	-482.991028	-100.666351	581.350098	-538.359314	270.044922	86.905891	-550.870361	-139.944336	104.613579	-499.520386	309.742004	1437.263062	-438.184387	-98.581024	1448.300415	-402.153229	104.755371	1456.474731	-370.905457	118.924393	1740.234375	-525.365112	419.883484	1167.410767	-497.685822	-227.999710	1192.273926	-322.664520	403.078247	927.545837	-287.240692	-208.165482	949.785706	-432.563263	86.496437	1055.921997	552.319458	13.351251	900.346130	546.287842	213.184509
-458.934357	216.733994	957.261353	-453.508667	-46.880199	960.123169	-541.385376	230.549118	574.368164	-483.296112	-100.457619	581.367981	-538.440735	270.114746	86.937279	-550.932434	-139.977936	104.539581	-498.940796	309.892242	1437.205566	-437.930481	-98.428230	1448.349121	-401.829346	104.821846	1456.453491	-371.150269	118.915329	1740.631226	-524.186523	419.675201	1167.182617	-497.035828	-227.547806	1192.238892	-322.979645	403.560211	925.934265	-287.977203	-207.901077	947.993408	-432.781891	86.464569	1055.894165	552.115051	13.397775	900.301025	546.093384	213.243805
-459.128937	216.688873	957.257874	-453.895630	-46.906517	960.206604	-541.652710	230.481339	574.366821	-483.805756	-100.342896	581.466064	-538.401794	270.102142	86.910652	-550.946411	-140.011353	104.491371	-498.343689	310.048676	1437.192993	-437.645172	-98.276024	1448.428467	-401.527405	104.930214	1456.499146	-371.575836	118.882820	1741.149658	-523.129639	419.582214	1167.070923	-496.315491	-227.054901	1192.225220	-323.682159	403.883881	924.189392	-288.944336	-208.347885	946.233337	-432.957153	86.445885	1055.906006	551.923157	13.448159	900.288147	545.891235	213.310684
-459.290283	216.715591	957.246399	-454.326508	-46.927742	960.228149	-542.011780	230.411560	574.388489	-484.333527	-100.338623	581.607544	-538.364929	270.126038	86.874763	-550.738525	-139.925644	104.390892	-497.806061	310.175659	1437.171509	-437.313019	-98.171570	1448.527100	-401.221893	105.039795	1456.561646	-372.192047	118.797028	1741.813232	-521.999146	419.423340	1166.906006	-495.590637	-226.605469	1192.203491	-324.062408	404.352814	922.691956	-290.119141	-209.521179	944.610962	-433.128326	86.438423	1055.880859	551.717163	13.498437	900.283020	545.632202	213.359482
-459.428009	216.672012	957.210938	-454.619110	-47.006664	960.357544	-542.422302	230.399216	574.390625	-484.935791	-100.270515	581.767883	-538.415833	270.128815	86.883392	-550.505493	-139.846008	104.300438	-497.248810	310.312500	1437.179321	-437.004852	-98.055412	1448.643799	-400.830109	105.268845	1456.633423	-372.962219	118.735031	1742.542480	-520.982300	419.380341	1166.803589	-495.071930	-226.268936	1192.275635	-324.879517	404.703827	921.034241	-290.954254	-209.243057	943.128113	-433.236725	86.425446	1055.900879	551.474182	13.499965	900.253235	545.409180	213.370850
-459.533081	216.708145	957.231079	-454.971954	-47.005707	960.421265	-542.835999	230.393280	574.418579	-485.540741	-100.222855	581.807800	-538.459290	270.160400	86.858879	-550.587280	-139.873474	104.213432	-496.709808	310.451874	1437.160889	-436.631073	-97.908966	1448.757813	-400.403229	105.470497	1456.724976	-373.902557	118.660583	1743.374756	-520.053833	419.293091	1166.743652	-494.599915	-225.912125	1192.373657	-325.510834	405.146454	919.596558	-291.929047	-209.718613	941.760132	-433.340515	86.439270	1055.912109	551.215393	13.562302	900.217834	545.146851	213.429306
-459.608185	216.676895	957.212036	-455.242401	-47.057426	960.549438	-543.225647	230.369080	574.436829	-486.049713	-100.130646	581.989136	-538.513550	270.187042	86.843994	-550.622253	-139.886932	104.161392	-496.181610	310.673615	1437.229858	-436.266724	-97.701553	1448.876465	-399.977966	105.642838	1456.841919	-375.007080	118.594406	1744.276611	-519.130737	419.154114	1166.678711	-494.246338	-225.612274	1192.480835	-325.971436	405.697479	918.354248	-292.938782	-210.159195	940.562256	-433.390656	86.435768	1055.935791	551.021851	13.567991	900.239014	544.884583	213.427963
-459.650940	216.613892	957.189453	-455.441193	-47.127289	960.700928	-543.541565	230.291397	574.441528	-486.698212	-100.122856	582.112793	-538.559265	270.176910	86.820999	-550.723938	-139.914673	104.127975	-495.590210	310.895325	1437.322144	-435.881256	-97.537361	1449.039917	-399.403839	105.906860	1456.844971	-376.187683	118.489212	1745.187744	-518.302063	419.123779	1166.681885	-493.904907	-225.391037	1192.671875	-326.602509	406.066223	917.172180	-293.975830	-210.655212	939.563293	-433.400818	86.420525	1055.971924	550.798950	13.601188	900.225220	544.640625	213.433334
-459.669495	216.612000	957.163574	-455.636444	-47.119186	960.813721	-543.862488	230.208252	574.447083	-487.200745	-99.985199	582.257507	-538.602539	270.171661	86.809456	-550.585083	-139.850357	104.058311	-494.984985	311.097778	1437.457642	-435.449432	-97.326370	1449.221436	-399.124908	106.053474	1457.036865	-377.441284	118.410339	1746.148315	-517.618713	419.096832	1166.723999	-493.619690	-225.081085	1192.853882	-327.447632	406.512177	915.984741	-295.115173	-211.832611	938.723328	-433.383911	86.459976	1055.983887	550.586792	13.647188	900.224121	544.388245	213.471329
-459.666809	216.539459	957.139587	-455.756531	-47.146763	960.949097	-544.209045	230.205170	574.471558	-487.701447	-99.869644	582.407532	-538.660706	270.171021	86.824387	-550.577820	-139.805618	104.028572	-494.456268	311.279907	1437.546753	-435.057678	-97.099876	1449.456665	-398.795471	106.252777	1457.223755	-378.678162	118.337967	1747.041870	-516.988403	419.022614	1166.736450	-493.493164	-224.851852	1193.126221	-327.933868	406.979218	915.144165	-296.135864	-212.283920	938.010071	-433.334564	86.458733	1056.011597	550.275757	13.630548	900.198364	544.133423	213.491440
-459.674011	216.536972	957.128967	-455.914001	-47.182373	961.045105	-544.453796	230.138550	574.467712	-488.264832	-99.820435	582.545715	-538.666199	270.193542	86.837654	-550.561401	-139.766861	104.024139	-494.021729	311.351166	1437.471802	-434.728088	-96.854454	1449.719482	-398.467468	106.467316	1457.359497	-379.908936	118.215797	1748.006836	-516.529907	419.069580	1166.806274	-493.484802	-224.671173	1193.473389	-328.627197	407.315704	914.294495	-297.146362	-212.670074	937.390747	-433.302429	86.465988	1056.025024	550.100464	13.723753	900.223083	543.888367	213.536957
-459.578857	216.480011	957.112915	-455.880981	-47.247883	961.270447	-545.016907	230.485046	574.599060	-488.703674	-99.638725	582.716125	-538.924683	270.206604	86.878563	-550.589844	-139.723907	104.027458	-493.309814	311.744476	1437.784424	-434.467590	-96.595291	1450.013184	-398.162384	106.611900	1457.456299	-381.055664	118.119270	1748.853882	-516.094360	419.037262	1166.940674	-493.584076	-224.554413	1193.900146	-329.142578	407.731812	913.614990	-297.958252	-212.261551	936.848633	-433.178650	86.488220	1056.112915	549.923523	13.659943	900.196045	543.747314	213.176132
-459.514587	216.485077	957.093567	-455.963623	-47.252613	961.359131	-545.312805	230.638611	574.665894	-489.142487	-99.499832	582.877991	-539.026733	270.215424	86.890572	-550.614380	-139.674438	104.032463	-492.836121	311.984039	1437.909302	-434.291534	-96.370468	1450.294800	-397.876495	106.765503	1457.575684	-382.123474	118.076797	1749.605957	-515.806274	419.013977	1167.041016	-493.678864	-224.406174	1194.309204	-329.750031	408.037262	913.015991	-298.944763	-212.608582	936.409851	-433.111267	86.515045	1056.127686	549.668884	13.756579	900.195923	543.452820	213.240082
-459.366486	216.553619	957.075745	-455.965942	-47.295872	961.485291	-545.454712	230.637970	574.707458	-489.499634	-99.295364	583.020447	-539.047485	270.209534	86.857178	-550.660034	-139.641464	104.030975	-492.366089	312.179779	1438.047485	-434.153870	-96.199516	1450.598999	-397.644257	106.894020	1457.715576	-383.034119	118.085495	1750.208496	-515.549500	419.086029	1167.128906	-493.686310	-224.240829	1194.636597	-330.150177	408.350586	912.521973	-300.183380	-213.661896	936.054321	-432.998077	86.566078	1056.170776	549.359070	13.743080	900.149231	543.183655	213.293121
-459.541382	216.989899	957.105347	-456.933441	-46.543591	961.042358	-545.645020	230.793655	574.756165	-489.798126	-99.189995	582.902405	-539.132385	270.220612	86.899460	-550.634460	-139.576324	104.025452	-491.987854	312.387817	1438.141968	-434.079773	-95.948570	1450.912109	-397.441650	107.034416	1457.865967	-383.848999	118.072205	1750.755127	-515.359070	419.204041	1167.240234	-493.838470	-224.155960	1194.996216	-330.702271	408.590393	912.016357	-301.011322	-213.273849	935.637390	-433.328369	86.916275	1055.907104	549.017334	13.863681	900.147827	542.819153	213.742081
-459.031342	216.667252	957.054871	-455.890625	-47.342152	961.666199	-545.434204	230.590103	574.741150	-490.042023	-99.152008	583.241455	-539.013916	270.221191	86.890854	-550.571838	-139.534363	104.004997	-491.636810	312.590820	1438.249634	-434.035156	-95.757133	1451.196533	-397.289215	107.168716	1458.014160	-384.452759	118.154205	1751.118896	-515.156555	419.359406	1167.321655	-493.955017	-224.025116	1195.320557	-331.084381	408.904968	911.638428	-302.308655	-214.296799	935.231934	-432.740875	86.648720	1056.236572	548.755066	13.883774	900.128784	542.594971	213.748688
-458.768738	216.649597	957.036804	-455.603668	-47.487808	961.870483	-545.307556	230.564194	574.738098	-490.141266	-99.056633	583.365112	-538.972473	270.217010	86.909019	-550.530029	-139.498535	104.040199	-491.318665	312.800079	1438.334229	-434.035187	-95.584648	1451.428955	-397.162262	107.319946	1458.159912	-384.921997	118.234138	1751.450562	-514.949829	419.505676	1167.365234	-494.154327	-223.937119	1195.630859	-331.616180	409.240479	911.158997	-303.394653	-214.679520	934.820007	-432.516541	86.649529	1056.340820	548.410889	13.848793	900.088806	542.348572	213.744629
-458.495453	216.643951	957.009766	-455.350342	-47.622219	962.083618	-545.103394	230.560532	574.758850	-490.228302	-99.044403	583.449951	-538.943420	270.228241	86.918983	-550.534485	-139.464630	104.054352	-491.051361	312.970612	1438.368530	-434.022919	-95.454597	1451.652100	-397.070465	107.453598	1458.254883	-385.174744	118.371750	1751.606934	-514.783691	419.656372	1167.389404	-494.432159	-223.878998	1195.946533	-331.968201	409.559875	910.765747	-304.257446	-214.314514	934.350525	-432.307770	86.664268	1056.445923	548.177612	13.852054	900.090820	542.116882	213.742264
-458.371216	216.762253	956.995117	-455.445496	-47.522068	962.031311	-544.893921	230.644531	574.774780	-490.157104	-98.990402	583.471497	-538.919250	270.212708	86.939133	-550.536255	-139.430786	104.130157	-490.848267	313.166107	1438.351685	-434.031860	-95.347443	1451.798462	-397.012329	107.564842	1458.318970	-385.231750	118.542725	1751.661743	-514.612244	419.896973	1167.417480	-494.709381	-223.793060	1196.183228	-332.340729	409.920471	910.324219	-305.358734	-214.718201	933.841736	-432.262299	86.739281	1056.405273	547.948486	13.921896	900.108032	541.866821	213.792404
-458.212921	216.855576	956.990845	-455.446014	-47.456451	962.014771	-544.647949	230.680374	574.775635	-490.082550	-99.011856	583.510803	-538.950928	270.246002	86.964516	-550.551270	-139.382080	104.209831	-490.700745	313.356934	1438.308838	-434.064056	-95.222244	1451.928711	-397.012177	107.694016	1458.349243	-385.092834	118.749435	1751.614990	-514.427612	420.170807	1167.379150	-494.895111	-223.631058	1196.340210	-332.720612	410.374237	909.887329	-306.634369	-215.847733	933.458618	-432.202637	86.799156	1056.400269	547.653931	13.943785	900.124329	541.602905	213.810715
-458.029938	216.889404	956.980835	-455.433594	-47.422882	962.030212	-544.392883	230.781982	574.801941	-489.918640	-98.941315	583.528625	-538.955322	270.213409	86.976028	-550.580444	-139.356232	104.286041	-490.598663	313.545532	1438.241333	-434.142731	-95.088600	1451.986206	-397.042847	107.834068	1458.325806	-384.748291	118.985909	1751.481079	-514.276367	420.461670	1167.359009	-495.122070	-223.505844	1196.482300	-333.128723	410.771027	909.431885	-307.699860	-216.224518	932.966980	-432.143799	86.826088	1056.412964	547.327209	13.984365	900.114014	541.339783	213.802673
-457.800293	216.940048	956.963196	-455.408997	-47.373585	962.051758	-544.128235	230.922668	574.841003	-489.672058	-98.846817	583.549072	-538.989624	270.255219	86.982475	-550.455933	-139.300064	104.343483	-490.540344	313.746613	1438.159546	-434.059601	-94.949738	1451.858276	-397.114258	107.982063	1458.275146	-384.236633	119.292969	1751.203247	-514.107361	420.773041	1167.292358	-495.365601	-223.417557	1196.619385	-333.596069	411.173401	908.912964	-308.768158	-216.633408	932.412659	-432.064240	86.871140	1056.427124	547.132568	13.920143	900.102478	541.237976	213.427628
-457.602020	216.914215	956.931824	-455.310974	-47.413727	962.112061	-543.756042	230.986954	574.806335	-489.479248	-98.824623	583.501099	-538.958252	270.236206	87.008575	-550.443115	-139.273804	104.378448	-490.486359	313.938507	1438.040894	-434.162964	-94.793442	1451.856201	-397.231659	108.128860	1458.169922	-383.562256	119.593254	1750.819824	-513.938110	421.044983	1167.233643	-495.585144	-223.322037	1196.727539	-334.078522	411.592133	908.328552	-309.861572	-217.116180	931.803528	-431.974396	86.862129	1056.455811	546.843445	14.086295	900.103699	540.930664	213.841446
-457.451538	216.924362	956.901123	-455.306915	-47.398617	962.101685	-543.366638	231.007538	574.735657	-489.349915	-98.885956	583.452759	-538.901855	270.205414	87.032677	-550.452332	-139.251999	104.432999	-490.488281	314.105560	1437.903564	-434.477905	-94.620789	1451.983765	-397.299805	108.313683	1458.049927	-382.779114	119.867653	1750.395264	-513.751770	421.339905	1167.122803	-495.885040	-223.318085	1196.783569	-334.615875	412.082306	907.751526	-310.825134	-216.839417	931.051941	-431.945404	86.868515	1056.447510	546.556946	14.094592	900.077209	540.685791	213.885162
-457.299377	216.963959	956.861023	-455.343750	-47.341263	962.066406	-543.025696	231.150620	574.718811	-489.077698	-98.784386	583.380310	-538.978638	270.238464	87.009018	-550.324463	-139.164688	104.414536	-490.459045	314.290802	1437.731079	-434.616089	-94.472244	1451.901245	-397.396484	108.448540	1457.902466	-381.896057	120.231941	1749.838501	-513.555054	421.617493	1166.967407	-496.115051	-223.244705	1196.801025	-335.126343	412.540009	907.133667	-311.972534	-217.247299	930.340881	-431.920624	86.901367	1056.418457	546.290588	14.101269	900.024780	540.338745	213.718811
-457.190765	216.939178	956.813293	-455.384979	-47.299633	962.032227	-542.659973	231.242844	574.685364	-488.884827	-98.814735	583.266724	-539.006531	270.247070	87.006767	-550.314758	-139.162170	104.444809	-490.365509	314.437531	1437.540649	-434.704681	-94.363213	1451.808350	-397.488586	108.547066	1457.740234	-381.047333	120.483337	1749.324585	-513.389282	421.866760	1166.852661	-496.304108	-223.163666	1196.813843	-335.641571	412.974182	906.512390	-313.455353	-218.481232	929.643860	-431.920074	86.901398	1056.385986	546.021179	14.142997	899.986267	540.071533	213.806335
-457.114868	217.021484	956.777100	-455.615234	-47.161869	961.861511	-542.411377	231.369446	574.671570	-488.616760	-98.767082	583.134338	-539.094238	270.260620	87.008553	-550.254944	-139.122757	104.439117	-490.285553	314.573639	1437.394409	-434.768372	-94.260040	1451.740479	-397.534698	108.656509	1457.574219	-380.181030	120.802269	1748.872681	-513.246521	422.132172	1166.715454	-496.566803	-223.102844	1196.846558	-336.217834	413.408508	905.841064	-314.716400	-218.893021	928.866821	-431.977051	86.934319	1056.279175	545.780884	14.160341	899.982666	539.829895	213.892105
-457.013153	216.987549	956.739197	-455.638153	-47.173592	961.843079	-542.116760	231.409546	574.610107	-488.362000	-98.673080	583.031616	-539.075989	270.302216	87.012192	-550.122192	-139.071442	104.434738	-490.170746	314.735260	1437.225098	-434.809387	-94.170586	1451.660278	-397.563965	108.755066	1457.450317	-379.398285	121.114967	1748.444580	-513.130981	422.377106	1166.583740	-496.909119	-223.088318	1196.902100	-337.053223	413.815491	905.060852	-315.926971	-218.678116	928.014526	-431.969879	86.907280	1056.259155	545.470459	14.185881	899.930908	539.560303	213.960464
-456.952057	217.016449	956.686829	-455.812897	-47.087166	961.736938	-541.890686	231.493088	574.589600	-488.120270	-98.573914	582.907043	-539.107422	270.289276	86.989830	-550.096680	-139.070786	104.428230	-490.064423	314.859253	1437.105835	-434.836975	-94.101143	1451.610596	-397.571808	108.847038	1457.347412	-378.756744	121.331558	1748.153931	-512.955566	422.586609	1166.453125	-497.171692	-222.989822	1196.922241	-337.555420	414.199066	904.438232	-317.524780	-219.772705	927.364990	-432.019073	86.923882	1056.178833	545.268311	14.016461	899.903748	539.733398	213.946182
-456.842621	216.989029	956.632568	-455.883759	-47.080460	961.710266	-541.767273	231.634705	574.590942	-487.944092	-98.485519	582.802979	-539.163452	270.325684	86.980888	-550.074219	-139.088028	104.444115	-489.964111	315.061005	1436.988525	-434.879303	-93.978279	1451.582642	-397.551453	108.893852	1457.289917	-378.243317	121.593567	1747.860962	-512.802429	422.795807	1166.358521	-497.601776	-222.981171	1197.014404	-338.262604	414.607239	903.742310	-318.897675	-219.546097	926.459229	-432.006653	86.907310	1056.140259	544.855774	14.195676	899.855835	539.068970	214.323547
-456.773499	217.019241	956.558472	-456.011932	-47.058529	961.658691	-541.663208	231.723541	574.583435	-487.802094	-98.452232	582.700500	-539.189087	270.336792	86.966736	-549.994995	-139.071594	104.417343	-489.795807	315.191986	1436.900513	-434.866058	-93.915627	1451.577881	-397.484497	108.993332	1457.202393	-377.909607	121.766121	1747.701538	-512.699707	423.018433	1166.316406	-497.907654	-222.881989	1197.102417	-339.231140	414.980347	902.918457	-320.660461	-220.619675	925.750977	-432.022675	86.923363	1056.074097	544.758484	13.966077	899.842468	539.367737	213.932053
-456.730713	217.034409	956.507568	-456.165771	-47.056644	961.633667	-541.588867	231.817490	574.550964	-487.714935	-98.430252	582.676147	-539.209778	270.380554	86.985947	-549.909607	-139.062683	104.386169	-489.600616	315.310730	1436.834595	-434.801605	-93.870689	1451.598145	-397.393402	109.076164	1457.158203	-377.753265	121.922028	1747.646606	-512.593079	423.177979	1166.293579	-498.291626	-222.839447	1197.238525	-340.005615	415.306366	902.228271	-322.378082	-221.010239	924.907776	-432.042572	86.923050	1056.027466	544.441284	14.107269	899.844055	538.888306	214.093552
-456.670837	217.002136	956.445740	-456.252686	-47.085484	961.658142	-541.508667	231.864166	574.543701	-487.773499	-98.448120	582.647339	-539.183899	270.389740	86.964050	-549.911072	-139.075958	104.383911	-489.370178	315.463257	1436.811157	-434.744659	-93.788345	1451.656494	-397.293396	109.136604	1457.114258	-377.749908	122.037224	1747.707275	-512.496582	423.312927	1166.308105	-498.657532	-222.790161	1197.413330	-340.953918	415.649841	901.468628	-324.138000	-221.380722	924.028931	-432.014923	86.910507	1055.998047	544.324036	14.127766	899.860291	538.808472	214.041565
-456.600128	217.009933	956.421631	-456.308350	-47.150562	961.735046	-541.523376	231.907562	574.559143	-487.903748	-98.443268	582.677979	-539.242676	270.412964	86.982285	-549.873474	-139.055206	104.365547	-489.090149	315.581421	1436.834351	-434.663788	-93.713631	1451.778442	-397.178009	109.193207	1457.130615	-377.887543	122.117462	1747.886353	-512.412659	423.449127	1166.393921	-499.045532	-222.711899	1197.642212	-342.026886	415.938843	900.677307	-326.013031	-221.779617	923.159668	-431.957458	86.906487	1056.011230	544.192261	14.103597	899.850342	538.754211	213.953552
-456.558960	217.002777	956.465759	-456.405273	-47.146553	961.758545	-541.553589	231.900452	574.573853	-488.197540	-98.484550	582.742126	-539.234314	270.446167	86.989868	-549.904541	-139.058182	104.370010	-488.817078	315.673889	1436.874023	-434.563263	-93.626068	1451.946045	-397.105988	109.224396	1457.189941	-378.171753	122.173981	1748.132446	-512.312683	423.578400	1166.498047	-499.438873	-222.591782	1197.894165	-343.127472	416.171570	899.937561	-327.937897	-222.225983	922.295593	-431.919922	86.884331	1056.028931	544.084045	14.084251	899.869263	538.712036	213.839844
-456.514038	216.935089	956.500427	-456.476929	-47.181324	961.850037	-541.605835	231.895905	574.593872	-488.846741	-98.837349	582.953735	-539.206970	270.432190	86.989403	-550.085144	-139.089355	104.394821	-488.528656	315.756836	1436.972168	-434.347565	-93.594711	1452.045532	-397.008881	109.274002	1457.295654	-378.548462	122.176460	1748.617554	-512.236023	423.681061	1166.644531	-499.825623	-222.447433	1198.202637	-344.462616	416.380676	899.060303	-329.905548	-222.683304	921.444214	-431.858490	86.842987	1056.072876	543.965271	14.065354	899.860168	538.656982	213.780548
-456.458801	216.857773	956.570984	-456.537903	-47.151489	961.947449	-541.721375	231.815033	574.630005	-489.153931	-98.661423	583.091187	-539.188660	270.424255	87.051888	-550.139160	-139.086151	104.393791	-488.255096	315.840240	1437.080322	-434.324585	-93.507095	1452.281494	-396.962280	109.305138	1457.432373	-379.062500	122.223068	1749.043701	-512.164856	423.762360	1166.808228	-500.247467	-222.338669	1198.508423	-345.788391	416.513794	898.200623	-331.874634	-223.060120	920.635132	-431.785492	86.818634	1056.137573	543.846313	14.025915	899.850037	538.609741	213.697845
-456.367126	216.814819	956.681519	-456.504211	-47.153675	962.092102	-541.867004	231.727097	574.648743	-489.665833	-98.556938	583.181396	-539.156372	270.416656	87.037979	-550.157654	-139.085663	104.351181	-488.044495	315.903259	1437.233398	-434.507690	-93.436729	1452.744507	-396.911774	109.345032	1457.598877	-379.663208	122.210014	1749.525269	-512.103333	423.828552	1167.013916	-500.712677	-222.270233	1198.898560	-347.250519	416.706207	897.349792	-333.633942	-222.789932	919.727539	-431.645782	86.803001	1056.245361	543.728455	13.984962	899.851685	538.553833	213.659592
-456.276428	216.689682	956.739807	-456.429047	-47.164093	962.219849	-541.953491	231.529831	574.662537	-490.166290	-98.381737	583.382629	-539.072266	270.401825	87.062538	-550.182068	-139.064392	104.284805	-487.833893	315.985199	1437.414429	-434.446716	-93.367775	1452.845947	-396.901947	109.360291	1457.771851	-380.347870	122.189903	1750.061523	-512.063538	423.873505	1167.238647	-501.092590	-222.107590	1199.277710	-348.842896	416.813324	896.494385	-336.118164	-223.965897	918.933960	-431.481293	86.759644	1056.316895	543.640076	13.835661	899.841248	538.608276	213.191208
-456.118073	216.553284	956.797241	-456.318146	-47.133118	962.382751	-542.143066	231.384659	574.697876	-490.779297	-98.221405	583.550720	-539.057007	270.399963	87.079262	-550.148987	-139.042175	104.248657	-487.620972	316.072998	1437.613770	-434.676239	-93.348183	1453.340698	-396.869293	109.360756	1457.998413	-381.084473	122.131248	1750.631348	-511.993774	423.877319	1167.483887	-501.477081	-221.971664	1199.625977	-350.452148	416.956848	895.573120	-337.981628	-224.413788	918.262268	-431.264740	86.741928	1056.405273	543.595703	13.802483	899.849304	538.594055	213.118134
-455.941437	216.406631	956.834351	-456.087616	-47.193226	962.560059	-542.362976	231.268814	574.772705	-491.447906	-98.059097	583.748901	-538.977295	270.333801	87.110497	-550.105347	-138.998703	104.138931	-487.412354	316.168518	1437.817017	-434.691101	-93.291000	1453.442383	-396.803162	109.356247	1458.241577	-381.818878	122.109604	1751.165039	-511.974213	423.905823	1167.756226	-501.937836	-221.831558	1200.030151	-352.163971	417.045837	894.652832	-340.241394	-224.873581	917.364990	-431.002502	86.695427	1056.496216	543.486938	13.724790	899.843262	538.584961	213.073242
[truncated: 630 more rows]
[truncated: 40 more columns]
