# Supplementary material for: A dyadic stimulus set of audiovisual affective displays for the study of multisensory, emotional, social interactions
Source: Behav Res Methods. 2015 Nov 5;48(4):1285–95. doi: 10.3758/s13428-015-0654-4 (PMC5101291; doi:10.3758/s13428-015-0654-4)
Supplement: Supplementary file 1 — (ZIP 270 MB) [file 13428_2015_654_MOESM1_ESM.zip › supplementary_material_2_stimuli_set_files/B/B06.txt]

-473.962128	214.018936	957.791809	-466.066498	-47.640347	962.181152	-555.831482	227.853104	573.502869	-498.073151	-104.053566	583.393433	-537.087524	267.293488	85.972878	-546.322815	-149.245483	102.346199	-520.329529	317.513000	1442.310547	-451.862549	-92.888824	1461.089966	-425.385193	112.312309	1464.787842	-424.319763	127.291924	1754.912354	-554.106567	415.575134	1168.136353	-492.578217	-223.003677	1203.082397	-442.131042	367.381897	871.342834	-368.723206	-172.658066	901.166870	-447.665894	85.498283	1057.429932	574.807251	20.059803	900.322510	567.821716	217.243073
-473.890930	214.034149	957.819885	-466.002655	-47.578571	962.197815	-555.795349	227.871582	573.516846	-498.000854	-104.055771	583.377014	-537.090698	267.257080	85.974960	-546.314392	-149.237381	102.335724	-520.324158	317.518555	1442.401367	-451.835175	-92.884697	1461.172119	-425.358337	112.305550	1464.839722	-424.189941	127.261261	1754.882690	-553.996033	415.638763	1168.207520	-492.391357	-223.008057	1203.137573	-441.932953	367.533661	871.431274	-368.253479	-172.532623	901.405334	-447.614288	85.531891	1057.455933	574.809143	20.055054	900.321045	567.840942	217.230576
-473.845184	214.043472	957.836731	-465.915985	-47.603527	962.221375	-555.721497	227.894135	573.509705	-497.988617	-104.093018	583.403870	-537.075073	267.258392	85.983459	-546.317139	-149.237305	102.359100	-520.323669	317.512421	1442.452881	-451.822968	-92.874382	1461.249146	-425.336060	112.308197	1464.915039	-424.032379	127.244522	1754.843872	-553.876831	415.701935	1168.267944	-492.265991	-223.120163	1203.272095	-441.688599	367.677429	871.539490	-368.292297	-172.874603	901.377869	-447.564148	85.529335	1057.479736	574.810364	20.206198	900.335510	567.710144	217.682892
-473.806152	214.084244	957.867065	-465.926300	-47.507584	962.209229	-555.655884	227.922043	573.501953	-497.892029	-104.049812	583.360168	-537.107910	267.261627	85.985535	-546.291748	-149.225281	102.351616	-520.375671	317.437134	1442.411011	-451.770538	-92.876297	1461.346436	-425.279602	112.317581	1464.978271	-423.880890	127.216965	1754.805664	-553.773254	415.784058	1168.342529	-492.102783	-223.182785	1203.352417	-441.444092	367.802704	871.673462	-367.885315	-172.826950	901.595642	-447.566040	85.577736	1057.493042	574.850342	20.029688	900.326782	567.871826	217.234299
-473.756165	214.076309	957.891602	-465.839966	-47.522148	962.225769	-555.577209	227.947189	573.525269	-497.809814	-104.055107	583.354553	-537.093567	267.282349	86.015984	-546.311462	-149.242828	102.370949	-520.363403	317.423492	1442.494019	-451.737610	-92.865334	1461.428345	-425.256989	112.327614	1465.042358	-423.707184	127.192230	1754.749878	-553.667236	415.876617	1168.428101	-491.931732	-223.279938	1203.448730	-441.209290	367.948059	871.781921	-367.599182	-172.930344	901.708374	-447.520691	85.565933	1057.518799	574.911072	20.081654	900.334595	567.897156	217.222427
-473.742432	214.128250	957.909973	-465.855103	-47.477745	962.185730	-555.472168	227.987457	573.500366	-497.731995	-104.042786	583.328369	-537.087524	267.277710	86.013496	-546.309631	-149.240723	102.386055	-520.260742	317.522522	1442.695435	-451.727448	-92.859505	1461.492554	-425.227173	112.324310	1465.081055	-423.525513	127.166496	1754.687012	-553.524231	415.938263	1168.507568	-491.753357	-223.369934	1203.548462	-440.919708	368.101044	871.931702	-367.304230	-173.044418	901.858093	-447.518951	85.589897	1057.508057	574.929749	20.051779	900.335693	567.903687	217.232071
-473.704590	214.184952	957.923340	-465.870239	-47.405186	962.169739	-555.416443	228.073746	573.522095	-497.664459	-104.044891	583.282104	-537.109680	267.280548	86.001808	-546.296692	-149.201889	102.368721	-520.257690	317.539795	1442.765991	-451.697632	-92.824287	1461.584595	-425.194397	112.323654	1465.129150	-423.317810	127.158157	1754.617920	-553.396057	416.059448	1168.578735	-491.597382	-223.488892	1203.613770	-440.673004	368.281158	872.018005	-366.998444	-173.216019	901.992188	-447.515533	85.639008	1057.508911	574.958679	20.053019	900.315369	567.934265	217.246017
-473.684265	214.219086	957.948669	-465.870422	-47.340725	962.157410	-555.313232	228.101593	573.503235	-497.585236	-104.037697	583.268127	-537.142151	267.283264	86.003593	-546.324219	-149.212067	102.378143	-520.289917	317.504150	1442.805298	-451.678040	-92.811890	1461.649292	-425.185944	112.353386	1465.175903	-423.112854	127.135117	1754.543945	-553.257202	416.193451	1168.649292	-491.427704	-223.576523	1203.721069	-440.393860	368.441711	872.152039	-366.665924	-173.375565	902.187439	-447.517426	85.672478	1057.518433	574.914185	20.022636	900.320618	567.925964	217.231110
-473.653137	214.238083	957.971069	-465.817169	-47.350166	962.186584	-555.204712	228.158249	573.506531	-497.446411	-103.972977	583.249634	-537.139038	267.287292	86.019691	-546.261780	-149.211624	102.405411	-520.356873	317.433624	1442.746338	-451.685455	-92.791931	1461.723511	-425.173645	112.348099	1465.218018	-422.898132	127.134209	1754.473511	-553.123535	416.352112	1168.726807	-491.285461	-223.700790	1203.825684	-440.129395	368.577911	872.260986	-366.372070	-173.528259	902.334473	-447.494904	85.680893	1057.548706	574.922485	20.001621	900.334778	567.966248	217.198593
-473.631866	214.218903	957.974915	-465.778259	-47.305664	962.201721	-555.082825	228.186279	573.505981	-497.350128	-103.932693	583.267090	-537.146912	267.288055	86.041504	-546.244202	-149.200165	102.404488	-520.376526	317.430389	1442.794067	-451.652710	-92.791641	1461.783203	-425.171600	112.343414	1465.266602	-422.680237	127.126762	1754.385498	-552.954407	416.486298	1168.803345	-491.148712	-223.848999	1203.950806	-439.852783	368.770721	872.372864	-366.355774	-173.940872	902.336609	-447.479187	85.699425	1057.561279	574.928528	20.022470	900.341431	567.952026	217.238907
-473.585785	214.271103	958.007751	-465.741364	-47.285194	962.193726	-554.931702	228.236526	573.515564	-497.280853	-103.941940	583.234314	-537.127563	267.282349	86.038315	-546.249512	-149.187149	102.420853	-520.377869	317.402649	1442.842651	-451.663574	-92.780052	1461.872437	-425.170197	112.336967	1465.298218	-422.456604	127.114243	1754.290405	-552.804199	416.622925	1168.870850	-490.991638	-223.986435	1204.038696	-439.564606	368.914948	872.482422	-366.048431	-174.158600	902.478882	-447.459717	85.718925	1057.579102	574.992920	20.050714	900.356689	567.999451	217.220947
-473.571533	214.303116	958.042847	-465.771820	-47.209652	962.181641	-554.833130	228.287720	573.523560	-497.245819	-103.981728	583.189819	-537.145386	267.257904	86.043907	-546.270325	-149.192352	102.435196	-520.373108	317.396179	1442.905396	-451.679169	-92.780212	1461.937500	-425.194641	112.326950	1465.353149	-422.234497	127.125435	1754.193115	-552.638245	416.776947	1168.930664	-490.779938	-224.079819	1204.101440	-439.302185	369.106110	872.583618	-365.464661	-174.109604	902.768738	-447.478577	85.751434	1057.593506	575.012146	20.042496	900.354553	568.029358	217.203522
-473.553131	214.347504	958.052063	-465.790924	-47.117275	962.161438	-554.739685	228.379166	573.533875	-497.130737	-104.018250	583.162170	-537.146240	267.256042	86.050873	-546.215759	-149.197693	102.429291	-520.399170	317.387421	1442.961670	-451.686951	-92.773987	1462.023560	-425.211426	112.316788	1465.383179	-422.020905	127.124168	1754.098877	-552.461670	416.919128	1168.998047	-490.589935	-224.168869	1204.224243	-438.986481	369.340942	872.712219	-365.101196	-174.299789	902.937012	-447.496857	85.805580	1057.592407	575.025635	20.043749	900.339050	568.042297	217.213959
-473.527191	214.354568	958.084961	-465.712189	-47.131378	962.182617	-554.620605	228.440918	573.529785	-497.049713	-104.010567	583.137695	-537.146606	267.261139	86.033386	-546.285889	-149.196091	102.439667	-520.308289	317.465027	1443.154907	-451.787384	-92.815430	1462.084473	-425.211914	112.311562	1465.419922	-421.811279	127.150925	1754.008301	-552.275574	417.032776	1169.085449	-490.441376	-224.304901	1204.318604	-438.706726	369.533295	872.826172	-364.800354	-174.535187	903.073669	-447.475616	85.801201	1057.626587	575.004761	20.008539	900.327576	568.048706	217.217667
-473.475800	214.419922	958.117065	-465.711548	-47.055794	962.169617	-554.494873	228.497437	573.545959	-496.963928	-104.034950	583.113892	-537.150269	267.276276	86.065933	-546.314026	-149.215576	102.464447	-520.314514	317.452759	1443.205566	-451.809814	-92.806465	1462.145508	-425.243866	112.296417	1465.435181	-421.608093	127.166260	1753.911743	-552.103027	417.148712	1169.164917	-490.266907	-224.413300	1204.418457	-438.394714	369.747406	872.973450	-364.406067	-174.744232	903.285217	-447.470551	85.850098	1057.641357	574.977417	20.010965	900.341492	568.050415	217.206863
-473.417572	214.457352	958.146057	-465.692078	-47.026199	962.158997	-554.366638	228.551819	573.547668	-496.817596	-104.039970	583.059448	-537.132874	267.273834	86.071304	-546.279236	-149.216248	102.464058	-520.337769	317.434448	1443.245239	-451.811066	-92.797150	1462.210449	-425.241364	112.296852	1465.465088	-421.416412	127.178833	1753.804077	-551.959473	417.239807	1169.220825	-490.101593	-224.513412	1204.484497	-438.115387	369.976227	873.052673	-364.062500	-174.991333	903.439148	-447.449432	85.865021	1057.655029	575.017761	20.012924	900.361084	568.055176	217.219681
-473.375397	214.483490	958.165344	-465.659210	-46.953342	962.120728	-554.259705	228.596832	573.545959	-496.743286	-104.032059	583.038574	-537.162415	267.246368	86.068832	-546.257996	-149.212906	102.482124	-520.356140	317.406250	1443.270508	-451.789459	-92.758926	1462.275635	-425.261139	112.252296	1465.477417	-421.236664	127.208420	1753.691895	-551.816284	417.375183	1169.271484	-489.951141	-224.647522	1204.559570	-437.847504	370.156555	873.146057	-363.794373	-175.291550	903.560181	-447.432037	85.892151	1057.650513	575.026733	19.993801	900.358032	568.083862	217.185455
-473.352570	214.489319	958.204468	-465.626617	-46.937271	962.112610	-554.169189	228.655045	573.538757	-496.648865	-104.055199	583.013550	-537.173645	267.259827	86.079010	-546.251709	-149.181976	102.477051	-520.461487	317.298737	1443.181519	-451.854553	-92.784782	1462.326782	-425.297363	112.241150	1465.492432	-421.070709	127.249863	1753.583252	-551.714355	417.521942	1169.314697	-489.732574	-224.965317	1204.721313	-437.612335	370.390381	873.230713	-363.474701	-175.540588	903.707581	-447.426117	85.885826	1057.671387	575.032104	19.992266	900.343384	568.105469	217.181229
-473.281708	214.518951	958.215271	-465.597168	-46.877632	962.130249	-554.054688	228.719711	573.555237	-496.562103	-104.091118	583.013916	-537.213135	267.263824	86.084923	-546.256775	-149.178085	102.488762	-520.493164	317.259644	1443.207275	-451.881561	-92.813393	1462.392700	-425.331116	112.212799	1465.513550	-420.916931	127.284317	1753.494629	-551.596924	417.627197	1169.364868	-489.599243	-225.071564	1204.786499	-437.320770	370.592682	873.358948	-363.028015	-175.740738	903.915405	-447.411774	85.928833	1057.693726	575.129028	20.031929	900.357544	568.128601	217.207520
-473.234131	214.507584	958.248413	-465.568512	-46.853218	962.116882	-553.933411	228.725281	573.545044	-496.494080	-104.106361	582.975891	-537.175903	267.265625	86.052666	-546.346497	-149.209824	102.516678	-520.421387	317.297668	1443.392456	-451.936432	-92.827209	1462.456543	-425.355591	112.197701	1465.535522	-420.775330	127.313309	1753.398193	-551.465576	417.733551	1169.453857	-489.455414	-225.235657	1204.894043	-437.030853	370.823303	873.494995	-362.691833	-175.979614	904.074402	-447.400635	85.915985	1057.710083	575.088013	19.972902	900.351196	568.126404	217.195786
-473.160767	214.515472	958.289612	-465.531006	-46.821407	962.100098	-553.814575	228.780991	573.559631	-496.382599	-104.139610	582.940857	-537.182556	267.269104	86.063286	-546.331543	-149.202774	102.525681	-520.544434	317.190674	1443.280762	-451.978241	-92.846588	1462.485840	-425.380554	112.152847	1465.553101	-420.637238	127.343010	1753.292603	-551.343445	417.900269	1169.496704	-489.339874	-225.359573	1204.943604	-436.726135	371.054749	873.609253	-362.365601	-176.230774	904.211121	-447.377075	85.910530	1057.729980	575.154785	19.963087	900.358337	568.200073	217.183517
-473.084106	214.529922	958.334229	-465.493286	-46.787113	962.084290	-553.719727	228.815765	573.571960	-496.275848	-104.133873	582.891785	-537.191223	267.289032	86.088783	-546.262634	-149.188934	102.515633	-520.580505	317.142059	1443.292114	-452.056763	-92.860062	1462.515015	-425.425110	112.120750	1465.558594	-420.506592	127.373886	1753.179810	-551.216309	418.040955	1169.567139	-489.221161	-225.516571	1205.013672	-436.447083	371.298462	873.718933	-362.051727	-176.469833	904.349487	-447.351563	85.908455	1057.752075	575.192688	19.996002	900.364197	568.197693	217.235168
-473.042999	214.505447	958.329224	-465.454742	-46.725868	962.049255	-553.625427	228.845123	573.575562	-496.119202	-104.117256	582.836731	-537.197876	267.296234	86.097397	-546.262207	-149.198181	102.526657	-520.513000	317.213318	1443.471680	-452.122925	-92.895554	1462.545532	-425.444275	112.109650	1465.577393	-420.396332	127.415482	1753.057251	-551.089294	418.104614	1169.621582	-489.139282	-225.542831	1205.025635	-436.181000	371.541809	873.803528	-361.723358	-176.761078	904.453857	-447.325439	85.915710	1057.735474	575.197754	19.966095	900.351074	568.240051	217.197723
-472.988922	214.544647	958.356812	-465.428894	-46.694958	961.994507	-553.532654	228.849854	573.549011	-495.994720	-104.122063	582.810669	-537.212158	267.301361	86.103500	-546.271118	-149.200836	102.527748	-520.546570	317.194672	1443.493286	-452.182922	-92.893288	1462.588623	-425.506531	112.051178	1465.577759	-420.287842	127.463219	1752.956177	-550.989929	418.255035	1169.688721	-489.012054	-225.667755	1205.071655	-435.950195	371.743988	873.911560	-361.457611	-177.058655	904.559143	-447.298096	85.917267	1057.725342	575.183411	19.942047	900.333557	568.248352	217.188614
-472.917847	214.506256	958.389587	-465.376465	-46.680706	962.020874	-553.443848	228.849854	573.568604	-495.959839	-104.187210	582.788208	-537.196411	267.295319	86.097527	-546.327332	-149.227356	102.529793	-520.585938	317.143158	1443.537720	-452.263000	-92.923569	1462.615845	-425.539368	112.016678	1465.614258	-420.196808	127.494949	1752.860962	-550.896667	418.385101	1169.751953	-488.877899	-225.836868	1205.171143	-435.719635	371.994232	874.007507	-361.111359	-177.278442	904.723328	-447.274109	85.900681	1057.763550	575.249084	19.993057	900.354187	568.253967	217.220398
-472.832306	214.545975	958.450806	-465.328979	-46.640408	962.005615	-553.378723	228.874298	573.561279	-495.865356	-104.170967	582.761719	-537.209839	267.279419	86.085098	-546.332764	-149.228012	102.534981	-520.641052	317.103302	1443.567627	-452.321106	-92.964943	1462.690430	-425.598938	111.984779	1465.646851	-420.104004	127.529228	1752.786011	-550.787415	418.551392	1169.835815	-488.785858	-226.016464	1205.263916	-435.508057	372.246796	874.118774	-361.047150	-177.744858	904.787903	-447.246674	85.907944	1057.795898	575.273438	19.982208	900.336731	568.298828	217.238266
-472.745728	214.545334	958.495911	-465.249695	-46.673332	962.033386	-553.315063	228.883209	573.590027	-495.769104	-104.172630	582.781555	-537.201782	267.286499	86.117889	-546.329773	-149.194244	102.567902	-520.704407	317.068909	1443.618774	-452.429199	-92.991531	1462.767456	-425.664429	111.932930	1465.701904	-420.018982	127.559700	1752.695801	-550.690979	418.694885	1169.922119	-488.658051	-226.148544	1205.341064	-435.260529	372.524231	874.241699	-360.480438	-177.779602	905.074341	-447.200653	85.882881	1057.840820	575.318848	19.972963	900.344849	568.347473	217.199234
-472.705627	214.488831	958.513550	-465.211182	-46.666836	962.025940	-553.215881	228.841263	573.569397	-495.696594	-104.176903	582.759766	-537.186829	267.268860	86.101944	-546.298340	-149.201187	102.587776	-520.770508	317.021881	1443.650146	-452.509918	-93.013832	1462.831421	-425.733246	111.906548	1465.728027	-419.955231	127.583313	1752.606689	-550.583130	418.808411	1170.005859	-488.573181	-226.314819	1205.454834	-435.047638	372.816956	874.370850	-360.213287	-178.034332	905.245544	-447.182281	85.848328	1057.850708	575.391174	19.985344	900.352173	568.406860	217.208130
-472.652039	214.500015	958.562866	-465.168030	-46.643871	962.018555	-553.168640	228.853928	573.548218	-495.613647	-104.151222	582.718323	-537.196777	267.287415	86.121025	-546.273987	-149.188370	102.541893	-520.831116	316.965454	1443.707886	-452.593140	-93.043472	1462.897949	-425.784515	111.845581	1465.756592	-419.901978	127.601372	1752.526367	-550.485352	418.977386	1170.085815	-488.477722	-226.483734	1205.531372	-434.814575	373.058594	874.514343	-360.002808	-178.300278	905.383789	-447.154633	85.842896	1057.876831	575.331299	19.935116	900.311707	568.399963	217.203705
-472.552734	214.540482	958.609314	-465.097992	-46.629349	962.045288	-553.121948	228.854080	573.566406	-495.527222	-104.113510	582.707581	-537.166687	267.278381	86.118889	-546.274414	-149.178589	102.575729	-520.886047	316.902435	1443.743774	-452.677948	-93.083817	1462.975952	-425.807373	111.800476	1465.782349	-419.871216	127.622749	1752.466064	-550.411865	419.144958	1170.226196	-488.432373	-226.666916	1205.628906	-434.576965	373.278198	874.673645	-359.779510	-178.600082	905.534912	-447.096985	85.859718	1057.919556	575.380066	19.950521	900.319946	568.451965	217.211594
-472.511353	214.464981	958.646729	-465.033905	-46.638756	962.063538	-552.984680	228.786591	573.573853	-495.458130	-104.103043	582.719299	-537.145874	267.292969	86.128883	-546.256897	-149.175720	102.568375	-520.916199	316.865997	1443.809814	-452.708771	-93.119766	1463.077881	-425.823273	111.749001	1465.836060	-419.852661	127.614502	1752.414917	-550.340576	419.285980	1170.330444	-488.365967	-226.841492	1205.742554	-434.370880	373.559540	874.806641	-359.524078	-178.908218	905.731140	-447.070221	85.811783	1057.953247	575.412292	19.952620	900.337891	568.458618	217.212921
-472.459839	214.469589	958.700623	-464.994751	-46.655689	962.079712	-552.909546	228.764923	573.570374	-495.411835	-104.128143	582.709290	-537.130188	267.275116	86.114105	-546.265869	-149.178024	102.572411	-520.946594	316.808899	1443.862427	-452.776001	-93.159927	1463.154785	-425.839050	111.704796	1465.874023	-419.816040	127.632744	1752.368286	-550.260681	419.466278	1170.445923	-488.306488	-226.977997	1205.859985	-434.164032	373.831299	874.959351	-359.211273	-179.119385	905.949158	-447.044495	85.789841	1057.993042	575.401978	19.906471	900.342224	568.501343	217.196518
-472.431732	214.424698	958.720520	-464.979492	-46.643768	962.073792	-552.848694	228.773651	573.571106	-495.398621	-104.135162	582.710388	-537.117371	267.268463	86.107925	-546.252625	-149.174271	102.568344	-520.970459	316.765564	1443.923584	-452.821899	-93.176033	1463.209106	-425.840790	111.678864	1465.904541	-419.763794	127.673500	1752.426758	-550.204163	419.598450	1170.544678	-488.213654	-227.185974	1205.971069	-433.958313	374.118256	875.085938	-358.958069	-179.377243	906.137695	-447.035767	85.762718	1058.003052	575.364441	20.064995	900.355835	568.370483	217.688751
-472.381500	214.427551	958.768005	-464.918396	-46.640091	962.101135	-552.788757	228.754089	573.571106	-495.359680	-104.166046	582.695190	-537.130432	267.274689	86.132141	-546.282288	-149.171280	102.558426	-520.962830	316.727264	1443.988403	-452.827332	-93.193253	1463.278687	-425.846344	111.646843	1465.913818	-419.845032	127.584900	1752.345337	-550.146057	419.740112	1170.656128	-488.178406	-227.424728	1206.139771	-433.731750	374.399597	875.226746	-359.019379	-179.877991	906.166199	-447.006744	85.758675	1058.046509	575.340271	20.014790	900.338928	568.397095	217.679764
-472.340607	214.382401	958.778381	-464.887360	-46.614021	962.087158	-552.694214	228.740250	573.551453	-495.290833	-104.169266	582.692627	-537.139587	267.276062	86.132057	-546.245056	-149.185501	102.538177	-520.969727	316.679047	1444.010254	-452.840942	-93.220146	1463.332031	-425.832214	111.612801	1465.918457	-419.840240	127.562233	1752.336914	-550.090515	419.892853	1170.733887	-488.140015	-227.557388	1206.226196	-433.561981	374.646118	875.341797	-358.821350	-180.170959	906.301575	-446.984314	85.739388	1058.047974	575.432312	20.050295	900.353577	568.453247	217.677795
-472.314148	214.335342	958.794250	-464.836395	-46.646450	962.124878	-552.624451	228.746002	573.564697	-495.220001	-104.171974	582.711121	-537.163147	267.282043	86.138084	-546.249939	-149.215073	102.561798	-520.957458	316.623108	1444.035645	-452.858398	-93.237343	1463.346069	-425.798248	111.581291	1465.907715	-419.856781	127.523956	1752.334473	-550.031067	419.995453	1170.805908	-488.081055	-227.694778	1206.308960	-433.389984	374.919495	875.444763	-358.390930	-180.231308	906.572266	-446.964233	85.709473	1058.078613	575.445251	20.051504	900.368469	568.467896	217.685349
-472.273651	214.293839	958.822388	-464.793182	-46.684040	962.130737	-552.503967	228.681580	573.537537	-495.207642	-104.267952	582.712952	-537.126831	267.275116	86.139809	-546.222107	-149.212082	102.579865	-520.935242	316.600250	1444.071289	-452.861542	-93.260117	1463.399902	-425.794891	111.558899	1465.884155	-419.869781	127.451195	1752.325684	-549.968262	420.119995	1170.871338	-488.040894	-227.864563	1206.404785	-433.250610	375.204254	875.518005	-358.179382	-180.489197	906.709412	-446.936066	85.661491	1058.098877	575.465637	20.038044	900.352356	568.501587	217.679474
-472.269806	214.239899	958.819824	-464.787628	-46.685932	962.126709	-552.437317	228.685089	573.558411	-495.135468	-104.258591	582.719910	-537.110107	267.272095	86.141357	-546.217590	-149.219604	102.558044	-520.922302	316.562439	1444.063599	-452.864716	-93.258598	1463.413818	-425.761169	111.517311	1465.858032	-419.892761	127.388985	1752.322144	-549.916992	420.253326	1170.925049	-488.062408	-227.896973	1206.443359	-433.089050	375.476471	875.586243	-358.051575	-180.773834	906.807495	-446.936615	85.633377	1058.096680	575.491821	20.028347	900.376282	568.523132	217.678589
-472.244598	214.186172	958.843323	-464.776306	-46.670940	962.121826	-552.347900	228.639343	573.537231	-495.029022	-104.275375	582.677429	-537.116821	267.283112	86.137199	-546.264099	-149.245682	102.550827	-520.849976	316.538483	1444.085938	-452.852448	-93.288521	1463.442627	-425.738831	111.498055	1465.828247	-419.927490	127.317749	1752.309570	-549.848389	420.387878	1170.981201	-487.987976	-228.065369	1206.544067	-432.964569	375.745117	875.610474	-357.920654	-181.059357	906.898010	-446.929108	85.602470	1058.108643	575.520996	20.028900	900.363464	568.555603	217.685318
-472.250763	214.134384	958.838867	-464.755798	-46.682430	962.119629	-552.294739	228.631790	573.549744	-494.974152	-104.324852	582.649902	-537.128540	267.288269	86.142494	-546.250610	-149.270233	102.578888	-520.789429	316.512329	1444.060669	-452.856659	-93.291237	1463.456787	-425.713928	111.463005	1465.787598	-419.888733	127.323074	1752.351196	-549.759277	420.527069	1170.999023	-487.905457	-228.227936	1206.610718	-432.837494	376.015747	875.630493	-357.743073	-181.311737	907.026855	-446.925385	85.574089	1058.105957	575.594116	20.062511	900.381531	568.585449	217.697617
-472.236206	214.085144	958.808105	-464.752777	-46.724403	962.072876	-552.220886	228.638489	573.519043	-494.886078	-104.342186	582.628723	-537.096313	267.278931	86.118492	-546.213684	-149.278442	102.546608	-520.711426	316.502960	1444.063721	-452.827637	-93.300484	1463.478760	-425.688843	111.457199	1465.742554	-419.991882	127.167999	1752.275635	-549.674194	420.620209	1171.026123	-487.833740	-228.401627	1206.696777	-432.746338	376.249634	875.642395	-357.619324	-181.685883	907.091248	-446.916260	85.521584	1058.067261	575.609253	20.033316	900.380188	568.631104	217.665909
-472.198639	214.021606	958.817017	-464.712372	-46.765610	962.071411	-552.120972	228.577744	573.515198	-494.785950	-104.333099	582.601990	-537.089417	267.260559	86.149765	-546.194214	-149.281479	102.556297	-520.650208	316.496338	1444.041992	-452.804199	-93.305252	1463.483521	-425.663177	111.429794	1465.708740	-419.973145	127.173248	1752.344971	-549.596924	420.746735	1171.060669	-487.744568	-228.573547	1206.762329	-432.693146	376.505371	875.656067	-357.575317	-182.046066	907.156128	-446.892334	85.465332	1058.074341	575.602478	20.016367	900.368408	568.652161	217.661560
-472.162170	213.995010	958.806091	-464.674988	-46.810822	962.062744	-552.058960	228.573227	573.498718	-494.671448	-104.354149	582.588440	-537.101501	267.289215	86.164314	-546.186646	-149.275635	102.550552	-520.552124	316.480713	1444.065430	-452.782776	-93.324013	1463.510498	-425.655304	111.402588	1465.680176	-420.027100	127.086433	1752.342773	-549.514648	420.845245	1171.077393	-487.672302	-228.705963	1206.835938	-432.659912	376.752777	875.665161	-357.515137	-182.369690	907.189209	-446.877594	85.429657	1058.069458	575.697937	20.054668	900.384155	568.711243	217.687424
-472.159546	213.983063	958.823364	-464.693848	-46.779934	962.015808	-552.010376	228.599213	573.503784	-494.555298	-104.337044	582.529236	-537.104797	267.249756	86.144478	-546.172485	-149.276611	102.558151	-520.494446	316.455109	1444.068481	-452.763397	-93.340408	1463.517456	-425.638184	111.378143	1465.636719	-420.094788	127.023186	1752.350464	-549.448853	420.942902	1171.139038	-487.558807	-228.925171	1206.948853	-432.670166	377.018555	875.661377	-357.492828	-182.664200	907.236511	-446.900696	85.413216	1058.058472	575.700317	20.033819	900.393433	568.730835	217.696121
-472.120087	213.925629	958.810120	-464.636475	-46.831039	962.009033	-551.960388	228.593231	573.504822	-494.383118	-104.304924	582.494934	-537.097473	267.243103	86.136459	-546.146851	-149.270676	102.543190	-520.436951	316.432709	1444.097656	-452.749847	-93.358643	1463.523193	-425.633484	111.354515	1465.616821	-420.176361	126.963493	1752.349976	-549.373413	421.020386	1171.187012	-487.466980	-229.105850	1207.019775	-432.696869	377.271088	875.657471	-357.522095	-182.959106	907.247620	-446.868866	85.362480	1058.052002	575.684387	20.004435	900.380310	568.735535	217.680206
-472.103516	213.856750	958.805664	-464.589020	-46.909050	962.000122	-551.892395	228.581528	573.477234	-494.248718	-104.333069	582.473083	-537.092590	267.257294	86.131889	-546.139648	-149.273819	102.540817	-520.388855	316.404236	1444.088257	-452.733948	-93.375404	1463.531738	-425.613007	111.309990	1465.589722	-420.262817	126.915146	1752.360596	-549.287231	421.107880	1171.227783	-487.400726	-229.245270	1207.075684	-432.713867	377.523132	875.670410	-357.492737	-183.294754	907.269653	-446.860016	85.289215	1058.050415	575.754883	20.028708	900.382751	568.780273	217.695267
-472.076996	213.806046	958.816528	-464.533417	-46.966637	961.995239	-551.835449	228.580521	573.504822	-494.101410	-104.380203	582.412109	-537.119995	267.256958	86.137451	-546.075562	-149.298370	102.571770	-520.329346	316.367157	1444.095215	-452.718475	-93.407928	1463.531860	-425.582886	111.273117	1465.567627	-420.349304	126.873947	1752.358154	-549.229126	421.161743	1171.276489	-487.336731	-229.434174	1207.134155	-432.752441	377.767059	875.673096	-357.493042	-183.592224	907.277222	-446.826416	85.231339	1058.055176	575.750549	19.991531	900.393677	568.803223	217.680618
-472.007782	213.801758	958.828430	-464.506409	-46.946598	961.985046	-551.794800	228.570038	573.510193	-493.976654	-104.432037	582.378723	-537.113281	267.253265	86.145241	-546.085327	-149.312027	102.583374	-520.252136	316.321655	1444.115479	-452.700409	-93.463226	1463.545410	-425.579163	111.227341	1465.571777	-420.438965	126.823929	1752.372803	-549.170471	421.254791	1171.345459	-487.313324	-229.538818	1207.173340	-432.795868	377.951721	875.668945	-357.447174	-183.872498	907.296326	-446.796387	85.227158	1058.060181	575.803589	19.976816	900.387817	568.857300	217.687714
-471.997437	213.757233	958.868652	-464.473877	-46.983009	961.991760	-551.747009	228.599030	573.486023	-494.771851	-105.730423	582.614807	-537.100891	267.241608	86.148911	-546.809326	-149.520218	102.752586	-520.212341	316.291779	1444.121704	-452.685394	-93.479424	1463.555298	-425.565613	111.188660	1465.566650	-420.541687	126.802200	1752.395386	-549.117004	421.312439	1171.386230	-487.285370	-229.635071	1207.235596	-432.848877	378.153748	875.674500	-357.398743	-184.119446	907.359924	-446.785950	85.175735	1058.086304	575.844727	20.018438	900.380676	568.880371	217.691833
-471.947815	213.721268	958.894775	-464.427948	-46.972996	961.982117	-551.708496	228.562241	573.498108	-495.630096	-107.159012	582.887207	-537.105103	267.252228	86.145424	-547.546753	-149.754761	102.957169	-520.155029	316.262878	1444.156738	-452.681274	-93.518997	1463.582031	-425.556854	111.147179	1465.579712	-420.665009	126.750053	1752.407837	-549.093811	421.393097	1171.450562	-487.289490	-229.726486	1207.263184	-432.915192	378.346741	875.666748	-357.357727	-184.302444	907.406555	-446.759918	85.148811	1058.099487	575.836304	20.020975	900.365662	568.899353	217.705765
-471.915588	213.661987	958.918152	-464.443024	-46.973030	961.955872	-551.789063	228.680969	573.527039	-495.609100	-107.315147	582.887939	-537.190552	267.260956	86.153313	-547.626892	-149.777008	102.988670	-520.117798	316.218506	1444.157837	-452.675476	-93.561043	1463.621216	-425.555573	111.087845	1465.566772	-420.782440	126.693619	1752.429810	-549.068298	421.465271	1171.494385	-487.338470	-229.845108	1207.344360	-432.979797	378.486969	875.645447	-357.665375	-184.840927	907.275757	-446.764496	85.096748	1058.101440	575.878357	20.003777	900.384583	568.948975	217.693802
-471.834473	213.620865	958.982483	-464.374023	-46.956303	961.980713	-551.628906	228.535049	573.515991	-495.484680	-107.231178	582.869690	-537.057861	267.234528	86.136246	-547.573669	-149.754074	102.968819	-520.060974	316.171448	1444.204712	-452.659607	-93.628387	1463.625244	-425.534576	111.027023	1465.571777	-420.923157	126.639061	1752.444458	-549.076599	421.522125	1171.576050	-487.342316	-229.935181	1207.357910	-433.042267	378.629669	875.650146	-357.393616	-184.812012	907.477356	-446.721680	85.068306	1058.153320	575.911438	20.007362	900.381042	568.980957	217.688370
-471.787323	213.564316	959.003601	-464.320557	-46.956635	961.967773	-551.572937	228.536865	573.525330	-495.387390	-107.241936	582.822998	-537.071228	267.256866	86.176414	-547.535645	-149.753708	102.965691	-519.995544	316.120544	1444.231812	-452.655640	-93.666504	1463.660156	-425.537292	110.963089	1465.576538	-421.056610	126.581223	1752.461060	-549.057373	421.598938	1171.628540	-487.372833	-230.082947	1207.400146	-433.082489	378.747009	875.671387	-357.415222	-185.075653	907.509827	-446.685120	85.027618	1058.160645	575.932861	19.983572	900.376709	569.017761	217.702866
-471.665283	213.490265	959.036133	-464.157501	-46.972107	962.010437	-551.492859	228.489105	573.513489	-495.313232	-107.254097	582.832825	-537.019836	267.266968	86.170921	-547.563232	-149.763000	102.965637	-519.973022	316.080261	1444.238403	-452.668182	-93.722534	1463.660889	-425.525269	110.900620	1465.578613	-421.204895	126.530983	1752.482422	-549.066956	421.631531	1171.675903	-487.425476	-230.208801	1207.454468	-433.134308	378.831848	875.701355	-357.456116	-185.325150	907.525818	-446.576172	84.989525	1058.205444	575.949707	19.996080	900.386108	569.033752	217.700500
-471.605927	213.427063	959.035522	-464.112946	-46.975513	961.998047	-551.429077	228.428299	573.497070	-495.228149	-107.223602	582.828796	-537.009460	267.262604	86.171425	-547.548706	-149.773895	102.967918	-519.954529	316.013123	1444.244629	-452.686249	-93.775047	1463.697998	-425.518890	110.847549	1465.610718	-421.334290	126.474037	1752.512695	-549.092224	421.679260	1171.745483	-487.483215	-230.332962	1207.500122	-433.188873	378.908661	875.742798	-357.475372	-185.552750	907.576782	-446.533813	84.950752	1058.201172	575.992798	20.037287	900.380615	569.072632	217.723465
-471.526581	213.368790	959.059937	-464.038513	-46.975819	962.023315	-551.356262	228.414886	573.495361	-495.180634	-107.242401	582.816162	-536.986755	267.243347	86.157066	-547.491455	-149.730576	102.944870	-519.938232	315.956390	1444.305298	-452.683441	-93.828560	1463.739502	-425.524200	110.786713	1465.618164	-421.487152	126.403282	1752.540283	-549.132446	421.719879	1171.798218	-487.565887	-230.438873	1207.559204	-433.238739	378.994476	875.782593	-357.548096	-185.771118	907.610352	-446.482422	84.921082	1058.231567	576.036621	20.016518	900.398438	569.110046	217.692734
-471.429749	213.313080	959.120605	-463.917603	-47.002735	962.054932	-551.263977	228.375122	573.509460	-495.108368	-107.194344	582.837585	-536.973450	267.241669	86.154404	-547.460327	-149.753815	102.974098	-519.937805	315.916626	1444.328979	-452.717346	-93.902390	1463.789063	-425.531494	110.745377	1465.665405	-421.633240	126.344337	1752.583252	-549.185730	421.756439	1171.871338	-487.634918	-230.537140	1207.614258	-433.283508	379.062286	875.849609	-357.564178	-185.966293	907.689026	-446.404541	84.870201	1058.284668	576.069397	20.073774	900.390381	569.125488	217.763077
-471.349121	213.287704	959.181458	-463.843323	-46.968933	962.036804	-551.189819	228.387634	573.506042	-495.103699	-107.202003	582.850891	-536.972534	267.237091	86.149216	-547.474548	-149.734161	102.954506	-519.965393	315.853241	1444.363281	-452.739471	-93.950371	1463.817871	-425.547699	110.673424	1465.678589	-421.817047	126.252052	1752.619629	-549.230103	421.775848	1171.950684	-487.716522	-230.619019	1207.651733	-433.305542	379.135742	875.919556	-357.531372	-186.077347	907.770020	-446.344269	84.844215	1058.310303	576.129395	20.076948	900.408875	569.175537	217.752304
-471.186218	213.252029	959.220215	-463.683502	-46.976761	962.088806	-551.065430	228.331390	573.500000	-495.088562	-107.178612	582.871033	-536.943359	267.235535	86.164490	-547.467468	-149.737106	102.974548	-519.968506	315.797333	1444.402100	-452.745239	-94.005562	1463.841431	-425.541565	110.606430	1465.720215	-421.949677	126.174637	1752.677734	-549.300537	421.751373	1171.998535	-487.751556	-230.839890	1207.723511	-433.304260	379.221222	875.997986	-357.540955	-186.271591	907.834839	-446.232880	84.826042	1058.366455	576.110107	20.034143	900.420410	569.182312	217.743134
-471.107910	213.210281	959.282227	-463.571381	-46.970268	962.110413	-550.964478	228.339462	573.498596	-495.049896	-107.120148	582.868469	-536.936218	267.242065	86.179398	-547.410828	-149.724152	102.956299	-520.002441	315.736298	1444.435669	-452.761749	-94.071609	1463.880981	-425.543549	110.539803	1465.766602	-422.125824	126.070450	1752.708862	-549.380676	421.721069	1172.062378	-487.833099	-230.958038	1207.791626	-433.295593	379.260376	876.069580	-357.514862	-186.413589	907.938232	-446.159424	84.795700	1058.413208	576.197021	20.115219	900.402649	569.236633	217.769867
-471.023895	213.199463	959.327881	-463.515686	-46.947632	962.108398	-550.874268	228.331299	573.515320	-495.045685	-107.097015	582.880737	-536.975098	267.241516	86.153183	-547.386780	-149.719162	102.944382	-520.000732	315.696716	1444.485718	-452.800293	-94.133057	1463.896606	-425.534851	110.496254	1465.824951	-422.252289	125.974113	1752.774902	-549.432373	421.694000	1172.115234	-487.939972	-231.076294	1207.801758	-433.267639	379.353577	876.149841	-357.494659	-186.590729	908.001709	-446.104828	84.781242	1058.438721	576.220764	20.119720	900.391296	569.249084	217.787170
-470.899323	213.164612	959.386536	-463.389343	-46.896027	962.152100	-550.783813	228.340073	573.502258	-495.012421	-107.028770	582.878906	-536.992432	267.247650	86.179405	-547.415161	-149.703033	102.948776	-520.019104	315.623108	1444.536255	-452.814331	-94.204384	1463.938599	-425.532837	110.421150	1465.868164	-422.418182	125.860321	1752.803589	-549.496887	421.655914	1172.164795	-488.088379	-231.075470	1207.805664	-433.222504	379.396942	876.243958	-357.500458	-186.791840	908.050903	-446.006104	84.783966	1058.495728	576.269653	20.134310	900.402344	569.273865	217.777557
-470.792175	213.152740	959.474731	-463.293274	-46.858543	962.184082	-550.630310	228.316681	573.511353	-495.087982	-107.043648	582.897888	-536.948669	267.215515	86.165070	-547.465088	-149.702072	102.945396	-520.167847	315.452362	1444.429077	-452.826691	-94.288513	1463.960571	-425.512085	110.365929	1465.948608	-422.553497	125.749168	1752.847168	-549.583679	421.651703	1172.219727	-488.176361	-231.158081	1207.826538	-433.171326	379.454620	876.359009	-357.447205	-186.949615	908.144470	-445.929474	84.774391	1058.561646	576.320129	20.127928	900.423340	569.306763	217.793442
-470.681366	213.083115	959.545471	-463.163940	-46.850304	962.248047	-550.537170	228.341171	573.509949	-495.058319	-107.007980	582.926636	-536.957275	267.199829	86.171524	-547.377380	-149.686218	102.967812	-520.107605	315.470825	1444.606445	-452.859955	-94.366570	1463.985962	-425.488678	110.302628	1466.010010	-422.692688	125.643616	1752.884033	-549.611206	421.601074	1172.303467	-488.245422	-231.228195	1207.861084	-433.113342	379.526337	876.444153	-357.356415	-187.113434	908.216187	-445.838348	84.742378	1058.635254	576.352295	20.159115	900.416382	569.324463	217.792603
-470.548584	213.102188	959.619324	-463.078247	-46.785572	962.267883	-550.420044	228.307404	573.518494	-495.059662	-106.981819	582.934509	-536.966797	267.224609	86.178047	-547.406433	-149.680679	102.975243	-520.147095	315.412689	1444.672729	-452.858215	-94.418167	1464.013916	-425.475403	110.250443	1466.101440	-422.814636	125.535202	1752.928711	-549.660400	421.549408	1172.367798	-488.303497	-231.313446	1207.886475	-432.995239	379.548889	876.565308	-357.284729	-187.282623	908.275452	-445.752411	84.759804	1058.687500	576.369934	20.131321	900.415649	569.356201	217.794083
-470.459778	213.043961	959.641907	-462.984192	-46.796707	962.286987	-550.307678	228.321472	573.535461	-495.038422	-106.929779	582.958435	-536.941223	267.228851	86.186195	-547.371155	-149.671326	102.967316	-520.188293	315.340515	1444.727417	-452.865265	-94.461189	1464.036743	-425.467560	110.192474	1466.189209	-422.930145	125.409340	1752.985107	-549.681580	421.516846	1172.444458	-488.327545	-231.400162	1207.914795	-432.896759	379.623901	876.676147	-357.154785	-187.425629	908.375000	-445.681152	84.724014	1058.712769	576.405273	20.170807	900.409180	569.391968	217.813782
-470.344727	213.033676	959.719604	-462.907043	-46.749229	962.324280	-550.218567	228.289673	573.531677	-495.006500	-106.868774	582.990295	-536.947632	267.205994	86.175751	-547.331543	-149.642517	102.955086	-520.207947	315.294250	1444.805176	-452.893646	-94.533821	1464.102539	-425.440308	110.144829	1466.291016	-423.036133	125.277924	1753.037598	-549.680298	421.473114	1172.516479	-488.368591	-231.455551	1207.940552	-432.764709	379.691132	876.785034	-356.987335	-187.524277	908.487061	-445.612915	84.723961	1058.776489	576.463318	20.209249	900.412231	569.395325	217.830444
-470.214783	212.973343	959.786560	-462.795471	-46.738922	962.395996	-550.098816	228.244949	573.535034	-495.060852	-106.874802	583.004761	-536.954163	267.206299	86.172485	-547.360474	-149.643478	102.961487	-520.237793	315.245911	1444.875244	-452.911469	-94.586052	1464.151733	-425.434204	110.108704	1466.417480	-423.138580	125.127213	1753.108032	-549.692200	421.441803	1172.621582	-488.379364	-231.556885	1208.018433	-432.628235	379.720032	876.907776	-356.897827	-187.729843	908.566528	-445.536499	84.698502	1058.855347	576.466003	20.180553	900.395569	569.422913	217.836761
-470.119324	212.988968	959.854431	-462.797180	-46.664436	962.439697	-550.005127	228.255249	573.548340	-495.073792	-106.859558	583.029663	-536.942200	267.227997	86.201920	-547.360596	-149.654221	102.962906	-520.300476	315.178101	1444.950195	-452.962158	-94.608932	1464.230103	-425.422729	110.057228	1466.532104	-423.231506	124.978218	1753.182373	-549.669373	421.425842	1172.725342	-488.392822	-231.623596	1208.054443	-432.460022	379.773773	877.033936	-356.802826	-187.991547	908.645569	-445.515869	84.726303	1058.916992	576.483154	20.171642	900.387756	569.465698	217.842926
-470.029663	212.941589	959.919067	-462.727142	-46.653111	962.517395	-549.912476	228.199432	573.521423	-495.120575	-106.825478	583.001404	-536.970032	267.218964	86.206505	-547.353516	-149.620590	102.961937	-520.351501	315.149567	1445.060303	-453.037994	-94.652214	1464.304688	-425.409149	110.016205	1466.657715	-423.322601	124.812851	1753.249390	-549.651062	421.411102	1172.816895	-488.368622	-231.696045	1208.124878	-432.268066	379.811432	877.178955	-356.661194	-188.198975	908.744141	-445.465546	84.711205	1058.994507	576.563293	20.187845	900.387146	569.496521	217.853226
-469.902649	212.884109	959.983704	-462.637634	-46.641212	962.596008	-549.834351	228.225266	573.552673	-495.048004	-106.703224	583.038208	-537.002869	267.221771	86.208855	-547.258728	-149.570114	102.969223	-520.387451	315.087769	1445.145630	-453.089264	-94.697716	1464.378784	-425.389526	109.967079	1466.782837	-423.408295	124.637939	1753.313354	-549.598572	421.394135	1172.914429	-488.347290	-231.754166	1208.205933	-432.032745	379.860565	877.334351	-356.485840	-188.422974	908.868713	-445.393097	84.690132	1059.073730	576.576172	20.160055	900.376343	569.533142	217.875290
-469.800323	212.886261	960.071472	-462.603912	-46.622581	962.646362	-549.764099	228.222504	573.549561	-495.091949	-106.679565	583.046509	-537.021667	267.207184	86.194557	-547.218750	-149.543411	102.966667	-520.406311	315.040588	1445.197510	-453.145844	-94.711647	1464.442505	-425.366180	109.920158	1466.882813	-423.462402	124.466370	1753.376099	-549.514465	421.405731	1173.001343	-488.298645	-231.806717	1208.251465	-431.741974	379.905212	877.500854	-356.237549	-188.657684	909.006470	-445.341339	84.680588	1059.146606	576.659973	20.211803	900.379578	569.561829	217.885391
-469.673035	212.831528	960.165283	-462.509064	-46.605045	962.732971	-549.709290	228.239944	573.586182	-495.068634	-106.626534	583.053040	-537.080017	267.229584	86.209709	-547.208923	-149.543594	102.964043	-520.449402	314.988312	1445.287354	-453.187042	-94.747772	1464.526489	-425.337982	109.879333	1467.009399	-423.507904	124.277939	1753.429932	-549.437622	421.393524	1173.065308	-488.245483	-231.852448	1208.344849	-431.397339	379.946198	877.689453	-355.960114	-188.829163	909.172302	-445.256134	84.656456	1059.242432	576.696350	20.228960	900.372375	569.604492	217.931076
-469.614014	212.745499	960.236633	-462.488586	-46.597729	962.792542	-549.632019	228.216415	573.597778	-495.066895	-106.598747	583.084595	-537.070313	267.229309	86.209274	-547.175049	-149.534439	102.957169	-520.481873	314.937042	1445.361572	-453.286865	-94.806900	1464.588501	-425.347870	109.836548	1467.133789	-423.542480	124.081573	1753.486206	-549.354553	421.403656	1173.136108	-488.205719	-231.954666	1208.411987	-431.021729	380.030060	877.881409	-355.678741	-189.062592	909.357971	-445.234802	84.609657	1059.311890	576.756287	20.270691	900.374023	569.608704	217.951462
-469.515564	212.699097	960.330017	-462.426178	-46.574459	962.875305	-549.520508	228.146408	573.595703	-495.152252	-106.619186	583.095581	-537.049561	267.227264	86.204445	-546.633362	-149.216171	102.831596	-520.559082	314.871521	1445.435791	-453.349640	-94.844345	1464.658813	-425.321320	109.792816	1467.278931	-423.549591	123.870842	1753.531982	-549.251282	421.406403	1173.199585	-488.169159	-232.006256	1208.482178	-430.610626	380.102142	878.070496	-355.287476	-189.209961	909.568604	-445.182953	84.590866	1059.406128	576.799744	20.273462	900.373535	569.692444	217.932770
-469.383087	212.645493	960.415955	-462.355072	-46.567535	962.968811	-549.494080	228.146927	573.624878	-495.100677	-106.546158	583.144409	-537.060242	267.224823	86.210312	-546.590332	-149.200974	102.820343	-520.593750	314.803802	1445.504639	-453.419739	-94.888458	1464.725708	-425.307312	109.757980	1467.410278	-423.533691	123.656219	1753.563354	-549.127747	421.414734	1173.306519	-488.127411	-232.097336	1208.564209	-430.176117	380.232910	878.256897	-354.967926	-189.431351	909.761414	-445.109802	84.565086	1059.502075	576.860107	20.289480	900.363403	569.730835	217.947296
-469.313599	212.534317	960.471008	-462.324036	-46.550518	963.022278	-549.405273	228.094162	573.605835	-495.171570	-106.534615	583.154358	-537.058594	267.224884	86.206566	-546.619995	-149.172363	102.807693	-520.636230	314.728394	1445.561768	-453.454773	-94.927979	1464.798096	-425.276306	109.734467	1467.512085	-423.489075	123.449707	1753.605347	-548.964417	421.464203	1173.371948	-488.086853	-232.169159	1208.626343	-429.683533	380.337189	878.459839	-354.556305	-189.690674	909.953430	-445.068665	84.514854	1059.558228	576.894470	20.298594	900.364563	569.752747	217.969360
-469.247253	212.432770	960.535095	-462.305542	-46.524456	963.078247	-549.363098	228.085892	573.596375	-495.281982	-106.549667	583.148315	-537.087463	267.229431	86.224396	-546.691284	-149.179367	102.806885	-520.755859	314.601715	1445.485718	-453.475677	-94.927849	1464.855469	-425.234619	109.697495	1467.631592	-423.431335	123.243492	1753.633423	-548.753723	421.549042	1173.461060	-488.015900	-232.232727	1208.706421	-429.151367	380.443634	878.686768	-354.160645	-189.983871	910.154846	-445.032227	84.470856	1059.619629	576.959106	20.294592	900.363831	569.825989	217.958725
-469.173065	212.336319	960.594299	-462.289764	-46.521385	963.132324	-549.319092	228.042999	573.605957	-495.300354	-106.457443	583.156433	-537.143738	267.239624	86.215103	-546.588989	-149.140717	102.790924	-520.724609	314.621002	1445.695190	-453.517792	-94.959061	1464.936768	-425.189728	109.682770	1467.752319	-423.320618	123.031433	1753.668579	-548.518127	421.567719	1173.552368	-487.926575	-232.331909	1208.784546	-428.583984	380.618011	878.902832	-353.740906	-190.224731	910.359375	-444.989594	84.418045	1059.676880	577.025024	20.313452	900.370667	569.869751	217.965530
-469.160797	212.249359	960.641418	-462.304230	-46.498631	963.157043	-549.277466	228.050232	573.583496	-495.402313	-106.419724	583.141235	-537.168518	267.241028	86.196594	-546.611084	-149.105515	102.773895	-520.759338	314.554565	1445.723633	-453.517639	-94.961395	1465.018799	-425.154816	109.629669	1467.845337	-423.177551	122.824165	1753.689697	-548.285034	421.592957	1173.609619	-487.811218	-232.384018	1208.866577	-427.965485	380.765198	879.131653	-353.130615	-190.345642	910.661316	-444.982605	84.376152	1059.711304	577.129578	20.326067	900.368408	569.938721	218.002365
-469.117676	212.169083	960.699890	-462.275024	-46.494293	963.210815	-549.225342	228.008667	573.609253	-495.515717	-106.362488	583.225769	-537.170044	267.241577	86.212097	-546.638489	-149.112213	102.795631	-520.819946	314.450653	1445.763550	-453.571411	-94.989105	1465.103882	-425.107758	109.582016	1467.936646	-423.001343	122.602921	1753.716675	-548.037476	421.626160	1173.656982	-487.687378	-232.463516	1208.952026	-427.278412	380.950226	879.347717	-352.604279	-190.579437	910.951111	-444.936646	84.336029	1059.765381	577.123169	20.295229	900.350159	569.964355	217.992020
-469.108856	212.068268	960.751099	-462.260834	-46.566109	963.287537	-549.160217	227.920868	573.580017	-495.657013	-106.344849	583.246704	-537.162476	267.241150	86.186821	-547.207031	-149.388702	102.965103	-520.867004	314.385223	1445.801392	-453.627533	-95.012222	1465.168823	-425.053406	109.528297	1468.037231	-422.808960	122.408501	1753.726440	-547.769714	421.686676	1173.707520	-487.546204	-232.556824	1209.072144	-426.599121	381.146790	879.568237	-352.099854	-190.818497	911.206665	-444.907196	84.260414	1059.825317	577.190125	20.295061	900.360229	570.019470	217.979034
-469.082397	212.015869	960.803101	-462.251801	-46.561749	963.353699	-549.124756	227.872803	573.578552	-495.688538	-106.255775	583.306641	-537.118042	267.256989	86.214424	-546.579712	-149.030869	102.778954	-520.918884	314.282501	1445.817749	-453.677704	-95.052467	1465.267944	-424.989807	109.476601	1468.107056	-422.553101	122.207802	1753.710693	-547.460510	421.726532	1173.732544	-487.380371	-232.641815	1209.177124	-425.836243	381.331940	879.813171	-351.585022	-191.163788	911.428650	-444.879456	84.240921	1059.882202	577.298279	20.323858	900.332520	570.115845	218.005585
-469.082581	211.957016	960.869873	-462.294342	-46.556324	963.396851	-549.095947	227.839539	573.571777	-495.860565	-106.234848	583.311646	-537.163391	267.253906	86.243309	-547.202454	-149.327499	102.949944	-520.963379	314.187012	1445.819702	-453.735779	-95.059532	1465.331543	-424.912292	109.447121	1468.180054	-422.262390	122.008255	1753.687378	-547.123413	421.778961	1173.766968	-487.184631	-232.725922	1209.287720	-425.085449	381.577667	880.026855	-350.911743	-191.393494	911.751892	-444.863892	84.203156	1059.929443	577.318481	20.263083	900.322754	570.163208	218.000122
-469.049835	211.861008	960.896423	-462.255249	-46.615608	963.457947	-549.094604	227.768524	573.563232	-495.963043	-106.202980	583.377441	-537.161072	267.225708	86.203354	-547.221924	-149.305862	102.932358	-521.012207	314.084106	1445.824829	-453.775055	-95.101135	1465.403076	-424.839355	109.364380	1468.219116	-421.930237	121.825745	1753.654053	-546.780884	421.819489	1173.792725	-486.976837	-232.812805	1209.380249	-424.353790	381.814362	880.216064	-350.316284	-191.642853	912.023071	-444.813141	84.139656	1059.969971	577.400391	20.270348	900.306946	570.230713	218.016373
-469.057159	211.803345	960.938354	-462.313232	-46.594208	963.499573	-549.105591	227.728409	573.555298	-496.075531	-106.171593	583.396301	-537.141052	267.251221	86.233047	-546.579529	-148.987671	102.753807	-521.046326	313.966583	1445.825317	-453.822876	-95.119446	1465.451538	-424.742035	109.314659	1468.276978	-421.554993	121.644234	1753.597290	-546.411987	421.858337	1173.830688	-486.791718	-232.932755	1209.486328	-423.531921	382.017365	880.412964	-349.788544	-191.939636	912.274780	-444.811554	84.118576	1060.004395	577.423401	20.234753	900.296143	570.268127	217.990097
-469.104858	211.696609	960.951233	-462.385956	-46.603718	963.541260	-549.121948	227.693024	573.544678	-496.230255	-106.186646	583.403320	-537.153564	267.243927	86.231361	-547.268005	-149.310394	102.935089	-521.073303	313.879974	1445.790283	-453.843445	-95.126389	1465.493530	-424.640228	109.239433	1468.306763	-421.151611	121.475639	1753.561401	-546.021912	421.896454	1173.860718	-486.577179	-233.052704	1209.547241	-422.720917	382.317078	880.613098	-349.184662	-192.209183	912.508301	-444.836945	84.070755	1060.024170	577.533997	20.279699	900.302246	570.349670	218.002777
-468.934570	211.424698	960.934753	-461.811737	-46.935291	963.833557	-549.019958	227.528030	573.523743	-496.316589	-106.143761	583.504639	-537.061951	267.221008	86.210175	-547.243225	-149.311325	102.927391	-521.059143	313.773743	1445.769653	-453.835236	-95.141563	1465.477783	-424.536041	109.178093	1468.305786	-420.700195	121.337921	1753.509399	-545.664001	421.932556	1173.874512	-486.354736	-233.167038	1209.604492	-421.944336	382.553040	880.793518	-348.576233	-192.493347	912.749084	-444.532379	83.916473	1060.174072	577.630798	20.275757	900.297302	570.431946	218.044159
-469.141815	211.660843	960.986328	-462.465576	-46.706188	963.572083	-549.180603	227.660873	573.607056	-496.384796	-106.156326	583.425354	-537.186157	267.223480	86.218925	-547.208008	-149.282410	102.892937	-521.052612	313.652130	1445.753540	-453.813477	-95.175819	1465.460693	-424.431641	109.125298	1468.271729	-420.241547	121.194763	1753.450562	-545.278442	421.918823	1173.860840	-486.125641	-233.296921	1209.613892	-421.057709	382.778442	880.974548	-347.981537	-192.786102	912.960571	-444.812195	83.998131	1060.039307	577.729553	20.267357	900.298828	570.528137	218.040146
-469.182617	211.693863	960.968689	-462.598053	-46.720051	963.545227	-549.198608	227.661758	573.621155	-496.422516	-106.142845	583.424744	-537.209778	267.242798	86.232948	-547.199463	-149.274017	102.889603	-521.035583	313.570648	1445.712646	-453.766357	-95.223450	1465.380859	-424.323517	109.049973	1468.213867	-419.743744	121.047516	1753.366211	-544.870972	421.965118	1173.858276	-485.901489	-233.416809	1209.609619	-420.307129	383.016174	881.134705	-347.444885	-193.075073	913.102295	-444.826508	83.998215	1060.001709	577.818176	20.272964	900.287781	570.604187	218.085617
-469.194580	211.711548	960.939941	-462.652222	-46.784042	963.552856	-549.219238	227.635986	573.631348	-494.710449	-103.684380	582.907043	-537.262268	267.255157	86.255974	-545.801880	-148.891876	102.541878	-520.971436	313.483643	1445.655151	-453.693878	-95.244003	1465.287109	-424.196991	108.992844	1468.136353	-419.226654	120.841644	1753.237305	-544.457092	421.971497	1173.810547	-485.692230	-233.511703	1209.573120	-419.475861	383.262573	881.286621	-346.744781	-193.304764	913.280090	-444.818909	83.985840	1059.982178	577.853027	20.246870	900.276855	570.669800	218.095856
-469.246826	211.698517	960.921204	-462.713684	-46.833309	963.553650	-549.163513	227.539764	573.625610	-494.668274	-103.569809	582.888550	-537.246277	267.241180	86.257469	-545.704590	-148.869522	102.523933	-520.930603	313.387634	1445.589844	-453.659393	-95.284081	1465.171631	-424.093201	108.930168	1468.047974	-418.674408	120.739510	1753.143311	-544.077637	421.976013	1173.746948	-485.494232	-233.636414	1209.516235	-418.691986	383.450623	881.451416	-346.182800	-193.569550	913.379578	-444.825043	83.962257	1059.962158	577.952637	20.250860	900.270264	570.751343	218.111526
-469.337585	211.728867	960.905273	-462.831268	-46.885899	963.525513	-549.118286	227.464920	573.607666	-494.768005	-103.614342	582.933716	-537.227173	267.240479	86.282715	-545.670410	-148.853058	102.535324	-520.896973	313.271698	1445.492188	-453.565155	-95.342957	1465.047852	-424.009979	108.858337	1467.927734	-418.095276	120.628578	1753.014526	-543.692505	421.977203	1173.686890	-485.282196	-233.735657	1209.455200	-417.890961	383.703003	881.581116	-345.715424	-193.787521	913.422180	-444.856842	83.945511	1059.924438	578.007813	20.272121	900.271301	570.843811	218.115570
-469.450317	211.692093	960.877014	-462.948120	-46.923439	963.487671	-549.066528	227.424927	573.582336	-494.895264	-103.627991	582.894775	-537.209534	267.222504	86.266144	-545.771606	-148.847015	102.538055	-520.842651	313.183044	1445.410156	-453.508392	-95.380775	1464.866577	-423.933441	108.783043	1467.792480	-417.472412	120.514931	1752.874268	-543.304749	422.033997	1173.610107	-485.107788	-233.807800	1209.309204	-417.087524	383.849182	881.695496	-345.158997	-194.037384	913.457153	-444.910400	83.905800	1059.878174	578.105530	20.267660	900.273376	570.938721	218.149643
-469.562134	211.705383	960.842834	-463.076935	-46.952606	963.412048	-549.083252	227.403763	573.557556	-494.956207	-103.620735	582.876343	-537.251343	267.226837	86.262657	-545.728210	-148.823730	102.526665	-520.830811	313.083557	1445.283447	-453.435120	-95.452011	1464.686157	-423.849152	108.718010	1467.658936	-416.844208	120.414932	1752.704224	-542.945679	422.084564	1173.537354	-484.928955	-233.900558	1209.177368	-416.388641	384.014984	881.731873	-344.662445	-194.352783	913.450134	-444.954041	83.882294	1059.806763	578.225952	20.325151	900.259949	571.010315	218.185684
-469.618408	211.650589	960.804260	-463.117798	-46.978714	963.378845	-549.040466	227.344849	573.535400	-495.010437	-103.551468	582.834961	-537.226013	267.225342	86.225174	-545.691345	-148.808441	102.512199	-520.914185	312.896179	1445.043823	-453.382782	-95.508171	1464.471680	-423.786011	108.646667	1467.512695	-416.208038	120.328270	1752.524048	-542.629028	422.107727	1173.415649	-484.761658	-233.960281	1208.989746	-415.620667	384.226074	881.803650	-344.144989	-194.547119	913.444275	-444.947662	83.846573	1059.758789	578.310059	20.292770	900.234436	571.127258	218.209320
-469.719482	211.565582	960.747314	-463.174408	-47.060284	963.364319	-549.021973	227.305267	573.504028	-495.044220	-103.534683	582.823303	-537.238281	267.221527	86.247078	-545.676941	-148.784836	102.501106	-520.899353	312.798889	1444.913330	-453.302612	-95.580360	1464.266235	-423.679871	108.574257	1467.371948	-415.561584	120.231575	1752.348389	-542.344543	422.108490	1173.324829	-484.634338	-234.015549	1208.798950	-414.925354	384.385620	881.918518	-343.812347	-194.838928	913.343262	-444.974396	83.784203	1059.711304	578.414490	20.323071	900.252991	571.207275	218.233383
-469.767731	211.567535	960.719055	-463.231598	-47.066200	963.353088	-549.027466	227.246002	573.499573	-495.044250	-103.443054	582.819702	-537.289490	267.212311	86.214745	-545.593079	-148.743454	102.486320	-520.851196	312.716309	1444.807007	-453.241394	-95.659546	1464.040894	-423.583344	108.498802	1467.233521	-414.886169	120.130775	1752.158813	-542.052795	422.101471	1173.252197	-484.530273	-234.071106	1208.588501	-414.240723	384.592560	882.069702	-343.425629	-195.032181	913.244263	-444.982025	83.788925	1059.681396	578.542969	20.377541	900.236389	571.334778	218.248886
-469.819641	211.556900	960.702148	-463.296356	-47.042221	963.329712	-549.013733	227.210373	573.508545	-495.071930	-103.379578	582.773193	-537.318848	267.241302	86.257713	-545.626099	-148.736465	102.459282	-520.726318	312.699463	1444.863892	-453.178040	-95.740242	1463.835205	-423.469574	108.436699	1467.093506	-414.243683	120.032181	1751.982422	-541.811768	421.992676	1173.194336	-484.417297	-234.086349	1208.402466	-413.527710	384.743378	882.186279	-343.117828	-195.256744	913.146851	-444.999634	83.793236	1059.652344	578.710449	20.384441	900.230713	571.470276	218.306305
-469.890961	211.541580	960.673340	-463.354584	-47.113743	963.326660	-549.015198	227.198257	573.506653	-495.105377	-103.357170	582.734863	-537.348816	267.245972	86.257591	-545.612732	-148.739380	102.456635	-520.762451	312.538605	1444.640625	-453.133179	-95.809074	1463.594238	-423.344391	108.353897	1466.942139	-413.587769	119.947128	1751.819336	-541.631775	421.934998	1173.104004	-484.337921	-234.093201	1208.210571	-412.875427	384.872223	882.309021	-342.637878	-195.302246	913.140015	-445.026001	83.761154	1059.627808	578.847290	20.412289	900.224060	571.602966	218.330841
-469.964966	211.526611	960.624756	-463.368103	-47.147968	963.331482	-548.994568	227.164673	573.485107	-495.122803	-103.391815	582.770203	-537.393005	267.250885	86.253601	-545.607178	-148.731720	102.456528	-520.684326	312.449280	1444.598877	-453.060120	-95.902573	1463.381958	-423.217010	108.259575	1466.817139	-412.970337	119.852524	1751.633179	-541.481323	421.832031	1173.038452	-484.263885	-234.073380	1208.014526	-412.285706	384.949066	882.456543	-342.356415	-195.449921	913.044189	-445.026642	83.762634	1059.595947	578.981812	20.435518	900.217041	571.733582	218.359375
-470.044800	211.567062	960.612488	-463.417725	-47.201881	963.277283	-548.951172	227.141174	573.474854	-495.094696	-103.379517	582.751099	-537.433533	267.235718	86.242691	-545.615784	-148.751984	102.474228	-520.580322	312.374695	1444.560913	-452.965820	-95.978256	1463.157837	-423.095062	108.187309	1466.675781	-412.328827	119.767555	1751.452637	-541.360779	421.711334	1172.998779	-484.244385	-234.072693	1207.808228	-411.723633	385.040436	882.602905	-342.186462	-195.643021	912.914429	-445.034668	83.743378	1059.550293	579.118530	20.482124	900.192444	571.880676	218.427444
-470.135071	211.619278	960.599426	-463.443665	-47.216198	963.256653	-548.892090	227.182098	573.486816	-495.061523	-103.375412	582.748474	-537.474854	267.213013	86.249138	-545.612915	-148.749176	102.482536	-520.472839	312.290985	1444.547974	-452.884888	-96.038208	1462.951294	-422.963684	108.105515	1466.549561	-411.699249	119.708374	1751.280396	-541.270996	421.573273	1172.988159	-484.233459	-234.092773	1207.651978	-411.293060	385.178802	882.758118	-342.052124	-195.792160	912.768616	-445.034546	83.765831	1059.520386	579.329346	20.406565	900.182495	572.194702	218.006149
-470.203674	211.686783	960.582520	-463.431854	-47.283279	963.230164	-548.808228	227.149261	573.468567	-495.048553	-103.370651	582.751282	-537.489685	267.223450	86.278343	-545.609924	-148.740326	102.470772	-520.404724	312.186707	1444.552246	-452.726776	-96.106232	1462.746948	-422.831787	108.022186	1466.422363	-411.100922	119.650414	1751.107422	-541.244873	421.454803	1173.007202	-484.286865	-234.137329	1207.479492	-410.932709	385.270691	882.889404	-342.258057	-196.128876	912.507751	-445.012482	83.769592	1059.487427	579.513123	20.503313	900.154053	572.361877	218.053345
-470.311554	211.749008	960.594238	-463.465851	-47.233532	963.189392	-548.729065	227.147598	573.444580	-494.975403	-103.279823	582.719299	-537.546021	267.227264	86.284409	-545.557495	-148.728439	102.485229	-520.270264	312.095276	1444.584595	-452.699066	-96.241653	1462.757935	-422.731903	107.937721	1466.306152	-410.498383	119.580162	1750.938965	-541.228882	421.292572	1173.044067	-484.377197	-234.138443	1207.313843	-410.624146	385.363678	883.056580	-342.247681	-196.254013	912.358521	-445.024200	83.813377	1059.459839	579.653076	20.550812	900.167297	572.515442	218.104294
-470.414063	211.790802	960.604126	-463.462799	-47.236423	963.155029	-548.666809	227.188828	573.462952	-494.938690	-103.219704	582.718262	-537.601135	267.234924	86.292374	-545.538574	-148.701920	102.507050	-520.143433	311.977020	1444.620850	-452.535675	-96.327873	1462.589966	-422.598969	107.849808	1466.208496	-409.889954	119.518585	1750.768921	-541.242859	421.159454	1173.111938	-484.458099	-234.178650	1207.170532	-410.370148	385.435486	883.247253	-342.291473	-196.359451	912.233459	-445.015137	83.826241	1059.434570	579.739014	20.738178	900.151123	572.541565	218.641907
-470.500214	211.828735	960.604736	-463.458618	-47.196152	963.109436	-548.605591	227.214554	573.469666	-494.933777	-103.183167	582.715454	-537.656677	267.241577	86.294579	-545.568848	-148.676895	102.485405	-520.044861	311.879211	1444.688599	-452.385132	-96.362877	1462.364380	-422.462494	107.758316	1466.099609	-409.287842	119.472458	1750.594116	-541.286011	420.968811	1173.178589	-484.572845	-234.241333	1207.008789	-410.139404	385.481720	883.434509	-342.358643	-196.436401	912.100586	-445.004181	83.856903	1059.400513	579.842896	20.753355	900.135071	572.674561	218.708344
-470.620667	211.879532	960.616333	-463.498779	-47.164921	963.075439	-548.516174	227.258041	573.471802	-494.887939	-103.090927	582.702026	-537.700012	267.251801	86.322937	-545.471497	-148.646378	102.501274	-519.963684	311.758850	1444.720703	-452.177124	-96.436691	1462.202026	-422.297485	107.682236	1465.984985	-408.688538	119.433525	1750.409058	-541.359436	420.823944	1173.222900	-484.700409	-234.252518	1206.843628	-409.958374	385.541077	883.595398	-342.312988	-196.330856	912.026672	-445.025116	83.888954	1059.375977	579.959900	20.750751	900.121948	572.840820	218.757187
-470.636383	211.984680	960.626465	-463.429810	-47.164803	963.051086	-548.442993	227.292496	573.484924	-494.898468	-103.050545	582.686340	-537.709290	267.241547	86.305992	-545.535339	-148.637009	102.506195	-519.883301	311.639496	1444.736450	-452.014313	-96.489693	1461.986450	-422.138641	107.606857	1465.877319	-408.075317	119.397163	1750.212524	-541.471436	420.669464	1173.237305	-484.858887	-234.297638	1206.698364	-409.822235	385.626404	883.733765	-342.518036	-196.396011	911.862244	-444.983582	83.935570	1059.365601	580.040527	20.768230	900.129028	572.959290	218.805725
-470.726288	212.033829	960.625000	-463.400146	-47.140659	963.027771	-548.318481	227.314941	573.482300	-494.846497	-102.952728	582.699463	-537.706177	267.245667	86.345795	-545.481140	-148.608658	102.502579	-519.812012	311.510559	1444.730591	-451.813965	-96.563728	1461.798340	-422.009064	107.523727	1465.766724	-407.456421	119.355499	1750.002930	-541.610779	420.545380	1173.242920	-485.036072	-234.374969	1206.539917	-409.726196	385.705811	883.869141	-342.728241	-196.516296	911.683777	-444.986938	83.974724	1059.347168	580.162537	20.782940	900.120728	573.112366	218.872711
-470.823914	212.121246	960.607361	-463.389404	-47.165539	962.979065	-548.208435	227.323227	573.467102	-494.869995	-102.949059	582.691101	-537.743652	267.265533	86.344017	-545.482239	-148.559830	102.502647	-519.658203	311.508728	1444.892700	-451.595947	-96.654495	1461.594971	-421.846252	107.441307	1465.651611	-406.802734	119.331680	1749.753052	-541.775330	420.378754	1173.264160	-485.240387	-234.426956	1206.388306	-409.667145	385.796051	883.981079	-343.160706	-196.708618	911.430420	-444.999146	84.003708	1059.307007	580.296509	20.844110	900.129211	573.235107	218.918579
-470.883209	212.305557	960.657166	-463.398529	-47.143742	962.945190	-547.937927	227.188187	573.464966	-494.753693	-102.832993	582.694519	-537.679688	267.263092	86.361549	-545.433472	-148.549240	102.540955	-519.611938	311.426880	1444.861328	-451.435028	-96.740288	1461.392944	-421.720306	107.344818	1465.499512	-406.137634	119.285400	1749.525024	-541.992310	420.267212	1173.264893	-485.453033	-234.552322	1206.204834	-409.699249	385.891022	884.079529	-343.507233	-196.806396	911.167725	-445.009186	84.079269	1059.309814	580.415100	20.856649	900.121887	573.369141	218.943954
-470.966034	212.384872	960.639648	-463.359283	-47.181343	962.941711	-547.815308	227.236450	573.475342	-494.709747	-102.759117	582.696716	-537.730896	267.261078	86.382462	-545.428833	-148.537888	102.528206	-519.701782	311.237061	1444.664673	-451.335052	-96.824013	1461.148315	-421.611176	107.272430	1465.382690	-405.461456	119.265671	1749.271484	-542.250427	420.184296	1173.240723	-485.662720	-234.634506	1206.013794	-409.784943	386.007660	884.139038	-343.867218	-196.904190	910.926208	-445.009705	84.115715	1059.294312	580.546631	20.898624	900.129272	573.488098	219.008896
-471.004730	212.539398	960.664001	-463.348694	-47.176941	962.902832	-547.674683	227.260132	573.477173	-494.692688	-102.730873	582.694763	-537.693237	267.233429	86.375229	-545.431946	-148.508102	102.524071	-519.697998	311.092682	1444.562500	-451.073364	-96.897263	1460.958618	-421.495667	107.188446	1465.224365	-404.758209	119.211319	1748.970703	-542.550354	420.101929	1173.202515	-485.853058	-234.714859	1205.886719	-409.915863	386.117462	884.190857	-344.294250	-196.980164	910.647095	-444.990356	84.175697	1059.279785	580.674011	20.924103	900.114807	573.635315	219.049973
-471.060547	212.619446	960.649902	-463.303650	-47.190521	962.845703	-547.584106	227.332214	573.510376	-494.624451	-102.648727	582.700012	-537.736755	267.237793	86.381607	-545.380066	-148.486893	102.522064	-519.537048	311.081024	1444.679077	-450.925934	-96.984688	1460.694092	-421.392700	107.124985	1465.057983	-404.023895	119.152000	1748.686279	-542.836609	420.018890	1173.188843	-486.010193	-234.867935	1205.708862	-410.145447	386.251343	884.195129	-344.739227	-197.153717	910.343994	-444.950714	84.202110	1059.234009	580.843933	20.986446	900.134644	573.772827	219.067810
-471.114716	212.705658	960.644836	-463.305511	-47.130310	962.781860	-547.473877	227.354019	573.489563	-494.619324	-102.643936	582.643738	-537.760193	267.269379	86.418846	-545.422668	-148.498123	102.527283	-519.537354	310.950623	1444.546509	-450.816772	-97.052132	1460.417969	-421.296661	107.070114	1464.888428	-403.300537	119.088058	1748.392822	-543.176025	419.982880	1173.158691	-486.186798	-234.995102	1205.554199	-410.393555	386.360718	884.228271	-345.233978	-197.289719	910.023621	-444.948547	84.258446	1059.192871	580.974915	20.996874	900.120911	573.931091	219.089203
-471.176086	212.813950	960.626282	-463.293060	-47.077362	962.680420	-547.529663	227.571350	573.534607	-496.544434	-105.273994	583.223633	-537.863220	267.275726	86.425728	-546.977966	-148.921875	102.899864	-519.524597	310.852509	1444.451050	-450.656006	-97.086189	1460.165039	-421.173828	107.015198	1464.699951	-402.601868	119.040382	1748.109009	-543.523010	419.930847	1173.109131	-486.347595	-235.143372	1205.391846	-410.655640	386.470184	884.234497	-345.774963	-197.438553	909.724487	-444.923248	84.315414	1059.121826	581.180115	21.095449	900.139587	574.079407	219.159576
-471.232849	212.891373	960.605286	-463.284393	-47.040665	962.579712	-547.300903	227.493988	573.489197	-496.720978	-105.563622	583.233154	-537.794678	267.285767	86.422546	-547.171509	-148.978745	102.945015	-519.540100	310.721954	1444.312134	-450.525726	-97.140594	1459.902100	-421.045135	106.974510	1464.518433	-401.897156	118.952087	1747.831299	-543.887634	419.826019	1172.998779	-486.484406	-235.273056	1205.239258	-410.947266	386.661560	884.233398	-346.280670	-197.601746	909.395691	-444.908600	84.349098	1059.052490	581.327881	21.122459	900.144653	574.220215	219.188736
-471.275085	212.988922	960.565613	-463.236450	-47.009773	962.499939	-547.385193	227.728989	573.538818	-496.571198	-105.429840	583.220581	-537.918762	267.310913	86.411217	-547.053650	-148.947632	102.930420	-519.582458	310.605133	1444.161743	-450.460754	-97.169571	1459.584473	-420.905548	106.932732	1464.348022	-401.214294	118.873131	1747.561401	-544.265381	419.758636	1172.920166	-486.621338	-235.410645	1205.077271	-411.335388	386.855042	884.181763	-346.759186	-197.784042	909.052551	-444.876221	84.406540	1058.986084	581.481201	21.201168	900.131287	574.344971	219.247116
-471.301849	213.099243	960.534424	-463.149536	-47.001190	962.371826	-547.299377	227.750168	573.550964	-496.504913	-105.410240	583.198242	-537.891174	267.324677	86.426514	-547.105408	-148.963303	102.937401	-519.615173	310.508240	1443.981079	-450.352936	-97.226875	1459.293701	-420.740479	106.869965	1464.183228	-400.566956	118.801872	1747.296875	-544.706238	419.697784	1172.850220	-486.774536	-235.518066	1204.871094	-411.752838	387.091797	884.135193	-347.330109	-198.040314	908.649719	-444.820282	84.439674	1058.900879	581.688599	21.264046	900.164612	574.485596	219.255005
-471.362701	213.167679	960.476929	-463.078125	-47.036877	962.296265	-547.276001	227.778412	573.560486	-496.481598	-105.481483	583.179443	-537.911316	267.327576	86.429642	-547.157043	-148.979706	102.941147	-519.666443	310.409271	1443.819946	-450.240662	-97.294678	1459.020386	-420.533356	106.851173	1464.022827	-399.892456	118.698051	1747.030640	-545.203552	419.630096	1172.767090	-486.943481	-235.619904	1204.715942	-412.186493	387.327728	884.048096	-347.866425	-198.272766	908.275269	-444.786926	84.460976	1058.827759	581.842529	21.296747	900.154907	574.617554	219.299606
-471.411865	213.266556	960.447327	-462.999542	-47.055897	962.215820	-547.251282	227.835922	573.562988	-495.897644	-104.834831	583.066345	-537.938354	267.346497	86.429573	-546.802185	-148.868271	102.849762	-519.664124	310.342651	1443.669434	-449.961700	-97.423347	1458.765137	-420.335663	106.801941	1463.863770	-399.165314	118.704880	1746.820068	-545.648010	419.568939	1172.700195	-487.082520	-235.636536	1204.492554	-412.580505	387.430023	883.980225	-348.317932	-198.445450	907.965637	-444.761597	84.492561	1058.770508	581.992126	21.331072	900.147583	574.750061	219.306854
-471.456970	213.385986	960.406982	-462.952606	-47.063946	962.152039	-547.272156	227.870926	573.583435	-496.169403	-105.390877	583.155090	-537.981689	267.367645	86.399490	-547.199158	-148.979019	102.930817	-519.655273	310.262482	1443.501099	-449.958344	-97.424637	1458.460083	-420.144928	106.779182	1463.682373	-398.520630	118.626633	1746.553711	-546.167908	419.446777	1172.566040	-487.279205	-235.726425	1204.286987	-413.037598	387.585846	883.887756	-348.855743	-198.663956	907.566284	-444.738129	84.547424	1058.713257	582.138184	21.376163	900.170959	574.859558	219.361145
-471.503265	213.549042	960.376343	-462.939789	-47.069622	962.052307	-547.335449	227.982437	573.605957	-496.035706	-105.436821	583.127808	-537.994141	267.364990	86.413528	-546.567383	-148.660660	102.807114	-519.642456	310.227539	1443.393555	-449.817932	-97.457909	1458.214478	-419.964081	106.734009	1463.512817	-397.856262	118.550156	1746.289795	-546.654114	419.399994	1172.473145	-487.503723	-235.772766	1204.088135	-413.637512	387.793488	883.785950	-349.507019	-199.013138	907.107117	-444.721191	84.605553	1058.640503	582.229675	21.352379	900.150269	574.959106	219.361206
-471.571716	213.623489	960.322876	-462.905579	-47.086639	961.990234	-547.418091	228.038513	573.627686	-495.791199	-105.395737	583.111450	-538.042358	267.390900	86.426010	-547.132507	-148.942093	102.972313	-519.572327	310.190613	1443.292114	-449.629425	-97.538033	1457.958618	-419.823883	106.714241	1463.357178	-397.206848	118.463745	1746.006836	-547.170532	419.299530	1172.420410	-487.719696	-235.809250	1203.909302	-414.216125	387.898651	883.702637	-350.046082	-199.236832	906.734436	-444.707703	84.640404	1058.575562	582.394348	21.422127	900.147644	575.076416	219.409332
-471.649872	213.642807	960.257202	-462.828552	-47.137085	961.908630	-547.667847	228.276749	573.670654	-495.645782	-105.398476	583.090088	-538.214844	267.437439	86.450951	-547.167908	-148.973953	103.006325	-519.496887	310.134033	1443.188843	-449.476501	-97.606209	1457.711670	-419.672241	106.685066	1463.173462	-396.537445	118.362289	1745.731445	-547.702026	419.278351	1172.446289	-487.952759	-235.828705	1203.696289	-414.902313	388.112427	883.587830	-350.492432	-199.401230	906.456238	-444.676117	84.632988	1058.494385	582.495972	21.399448	900.140625	575.163574	219.430405
-471.725525	213.683640	960.195007	-462.815643	-47.086861	961.787476	-547.702026	228.266357	573.658081	-495.488770	-105.411873	582.991272	-538.186646	267.432617	86.431412	-547.158386	-148.975006	103.009003	-519.356140	310.075317	1443.130371	-449.256042	-97.686867	1457.492310	-419.524841	106.659309	1462.995728	-395.904968	118.296410	1745.492676	-548.192139	419.241974	1172.485474	-488.199066	-235.784546	1203.504395	-415.643616	388.300049	883.524109	-350.994537	-199.604904	906.105286	-444.663361	84.665634	1058.392700	582.630798	21.446768	900.149963	575.256042	219.446472
-470.588257	212.185684	959.980774	-459.090363	-49.151196	963.785583	-546.964905	227.439331	573.438416	-495.320984	-105.292397	583.697937	-537.646423	267.360016	86.345718	-547.179138	-148.941254	103.012001	-519.257507	310.031372	1443.082397	-449.093903	-97.738022	1457.288574	-419.351196	106.629845	1462.877563	-395.311584	118.222778	1745.295654	-548.633057	419.163147	1172.485718	-488.435638	-235.825012	1203.352539	-416.353577	388.495270	883.430725	-351.607483	-199.920471	905.722290	-442.972260	83.899559	1059.433960	582.694275	21.408688	900.146606	575.350098	219.447464
-470.626984	212.140030	959.921204	-458.937683	-49.295261	963.828735	-547.020813	227.402802	573.460754	-495.202545	-105.248825	583.674622	-537.678101	267.368408	86.348564	-547.139404	-148.934662	103.016808	-519.159607	309.975586	1443.066650	-448.912476	-97.796326	1457.119507	-419.187622	106.598030	1462.737183	-394.768616	118.151154	1745.150635	-549.053955	419.126953	1172.548340	-488.633759	-235.816025	1203.236694	-417.198547	388.790680	883.303528	-352.101776	-200.136826	905.427612	-442.917511	83.858032	1059.424927	582.762573	21.447853	900.140442	575.421021	219.469055
-470.789581	212.241394	959.895691	-459.150452	-49.111565	963.655090	-547.086914	227.410660	573.462219	-495.180817	-105.300087	583.628845	-537.684814	267.369110	86.337570	-547.228333	-148.959244	103.036842	-519.036743	309.939240	1443.061523	-448.736633	-97.829109	1456.952271	-419.004242	106.551964	1462.588745	-394.276917	118.058456	1745.041016	-549.483826	419.083191	1172.631958	-488.836945	-235.803818	1203.093750	-418.042572	389.097046	883.183350	-352.581146	-200.282623	905.156067	-443.021545	83.945305	1059.307983	582.881226	21.424360	900.143799	575.523865	219.466690
-470.919250	212.356796	959.882324	-459.273010	-48.997532	963.536194	-547.163452	227.351028	573.477173	-495.175049	-105.275040	583.570251	-537.664734	267.366913	86.331657	-547.204224	-148.917130	103.060066	-518.923401	309.866058	1443.052734	-448.545685	-97.888741	1456.813354	-418.798004	106.531693	1462.462646	-393.806396	118.005875	1744.934326	-549.875854	419.073822	1172.684082	-489.016266	-235.809143	1202.979858	-418.862946	389.427307	883.040466	-353.080933	-200.526932	904.882629	-443.084442	84.023865	1059.228394	582.966492	21.418119	900.128357	575.605896	219.485504
-471.012268	212.442627	959.871033	-459.361542	-48.955688	963.458252	-547.243896	227.287827	573.476196	-495.170837	-105.281944	583.548523	-537.682922	267.356384	86.319214	-547.223145	-148.900818	103.041962	-518.842651	309.839966	1443.040161	-448.329498	-97.936623	1456.642456	-418.536377	106.511040	1462.336182	-393.438843	117.923622	1744.913208	-550.224548	419.109894	1172.795410	-489.164520	-235.788696	1202.862427	-419.708191	389.820679	882.924744	-353.610596	-200.762207	904.609070	-443.113647	84.065369	1059.170410	583.077759	21.445881	900.140381	575.678528	219.493607
-471.133484	212.507813	959.831787	-459.430481	-48.901474	963.393799	-547.309265	227.284775	573.499023	-495.130920	-105.199791	583.573792	-537.706360	267.341797	86.335075	-547.188354	-148.903809	103.038918	-518.734497	309.808502	1443.027954	-448.109985	-97.990234	1456.534058	-418.288879	106.500412	1462.229492	-393.087463	117.847214	1744.902832	-550.555359	419.164642	1172.902222	-489.286469	-235.792618	1202.782349	-420.488647	390.116974	882.831787	-354.065399	-200.903503	904.348083	-443.138336	84.122917	1059.102661	583.196838	21.457182	900.130920	575.751831	219.538101
-471.238922	212.604080	959.838013	-459.536469	-48.848129	963.317810	-547.396484	227.235992	573.516541	-495.181763	-105.190590	583.529663	-537.695129	267.340759	86.330559	-547.127930	-148.881104	103.025398	-518.580078	309.754456	1443.014526	-447.840942	-98.023445	1456.421753	-418.045990	106.486382	1462.148560	-392.788025	117.783531	1744.926514	-550.878174	419.174225	1173.017090	-489.381042	-235.790955	1202.697510	-421.401886	390.541199	882.660522	-354.515442	-201.038681	904.108765	-443.157379	84.170288	1059.048706	583.269409	21.493471	900.140991	575.785950	219.541016
-471.361053	212.617737	959.834839	-459.611664	-48.853470	963.305725	-547.457397	227.185806	573.524719	-495.257050	-105.195770	583.560547	-537.733582	267.341278	86.348213	-547.135864	-148.896561	103.008659	-518.416260	309.694336	1443.014404	-447.580505	-98.101181	1456.334961	-417.828613	106.486076	1462.082397	-392.513428	117.717194	1744.977539	-551.171692	419.220367	1173.107666	-489.484314	-235.826828	1202.682983	-422.240570	390.929108	882.519470	-355.022308	-201.246109	903.850586	-443.182343	84.178040	1059.024170	583.387146	21.511011	900.159241	575.855652	219.575867
-471.445862	212.619110	959.830322	-459.645477	-48.870148	963.300598	-547.502625	227.088058	573.513184	-495.351257	-105.216499	583.582886	-537.722107	267.347931	86.353714	-547.194824	-148.932968	103.020126	-518.230286	309.638580	1443.045776	-447.277588	-98.138634	1456.261353	-417.599609	106.477776	1462.033936	-392.319092	117.660965	1745.075073	-551.448669	419.262329	1173.212036	-489.534821	-235.825058	1202.657471	-423.080933	391.282745	882.387085	-355.485016	-201.478622	903.629883	-443.159912	84.177773	1059.000366	583.487427	21.489807	900.179199	575.934082	219.546249
-471.534058	212.580750	959.828979	-459.670898	-48.877071	963.318420	-547.552551	227.077560	573.516418	-495.479614	-105.271530	583.646362	-537.709656	267.363037	86.351753	-547.205688	-148.938004	103.007980	-517.999268	309.602539	1443.075928	-446.958435	-98.147377	1456.224976	-417.375488	106.476479	1461.980347	-392.212738	117.627785	1745.196533	-551.692261	419.297791	1173.334961	-489.583160	-235.864273	1202.691650	-423.919464	391.617279	882.296631	-355.903351	-201.635803	903.428711	-443.160797	84.170288	1058.995361	583.618347	21.541767	900.195801	576.021667	219.552292
-471.617767	212.576050	959.836731	-459.731781	-48.873402	963.307434	-547.606445	227.050964	573.516174	-495.578186	-105.249390	583.636169	-537.747803	267.365509	86.328827	-546.649841	-148.636688	102.842163	-517.805115	309.561981	1443.091431	-446.662567	-98.173607	1456.197021	-417.141174	106.485947	1461.931641	-392.166870	117.601906	1745.371338	-551.970764	419.356995	1173.480225	-489.613678	-235.911026	1202.720459	-424.780060	392.004181	882.159058	-356.301300	-201.712036	903.301453	-443.166443	84.167641	1058.978516	583.683472	21.563398	900.192200	576.070190	219.556747
-471.683807	212.531189	959.851807	-459.768616	-48.836666	963.308350	-547.656433	227.015503	573.494385	-495.674683	-105.251053	583.631042	-537.733643	267.390015	86.328506	-547.212830	-148.943085	102.973167	-517.624756	309.541107	1443.133423	-446.365753	-98.206383	1456.185913	-416.899261	106.493027	1461.868774	-392.202148	117.613480	1745.594727	-552.250427	419.414490	1173.636719	-489.630920	-235.947357	1202.778687	-425.673981	392.366211	881.997131	-356.669312	-201.789978	903.204163	-443.153809	84.164268	1058.971680	583.768494	21.577234	900.215332	576.108398	219.539978
-471.765717	212.481354	959.844238	-459.801788	-48.825886	963.289978	-547.698730	226.912308	573.465637	-495.757080	-105.206688	583.638672	-537.761047	267.402313	86.334267	-547.280579	-148.951340	102.957039	-517.412598	309.503387	1443.163208	-446.079681	-98.221825	1456.190430	-416.658661	106.465721	1461.840576	-392.270691	117.641632	1745.806641	-552.521851	419.471924	1173.770264	-489.599457	-236.023956	1202.833008	-426.514374	392.705383	881.855835	-357.021057	-201.877197	903.113953	-443.145325	84.148285	1058.943237	583.826599	21.527206	900.205566	576.173462	219.540344
-471.891724	212.412369	959.844299	-459.869049	-48.781052	963.227051	-547.759705	226.886520	573.458557	-495.840668	-105.159637	583.581238	-537.785278	267.387177	86.329788	-547.221008	-148.938904	102.953621	-517.175659	309.476990	1443.176880	-445.743164	-98.213585	1456.222168	-416.413574	106.447563	1461.814697	-392.432556	117.631226	1746.076172	-552.764404	419.511505	1173.908936	-489.565735	-236.066513	1202.907471	-427.348907	393.044373	881.724670	-357.354462	-201.982544	903.016418	-443.152710	84.122681	1058.891357	583.900818	21.503054	900.228943	576.207214	219.516556
-471.953522	212.375320	959.873535	-459.936554	-48.769039	963.232727	-547.821960	226.833191	573.480530	-495.936371	-105.119347	583.589905	-537.797424	267.388580	86.324272	-547.253723	-148.913605	102.931442	-516.879761	309.462036	1443.226074	-445.419098	-98.228531	1456.244751	-416.173981	106.402588	1461.771484	-392.607574	117.657059	1746.352905	-552.964172	419.502563	1174.010498	-489.525696	-236.148956	1203.015625	-428.170654	393.374725	881.559326	-357.747650	-202.127670	902.899658	-443.149353	84.104240	1058.893066	584.003174	21.531578	900.229309	576.265808	219.521027
-471.993591	212.306168	959.858948	-459.960175	-48.844757	963.240356	-547.838196	226.721802	573.449341	-495.975647	-105.066162	583.633118	-537.750610	267.378845	86.289093	-547.158142	-148.887924	102.920952	-516.632507	309.446136	1443.239624	-445.114838	-98.263756	1456.279541	-415.949860	106.391991	1461.754883	-392.801270	117.705406	1746.598755	-553.131531	419.551788	1174.132080	-489.465240	-236.224518	1203.096802	-428.972565	393.713043	881.390503	-358.083740	-202.192337	902.825073	-443.117035	84.044235	1058.874268	584.099792	21.578716	900.240662	576.291931	219.556534
-472.059784	212.276703	959.886902	-460.022919	-48.834484	963.238464	-547.900024	226.673737	573.454163	-496.052063	-105.008537	583.608398	-537.835632	267.390411	86.334480	-547.154846	-148.863525	102.931747	-516.376282	309.410919	1443.242676	-444.822906	-98.270454	1456.324585	-415.739960	106.359344	1461.718018	-393.048431	117.713516	1746.914185	-553.270630	419.593079	1174.222656	-489.389984	-236.296402	1203.226929	-429.729675	393.962036	881.257019	-358.374512	-202.243225	902.759094	-443.107819	84.027328	1058.870117	584.212280	21.580956	900.239014	576.367554	219.522385
-472.116913	212.182236	959.881775	-460.015198	-48.911400	963.274841	-547.974365	226.561646	573.462769	-496.146912	-104.958534	583.650146	-537.826355	267.391998	86.344254	-547.119812	-148.821518	102.915062	-516.090820	309.427216	1443.306519	-444.506836	-98.292824	1456.398682	-415.531219	106.351852	1461.718384	-393.276154	117.769333	1747.173584	-553.356628	419.605988	1174.320068	-489.297729	-236.388855	1203.334839	-430.451294	394.224060	881.087830	-358.609772	-202.249496	902.715332	-443.075348	83.965431	1058.871704	584.245056	21.584923	900.234009	576.382202	219.532013
-472.095734	212.101486	959.901978	-459.969452	-49.036785	963.352356	-548.017151	226.468979	573.494995	-496.336731	-105.045830	583.712585	-537.856384	267.358490	86.348900	-547.162170	-148.791092	102.952713	-515.963562	309.273285	1443.173828	-444.234192	-98.280373	1456.469849	-415.352570	106.351273	1461.717773	-393.502441	117.824638	1747.397827	-553.476257	419.652466	1174.388306	-489.223175	-236.438492	1203.435669	-431.147675	394.427612	880.917114	-358.831451	-202.278748	902.701416	-443.004395	83.887093	1058.911011	584.290405	21.574236	900.239136	576.394470	219.533752
-472.131836	212.023193	959.922852	-459.950012	-49.120766	963.409424	-548.072815	226.368988	573.501282	-496.412384	-104.971779	583.769592	-537.898560	267.344635	86.318748	-547.161743	-148.770874	102.927780	-515.714783	309.254669	1443.189331	-443.973724	-98.286690	1456.540283	-415.187500	106.372398	1461.734009	-393.702606	117.859901	1747.598145	-553.556702	419.659027	1174.479614	-489.116669	-236.493057	1203.557617	-431.904663	394.768158	880.738708	-359.024719	-202.254913	902.705078	-442.970459	83.826118	1058.939575	584.328796	21.566502	900.244202	576.433228	219.521561
-472.114868	211.981003	959.975586	-459.915497	-49.176216	963.458496	-548.126343	226.284790	573.515076	-496.485718	-104.925758	583.823486	-537.924377	267.336212	86.342621	-547.172729	-148.742996	102.917572	-515.500122	309.240692	1443.176758	-443.604065	-98.368523	1456.632568	-415.037567	106.361946	1461.745239	-393.850555	117.895454	1747.794922	-553.632507	419.672791	1174.543213	-489.041321	-236.525986	1203.686768	-432.607117	395.036377	880.569641	-359.192902	-202.250427	902.692383	-442.918091	83.778503	1058.984131	584.338501	21.532177	900.243530	576.453064	219.477310
-472.090546	211.927490	959.975342	-459.895569	-49.250164	963.498047	-548.197937	226.265320	573.512939	-496.568085	-104.893974	583.822998	-537.993286	267.330627	86.345688	-547.113220	-148.717239	102.902489	-515.175842	309.340820	1443.308228	-443.409668	-98.352608	1456.704956	-414.879242	106.378227	1461.758545	-393.958801	117.930290	1747.943604	-553.655945	419.604095	1174.600342	-488.968842	-236.538132	1203.749878	-433.150421	395.165558	880.426758	-359.282806	-202.220322	902.692749	-442.866974	83.730286	1058.996460	584.388306	21.531525	900.242188	576.455200	219.482513
-472.114990	211.850845	959.991821	-459.882568	-49.321781	963.527161	-548.175049	226.172165	573.527344	-496.644348	-104.900795	583.817139	-538.015076	267.297363	86.342804	-547.181152	-148.711212	102.907883	-514.976440	309.335876	1443.276245	-443.264099	-98.357521	1456.762207	-414.735931	106.384247	1461.752319	-394.007538	117.992233	1748.021606	-553.706543	419.608948	1174.617432	-488.919403	-236.536789	1203.848022	-433.688843	395.342285	880.246338	-359.396729	-202.223221	902.704407	-442.833710	83.665916	1059.009766	584.443542	21.522997	900.236755	576.487305	219.478683
-472.496002	212.290268	960.049011	-460.900726	-48.672791	962.729858	-548.336304	226.315536	573.594666	-496.648285	-104.922523	583.588806	-538.191956	267.290588	86.364578	-547.171143	-148.712616	102.907249	-514.818787	309.346741	1443.209717	-443.068787	-98.358505	1456.813721	-414.602905	106.389069	1461.736816	-393.987671	118.019279	1748.104858	-553.748474	419.594513	1174.597656	-488.899292	-236.539658	1203.915283	-434.239899	395.474426	880.060913	-359.451080	-202.191986	902.720825	-443.211578	83.850662	1058.570679	584.473877	21.518511	900.253601	576.494202	219.484131
-472.555176	212.224457	960.025391	-461.002716	-48.662338	962.661011	-548.213318	226.207260	573.552490	-496.568573	-104.903801	583.571899	-538.161560	267.287811	86.368134	-547.102051	-148.687805	102.916023	-514.642822	309.377167	1443.171387	-442.956848	-98.353516	1456.876587	-414.457520	106.398170	1461.724121	-393.937012	118.021225	1748.195679	-553.792236	419.593842	1174.576294	-488.876953	-236.506241	1203.955933	-434.709839	395.579681	879.871826	-359.452515	-202.146255	902.781616	-443.220367	83.805878	1058.507446	584.523926	21.534847	900.259033	576.519043	219.477005
-472.522827	212.153336	960.030273	-460.979553	-48.792599	962.724792	-548.057800	226.145248	573.541077	-496.498291	-104.938835	583.593018	-538.207703	267.268982	86.415512	-547.015564	-148.635239	102.943626	-514.495667	309.391174	1443.097412	-442.836212	-98.331680	1456.955811	-414.344025	106.408798	1461.690063	-393.806458	118.034966	1748.203857	-553.845947	419.580292	1174.526001	-488.887024	-236.468613	1204.053223	-435.150085	395.609100	879.662598	-359.463196	-202.132126	902.856750	-443.173492	83.726616	1058.536743	584.526489	21.523039	900.268433	576.516541	219.466965
-472.453949	212.044113	960.036743	-460.902161	-48.871548	962.789551	-547.813599	225.996185	573.497375	-496.470795	-105.055008	583.615417	-538.173157	267.244385	86.397102	-547.056458	-148.619812	103.000771	-514.502136	309.287537	1442.858521	-442.741150	-98.313843	1457.001099	-414.210327	106.411118	1461.672729	-393.609863	118.068077	1748.185547	-553.924683	419.601685	1174.438232	-488.922943	-236.389343	1204.099976	-435.512024	395.568756	879.483704	-359.444580	-202.056625	902.938171	-443.096863	83.655388	1058.570923	584.538757	21.498270	900.276306	576.526611	219.461548
-472.425781	211.919708	960.040405	-460.821686	-49.018799	962.858643	-547.602844	225.959122	573.473267	-496.429199	-105.101814	583.663208	-538.216919	267.238739	86.421188	-547.088684	-148.609543	103.013939	-514.263611	309.430389	1442.945679	-442.689148	-98.300774	1457.039795	-414.099640	106.421570	1461.640259	-393.365265	118.098206	1748.102661	-553.944763	419.523071	1174.394531	-488.997772	-236.316620	1204.116699	-435.818817	395.479584	879.350525	-359.330261	-201.951950	903.046753	-443.040009	83.548569	1058.606201	584.498718	21.446077	900.266907	576.501770	219.414398
-472.388031	211.832230	960.028137	-460.778534	-49.147797	962.881775	-547.351074	225.887711	573.433533	-496.345612	-105.126747	583.713562	-538.171997	267.215668	86.416023	-547.006165	-148.566437	103.044647	-514.161926	309.436432	1442.858521	-442.636108	-98.286819	1457.079468	-413.993225	106.444359	1461.615601	-393.066376	118.140282	1747.998779	-554.008789	419.468781	1174.305908	-489.093933	-236.218674	1204.143799	-436.089386	395.365662	879.170288	-359.279449	-201.898682	903.121826	-442.989777	83.454071	1058.608887	584.581848	21.277905	900.274231	576.690002	218.925385
-472.351288	211.786011	960.019836	-460.764038	-49.237595	962.879028	-547.109924	225.843048	573.422363	-496.338959	-105.181351	583.652344	-538.217590	267.242371	86.437668	-546.984375	-148.540207	103.043587	-514.217529	309.339630	1442.632202	-442.701080	-98.231415	1457.114868	-413.929321	106.455269	1461.576416	-392.717621	118.184898	1747.841919	-554.099243	419.438080	1174.171265	-489.212860	-236.160049	1204.156250	-436.326477	395.249298	879.039307	-359.188354	-201.822891	903.232910	-442.950073	83.386368	1058.599976	584.658997	21.304684	900.277100	576.692810	218.919754
-472.281830	211.683472	960.020264	-460.673309	-49.359474	962.908813	-546.874390	225.835739	573.405396	-496.321869	-105.224701	583.713196	-538.241882	267.222168	86.424728	-547.041931	-148.537399	103.033287	-514.001892	309.472290	1442.727539	-442.705231	-98.242065	1457.135254	-413.875946	106.455551	1461.547729	-392.314148	118.234985	1747.640869	-554.161133	419.290802	1174.056030	-489.343201	-236.099579	1204.171143	-436.501282	395.075531	878.898926	-359.092499	-201.741531	903.326660	-442.865875	83.287010	1058.613770	584.485535	21.329706	900.252930	576.490784	219.340408
-472.240112	211.604782	960.026794	-460.621674	-49.533752	962.963257	-546.648865	225.878189	573.403259	-496.334320	-105.273911	583.744324	-538.278809	267.251587	86.474991	-546.998474	-148.525269	103.046516	-513.955261	309.494690	1442.632202	-442.711395	-98.236984	1457.184448	-413.811615	106.439125	1461.523071	-391.803650	118.332886	1747.380859	-554.229614	419.184723	1173.967163	-489.439148	-235.996033	1204.196899	-436.640411	394.883514	878.785706	-358.992126	-201.659500	903.439880	-442.814362	83.178673	1058.642700	584.540161	21.357090	900.282776	576.483276	219.334641
-472.150757	211.505981	960.053101	-460.578369	-49.617771	963.002747	-546.408875	225.895630	573.403198	-496.353577	-105.320724	583.751282	-538.314575	267.254150	86.500900	-546.982239	-148.515625	103.051552	-513.881104	309.475616	1442.579346	-442.738037	-98.278519	1457.260376	-413.782288	106.429840	1461.518799	-391.240814	118.353966	1747.153076	-554.276062	419.042358	1173.849487	-489.509796	-235.947403	1204.258911	-436.753265	394.698608	878.709595	-358.884186	-201.584457	903.560547	-442.750153	83.088005	1058.676147	584.505737	21.293337	900.300354	576.461182	219.299484
-471.987213	211.387863	960.084534	-460.375183	-49.831707	963.171570	-546.190735	225.894943	573.427551	-496.358002	-105.435486	583.845276	-538.336060	267.251740	86.538177	-546.983154	-148.507996	103.115158	-513.999939	309.343994	1442.352417	-442.807617	-98.292580	1457.320557	-413.787994	106.414169	1461.510864	-390.626556	118.460136	1746.831055	-554.343994	418.953156	1173.744751	-489.594604	-235.906479	1204.338745	-436.827301	394.449554	878.648193	-358.811340	-201.524506	903.670288	-442.620483	82.973633	1058.788086	584.501587	21.288912	900.322083	576.444031	219.258667
-471.940125	211.247894	960.070801	-460.330383	-49.966652	963.253662	-545.920776	225.923981	573.377197	-496.294678	-105.462662	583.893311	-538.321655	267.263214	86.539444	-546.924316	-148.470566	103.109596	-514.005066	309.332001	1442.274292	-442.899231	-98.300911	1457.385132	-413.775848	106.387291	1461.500610	-390.021057	118.512924	1746.552979	-554.358521	418.817352	1173.630737	-489.646088	-235.901154	1204.395264	-436.837189	394.191376	878.589172	-358.735748	-201.455261	903.803345	-442.581329	82.871368	1058.823120	584.479309	21.250906	900.308960	576.440186	219.241241
-471.821869	211.159012	960.080627	-460.288422	-50.097717	963.277222	-545.698181	225.937698	573.395386	-496.200897	-105.452446	583.897034	-538.362732	267.260895	86.541710	-546.906982	-148.441254	103.123367	-514.051453	309.330750	1442.207886	-443.017212	-98.295311	1457.463135	-413.770081	106.344460	1461.468262	-389.382629	118.637344	1746.234741	-554.367981	418.649139	1173.532837	-489.678894	-235.895752	1204.445435	-436.806000	393.882660	878.548279	-358.599915	-201.401581	903.956543	-442.507690	82.759003	1058.841431	584.494141	21.249235	900.312317	576.411682	219.227966
-471.796173	211.022324	960.079163	-460.351990	-50.180542	963.260803	-545.477905	225.891937	573.356384	-496.151733	-105.525162	583.922119	-538.365051	267.308563	86.558479	-546.852234	-148.413849	103.157135	-514.071716	309.294922	1442.131714	-443.132324	-98.332611	1457.481812	-413.789917	106.289604	1461.450684	-388.754852	118.773674	1745.911499	-554.388733	418.467957	1173.388550	-489.725983	-235.943527	1204.505737	-436.697510	393.552917	878.497742	-358.501831	-201.387833	904.099731	-442.494537	82.637405	1058.824951	584.456787	21.191906	900.313721	576.376282	219.197647
-471.736633	210.909500	960.069336	-460.392059	-50.299809	963.256287	-545.253723	225.850021	573.356750	-496.085297	-105.572342	583.916321	-538.432739	267.305054	86.561943	-546.821045	-148.404816	103.144615	-514.105652	309.255829	1442.069336	-443.226471	-98.368668	1457.535889	-413.789276	106.215157	1461.394043	-388.144775	118.910812	1745.604248	-554.396667	418.289764	1173.250000	-489.745789	-236.013962	1204.542358	-436.567657	393.204590	878.477173	-358.407898	-201.377853	904.233704	-442.467621	82.514977	1058.813721	584.441772	21.147575	900.313599	576.380188	219.137222
-471.665466	210.793854	960.081787	-460.384888	-50.403374	963.272400	-545.064148	225.823700	573.354004	-496.061310	-105.662308	583.915894	-538.504578	267.302643	86.602295	-546.821472	-148.396118	103.146469	-514.115967	309.208435	1441.987305	-443.292999	-98.424873	1457.546387	-413.780579	106.143517	1461.375854	-387.505219	119.065269	1745.345825	-554.375793	418.081482	1173.123657	-489.790955	-236.098450	1204.570801	-436.349213	392.822205	878.488037	-358.299286	-201.408569	904.366943	-442.427124	82.401123	1058.827759	584.426758	21.079636	900.306458	576.359924	219.112915
-471.628052	210.640350	960.111694	-460.405731	-50.543087	963.304749	-544.886414	225.808975	573.389099	-495.992737	-105.705589	583.907471	-538.577332	267.280762	86.610237	-546.809509	-148.383820	103.169632	-514.125732	309.125488	1441.910767	-443.351929	-98.469933	1457.561523	-413.785706	106.078178	1461.317993	-386.946472	119.173317	1745.044189	-554.383850	417.889984	1172.997803	-489.837921	-236.222305	1204.623047	-436.113556	392.397034	878.465881	-358.181335	-201.401108	904.502808	-442.408508	82.250694	1058.856567	584.758240	21.443098	900.358826	576.383057	219.203430
-471.619904	210.482697	960.093506	-460.420441	-50.710285	963.321411	-544.665222	225.766907	573.375183	-495.977417	-105.789734	583.899475	-538.593384	267.265533	86.637787	-546.812988	-148.378891	103.174156	-513.977356	309.202118	1441.990479	-443.392761	-98.523117	1457.552979	-413.794128	105.969116	1461.280273	-386.393005	119.297096	1744.732178	-554.364502	417.682800	1172.902588	-489.893646	-236.348740	1204.651611	-435.907745	392.014618	878.465149	-358.093842	-201.431702	904.612427	-442.414276	82.098961	1058.856079	584.389221	21.014172	900.315735	576.301025	219.045197
-471.593750	210.360825	960.098022	-460.435913	-50.904800	963.329956	-544.471802	225.721558	573.341370	-496.006805	-105.952454	583.927185	-538.621277	267.274048	86.642319	-546.905273	-148.370270	103.213127	-513.932556	309.165131	1441.892212	-443.441956	-98.569099	1457.537964	-413.794678	105.881561	1461.205933	-385.895142	119.350449	1744.496582	-554.341064	417.496948	1172.768066	-489.956055	-236.509796	1204.694580	-435.631622	391.572021	878.468933	-357.997589	-201.474106	904.751770	-442.415131	81.937660	1058.864258	584.366638	20.941710	900.340332	576.288269	218.980179
-471.566589	210.250107	960.112976	-460.453949	-51.099125	963.388733	-544.280457	225.686264	573.305176	-495.870789	-105.956169	583.964783	-538.658752	267.279938	86.641457	-546.854248	-148.345398	103.248085	-513.876404	309.104218	1441.789307	-443.458954	-98.651039	1457.510986	-413.786713	105.795387	1461.142090	-385.435455	119.450111	1744.208496	-554.304260	417.309601	1172.622803	-490.029327	-236.651550	1204.718262	-435.355743	391.144592	878.461060	-357.908203	-201.518051	904.871704	-442.435211	81.795662	1058.906860	584.382568	20.771172	900.338196	576.398376	218.505951
-471.586090	210.144821	960.102905	-460.506439	-51.330334	963.421509	-544.077332	225.622787	573.281555	-495.872772	-106.163261	584.000366	-538.684570	267.297211	86.629623	-546.968018	-148.363327	103.275406	-513.775146	309.057220	1441.705078	-443.490448	-98.732193	1457.467896	-413.766296	105.706779	1461.045654	-385.047119	119.478790	1744.003174	-554.235474	417.147675	1172.474243	-490.111542	-236.838104	1204.747925	-435.094421	390.743011	878.448608	-357.831421	-201.608002	904.978149	-442.468109	81.639420	1058.917114	584.389404	20.758820	900.325745	576.367310	218.448364
-471.573578	210.048126	960.094543	-460.567780	-51.463024	963.408447	-543.934937	225.663345	573.273621	-495.783478	-106.230316	583.929993	-538.739258	267.305176	86.634903	-546.875427	-148.332397	103.277428	-513.641785	308.997406	1441.609863	-443.514526	-98.819565	1457.409424	-413.736755	105.594330	1460.955322	-384.688568	119.501442	1743.795532	-554.124695	416.985260	1172.342529	-490.168030	-237.027802	1204.761353	-434.760437	390.243561	878.443115	-357.755646	-201.698318	905.074707	-442.481232	81.516449	1058.903931	584.356812	20.712503	900.334717	576.312500	218.424637
-471.610901	209.946121	960.097839	-460.654022	-51.667404	963.431641	-543.795288	225.687454	573.255676	-495.710388	-106.321083	583.909790	-538.803894	267.347015	86.663986	-546.878357	-148.332626	103.284950	-513.513855	308.905945	1441.485840	-443.552063	-98.898651	1457.363770	-413.700348	105.478386	1460.860107	-384.360840	119.518951	1743.608398	-554.020996	416.823608	1172.212646	-490.234039	-237.205276	1204.795898	-434.423492	389.760010	878.431763	-357.683594	-201.854950	905.166199	-442.534576	81.365715	1058.915039	584.325745	20.618011	900.315369	576.307739	218.332245
-471.616150	209.764374	960.070129	-460.678223	-51.859974	963.476807	-543.610779	225.671066	573.225525	-495.659149	-106.422867	583.889954	-538.838135	267.412506	86.662270	-546.912170	-148.383560	103.278961	-513.313416	308.804382	1441.399536	-443.562592	-98.970306	1457.313232	-413.655640	105.365921	1460.759888	-384.056396	119.519897	1743.432373	-553.873352	416.636505	1172.083740	-490.315430	-237.346375	1204.810425	-434.088226	389.311859	878.430542	-357.641785	-202.044312	905.235413	-442.552521	81.203651	1058.923950	584.283081	20.549603	900.317200	576.266846	218.286148
-471.689392	209.603867	960.045532	-460.814697	-51.990108	963.453613	-543.553711	225.735306	573.241516	-495.620453	-106.552055	583.869873	-538.923157	267.464874	86.691444	-546.838867	-148.363480	103.282898	-513.106628	308.699585	1441.326172	-443.545624	-99.022194	1457.302734	-413.750702	105.274254	1460.834351	-383.777222	119.489952	1743.274414	-553.677673	416.506348	1171.944336	-490.394989	-237.490875	1204.848755	-433.700897	388.878510	878.437317	-357.529205	-202.219772	905.361450	-442.626526	81.054604	1058.892700	584.245911	20.507414	900.325989	576.202332	218.226166
-471.701660	209.418564	960.024170	-460.829163	-52.169975	963.472656	-543.461487	225.710175	573.228577	-495.635101	-106.723869	583.869690	-538.939575	267.470673	86.678658	-546.905273	-148.380081	103.312439	-512.996521	308.600891	1441.216064	-443.562988	-99.116508	1457.288086	-413.556793	105.134087	1460.585205	-383.521606	119.436562	1743.129639	-553.465027	416.339447	1171.793457	-490.488617	-237.663162	1204.870117	-433.296844	388.405640	878.416199	-357.449371	-202.458832	905.500671	-442.643524	80.886719	1058.892090	584.205261	20.455984	900.338989	576.165100	218.178299
-471.740723	209.263260	960.015808	-460.889893	-52.314323	963.484741	-543.418823	225.732193	573.191711	-495.573944	-106.875389	583.878113	-539.013733	267.500763	86.688843	-546.880127	-148.388794	103.334900	-512.874207	308.499664	1441.153198	-443.583832	-99.164352	1457.282593	-413.513885	105.008125	1460.514648	-383.284943	119.362350	1742.958862	-553.260925	416.219391	1171.651611	-490.608551	-237.828049	1204.917480	-433.085266	387.890625	878.265564	-357.367676	-202.708878	905.665039	-442.707031	80.742111	1058.897095	584.179321	20.405001	900.352478	576.127014	218.143021
-471.784119	209.048035	960.031982	-460.913635	-52.474804	963.506897	-543.328003	225.633453	573.151367	-495.510132	-106.933624	583.880798	-539.028625	267.523438	86.684273	-546.834351	-148.367783	103.330315	-512.746155	308.374634	1441.089111	-443.625122	-99.235085	1457.265015	-413.457794	104.884499	1460.451782	-383.055420	119.281487	1742.812256	-553.016602	415.963898	1171.477173	-490.746918	-238.001495	1204.973267	-432.424316	387.552460	878.463074	-357.340057	-203.014572	905.800598	-442.761292	80.557938	1058.921265	584.183289	20.391693	900.352783	576.083008	218.114731
-471.872040	208.873459	960.052673	-461.045776	-52.712135	963.501282	-543.228943	225.488449	573.113220	-495.452118	-107.080795	583.915222	-539.041321	267.491882	86.675560	-546.838196	-148.384186	103.353210	-512.568542	308.241821	1441.021362	-443.641052	-99.327499	1457.253540	-413.600769	104.862617	1460.638184	-382.787537	119.183388	1742.671753	-552.808350	415.777649	1171.371826	-490.916260	-238.181946	1205.012573	-431.989197	387.125458	878.506653	-357.349060	-203.358154	905.927368	-442.872192	80.337654	1058.929321	584.113953	20.289562	900.335327	576.035095	218.042862
-471.917206	208.741531	960.107666	-461.149902	-52.931110	963.494019	-543.181152	225.386703	573.112244	-495.380981	-107.236267	583.896912	-539.074158	267.484314	86.679413	-546.879761	-148.408493	103.375916	-512.417786	308.106537	1440.951294	-443.683136	-99.418068	1457.218262	-413.586029	104.690346	1460.603882	-382.549591	119.077042	1742.558228	-552.628845	415.629639	1171.289551	-491.085602	-238.382065	1205.029907	-431.565826	386.749573	878.541138	-357.385742	-203.680939	906.025024	-442.946045	80.133064	1058.953613	584.072571	20.223524	900.330383	576.000244	217.971252
-471.985870	208.519470	960.096252	-461.257324	-53.145298	963.488953	-543.099426	225.312485	573.097778	-495.272522	-107.330673	583.868103	-539.101501	267.439636	86.729530	-546.884094	-148.398392	103.384232	-512.247253	307.944153	1440.915894	-443.724060	-99.539467	1457.209473	-413.523529	104.529518	1460.567017	-382.347778	118.985123	1742.483154	-552.455566	415.528900	1171.236816	-491.247284	-238.556259	1205.090942	-431.391846	386.246338	878.365967	-357.458801	-204.058731	906.101318	-443.021545	79.914337	1058.942383	584.062378	20.149771	900.336243	575.978943	217.918243
-472.059998	208.380661	960.142090	-461.390717	-53.375488	963.484680	-543.076843	225.251633	573.123047	-495.318329	-107.544350	583.818481	-539.155090	267.438843	86.757935	-546.919800	-148.445526	103.403870	-512.240906	307.659393	1440.676514	-443.741455	-99.695267	1457.186890	-413.473541	104.327072	1460.536865	-382.169678	118.876137	1742.420654	-552.211853	415.332733	1171.085205	-491.407013	-238.763443	1205.160156	-430.689972	386.032257	878.586487	-357.527802	-204.427414	906.174927	-443.100677	79.706078	1058.957642	584.044006	20.062731	900.322327	575.954590	217.859711
-472.125183	208.188538	960.169678	-461.506470	-53.564114	963.508911	-542.991760	225.123749	573.114746	-495.296265	-107.670143	583.791382	-539.157593	267.432861	86.753197	-546.937439	-148.446701	103.387222	-511.949799	307.649323	1440.755737	-443.791199	-99.832405	1457.163330	-413.392334	104.143723	1460.507446	-382.031677	118.751991	1742.351074	-551.938599	415.103943	1171.002686	-491.582520	-239.029465	1205.226807	-430.274872	385.687805	878.570801	-357.596100	-204.810165	906.257568	-443.157898	79.511139	1058.975586	584.015137	20.020584	900.308350	575.927612	217.830658
-472.226715	207.931763	960.169678	-461.664246	-53.723267	963.530640	-542.960754	225.057037	573.129089	-495.347504	-107.785599	583.738281	-539.199646	267.455658	86.762215	-546.968018	-148.464798	103.383926	-511.775146	307.511414	1440.696655	-443.783081	-99.963058	1457.161011	-413.350861	103.977394	1460.483765	-381.899536	118.633133	1742.369751	-551.728821	415.019257	1170.940063	-491.770782	-239.266144	1205.310425	-430.163452	385.212341	878.367859	-357.721558	-205.260025	906.310791	-443.231110	79.309097	1058.972534	583.974976	19.960938	900.331055	575.879700	217.770676
-472.307953	207.686768	960.200317	-461.752258	-53.895195	963.556641	-542.995422	224.967133	573.121460	-495.445068	-107.856468	583.731995	-539.199646	267.451813	86.728493	-546.995911	-148.488693	103.380760	-511.618011	307.343689	1440.657959	-443.795898	-100.092079	1457.167603	-413.322845	103.757584	1460.468262	-381.814667	118.476379	1742.399170	-551.411560	414.828979	1170.829468	-491.949280	-239.483932	1205.414429	-429.486267	384.948029	878.597534	-357.866486	-205.701981	906.438904	-443.287140	79.099983	1058.993896	584.007874	19.956356	900.348938	575.870728	217.732132
-472.348145	207.463211	960.210388	-461.824554	-54.075314	963.592896	-543.004944	224.836594	573.099182	-495.502777	-107.882767	583.748962	-539.217285	267.450439	86.759987	-547.015381	-148.482269	103.351807	-511.464752	307.201111	1440.605103	-443.821167	-100.245445	1457.205933	-413.252747	103.582741	1460.435913	-381.769470	118.307899	1742.444458	-551.169678	414.680023	1170.764526	-492.124847	-239.690063	1205.531494	-429.040619	384.634735	878.643433	-358.019409	-206.203964	906.560364	-443.315918	78.906334	1059.010254	583.974731	19.898882	900.385986	575.795959	217.676651
-472.348480	207.250412	960.207581	-461.833954	-54.266083	963.649902	-543.090332	224.715942	573.101563	-495.655426	-108.033592	583.797180	-539.228699	267.472992	86.752266	-547.081665	-148.537766	103.351471	-511.321350	307.052734	1440.569458	-443.857513	-100.391205	1457.227295	-413.186035	103.350960	1460.399902	-381.764526	118.128647	1742.515747	-550.940186	414.530426	1170.712646	-492.330017	-239.892166	1205.613403	-428.648956	384.339844	878.676514	-358.196411	-206.751556	906.657166	-443.322876	78.726021	1059.037354	583.948425	19.820757	900.386230	575.758789	217.614029
-472.400116	207.110687	960.188660	-461.947723	-54.506908	963.630127	-543.194397	224.559082	573.110596	-495.711487	-108.140343	583.838623	-539.264282	267.417389	86.743355	-547.133423	-148.589813	103.347984	-511.220673	306.895874	1440.471436	-443.871582	-100.560608	1457.213623	-413.088226	103.171692	1460.377197	-381.818512	117.924736	1742.599976	-550.692139	414.397888	1170.629395	-492.563416	-240.105331	1205.677612	-428.294800	384.092499	878.656860	-358.310730	-207.226746	906.777161	-443.391846	78.529449	1059.014771	583.869019	19.712421	900.382874	575.708679	217.515549
-472.422150	206.960327	960.166077	-462.021271	-54.760372	963.650391	-543.279724	224.431168	573.112610	-495.760742	-108.282455	583.846802	-539.287048	267.427307	86.775085	-547.119019	-148.603043	103.324692	-511.074188	306.772705	1440.390381	-443.855286	-100.758522	1457.200439	-413.017700	102.986420	1460.353027	-381.899902	117.700905	1742.713135	-550.437683	414.203491	1170.516113	-492.829620	-240.314224	1205.697998	-427.932739	383.837189	878.645142	-358.460999	-207.781448	906.840271	-443.451996	78.337410	1059.016357	583.869568	19.659021	900.380432	575.664246	217.458603
-472.410431	206.876694	960.166565	-462.067902	-55.066437	963.687683	-543.344727	224.290573	573.139160	-495.734955	-108.423737	583.866699	-539.336853	267.380005	86.759735	-547.124268	-148.641068	103.311394	-510.895721	306.683685	1440.308594	-443.802124	-100.948318	1457.176758	-412.924622	102.843590	1460.315796	-382.020691	117.496796	1742.830444	-550.143372	414.010010	1170.395508	-493.074890	-240.522995	1205.715088	-427.569427	383.586426	878.610107	-358.692291	-208.405334	906.852051	-443.485931	78.148415	1059.039185	583.778381	19.712770	900.363647	575.451538	217.853088
-472.457794	206.685516	960.157410	-462.137268	-55.330517	963.783569	-543.372070	224.140381	573.128296	-495.778625	-108.659653	583.861328	-539.320740	267.350220	86.777672	-547.110962	-148.680725	103.324089	-510.706451	306.597534	1440.216187	-443.729126	-101.134422	1457.137329	-412.863831	102.684776	1460.265625	-382.215027	117.249542	1743.005371	-549.890381	413.858643	1170.287598	-493.305511	-240.743683	1205.757324	-427.216614	383.313751	878.562317	-358.932861	-208.938309	906.857422	-443.549347	77.956909	1059.083008	583.759705	19.631016	900.368408	575.421692	217.781693
-472.541656	206.571350	960.160767	-462.336487	-55.522591	963.791870	-543.360168	224.020844	573.110901	-495.736847	-108.830307	583.866638	-539.323303	267.310272	86.769753	-547.147888	-148.694351	103.349564	-510.500885	306.504059	1440.106323	-443.632080	-101.281418	1457.110840	-412.752533	102.538513	1460.223999	-382.449005	117.012856	1743.221802	-549.645264	413.732910	1170.175659	-493.550659	-240.977295	1205.786499	-426.949097	383.037506	878.485718	-359.166687	-209.434875	906.914307	-443.655548	77.795738	1059.080322	583.747009	19.578014	900.367676	575.385254	217.713989
-472.618256	206.361404	960.180603	-462.517914	-55.715443	963.860474	-543.361023	223.917709	573.119934	-495.651978	-108.935257	583.862427	-539.331848	267.287842	86.779144	-547.156189	-148.712479	103.363869	-510.264221	306.424805	1440.031982	-443.536774	-101.426117	1457.065430	-412.606781	102.407722	1460.166138	-382.751526	116.710800	1743.508057	-549.430115	413.618591	1170.080688	-493.759460	-241.227692	1205.846436	-426.727417	382.746277	878.417419	-359.500153	-210.037994	906.889282	-443.752533	77.604172	1059.116455	583.702881	19.460638	900.392029	575.340820	217.617188
-472.709686	206.162384	960.203979	-462.688293	-55.882122	963.872437	-543.453552	223.894913	573.103760	-495.582153	-109.006393	583.846680	-539.408569	267.291290	86.795036	-547.130676	-148.707779	103.382591	-510.057983	306.366974	1439.968140	-443.480072	-101.526596	1457.009277	-412.312164	102.223175	1459.884521	-383.087982	116.455521	1743.782471	-549.207275	413.528198	1170.012207	-493.957611	-241.482651	1205.911987	-426.542572	382.467865	878.331421	-359.872040	-210.633774	906.824890	-443.832153	77.411980	1059.121704	583.688904	19.393467	900.392273	575.327026	217.510818
-472.809875	205.930664	960.206055	-462.858978	-56.027718	963.858398	-543.494202	223.841888	573.105103	-495.552277	-109.086403	583.851501	-539.420715	267.241638	86.776604	-547.127258	-148.715652	103.359352	-509.827209	306.269226	1439.891968	-443.416046	-101.662163	1456.980713	-412.208771	102.133896	1459.809326	-383.486542	116.150101	1744.010986	-549.005249	413.482880	1169.947144	-494.103485	-241.793167	1205.974365	-426.692291	382.052399	877.999695	-360.234985	-211.146133	906.775208	-443.923096	77.213219	1059.105103	583.702026	19.322966	900.416260	575.303284	217.466187
-472.835754	205.678284	960.186951	-462.931458	-56.204288	963.905701	-543.494507	223.682907	573.061462	-495.655396	-109.218109	583.823853	-539.400513	267.239197	86.781898	-547.139099	-148.753555	103.349991	-509.634552	306.180328	1439.832642	-443.360809	-101.799438	1456.918701	-412.128815	102.045486	1459.761475	-383.900085	115.905228	1744.288330	-548.785339	413.344696	1169.845093	-494.236084	-242.052856	1205.985962	-426.587585	381.747528	877.877747	-360.628479	-211.743317	906.674805	-443.956024	77.020302	1059.114624	583.666138	19.226370	900.390808	575.306091	217.369141
-472.905426	205.454895	960.136353	-463.118652	-56.360321	963.819580	-543.441467	223.492065	573.008484	-495.719360	-109.305267	583.790771	-539.327759	267.243073	86.757385	-547.158691	-148.777283	103.302147	-509.411560	306.089661	1439.772583	-443.304047	-101.943863	1456.878052	-412.035614	101.947952	1459.705444	-384.370636	115.727821	1744.569458	-548.572449	413.190796	1169.777832	-494.375702	-242.279449	1206.013916	-426.513885	381.476196	877.738281	-361.068329	-212.381454	906.529602	-444.028717	76.809181	1059.032959	584.080505	19.527828	900.443665	575.404114	217.419357
-472.856567	205.254044	960.085144	-463.142487	-56.517952	963.836060	-543.484375	223.358597	573.002991	-495.827087	-109.404793	583.757202	-539.290833	267.219849	86.754837	-547.158081	-148.798203	103.264366	-509.186188	306.000793	1439.717773	-443.257385	-102.076447	1456.812256	-411.968414	101.853722	1459.660889	-384.900970	115.483131	1744.939697	-548.358154	413.076996	1169.739502	-494.487427	-242.497543	1206.032227	-426.468903	381.226318	877.639526	-361.504761	-212.970032	906.398682	-444.004456	76.649124	1059.012329	583.697632	19.079208	900.385620	575.331421	217.222916
-472.816376	205.113556	960.026917	-463.183136	-56.684269	963.836792	-543.575439	223.225967	572.981750	-495.936798	-109.536652	583.787109	-539.269043	267.180450	86.742516	-547.169495	-148.835098	103.225021	-508.932343	305.919617	1439.653809	-443.178131	-102.218529	1456.770752	-411.847565	101.743965	1459.651367	-385.511200	115.290558	1745.328369	-548.145996	412.940216	1169.725098	-494.595581	-242.703110	1206.072266	-426.460419	381.018188	877.534302	-361.954224	-213.583755	906.246521	-443.991638	76.510368	1058.979980	583.652771	18.937382	900.360229	575.335876	217.104309
-472.775482	204.949799	959.979187	-463.235718	-56.889004	963.884460	-543.656311	223.094208	572.986755	-496.057129	-109.718613	583.785400	-539.262573	267.169281	86.730309	-547.163696	-148.871323	103.226997	-508.641815	305.805328	1439.619385	-443.099487	-102.350388	1456.734741	-411.723694	101.622490	1459.683472	-386.194458	115.104660	1745.730713	-547.924438	412.790680	1169.692139	-494.721191	-242.899231	1206.119019	-426.463745	380.814819	877.445251	-362.486633	-214.221054	906.047913	-444.002014	76.352402	1058.980469	583.661255	18.850058	900.375305	575.355713	217.033813
-472.762695	204.923538	959.967834	-463.441925	-56.975819	963.822388	-543.762024	222.969940	572.994141	-496.086304	-109.798073	583.831360	-539.332642	267.175690	86.741714	-547.249390	-148.921539	103.254211	-508.352783	305.745239	1439.654541	-443.013702	-102.480629	1456.682007	-411.620422	101.498421	1459.708984	-386.886108	114.924545	1746.124146	-547.700928	412.601532	1169.682495	-494.871216	-243.062714	1206.163330	-426.519775	380.638092	877.388245	-362.929291	-214.701645	905.917114	-444.066284	76.257515	1058.936646	583.684082	18.769024	900.403625	575.388794	216.953705
-472.741638	204.817032	959.949158	-463.530243	-57.181179	963.894897	-543.813477	222.849396	573.045227	-496.185364	-109.936333	583.871521	-539.297913	267.127167	86.730957	-547.296753	-148.944046	103.295647	-508.233215	305.542114	1439.491821	-442.897888	-102.639778	1456.655518	-411.517456	101.364906	1459.746948	-387.623596	114.753181	1746.578003	-547.541931	412.455505	1169.653320	-495.020569	-243.222519	1206.187378	-426.593506	380.443207	877.314026	-363.419373	-215.171402	905.730835	-444.094482	76.124626	1058.961670	584.091980	19.108639	900.472534	575.535645	216.959229
-472.780273	204.772995	959.952332	-463.725677	-57.347065	963.893982	-543.898926	222.749451	573.051147	-496.220184	-109.998062	583.872925	-539.336792	267.113739	86.751160	-547.345459	-148.964203	103.305809	-507.780457	305.578613	1439.691772	-442.814911	-102.793144	1456.612793	-411.414001	101.221283	1459.784424	-388.376221	114.557472	1747.047363	-547.364502	412.274017	1169.690552	-495.219391	-243.410721	1206.202026	-426.693665	380.171265	877.237366	-364.030670	-215.679825	905.524658	-444.188629	76.003395	1058.957520	583.770935	18.604830	900.424500	575.532104	216.774094
-472.795227	204.701416	959.948730	-463.858002	-57.473503	963.889221	-543.915649	222.640778	573.068359	-496.239105	-110.029793	583.870178	-539.315918	267.084351	86.739853	-547.336487	-148.941879	103.287743	-507.416016	305.503998	1439.759033	-442.693115	-102.947273	1456.596802	-411.320465	101.051270	1459.791016	-389.110229	114.407211	1747.436035	-547.235901	412.142822	1169.739380	-495.385834	-243.599716	1206.229370	-426.820099	379.921600	877.181213	-364.561737	-216.034393	905.376953	-444.230438	75.893684	1058.945679	583.791016	18.476563	900.406067	575.593567	216.682007
-472.805725	204.557922	959.941223	-463.947937	-57.629799	963.925598	-544.006531	222.609741	573.089844	-496.229675	-110.023308	583.839050	-539.372742	267.050842	86.766731	-547.322021	-148.916565	103.284691	-507.069489	305.397766	1439.853149	-442.588623	-103.118843	1456.586792	-411.234985	100.908791	1459.808228	-389.776123	114.285934	1747.776489	-547.080750	412.067871	1169.836914	-495.519287	-243.801392	1206.300293	-426.988342	379.675598	877.124878	-365.119904	-216.380814	905.237671	-444.251129	75.753494	1058.952515	583.835144	18.366764	900.392212	575.679932	216.586792
-472.804779	204.411316	959.932922	-464.020905	-57.760506	963.932739	-543.964050	222.497147	573.102112	-496.297577	-110.037781	583.803223	-539.307190	267.021606	86.755241	-547.275818	-148.895798	103.268738	-506.823944	305.367676	1439.939941	-442.596252	-103.185982	1456.584595	-411.183411	100.757225	1459.854736	-390.378540	114.183838	1748.066650	-546.946411	411.971588	1169.974365	-495.662567	-244.064484	1206.377808	-427.188538	379.437897	877.118469	-365.953613	-216.910660	904.961731	-444.265900	75.614517	1058.946655	583.912720	18.266142	900.380127	575.802917	216.494675
-472.803375	204.239182	959.941711	-464.073273	-57.850021	963.925049	-543.980225	222.445648	573.108215	-496.421143	-110.072990	583.805847	-539.341248	267.052734	86.776863	-547.278748	-148.875839	103.270226	-506.552948	305.292358	1440.076050	-442.600586	-103.295944	1456.618164	-411.178131	100.611282	1459.880981	-390.874207	114.133377	1748.253784	-546.799194	411.909973	1170.129639	-495.768951	-244.217667	1206.479126	-427.397583	379.204254	877.143799	-366.488037	-217.313553	904.839172	-444.277069	75.473793	1058.943848	584.008362	18.142776	900.403809	575.907776	216.391388
-472.781250	204.110062	959.958313	-464.132019	-57.937683	963.944458	-543.999268	222.452332	573.123474	-496.503845	-110.092812	583.827271	-539.364624	267.038452	86.813652	-547.283997	-148.857269	103.266754	-506.361481	305.178711	1440.187622	-442.638824	-103.389168	1456.643433	-411.210480	100.465057	1459.929565	-391.329468	114.031448	1748.469971	-546.667419	411.854492	1170.284180	-495.859589	-244.360291	1206.556274	-427.626892	378.942871	877.158752	-366.824646	-217.572937	904.839539	-444.277649	75.359848	1058.957642	584.071350	18.046965	900.431335	576.037537	216.243118
-472.772339	203.969711	959.976440	-464.184631	-57.963490	963.945313	-543.980530	222.378174	573.113403	-496.572723	-110.099747	583.867371	-539.333191	267.062164	86.812775	-547.289795	-148.880020	103.269035	-506.204803	305.098083	1440.325928	-442.749603	-103.483627	1456.684448	-411.246552	100.352737	1459.973022	-391.703552	113.977097	1748.567261	-546.503113	411.787445	1170.423462	-495.989075	-244.519043	1206.633667	-427.767914	378.725250	877.206543	-367.291779	-218.005463	904.712341	-444.308380	75.265457	1058.969604	584.263794	17.764624	900.451843	576.400818	215.660965
-472.710999	203.888214	959.972961	-464.213348	-57.974995	963.938843	-543.983398	222.383469	573.120972	-496.619965	-110.116318	583.893127	-539.352722	267.068481	86.788345	-547.214783	-148.894730	103.274338	-506.091827	305.001709	1440.412842	-442.883453	-103.576691	1456.672729	-411.319611	100.193794	1460.000488	-392.013489	113.936005	1748.634399	-546.345581	411.761566	1170.563354	-496.118927	-244.598953	1206.678223	-427.924988	378.549316	877.245239	-367.735718	-218.436615	904.620483	-444.301147	75.209885	1058.967041	584.394836	17.604618	900.476746	576.557434	215.516876
-472.673523	203.796356	959.942627	-464.194977	-58.038868	963.924133	-543.939880	222.317719	573.091675	-496.706116	-110.141312	583.945679	-539.360168	267.080902	86.790787	-547.298645	-148.953964	103.245056	-506.028748	304.918854	1440.500977	-443.053070	-103.666740	1456.627930	-411.369232	100.079300	1460.018066	-392.269867	113.855843	1748.639404	-546.200012	411.747498	1170.662720	-496.296387	-244.706680	1206.643555	-428.066528	378.391937	877.249329	-368.087524	-218.800873	904.528870	-444.298981	75.135521	1058.950928	584.450134	17.395580	900.535034	576.655212	215.401260
-472.615540	203.736435	959.905396	-464.198761	-58.070549	963.893372	-543.892456	222.261688	573.086426	-496.720886	-110.224838	583.971863	-539.372620	267.079376	86.781265	-547.272888	-148.975006	103.221786	-505.980347	304.841980	1440.517456	-443.215271	-103.768143	1456.520142	-411.404175	99.962769	1459.982910	-392.437775	113.758705	1748.602417	-546.073120	411.762665	1170.720825	-496.505249	-244.760162	1206.555664	-428.205444	378.316101	877.227966	-368.393066	-219.135315	904.440674	-444.313416	75.085510	1058.927368	584.921814	17.551184	900.666809	576.854065	215.348770
-472.519653	203.783783	959.907898	-464.134644	-58.153507	963.891724	-543.845154	222.212296	573.076172	-496.698364	-110.260414	583.955017	-539.357422	267.077087	86.777283	-547.310547	-149.028778	103.221924	-505.943268	304.790497	1440.515503	-443.371552	-103.867165	1456.407837	-411.438812	99.854706	1459.967773	-392.523468	113.624557	1748.549561	-545.964783	411.817810	1170.757202	-496.761017	-244.819824	1206.431030	-428.314056	378.255432	877.171387	-368.658844	-219.411026	904.298645	-444.297699	75.060318	1058.943848	584.693481	16.996042	900.678223	576.896362	215.074066
-472.456146	203.787888	959.860168	-464.073029	-58.307426	963.957520	-543.759399	222.181458	573.073792	-496.628052	-110.357887	583.953369	-539.333313	267.060577	86.749458	-547.286926	-149.031174	103.209518	-505.899719	304.785645	1440.460327	-443.546661	-103.976105	1456.227173	-411.488464	99.787598	1459.933472	-392.519287	113.491165	1748.426758	-545.887878	411.856201	1170.720093	-497.042542	-244.893356	1206.261108	-428.416626	378.223999	877.083557	-368.929596	-219.670212	904.134583	-444.312439	75.023720	1058.971069	584.667236	16.812313	900.777527	576.821960	215.309113
-472.422211	203.792892	959.832642	-464.054291	-58.390831	963.979614	-543.635864	222.125671	573.040405	-496.500275	-110.435486	583.932617	-539.314270	267.016876	86.751648	-547.301331	-149.032364	103.220596	-505.877045	304.802612	1440.403687	-443.681610	-104.095238	1456.091675	-411.564728	99.713745	1459.906616	-392.428040	113.265961	1748.336792	-545.820801	411.921753	1170.656250	-497.358948	-244.915070	1206.054443	-428.488770	378.185120	876.932495	-369.184906	-219.835327	903.942505	-444.337463	74.999268	1058.980713	584.763123	16.511614	900.869141	576.981384	215.080048
-472.396912	203.878403	959.792542	-464.110443	-58.470482	963.949341	-543.544800	222.146912	573.066467	-496.305817	-110.528046	583.921448	-539.306824	267.003662	86.746788	-547.342285	-149.015579	103.294586	-505.880859	304.834473	1440.283813	-443.809418	-104.205772	1455.917725	-411.651550	99.664368	1459.852173	-392.274109	113.052826	1748.179565	-545.789307	411.985779	1170.555786	-497.695892	-244.926544	1205.868042	-428.562775	378.128265	876.803711	-369.483429	-219.928467	903.757324	-444.383209	74.996162	1058.953125	584.891418	16.195330	900.982422	577.217346	214.764664
-472.370514	203.893173	959.755554	-464.153748	-58.564896	963.971008	-543.427551	222.109238	573.056152	-496.083618	-110.576431	583.889771	-539.316040	267.001404	86.738075	-547.314270	-149.002853	103.328697	-505.870392	304.868622	1440.200928	-443.970398	-104.293716	1455.777222	-411.798279	99.619125	1459.800659	-392.017853	112.870529	1747.936401	-545.762573	412.042755	1170.429199	-498.015106	-244.957016	1205.664917	-428.626709	378.042694	876.663757	-369.747406	-219.921677	903.612061	-444.423096	74.969872	1058.952881	584.983337	15.839074	901.071411	577.434204	214.453781
-472.389374	203.918747	959.694336	-464.262512	-58.666569	963.939758	-543.311157	222.137375	573.029663	-495.829041	-110.579506	583.840088	-539.354736	267.025848	86.745308	-547.330872	-148.963120	103.373360	-505.874298	304.897003	1440.099487	-444.141907	-104.368996	1455.662354	-411.961884	99.558037	1459.702148	-391.731445	112.610596	1747.741943	-545.753601	412.136627	1170.298462	-498.330109	-244.931808	1205.562012	-428.721924	377.935272	876.533020	-370.033142	-219.897141	903.476257	-444.498169	74.933319	1058.909302	585.169128	15.504497	901.167603	577.682983	214.137436
-472.453278	203.960327	959.679077	-464.516541	-58.609833	963.801086	-543.236267	222.229965	573.012512	-495.638519	-110.599556	583.753967	-539.435059	267.042877	86.730629	-547.337585	-148.942261	103.373047	-505.909271	304.917664	1440.029053	-444.313873	-104.398148	1455.567993	-412.138611	99.519508	1459.612793	-391.377258	112.396263	1747.480591	-545.769775	412.173126	1170.210693	-498.600677	-244.865799	1205.430542	-428.810455	377.821320	876.432983	-370.299316	-219.865860	903.348633	-444.632141	74.920403	1058.827637	585.408020	14.903215	901.274353	578.087036	213.323212
-472.498047	203.896301	959.607178	-464.667023	-58.593925	963.706482	-543.098755	222.240189	572.989502	-495.443054	-110.515450	583.603027	-539.445923	267.040497	86.738708	-547.263672	-148.919037	103.388771	-505.966736	304.905334	1439.954468	-444.491486	-104.438866	1455.472290	-412.290192	99.475060	1459.506470	-390.992401	112.163246	1747.191650	-545.798889	412.191284	1170.145630	-498.860199	-244.778809	1205.335205	-428.909424	377.719482	876.320007	-370.586731	-219.854904	903.197144	-444.723633	74.879173	1058.743286	585.516968	14.356407	901.343506	578.363037	212.888474
-472.551636	203.834503	959.552002	-464.786896	-58.611813	963.653076	-543.001099	222.310852	572.949524	-495.384613	-110.550026	583.537231	-539.503296	267.072662	86.754898	-547.228821	-148.929199	103.342751	-506.042694	304.865814	1439.859863	-444.695770	-104.470901	1455.420166	-412.399231	99.451431	1459.419434	-390.596039	111.949646	1746.918457	-545.820740	412.204620	1170.074951	-499.080109	-244.707138	1205.242920	-428.998077	377.647034	876.216736	-370.885712	-219.814896	903.053101	-444.817017	74.834160	1058.690796	585.613403	14.013498	901.408264	578.461792	212.977142
-472.575165	203.778381	959.506226	-464.894958	-58.590393	963.572937	-542.887451	222.351685	572.907410	-495.300232	-110.501816	583.471069	-539.516296	267.084839	86.730240	-547.208618	-148.936462	103.314041	-506.099213	304.845673	1439.784180	-444.881989	-104.484253	1455.329590	-412.509430	99.427528	1459.302490	-390.239166	111.792664	1746.670532	-545.823242	412.189087	1169.990845	-499.289673	-244.586334	1205.139038	-429.057220	377.636993	876.110291	-371.183105	-219.759674	902.901062	-444.888611	74.796944	1058.629761	585.676819	13.397881	901.483276	578.738586	212.524063
-472.608765	203.783417	959.481323	-465.027893	-58.600502	963.523865	-542.800354	222.460983	572.886169	-495.338135	-110.594688	583.416199	-539.536926	267.106628	86.713074	-547.243164	-148.954071	103.313309	-506.151001	304.836914	1439.729370	-445.068939	-104.520760	1455.264038	-412.597351	99.392761	1459.212769	-389.900879	111.652786	1746.452515	-545.811707	412.170654	1169.916870	-499.471161	-244.465027	1205.044556	-429.090424	377.636414	876.016968	-371.453949	-219.678757	902.748962	-444.975952	74.776222	1058.594116	585.736450	12.840356	901.547302	579.025940	212.061813
-472.661469	203.761490	959.431458	-465.185974	-58.611401	963.455627	-542.727539	222.562241	572.828003	-495.360535	-110.643066	583.400391	-539.587952	267.180725	86.729744	-547.266357	-149.003708	103.314484	-506.197845	304.806366	1439.654175	-445.254883	-104.555466	1455.161621	-412.651428	99.353218	1459.132446	-389.595154	111.565338	1746.244873	-545.792419	412.118439	1169.848267	-499.644440	-244.322693	1204.916260	-429.119507	377.677063	875.927063	-371.736572	-219.536774	902.584595	-445.064178	74.743927	1058.531250	585.863464	12.082789	901.577515	579.558533	211.063065
-472.650940	203.804092	959.428223	-465.265045	-58.634518	963.430481	-542.663574	222.682541	572.842651	-495.432434	-110.705643	583.391724	-539.617310	267.185883	86.742134	-547.280640	-149.017700	103.277481	-506.201447	304.796844	1439.584839	-445.428040	-104.607597	1455.038574	-412.684570	99.328606	1459.073364	-389.369507	111.467751	1746.126709	-545.776672	412.054657	1169.802490	-499.788849	-244.196869	1204.772461	-429.176514	377.750305	875.848206	-371.932373	-219.338318	902.448303	-445.104034	74.736755	1058.518799	585.996338	11.517263	901.604553	579.898438	210.496216
-472.689789	203.803207	959.413452	-465.356659	-58.682518	963.437622	-542.602173	222.796783	572.823425	-495.464966	-110.747070	583.395264	-539.612061	267.222198	86.756790	-547.309875	-149.062271	103.272186	-506.178497	304.782684	1439.567993	-445.561859	-104.690651	1454.916504	-412.729492	99.252769	1459.016724	-389.222290	111.353157	1746.098877	-545.753540	411.994965	1169.780884	-499.910675	-244.069077	1204.557617	-429.244995	377.795471	875.793030	-372.147614	-219.090225	902.243591	-445.157440	74.715508	1058.511963	586.023438	10.852282	901.616211	580.197510	209.940628
-472.730072	203.862625	959.404480	-465.486694	-58.735329	963.395569	-542.561890	222.839325	572.853516	-495.501831	-110.803017	583.416992	-539.660645	267.240021	86.738075	-547.392517	-149.103897	103.267250	-506.105743	304.775848	1439.608398	-445.658234	-104.775726	1454.810547	-412.780853	99.172066	1458.970947	-389.112610	111.276871	1746.071777	-545.689331	411.916016	1169.811768	-500.049377	-243.900909	1204.342896	-429.326324	377.839386	875.743591	-372.340240	-218.773575	902.023315	-445.210022	74.698318	1058.478882	585.983826	10.093326	901.598022	580.539185	209.240433
-472.754395	203.843948	959.389404	-465.596863	-58.772842	963.403687	-542.546204	222.878036	572.857666	-495.577881	-110.872475	583.389771	-539.657776	267.235382	86.747086	-547.375305	-149.117249	103.272484	-506.035065	304.770599	1439.660034	-445.773163	-104.848930	1454.715698	-412.795837	99.099518	1458.962524	-389.076355	111.215660	1746.065308	-545.609131	411.878204	1169.861694	-500.193359	-243.729492	1204.111206	-429.437469	377.892090	875.720215	-372.601318	-218.446625	901.763489	-445.250305	74.671463	1058.468750	585.841248	9.168065	901.583191	580.921570	208.426529
-472.764221	203.854462	959.355591	-465.691498	-58.816353	963.412537	-542.529785	222.927078	572.844727	-495.657959	-110.891853	583.424316	-539.691101	267.227386	86.744614	-547.414978	-149.137634	103.272621	-505.930023	304.775604	1439.731934	-445.859009	-104.922821	1454.648804	-412.871033	99.013275	1458.951416	-389.110413	111.162529	1746.110474	-545.533936	411.815002	1169.941162	-500.313263	-243.605896	1203.928101	-429.557892	377.905060	875.703735	-372.848755	-218.020813	901.520447	-445.273254	74.663231	1058.448853	585.719849	8.456211	901.586975	581.116821	208.100815
-472.774017	203.858597	959.343262	-465.820740	-58.806831	963.408875	-542.543701	222.928360	572.829651	-495.700928	-110.818573	583.391724	-539.692871	267.223083	86.738373	-547.364868	-149.107681	103.243530	-505.813507	304.784241	1439.851929	-445.970642	-105.012283	1454.613403	-412.914459	98.928482	1458.968262	-389.194641	111.113907	1746.162598	-545.444397	411.776489	1170.054565	-500.426422	-243.463104	1203.803101	-429.692200	377.938080	875.692993	-373.098846	-217.644760	901.292419	-445.314209	74.663063	1058.433960	585.735168	7.750229	901.544128	581.493225	207.412476
-472.745331	203.832626	959.305969	-465.837646	-58.868988	963.452271	-542.576050	222.881729	572.812988	-495.863678	-110.789291	583.397400	-539.678406	267.222839	86.751640	-547.425110	-149.136368	103.237228	-505.741272	304.785065	1439.971680	-446.064941	-105.089325	1454.610474	-412.980469	98.850586	1458.998413	-389.354004	111.070351	1746.238647	-545.346680	411.763580	1170.165771	-500.517548	-243.292053	1203.678711	-429.847809	377.944946	875.709900	-373.295807	-217.183533	901.130005	-445.310028	74.644302	1058.436890	585.705322	6.692062	901.549988	582.122986	206.024902
-472.739777	203.781662	959.285522	-465.896088	-58.913471	963.491760	-542.646667	222.838943	572.834045	-495.941925	-110.687729	583.422180	-539.682617	267.213348	86.748055	-547.457336	-149.098938	103.199890	-505.632965	304.781677	1440.116943	-446.162018	-105.141823	1454.646729	-413.032196	98.784294	1459.040771	-389.566132	111.013306	1746.322998	-545.208313	411.753052	1170.321899	-500.610931	-243.118820	1203.603516	-429.960358	377.980377	875.759033	-373.611206	-216.828842	900.930115	-445.324646	74.613205	1058.443115	585.616455	5.722776	901.569824	582.612671	205.129242
-472.752869	203.772049	959.278992	-466.000000	-58.890121	963.472961	-542.715393	222.758194	572.826233	-496.068237	-110.682014	583.409607	-539.669617	267.159760	86.744080	-547.490479	-149.104324	103.216812	-505.476868	304.782379	1440.312134	-446.244019	-105.198967	1454.703979	-413.094696	98.729546	1459.131226	-389.828552	110.932213	1746.428589	-545.057129	411.756348	1170.484985	-500.686707	-242.799652	1203.489014	-430.075714	377.997223	875.844177	-373.578003	-216.246979	900.926880	-445.370026	74.607773	1058.427490	585.458069	5.010194	901.522644	582.923645	204.740585
-472.710876	203.737213	959.277527	-466.005280	-58.929832	963.510376	-542.767639	222.644241	572.830566	-496.119019	-110.573494	583.420532	-539.640747	267.155060	86.733170	-547.470398	-149.057831	103.216560	-505.491638	304.667267	1440.362793	-446.345947	-105.242287	1454.744873	-413.109833	98.660980	1459.202393	-390.129456	110.841194	1746.567139	-544.884277	411.843506	1170.661255	-500.770966	-242.511368	1203.403931	-430.157349	378.037872	875.911133	-373.658783	-215.688263	900.874023	-445.363007	74.580284	1058.448120	585.228455	4.014951	901.489502	583.391479	203.857681
-472.768494	203.698837	959.247559	-466.122375	-58.937248	963.514893	-542.843445	222.546494	572.829285	-496.207031	-110.603561	583.408386	-539.622131	267.090515	86.710594	-547.445923	-149.045227	103.208641	-505.202148	304.811676	1440.724976	-446.451355	-105.287994	1454.793945	-413.144043	98.597580	1459.305542	-390.454437	110.772545	1746.678223	-544.634094	411.860626	1170.866821	-500.854950	-242.213211	1203.313477	-430.239471	378.066071	875.983093	-373.692932	-215.155380	900.807922	-445.440063	74.565170	1058.432617	585.035034	2.961511	901.491333	583.968811	202.853012
-472.815826	203.736526	959.260376	-466.245148	-58.946964	963.477295	-542.915100	222.501343	572.851868	-496.226440	-110.626152	583.414673	-539.663757	267.081299	86.709419	-547.464783	-149.068726	103.194771	-505.077301	304.832214	1440.908081	-446.554626	-105.344025	1454.861450	-413.191010	98.545357	1459.388916	-390.820496	110.638046	1746.871094	-544.382385	411.943573	1171.038696	-500.926697	-241.947464	1203.230469	-430.268768	378.083282	876.050232	-373.711060	-214.570129	900.755127	-445.506226	74.553619	1058.416138	584.897461	1.996631	901.453674	584.585815	201.872299
-472.839478	203.766479	959.256226	-466.304840	-58.979172	963.451599	-542.948547	222.488739	572.849060	-496.229034	-110.648926	583.416443	-539.629822	267.094513	86.754059	-547.476685	-149.099258	103.210762	-504.972260	304.852936	1441.085815	-446.625824	-105.383324	1454.944458	-413.230560	98.503784	1459.481689	-391.197601	110.511330	1747.030151	-544.082275	412.104187	1171.202515	-500.991302	-241.694244	1203.157593	-430.278687	378.097778	876.088928	-373.707275	-213.878906	900.742737	-445.533386	74.541046	1058.397827	584.788940	1.035512	901.451416	585.246155	200.874268
-472.773315	203.730865	959.248718	-466.248169	-59.054081	963.538940	-542.926208	222.427658	572.851379	-496.233734	-110.665443	583.461426	-539.632446	267.104370	86.715195	-547.432251	-149.083420	103.236618	-504.866486	304.873047	1441.239990	-446.717651	-105.428757	1454.992065	-413.269165	98.461853	1459.590942	-391.570862	110.367828	1747.188843	-543.755188	412.280365	1171.367188	-501.057739	-241.509903	1203.053833	-430.266449	378.130798	876.121887	-373.705933	-213.304031	900.685669	-445.493225	74.519180	1058.442261	584.807983	-0.166592	901.459473	586.191284	199.354950
-472.791168	203.768158	959.244629	-466.316711	-59.068722	963.499817	-542.967773	222.469925	572.877747	-496.254700	-110.703903	583.448669	-539.647095	267.109436	86.725639	-547.443176	-149.075836	103.220154	-504.766418	304.910156	1441.364868	-446.803345	-105.461136	1455.059326	-413.327332	98.447357	1459.663696	-391.955841	110.244812	1747.337402	-543.454041	412.390320	1171.486938	-501.139069	-241.304520	1202.948608	-430.245270	378.210693	876.124817	-373.710419	-212.705643	900.623047	-445.516235	74.512924	1058.416138	584.578857	-1.017576	901.415039	586.620728	198.897171
-472.751465	203.713013	959.230530	-466.305725	-59.086170	963.526550	-542.930237	222.473434	572.863281	-496.041992	-110.400085	583.375061	-539.618408	267.095215	86.729378	-547.247864	-149.023392	103.169266	-504.664124	304.931335	1441.484497	-446.754333	-105.568222	1455.127563	-413.397980	98.408058	1459.766479	-392.321228	110.115379	1747.489014	-543.120483	412.539307	1171.618774	-501.146515	-241.088623	1202.880005	-430.196259	378.297913	876.142334	-373.650299	-212.031509	900.608276	-445.494202	74.489319	1058.422974	584.491760	-2.195027	901.358521	587.560974	197.305145
-472.732697	203.749786	959.241638	-466.411224	-59.015511	963.459412	-542.984009	222.545151	572.880371	-496.277466	-110.654160	583.377808	-539.689087	267.116608	86.723457	-547.444397	-149.079147	103.202240	-504.580750	304.954590	1441.619995	-446.956360	-105.538887	1455.201172	-413.448914	98.359436	1459.867432	-392.696472	109.989792	1747.643433	-542.734436	412.680847	1171.705811	-501.169342	-240.908524	1202.784302	-430.106110	378.385986	876.163696	-373.588013	-211.361664	900.610657	-445.515137	74.503502	1058.390259	584.320374	-3.190421	901.296936	588.232056	196.279068
-472.710724	203.727554	959.217896	-466.422546	-59.003960	963.444946	-542.956604	222.553940	572.877563	-496.306580	-110.601891	583.390259	-539.699341	267.148132	86.726547	-547.394470	-149.072830	103.170876	-504.525360	304.969177	1441.737793	-447.053955	-105.553520	1455.302368	-413.523254	98.316505	1459.956543	-393.062134	109.895096	1747.805542	-542.391968	412.829956	1171.796631	-501.160156	-240.735550	1202.722656	-430.007233	378.395447	876.201050	-373.492920	-210.693863	900.598206	-445.496582	74.499107	1058.367798	584.236267	-4.135173	901.194885	588.896973	195.351212
-472.648926	203.694611	959.195435	-466.405609	-59.008186	963.465698	-543.034729	222.719955	572.870544	-496.390900	-110.623367	583.386658	-539.781494	267.163574	86.732155	-547.509521	-149.060135	103.161972	-504.488647	304.982697	1441.855469	-447.184692	-105.570732	1455.358765	-413.572845	98.284225	1460.047241	-393.445740	109.826927	1747.963501	-542.046997	412.952423	1171.906616	-501.144867	-240.555038	1202.654297	-429.890900	378.455505	876.244202	-373.447205	-210.079910	900.584961	-445.465118	74.492439	1058.368652	584.378296	-5.289728	901.167358	590.069336	194.382721
-472.622009	203.619598	959.150146	-466.391296	-58.980865	963.491211	-542.899902	222.618286	572.834473	-496.420898	-110.564285	583.424011	-539.684326	267.176208	86.720673	-547.508728	-149.092087	103.152946	-504.482971	304.982025	1441.947632	-447.291504	-105.587997	1455.449219	-413.652222	98.265594	1460.114624	-393.878998	109.718887	1748.032471	-541.733948	413.076508	1171.994019	-501.114227	-240.340088	1202.573608	-429.783203	378.504547	876.275085	-373.302826	-209.441864	900.583374	-445.439392	74.494514	1058.356934	584.326721	-6.187093	901.075684	590.799072	193.747467
-472.620483	203.593842	959.148438	-466.454315	-58.898151	963.467102	-542.878296	222.628067	572.812317	-496.463196	-110.520470	583.392944	-539.723267	267.175934	86.716614	-547.469177	-149.087067	103.151871	-504.499268	304.947083	1442.025269	-447.413330	-105.612968	1455.503418	-413.715820	98.216339	1460.202637	-394.242920	109.686150	1748.192627	-541.403015	413.175568	1172.090942	-501.057831	-240.100128	1202.494873	-429.608948	378.504578	876.297058	-373.080933	-208.733017	900.623535	-445.453705	74.510033	1058.340210	584.512451	-7.314769	901.018250	592.087219	192.272263
-472.569672	203.521637	959.135193	-466.389832	-58.884716	963.505005	-542.834900	222.608215	572.793823	-496.510864	-110.487038	583.426331	-539.697510	267.154510	86.729790	-547.463196	-149.082794	103.145142	-504.561829	304.946411	1442.110107	-447.564362	-105.619148	1455.581787	-413.790100	98.180641	1460.263306	-394.642334	109.642166	1748.394775	-541.056152	413.242920	1172.173096	-500.995178	-239.908096	1202.406372	-429.374084	378.498505	876.324829	-372.915009	-208.142899	900.627502	-445.401733	74.501381	1058.353516	584.592590	-8.119687	900.885498	592.961365	191.668427
-472.519623	203.440033	959.163208	-466.322540	-58.838585	963.551514	-542.780029	222.532684	572.800842	-496.538055	-110.466293	583.412231	-539.676392	267.127991	86.715828	-547.444763	-149.068939	103.126961	-504.616913	304.934296	1442.193359	-447.708435	-105.644348	1455.634888	-413.864075	98.127319	1460.361206	-395.030426	109.617676	1748.554688	-540.748230	413.235901	1172.232666	-500.920166	-239.678574	1202.314941	-429.107208	378.489655	876.360291	-372.784241	-207.610229	900.596436	-445.358826	74.492836	1058.394531	584.709412	-9.126456	900.721130	594.117004	190.571594
-472.442047	203.455734	959.195007	-466.273132	-58.787449	963.562378	-542.756104	222.472488	572.801758	-496.555634	-110.451500	583.415161	-539.784241	267.614746	86.934021	-547.491516	-149.119003	103.125679	-504.682770	304.908539	1442.270630	-447.841583	-105.677483	1455.681396	-413.921722	98.116928	1460.437378	-395.400726	109.610130	1748.699951	-540.486206	413.177399	1172.236206	-500.852814	-239.464539	1202.231689	-428.822632	378.426208	876.426880	-372.531342	-206.934341	900.608582	-445.307281	74.515991	1058.419067	584.766541	-10.008979	900.495911	595.150696	189.736862
-472.368591	203.392670	959.222229	-466.197021	-58.790543	963.607117	-542.718323	222.421387	572.779358	-495.410828	-108.976051	583.131714	-539.796631	267.594666	86.967567	-546.604919	-148.864853	102.912094	-504.805420	304.928375	1442.301025	-447.993652	-105.674034	1455.724854	-414.003021	98.107460	1460.545898	-395.770935	109.619911	1748.840454	-540.221436	413.112366	1172.220093	-500.771790	-239.213364	1202.095093	-428.465973	378.304413	876.463135	-372.275848	-206.295013	900.623108	-445.261963	74.489578	1058.462158	585.058105	-11.037175	900.357056	596.716614	188.255630
-472.333008	203.438553	959.255188	-466.251556	-58.735634	963.565613	-542.729187	222.407852	572.822144	-495.518982	-109.119591	583.134277	-539.823547	267.571106	86.975082	-546.664063	-148.872543	102.918472	-504.889099	304.900696	1442.333740	-448.136902	-105.700623	1455.785156	-414.106903	98.081360	1460.634644	-396.161163	109.627861	1748.973633	-539.996277	413.061523	1172.198242	-500.688385	-238.976364	1201.999756	-428.163574	378.226105	876.507996	-372.090546	-205.778763	900.613098	-445.256561	74.504501	1058.454956	585.207764	-11.828382	900.147888	597.903137	187.395218
-472.300385	203.490997	959.282776	-466.296448	-58.686352	963.528442	-542.743408	222.497467	572.841003	-495.656403	-109.339363	583.173645	-539.853821	267.586945	86.974434	-546.843201	-148.918198	102.950996	-504.992218	304.912659	1442.338013	-448.275757	-105.720490	1455.841797	-414.186646	98.075493	1460.756348	-396.540344	109.651245	1749.104614	-539.790588	413.008636	1172.168945	-500.572144	-238.745895	1201.911743	-427.803650	378.062286	876.519287	-371.822113	-205.146240	900.617676	-445.253296	74.524467	1058.448608	585.438232	-12.625759	899.939819	599.262268	186.456177
-472.162018	203.473740	959.307983	-466.171295	-58.694351	963.594055	-542.686340	222.475769	572.847778	-495.721771	-109.577415	583.240173	-539.828918	267.585144	86.956253	-546.896851	-148.921524	103.010963	-505.094727	304.919220	1442.367676	-448.403137	-105.736656	1455.929688	-414.289764	98.067329	1460.873413	-396.911591	109.654503	1749.230713	-539.614624	412.966339	1172.125122	-500.443024	-238.511261	1201.843994	-427.400208	377.808197	876.569580	-371.509277	-204.522583	900.648560	-445.168945	74.524757	1058.505371	585.694031	-13.343035	899.758728	600.576416	185.735535
-472.089691	203.433853	959.333191	-466.151825	-58.676300	963.615479	-542.676208	222.520264	572.861084	-495.828094	-109.837250	583.304077	-539.878357	267.602722	86.998657	-547.080444	-148.965256	103.074181	-505.226532	304.928131	1442.392578	-448.557373	-105.739067	1456.052490	-414.399139	98.065956	1461.029785	-397.281067	109.635300	1749.365234	-539.464294	412.913879	1172.088867	-500.329041	-238.258911	1201.763428	-426.992554	377.535583	876.622864	-371.180298	-203.937912	900.682556	-445.136444	74.507828	1058.532104	585.973999	-13.948646	899.543701	601.981873	184.967209
-471.960999	203.419022	959.382629	-466.046265	-58.710270	963.647217	-542.597656	222.551926	572.865356	-495.960327	-110.081757	583.307251	-539.872864	267.617188	86.976814	-547.311646	-149.035263	103.101028	-505.332184	304.919952	1442.430786	-448.671753	-105.784958	1456.167480	-414.496399	98.059166	1461.190796	-397.648438	109.605034	1749.494995	-539.344055	412.819733	1172.034912	-500.177307	-238.021988	1201.716309	-426.597046	377.252289	876.658203	-370.886993	-203.327454	900.736206	-445.053070	74.473969	1058.581299	586.273010	-14.481482	899.337646	603.404053	184.250046
-471.846161	203.360031	959.384094	-465.964355	-58.711395	963.684448	-542.519043	222.608719	572.866333	-496.057220	-110.296104	583.334045	-539.867004	267.651428	86.983658	-547.330627	-149.014618	103.124199	-505.422577	304.944611	1442.468384	-448.791687	-105.772346	1456.300293	-414.606018	98.099159	1461.333862	-398.006134	109.590927	1749.572388	-539.220886	412.732025	1171.990112	-500.015320	-237.798553	1201.706055	-426.190918	376.929230	876.721863	-370.537048	-202.695755	900.815979	-444.985138	74.454048	1058.607910	586.706238	-15.194898	899.172058	605.428833	182.873138
-471.751801	203.300308	959.369141	-465.878143	-58.724457	963.700317	-542.447571	222.672272	572.865540	-496.079010	-110.398232	583.384216	-539.914368	267.664551	86.986839	-547.365906	-149.032043	103.134300	-505.568024	304.953400	1442.451050	-448.935638	-105.765160	1456.421875	-414.730438	98.134468	1461.442871	-398.369873	109.545059	1749.680542	-539.105652	412.683533	1171.926514	-499.821960	-237.571899	1201.677246	-425.817596	376.549133	876.789551	-370.222107	-202.105072	900.893555	-444.921783	74.428215	1058.614746	586.740906	-15.234554	898.948181	605.997192	183.280334
-471.697998	203.301651	959.354248	-465.910645	-58.696445	963.674500	-542.358582	222.722656	572.825134	-496.176025	-110.570045	583.360107	-539.920166	267.679657	86.974724	-547.506287	-149.070389	103.153503	-505.703735	304.997437	1442.469971	-449.071899	-105.751953	1456.539673	-414.835297	98.172729	1461.539795	-398.751068	109.473434	1749.833252	-538.954773	412.588959	1171.833130	-499.647583	-237.377029	1201.668213	-425.406281	376.165894	876.852905	-369.984070	-201.599762	900.949890	-444.923615	74.430977	1058.597778	587.056458	-15.521811	898.778259	607.460388	182.734360
-471.612061	203.312866	959.370117	-465.937683	-58.593853	963.612427	-542.250366	222.742935	572.785706	-496.196198	-110.663467	583.370544	-539.936951	267.692627	86.960968	-547.619873	-149.080505	103.182480	-505.844513	305.042847	1442.480835	-449.235657	-105.714851	1456.669434	-414.949860	98.224892	1461.655029	-399.119110	109.433960	1749.932739	-538.801270	412.515045	1171.758545	-499.450684	-237.201706	1201.665161	-425.024170	375.804901	876.915039	-369.714417	-201.078873	901.004517	-444.899445	74.449364	1058.576782	587.334656	-15.786072	898.597534	608.899353	182.109589
-471.500214	203.243484	959.360474	-465.868103	-58.607876	963.679382	-542.129150	222.749054	572.780396	-496.314178	-110.845932	583.391296	-539.947083	267.683990	86.973999	-547.681091	-149.113510	103.234039	-505.949951	305.073273	1442.546143	-449.350830	-105.710762	1456.830444	-415.039276	98.251465	1461.783325	-399.490997	109.402466	1750.054565	-538.615356	412.433289	1171.714111	-499.247864	-237.081757	1201.709473	-424.606812	375.418915	876.982178	-369.371735	-200.448914	901.121399	-444.842468	74.432030	1058.613159	587.499634	-15.725612	898.458069	609.846558	182.097870
-471.406616	203.176285	959.391235	-465.851929	-58.539265	963.692078	-541.999939	222.700592	572.772583	-496.359192	-110.965462	583.404297	-539.948364	267.633118	87.006485	-547.752808	-149.106430	103.235756	-506.094666	305.133118	1442.605347	-449.485260	-105.676178	1456.964600	-415.137909	98.266441	1461.925659	-399.870453	109.349442	1750.183105	-538.433594	412.373444	1171.687500	-499.001343	-237.020889	1201.776978	-424.219879	374.997070	877.048218	-369.088715	-199.915527	901.240784	-444.812683	74.419655	1058.641357	587.606812	-15.588160	898.354431	610.575806	182.223938
-471.259857	203.126617	959.435913	-465.771301	-58.468830	963.754028	-541.874329	222.660629	572.804077	-496.433563	-111.153824	583.432190	-539.959778	267.607727	87.007462	-547.874390	-149.143845	103.292389	-506.229553	305.184296	1442.697632	-449.599487	-105.612923	1457.133301	-415.222595	98.303413	1462.086426	-400.258453	109.283676	1750.341675	-538.241455	412.294037	1171.691406	-498.732361	-236.925430	1201.839233	-423.855530	374.596069	877.164673	-368.797333	-199.356995	901.384827	-444.747589	74.430573	1058.706543	587.689087	-15.341094	898.319824	611.154846	182.418274
-471.160492	203.119415	959.479370	-465.763000	-58.420673	963.794861	-541.774658	222.641815	572.815369	-496.504395	-111.278358	583.429688	-539.936523	267.574249	87.027824	-547.894897	-149.148117	103.328300	-506.320557	305.211823	1442.785400	-449.682648	-105.586403	1457.319458	-415.336273	98.352898	1462.263672	-400.638123	109.276962	1750.469360	-538.022461	412.237854	1171.703613	-498.442444	-236.830414	1201.938477	-423.477966	374.223206	877.259644	-368.428406	-198.745453	901.534363	-444.720520	74.441818	1058.755493	587.738892	-15.038793	898.321289	611.518921	182.741745
-471.015106	202.994110	959.441833	-465.589478	-58.461071	963.925476	-541.594849	222.603134	572.785706	-496.616150	-111.487404	583.490112	-539.910645	267.573456	87.059921	-548.040100	-149.190460	103.358437	-506.469666	305.275909	1442.836060	-449.829041	-105.495651	1457.474854	-415.422211	98.394608	1462.405151	-401.011871	109.263023	1750.622314	-537.836731	412.146149	1171.661133	-498.154053	-236.802856	1202.024170	-423.025421	373.795166	877.345825	-368.160614	-198.210907	901.677795	-444.625641	74.423553	1058.816284	587.863953	-14.678518	898.357361	611.757629	183.022339
-470.924377	202.999664	959.450012	-465.562958	-58.441349	963.953552	-541.534424	222.687668	572.764954	-496.599152	-111.541924	583.511414	-539.989319	267.561584	87.034981	-548.048767	-149.199158	103.370407	-506.589539	305.315002	1442.873779	-449.934967	-105.455681	1457.656372	-415.506653	98.431892	1462.549316	-401.406128	109.233826	1750.801392	-537.659546	412.063782	1171.639160	-497.887543	-236.760025	1202.133057	-422.651672	373.412109	877.417603	-367.895020	-197.708191	901.802124	-444.591705	74.437492	1058.840454	587.922302	-14.302005	898.397705	611.801514	183.264801
-470.806671	203.016174	959.475647	-465.529419	-58.433315	963.983582	-541.377747	222.718033	572.747314	-495.883881	-110.573540	583.364868	-540.014648	267.542450	87.013298	-547.482849	-149.020065	103.241066	-506.689056	305.302551	1442.912842	-450.008331	-105.450920	1457.799805	-415.594482	98.457832	1462.693115	-401.799957	109.235222	1750.942749	-537.458313	411.968201	1171.617310	-497.596588	-236.676590	1202.207153	-422.272797	372.918213	877.501526	-367.516602	-197.236008	901.984802	-444.545319	74.443253	1058.875610	587.900208	-13.932408	898.438354	611.633545	183.616959
-470.765106	202.940399	959.503601	-465.489563	-58.453365	964.041687	-541.202332	222.743011	572.753052	-495.704773	-110.425903	583.330505	-540.003418	267.567169	87.052727	-547.368408	-148.974442	103.229149	-506.790771	305.300659	1442.970703	-450.042572	-105.446762	1457.981079	-415.659393	98.500053	1462.840332	-402.180542	109.275604	1751.051880	-537.225586	411.817291	1171.586304	-497.342621	-236.637695	1202.283691	-421.678864	372.286041	877.678833	-367.188812	-196.741318	902.130615	-444.526642	74.406479	1058.923706	587.912415	-13.491312	898.518372	611.301514	183.997833
-470.677216	202.914246	959.552063	-465.406219	-58.480503	964.129395	-541.058228	222.774170	572.773010	-495.702972	-110.476311	583.361389	-540.006104	267.517212	87.066452	-547.419922	-148.992523	103.237862	-506.859375	305.320496	1443.043823	-450.083191	-105.417053	1458.134399	-415.725922	98.513649	1463.000977	-402.533447	109.256737	1751.247070	-536.979187	411.710663	1171.585815	-497.082794	-236.601547	1202.379883	-421.274506	371.841431	877.776123	-366.920502	-196.340195	902.256714	-444.483063	74.393326	1059.001709	587.893677	-13.024899	898.606995	610.743958	184.454407
-470.598145	202.829559	959.613525	-465.300018	-58.550598	964.224792	-540.919128	222.814377	572.773071	-495.728790	-110.571320	583.382507	-540.012268	267.503784	87.108124	-547.390747	-149.000595	103.278465	-506.959320	305.334351	1443.133057	-449.915314	-105.425613	1458.155151	-415.775269	98.534912	1463.163452	-402.876160	109.272835	1751.396240	-536.766602	411.656555	1171.604492	-496.823608	-236.479431	1202.478149	-420.870300	371.304230	877.886841	-366.512177	-195.883942	902.478943	-444.435669	74.330399	1059.090820	587.794739	-12.535318	898.714722	609.979065	184.931595
-470.153259	202.275406	959.598083	-464.244568	-59.220337	965.060364	-540.586853	222.600998	572.711060	-493.979248	-108.453232	583.190613	-539.837830	267.457672	87.091576	-546.058655	-148.629929	102.957031	-507.023621	305.362061	1443.200195	-449.894318	-105.404640	1458.299316	-415.824890	98.571999	1463.284668	-403.199188	109.287338	1751.545410	-536.565613	411.563721	1171.575073	-496.583923	-236.393372	1202.555542	-420.487946	370.756409	877.975586	-366.134491	-195.451508	902.662659	-443.982361	74.083214	1059.563232	588.098267	-11.651717	898.520203	609.308777	185.640198
-470.123138	202.161896	959.588501	-464.173553	-59.373882	965.165771	-540.389709	222.502487	572.654053	-495.455048	-110.482582	583.575928	-539.792786	267.443024	87.106079	-547.291809	-148.969925	103.251663	-507.063599	305.391937	1443.273438	-449.877777	-105.382668	1458.442017	-415.852905	98.598587	1463.411499	-403.487854	109.368538	1751.685547	-536.395813	411.478699	1171.534180	-496.345734	-236.285965	1202.580811	-420.147003	370.280151	878.018982	-365.795868	-195.068451	902.798218	-443.961365	73.995125	1059.617065	587.941772	-11.137262	898.459167	608.424561	186.202530
-470.066406	202.100174	959.602844	-464.083466	-59.447910	965.219116	-540.370117	222.584793	572.631531	-495.634857	-110.843025	583.616821	-539.827087	267.456116	87.081352	-547.469421	-149.038147	103.299377	-507.100037	305.415039	1443.304077	-449.855499	-105.381149	1458.561523	-415.891663	98.629906	1463.493408	-403.763824	109.428352	1751.800171	-536.208435	411.423706	1171.483887	-496.108398	-236.220459	1202.663208	-419.807281	369.791626	878.023315	-365.491333	-194.701462	902.907043	-443.914856	73.944115	1059.656860	587.305176	-10.858130	898.530396	607.173401	186.708725
-470.031036	202.021774	959.574890	-464.043915	-59.542412	965.248108	-540.326660	222.611465	572.599792	-495.490417	-110.780655	583.604065	-539.846252	267.467224	87.073936	-547.400208	-149.030304	103.266769	-507.121155	305.458466	1443.362793	-450.044342	-105.362381	1458.814453	-415.920410	98.649200	1463.562256	-404.043335	109.469116	1751.892578	-536.000793	411.318390	1171.424805	-495.909851	-236.184296	1202.685669	-419.452393	369.218170	878.033752	-365.112854	-194.294891	903.033569	-443.893158	73.878738	1059.660522	586.690918	-10.412070	898.587708	605.782715	187.392303
-470.023254	201.898727	959.555359	-463.969299	-59.657017	965.273987	-540.249023	222.575409	572.548767	-495.433899	-110.832878	583.583862	-539.816833	267.454651	87.071930	-547.358765	-149.038452	103.259850	-507.110046	305.504486	1443.401611	-450.073914	-105.345825	1458.929321	-415.936096	98.654190	1463.630615	-404.298035	109.496941	1751.966797	-535.759216	411.213715	1171.362549	-495.694946	-236.095093	1202.685303	-419.166748	368.726593	878.086792	-364.749390	-193.937225	903.161438	-443.868774	73.782471	1059.667114	586.064331	-9.590419	898.579346	603.929382	188.711212
-469.995697	201.809082	959.533508	-463.894714	-59.744007	965.295715	-540.221741	222.556473	572.568726	-495.369781	-110.834549	583.593628	-539.800964	267.438385	87.037437	-547.334961	-149.031891	103.247261	-507.090607	305.524414	1443.487183	-450.097198	-105.339157	1459.001221	-415.966522	98.664940	1463.712280	-404.531494	109.555176	1751.991943	-535.499817	411.104980	1171.328613	-495.481903	-236.015594	1202.714844	-418.860962	368.228027	878.109436	-364.413849	-193.654709	903.233154	-443.842499	73.714096	1059.672363	585.614014	-8.762327	898.573792	602.542725	189.713562
-469.957916	201.701584	959.540649	-463.798431	-59.858871	965.352783	-540.168030	222.499176	572.560059	-495.318848	-110.866531	583.598694	-539.682312	267.371490	87.012474	-547.321289	-149.041351	103.280106	-507.073242	305.553925	1443.543701	-449.957703	-105.338737	1458.949341	-416.008240	98.671089	1463.778931	-404.757141	109.548111	1752.112305	-535.254700	411.020386	1171.306641	-495.278625	-235.939697	1202.755859	-418.626434	367.727509	878.094849	-364.150238	-193.456772	903.280029	-443.812744	73.625885	1059.712646	585.346985	-8.122738	898.529724	601.871277	189.870911
-469.928253	201.591064	959.520325	-463.697754	-59.945671	965.441650	-540.129822	222.446854	572.527100	-495.340973	-110.941086	583.621826	-539.589722	267.312531	86.942970	-547.343018	-149.052124	103.273140	-507.053192	305.593445	1443.593872	-450.171143	-105.320137	1459.224609	-416.058044	98.665565	1463.841064	-404.931946	109.597290	1752.138550	-535.024109	410.929871	1171.268799	-495.076447	-235.926727	1202.807983	-418.396881	367.220825	878.116516	-363.878448	-193.230515	903.336548	-443.784271	73.573624	1059.754395	584.692383	-6.861184	898.453003	599.754456	191.855957
-469.875153	201.511627	959.531189	-463.598602	-60.040668	965.522156	-540.099182	222.380249	572.495667	-495.349945	-110.987289	583.651978	-539.531738	267.284515	86.887589	-547.361328	-149.042175	103.264595	-507.012634	305.636810	1443.657104	-450.233521	-105.309029	1459.313232	-416.086639	98.684937	1463.904053	-405.089722	109.636597	1752.183960	-534.813782	410.814514	1171.212280	-494.858002	-235.887054	1202.837524	-418.136993	366.786957	878.159912	-363.533417	-192.966400	903.432983	-443.751038	73.515373	1059.809326	584.214172	-5.683463	898.402100	598.329895	193.181625
-469.845947	201.421036	959.504028	-463.529907	-60.094769	965.580688	-540.079102	222.322464	572.483948	-495.372040	-111.092392	583.639954	-539.560120	266.861389	86.822701	-547.392639	-149.056427	103.265869	-506.997040	305.676880	1443.690674	-450.296448	-105.302994	1459.389526	-416.115112	98.692467	1463.947754	-405.240021	109.632576	1752.265869	-534.579773	410.734680	1171.165039	-494.640747	-235.849274	1202.855225	-417.886139	366.252289	878.114624	-363.169342	-192.731415	903.561768	-443.730682	73.478210	1059.830811	583.719971	-4.512631	898.385559	597.020996	194.436371
-469.808350	201.324890	959.493042	-463.453583	-60.196384	965.654480	-540.047607	222.252594	572.464294	-495.287689	-111.098328	583.630066	-539.556702	266.827240	86.829193	-547.379211	-149.046844	103.254974	-506.977783	305.685760	1443.720947	-450.353821	-105.305031	1459.448242	-416.149719	98.711037	1463.986328	-405.375549	109.661339	1752.296509	-534.329346	410.593201	1171.099365	-494.420624	-235.803436	1202.852661	-417.676880	365.737183	878.086182	-362.865448	-192.526672	903.626892	-443.708191	73.413544	1059.869385	583.312439	-3.158279	898.403564	595.836182	195.824997
-469.822021	201.227081	959.486633	-463.403961	-60.250076	965.698059	-540.019287	222.138397	572.437378	-495.234131	-111.087029	583.576965	-539.543945	266.788422	86.816071	-547.372009	-149.047592	103.236710	-506.955566	305.730835	1443.759521	-450.432556	-105.276291	1459.469116	-416.158447	98.676025	1464.030640	-405.493469	109.697182	1752.328125	-534.073120	410.452515	1171.030518	-494.206329	-235.816681	1202.849243	-417.460022	365.276947	878.075195	-362.575897	-192.331253	903.671753	-443.714478	73.361954	1059.892944	582.796082	-1.580108	898.428101	594.543030	197.370483
-469.818237	201.197037	959.508911	-463.381378	-60.266407	965.694397	-540.047363	222.119675	572.485413	-495.161530	-111.111336	583.521606	-539.551453	266.782288	86.813255	-547.336182	-149.109680	103.224541	-506.921021	305.752777	1443.831421	-450.491730	-105.280968	1459.499146	-416.183594	98.675407	1464.072876	-405.597717	109.714966	1752.342285	-533.861572	410.344727	1171.014526	-494.025574	-235.843048	1202.844360	-417.295349	364.781494	878.035339	-362.347107	-192.225433	903.711365	-443.711456	73.330711	1059.904907	582.268555	0.288553	898.528687	593.002197	199.168915
-469.831787	201.090256	959.494934	-463.345551	-60.323254	965.754089	-540.011597	222.069138	572.464844	-495.113678	-111.134132	583.532104	-539.533630	266.776215	86.849678	-547.273926	-149.103195	103.238312	-506.883087	305.800781	1443.873169	-450.537445	-105.262253	1459.525024	-416.187042	98.675659	1464.110229	-405.682800	109.745033	1752.366211	-533.681641	410.231750	1170.979736	-493.811829	-235.897263	1202.876221	-417.129913	364.236603	877.985413	-362.147949	-192.120880	903.751160	-443.717682	73.280830	1059.930786	582.497681	0.983084	898.819519	593.851990	198.975052
-469.823425	201.007141	959.497986	-463.305267	-60.315178	965.800781	-539.980713	222.017715	572.445496	-495.082123	-111.153526	583.509338	-539.507080	266.773407	86.857704	-547.228638	-149.088989	103.238213	-506.863770	305.823914	1443.888428	-450.552185	-105.253326	1459.592896	-416.199677	98.697075	1464.147339	-405.755585	109.774223	1752.393677	-533.524719	410.103516	1170.907349	-493.605469	-235.942841	1202.931763	-416.942841	363.694336	877.921204	-361.977905	-192.087265	903.789795	-443.712036	73.262978	1059.959473	581.890198	2.819117	898.853760	592.133911	201.464981
-469.853943	200.897552	959.493164	-463.223785	-60.403477	965.895508	-539.959595	221.984009	572.418762	-495.088226	-111.222115	583.566895	-539.493103	266.747894	86.846252	-547.327942	-149.108505	103.273781	-506.847595	305.872772	1443.898071	-450.583130	-105.231064	1459.660767	-416.209045	98.721619	1464.185303	-405.818604	109.792107	1752.431396	-533.382507	409.966675	1170.808105	-493.442230	-235.983932	1202.986572	-416.836975	363.159912	877.831665	-361.802155	-191.952469	903.863220	-443.712830	73.210602	1060.009277	581.953430	4.285688	899.200562	591.338318	202.911057
-469.871948	200.789780	959.500549	-463.179382	-60.439331	965.971069	-539.934814	221.925644	572.403870	-495.114288	-111.268013	583.584229	-539.490356	266.750671	86.835320	-547.336365	-149.093689	103.307755	-506.836548	305.889160	1443.911133	-450.568268	-105.192001	1459.736816	-416.223572	98.744835	1464.250122	-405.876373	109.801224	1752.468140	-533.246216	409.832947	1170.718628	-493.247742	-236.046738	1203.075684	-416.727264	362.584290	877.741455	-361.682922	-191.895538	903.953064	-443.720032	73.170013	1060.054565	581.791931	6.122629	899.476440	590.231018	204.114395
-469.909637	200.698868	959.514160	-463.114349	-60.532871	966.023560	-539.945923	221.926315	572.408508	-493.146820	-108.795502	583.147522	-539.480591	266.725800	86.844101	-545.869324	-148.686218	102.958580	-506.834839	305.933777	1443.925903	-450.585144	-105.180702	1459.812866	-416.213440	98.765091	1464.291016	-405.934021	109.865540	1752.448486	-533.119568	409.640106	1170.635010	-493.078613	-236.120529	1203.155029	-416.622253	362.040344	877.684570	-361.554504	-191.802246	904.054993	-443.723053	73.100868	1060.090820	582.310303	6.870827	899.666077	591.311523	204.398544
-469.928955	200.643417	959.531006	-463.080933	-60.561287	966.041016	-539.971191	221.903122	572.412354	-493.077911	-108.722275	583.118164	-539.444519	266.729156	86.845116	-545.834473	-148.675262	102.932579	-506.816101	305.962830	1443.947266	-450.589050	-105.153694	1459.896851	-416.216919	98.792671	1464.317139	-405.988098	109.883209	1752.449097	-533.004089	409.475494	1170.572754	-492.901031	-236.228592	1203.255981	-416.650085	361.529572	877.619812	-361.513794	-191.734985	904.111633	-443.720947	73.063980	1060.108887	583.044128	7.514060	899.866028	592.511414	204.776657
-469.982422	200.640442	959.549500	-463.116669	-60.576099	966.044922	-540.024719	221.921112	572.408569	-493.137817	-108.842789	583.094543	-539.468567	266.750610	86.843597	-545.878540	-148.697906	102.948120	-506.822815	306.011932	1443.976929	-450.598022	-105.110809	1459.955811	-416.224152	98.830132	1464.359619	-406.029694	109.915916	1752.443359	-532.903687	409.357300	1170.512573	-492.734894	-236.314285	1203.341797	-416.713501	361.145782	877.549561	-361.489197	-191.708420	904.167480	-443.766357	73.051033	1060.120483	583.493530	8.700330	899.744324	592.818542	205.856949
-470.025452	200.609436	959.561218	-463.135895	-60.591957	966.061829	-539.993164	221.900528	572.395325	-493.117249	-108.837135	583.121582	-539.446167	266.732574	86.866386	-545.840027	-148.715912	102.920082	-506.815094	306.062775	1444.015747	-450.600037	-105.080971	1460.025024	-416.218658	98.839661	1464.395874	-406.072144	109.947220	1752.440918	-532.832764	409.197693	1170.519409	-492.625580	-236.428696	1203.468506	-416.763733	360.779053	877.510315	-361.519836	-191.688599	904.238647	-443.800323	73.031723	1060.135254	583.288940	10.698541	899.907166	590.355225	208.164886
-470.099915	200.576172	959.580200	-463.157166	-60.623486	966.096863	-540.024048	221.898819	572.390808	-493.159912	-108.929596	583.115540	-539.434143	266.727539	86.870888	-545.845215	-148.735931	102.941681	-506.807983	306.082062	1444.044556	-450.570282	-105.049171	1460.135864	-416.229187	98.857063	1464.429443	-406.111511	109.979393	1752.445923	-532.769592	409.066254	1170.505493	-492.497803	-236.495941	1203.599365	-416.821930	360.368622	877.446045	-361.552582	-191.677734	904.336487	-443.855896	73.009796	1060.163818	583.937744	11.744697	899.836792	589.737427	209.753448
-470.136597	200.524155	959.591980	-463.163727	-60.595016	966.131409	-539.967285	221.860062	572.376892	-493.232697	-108.962425	583.114441	-539.415955	266.715942	86.882591	-545.852783	-148.738937	102.958702	-506.806030	306.114594	1444.093262	-450.536774	-105.015968	1460.231689	-416.235107	98.896355	1464.487305	-406.143921	110.029572	1752.459961	-532.721191	408.910431	1170.488525	-492.403870	-236.587357	1203.755737	-416.885620	359.931091	877.392578	-361.639801	-191.705612	904.402954	-443.887482	73.009888	1060.188965	584.549683	12.739473	899.689148	589.816284	210.624725
-470.181274	200.462616	959.586426	-463.135468	-60.619053	966.162292	-540.105469	221.982452	572.373535	-493.231903	-108.965416	583.126892	-539.516785	266.695099	86.901962	-545.838623	-148.720200	102.971527	-506.793823	306.133270	1444.145386	-450.513306	-104.974876	1460.330566	-416.231720	98.897369	1464.545654	-406.175598	110.065125	1752.482422	-532.688232	408.749512	1170.453613	-492.305695	-236.654800	1203.911133	-416.938049	359.509247	877.372009	-361.723206	-191.720673	904.490173	-443.913116	72.987076	1060.205078	585.184082	13.816604	899.336426	589.699097	211.786072
-470.203186	200.427261	959.580872	-463.124268	-60.653282	966.208252	-540.771301	222.621841	572.521423	-493.247345	-108.962173	583.132446	-540.001831	266.773926	86.933167	-545.854736	-148.710983	102.974121	-506.847656	306.168335	1444.120361	-450.485535	-104.927505	1460.398682	-416.237122	98.931328	1464.584351	-406.215881	110.118217	1752.476440	-532.693359	408.657776	1170.409912	-492.251221	-236.750931	1204.038696	-417.117310	359.212494	877.322144	-361.865723	-191.774277	904.514099	-443.939392	72.973915	1060.229492	585.681030	14.828594	898.989014	589.301208	212.928406
-470.235657	200.457489	959.550415	-463.134796	-60.611187	966.179199	-540.959412	222.807281	572.544373	-493.225128	-108.926277	583.119446	-540.160461	266.774841	86.923553	-545.925232	-148.722656	102.946259	-506.870514	306.226898	1444.110962	-450.434723	-104.895424	1460.453613	-416.260529	98.996819	1464.581665	-406.261749	110.192383	1752.462158	-532.702148	408.589508	1170.331177	-492.193115	-236.830872	1204.127563	-417.224976	358.839081	877.252625	-361.979614	-191.815796	904.517883	-443.963745	73.012604	1060.200317	586.488403	15.255349	898.570129	589.536438	213.586670
-470.298584	200.502655	959.523743	-463.197357	-60.546303	966.133911	-540.974182	222.829437	572.524658	-493.173584	-108.878021	583.081238	-540.187134	266.800720	86.901596	-545.903564	-148.718948	102.927490	-506.924805	306.268036	1444.076416	-450.416290	-104.872421	1460.477051	-416.264740	99.054771	1464.575562	-406.316498	110.241928	1752.478516	-532.756165	408.543396	1170.241577	-492.150543	-236.904541	1204.167358	-417.342712	358.467438	877.181763	-362.121704	-191.835251	904.510681	-444.016937	73.061142	1060.162231	587.201111	16.287054	898.147583	588.751099	214.982300
-470.352783	200.534836	959.504761	-463.237946	-60.552761	966.093506	-540.962158	222.864548	572.528564	-493.062042	-108.815529	583.073608	-540.178406	266.809784	86.921593	-545.840454	-148.709946	102.898224	-506.964111	306.332672	1444.068481	-450.397247	-104.818619	1460.505005	-416.258362	99.086838	1464.559692	-406.343567	110.338524	1752.409302	-532.814392	408.486328	1170.181396	-492.109222	-237.007584	1204.214111	-417.478577	358.139832	877.137329	-362.277252	-191.885574	904.488159	-444.059265	73.066864	1060.131592	587.574219	17.310122	897.994995	588.457336	215.823776
-470.411957	200.549805	959.518860	-463.304779	-60.483395	966.064697	-540.959167	222.908859	572.525330	-493.000977	-108.721931	583.049438	-540.214233	266.803131	86.935295	-545.813171	-148.707031	102.884819	-507.024719	306.372070	1444.059448	-450.332825	-104.792892	1460.535278	-416.269867	99.132317	1464.596558	-406.389893	110.376106	1752.450684	-532.902466	408.456451	1170.147949	-492.081635	-237.127472	1204.312988	-417.626678	357.786072	877.091980	-362.486389	-191.964172	904.447876	-444.109741	73.093285	1060.121826	587.704041	18.636620	897.897339	587.758728	216.990097
-470.448547	200.526337	959.527893	-463.322479	-60.503601	966.096008	-540.915833	222.906372	572.526978	-492.996582	-108.712845	583.054016	-540.205505	266.808228	86.946365	-545.791382	-148.694824	102.898811	-507.042664	306.426178	1444.086548	-450.280731	-104.737587	1460.559448	-416.265900	99.168800	1464.619385	-406.421783	110.433449	1752.467529	-533.008301	408.418945	1170.124878	-492.040283	-237.228821	1204.393921	-417.789886	357.377655	877.055542	-362.702179	-192.044098	904.426331	-444.143433	73.081291	1060.143188	587.853271	19.383179	897.509521	587.543213	217.813812
-470.497009	200.498962	959.570374	-463.365845	-60.458950	966.136597	-540.869446	222.907578	572.529114	-493.050385	-108.725563	583.037537	-540.191589	266.790771	86.960823	-545.831909	-148.688934	102.916481	-507.068573	306.460144	1444.110352	-450.220978	-104.670891	1460.612183	-416.258270	99.233833	1464.684937	-406.447693	110.514160	1752.491211	-533.118835	408.366394	1170.118652	-492.005432	-237.326538	1204.537109	-417.970673	357.002747	876.988770	-362.969482	-192.123871	904.400757	-444.205383	73.090164	1060.188477	588.116699	20.039148	897.656738	587.261047	218.353500
-470.487305	200.480453	959.587646	-463.335663	-60.479736	966.202209	-540.792664	222.911179	572.502502	-493.091583	-108.743217	583.061646	-540.173096	266.778717	86.976379	-545.820068	-148.679474	102.930992	-507.114014	306.526855	1444.110840	-450.152191	-104.594910	1460.686890	-416.280609	99.318993	1464.728760	-406.470917	110.599831	1752.491699	-533.248596	408.375549	1170.100342	-491.983154	-237.420227	1204.666016	-418.109344	356.643585	876.990723	-363.279083	-192.224060	904.373291	-444.211761	73.089737	1060.235474	588.562256	20.932838	897.813110	587.441162	218.271240
-470.539795	200.488022	959.581848	-463.371552	-60.445560	966.236877	-540.615601	222.800201	572.431396	-493.082642	-108.714592	583.061829	-540.056946	266.773407	86.933388	-545.808716	-148.686340	102.925163	-507.182281	306.543854	1444.072144	-450.106323	-104.555588	1460.740601	-416.308319	99.404449	1464.748535	-406.479187	110.730675	1752.438965	-533.394592	408.374695	1170.054443	-491.943512	-237.522049	1204.792847	-418.284973	356.336365	876.937439	-363.573273	-192.281174	904.361450	-444.262848	73.127312	1060.250977	588.694702	20.776134	897.914185	586.919983	219.953796
-470.614685	200.513687	959.563049	-463.396851	-60.462311	966.214294	-540.187256	222.397095	572.296387	-493.044434	-108.709709	583.042908	-539.773621	266.749023	86.870697	-545.852844	-148.684616	102.899246	-507.270721	306.593201	1444.066650	-450.060028	-104.490128	1460.772095	-416.324585	99.499130	1464.746582	-406.581543	110.710571	1752.404785	-533.560364	408.396179	1169.987915	-491.906464	-237.638092	1204.901978	-418.491211	356.087738	876.897400	-363.928223	-192.403503	904.287842	-444.309448	73.134224	1060.229370	588.977905	21.153021	898.074707	586.910278	220.030869
-470.664581	200.605667	959.554688	-463.463776	-60.401325	966.132141	-539.280029	221.542755	572.076416	-492.955017	-108.668739	582.993774	-539.153809	266.661407	86.792694	-545.781494	-148.708115	102.888290	-507.365051	306.648743	1444.027588	-450.073364	-104.429985	1460.778931	-416.355499	99.558922	1464.710571	-406.614075	110.810471	1752.368042	-533.725647	408.398285	1169.959839	-491.898834	-237.763947	1204.988892	-418.732941	355.881195	876.856323	-364.299225	-192.514175	904.209534	-444.355377	73.181633	1060.182129	589.112671	21.666031	898.230713	586.749023	220.224716
-470.739441	200.647751	959.570984	-463.551483	-60.305252	966.040649	-539.263794	221.570145	572.066956	-492.894592	-108.631523	582.950134	-539.164551	266.658600	86.789413	-545.745056	-148.739273	102.844681	-507.435883	306.703461	1444.056030	-450.078369	-104.371719	1460.809204	-416.378143	99.625145	1464.732178	-406.633240	110.946945	1752.309326	-533.898132	408.401733	1169.944824	-491.876373	-237.881714	1205.044189	-419.021851	355.698547	876.826904	-364.662598	-192.656540	904.115479	-444.417206	73.210472	1060.141235	589.308411	21.987566	898.395935	586.468323	221.032227
-470.817047	200.658829	959.576660	-463.627502	-60.221832	965.972229	-539.288635	221.596191	572.090576	-492.879028	-108.642471	582.891235	-539.196472	266.635223	86.833450	-545.482666	-148.401108	102.714813	-507.522583	306.745148	1444.065796	-450.066589	-104.325630	1460.822876	-416.395325	99.688988	1464.750366	-406.672852	111.031387	1752.336182	-534.043640	408.402069	1169.965210	-491.859802	-237.930725	1205.121094	-419.331757	355.553589	876.801147	-364.969330	-192.763397	904.042847	-444.472992	73.231544	1060.105835	589.429871	22.393148	898.570557	586.320374	221.624069
-470.858643	200.701782	959.622131	-463.664001	-60.153351	965.992004	-539.294128	221.613235	572.120300	-492.842255	-108.632767	582.895813	-539.201294	266.610626	86.864784	-545.705261	-148.718781	102.854431	-507.605743	306.818848	1444.114868	-450.038147	-104.243797	1460.912964	-416.419800	99.732384	1464.794312	-406.682159	111.203056	1752.308472	-534.199219	408.393494	1169.988037	-491.904785	-237.977600	1205.215088	-419.650085	355.437500	876.769714	-365.324463	-192.901947	904.013184	-444.516846	73.278313	1060.139771	589.601501	22.666136	898.747253	586.294678	221.418671
-470.935913	200.680099	959.640442	-463.728119	-60.108723	966.054199	-539.269470	221.626770	572.108032	-492.898132	-108.699501	582.904602	-539.196045	266.613953	86.872124	-545.817078	-148.715469	102.897507	-507.695618	306.848877	1444.116699	-449.958557	-104.176605	1461.016113	-416.438416	99.804718	1464.845215	-406.709167	111.338814	1752.309937	-534.367188	408.442139	1169.994019	-491.939484	-237.953934	1205.344849	-419.984467	355.360687	876.753235	-365.649536	-193.041687	904.002197	-444.599091	73.307816	1060.182129	589.830627	22.909266	898.898438	586.384888	221.502014
-471.506653	201.336029	959.696167	-465.541321	-59.054565	965.397217	-539.623779	222.012421	572.194153	-493.182770	-108.982635	582.587280	-539.454590	266.686523	86.895905	-545.960022	-148.731003	102.968155	-507.760468	306.901001	1444.128174	-449.917389	-104.112251	1461.102661	-416.471344	99.925819	1464.889282	-406.694946	111.549286	1752.412842	-534.532959	408.489288	1169.999512	-492.065613	-237.945587	1205.483276	-420.306671	355.351074	876.725403	-366.020355	-193.184067	903.995667	-445.512268	73.797775	1059.826660	590.102661	23.178165	899.043762	586.423218	221.723343
-472.483612	202.639511	959.847534	-468.347382	-57.414322	963.631775	-540.218872	222.668060	572.349609	-495.204498	-111.582916	582.527100	-539.919189	266.775085	86.908043	-547.459045	-149.123886	103.333321	-507.850311	306.961273	1444.111572	-449.837341	-104.063797	1461.177002	-416.518860	100.031639	1464.896973	-406.708862	111.750786	1752.368286	-534.737793	408.544250	1169.987061	-492.207855	-237.971878	1205.620117	-420.619080	355.344696	876.670166	-366.583923	-193.495865	903.843567	-446.771271	74.402321	1058.887695	590.371765	23.337975	899.152100	586.471680	221.890320
-472.567291	202.744934	959.857483	-468.506561	-57.268028	963.587158	-539.869019	222.331436	572.226013	-495.347534	-111.742348	582.555847	-539.660278	266.742401	86.858589	-547.590637	-149.152084	103.372643	-507.942719	307.016052	1444.118652	-449.807800	-104.015907	1461.211670	-416.555695	100.088242	1464.894043	-406.755859	111.860786	1752.376709	-534.943481	408.624908	1169.972290	-492.367218	-237.920273	1205.655762	-420.955780	355.365784	876.625610	-366.671814	-193.390442	903.930725	-446.878387	74.501404	1058.867432	590.708008	23.209743	899.384521	586.469543	222.232529
-472.634491	202.673843	959.837097	-468.469818	-57.305519	963.636169	-539.854492	222.266342	572.228210	-495.179626	-111.489288	582.540710	-539.604980	266.734802	86.833542	-547.488953	-149.132706	103.335838	-508.022003	307.048309	1444.119507	-449.817688	-103.990768	1461.192017	-416.596680	100.154518	1464.882202	-406.800568	111.982101	1752.348145	-535.149292	408.659821	1169.983643	-492.537628	-237.909042	1205.699463	-421.282593	355.391174	876.588684	-366.924652	-193.452927	903.897095	-446.908936	74.482513	1058.884766	591.264404	23.667923	899.494995	586.795105	222.159256
-472.644226	202.690292	959.861694	-468.426666	-57.321003	963.622559	-539.936707	222.265503	572.280579	-495.153656	-111.467445	582.493225	-539.657410	266.707642	86.870743	-547.397705	-149.130371	103.286964	-508.085876	307.095917	1444.141113	-449.821014	-103.965286	1461.182495	-416.628723	100.171524	1464.883301	-406.841248	112.106850	1752.334473	-535.346985	408.681549	1170.003906	-492.717224	-237.909134	1205.686523	-421.597473	355.431549	876.565002	-367.202301	-193.534363	903.847107	-446.910553	74.473099	1058.894897	591.619324	23.738146	899.584473	587.047607	222.149536
-472.692108	202.681107	959.841125	-468.425140	-57.303928	963.600830	-540.008118	222.240646	572.303711	-495.198700	-111.478180	582.466980	-539.659363	266.694946	86.877037	-547.423340	-149.178543	103.296776	-508.132721	307.150726	1444.132690	-449.806702	-103.920372	1461.197754	-416.660645	100.212830	1464.896484	-406.871796	112.235474	1752.321533	-535.533508	408.749512	1170.024658	-492.880829	-237.911316	1205.702393	-421.929901	355.539063	876.508118	-367.413635	-193.586105	903.833130	-446.933228	74.481277	1058.873535	592.181396	23.490091	899.704285	587.990051	221.728516
-472.738831	202.694153	959.829102	-468.417419	-57.289646	963.624878	-540.061218	222.262558	572.316833	-495.187134	-111.458344	582.464905	-539.645386	266.692383	86.877823	-547.402527	-149.188644	103.291176	-508.206146	307.182983	1444.117920	-449.767792	-103.867577	1461.228638	-416.697205	100.284187	1464.930908	-406.894775	112.370697	1752.306885	-535.734192	408.880188	1170.049927	-493.041626	-237.850433	1205.756348	-422.253845	355.680603	876.455994	-367.722137	-193.708374	903.811951	-446.960358	74.513275	1058.881104	592.506958	23.520325	899.815247	588.225891	221.680557
-472.789337	202.758896	959.812561	-468.484222	-57.234623	963.622559	-540.089111	222.250198	572.282410	-495.275360	-111.561150	582.485474	-539.652405	266.694519	86.858131	-547.471558	-149.187088	103.321281	-508.318817	307.239380	1444.076538	-449.766144	-103.817192	1461.294434	-416.723480	100.397446	1464.922363	-406.927155	112.507927	1752.295898	-535.947693	409.042175	1170.044434	-493.177887	-237.825287	1205.840454	-422.614716	355.874786	876.372009	-367.974945	-193.793503	903.812988	-447.022186	74.576889	1058.872314	592.855713	23.586393	899.936523	588.467102	221.727112
-472.863098	202.775742	959.817078	-468.532104	-57.232685	963.632507	-540.151855	222.265350	572.260254	-495.314575	-111.607033	582.494080	-539.637939	266.717743	86.827049	-547.589478	-149.173599	103.322060	-508.541473	307.188751	1443.857666	-449.768097	-103.749161	1461.390625	-416.766968	100.474686	1464.949219	-406.963257	112.630264	1752.280396	-536.176575	409.237671	1170.036499	-493.338593	-237.757416	1205.908569	-423.039703	356.124054	876.286072	-368.233643	-193.941422	903.831482	-447.079498	74.590599	1058.878662	593.216858	23.602358	900.107239	588.768005	221.748749
-472.924103	202.794373	959.808838	-468.573578	-57.171371	963.626953	-540.170166	222.213272	572.227051	-495.208130	-111.492699	582.528259	-539.601685	266.712280	86.821320	-547.466553	-149.143921	103.339661	-508.515656	307.339874	1443.988525	-449.807434	-103.696236	1461.413330	-416.822327	100.569084	1464.973022	-407.002594	112.735458	1752.269287	-536.371277	409.333588	1170.067139	-493.452698	-237.734146	1206.010620	-423.363159	356.302185	876.239197	-368.440948	-194.025131	903.872925	-447.130402	74.633659	1058.871582	593.627014	23.526453	900.274292	589.244812	221.610916
-472.979004	202.799667	959.846985	-468.631378	-57.125996	963.677917	-540.195496	222.158432	572.236206	-495.262115	-111.574997	582.528442	-539.598206	266.692780	86.801109	-547.553772	-149.168945	103.363800	-508.621979	307.394623	1443.984375	-449.889496	-103.618927	1461.444580	-416.862457	100.616692	1464.995728	-407.033569	112.826073	1752.268799	-536.569397	409.468506	1170.105225	-493.583313	-237.707779	1206.065796	-423.669281	356.497986	876.194885	-368.641266	-194.128357	903.883362	-447.205322	74.663551	1058.920532	594.049561	23.442661	900.450256	589.750183	221.520432
-473.036835	202.753311	959.836548	-468.643860	-57.143608	963.679260	-540.251404	222.117828	572.269714	-495.221069	-111.533180	582.509216	-539.586670	266.677551	86.805283	-547.473633	-149.151917	103.328888	-508.705170	307.444885	1443.973877	-449.932007	-103.576797	1461.456787	-416.901520	100.654686	1465.013794	-407.074371	112.903526	1752.253906	-536.766663	409.532257	1170.119507	-493.720764	-237.694214	1206.101929	-423.985626	356.767700	876.169250	-368.796204	-194.219910	903.903870	-447.237762	74.640320	1058.915283	594.477722	23.328794	900.580627	590.282532	221.530197
-473.090912	202.770905	959.832703	-468.706055	-57.114601	963.679199	-541.433044	223.241943	572.514893	-495.134430	-111.450356	582.429993	-540.422485	266.808441	86.930206	-547.424377	-149.163513	103.308868	-508.799500	307.493347	1443.969360	-449.981232	-103.524239	1461.463867	-416.943787	100.681747	1465.007935	-407.112244	112.981293	1752.233521	-536.949341	409.663666	1170.172852	-493.818573	-237.706848	1206.117188	-424.334503	357.078186	876.101929	-368.944000	-194.299103	903.909302	-447.292755	74.664436	1058.912476	594.877380	23.284021	900.661194	590.835571	221.503418
-473.150146	202.758530	959.810608	-468.772522	-57.109081	963.686218	-542.369324	224.122406	572.730835	-495.190796	-111.517525	582.399963	-541.075806	266.947540	86.992592	-547.450378	-149.158081	103.298897	-508.873993	307.539307	1443.960327	-450.066711	-103.468750	1461.480957	-416.979401	100.738663	1465.005493	-407.137817	113.071869	1752.218994	-537.139465	409.785126	1170.217407	-493.926331	-237.701324	1206.174927	-424.661987	357.404114	876.032166	-369.058502	-194.368942	903.920898	-447.351318	74.671402	1058.903687	595.290527	23.181965	900.719177	591.502625	221.417984
-473.211151	202.782181	959.789124	-468.829010	-57.125710	963.695557	-542.557983	224.289536	572.736267	-495.268127	-111.570839	582.402466	-541.212219	267.004181	86.995422	-547.468994	-149.181427	103.282410	-508.934265	307.568359	1443.932617	-450.077576	-103.408516	1461.554199	-417.022614	100.814583	1465.011597	-407.174011	113.162704	1752.197021	-537.340881	409.963715	1170.245239	-494.006012	-237.677841	1206.252930	-425.010376	357.776611	875.941711	-369.149506	-194.402039	904.001221	-447.416229	74.686478	1058.898926	595.715515	23.122307	900.770447	592.120667	221.356674
-473.256836	202.781555	959.793640	-468.912933	-57.078117	963.706482	-542.519653	224.188126	572.686951	-495.323029	-111.609848	582.402161	-541.139465	266.996887	86.974747	-547.460327	-149.145889	103.313019	-509.007111	307.614258	1443.925415	-450.108063	-103.344719	1461.637939	-417.054443	100.873810	1465.020874	-407.208282	113.255798	1752.197876	-537.530823	410.102509	1170.290527	-494.087036	-237.673355	1206.357666	-425.326965	358.167297	875.928345	-369.250732	-194.439789	904.092224	-447.478485	74.709259	1058.906006	596.049500	23.092525	900.778015	592.634766	221.346878
-473.332794	202.728683	959.799622	-468.970978	-57.116413	963.774719	-542.497803	224.115448	572.662354	-495.385376	-111.575157	582.508301	-541.091370	267.008514	86.944618	-547.533569	-149.139801	103.319313	-509.049957	307.637726	1443.945435	-450.125336	-103.305901	1461.729736	-417.112671	100.935539	1465.061646	-407.245605	113.339966	1752.220337	-537.711731	410.248993	1170.355591	-494.179474	-237.649765	1206.485840	-425.610565	358.526031	875.923706	-369.296509	-194.460617	904.191467	-447.555511	74.688560	1058.945068	596.429871	23.041794	900.793274	593.211182	221.300064
-473.389923	202.720978	959.812744	-469.054871	-57.108288	963.799927	-542.542297	224.074142	572.655396	-495.416168	-111.493195	582.558655	-541.053955	266.988251	86.948288	-547.532593	-149.147781	103.332054	-509.103729	307.680237	1444.002319	-450.184143	-103.255249	1461.796509	-417.152252	100.967613	1465.108765	-407.312439	113.415955	1752.235352	-537.889771	410.376465	1170.436890	-494.247009	-237.675751	1206.583130	-425.928925	358.861908	875.925354	-369.379944	-194.526703	904.275696	-447.634338	74.690834	1058.966309	596.817566	22.948029	900.832336	593.758972	221.353561
-473.450134	202.718185	959.837097	-469.123047	-57.104431	963.830139	-541.544861	222.973343	572.431885	-495.503510	-111.477264	582.536865	-540.298340	266.827057	86.861771	-547.478882	-149.138580	103.317024	-509.156097	307.698944	1444.048096	-450.233124	-103.234947	1461.854004	-417.174347	100.991043	1465.141602	-407.370605	113.483421	1752.244995	-538.055603	410.473816	1170.520874	-494.299133	-237.679443	1206.645630	-426.234131	359.267212	875.893250	-369.450012	-194.599487	904.337891	-447.697144	74.692902	1058.993164	597.186829	22.864830	900.819275	594.307861	221.403305
-473.505859	202.733826	959.836975	-469.188477	-57.109150	963.841492	-541.502380	222.919739	572.442810	-495.582794	-111.458580	582.536865	-540.260681	266.801605	86.886765	-547.489441	-149.165771	103.327011	-509.191071	307.731323	1444.091431	-450.293945	-103.195030	1461.860840	-417.238800	101.000832	1465.142822	-407.443237	113.547340	1752.244995	-538.189819	410.588776	1170.604492	-494.333252	-237.729813	1206.689087	-426.544098	359.700592	875.877380	-369.490509	-194.650665	904.398682	-447.764740	74.701553	1059.000488	597.547668	22.762533	900.789246	594.888550	221.291153
-473.553558	202.751221	959.805664	-469.321167	-57.082973	963.829590	-541.516968	222.891693	572.423706	-495.604248	-111.416870	582.483459	-540.274414	266.812897	86.870064	-547.500122	-149.178253	103.270950	-509.227844	307.768494	1444.106445	-450.386871	-103.208145	1461.870239	-417.265747	101.018799	1465.121582	-407.505768	113.609421	1752.215332	-538.328247	410.726135	1170.679688	-494.376068	-237.801056	1206.708252	-426.868622	360.211853	875.849731	-369.520874	-194.719055	904.422180	-447.845337	74.723053	1058.976563	597.904541	22.608175	900.743774	595.494446	221.105057
-473.675140	202.706177	959.761414	-469.447357	-57.093384	963.813477	-541.512085	222.880035	572.375366	-495.736389	-111.508919	582.422363	-540.253906	266.849609	86.828423	-547.522217	-149.201370	103.236771	-509.269409	307.783539	1444.122803	-450.429657	-103.166931	1461.914673	-417.319611	101.049042	1465.116577	-407.561493	113.663979	1752.195557	-538.441223	410.891205	1170.728882	-494.379791	-237.813599	1206.739990	-427.115967	360.589294	875.826294	-369.505432	-194.771042	904.464600	-447.947083	74.705978	1058.940796	598.279907	22.491819	900.715515	596.116577	220.855072
-473.696472	202.732056	959.759155	-469.545349	-57.108650	963.798462	-541.501160	222.833191	572.353149	-495.805817	-111.600403	582.456848	-540.249084	266.813782	86.793564	-547.550354	-149.213272	103.252525	-509.306305	307.817352	1444.139160	-450.446808	-103.150459	1461.993652	-417.375092	101.095184	1465.126343	-407.624969	113.722153	1752.202637	-538.554077	411.086578	1170.796875	-494.367065	-237.815689	1206.836304	-427.367493	360.961792	875.768616	-369.458160	-194.797424	904.545837	-448.002960	74.699280	1058.931396	598.624023	22.416544	900.690063	596.674438	220.807098
-473.773285	202.689011	959.759949	-469.632965	-57.133488	963.821106	-541.473450	222.789215	572.331848	-495.834869	-111.623367	582.502808	-540.212708	266.810852	86.794998	-547.581482	-149.201294	103.275291	-509.340027	307.842865	1444.158325	-450.472595	-103.140823	1462.074219	-417.430786	101.124115	1465.156006	-407.690277	113.762199	1752.220215	-538.660339	411.228546	1170.885498	-494.371735	-237.823746	1206.906860	-427.498016	361.274841	875.778687	-369.437927	-194.861786	904.636719	-448.085571	74.672638	1058.943115	598.943665	22.394461	900.674988	597.219604	220.670486
-473.821198	202.662201	959.796265	-469.710144	-57.179070	963.858154	-541.478943	222.741028	572.308960	-495.889374	-111.631477	582.486267	-540.170471	266.797882	86.810318	-547.593079	-149.175629	103.306602	-509.368286	307.842072	1444.205688	-450.532379	-103.096046	1462.153931	-417.484100	101.134018	1465.206543	-407.767456	113.793968	1752.245605	-538.761963	411.403229	1171.003540	-494.369934	-237.828842	1206.988892	-427.735199	361.715820	875.808716	-369.352295	-194.869751	904.745605	-448.161713	74.633789	1058.983154	599.278931	22.317314	900.677185	597.739929	220.541840
-473.867432	202.578110	959.816772	-469.777649	-57.192108	963.927490	-541.442993	222.673019	572.323059	-495.817169	-111.529648	582.535095	-540.193420	266.770447	86.830803	-547.471558	-149.146011	103.294357	-509.407654	307.844421	1444.256592	-450.573914	-103.087906	1462.231445	-417.531799	101.139984	1465.252197	-407.841248	113.816246	1752.272339	-538.860596	411.586639	1171.109497	-494.382751	-237.844757	1207.081543	-427.952301	362.093475	875.836243	-369.281799	-194.932419	904.867920	-448.247498	74.601707	1059.034790	599.602417	22.276403	900.672974	598.059143	220.009171
-473.948792	202.498138	959.810303	-469.841522	-57.265697	963.959900	-541.420349	222.608505	572.329285	-495.876617	-111.503395	582.581116	-540.168091	266.762543	86.831207	-547.468689	-149.151794	103.294502	-509.442322	307.833679	1444.305664	-450.731750	-103.080513	1462.223755	-417.591827	101.121758	1465.287842	-407.924683	113.829613	1752.275024	-538.942993	411.737762	1171.200317	-494.407288	-237.862381	1207.095337	-428.141174	362.475525	875.838074	-369.180603	-194.961441	904.973206	-448.336121	74.540901	1059.051270	599.854614	22.256779	900.656189	598.638977	220.434784
-473.998077	202.509720	959.813538	-469.918488	-57.312332	963.943359	-541.428284	222.611832	572.312683	-495.995331	-111.490692	582.550354	-540.179138	266.765228	86.851219	-547.559814	-149.191681	103.277496	-509.492401	307.851349	1444.318604	-450.806976	-103.085350	1462.268555	-417.666656	101.138374	1465.286255	-407.991974	113.833862	1752.252563	-539.019226	411.892334	1171.293823	-494.417908	-237.871368	1207.146851	-428.325989	362.861908	875.839844	-369.100159	-195.054108	905.049866	-448.415131	74.512856	1059.048706	600.143738	22.155809	900.635254	599.107361	220.414124
-474.076538	202.506760	959.806030	-470.061401	-57.282463	963.926758	-541.429932	222.586807	572.297485	-496.092621	-111.465759	582.506714	-540.158997	266.784546	86.837563	-547.519714	-149.194214	103.237854	-509.541748	307.857330	1444.346558	-450.866699	-103.079132	1462.300659	-417.742218	101.120888	1465.276978	-408.045593	113.857574	1752.198242	-539.069458	412.039001	1171.343750	-494.420410	-237.896240	1207.152344	-428.500580	363.336365	875.799377	-368.958923	-195.074463	905.130920	-448.524017	74.517334	1059.036377	600.386169	22.075861	900.567810	599.537720	220.332596
-474.163879	202.524048	959.791077	-470.196899	-57.296093	963.877808	-541.457764	222.582977	572.259888	-496.039063	-111.204956	582.451050	-540.146240	266.801514	86.826294	-547.403259	-149.156647	103.137299	-509.575317	307.842712	1444.359741	-450.975037	-103.086678	1462.336426	-417.823517	101.143768	1465.272827	-408.133698	113.831207	1752.216431	-539.115173	412.188477	1171.394531	-494.449890	-237.898056	1207.175049	-428.704681	363.831390	875.782898	-368.820190	-195.161987	905.189148	-448.620880	74.502014	1059.001221	600.618896	21.997967	900.518127	599.949585	220.329437
-474.241577	202.509247	959.785889	-470.291199	-57.331623	963.855286	-541.479614	222.533386	572.242859	-495.957275	-110.931580	582.386658	-540.131592	266.797424	86.783043	-547.209778	-149.104736	103.111115	-509.619904	307.855255	1444.376343	-451.042297	-103.087425	1462.400635	-417.904358	101.160690	1465.295776	-408.187469	113.832031	1752.225342	-539.122070	412.313049	1171.457520	-494.434937	-237.867126	1207.221558	-428.817535	364.228729	875.777893	-368.701111	-195.234161	905.247131	-448.708954	74.468712	1058.988037	600.803833	21.978497	900.468018	600.277283	220.321075
-474.307922	202.446640	959.807190	-470.344788	-57.351471	963.911072	-541.383972	222.420532	572.205383	-494.955658	-109.486053	582.136108	-540.099976	266.766907	86.780159	-546.395813	-148.848801	102.910690	-509.647217	307.839020	1444.420898	-451.070862	-103.085373	1462.461182	-418.015869	101.152351	1465.330322	-408.248108	113.817436	1752.249878	-539.161621	412.421539	1171.515747	-494.423279	-237.873047	1207.298340	-428.926117	364.560638	875.789856	-368.545502	-195.298019	905.352478	-448.773865	74.441772	1059.027466	600.996704	21.933426	900.442017	600.597351	220.342316
-474.344940	202.385971	959.824524	-470.396698	-57.375893	963.978882	-541.349670	222.321884	572.196472	-494.848999	-109.259583	582.138000	-540.047974	266.767731	86.803680	-546.276367	-148.801651	102.886314	-509.730652	307.831055	1444.429443	-451.196655	-103.092972	1462.465698	-418.105652	101.150414	1465.360596	-408.323517	113.814400	1752.264160	-539.195740	412.563751	1171.584473	-494.434570	-237.878281	1207.331299	-429.035614	364.920074	875.803528	-368.404388	-195.376755	905.410950	-448.836426	74.416840	1059.074097	601.175720	21.929335	900.425293	600.954468	220.253830
-474.410065	202.310806	959.833191	-470.379547	-57.468285	964.032715	-541.351013	222.296906	572.183533	-494.846313	-109.227966	582.220276	-540.046143	266.759583	86.788750	-546.258179	-148.811798	102.892784	-509.895782	307.716736	1444.286743	-451.320374	-103.112816	1462.482788	-418.162231	101.124313	1465.403442	-408.380035	113.793617	1752.266602	-539.243591	412.681061	1171.644043	-494.438538	-237.916931	1207.353516	-429.082489	365.257385	875.852905	-368.236481	-195.454971	905.523560	-448.880371	74.357033	1059.109741	601.355713	21.913624	900.380005	601.304565	220.215881
-474.452087	202.288803	959.862610	-470.459869	-57.469032	964.057983	-541.347595	222.235077	572.184265	-495.763916	-110.364311	582.443726	-540.036194	266.749847	86.782631	-546.925964	-149.012863	103.059082	-509.942657	307.697388	1444.305908	-451.452240	-103.139076	1462.497437	-418.238037	101.107864	1465.421753	-408.447388	113.780518	1752.251831	-539.271606	412.814667	1171.710938	-494.445099	-237.970230	1207.362549	-429.186523	365.627380	875.884583	-368.073578	-195.507477	905.616455	-448.962830	74.340569	1059.142334	601.554565	21.873590	900.307739	601.643799	220.179886
-474.490540	202.260452	959.844360	-470.487640	-57.483395	964.057678	-541.336182	222.205978	572.154968	-496.635986	-111.511040	582.608582	-539.998535	266.756287	86.770889	-547.639282	-149.242432	103.207939	-509.895447	307.785828	1444.505859	-451.591949	-103.150330	1462.485352	-418.303345	101.088264	1465.423828	-408.508209	113.771477	1752.220093	-539.306885	412.868927	1171.784424	-494.420654	-238.018616	1207.348022	-429.274139	365.991943	875.885254	-367.902740	-195.559875	905.678223	-449.015137	74.326759	1059.137573	601.702393	21.926394	900.242493	601.939026	220.255707
-474.576935	202.262939	959.838684	-470.628510	-57.447437	963.995911	-541.349670	222.160294	572.148010	-496.698914	-111.579956	582.567444	-539.997742	266.723663	86.755486	-547.650757	-149.260971	103.172043	-509.942780	307.747040	1444.519043	-451.706635	-103.174797	1462.496338	-418.387787	101.046600	1465.426636	-408.569336	113.750526	1752.197021	-539.338684	412.925354	1171.828857	-494.405853	-238.054962	1207.341309	-429.338837	366.257507	875.875732	-367.700104	-195.589233	905.770081	-449.127106	74.320328	1059.103882	601.851135	21.997309	900.170837	602.207764	220.363190
-474.691986	202.258881	959.826965	-470.794189	-57.413540	963.937317	-541.361511	222.125412	572.129456	-496.773438	-111.625557	582.502991	-539.984558	266.725342	86.757530	-547.673523	-149.275650	103.152344	-509.977997	307.730164	1444.528687	-451.804443	-103.196754	1462.540894	-418.456635	101.016838	1465.434326	-408.623047	113.735443	1752.174072	-539.391907	412.994965	1171.914063	-494.374603	-238.104263	1207.396851	-429.378693	366.504089	875.910339	-367.511475	-195.587234	905.878845	-449.251282	74.313606	1059.065308	601.982971	22.056423	900.116028	602.482300	220.505814
-474.788391	202.254135	959.825500	-470.899384	-57.445492	963.912659	-541.426819	222.136948	572.124268	-496.821930	-111.662628	582.533813	-539.982239	266.710815	86.747940	-547.684814	-149.277267	103.149734	-510.128082	307.581360	1444.405273	-451.882385	-103.207275	1462.594727	-418.524078	100.997162	1465.463623	-408.677338	113.708382	1752.167236	-539.442383	413.045990	1171.941162	-494.362579	-238.165359	1207.460449	-429.396393	366.714600	875.924561	-367.400269	-195.653488	905.959412	-449.358154	74.285522	1059.053833	602.039978	22.188679	900.068542	602.665161	220.616562
-474.885406	202.189682	959.831421	-470.968719	-57.461040	963.924377	-541.434082	222.101425	572.092163	-496.946808	-111.737869	582.529602	-539.972229	266.730042	86.735664	-547.739197	-149.316589	103.165665	-510.174561	307.549591	1444.426270	-451.936188	-103.224060	1462.651855	-418.602905	100.954346	1465.493896	-408.704590	113.718323	1752.112671	-539.484314	413.107330	1172.003052	-494.335052	-238.205383	1207.510864	-429.408386	366.897644	875.966309	-367.255280	-195.709305	906.073425	-449.450653	74.250435	1059.064819	602.144226	22.299509	900.041565	602.864136	220.692902
-474.966644	202.201126	959.841858	-471.049774	-57.484154	963.946655	-541.531006	222.155396	572.110718	-496.968262	-111.702110	582.583374	-540.000244	266.750946	86.753342	-547.712280	-149.294525	103.161896	-510.128235	307.624786	1444.621338	-452.005432	-103.223969	1462.701172	-418.698730	100.937111	1465.513672	-408.766846	113.661255	1752.135254	-539.512634	413.108887	1172.075928	-494.311249	-238.304489	1207.547119	-429.411255	367.070129	876.015564	-367.143890	-195.738953	906.185181	-449.538239	74.248726	1059.082642	602.228394	22.397421	900.058044	602.984741	220.815262
-475.035858	202.159760	959.860596	-471.043640	-57.561035	964.000488	-541.608948	222.196259	572.108643	-497.016754	-111.697113	582.602478	-539.998596	266.763794	86.747284	-547.737854	-149.294968	103.163712	-510.203552	307.587463	1444.622314	-452.087982	-103.264786	1462.746460	-418.781097	100.906906	1465.528442	-408.804657	113.631844	1752.113647	-539.541138	413.128357	1172.088989	-494.314178	-238.347900	1207.594116	-429.374817	367.242279	876.073853	-367.020264	-195.778702	906.280701	-449.604248	74.208893	1059.126831	602.315857	22.455492	900.092712	603.107300	220.872116
-475.083435	202.142120	959.869629	-471.056305	-57.588432	964.047119	-541.601807	222.107468	572.089722	-497.032562	-111.618042	582.661926	-539.946289	266.751831	86.751160	-547.765320	-149.320679	103.165146	-510.419159	307.453613	1444.493530	-452.185791	-103.306541	1462.752930	-418.868042	100.862267	1465.560547	-408.842102	113.604126	1752.090820	-539.596069	413.150848	1172.123779	-494.323700	-238.383179	1207.607788	-429.350006	367.355316	876.130676	-366.914032	-195.841858	906.348267	-449.664673	74.203163	1059.161743	602.369751	22.523518	900.123230	603.133057	220.962448
-475.164154	202.166428	959.913818	-471.150604	-57.583721	964.033325	-541.688110	222.095810	572.094788	-497.120575	-111.647934	582.604736	-539.961792	266.750214	86.743385	-547.786011	-149.340134	103.161201	-510.425140	307.511383	1444.676758	-452.261261	-103.321251	1462.797363	-418.930969	100.831085	1465.602051	-408.889984	113.560532	1752.085449	-539.623352	413.137146	1172.174438	-494.326691	-238.458298	1207.612549	-429.308533	367.432037	876.170166	-366.834686	-195.898209	906.415039	-449.759125	74.194511	1059.179077	602.403748	22.598297	900.149841	603.125244	221.023346
-475.289551	202.107483	959.899353	-471.266602	-57.586494	964.016968	-542.018372	222.325012	572.156372	-497.184784	-111.670235	582.588379	-540.161682	266.772766	86.781227	-547.747253	-149.339981	103.124390	-510.528137	307.474365	1444.728271	-452.349487	-103.344383	1462.809937	-419.020142	100.783073	1465.625610	-408.942627	113.500244	1752.074829	-539.646179	413.105927	1172.233276	-494.358459	-238.496460	1207.601563	-429.239868	367.473816	876.217285	-366.699799	-195.905151	906.492432	-449.868073	74.164360	1059.160767	602.401489	22.622026	900.224731	603.023438	221.079178
-475.391876	202.124374	959.918457	-471.421295	-57.543495	963.964478	-542.091187	222.326874	572.136108	-497.235748	-111.703178	582.523865	-540.164307	266.758148	86.771393	-547.847107	-149.360901	103.103317	-510.636261	307.433624	1444.745483	-452.395233	-103.387161	1462.835938	-419.091614	100.758446	1465.656616	-408.988190	113.458641	1752.063232	-539.664490	413.129730	1172.235107	-494.356201	-238.518326	1207.625732	-429.193970	367.504150	876.252686	-366.614899	-195.963745	906.538757	-449.985199	74.163094	1059.141968	602.365295	22.643610	900.301025	602.898743	221.085312
-475.521454	202.150742	959.942688	-471.547272	-57.549984	963.908386	-542.174255	222.373398	572.142944	-497.295715	-111.734261	582.532898	-540.191345	266.763519	86.763329	-547.766907	-149.329163	103.088280	-510.740784	307.404663	1444.783569	-452.472290	-103.392921	1462.850464	-419.153595	100.751434	1465.679688	-409.033875	113.412331	1752.062134	-539.694885	413.106567	1172.263550	-494.392334	-238.544724	1207.627930	-429.144104	367.526703	876.308228	-366.564819	-196.004639	906.568787	-450.088470	74.143387	1059.120728	602.330933	22.694284	900.388489	602.689575	221.083862
-475.651306	202.078262	959.918823	-471.634766	-57.581871	963.923889	-542.207214	222.374649	572.114136	-497.287964	-111.717369	582.526062	-540.169189	266.777466	86.759651	-547.768066	-149.329926	103.091583	-510.847687	307.368134	1444.800171	-452.480408	-103.421570	1462.907349	-419.217865	100.726837	1465.700439	-409.095459	113.361519	1752.050293	-539.719238	413.067078	1172.275513	-494.423889	-238.559586	1207.645996	-429.069427	367.514008	876.335327	-366.451904	-196.014618	906.638062	-450.191925	74.110100	1059.114868	602.243225	22.740187	900.501465	602.406189	221.132996
-475.722992	202.085785	959.938904	-471.666260	-57.597424	963.936279	-542.196533	222.314728	572.104065	-497.321442	-111.750389	582.540283	-540.146179	266.758453	86.748894	-547.801453	-149.360596	103.114479	-510.969299	307.358398	1444.815674	-452.549866	-103.414925	1462.883789	-419.288574	100.706299	1465.693359	-409.142944	113.318794	1752.043945	-539.737244	413.062012	1172.284058	-494.466614	-238.610001	1207.649536	-428.996002	367.447113	876.392395	-366.456360	-196.100739	906.641113	-450.258484	74.106461	1059.134766	602.151550	22.821896	900.628052	602.078552	221.211670
-475.778900	202.034973	959.953247	-471.654266	-57.601669	964.003357	-542.295654	222.325912	572.084167	-497.367615	-111.765633	582.558777	-540.172852	266.757782	86.722488	-547.843323	-149.366974	103.115288	-511.064514	307.325104	1444.817993	-452.622864	-103.450218	1462.880615	-419.348572	100.674507	1465.708130	-409.177338	113.274818	1752.036621	-539.772095	412.998352	1172.291260	-494.512665	-238.658447	1207.673706	-428.907837	367.394318	876.463989	-366.438812	-196.195023	906.681580	-450.315582	74.104706	1059.183350	602.096924	22.908407	900.727661	601.800476	221.306351
-475.852600	202.012619	959.964050	-471.688141	-57.617966	964.007996	-542.130798	222.081818	572.025940	-497.378052	-111.756439	582.601624	-539.994873	266.715393	86.728264	-547.837708	-149.368393	103.121483	-511.147034	307.291779	1444.885986	-452.671936	-103.489769	1462.892090	-419.398407	100.652725	1465.730347	-409.237122	113.210526	1752.038330	-539.798096	412.964355	1172.309814	-494.547913	-238.672165	1207.668579	-428.824921	367.268524	876.518127	-366.392883	-196.215164	906.710938	-450.392792	74.086441	1059.196655	602.014343	22.957735	900.818420	601.566345	221.371613
-475.912537	202.009323	959.985779	-471.727783	-57.609558	964.012756	-542.161377	222.039566	572.036316	-497.326721	-111.694260	582.580200	-539.982544	266.709045	86.718849	-547.828979	-149.373062	103.097885	-511.226990	307.250275	1444.903442	-452.726257	-103.491814	1462.888672	-419.421051	100.641335	1465.762573	-409.287445	113.151314	1752.033691	-539.831970	412.893066	1172.329956	-494.560944	-238.702637	1207.663452	-428.745941	367.125427	876.588989	-366.391266	-196.291153	906.732422	-450.448364	74.084457	1059.211426	601.937012	23.042852	900.853027	601.287354	221.499786
-476.061829	201.954437	959.998657	-471.843506	-57.613247	964.001831	-542.391541	222.147629	572.072998	-497.426422	-111.794014	582.561218	-540.084412	266.690125	86.726143	-547.893799	-149.399612	103.097412	-511.286591	307.229065	1444.930786	-452.728058	-103.510307	1462.913696	-419.481323	100.602562	1465.776611	-409.347717	113.110748	1752.033691	-539.865479	412.817413	1172.325562	-494.588409	-238.735870	1207.692871	-428.652069	366.956665	876.639954	-366.435974	-196.364517	906.705933	-450.569855	74.049789	1059.209839	601.848145	23.110643	900.874817	600.992371	221.577942
-476.176239	201.949631	959.959900	-471.934082	-57.617809	963.969421	-542.333191	221.978180	572.024597	-497.453308	-111.816551	582.518127	-540.006470	266.693329	86.709099	-547.887390	-149.411423	103.064133	-511.371765	307.211517	1444.933716	-452.750488	-103.533340	1462.925415	-419.537689	100.596931	1465.778564	-409.405823	113.058418	1752.032227	-539.909485	412.731201	1172.280640	-494.597626	-238.763657	1207.713379	-428.566742	366.743530	876.670837	-366.468323	-196.402359	906.717896	-450.650543	74.049904	1059.168945	601.724182	23.176825	900.847168	600.642883	221.636856
-476.296173	201.959000	959.949280	-472.048492	-57.660816	963.917236	-542.448242	222.028961	572.000549	-497.457764	-111.818832	582.502319	-540.009521	266.710632	86.690598	-547.840088	-149.415680	103.046303	-511.438812	307.181091	1444.928223	-452.762543	-103.541145	1462.960449	-419.604065	100.590973	1465.776611	-409.455963	113.010956	1752.031494	-539.948669	412.675354	1172.268188	-494.593201	-238.801163	1207.740601	-428.493103	366.527924	876.699402	-366.470154	-196.396591	906.752014	-450.742004	74.017982	1059.131592	601.619751	23.245789	900.833740	600.335632	221.666855
-476.397369	201.934433	959.913330	-472.100220	-57.680466	963.923950	-542.492371	221.979477	571.991272	-497.526062	-111.886955	582.517883	-539.993652	266.692963	86.688881	-547.907654	-149.438339	103.074341	-511.540131	307.167542	1444.910400	-452.774414	-103.549126	1462.972412	-419.650909	100.593422	1465.795654	-409.523834	112.963837	1752.031250	-539.980469	412.599426	1172.240356	-494.591400	-238.858795	1207.768066	-428.409088	366.309753	876.725586	-366.544128	-196.476822	906.753967	-450.815277	74.016373	1059.115845	601.533691	23.247091	900.826172	600.043518	221.649994
-476.493927	201.922714	959.926086	-472.165283	-57.651737	963.933716	-542.603516	221.972565	572.015015	-497.516876	-111.885597	582.503967	-540.015991	266.686005	86.687614	-547.844360	-149.444672	103.081581	-511.621216	307.154205	1444.911743	-452.826355	-103.563820	1463.004395	-419.714325	100.565720	1465.789307	-409.579407	112.913895	1752.033447	-540.022156	412.486481	1172.192749	-494.611816	-238.900894	1207.779785	-428.327515	366.081604	876.767029	-366.618774	-196.544968	906.734863	-450.901642	74.026840	1059.128418	601.390808	23.262604	900.806091	599.770325	221.749725
-476.574951	201.862411	959.912231	-472.164429	-57.688686	963.978149	-542.703979	221.913391	572.018555	-497.491211	-111.875206	582.533630	-540.035034	266.672272	86.683990	-547.882263	-149.454987	103.081879	-511.717865	307.135834	1444.925171	-452.837158	-103.577080	1463.001221	-419.774109	100.557480	1465.810791	-409.631775	112.862061	1752.044678	-540.048706	412.396332	1172.154053	-494.601318	-238.946396	1207.821289	-428.287567	365.857513	876.776489	-366.710480	-196.621353	906.727295	-450.946564	74.007530	1059.144287	601.252319	23.300692	900.809326	599.431885	221.798462
-476.601837	201.842026	959.916077	-472.129578	-57.770424	963.983154	-542.773865	221.898483	572.041077	-497.532928	-111.955093	582.550598	-540.030823	266.675385	86.723045	-547.862000	-149.473099	103.054123	-511.822021	307.126587	1444.915039	-452.886597	-103.570847	1462.979614	-419.814392	100.544930	1465.811646	-409.686859	112.822960	1752.041138	-540.081665	412.254547	1172.102051	-494.619507	-239.028214	1207.805176	-428.204163	365.614136	876.772217	-366.816071	-196.677826	906.722107	-450.962097	73.961754	1059.153320	601.100708	23.295197	900.834045	599.104553	221.811676
-476.679901	201.830032	959.928833	-472.175598	-57.729031	963.972351	-542.887756	221.842560	572.046570	-497.462952	-111.931587	582.542725	-540.030457	266.671875	86.711533	-547.868469	-149.467621	103.062843	-511.904236	307.112518	1444.903564	-452.912964	-103.582420	1462.996460	-419.887299	100.531799	1465.816284	-409.742493	112.791702	1752.040405	-540.099976	412.135406	1172.029419	-494.620667	-239.046982	1207.805908	-428.121521	365.316742	876.809998	-366.890320	-196.707657	906.706116	-451.030853	73.970825	1059.156006	600.853394	23.338827	900.832764	598.722473	221.848373
-476.731598	201.781921	959.895752	-472.174927	-57.819397	963.972046	-542.933838	221.817276	572.035339	-497.446075	-111.973228	582.507874	-540.049133	266.686676	86.680565	-547.908997	-149.520554	103.055870	-512.021362	307.084961	1444.864868	-452.926117	-103.601578	1462.981079	-419.927124	100.528610	1465.803467	-409.794769	112.753708	1752.022095	-540.112366	412.029205	1171.957275	-494.648560	-239.083755	1207.808228	-428.048004	365.028442	876.811646	-366.973907	-196.745239	906.674072	-451.055176	73.918259	1059.138672	600.600464	23.317556	900.901794	598.339905	221.787430
-476.792542	201.801926	959.896484	-472.240967	-57.806862	963.938721	-542.954590	221.772430	572.014221	-497.406342	-112.003654	582.516602	-540.007690	266.695007	86.642494	-547.868774	-149.487610	103.087425	-512.113464	307.093719	1444.832764	-452.907745	-103.595634	1463.002930	-419.973175	100.541985	1465.812866	-409.830017	112.762634	1751.974243	-540.139648	411.920837	1171.893311	-494.672119	-239.072906	1207.838257	-428.006805	364.755524	876.809875	-367.068665	-196.772751	906.663086	-451.108398	73.921425	1059.120239	600.288147	23.377958	900.962769	597.884644	221.749207
-476.913239	201.807709	959.863525	-472.369781	-57.809132	963.916870	-543.025146	221.785767	572.006958	-497.516205	-112.165268	582.506287	-540.037537	266.702728	86.643440	-547.963196	-149.546524	103.089211	-512.209412	307.085205	1444.827148	-452.867981	-103.602074	1463.044312	-420.055817	100.550407	1465.793701	-409.871063	112.742119	1751.957275	-540.182434	411.823547	1171.845703	-494.716766	-239.101685	1207.870483	-427.989014	364.461395	876.808350	-367.184509	-196.799850	906.662537	-451.219391	73.926735	1059.089478	599.901855	23.338930	901.039612	597.390442	221.806076
-476.969635	201.793945	959.879028	-472.422913	-57.791168	963.936462	-543.067810	221.804626	572.011841	-497.447845	-112.124687	582.487732	-540.044617	266.706116	86.649803	-547.993591	-149.533890	103.116570	-512.274719	307.084137	1444.840820	-452.893829	-103.602959	1463.070190	-420.096710	100.550079	1465.815674	-409.913635	112.732010	1751.958130	-540.221375	411.726440	1171.822144	-494.764679	-239.117416	1207.889160	-427.932404	364.166168	876.837708	-367.293976	-196.837128	906.648438	-451.277191	73.930847	1059.107666	599.514587	23.336021	901.128662	596.869385	221.858948
-477.051575	201.718384	959.898743	-472.455414	-57.790932	963.941772	-543.091492	221.733505	572.002441	-497.447205	-112.157318	582.468994	-540.078308	266.668793	86.650742	-547.983521	-149.524384	103.092621	-512.397644	307.053741	1444.850708	-452.948914	-103.644112	1463.037109	-420.160583	100.534279	1465.820190	-409.950592	112.721077	1751.951172	-540.280884	411.579407	1171.770874	-494.839600	-239.130615	1207.873535	-427.888611	363.837219	876.864136	-367.410553	-196.852951	906.620056	-451.347778	73.892654	1059.123413	599.095337	23.298115	901.207581	596.333862	221.863358
-477.099060	201.697723	959.916138	-472.469330	-57.814922	963.999573	-543.119812	221.734268	572.001038	-497.419708	-112.167778	582.442383	-540.081665	266.662048	86.703316	-547.958252	-149.520477	103.120522	-512.479065	307.044342	1444.872314	-452.961487	-103.650230	1463.050659	-420.221954	100.522346	1465.840332	-409.983551	112.724228	1751.941772	-540.349243	411.467957	1171.745605	-494.912964	-239.104858	1207.867310	-427.874329	363.499268	876.876587	-367.524078	-196.900238	906.612244	-451.396576	73.888206	1059.165039	598.695984	23.291948	901.299988	595.879761	221.749344
-477.125977	201.664520	959.923462	-472.451385	-57.889870	964.011414	-543.142212	221.705048	572.020935	-497.360535	-112.162262	582.441162	-540.090210	266.660919	86.707443	-547.976196	-149.537430	103.118698	-512.547485	307.045227	1444.861816	-453.059235	-103.678474	1463.020264	-420.272919	100.484634	1465.829346	-410.005310	112.717255	1751.924438	-540.400024	411.332001	1171.708618	-495.015167	-239.141235	1207.820190	-427.857697	363.158966	876.887024	-367.609985	-196.908310	906.582825	-451.412476	73.839371	1059.177246	598.318237	23.311142	901.343018	595.465088	221.670258
-477.235901	201.638031	959.881226	-472.538971	-57.897018	963.973755	-543.185242	221.709961	571.977539	-497.308990	-112.171677	582.425720	-540.125854	266.670593	86.666466	-547.995300	-149.543213	103.122513	-512.626465	307.033203	1444.862427	-453.054016	-103.699142	1463.013184	-420.334442	100.482956	1465.804565	-410.053253	112.702576	1751.937012	-540.474731	411.236938	1171.633301	-495.100250	-239.135208	1207.807373	-427.859070	362.818909	876.864746	-367.703918	-196.934418	906.553467	-451.498199	73.826607	1059.134033	597.918762	23.293488	901.370422	595.011536	221.635590
-477.273895	201.575989	959.852173	-472.547333	-57.974319	963.978882	-543.185974	221.708542	571.936157	-497.288605	-112.206352	582.432739	-540.108521	266.696136	86.661758	-547.911560	-149.544128	103.106400	-512.774231	306.901062	1444.666138	-453.106873	-103.744415	1463.000366	-420.392334	100.469994	1465.770996	-410.068848	112.707832	1751.898193	-540.544006	411.180725	1171.574951	-495.197327	-239.130890	1207.789185	-427.887878	362.492706	876.840576	-367.784180	-196.924057	906.521423	-451.524414	73.772255	1059.122559	597.547424	23.213833	901.368713	594.618469	221.508804
-477.335083	201.610779	959.851563	-472.687073	-57.943413	963.921448	-543.110168	221.610748	571.907959	-497.328003	-112.296852	582.391785	-540.063904	266.682007	86.648849	-547.972473	-149.574493	103.109497	-512.739014	307.000244	1444.802979	-453.110565	-103.773033	1463.027100	-420.435242	100.462776	1465.767456	-410.078918	112.744080	1751.845581	-540.604858	411.018524	1171.528564	-495.289886	-239.116135	1207.779541	-427.917389	362.144104	876.836182	-367.846710	-196.917969	906.517639	-451.601379	73.777046	1059.088379	597.148682	23.090721	901.332397	594.167847	221.385971
-477.364227	201.585999	959.847534	-472.693420	-58.007946	963.927368	-543.132019	221.637299	571.930054	-497.264801	-112.274551	582.413452	-540.072327	266.686005	86.638573	-547.919128	-149.550598	103.110817	-512.795898	306.975250	1444.812134	-453.137421	-103.797821	1463.011597	-420.483093	100.449310	1465.785767	-410.088989	112.772934	1751.822388	-540.676880	410.900696	1171.452881	-495.383514	-239.067123	1207.774658	-427.972717	361.817688	876.815918	-367.949921	-196.924561	906.475525	-451.625641	73.737770	1059.090820	596.824951	23.015463	901.298096	593.804260	221.291153
-477.384033	201.509460	959.851868	-472.718109	-58.061897	963.945007	-543.130798	221.545059	571.907654	-497.357422	-112.365669	582.389526	-540.045837	266.668976	86.638794	-547.958130	-149.555832	103.097740	-512.842896	306.950623	1444.795288	-453.183868	-103.797882	1463.027100	-420.526154	100.414879	1465.786743	-410.130676	112.748207	1751.846680	-540.737122	410.776550	1171.439697	-495.488556	-239.051529	1207.727173	-428.032166	361.477112	876.795227	-368.033966	-196.900101	906.466919	-451.663574	73.677010	1059.105469	596.500916	22.870340	901.251892	593.435181	221.195938
-477.424561	201.497421	959.857117	-472.772430	-58.061935	963.969360	-539.968994	218.621155	571.247925	-497.425415	-112.431595	582.408081	-537.826477	266.341614	86.433113	-548.051697	-149.599960	103.111290	-512.916870	306.932343	1444.770752	-453.259216	-103.846085	1463.005981	-420.584991	100.397591	1465.786743	-410.132874	112.807671	1751.795654	-540.837891	410.680603	1171.394775	-495.579102	-239.069305	1207.739868	-428.237274	361.302063	876.790039	-368.116089	-196.916748	906.464844	-451.719299	73.676849	1059.122192	596.247375	22.724653	901.219482	593.125977	221.139771
-477.447906	201.431015	959.869751	-472.768951	-58.121979	963.988342	-543.564819	221.922882	571.997864	-497.444672	-112.486008	582.425781	-540.340637	266.744934	86.708374	-547.998047	-149.589844	103.121666	-512.944580	306.919281	1444.755371	-453.346436	-103.881676	1462.994873	-420.633362	100.368965	1465.780884	-410.158447	112.815582	1751.806152	-540.902527	410.578491	1171.361206	-495.678680	-239.069016	1207.717163	-428.168243	360.920410	876.785889	-368.206146	-196.894089	906.469543	-451.742584	73.618294	1059.141113	596.033813	22.634151	901.147644	592.856689	221.091324
-477.509460	201.376328	959.851318	-472.848145	-58.165997	963.972473	-543.398926	221.689270	571.949219	-497.352844	-112.397812	582.407654	-540.206665	266.692474	86.652626	-547.932556	-149.591583	103.080864	-513.009155	306.883606	1444.719238	-453.375305	-103.938515	1462.996948	-420.703094	100.341141	1465.752319	-410.187012	112.816780	1751.770752	-541.000854	410.486206	1171.283447	-495.751160	-239.091766	1207.695068	-428.371613	360.765045	876.730774	-368.335144	-196.950668	906.425476	-451.812622	73.568398	1059.123901	595.840393	22.490046	901.097717	592.565125	220.934525
-477.546326	201.348999	959.849365	-472.881805	-58.221703	963.990662	-540.092896	218.628479	571.221313	-497.365967	-112.427704	582.401672	-537.873535	266.329987	86.398209	-547.959167	-149.605011	103.082642	-513.175476	306.770081	1444.525146	-453.491943	-103.975792	1463.006958	-420.772583	100.322960	1465.751221	-410.209351	112.841385	1751.742554	-541.103821	410.464417	1171.200195	-495.874908	-239.112305	1207.693970	-428.487488	360.498077	876.690002	-368.448364	-196.920547	906.413513	-451.853973	73.534409	1059.133301	595.668091	22.364805	901.052429	592.350586	220.820770
-477.586060	201.300400	959.804871	-472.973846	-58.225601	963.962463	-540.034668	218.512009	571.174988	-497.341217	-112.423828	582.385559	-537.836914	266.317322	86.356697	-547.954651	-149.612076	103.066269	-513.107971	306.865631	1444.632446	-453.616638	-104.003098	1462.986206	-420.818787	100.270058	1465.744507	-410.215881	112.860031	1751.717285	-541.177185	410.323395	1171.157837	-495.965698	-239.139496	1207.682739	-428.557983	360.189178	876.641785	-368.515472	-196.913467	906.417419	-451.903320	73.510139	1059.092896	595.519714	22.241762	901.010132	592.099121	220.789261
-477.602234	201.254257	959.831116	-472.988129	-58.278915	963.975525	-540.038818	218.478470	571.190002	-497.347107	-112.533257	582.407532	-537.831116	266.307587	86.368034	-547.993408	-149.628906	103.077515	-513.114136	306.839813	1444.630127	-453.664246	-104.032768	1462.991333	-420.856506	100.253746	1465.765381	-410.220184	112.869217	1751.706909	-541.247192	410.226044	1171.123169	-496.013824	-239.211075	1207.682007	-428.675903	359.921753	876.611084	-368.579681	-196.889023	906.420715	-451.919250	73.455582	1059.112915	595.375977	22.084772	901.012817	591.887939	220.692612
-477.592468	201.180527	959.846863	-472.959106	-58.351822	963.983887	-540.041809	218.480682	571.208801	-497.333344	-112.541557	582.405762	-537.813843	266.299988	86.435776	-547.963196	-149.624054	103.089058	-513.156860	306.805481	1444.609863	-453.760132	-104.050041	1462.976929	-420.900848	100.211372	1465.772583	-410.222931	112.880394	1751.706787	-541.302979	410.144653	1171.082275	-496.090881	-239.213043	1207.685913	-428.742584	359.665588	876.595886	-368.721680	-196.928314	906.402893	-451.902435	73.381187	1059.125488	595.211670	21.949171	901.002258	591.748596	220.606857
-477.649292	201.194916	959.842590	-473.043427	-58.343849	963.964966	-540.138855	218.513306	571.208618	-497.274841	-112.535103	582.372620	-537.858704	266.291107	86.432632	-547.949219	-149.613556	103.086052	-513.184692	306.788544	1444.582886	-453.798218	-104.077972	1463.006714	-420.971375	100.190758	1465.769409	-410.235748	112.886665	1751.691162	-541.385742	410.043854	1171.044922	-496.165802	-239.257904	1207.714966	-428.841034	359.440125	876.560303	-368.768433	-196.887817	906.444702	-451.970337	73.384399	1059.113525	595.036011	21.794291	901.010498	591.567566	220.463013
-477.634308	201.172714	959.854370	-473.079041	-58.369873	963.992493	-540.131287	218.496613	571.226746	-497.322906	-112.618484	582.393860	-537.889099	266.312012	86.428932	-547.981384	-149.615341	103.101532	-513.238586	306.779907	1444.556152	-453.903534	-104.095604	1463.022827	-421.014557	100.153496	1465.772583	-410.251648	112.897133	1751.679810	-541.464722	409.990784	1171.019043	-496.254486	-239.269180	1207.746460	-428.966187	359.264221	876.505981	-368.891144	-196.895752	906.459717	-451.992310	73.361435	1059.135864	594.848694	21.599281	901.048645	591.454834	220.265213
-477.694397	201.154205	959.868286	-473.130981	-58.374691	964.015686	-540.254639	218.554062	571.232666	-497.335724	-112.632851	582.393005	-537.962280	266.334747	86.424591	-548.005676	-149.622971	103.116257	-513.276611	306.749817	1444.527710	-453.959808	-104.107513	1463.043579	-421.087372	100.154099	1465.754150	-410.277893	112.884254	1751.649780	-541.524292	409.921356	1170.986206	-496.330627	-239.311661	1207.793579	-429.082397	359.111023	876.443054	-369.021027	-196.918015	906.481873	-452.060974	73.353897	1059.157471	594.694763	21.507042	901.044373	591.324158	220.186646
-477.736633	201.084839	959.836304	-473.154388	-58.446335	964.032104	-540.098450	218.383316	571.174194	-497.317139	-112.588600	582.401611	-537.852966	266.331573	86.395454	-548.011047	-149.624908	103.113876	-513.304016	306.743073	1444.515137	-454.077972	-104.150574	1463.026489	-421.155701	100.118889	1465.746094	-410.313538	112.868988	1751.628540	-541.593018	409.875977	1170.958862	-496.422729	-239.348404	1207.812744	-429.232086	358.996918	876.377563	-369.122253	-196.938217	906.495056	-452.099915	73.303131	1059.150635	594.534241	21.360092	901.065491	591.225220	220.026367
-477.764801	201.058395	959.832581	-473.221893	-58.460445	964.013306	-539.987854	218.245056	571.121155	-497.320313	-112.634369	582.385986	-537.769775	266.285431	86.383949	-547.960510	-149.621140	103.095337	-513.447449	306.602844	1444.325195	-454.181458	-104.174629	1463.028809	-421.205750	100.090752	1465.739990	-410.346375	112.853256	1751.621948	-541.649780	409.843109	1170.914551	-496.512634	-239.377975	1207.816650	-429.332275	358.843750	876.327820	-369.217957	-196.967468	906.496338	-452.143005	73.273834	1059.138428	594.366577	21.199917	901.055481	591.099487	219.947815
-477.805237	201.017105	959.790588	-473.272064	-58.523811	963.978149	-539.954407	218.195007	571.104187	-497.292999	-112.594101	582.386414	-537.737854	266.271057	86.375008	-547.944702	-149.612122	103.088615	-513.318787	306.692047	1444.460449	-454.226044	-104.202896	1463.011597	-421.275543	100.060646	1465.721069	-410.372833	112.832893	1751.598877	-541.679199	409.737915	1170.907471	-496.598358	-239.433838	1207.807983	-429.479156	358.704468	876.261658	-369.267334	-196.980164	906.483704	-452.174774	73.223190	1059.096558	594.228882	21.101410	901.015137	591.014221	219.842743
-477.802368	201.033203	959.788574	-473.323944	-58.555038	963.951721	-539.963013	218.216354	571.141602	-497.334351	-112.644073	582.325562	-537.748474	266.250275	86.373672	-547.904968	-149.607239	103.075615	-513.322205	306.666992	1444.428589	-454.335876	-104.248917	1462.989990	-421.317841	100.007721	1465.718384	-410.386841	112.800468	1751.583252	-541.718567	409.677185	1170.867188	-496.675812	-239.444794	1207.758423	-429.568054	358.599701	876.207703	-369.299866	-196.948029	906.473755	-452.197174	73.201233	1059.082153	594.074097	20.975060	900.997742	590.961914	219.653458
-477.799438	200.988251	959.779907	-473.316498	-58.583263	963.944824	-539.997070	218.257446	571.101196	-497.373749	-112.695992	582.310303	-537.803711	266.251495	86.411858	-547.981201	-149.647690	103.094612	-513.347534	306.636597	1444.422485	-454.357056	-104.262527	1462.986328	-421.360840	99.972305	1465.682495	-410.402344	112.814720	1751.525879	-541.749695	409.606995	1170.837280	-496.758148	-239.478409	1207.724121	-429.681213	358.509430	876.173523	-369.374573	-197.001770	906.438354	-452.192291	73.165817	1059.074463	593.982056	20.843336	900.979065	590.905640	219.556305
-477.817566	200.995361	959.794861	-473.334015	-58.595535	963.954468	-539.977905	218.264969	571.117554	-497.371185	-112.724167	582.311096	-537.812134	266.280579	86.401215	-547.955933	-149.645523	103.095512	-513.405823	306.619324	1444.375488	-454.459534	-104.316383	1462.953247	-421.418427	99.945923	1465.680176	-410.442139	112.770683	1751.559570	-541.810730	409.608246	1170.815308	-496.859619	-239.478134	1207.713501	-429.831909	358.488281	876.099304	-369.382416	-197.009415	906.460144	-452.214996	73.161102	1059.087891	593.862976	20.712418	900.976318	590.953430	219.310883
-477.816284	200.979721	959.785889	-473.340485	-58.629932	963.977783	-539.984314	218.301834	571.135437	-497.330902	-112.677567	582.327148	-537.804565	266.284698	86.394333	-547.965820	-149.641037	103.078636	-513.424316	306.607300	1444.360229	-454.475616	-104.365883	1462.937866	-421.469177	99.912354	1465.675903	-410.472229	112.744484	1751.554565	-541.850281	409.575806	1170.799072	-496.934479	-239.467758	1207.693604	-429.965881	358.415466	876.031860	-369.433533	-197.045792	906.466003	-452.224915	73.147232	1059.096680	593.766296	20.553768	900.981567	590.888367	219.178375
-477.839325	200.987381	959.808594	-473.409821	-58.636185	964.000061	-539.997620	218.333252	571.136047	-497.335510	-112.714905	582.380493	-537.864746	266.278625	86.405937	-547.965820	-149.629288	103.108154	-513.477051	306.579956	1444.334473	-454.546967	-104.382584	1462.955078	-421.539185	99.867081	1465.659668	-410.520264	112.724174	1751.560181	-541.907654	409.540527	1170.783936	-497.067902	-239.515228	1207.711792	-430.070923	358.384003	876.015686	-369.801483	-197.335770	906.318115	-452.279541	73.143402	1059.121216	593.664978	20.416632	900.990662	590.866821	219.067032
-477.925354	200.894455	959.801453	-473.485138	-58.662891	963.992920	-539.775208	218.180161	571.058289	-497.365234	-112.753860	582.346680	-537.743225	266.264404	86.393730	-548.035583	-149.651230	103.106232	-513.505737	306.542114	1444.335815	-454.646576	-104.431313	1462.908203	-421.595032	99.821381	1465.666382	-410.531586	112.735146	1751.515991	-541.978577	409.504517	1170.772827	-497.131683	-239.472824	1207.668091	-430.214966	358.340210	875.964233	-369.602295	-197.156464	906.411072	-452.352325	73.085152	1059.112183	593.579651	20.219509	900.982056	590.883789	218.896866
-477.938080	200.893890	959.812561	-473.544006	-58.651878	964.001892	-539.799500	218.210144	571.060486	-497.332275	-112.729301	582.323486	-537.774231	266.238800	86.390961	-548.015015	-149.647156	103.115395	-513.549011	306.496582	1444.328735	-454.720734	-104.452499	1462.888306	-421.650116	99.776985	1465.662598	-410.572754	112.698830	1751.508545	-542.036865	409.470581	1170.780396	-497.211792	-239.480148	1207.648193	-430.337158	358.315826	875.922791	-369.669800	-197.217255	906.396667	-452.397400	73.085396	1059.124634	593.508545	20.025646	900.986023	590.910767	218.699875
-477.959106	200.870529	959.808289	-473.608063	-58.687607	963.983459	-539.795654	218.219910	571.059082	-497.381653	-112.800697	582.315491	-537.769409	266.224945	86.419106	-548.035889	-149.673187	103.112244	-513.589966	306.485962	1444.333008	-454.799591	-104.496063	1462.855225	-421.712616	99.732124	1465.642090	-410.610413	112.665878	1751.490356	-542.089783	409.454315	1170.776855	-497.295227	-239.503387	1207.578857	-430.453735	358.318024	875.891663	-369.736755	-197.285004	906.356201	-452.429413	73.046730	1059.110962	593.442261	19.818439	900.995605	590.968567	218.510880
-477.969330	200.900177	959.799927	-473.680664	-58.654842	963.945251	-539.810730	218.226013	571.070435	-497.382355	-112.795815	582.289001	-537.777100	266.219574	86.409164	-548.016724	-149.673904	103.095573	-513.602478	306.465668	1444.335571	-454.858032	-104.529854	1462.829346	-421.769379	99.691566	1465.621460	-410.663605	112.598969	1751.520874	-542.156921	409.428284	1170.778076	-497.359039	-239.494064	1207.538696	-430.571350	358.327484	875.840088	-369.781921	-197.331161	906.315186	-452.461212	73.061287	1059.085571	593.375122	19.607792	900.982056	591.052002	218.288116
-477.972504	200.861282	959.772217	-473.708435	-58.704166	963.918701	-539.833923	218.245758	571.058167	-497.398193	-112.771492	582.281433	-537.800903	266.235352	86.401505	-547.953186	-149.657669	103.074844	-513.764771	306.323883	1444.131470	-454.929474	-104.569717	1462.813721	-421.820465	99.657433	1465.592773	-410.679871	112.561653	1751.508179	-542.237671	409.432953	1170.753540	-497.410431	-239.498199	1207.510010	-430.681854	358.408295	875.812439	-369.788513	-197.380768	906.286438	-452.472443	73.015388	1059.057495	593.340393	19.420874	900.996521	591.130737	218.112579
-477.955383	200.849747	959.754333	-473.687683	-58.743725	963.958862	-539.858887	218.224136	571.064148	-497.429688	-112.812439	582.286682	-537.789001	266.247559	86.390579	-548.009827	-149.660812	103.063698	-513.696899	306.404541	1444.277222	-454.975220	-104.601227	1462.765503	-421.875366	99.619728	1465.564697	-410.702820	112.522865	1751.487671	-542.309143	409.414917	1170.760742	-497.486603	-239.489929	1207.469238	-430.760468	358.471039	875.778809	-369.834229	-197.432175	906.241394	-452.461243	73.011589	1059.070068	593.261780	19.227644	901.013245	591.213867	217.870972
-477.927368	200.814362	959.773071	-473.669647	-58.797184	963.970032	-539.942749	218.239304	571.085327	-497.403961	-112.797264	582.314819	-537.847534	266.243347	86.418762	-548.013977	-149.664688	103.059280	-513.719360	306.356354	1444.291626	-455.035522	-104.637596	1462.745850	-421.915222	99.591431	1465.568359	-410.726288	112.476425	1751.497314	-542.382751	409.370209	1170.777100	-497.550568	-239.508621	1207.452393	-430.854279	358.527679	875.780823	-369.851868	-197.460892	906.226929	-452.451569	72.963120	1059.088379	593.258484	19.052818	901.054321	591.294312	217.751495
-477.937164	200.759048	959.767639	-473.714661	-58.802616	963.984741	-539.937988	218.192963	571.067627	-497.405090	-112.760712	582.326172	-537.805359	266.225098	86.423645	-548.004822	-149.657486	103.073875	-513.882751	306.223694	1444.117798	-455.087555	-104.670815	1462.729492	-421.971619	99.563126	1465.567505	-410.748657	112.419571	1751.504272	-542.459045	409.400665	1170.761353	-497.614655	-239.519745	1207.435547	-430.927826	358.563782	875.776550	-369.894440	-197.481689	906.240540	-452.479309	72.937500	1059.092896	593.216309	18.883804	901.072388	591.393433	217.631531
-477.972168	200.766357	959.799316	-473.792175	-58.776821	963.972229	-539.989868	218.167664	571.073914	-497.230469	-112.572304	582.261169	-537.816162	266.213440	86.429688	-547.888611	-149.623016	103.065338	-513.921021	306.212280	1444.136719	-455.153473	-104.698784	1462.707886	-422.021729	99.527786	1465.559937	-410.771484	112.374832	1751.507324	-542.545227	409.375000	1170.793335	-497.681061	-239.532639	1207.414185	-431.002808	358.593628	875.769409	-369.956482	-197.514297	906.232056	-452.528809	72.933884	1059.101318	593.182068	18.727936	901.087402	591.636780	217.274323
-478.020203	200.752472	959.798889	-473.901306	-58.792915	963.970276	-540.155212	218.268677	571.099792	-497.277161	-112.655243	582.247192	-537.951965	266.225983	86.431885	-547.950623	-149.647354	103.055168	-513.864075	306.287537	1444.300293	-455.233307	-104.735962	1462.672485	-422.067749	99.482422	1465.562256	-410.790833	112.324379	1751.503174	-542.611633	409.311249	1170.802368	-497.748291	-239.572998	1207.404907	-431.080078	358.666718	875.745728	-370.045868	-197.555634	906.200745	-452.600739	72.912895	1059.098633	593.123779	18.543556	901.077026	591.601501	217.377853
-478.084229	200.719238	959.768799	-474.012207	-58.767574	963.946106	-540.258606	218.344894	571.101501	-497.051910	-112.432877	582.159241	-537.993835	266.242584	86.410278	-547.766235	-149.593277	103.009453	-513.895325	306.260284	1444.305420	-455.313232	-104.770660	1462.625610	-422.120880	99.484573	1465.557251	-410.806519	112.264435	1751.487061	-542.672363	409.338226	1170.811890	-497.828430	-239.600800	1207.377563	-431.160431	358.754883	875.731018	-370.081665	-197.547775	906.202332	-452.670166	72.907600	1059.067139	593.075439	18.383459	901.059143	591.746826	217.240433
-478.106140	200.746063	959.759766	-474.077148	-58.802029	963.924194	-540.230103	218.289932	571.070251	-497.015442	-112.436310	582.118652	-537.966187	266.256653	86.402245	-547.725952	-149.599258	102.991119	-513.922180	306.239380	1444.296387	-455.358398	-104.803459	1462.606079	-422.163483	99.441742	1465.534180	-410.807434	112.219681	1751.456055	-542.724182	409.355286	1170.818237	-497.884125	-239.652847	1207.353394	-431.235504	358.842773	875.687744	-370.156952	-197.586456	906.149414	-452.704071	72.894737	1059.049561	592.974365	17.769236	901.172180	591.879089	216.967194
-478.163605	200.721313	959.752930	-474.169861	-58.833630	963.874878	-543.611877	221.409821	571.769348	-497.111969	-112.625328	582.088318	-540.351013	266.614044	86.651199	-547.809631	-149.616852	103.006042	-513.956665	306.215881	1444.292847	-455.407104	-104.830055	1462.581177	-422.206726	99.400558	1465.516113	-410.828217	112.158119	1751.430908	-542.772949	409.356354	1170.853394	-497.944458	-239.669922	1207.323364	-431.189331	358.792267	875.717957	-370.208374	-197.642807	906.138916	-452.755615	72.847717	1059.016235	592.882324	17.527624	901.142334	592.021912	216.784683
-478.199036	200.644470	959.740234	-474.151062	-58.886192	963.913391	-543.338501	221.126617	571.691406	-497.069305	-112.627350	582.112549	-540.136475	266.562988	86.637253	-547.838745	-149.629791	103.027794	-513.967346	306.177094	1444.311768	-455.474518	-104.857788	1462.567383	-422.236115	99.380898	1465.502075	-410.820190	112.121094	1751.433960	-542.806458	409.366425	1170.875000	-498.003387	-239.729431	1207.301270	-431.266693	358.883453	875.725159	-370.308655	-197.672592	906.096802	-452.771240	72.807175	1059.030396	592.781494	17.377377	901.092102	592.180298	216.646881
-478.194916	200.641113	959.745789	-474.181580	-58.886417	963.927917	-543.369751	221.115173	571.732971	-496.931976	-112.462227	582.093201	-540.126343	266.548065	86.644737	-547.710022	-149.597519	102.993362	-513.971924	306.132172	1444.331665	-455.497009	-104.893852	1462.534546	-422.264526	99.313667	1465.510132	-410.827484	112.075935	1751.422607	-542.837219	409.362396	1170.912964	-498.040100	-239.764938	1207.292725	-431.318573	358.953705	875.733826	-370.344452	-197.707565	906.089661	-452.794189	72.805519	1059.042847	592.676392	17.182915	901.054504	592.341003	216.476151
-478.222595	200.609756	959.753357	-474.168243	-58.957500	963.937439	-543.362000	221.095291	571.703247	-495.721344	-110.958473	581.841675	-540.119019	266.547943	86.661461	-546.854858	-149.349426	102.796745	-513.990295	306.097290	1444.359985	-455.570374	-104.949295	1462.490601	-422.280426	99.293190	1465.516479	-410.822693	112.071091	1751.389526	-542.876221	409.354645	1170.954590	-498.111206	-239.794876	1207.287231	-431.402985	359.075256	875.719727	-370.457977	-197.762756	906.058105	-452.811737	72.758301	1059.053833	592.550293	17.063984	901.014038	592.466614	216.283310
-478.248383	200.624283	959.754395	-474.216614	-58.942951	963.942993	-543.323059	220.996780	571.686768	-495.659119	-110.879402	581.822510	-540.084961	266.538086	86.647568	-546.761292	-149.325912	102.791115	-514.025330	306.066132	1444.347656	-455.615051	-104.974937	1462.482666	-422.326141	99.259789	1465.511475	-410.833374	112.034294	1751.381592	-542.907104	409.377380	1170.975342	-498.164764	-239.812286	1207.245605	-431.482971	359.203033	875.726013	-370.517914	-197.792130	906.039795	-452.854156	72.772453	1059.058350	592.437378	17.010052	900.978149	592.595337	216.154541
-478.293915	200.591827	959.744446	-474.272095	-58.985069	963.930298	-543.413513	221.044449	571.701416	-495.774902	-111.030510	581.803833	-540.146240	266.556763	86.615967	-546.858704	-149.352219	102.792900	-514.068054	306.046082	1444.343262	-455.670135	-105.025314	1462.445679	-422.376282	99.221245	1465.483521	-410.857056	111.976181	1751.402588	-542.927185	409.410706	1170.997681	-498.240356	-239.841599	1207.184814	-431.535339	359.330322	875.717896	-370.635132	-197.848633	905.970154	-452.900696	72.733223	1059.046143	592.289673	16.885290	900.950745	592.683472	215.978027
-478.382843	200.629028	959.745056	-474.397461	-58.944801	963.861938	-543.438538	221.073624	571.674377	-497.288788	-113.026222	582.133667	-540.159790	266.572205	86.608612	-548.043335	-149.709244	103.063568	-514.219116	305.895416	1444.157104	-455.708496	-105.066170	1462.406372	-422.420349	99.180580	1465.448730	-410.855408	111.969345	1751.344604	-542.980591	409.446838	1170.986694	-498.325134	-239.838379	1207.124146	-431.621246	359.474579	875.696594	-370.669708	-197.852844	905.924316	-452.987976	72.743088	1059.008057	592.146606	16.745424	900.931335	592.784973	215.854431
-478.428680	200.608765	959.720215	-474.456116	-58.932556	963.823425	-543.412415	221.015152	571.668152	-497.446869	-113.281555	582.118042	-540.122559	266.558075	86.638603	-548.148254	-149.744507	103.088112	-514.113098	305.965759	1444.331909	-455.735596	-105.117485	1462.346191	-422.450348	99.133118	1465.425049	-410.874023	111.893654	1751.356079	-542.966248	409.442841	1171.012939	-498.427460	-239.843567	1207.056030	-431.689392	359.594482	875.655945	-370.735413	-197.881302	905.848633	-453.025299	72.733231	1058.972900	591.986084	16.563429	900.929504	592.884827	215.669601
-478.430450	200.601608	959.722961	-474.447876	-58.996014	963.833862	-543.411804	220.977982	571.663574	-497.315063	-113.223633	582.089111	-540.119873	266.556580	86.617577	-548.122009	-149.758072	103.070496	-514.149414	305.939453	1444.341919	-455.771698	-105.150406	1462.315918	-422.495697	99.084427	1465.406738	-410.877533	111.850525	1751.345947	-543.000977	409.452667	1171.045166	-498.510742	-239.844391	1206.960693	-431.747894	359.719879	875.637329	-370.813751	-197.937897	905.764343	-453.030884	72.701172	1058.981567	591.805847	16.353050	900.920715	592.982483	215.510422
-478.476044	200.556763	959.721252	-474.463684	-59.008816	963.836243	-543.403076	220.961609	571.652222	-497.161011	-113.189499	582.055908	-540.087097	266.514221	86.615608	-548.023193	-149.747971	103.063278	-514.167358	305.892731	1444.365234	-455.779755	-105.197456	1462.274658	-422.509308	99.033897	1465.399780	-410.864594	111.848801	1751.288818	-543.003906	409.476715	1171.057007	-498.605164	-239.824326	1206.914795	-431.794434	359.828430	875.659729	-370.880493	-197.955414	905.715759	-453.060272	72.676849	1058.981445	591.645325	16.171413	900.950439	593.088928	215.353256
-478.497192	200.552185	959.735413	-474.511963	-59.003696	963.848877	-543.499329	220.985306	571.692383	-497.115173	-113.237747	582.051514	-540.129089	266.549133	86.631004	-548.019714	-149.764786	103.077530	-514.199463	305.852112	1444.352539	-455.807831	-105.262268	1462.245605	-422.540039	98.981926	1465.404297	-410.922058	111.725822	1751.231812	-543.033447	409.503418	1171.097534	-498.701172	-239.806931	1206.890381	-431.859772	359.934174	875.650330	-371.002350	-198.005646	905.647278	-453.103668	72.674057	1058.996948	591.422974	15.927847	900.960327	593.211426	215.129227
-478.521332	200.543442	959.720398	-474.529785	-59.064705	963.864380	-543.535706	221.039261	571.680847	-497.100250	-113.338272	582.075317	-540.157593	266.544617	86.618797	-548.064331	-149.789810	103.123199	-514.227478	305.812836	1444.339844	-455.819458	-105.299484	1462.248047	-422.565765	98.940048	1465.387085	-410.936401	111.647575	1751.269409	-543.075195	409.491974	1171.108765	-498.789368	-239.787460	1206.853271	-431.907684	360.054169	875.647278	-371.113129	-198.024948	905.614197	-453.135468	72.650665	1058.999634	591.286804	15.693808	901.002380	593.566284	214.633148
-478.542328	200.490921	959.724060	-474.566345	-59.071068	963.874084	-543.506104	220.977722	571.636841	-497.023102	-113.301476	582.101868	-540.130127	266.540619	86.631271	-548.088989	-149.768585	103.124588	-514.268494	305.761871	1444.316895	-455.844971	-105.349709	1462.228638	-422.594177	98.905487	1465.364746	-410.934418	111.611237	1751.259277	-543.123962	409.513245	1171.113403	-498.877655	-239.767609	1206.832275	-431.957367	360.197662	875.637390	-371.203033	-198.027771	905.593201	-453.175507	72.622307	1059.009033	590.982483	15.562545	900.997742	593.230652	215.192581
-478.584808	200.499496	959.712158	-474.616180	-59.118404	963.850769	-543.543335	220.939880	571.640747	-496.996918	-113.290031	582.049500	-540.161438	266.537231	86.596466	-548.102783	-149.768234	103.105988	-514.437012	305.596069	1444.134644	-455.874878	-105.392830	1462.218140	-422.609558	98.892601	1465.354370	-410.931335	111.549400	1751.258057	-543.177246	409.545563	1171.109253	-498.956146	-239.782257	1206.784668	-432.000092	360.302521	875.620850	-371.313049	-198.019409	905.538086	-453.218536	72.597626	1058.990723	590.402893	15.802346	900.933350	591.833191	216.913940
-478.609467	200.511169	959.737061	-474.698792	-59.129902	963.799316	-543.578491	220.959290	571.640503	-497.053802	-113.380630	582.005920	-540.174683	266.528748	86.608765	-548.132690	-149.782089	103.112961	-514.442566	305.568054	1444.145508	-455.873352	-105.437637	1462.166748	-422.620026	98.816284	1465.323853	-410.931824	111.497208	1751.249878	-543.208679	409.520660	1171.108521	-499.036774	-239.766357	1206.728882	-432.041687	360.407898	875.626892	-371.416382	-198.004929	905.492737	-453.256348	72.563889	1058.974365	590.128601	15.690887	900.914001	591.701050	216.915100
-478.697540	200.457336	959.708313	-474.775574	-59.129784	963.766052	-543.618164	220.950180	571.655518	-497.055573	-113.392708	581.955139	-540.175903	266.536194	86.636734	-548.110229	-149.786285	103.105782	-514.335144	305.633759	1444.328247	-455.894135	-105.494133	1462.140503	-422.629791	98.782181	1465.306641	-410.922974	111.428375	1751.248047	-543.238647	409.466339	1171.172607	-499.098938	-239.808136	1206.697754	-432.121399	360.525208	875.624939	-371.509918	-197.965240	905.409973	-453.318542	72.536987	1058.938477	589.786011	15.517027	900.854126	591.582581	216.802246
-478.764832	200.478775	959.716125	-474.899384	-59.143425	963.733765	-543.684204	220.948303	571.660645	-497.066833	-113.401253	581.914001	-540.212952	266.507843	86.620331	-548.105164	-149.794266	103.087769	-514.364807	305.583679	1444.335815	-455.893921	-105.544556	1462.097290	-422.631439	98.743637	1465.278809	-410.896973	111.376114	1751.230713	-543.271545	409.443878	1171.191650	-499.148956	-239.827667	1206.638428	-432.166321	360.599396	875.604675	-371.594818	-197.956772	905.349060	-453.382874	72.520874	1058.919067	589.458191	15.364119	900.837708	591.466614	216.551132
-478.812378	200.419754	959.689270	-474.932220	-59.157928	963.737122	-543.733765	220.880051	571.668884	-497.003662	-113.348022	581.908813	-540.227173	266.510284	86.614769	-548.054443	-149.794296	103.071655	-514.359924	305.549713	1444.337769	-455.910828	-105.583076	1462.067139	-422.621735	98.688370	1465.245361	-410.842712	111.394592	1751.270752	-543.314331	409.414032	1171.199463	-499.185120	-239.855896	1206.587646	-432.212646	360.683075	875.599426	-371.731140	-197.953476	905.260925	-453.408966	72.497231	1058.903687	589.172668	15.136152	900.807007	591.394531	216.360657
-478.837250	200.385101	959.692993	-474.919708	-59.233192	963.752747	-543.794250	220.855850	571.647217	-497.037628	-113.332039	581.929199	-540.246765	266.521393	86.613091	-548.011719	-149.757629	103.075653	-514.377625	305.505615	1444.334595	-455.916504	-105.640366	1462.033203	-422.643311	98.632294	1465.228027	-410.798920	111.350525	1751.235962	-543.359497	409.416595	1171.234741	-499.230194	-239.894012	1206.574707	-432.266724	360.751770	875.616333	-371.814819	-197.908478	905.229309	-453.419128	72.449753	1058.914185	588.881104	14.882245	900.767700	591.388123	215.882767
-478.878601	200.353287	959.695801	-474.990112	-59.238098	963.775208	-543.832092	220.818298	571.641907	-497.034393	-113.354034	581.939941	-540.211975	266.529846	86.618881	-548.084045	-149.774338	103.077980	-514.364807	305.477814	1444.356689	-455.943146	-105.697067	1462.028564	-422.640930	98.584038	1465.223999	-410.783081	111.248459	1751.262695	-543.400452	409.377686	1171.259644	-499.255463	-239.942230	1206.562012	-432.318970	360.803040	875.619873	-371.945984	-197.930939	905.202271	-453.469269	72.436378	1058.925293	588.613159	14.720339	900.765808	591.341980	215.688538
-478.917969	200.289810	959.686462	-474.993073	-59.341099	963.839905	-543.865906	220.781479	571.621765	-497.072937	-113.422958	581.983276	-540.189697	266.489929	86.615540	-548.158508	-149.807877	103.120529	-514.373718	305.408447	1444.367676	-455.960785	-105.749016	1462.004272	-422.654083	98.542343	1465.224854	-410.737732	111.208961	1751.221069	-543.457092	409.361816	1171.285889	-499.305176	-239.950302	1206.548706	-432.381134	360.826721	875.640747	-372.006531	-197.892899	905.167786	-453.498230	72.383789	1058.954346	588.341553	14.551584	900.771484	591.346313	215.466141
-478.968781	200.273483	959.711853	-475.042175	-59.386799	963.827881	-543.884521	220.768219	571.638550	-497.145386	-113.484344	581.984375	-540.200684	266.485962	86.588066	-548.177551	-149.810074	103.118576	-514.373047	305.390991	1444.386841	-455.940521	-105.787727	1462.009277	-422.660675	98.502693	1465.217285	-410.705933	111.140167	1751.224854	-543.502747	409.332397	1171.313721	-499.338257	-239.964920	1206.519531	-432.437012	360.840576	875.655701	-372.097626	-197.876419	905.148315	-453.541260	72.338791	1058.959595	588.019836	14.375668	900.791321	591.299438	215.240204
-479.005341	200.308441	959.714661	-475.127045	-59.350983	963.805481	-543.934082	220.728485	571.670593	-497.183807	-113.494583	581.971680	-540.233582	266.464539	86.616562	-548.179443	-149.821487	103.102234	-514.374390	305.326935	1444.398071	-455.946625	-105.828461	1461.992432	-422.673279	98.429161	1465.211792	-410.689514	111.025879	1751.256958	-543.522705	409.345856	1171.358154	-499.375153	-239.983627	1206.469727	-432.495728	360.854919	875.679321	-372.156128	-197.848785	905.102295	-453.587585	72.360542	1058.946533	587.630127	14.194343	900.781921	591.215759	215.017410
-479.067719	200.254196	959.726563	-475.176056	-59.402168	963.792358	-543.970337	220.747330	571.664185	-497.200745	-113.529861	581.939575	-540.261536	266.469482	86.618546	-548.116516	-149.831436	103.067596	-514.380493	305.264709	1444.404175	-455.928650	-105.893997	1461.981689	-422.677216	98.388687	1465.205688	-410.656403	110.932594	1751.233276	-543.576965	409.347870	1171.369995	-499.413269	-240.035202	1206.449707	-432.562317	360.845551	875.662415	-372.250366	-197.854675	905.049500	-453.626831	72.299866	1058.942139	587.232544	13.862606	900.843994	591.164124	214.767059
-479.129364	200.272736	959.726318	-475.244629	-59.447067	963.784607	-543.993103	220.731247	571.636353	-497.244324	-113.559822	581.959778	-540.279419	266.486145	86.607826	-548.181641	-149.841415	103.038780	-514.410950	305.224762	1444.406982	-455.938293	-105.962029	1461.937012	-422.698792	98.329254	1465.190063	-410.611267	110.840424	1751.222290	-543.593567	409.353668	1171.393799	-499.452576	-240.054565	1206.381592	-432.627075	360.842224	875.677612	-372.330475	-197.857361	904.998596	-453.683380	72.282890	1058.936157	586.996460	13.532631	901.082520	591.043823	214.548569
-479.186127	200.288055	959.734009	-475.349091	-59.435722	963.768188	-544.012634	220.767654	571.614746	-497.209137	-113.541832	581.958618	-540.260803	266.468414	86.607758	-548.168396	-149.852463	103.067825	-514.405518	305.184296	1444.435181	-455.909393	-106.011566	1461.930786	-422.724060	98.281006	1465.173706	-410.549622	110.786263	1751.173950	-543.609985	409.331757	1171.434937	-499.518738	-240.036316	1206.346313	-432.697449	360.838013	875.658203	-372.390656	-197.841431	904.957092	-453.738922	72.283127	1058.925903	586.794250	13.835052	900.979004	591.471497	213.809708
-479.215332	200.230881	959.744690	-475.331909	-59.514187	963.823792	-543.977844	220.722183	571.642273	-497.252594	-113.607094	581.971558	-540.256409	266.467377	86.604416	-548.179626	-149.856949	103.091385	-514.430359	305.142303	1444.463623	-455.904358	-106.056068	1461.924194	-422.748840	98.230804	1465.179321	-410.540527	110.655891	1751.215576	-543.629517	409.322571	1171.456909	-499.563232	-240.027954	1206.325928	-432.749542	360.836273	875.702393	-372.423584	-197.786041	904.919373	-453.760071	72.236008	1058.962402	586.470520	13.770005	901.020264	591.579773	213.475327
-479.263977	200.197754	959.768433	-475.342316	-59.582451	963.856873	-543.963562	220.703781	571.637390	-497.279266	-113.649529	582.017700	-540.244446	266.452667	86.611519	-548.220032	-149.867554	103.093704	-514.467834	305.083527	1444.483887	-455.688599	-106.161507	1461.836182	-422.767426	98.205605	1465.196289	-410.484009	110.570938	1751.189453	-543.647461	409.305878	1171.494263	-499.585815	-240.027954	1206.304565	-432.796997	360.803253	875.723938	-372.504364	-197.780014	904.902466	-453.791595	72.192001	1058.991089	586.122986	13.727488	901.078918	591.650696	213.154160
-479.293060	200.181747	959.776978	-475.379761	-59.632187	963.877930	-543.964905	220.684448	571.631653	-497.254028	-113.677750	582.039795	-540.229004	266.446167	86.603096	-548.202576	-149.872299	103.090393	-514.510986	305.033875	1444.501831	-455.876099	-106.148018	1461.881348	-422.767609	98.151642	1465.216919	-410.472168	110.438057	1751.236450	-543.681030	409.269928	1171.544556	-499.645477	-240.050812	1206.263428	-432.824493	360.805054	875.755920	-372.553009	-197.750839	904.855591	-453.832245	72.162712	1059.007690	585.762756	13.696873	901.123352	591.688904	212.974274
-479.297668	200.172668	959.793701	-475.396637	-59.679684	963.900391	-543.976563	220.680130	571.641113	-497.285461	-113.741020	582.018616	-540.253906	266.439240	86.629570	-548.236877	-149.885452	103.100800	-514.524475	304.991028	1444.517822	-455.894318	-106.190498	1461.857422	-422.790283	98.098671	1465.208130	-410.436584	110.322472	1751.239258	-543.686340	409.256775	1171.557617	-499.682648	-240.059662	1206.212280	-432.862396	360.776001	875.775452	-372.585571	-197.785797	904.818298	-453.850159	72.135086	1059.028931	585.388306	13.673574	901.153320	591.666443	212.889862
-479.324158	200.189880	959.808289	-475.462433	-59.668522	963.876526	-543.932068	220.637573	571.619263	-497.248291	-113.742302	581.972107	-540.257507	266.411041	86.645103	-548.221436	-149.878235	103.098274	-514.547913	304.950409	1444.515137	-455.898865	-106.231560	1461.810913	-422.806549	98.082878	1465.199829	-410.416870	110.219025	1751.228760	-543.709106	409.214355	1171.573853	-499.702301	-240.076477	1206.141479	-432.907898	360.740967	875.777283	-372.609650	-197.770752	904.769409	-453.886993	72.131409	1059.022339	585.004395	13.669020	901.187500	591.630249	212.866669
-479.380737	200.153854	959.784546	-475.488739	-59.722206	963.840515	-543.962402	220.655502	571.610596	-497.253143	-113.775002	581.935364	-540.257507	266.439087	86.642807	-548.240662	-149.898804	103.084747	-514.558167	304.923920	1444.513672	-455.888794	-106.274719	1461.761108	-422.823212	98.038101	1465.162964	-410.396027	110.112076	1751.212280	-543.735291	409.153595	1171.563599	-499.717133	-240.115677	1206.098267	-432.932159	360.719025	875.761597	-372.643921	-197.798157	904.701843	-453.910858	72.084785	1058.988281	584.635254	13.671886	901.189819	591.532104	212.989090
-479.409973	200.149994	959.756592	-475.548004	-59.730228	963.815186	-543.980164	220.617752	571.602600	-497.191742	-113.772308	581.902954	-540.286499	266.433655	86.640427	-548.139404	-149.883530	103.071053	-514.555847	304.893402	1444.510986	-455.920593	-106.304062	1461.690308	-422.856018	98.001579	1465.126465	-410.377258	110.018913	1751.192505	-543.776611	409.093689	1171.548950	-499.723511	-240.106720	1206.025635	-432.972321	360.683807	875.749023	-372.646149	-197.775894	904.619324	-453.940125	72.077232	1058.958008	584.295898	13.685601	901.190735	591.494507	213.131866
-479.446777	200.131424	959.749512	-475.607971	-59.754848	963.789795	-543.993896	220.610992	571.605957	-497.170532	-113.783325	581.900635	-540.260620	266.436615	86.643890	-548.188599	-149.880936	103.053558	-514.584473	304.841003	1444.492920	-455.950653	-106.340065	1461.654541	-422.869690	97.933022	1465.107300	-410.364777	109.927872	1751.191040	-543.832886	409.037994	1171.546387	-499.738007	-240.142487	1205.987183	-433.005554	360.597168	875.740601	-372.646515	-197.750732	904.583496	-453.973541	72.046822	1058.938354	583.964172	13.746695	901.181641	591.446655	213.273514
-479.460266	200.135193	959.756409	-475.641083	-59.739315	963.797546	-544.045410	220.592667	571.629333	-497.109894	-113.796173	581.884399	-540.275146	266.426575	86.612572	-548.148071	-149.869705	103.091156	-514.603882	304.814636	1444.491943	-456.019745	-106.394356	1461.587769	-422.895660	97.886337	1465.103271	-410.367645	109.841499	1751.187988	-543.882935	408.986969	1171.551147	-499.771423	-240.180298	1205.927490	-433.053619	360.537537	875.735168	-372.675415	-197.784943	904.532959	-453.999512	72.055069	1058.946411	583.484009	14.115077	901.158081	590.811890	214.710281
-479.492706	200.073395	959.746521	-475.655548	-59.765690	963.802551	-544.050781	220.519424	571.636902	-497.030823	-113.767052	581.903076	-540.242615	266.409058	86.632530	-548.104858	-149.860687	103.074081	-514.599915	304.749817	1444.486084	-456.025970	-106.447090	1461.559570	-422.938080	97.841011	1465.099609	-410.360046	109.760452	1751.190918	-543.939819	408.924927	1171.542358	-499.764221	-240.180145	1205.893799	-433.074646	360.458313	875.736450	-372.666168	-197.797668	904.517944	-454.025787	72.018387	1058.944458	583.177795	14.338609	901.101379	590.841125	215.219894
-479.453888	200.030304	959.782959	-475.645050	-59.782574	963.813538	-544.050171	220.465836	571.608948	-497.120331	-113.914955	581.886963	-540.221375	266.394928	86.596870	-548.257690	-149.913986	103.125366	-514.634705	304.727570	1444.494873	-456.062378	-106.507637	1461.532959	-422.944733	97.771965	1465.117676	-410.360657	109.681168	1751.198730	-543.988708	408.857941	1171.548950	-499.789398	-240.204971	1205.825562	-433.105713	360.375397	875.737488	-372.653656	-197.776566	904.489990	-454.017670	71.976341	1058.972412	582.891968	14.775163	901.013550	590.983948	215.669388
-479.445435	200.031677	959.777771	-475.646729	-59.798439	963.814636	-544.109070	220.486771	571.620972	-497.014343	-113.868469	581.876953	-540.249573	266.426697	86.626877	-548.206970	-149.892685	103.103256	-514.644287	304.660217	1444.485107	-456.094208	-106.570229	1461.488037	-422.968292	97.727814	1465.122681	-410.357819	109.605049	1751.179199	-544.029541	408.791016	1171.536987	-499.835022	-240.220734	1205.768188	-433.157257	360.288422	875.735535	-372.639099	-197.792404	904.461426	-454.023529	71.970322	1058.972656	582.641479	14.992863	900.981812	591.128906	216.159637
-479.458832	199.986725	959.764832	-475.637329	-59.854916	963.818848	-544.107910	220.438019	571.619812	-497.029022	-113.995529	581.886475	-540.238953	266.402069	86.594795	-548.233215	-149.908966	103.121254	-514.649231	304.605408	1444.481689	-456.153534	-106.646133	1461.456177	-423.000946	97.680672	1465.093384	-410.356262	109.532761	1751.177979	-544.053101	408.700684	1171.527954	-499.883850	-240.253983	1205.709351	-433.171783	360.211121	875.718567	-372.624725	-197.798340	904.417847	-454.026245	71.927986	1058.968262	582.405212	15.372890	900.921387	591.377319	216.659775
-479.506714	199.985428	959.771118	-475.705353	-59.853077	963.793396	-544.134155	220.462997	571.619385	-496.816528	-113.904480	581.850769	-540.276672	266.411224	86.602638	-548.139587	-149.887527	103.104309	-514.650391	304.565216	1444.487915	-456.176178	-106.742714	1461.422363	-423.024231	97.612671	1465.083618	-410.368622	109.451599	1751.176880	-544.085205	408.632538	1171.514282	-499.913635	-240.248688	1205.659180	-433.223694	360.145844	875.703735	-372.624847	-197.828781	904.367126	-454.075287	71.914680	1058.956787	582.064575	16.092010	900.766296	591.601868	217.039307
-479.520081	199.949509	959.762268	-475.700348	-59.894627	963.750061	-544.138245	220.444870	571.618713	-496.843109	-113.996689	581.811584	-540.252136	266.399628	86.635750	-548.088013	-149.885742	103.121078	-514.666504	304.512482	1444.483032	-456.231445	-106.801079	1461.385376	-423.039490	97.539558	1465.072388	-410.376251	109.375732	1751.173462	-544.117920	408.569305	1171.512207	-499.964783	-240.293610	1205.591553	-433.267792	360.040253	875.697388	-372.597229	-197.805832	904.343323	-454.078491	71.864677	1058.930664	582.180908	15.991293	900.824158	593.742737	213.966019
-479.508301	199.918228	959.770508	-475.694214	-59.933098	963.769836	-544.138550	220.422440	571.615601	-496.813477	-114.032372	581.787720	-540.243042	266.398163	86.634224	-548.149719	-149.910278	103.122581	-514.696472	304.447266	1444.460083	-456.257751	-106.874290	1461.364746	-423.056671	97.462593	1465.078979	-410.390167	109.295601	1751.177490	-544.139954	408.488678	1171.508911	-500.022125	-240.280029	1205.557617	-433.305969	359.948517	875.683350	-372.569916	-197.807968	904.324707	-454.070343	71.833557	1058.944824	581.819885	16.690260	900.724060	593.789368	215.021240
-479.545410	199.902222	959.763672	-475.764954	-59.931923	963.746887	-544.157043	220.414322	571.613281	-496.771881	-114.044579	581.770081	-540.254333	266.400116	86.633209	-548.161133	-149.908386	103.120682	-514.703491	304.391296	1444.474365	-456.277008	-106.937828	1461.350830	-423.083130	97.413567	1465.083252	-410.404144	109.231026	1751.195801	-544.161987	408.407745	1171.496216	-500.060272	-240.286392	1205.517334	-433.354401	359.878906	875.689148	-372.506500	-197.759125	904.332642	-454.110382	71.817322	1058.926758	581.587769	17.309927	900.621033	593.966370	215.959579
-479.526978	199.906647	959.803284	-475.747192	-59.959297	963.749756	-544.182983	220.412445	571.627930	-496.725159	-114.064262	581.771179	-540.257935	266.377411	86.624474	-548.156616	-149.904114	103.142044	-514.683777	304.341217	1444.479980	-456.324249	-107.005913	1461.320801	-423.106323	97.345016	1465.073364	-410.427643	109.153870	1751.193237	-544.164368	408.312592	1171.504517	-500.114716	-240.296829	1205.489990	-433.372284	359.785980	875.679321	-372.495667	-197.782837	904.308960	-454.101898	71.791740	1058.950562	581.415344	18.002972	900.492004	594.246338	216.772705
-479.562317	199.888580	959.789307	-475.775970	-59.999683	963.721985	-544.160767	220.364700	571.598877	-496.687225	-114.046234	581.774231	-540.265320	266.373901	86.614326	-548.165710	-149.893967	103.136932	-514.706726	304.293518	1444.462891	-456.364258	-107.069275	1461.284302	-423.132629	97.276192	1465.077515	-410.454285	109.081215	1751.194580	-544.187195	408.263580	1171.504395	-500.166260	-240.301025	1205.438110	-433.393250	359.685425	875.658325	-372.461304	-197.762573	904.312744	-454.127258	71.757874	1058.928101	581.353821	18.430645	900.588196	594.490967	217.497803
-479.551056	199.872192	959.792969	-475.755646	-60.062931	963.731018	-544.138184	220.344711	571.603882	-496.599854	-113.988251	581.773376	-540.248596	266.370300	86.613159	-548.145630	-149.898178	103.137398	-514.709045	304.222076	1444.456909	-456.385651	-107.126099	1461.259521	-423.155182	97.218124	1465.066895	-410.473938	108.989197	1751.210205	-544.180725	408.171051	1171.480225	-500.208862	-240.313797	1205.382080	-433.420135	359.566223	875.657715	-372.413025	-197.753525	904.299927	-454.121490	71.720451	1058.936890	581.213318	19.119833	900.525330	594.726563	218.199615
-479.564240	199.820923	959.780518	-475.773407	-60.069614	963.733337	-544.124451	220.315125	571.583496	-496.597168	-114.020432	581.778687	-540.232117	266.342804	86.624100	-548.175354	-149.913162	103.135406	-514.705444	304.164490	1444.455811	-456.443237	-107.195885	1461.198242	-423.167511	97.133759	1465.045166	-410.486877	108.941002	1751.176636	-544.172668	408.104553	1171.475220	-500.243073	-240.340057	1205.333618	-433.427399	359.472626	875.655518	-372.409454	-197.759003	904.278992	-454.129700	71.696960	1058.929932	581.116455	19.853020	900.434204	594.925293	219.042465
-479.564819	199.776749	959.774353	-475.780731	-60.124435	963.705688	-544.115906	220.297012	571.594910	-496.581299	-114.086464	581.737732	-540.225769	266.325256	86.608833	-548.157593	-149.909485	103.144577	-514.672302	304.102081	1444.457397	-456.462952	-107.249588	1461.182129	-423.202271	97.075363	1465.046753	-410.516052	108.846725	1751.195557	-544.156494	408.035217	1171.488647	-500.255646	-240.399216	1205.273438	-433.453033	359.357483	875.642700	-372.379944	-197.738525	904.238586	-454.125061	71.638840	1058.911133	580.983704	20.645189	900.345520	595.101807	219.789383
-479.540680	199.757294	959.757751	-475.771759	-60.189056	963.713257	-544.091919	220.266693	571.596252	-496.538696	-114.067673	581.729431	-540.220520	266.334167	86.606094	-548.130676	-149.928970	103.114929	-514.662476	304.047607	1444.459351	-456.494293	-107.304108	1461.131836	-423.205536	96.994316	1465.034668	-410.543182	108.761246	1751.208008	-544.151367	407.953094	1171.463989	-500.282745	-240.442245	1205.213379	-433.443390	359.233856	875.636108	-372.396057	-197.734543	904.189636	-454.114319	71.604073	1058.907837	580.877258	21.595415	900.258423	595.231628	220.630249
-479.557587	199.723526	959.762024	-475.814484	-60.168903	963.683838	-544.090271	220.264877	571.574524	-496.501984	-114.088867	581.681396	-540.221558	266.334808	86.637810	-548.137817	-149.918381	103.139458	-514.670776	304.014343	1444.434937	-456.518036	-107.368141	1461.123047	-423.229828	96.949669	1465.032837	-410.576019	108.670059	1751.228760	-544.126343	407.872955	1171.443726	-500.274994	-240.469986	1205.204346	-433.453613	359.144409	875.623901	-372.376831	-197.718384	904.191223	-454.132782	71.582840	1058.892822	580.760559	22.496458	900.205505	595.248779	221.526932
-479.552338	199.682541	959.757690	-475.834229	-60.217274	963.702209	-544.093811	220.279175	571.591248	-496.501129	-114.101646	581.699890	-540.223022	266.345154	86.639420	-548.113342	-149.917053	103.147446	-514.656128	303.957153	1444.406006	-456.536133	-107.399963	1461.096924	-423.239838	96.884583	1465.016479	-410.611298	108.575325	1751.255981	-544.143616	407.790833	1171.424194	-500.296570	-240.524536	1205.173950	-433.458557	359.061371	875.600098	-372.382599	-197.733612	904.183350	-454.144623	71.544296	1058.900879	580.622437	23.522099	900.193359	595.160645	222.557648
-479.566193	199.639877	959.751831	-475.877197	-60.205513	963.714600	-544.079529	220.273544	571.547424	-496.463470	-114.123894	581.730652	-540.230225	266.354767	86.624191	-548.106934	-149.907883	103.158478	-514.643982	303.925476	1444.400635	-456.592407	-107.471527	1461.084717	-423.271240	96.844360	1465.010498	-410.667938	108.449669	1751.319946	-544.132690	407.729126	1171.390625	-500.328247	-240.565964	1205.142090	-433.454620	358.983398	875.572815	-372.394867	-197.722626	904.180542	-454.170258	71.533424	1058.903320	580.397339	24.660400	900.150818	595.054932	223.542374
-479.554993	199.586487	959.786682	-475.908264	-60.230194	963.743591	-544.047913	220.245407	571.569214	-496.507538	-114.221741	581.744385	-540.235962	266.344299	86.649574	-548.149170	-149.919174	103.176674	-514.630676	303.874664	1444.383179	-456.620667	-107.540886	1461.067993	-423.299530	96.780205	1465.020264	-410.693726	108.387924	1751.311646	-544.140747	407.643677	1171.368042	-500.341522	-240.595184	1205.129517	-433.440979	358.893463	875.557007	-372.450012	-197.798096	904.143250	-454.194122	71.488426	1058.938721	580.237366	25.772240	900.114563	594.900330	224.544556
-479.551331	199.515884	959.777588	-475.891235	-60.302319	963.756165	-544.023315	220.172867	571.544434	-496.487457	-114.197266	581.720764	-540.249512	266.323914	86.635971	-548.173035	-149.930664	103.176247	-514.644958	303.822937	1444.345581	-456.669312	-107.589439	1461.038086	-423.320007	96.711761	1465.028564	-410.734467	108.283371	1751.343994	-544.124390	407.591919	1171.346191	-500.363647	-240.669220	1205.092285	-433.426147	358.776062	875.543457	-372.464752	-197.802139	904.126587	-454.189270	71.426300	1058.941650	579.979187	26.830610	900.163147	594.552856	225.694061
-479.528290	199.492203	959.775818	-475.900604	-60.350407	963.726379	-544.006531	220.136353	571.579468	-496.431335	-114.201462	581.739746	-540.247986	266.304230	86.647949	-548.080383	-149.901260	103.155403	-514.629089	303.766022	1444.341064	-456.688202	-107.640816	1460.993652	-423.321533	96.651726	1465.013062	-410.772400	108.197380	1751.375244	-544.117004	407.517334	1171.322632	-500.389343	-240.678497	1205.034790	-433.405304	358.664917	875.531189	-372.479279	-197.842468	904.067749	-454.176880	71.376907	1058.924805	579.774902	27.939180	900.213867	594.121033	226.984436
-479.518250	199.421387	959.772827	-475.907471	-60.412933	963.744934	-544.004456	220.110687	571.570007	-496.423584	-114.269875	581.695984	-540.279907	266.310333	86.646324	-548.060974	-149.906189	103.133156	-514.574524	303.732880	1444.348877	-456.696899	-107.714790	1460.978271	-423.343353	96.574913	1465.009277	-410.797729	108.114891	1751.390259	-544.090393	407.427185	1171.309448	-500.425262	-240.706451	1204.996094	-433.386719	358.551178	875.501221	-372.487457	-197.854965	904.039063	-454.166534	71.316895	1058.930298	579.587036	29.017828	900.359924	593.735962	228.148499
-479.539337	199.330948	959.746521	-475.936584	-60.479313	963.721802	-544.005981	220.077423	571.566650	-496.355133	-114.269035	581.672424	-540.286804	266.282776	86.664574	-548.029480	-149.898575	103.133095	-514.566895	303.678619	1444.307129	-456.695679	-107.754860	1460.961914	-423.360748	96.539200	1464.999878	-410.851166	108.009819	1751.454712	-544.094727	407.412048	1171.312378	-500.473999	-240.714462	1204.980225	-433.378906	358.452362	875.495911	-372.473419	-197.876038	904.021545	-454.171967	71.239334	1058.900757	579.308044	30.120178	900.528809	593.221436	229.284500
-479.539337	199.302094	959.760864	-475.940186	-60.576336	963.756226	-544.018005	220.041412	571.552124	-496.414215	-114.373421	581.667419	-540.275085	266.303955	86.640144	-548.064087	-149.912384	103.155510	-514.565369	303.624268	1444.279541	-456.693878	-107.834328	1460.952637	-423.363129	96.476814	1465.010620	-410.874329	107.948906	1751.479858	-544.079773	407.355988	1171.295776	-500.496490	-240.711777	1204.957886	-433.349365	358.350342	875.481384	-372.531006	-197.908295	904.000061	-454.176300	71.183052	1058.925659	578.998413	31.186398	900.664612	592.695801	230.360992
-479.532593	199.269928	959.774597	-476.012695	-60.615921	963.763733	-544.041931	220.008453	571.566284	-496.403107	-114.457085	581.705139	-540.264282	266.305511	86.657211	-548.121826	-149.919266	103.180588	-514.558228	303.574310	1444.291016	-456.730621	-107.875397	1460.949341	-423.378052	96.443352	1465.004517	-410.920593	107.880035	1751.511963	-544.075195	407.265778	1171.274048	-500.554443	-240.738159	1204.944336	-433.306671	358.225372	875.477600	-372.562164	-197.933929	903.987000	-454.195282	71.137749	1058.933105	578.608704	32.483444	900.692993	592.093079	231.490326
-479.503113	199.232300	959.783264	-476.004639	-60.708244	963.792419	-544.061035	219.954712	571.584656	-496.421692	-114.475601	581.755310	-540.299194	266.261475	86.656693	-548.121216	-149.902542	103.181007	-514.564453	303.530426	1444.281250	-456.742676	-107.933418	1460.946655	-423.398499	96.365952	1465.023804	-410.946686	107.825951	1751.562378	-544.065857	407.209900	1171.290527	-500.609863	-240.728790	1204.927246	-433.284210	358.120789	875.472046	-372.596039	-197.971054	903.981934	-454.182648	71.077888	1058.953125	578.135803	34.008202	900.611084	591.371460	232.928894
-479.515503	199.167099	959.804993	-476.061615	-60.736572	963.788086	-543.912659	219.701859	571.544067	-496.468842	-114.529198	581.770935	-540.153992	266.240479	86.647758	-548.186523	-149.932495	103.202263	-514.569519	303.477692	1444.298096	-456.774811	-107.987335	1460.930420	-423.416382	96.303871	1465.036255	-410.985291	107.770584	1751.591553	-544.076721	407.160431	1171.282593	-500.681213	-240.768600	1204.901855	-433.377167	358.150116	875.457642	-372.647034	-197.995316	903.975159	-454.210785	71.017654	1058.960449	577.773743	35.452248	900.700745	590.696045	233.963913
-479.542816	199.073303	959.779846	-476.070190	-60.857979	963.810364	-543.923401	219.627945	571.542358	-496.484650	-114.589973	581.745911	-540.134460	266.200317	86.602501	-548.181091	-149.929718	103.208931	-514.542480	303.408661	1444.285400	-456.787109	-108.054047	1460.904541	-423.421722	96.244316	1465.030518	-411.023560	107.710205	1751.621460	-544.054443	407.058197	1171.292969	-500.750092	-240.778076	1204.892456	-433.330109	358.059906	875.467407	-372.725891	-198.081573	903.920044	-454.221863	70.929352	1058.957031	577.468445	36.750202	900.811523	589.929382	235.299286
-479.543701	199.056824	959.780396	-476.126801	-60.889534	963.804077	-543.966248	219.611115	571.554810	-496.481873	-114.628891	581.744202	-540.144531	266.219208	86.616760	-548.102844	-149.935791	103.154877	-514.525452	303.372223	1444.290283	-456.825134	-108.130402	1460.864380	-423.440552	96.198631	1465.006958	-411.059143	107.656776	1751.632568	-544.033203	407.001404	1171.284180	-500.811829	-240.829712	1204.826660	-433.287720	357.990051	875.456238	-372.786835	-198.145233	903.869812	-454.242462	70.897690	1058.952393	577.225830	37.970047	900.904602	589.135803	236.672577
-479.529327	198.973068	959.776001	-476.120117	-60.953438	963.820801	-543.946533	219.521164	571.534180	-496.541412	-114.735168	581.707153	-540.134216	266.220062	86.628868	-548.142578	-149.987015	103.179771	-514.520325	303.324951	1444.253052	-456.866913	-108.192024	1460.822144	-423.436310	96.133690	1464.974609	-411.086914	107.606911	1751.643677	-544.006104	406.955872	1171.259399	-500.873260	-240.868271	1204.784058	-433.220367	357.929016	875.454163	-372.836823	-198.186325	903.815186	-454.227600	70.831238	1058.957275	576.875488	39.284214	900.971558	588.251831	238.217957
-479.511017	198.892014	959.757813	-476.064819	-61.087193	963.829407	-543.963806	219.497009	571.510925	-496.536469	-114.762329	581.714111	-540.147217	266.239105	86.624687	-548.138855	-149.996521	103.185188	-514.604919	303.157990	1444.063477	-456.899353	-108.239563	1460.784424	-423.434204	96.075790	1464.947388	-411.122772	107.547096	1751.667725	-543.982666	406.944763	1171.235840	-500.932037	-240.913651	1204.743042	-433.205963	357.892853	875.433167	-372.906403	-198.241043	903.769653	-454.196930	70.736771	1058.953735	576.598633	40.621765	900.984619	587.622620	239.096786
-479.528229	198.840851	959.754333	-476.093994	-61.141682	963.814270	-543.979492	219.435516	571.545166	-496.564850	-114.898865	581.737000	-540.131775	266.225311	86.627251	-548.161072	-150.029800	103.193962	-514.572388	303.131348	1444.043091	-456.919128	-108.288437	1460.773071	-423.444427	95.997879	1464.932617	-411.107666	107.557106	1751.623291	-543.935547	406.891144	1171.217896	-500.979645	-240.939621	1204.715576	-433.147430	357.811523	875.439392	-372.970184	-198.280365	903.746033	-454.209290	70.678596	1058.941895	576.295654	42.023037	901.026245	586.658997	240.667084
-479.529327	198.779205	959.768005	-476.115875	-61.187546	963.838806	-543.979675	219.365280	571.511230	-496.535522	-114.920502	581.735718	-540.106384	266.184601	86.621124	-548.184631	-150.039383	103.185982	-514.542664	303.076355	1444.024780	-456.956604	-108.337723	1460.743896	-423.459930	95.963982	1464.921387	-411.126892	107.498314	1751.655273	-543.902161	406.842865	1171.196655	-501.053619	-240.987305	1204.702393	-433.089874	357.715729	875.442505	-373.068787	-198.358749	903.692688	-454.222717	70.627098	1058.961548	576.124573	43.331375	901.065430	585.901428	241.858658
-479.557526	198.726883	959.781555	-476.158813	-61.235966	963.866394	-544.007385	219.332413	571.517883	-496.556000	-114.990829	581.769592	-540.144836	266.179199	86.645660	-548.171448	-150.020660	103.213226	-514.393433	303.128387	1444.178345	-456.956177	-108.387474	1460.718628	-423.461212	95.896080	1464.917236	-411.210632	107.377563	1751.748413	-543.851868	406.739014	1171.196899	-501.111542	-240.982117	1204.691895	-433.032104	357.642212	875.444275	-373.131592	-198.389099	903.685425	-454.258636	70.580658	1058.982056	576.112122	44.476746	901.117676	585.509399	242.657425
-479.538727	198.644150	959.774414	-476.136230	-61.343513	963.893250	-543.964539	219.244446	571.507080	-496.578064	-115.061539	581.741760	-540.093384	266.154877	86.624718	-548.181702	-150.030670	103.200821	-514.376709	303.084167	1444.142944	-456.972687	-108.434456	1460.696289	-423.492065	95.831947	1464.916748	-411.230652	107.316002	1751.767456	-543.821350	406.702545	1171.167480	-501.183136	-241.040695	1204.660278	-432.986755	357.570831	875.410522	-373.226868	-198.466812	903.642761	-454.247681	70.498291	1058.994019	576.162476	46.087425	901.303162	584.684509	244.365585
-479.529083	198.574707	959.757446	-476.127319	-61.415104	963.903870	-543.974548	219.196930	571.491455	-496.551636	-115.115936	581.766968	-540.097473	266.164581	86.597588	-548.224915	-150.058670	103.219925	-514.363098	303.045166	1444.125000	-456.995941	-108.495323	1460.668091	-423.498596	95.788055	1464.877563	-411.258881	107.282524	1751.741089	-543.779663	406.662811	1171.129028	-501.261169	-241.080765	1204.622681	-432.945313	357.531769	875.374390	-373.312042	-198.558273	903.615417	-454.243286	70.437950	1058.991821	576.096375	47.005634	901.134033	584.657715	244.776947
-479.565857	198.556076	959.739868	-476.183838	-61.442520	963.889160	-543.995667	219.195969	571.477478	-496.554077	-115.158539	581.688965	-540.122131	266.177612	86.582558	-548.280823	-150.092621	103.212959	-514.344177	303.021851	1444.071777	-457.024475	-108.559616	1460.618286	-423.513611	95.727844	1464.825928	-411.284393	107.211151	1751.748779	-543.732910	406.627350	1171.066895	-501.337738	-241.138931	1204.592773	-432.899323	357.484802	875.326721	-373.405609	-198.607132	903.556458	-454.277588	70.414261	1058.972778	576.131836	48.293571	901.077271	583.835449	246.429123
-479.597351	198.484543	959.706360	-476.216583	-61.509197	963.859375	-544.007690	219.165192	571.458069	-496.441589	-115.118988	581.693298	-540.144775	266.189484	86.597298	-548.167603	-150.061264	103.187363	-514.334106	302.973846	1444.010498	-457.059448	-108.593697	1460.573730	-423.534821	95.672981	1464.797119	-411.317810	107.111107	1751.797607	-543.684265	406.572662	1171.012817	-501.413605	-241.177551	1204.557373	-432.836365	357.453644	875.285461	-373.525055	-198.726868	903.484253	-454.292664	70.346634	1058.936890	576.421448	49.643986	901.186279	583.254456	247.784454
-479.611115	198.433502	959.704285	-476.226105	-61.575397	963.871704	-544.075745	219.204681	571.485718	-496.483826	-115.219055	581.636353	-540.174194	266.208588	86.622940	-548.214355	-150.086304	103.177811	-514.314941	302.943024	1443.991089	-457.045929	-108.661469	1460.544678	-423.545990	95.609314	1464.764771	-411.351746	107.039597	1751.817261	-543.630310	406.480469	1170.980957	-501.485535	-241.214874	1204.529175	-432.783813	357.400360	875.254761	-373.568237	-198.779099	903.463013	-454.305084	70.293648	1058.942139	576.770874	50.974300	901.021667	582.915649	249.049484
-479.573822	198.390900	959.719910	-476.162445	-61.632023	963.872131	-544.059143	219.177368	571.488953	-496.456116	-115.233116	581.663147	-540.148560	266.191498	86.629608	-548.140503	-150.078445	103.189514	-514.302917	302.922241	1443.976440	-457.040771	-108.692383	1460.534180	-423.574493	95.575890	1464.759155	-411.385254	106.970192	1751.851929	-543.588440	406.417633	1170.948242	-501.576813	-241.228302	1204.515625	-432.730438	357.330994	875.240051	-373.642761	-198.830231	903.452209	-454.258942	70.240631	1058.951294	576.967834	51.978577	901.229370	582.347778	250.596603
-479.604340	198.319290	959.713623	-476.144684	-61.714096	963.880737	-544.076538	219.135620	571.487244	-496.468658	-115.312119	581.710510	-540.141907	266.182190	86.639977	-548.202881	-150.108597	103.178131	-514.302734	302.884796	1443.960571	-457.063873	-108.725914	1460.524292	-423.608185	95.528969	1464.759155	-411.425629	106.919296	1751.880859	-543.567200	406.332367	1170.914185	-501.641113	-241.273224	1204.503784	-432.675049	357.284882	875.225220	-373.732666	-198.894836	903.448364	-454.275665	70.173569	1058.954712	577.502258	52.857677	901.238220	582.203064	251.382172
-479.565155	198.289551	959.729309	-476.087280	-61.761806	963.886047	-544.244995	219.303146	571.545349	-496.527008	-115.402412	581.749329	-540.256104	266.198700	86.645576	-548.258728	-150.130600	103.199524	-514.338379	302.846619	1443.916382	-457.056549	-108.774681	1460.525024	-423.655426	95.491737	1464.743408	-411.482635	106.869255	1751.919434	-543.540771	406.251068	1170.857788	-501.718933	-241.285736	1204.508789	-432.484619	357.087280	875.195007	-373.862518	-198.983032	903.441345	-454.238220	70.132378	1058.967896	577.973267	53.921921	901.207092	581.780762	252.936295
-479.564972	198.277740	959.731201	-476.075745	-61.763702	963.879578	-544.202454	219.239090	571.535339	-496.577240	-115.399948	581.782349	-540.253845	266.191223	86.629715	-548.261353	-150.137466	103.182190	-514.354675	302.811157	1443.871704	-457.067780	-108.824112	1460.516235	-423.689728	95.467995	1464.742065	-411.552673	106.824509	1751.949951	-543.531860	406.173401	1170.797485	-501.799164	-241.304413	1204.526123	-432.439026	357.050507	875.149292	-373.938171	-199.054153	903.434082	-454.243591	70.123398	1058.968384	578.285400	54.907375	901.251282	581.594849	253.895203
-479.551544	198.264221	959.726501	-476.027832	-61.821087	963.882263	-544.235535	219.251083	571.536926	-496.674866	-115.447357	581.778320	-540.257446	266.222717	86.612930	-548.310181	-150.160339	103.179382	-514.377136	302.797058	1443.835327	-457.091095	-108.850662	1460.490967	-423.726227	95.450226	1464.732544	-411.629517	106.797211	1751.989746	-543.533325	406.089294	1170.735352	-501.869873	-241.352585	1204.505737	-432.397461	357.006134	875.080566	-374.070679	-199.139648	903.386353	-454.220062	70.093430	1058.968994	579.104797	55.151970	901.166138	581.970703	254.822174
-479.579742	198.233780	959.727783	-476.049500	-61.803333	963.842957	-544.222534	219.247192	571.504395	-496.672638	-115.403267	581.811401	-540.244324	266.219696	86.593788	-548.264832	-150.153656	103.161324	-514.403687	302.775116	1443.801514	-457.103119	-108.898132	1460.454834	-423.765778	95.419846	1464.708740	-411.727356	106.766945	1752.030640	-543.538086	406.032654	1170.647461	-501.920868	-241.396423	1204.462646	-432.354675	356.958038	875.043213	-374.194183	-199.234406	903.322205	-454.220856	70.073112	1058.944458	579.306152	56.755230	901.154846	581.247559	255.166595
-479.597229	198.191605	959.705322	-476.034943	-61.808460	963.829651	-544.190552	219.243073	571.483154	-496.720123	-115.398643	581.758362	-540.226685	266.205322	86.605026	-548.241455	-150.154205	103.141495	-514.580627	302.650604	1443.599487	-457.128448	-108.921410	1460.425171	-423.800262	95.413307	1464.702637	-411.840851	106.759140	1752.097534	-543.569763	405.961914	1170.574341	-501.953827	-241.459976	1204.429077	-432.308502	356.863586	874.980652	-374.293518	-199.320160	903.245605	-454.206970	70.056198	1058.922729	579.930603	57.743870	901.176453	580.989807	256.672882
-478.418182	196.601089	959.531921	-472.281952	-64.014198	965.818481	-543.421265	218.467453	571.265747	-496.683960	-115.234222	582.536621	-539.692017	266.114838	86.572243	-548.240479	-150.176041	103.117264	-514.622437	302.645111	1443.572266	-457.115753	-108.947861	1460.379639	-423.823547	95.372879	1464.696777	-411.951752	106.784561	1752.133179	-543.581055	405.863159	1170.527344	-502.015594	-241.516678	1204.399780	-432.264496	356.765808	874.950623	-374.417633	-199.417114	903.152893	-452.480164	69.179169	1059.982178	580.706482	58.513527	901.216125	580.924438	257.637604
-478.301849	196.513672	959.545105	-472.008575	-64.213753	965.955200	-543.359070	218.419952	571.285522	-496.781281	-115.237701	582.637268	-539.642883	266.087616	86.595444	-548.153748	-150.156555	103.111885	-514.661133	302.634247	1443.534668	-457.085846	-108.961823	1460.357056	-423.852264	95.369110	1464.715576	-412.118500	106.757652	1752.266113	-543.625061	405.774292	1170.488647	-502.025299	-241.555740	1204.375000	-432.231018	356.674225	874.920105	-374.507446	-199.481415	903.102356	-452.340210	69.093254	1060.068237	581.517517	59.371143	901.238159	580.760071	258.505920
-478.374329	196.481735	959.556519	-472.061401	-64.128860	965.897461	-543.320984	218.438614	571.283752	-496.990356	-115.244576	582.716553	-539.646362	266.085083	86.609978	-548.254761	-150.192184	103.122711	-514.734314	302.614594	1443.493652	-457.065308	-108.962013	1460.355591	-423.884155	95.377838	1464.733154	-412.281219	106.813042	1752.333008	-543.672119	405.649475	1170.414307	-502.061249	-241.560257	1204.374634	-432.162506	356.565308	874.890198	-374.620056	-199.557388	903.075195	-452.361298	69.097733	1060.036011	582.455139	60.122593	901.363281	580.859192	259.282196
-478.375458	196.514587	959.571289	-472.016968	-64.113533	965.889771	-543.354614	218.471954	571.295288	-497.213562	-115.120003	582.776550	-539.645020	266.101471	86.619896	-548.242493	-150.160812	103.093208	-514.806458	302.613708	1443.455078	-457.045471	-108.944122	1460.352539	-423.903778	95.414589	1464.745728	-412.504913	106.807503	1752.489014	-543.745056	405.544678	1170.372437	-502.083221	-241.601563	1204.396851	-432.119720	356.424286	874.879028	-374.757538	-199.620590	903.019043	-452.329712	69.117432	1060.037354	583.092285	61.090553	901.375366	580.426819	260.343201
-478.371521	196.533920	959.619019	-471.962799	-64.057281	965.896240	-543.326233	218.479126	571.291626	-497.492798	-114.998207	582.865601	-539.635986	266.107941	86.586563	-548.248047	-150.145264	103.050049	-514.748718	302.736267	1443.606445	-457.017883	-108.948997	1460.335571	-423.930695	95.428482	1464.760986	-412.740601	106.842255	1752.612061	-543.800110	405.417511	1170.329956	-502.096497	-241.624435	1204.424805	-432.097900	356.290344	874.842529	-374.888763	-199.702194	902.970093	-452.296265	69.144745	1060.063721	584.288269	61.544220	901.449219	580.737671	260.954468
-478.386841	196.575287	959.648987	-471.926636	-64.051353	965.888489	-543.320190	218.478546	571.308044	-497.773132	-114.821655	582.956909	-539.608459	266.116730	86.604103	-548.281494	-150.151962	103.003998	-514.837891	302.754700	1443.587036	-456.955078	-108.917099	1460.364258	-423.953766	95.496635	1464.776489	-412.998138	106.900749	1752.758545	-543.884399	405.314362	1170.274658	-502.076782	-241.630432	1204.455322	-432.076782	356.179626	874.815063	-374.982635	-199.768768	902.962036	-452.266785	69.158768	1060.070679	585.032715	62.502602	901.427429	580.000671	260.971771
-478.417755	196.647018	959.686035	-471.852234	-64.008965	965.870300	-543.324951	218.519318	571.334473	-498.095703	-114.632813	583.004578	-539.608154	266.097565	86.606033	-548.283081	-150.168289	102.963440	-514.917542	302.748108	1443.584106	-456.887115	-108.913116	1460.337158	-423.963531	95.541748	1464.795532	-413.292511	106.962761	1752.931396	-543.970703	405.222290	1170.247437	-502.068054	-241.617157	1204.457275	-432.055817	356.004120	874.815247	-375.041443	-199.826584	902.941406	-452.231415	69.204422	1060.077148	585.750977	63.367924	901.488037	579.954651	261.519867
-478.409424	196.721130	959.737183	-471.771423	-63.947968	965.855347	-543.323547	218.523117	571.358032	-498.474457	-114.493805	583.136169	-539.572998	266.091522	86.644943	-548.250732	-150.170105	102.874870	-514.959229	302.792511	1443.614624	-456.800049	-108.860573	1460.363403	-423.963470	95.608330	1464.824585	-413.613983	107.040581	1753.124512	-544.065430	405.128540	1170.231201	-502.063202	-241.613266	1204.470703	-432.054749	355.821411	874.797607	-375.130981	-199.859360	902.909363	-452.168030	69.253929	1060.091431	586.930359	63.779514	901.482300	580.208618	262.275574
-478.474152	196.817596	959.771057	-471.736908	-63.842030	965.846558	-543.197388	218.401703	571.334351	-498.854492	-114.352180	583.276367	-539.401733	266.072144	86.649437	-548.208679	-150.176239	102.818863	-515.042603	302.862366	1443.629272	-456.680328	-108.767029	1460.387085	-423.966309	95.680923	1464.865479	-413.984924	107.152199	1753.367920	-544.182251	405.037964	1170.211914	-502.051453	-241.574371	1204.503662	-432.169128	355.718353	874.765076	-375.180695	-199.908249	902.892090	-452.156525	69.348557	1060.097900	588.254456	64.047501	901.447937	580.635864	263.034485
-478.485229	196.934891	959.812012	-471.617554	-63.715561	965.876526	-543.239380	218.376038	571.338074	-499.358612	-114.283852	583.404297	-539.354736	266.104309	86.649933	-548.266785	-150.179565	102.770226	-515.138245	302.934509	1443.631836	-456.541077	-108.655655	1460.400391	-423.949158	95.785652	1464.920532	-414.389160	107.272537	1753.621338	-544.297974	404.944122	1170.182129	-501.999756	-241.528885	1204.556885	-432.199219	355.514038	874.754761	-375.246124	-199.935303	902.869751	-452.087891	69.478226	1060.129639	589.382263	64.242439	901.436951	580.968567	263.718506
-478.531403	197.087158	959.862366	-471.544556	-63.524448	965.899597	-543.360657	218.487869	571.370728	-499.767426	-114.116188	583.523804	-539.356812	266.126984	86.630302	-548.330322	-150.200699	102.739090	-515.195740	303.005615	1443.650635	-456.363007	-108.549171	1460.441772	-423.925568	95.935280	1464.972290	-414.800598	107.447914	1753.839600	-544.401062	404.845062	1170.139160	-501.967834	-241.447144	1204.604126	-432.235596	355.319641	874.755432	-375.342773	-199.979858	902.852295	-452.051178	69.651176	1060.160889	589.706421	64.610100	901.594177	580.589233	263.659821
-478.617676	197.203934	959.885864	-471.475555	-63.349617	965.940857	-543.653076	218.873718	571.547791	-500.067657	-113.925766	583.673279	-539.442261	266.148895	86.630890	-548.329163	-150.172318	102.742088	-515.284973	303.150085	1443.689453	-456.029785	-108.276672	1460.273315	-423.895172	96.078659	1465.022217	-415.263611	107.562439	1754.160400	-544.535706	404.749146	1170.120239	-501.873688	-241.332016	1204.673462	-432.259827	355.126099	874.749023	-375.372314	-199.963837	902.860229	-452.026764	69.818649	1060.184814	591.076904	64.691917	901.668457	580.903320	264.259552
-478.721680	197.361038	959.922852	-471.379883	-63.138172	965.971619	-543.662720	218.620285	571.399963	-500.346802	-113.722382	583.795593	-539.287903	266.173309	86.613251	-548.306458	-150.158295	102.707672	-515.355591	303.280609	1443.725342	-455.859406	-108.091080	1460.292725	-423.843262	96.250198	1465.068115	-415.793335	107.732170	1754.462036	-544.654785	404.638763	1170.083984	-501.788391	-241.232117	1204.720093	-432.341858	354.959564	874.725098	-375.433014	-199.979523	902.856995	-452.000122	70.019539	1060.210815	591.761658	64.761131	901.774719	580.758850	264.359497
-478.818420	197.649765	959.965393	-471.323822	-62.833813	965.974609	-543.858521	218.738358	571.433655	-500.610229	-113.492905	583.889404	-539.283447	266.177277	86.583664	-548.331482	-150.147079	102.675499	-515.537964	303.359039	1443.609619	-455.698395	-107.914284	1460.311523	-423.778107	96.423904	1465.108398	-416.336090	107.963928	1754.734619	-544.811646	404.551270	1170.050659	-501.687805	-241.108871	1204.784180	-432.397186	354.812531	874.730957	-375.433380	-199.953995	902.830261	-451.974518	70.316086	1060.222778	592.725037	64.760056	901.895874	580.997681	264.124695
-478.935547	197.912506	960.036377	-471.223999	-62.598656	965.986267	-544.235962	219.455338	571.597595	-500.949371	-113.326767	583.971985	-539.403870	266.246796	86.642822	-548.362366	-150.143799	102.656517	-515.601318	303.534454	1443.639160	-455.532867	-107.703484	1460.308472	-423.698273	96.670715	1465.146729	-416.976013	108.140900	1755.098877	-544.950684	404.483734	1170.046509	-501.569061	-241.002014	1204.808838	-432.487579	354.632050	874.722351	-375.447388	-199.878372	902.813110	-451.955719	70.562447	1060.257568	593.294678	64.930847	902.117737	580.220947	264.687927
-479.053375	198.190811	960.082520	-471.130890	-62.382801	966.005310	-544.480225	219.533859	571.628601	-501.259674	-113.159431	584.048523	-539.372864	266.278656	86.619385	-547.748230	-149.818832	102.476028	-515.638062	303.689392	1443.687988	-455.291779	-107.441185	1460.300171	-423.602020	96.907967	1465.155396	-417.635803	108.370544	1755.446045	-545.084106	404.405334	1170.040527	-501.415985	-240.878525	1204.880005	-432.569458	354.489716	874.728027	-375.485291	-199.845016	902.766113	-451.934875	70.818283	1060.281982	594.273010	64.641045	902.201965	580.158203	264.660278
-479.179382	198.447113	960.091370	-471.056091	-62.072468	966.016541	-544.836853	219.697113	571.701538	-501.512421	-112.869324	584.098694	-539.391113	266.334351	86.618958	-547.711304	-149.819763	102.452118	-515.661682	303.906311	1443.699219	-455.066345	-107.177032	1460.306030	-423.492432	97.181282	1465.145386	-418.363281	108.619370	1755.812378	-545.240173	404.351715	1170.004395	-501.227203	-240.763199	1204.904663	-432.684204	354.340698	874.696472	-375.455811	-199.751266	902.731873	-451.917511	71.122032	1060.281128	594.882935	64.511131	902.353149	579.941162	264.439972
-479.336823	198.668884	960.081238	-471.010437	-61.707249	965.991211	-545.249573	219.884140	571.733704	-501.838470	-112.727539	584.143311	-539.415405	266.383850	86.571510	-547.786255	-149.794739	102.425407	-515.696838	304.144775	1443.710693	-454.794434	-106.900177	1460.289673	-423.369904	97.485214	1465.133423	-419.161011	108.878487	1756.192871	-545.410217	404.307617	1169.990601	-501.002136	-240.573837	1204.946289	-432.791229	354.154602	874.683899	-375.430908	-199.614670	902.697876	-451.917236	71.431068	1060.249634	595.155640	64.550720	902.631348	579.410645	264.120636
-479.471252	199.026077	960.109558	-470.897888	-61.410152	966.008423	-545.726563	220.087341	571.825012	-502.127075	-112.532234	584.231628	-539.472717	266.436127	86.521248	-547.856567	-149.794128	102.431282	-515.592773	304.521790	1443.895264	-454.488403	-106.553589	1460.291504	-423.224731	97.810196	1465.131714	-420.004272	109.169067	1756.581299	-545.585327	404.245239	1169.913086	-500.774994	-240.382523	1204.990356	-432.910980	353.998444	874.694153	-375.454712	-199.518753	902.635376	-451.898987	71.776222	1060.264771	596.489929	65.162880	902.646912	579.106262	264.278381
-479.631561	199.356506	960.098511	-470.733459	-61.133114	966.034546	-546.101318	220.115936	571.814636	-502.802917	-112.880913	584.465881	-539.421082	266.458923	86.472427	-548.874573	-150.201462	102.636208	-515.607605	304.789886	1443.907715	-454.160767	-106.209740	1460.228149	-423.093201	98.137978	1465.102905	-420.931854	109.477547	1756.998047	-545.798828	404.258636	1169.859985	-500.498413	-240.156464	1205.016113	-433.049774	353.880127	874.691528	-375.427399	-199.385986	902.568542	-451.878479	72.122719	1060.266602	596.219666	63.836529	903.104248	579.201233	263.324707
-479.777008	199.822311	960.127686	-470.610626	-60.771500	966.020752	-546.573792	220.249435	571.883301	-502.841034	-112.379211	584.519043	-539.349243	266.479584	86.447395	-548.683411	-150.136414	102.581551	-515.612854	305.079742	1443.926270	-453.785950	-105.883499	1460.178345	-422.933868	98.515060	1465.075806	-421.894073	109.789680	1757.406250	-545.990723	404.312195	1169.816528	-500.173615	-239.888016	1205.006958	-433.198334	353.703583	874.687134	-375.382721	-199.200943	902.468445	-451.853668	72.544281	1060.265381	596.321899	63.445980	903.200256	578.973938	262.892914
-479.985016	200.168991	960.128479	-470.591492	-60.313251	965.938538	-547.174011	220.442932	571.940857	-502.858490	-111.812805	584.517395	-539.404236	266.523987	86.429443	-548.527100	-150.074295	102.539619	-515.611389	305.381592	1443.941284	-453.434082	-105.561081	1460.084351	-422.743774	98.889648	1465.067017	-422.875854	110.168869	1757.863281	-546.187744	404.423126	1169.788086	-499.818481	-239.610855	1204.970825	-433.367004	353.492188	874.673096	-375.298279	-198.979889	902.354126	-451.877625	72.939568	1060.208008	596.512024	63.188255	903.276550	578.789551	262.579071
-480.115509	200.588715	960.134277	-470.506500	-59.878738	965.873291	-547.714355	220.592300	572.013550	-502.909088	-111.305984	584.519897	-539.467773	266.588898	86.443336	-548.394348	-150.016418	102.484467	-515.659485	305.626434	1443.813232	-452.988525	-105.169456	1460.015015	-422.581879	99.266014	1465.025635	-423.932800	110.513802	1758.247314	-546.381226	404.547363	1169.741943	-499.420685	-239.333832	1204.929810	-433.540161	353.309052	874.680359	-375.255493	-198.777573	902.178894	-451.852875	73.361237	1060.166992	596.511169	62.812016	903.270264	578.555603	262.183990
-480.263336	200.996521	960.105774	-470.339508	-59.562222	965.880432	-548.434937	220.948837	572.152344	-503.082825	-110.966766	584.511047	-539.604126	266.646088	86.400635	-548.409912	-149.982574	102.458115	-515.551941	306.061188	1443.944336	-452.580780	-104.772377	1459.929199	-422.394470	99.685860	1465.001465	-424.982697	110.850067	1758.703125	-546.568298	404.643799	1169.715088	-499.029449	-239.072174	1204.902344	-433.730469	353.139130	874.647705	-375.138733	-198.522949	902.021729	-451.812286	73.764946	1060.147461	596.312500	62.309566	903.199097	578.250916	261.701965
-480.437408	201.427155	960.108887	-470.230988	-59.111523	965.860840	-548.765442	220.908798	572.167175	-503.283081	-110.687386	584.506104	-539.483704	266.670166	86.335442	-548.390259	-149.911240	102.430420	-515.565735	306.385437	1443.951416	-452.114014	-104.349922	1459.854126	-422.206238	100.138863	1464.974487	-426.091309	111.225433	1759.127930	-546.776367	404.826080	1169.666016	-498.589020	-238.710846	1204.853027	-433.948639	352.972046	874.625122	-375.061920	-198.282547	901.860779	-451.800079	74.224403	1060.127808	595.998047	61.774124	903.110352	578.037964	261.225555
-480.578949	201.855042	960.086365	-470.150391	-58.616959	965.868286	-549.162598	220.937363	572.205261	-503.387360	-110.343788	584.557007	-539.401001	266.693634	86.308708	-547.685364	-149.513367	102.241516	-515.569641	306.760040	1443.962036	-451.656403	-103.923714	1459.796509	-421.983856	100.584991	1464.950806	-427.239288	111.561661	1759.567749	-546.994873	404.981567	1169.626465	-498.117310	-238.292465	1204.817505	-434.156097	352.862762	874.584778	-374.907532	-197.910980	901.726929	-451.782166	74.719292	1060.107422	595.725342	61.303604	902.968567	577.853882	260.749390
-480.712646	202.269135	960.079956	-470.000275	-58.316376	965.930176	-549.629944	221.125320	572.297058	-503.527710	-109.961685	584.670288	-539.463989	266.777008	86.258217	-547.653748	-149.454208	102.249886	-515.545776	307.114197	1443.986084	-451.168854	-103.501503	1459.737061	-421.792389	101.078476	1464.914429	-428.413513	111.967918	1759.922241	-547.200439	405.167053	1169.628174	-497.684662	-237.930771	1204.823486	-434.416779	352.788116	874.558289	-375.117249	-197.807297	901.390320	-451.751251	75.127205	1060.128052	595.318909	60.704346	902.829529	577.599854	260.127228
-480.846039	202.695053	960.065796	-469.863739	-57.874321	965.947144	-550.402100	221.261124	572.367004	-503.721344	-109.570213	584.740173	-539.708496	266.839203	86.245529	-547.557617	-149.378098	102.216766	-515.518250	307.513947	1444.039673	-450.711884	-103.015686	1459.666504	-421.586487	101.555740	1464.888672	-429.582886	112.330978	1760.405762	-547.390869	405.383148	1169.629028	-497.242554	-237.523895	1204.778564	-434.683411	352.768127	874.549500	-375.011688	-197.484818	901.216553	-451.701385	75.599182	1060.116455	594.639343	60.109100	902.969910	577.246338	259.329926
-480.984619	203.104034	960.066406	-469.743896	-57.430122	965.922058	-549.625122	220.214752	572.145325	-503.963898	-109.267998	584.761902	-538.815125	266.751740	86.130737	-547.643250	-149.343781	102.206856	-515.475830	307.935638	1444.093750	-450.191132	-102.552032	1459.624023	-421.392242	102.031883	1464.875488	-430.774841	112.682144	1760.886475	-547.588562	405.606018	1169.684814	-496.687469	-237.009628	1204.738403	-434.969513	352.771332	874.566772	-374.842743	-197.091476	901.085510	-451.663055	76.041885	1060.092041	594.316711	59.534058	902.768311	577.060120	258.743256
-481.142975	203.528580	960.083496	-469.595856	-57.055786	965.955627	-550.661865	220.917755	572.317322	-504.266907	-109.004959	584.835327	-539.234436	266.839386	86.162468	-547.661377	-149.339722	102.200195	-515.434448	308.320221	1444.149780	-449.692596	-102.095825	1459.590820	-421.171295	102.535316	1464.860107	-431.976379	113.032768	1761.288086	-547.783813	405.821716	1169.705078	-496.126465	-236.463379	1204.642212	-435.243103	352.845337	874.585388	-374.321930	-196.268372	901.082520	-451.627350	76.476250	1060.106201	593.989685	58.848907	902.683594	576.828674	257.952057
-481.209167	204.006897	960.079285	-469.416809	-56.637581	965.983215	-551.696167	221.747925	572.544189	-504.513641	-108.592529	584.896667	-539.639343	266.930267	86.192589	-547.603638	-149.284668	102.127815	-515.409851	308.728333	1444.205566	-449.198578	-101.588364	1459.583984	-420.941254	103.065773	1464.853394	-433.171326	113.349922	1761.688965	-547.986572	406.044922	1169.707886	-495.578552	-235.973465	1204.591675	-435.527985	352.912872	874.599548	-374.157776	-195.711533	900.931763	-451.531952	76.959488	1060.107178	593.306030	58.138454	902.184387	576.325195	257.584381
-481.280762	204.462952	960.093994	-469.230835	-56.150700	965.983154	-552.101135	222.304855	572.677307	-504.868042	-108.282166	585.000977	-539.727661	266.980896	86.237747	-548.287537	-149.587082	102.265961	-515.386475	309.190033	1444.260132	-448.661835	-101.070396	1459.589233	-420.728241	103.564476	1464.842773	-434.430481	113.763641	1762.133789	-548.190002	406.307129	1169.737793	-495.056915	-235.398529	1204.610718	-435.805847	353.038544	874.599060	-374.052032	-195.230148	900.766357	-451.444092	77.450569	1060.106323	592.677917	57.187645	902.005920	576.070984	256.538910
-481.368256	204.845047	960.091492	-469.027161	-55.745022	966.039795	-551.087769	221.306686	572.453247	-505.226166	-107.913483	585.118713	-538.769653	266.901764	86.132683	-548.212402	-149.556641	102.209984	-515.464966	309.509857	1444.156006	-448.169617	-100.573921	1459.575928	-420.511688	104.074013	1464.812988	-435.687744	114.211090	1762.582397	-548.424744	406.614868	1169.760376	-494.483856	-234.846863	1204.596802	-436.091003	353.193634	874.595642	-373.845581	-194.572327	900.640503	-451.360870	77.894424	1060.125488	592.138000	56.105923	901.851501	576.164612	255.163361
-481.479156	205.282486	960.130859	-468.807068	-55.352337	966.138367	-552.741150	222.870193	572.820618	-505.680176	-107.621140	585.216431	-539.727356	267.078003	86.216324	-548.245850	-149.570023	102.148811	-515.321045	310.043518	1444.386841	-447.646484	-100.052055	1459.579468	-420.292267	104.622009	1464.828491	-436.985077	114.672096	1763.041992	-548.610046	406.836945	1169.809692	-493.944550	-234.261780	1204.579834	-436.397919	353.347168	874.594055	-373.836334	-194.130646	900.408264	-451.293488	78.361702	1060.189575	591.331604	54.792660	901.613708	575.927856	253.656799
-481.525787	205.857941	960.206665	-468.605835	-54.802376	966.177612	-552.602356	222.201797	572.665222	-506.093781	-107.261383	585.364746	-539.312988	267.069305	86.105759	-548.188660	-149.529816	102.096146	-515.410706	310.369598	1444.304077	-447.137451	-99.489555	1459.585205	-420.063934	105.178085	1464.841675	-438.238739	115.109512	1763.313477	-548.825195	407.193695	1169.835083	-493.376434	-233.542023	1204.575928	-436.741608	353.560516	874.609802	-373.569641	-193.409058	900.314880	-451.196930	78.933975	1060.241943	590.606628	53.625668	901.461060	575.629089	252.582092
-481.599915	206.255966	960.202148	-468.384491	-54.408806	966.231445	-552.005981	221.619446	572.463623	-506.498535	-106.861732	585.501526	-538.596069	267.032623	86.055313	-548.134460	-149.493469	102.053108	-515.266174	310.933594	1444.512939	-446.653473	-98.986679	1459.566284	-419.859802	105.742538	1464.849854	-439.495819	115.557037	1763.679199	-549.059143	407.487061	1169.935181	-492.829773	-232.937973	1204.521240	-437.073975	353.799164	874.625916	-372.971375	-192.410599	900.365845	-451.093140	79.379837	1060.257446	589.913635	52.572506	901.292358	575.321167	251.477127
-481.684662	206.696915	960.231812	-468.194427	-53.934738	966.261475	-552.173340	221.771179	572.503784	-506.959747	-106.361618	585.615417	-538.517151	267.087921	86.045685	-548.071655	-149.445221	102.018997	-515.221313	311.390259	1444.599976	-446.192017	-98.456284	1459.521729	-419.665070	106.276299	1464.841553	-440.714478	116.002846	1764.092773	-549.292603	407.855530	1169.991455	-492.312042	-232.324509	1204.460449	-437.370544	354.055054	874.657837	-372.859192	-191.853943	900.169128	-451.008362	79.864594	1060.278442	589.051941	51.569160	901.173035	574.654785	250.764618
-481.710693	207.282944	960.279175	-467.977692	-53.375336	966.239136	-552.431519	222.018555	572.590332	-507.419495	-105.904564	585.680481	-538.500671	267.137848	86.029144	-548.092346	-149.403549	101.944069	-515.150574	311.841370	1444.686035	-445.702637	-97.937988	1459.500244	-419.448822	106.817833	1464.843018	-441.953735	116.536133	1764.290649	-549.512512	408.177521	1170.053345	-491.742676	-231.647919	1204.396484	-437.667633	354.328308	874.682556	-372.438171	-190.946991	900.088074	-450.880859	80.434784	1060.283081	588.522522	50.232719	901.090088	574.803284	248.922150
-481.766693	207.767624	960.307129	-467.744995	-52.938877	966.301575	-552.628479	222.281601	572.675537	-507.903748	-105.585472	585.825928	-538.485107	267.150513	86.003296	-548.049500	-149.374069	101.897758	-515.102173	312.313751	1444.732300	-445.257416	-97.379196	1459.475220	-419.214081	107.395699	1464.833008	-443.203705	117.036316	1764.729370	-549.716064	408.547333	1170.105347	-491.164276	-230.993423	1204.291626	-437.975403	354.640320	874.691223	-371.756531	-189.840530	900.156921	-450.760406	80.935600	1060.318848	587.873901	49.168831	901.015198	574.539612	247.903168
-481.771332	208.254593	960.316223	-467.439789	-52.532501	966.388245	-552.847656	222.542145	572.714050	-508.341827	-105.030762	585.960510	-538.515198	267.208435	86.031273	-547.940552	-149.300797	101.804085	-515.041016	312.754822	1444.776001	-444.808075	-96.878662	1459.467773	-418.989716	107.935684	1464.820557	-444.436676	117.553703	1765.035522	-549.912903	408.912689	1170.161377	-490.606873	-230.369980	1204.245483	-438.329071	355.056732	874.681458	-371.570526	-189.061981	900.027893	-450.603333	81.438843	1060.363037	587.171509	48.083286	900.965271	574.220032	247.064728
-481.797668	208.832855	960.343994	-467.244263	-51.943344	966.395386	-553.054199	222.848373	572.785828	-508.906677	-104.487679	586.001831	-538.485657	267.226288	86.046913	-547.892700	-149.250626	101.744415	-514.977173	313.234741	1444.832520	-444.352722	-96.266205	1459.473022	-418.772339	108.492256	1464.822876	-445.619232	118.104668	1765.382202	-550.141968	409.385498	1170.240601	-490.058319	-229.798050	1204.165649	-438.661621	355.509369	874.645386	-371.042603	-188.036179	900.040100	-450.474854	82.037613	1060.369019	586.658264	46.992237	900.986633	574.039185	245.882904
-481.840302	209.372574	960.385315	-466.977936	-51.438667	966.405762	-553.937988	223.832840	573.021057	-509.392029	-104.011223	586.178955	-538.928284	267.302704	86.078339	-547.811340	-149.193604	101.673363	-514.953552	313.710266	1444.889160	-443.932281	-95.744652	1459.506470	-418.556213	109.051819	1464.814331	-446.858215	118.656960	1765.652710	-550.356567	409.842377	1170.333618	-489.464233	-229.061356	1204.095581	-439.005096	356.009949	874.665161	-370.224457	-186.688599	900.182190	-450.338776	82.577538	1060.388184	586.153381	45.772938	901.088623	573.914551	244.649582
-481.920441	209.996048	960.471680	-466.718475	-50.829353	966.411987	-553.488464	223.596481	572.935120	-510.053864	-103.518471	586.297791	-538.469849	267.304413	86.099823	-547.802673	-149.132401	101.596802	-514.894470	314.199310	1444.930908	-443.514526	-95.169777	1459.528687	-418.378906	109.617645	1464.859131	-448.052490	119.221138	1765.934692	-550.532166	410.243561	1170.425293	-488.950073	-228.498901	1204.114380	-439.327576	356.495056	874.689392	-369.890381	-185.729980	900.127441	-450.234009	83.196075	1060.430664	585.707764	44.651405	901.195557	573.694031	243.496765
-482.021240	210.573410	960.521118	-466.512787	-50.226570	966.389893	-554.250183	224.558548	573.150330	-510.529053	-102.878601	586.459412	-538.795593	267.357819	86.102562	-547.723877	-149.105530	101.524315	-514.943237	314.599274	1444.892700	-443.101624	-94.636200	1459.551514	-418.189026	110.182922	1464.885010	-449.298706	119.818840	1766.071045	-550.676453	410.736694	1170.478149	-488.386261	-227.846313	1204.067261	-439.645752	357.079498	874.704529	-369.244568	-184.530167	900.215698	-450.156403	83.789558	1060.437988	585.298889	43.457897	901.362854	573.551514	242.340439
-482.707031	212.090195	960.716125	-468.493835	-48.263828	965.439270	-555.388062	225.931000	573.459900	-509.339844	-99.955620	585.595764	-539.473267	267.501892	86.219749	-545.917175	-148.451447	100.983803	-514.909058	315.081177	1444.947388	-442.691406	-94.019455	1459.561035	-418.052490	110.742180	1464.898438	-450.464966	120.366219	1766.263184	-550.879456	411.229095	1170.569458	-487.799561	-227.099472	1203.974243	-439.980408	357.744171	874.674377	-368.295410	-183.090393	900.393188	-451.085846	85.009346	1059.976807	584.985107	42.229141	901.489563	573.520325	241.036865
-483.793091	214.027267	960.937073	-471.118011	-45.863914	963.603943	-556.106750	226.973679	573.701050	-510.037323	-99.555107	585.146912	-539.854431	267.602570	86.259087	-546.292053	-148.774750	101.105125	-514.754089	315.671509	1445.132813	-442.263184	-93.457756	1459.564453	-417.915161	111.359749	1464.881470	-451.603149	120.985199	1766.433716	-551.029907	411.704742	1170.641235	-487.237152	-226.468796	1203.907593	-440.302826	358.392639	874.676208	-367.659302	-181.852341	900.460754	-452.234985	86.304420	1059.012329	584.720093	40.943260	901.615417	573.481567	239.729309
-483.894287	214.861115	961.009827	-470.946320	-45.065437	963.474731	-555.078918	226.264267	573.554626	-510.776245	-99.222404	585.315491	-539.021729	267.547852	86.197784	-546.388000	-148.790100	101.039536	-514.779541	316.180389	1445.156494	-441.903412	-92.853775	1459.549316	-417.774078	111.985832	1464.871826	-452.824524	121.551491	1766.532959	-551.172668	412.202393	1170.699097	-486.683228	-225.780869	1203.858398	-440.567963	359.062622	874.675781	-366.913086	-180.512985	900.531555	-452.162628	87.073372	1058.975464	584.541565	39.668869	901.743164	573.394653	238.653442
-483.856720	215.577728	961.074463	-470.560822	-44.289879	963.422180	-555.864380	227.404633	573.754822	-511.415924	-98.751968	585.486572	-539.412476	267.679718	86.230232	-546.298462	-148.751038	100.997940	-514.828247	316.733276	1445.181274	-441.536896	-92.233948	1459.569214	-417.669861	112.588280	1464.861084	-453.842102	122.253036	1766.733887	-551.334351	412.711029	1170.742065	-486.084381	-225.108749	1203.766846	-440.863220	359.825226	874.626282	-366.178589	-179.203400	900.612671	-451.967102	87.809326	1058.985962	584.368652	38.334991	901.828979	573.389099	237.318039
-483.855621	216.496429	961.123962	-470.204590	-43.546082	963.329041	-555.338074	227.328659	573.704529	-512.092529	-98.283463	585.630310	-538.868652	267.694977	86.183334	-546.357727	-148.730972	100.961189	-514.891785	317.257751	1445.229248	-441.170044	-91.571198	1459.554443	-417.545197	113.196503	1464.879150	-454.938232	122.928856	1766.864380	-551.506104	413.283386	1170.810547	-485.459991	-224.419006	1203.696899	-441.098602	360.548889	874.611084	-365.704224	-178.039429	900.553040	-451.779419	88.621010	1058.962280	584.296875	37.069546	901.850098	573.449280	236.088684
-483.916412	217.356339	961.188293	-469.895477	-42.650429	963.200928	-556.262695	228.639389	573.902893	-512.589722	-97.725494	585.698364	-539.388245	267.830505	86.207283	-546.334290	-148.664780	100.901024	-514.981262	317.820953	1445.258301	-440.835358	-90.937752	1459.540894	-417.428314	113.857292	1464.909546	-455.985596	123.571976	1767.053101	-551.675598	413.829956	1170.844849	-484.830414	-223.700714	1203.608765	-441.342438	361.321930	874.597534	-364.709137	-176.377289	900.731750	-451.642578	89.464066	1058.927734	584.289429	35.632164	901.876648	573.616455	234.658646
-483.890259	218.280746	961.267456	-469.577667	-41.755520	963.091309	-556.415710	229.259506	573.997681	-513.037415	-97.032814	585.819214	-539.383057	267.932312	86.193787	-546.161194	-148.570724	100.876076	-515.118042	318.355560	1445.292114	-440.487061	-90.292015	1459.537720	-417.382629	114.577400	1464.912720	-457.098877	124.231720	1767.107178	-551.840393	414.437225	1170.907593	-484.144379	-222.949188	1203.458740	-441.560638	362.172119	874.591858	-363.924774	-175.009293	900.760620	-451.460480	90.332138	1058.910767	584.266724	34.324932	901.855042	573.759216	233.331131
-483.875763	219.194595	961.299011	-469.242096	-40.814243	962.994995	-556.539978	229.826324	574.065918	-513.114441	-95.818413	585.868591	-539.421509	268.057465	86.190254	-545.841980	-148.431351	100.746246	-515.297974	318.945496	1445.312744	-440.166931	-89.602516	1459.500122	-417.346222	115.263557	1464.926758	-458.173889	124.900566	1767.208984	-552.052246	415.010895	1170.973511	-483.487152	-222.220886	1203.331543	-441.760315	362.995392	874.592041	-363.463654	-173.973190	900.613831	-451.283966	91.243645	1058.878418	584.301025	33.018494	901.806519	574.014221	231.916092
-483.809814	220.199799	961.390686	-468.854706	-39.833244	962.878296	-556.723022	230.496185	574.149963	-512.618530	-94.101341	585.786194	-539.447266	268.185638	86.209923	-545.150879	-148.236374	100.567093	-515.577209	319.457794	1445.196411	-439.860931	-88.937294	1459.450806	-417.279144	115.938705	1464.953979	-459.206696	125.572250	1767.289307	-552.274597	415.639587	1171.032471	-482.776550	-221.383392	1203.184326	-441.920776	363.822418	874.643616	-362.381531	-172.365097	900.755432	-451.069733	92.189583	1058.870117	584.375122	31.728580	901.718628	574.182861	230.642197
-483.776093	221.141235	961.455627	-468.408264	-38.927826	962.754761	-556.782776	231.045990	574.203003	-512.701172	-92.985222	585.687927	-539.363831	268.279633	86.212936	-544.792419	-148.130524	100.463646	-515.688782	320.119690	1445.380005	-439.519928	-88.209549	1459.380615	-417.209747	116.645859	1464.972534	-460.244995	126.259041	1767.379395	-552.486633	416.237091	1171.077026	-482.043579	-220.778778	1203.050415	-442.119781	364.807098	874.639038	-361.855377	-171.242233	900.623413	-450.835571	93.082397	1058.843018	584.458252	30.484348	901.613831	574.468018	229.405518
-483.757294	222.209457	961.504150	-468.156708	-37.790108	962.590271	-556.992249	231.786118	574.315796	-512.814331	-91.889771	585.580627	-539.363647	268.390381	86.222885	-544.595032	-147.993118	100.349136	-515.966064	320.743835	1445.422241	-439.181366	-87.489304	1459.295166	-417.188446	117.437363	1464.982178	-461.299591	126.890701	1767.394409	-552.754089	416.863953	1171.123169	-481.401245	-219.748352	1202.807373	-442.216095	365.678314	874.695862	-361.011353	-169.924667	900.584045	-450.682251	94.130318	1058.781372	584.611572	29.213337	901.511536	574.772095	227.988129
-483.696960	223.294800	961.549011	-467.790833	-36.824589	962.432922	-557.157532	232.502213	574.469849	-513.010559	-90.969246	585.635986	-539.378113	268.472076	86.209702	-544.398071	-147.900879	100.322449	-516.273865	321.335541	1445.444458	-438.848694	-86.773903	1459.224976	-417.204437	118.200272	1464.990723	-462.224915	127.614281	1767.489990	-553.001160	417.517944	1171.192261	-480.636993	-218.999466	1202.620605	-442.289551	366.616791	874.760132	-359.739349	-168.286636	900.751709	-450.464813	95.109612	1058.724854	584.745239	27.977371	901.474976	575.088989	226.755997
-483.692322	224.316406	961.634583	-467.392761	-35.756073	962.280212	-557.341125	233.205704	574.541077	-513.471191	-90.466438	585.849609	-539.361511	268.526917	86.220505	-544.266296	-147.556870	100.158813	-516.577209	321.955933	1445.505859	-438.538116	-86.012779	1459.109863	-417.184296	118.944496	1465.034790	-463.237366	128.260727	1767.472046	-553.303040	418.132568	1171.271606	-479.933929	-218.090057	1202.399414	-442.429230	367.628357	874.838074	-359.060516	-167.132477	900.561340	-450.267853	96.104370	1058.693481	584.875366	26.859772	901.442566	575.344849	225.632416
-483.667084	225.414505	961.700195	-467.032654	-34.573853	962.106995	-556.738098	233.129944	574.488647	-515.259338	-91.932526	586.300659	-538.844910	268.571716	86.169266	-545.449768	-147.626129	100.380295	-516.916382	322.588165	1445.606812	-438.182495	-85.241333	1459.035522	-417.164276	119.700150	1465.061157	-464.138458	128.943695	1767.582886	-553.652893	418.792572	1171.386719	-479.319580	-217.054337	1202.106689	-442.514008	368.539307	874.995544	-357.841034	-165.586349	900.591370	-450.081512	97.188408	1058.642334	585.128601	25.735224	901.447632	575.741455	224.458008
-483.604095	226.498276	961.740479	-466.567841	-33.534634	961.936218	-557.586426	234.533066	574.702332	-515.397217	-91.182167	586.317322	-539.244812	268.697571	86.247391	-545.402588	-147.576950	100.350243	-517.280334	323.210266	1445.697266	-437.857635	-84.507286	1458.905518	-417.185577	120.529221	1465.090576	-465.027283	129.679260	1767.592041	-553.979004	419.433441	1171.477051	-478.572693	-216.116745	1201.901367	-442.608582	369.557007	875.156921	-357.070282	-164.464493	900.429138	-449.836548	98.208893	1058.582764	585.334167	24.723143	901.473145	575.984070	223.828384
-483.522003	227.633087	961.846619	-466.128143	-32.362129	961.791321	-557.794128	235.321991	574.867432	-515.380371	-90.258980	586.248352	-539.309692	268.822815	86.282654	-545.144958	-147.472839	100.286461	-517.651062	323.817932	1445.758789	-437.531982	-83.727448	1458.802368	-417.193665	121.316246	1465.121948	-465.909119	130.368027	1767.596436	-554.372253	420.146240	1171.603271	-477.824707	-215.247803	1201.608765	-442.655212	370.566711	875.300049	-355.842133	-162.941666	900.472595	-449.608276	99.301918	1058.572998	585.602539	23.618685	901.521606	576.365356	222.663345
-483.537842	228.782059	961.880005	-465.800323	-31.118929	961.552368	-557.929382	235.999954	574.963196	-515.447388	-89.534973	586.205872	-539.323608	268.948029	86.293571	-545.062134	-147.420120	100.255211	-518.085083	324.462158	1445.861694	-437.236084	-82.948051	1458.654175	-417.161835	122.100388	1465.140259	-466.746826	131.060471	1767.652100	-554.763977	420.795624	1171.673950	-477.111084	-214.290466	1201.361572	-442.713684	371.661377	875.505737	-355.101776	-161.861969	900.197266	-449.450165	100.430717	1058.470825	585.878845	22.633585	901.618103	576.630676	221.770676
-483.546143	229.938553	961.904419	-465.423523	-29.920244	961.345581	-558.142395	236.842041	575.014038	-515.564514	-88.984818	586.207031	-539.380310	269.082489	86.299614	-545.427917	-147.636093	100.371689	-518.450439	325.086151	1445.939209	-436.874237	-82.150826	1458.514771	-417.174652	122.928360	1465.140625	-467.585419	131.742889	1767.638550	-555.167358	421.569733	1171.822021	-476.302704	-213.276855	1201.018188	-442.785095	372.696869	875.720520	-353.877655	-160.250534	900.176758	-449.278198	101.558990	1058.383545	586.171997	21.663149	901.657349	576.768311	221.023483
-483.429565	231.109573	961.943237	-465.003845	-28.727940	961.114624	-558.297058	237.652893	575.111511	-515.364380	-88.120934	586.152527	-539.344971	269.232239	86.334686	-545.258240	-147.536148	100.323433	-518.870300	325.750671	1446.059814	-436.563873	-81.350739	1458.334106	-417.201019	123.796478	1465.169434	-468.440674	132.457672	1767.563477	-555.596802	422.279297	1171.946655	-475.529633	-212.434265	1200.744141	-442.821136	373.798737	875.917236	-353.118317	-159.172607	899.841980	-449.026184	102.668571	1058.292847	586.477295	20.721336	901.707520	576.972839	220.273865
-483.455109	232.258850	961.939453	-464.655243	-27.500990	960.859619	-558.488647	238.437668	575.215393	-515.277527	-87.419319	586.058472	-539.317444	269.350830	86.309402	-544.551514	-147.118362	100.154396	-519.317566	326.392975	1446.161499	-436.253021	-80.544960	1458.147217	-417.200317	124.597542	1465.175415	-469.233948	133.106384	1767.544556	-556.037903	423.091797	1172.130859	-474.660583	-211.435852	1200.396240	-442.810577	374.853973	876.179565	-352.005432	-157.665604	899.729309	-448.846893	103.801117	1058.159668	586.997620	19.605856	901.802124	577.677795	218.906494
-483.407043	233.339996	961.973267	-464.237305	-26.256247	960.630981	-558.626892	239.132706	575.277466	-515.094727	-86.681053	585.980530	-539.345276	269.479309	86.328362	-544.905701	-146.992905	100.156868	-519.717957	327.010315	1446.274658	-435.901062	-79.739990	1457.976440	-417.221008	125.433830	1465.196167	-469.912689	133.804321	1767.614990	-556.458801	423.806976	1172.270264	-473.849915	-210.529526	1200.085693	-442.874115	376.003815	876.447021	-351.213837	-156.464462	899.441040	-448.637421	104.901291	1058.069214	587.381592	18.695646	901.882690	577.997559	217.860229
-483.380920	234.551163	961.987122	-463.779449	-25.115505	960.459351	-558.237061	239.493576	575.287903	-514.718506	-85.718147	585.854858	-538.940125	269.570465	86.337753	-545.031433	-147.148468	100.273544	-520.172180	327.660339	1446.432373	-435.561340	-78.898376	1457.783813	-417.255310	126.298203	1465.227173	-470.726868	134.476089	1767.478638	-556.955322	424.608398	1172.496826	-472.934357	-209.619354	1199.757202	-442.883484	377.118317	876.698547	-350.194092	-155.052338	899.234619	-448.421326	106.047623	1057.997559	587.761597	17.754847	901.985535	578.332031	216.907059
-483.357422	235.746597	962.006165	-463.385651	-23.856266	960.238342	-559.097595	240.922577	575.546387	-514.473267	-84.885544	585.721130	-539.360168	269.716583	86.345535	-544.921326	-146.985519	100.246231	-520.671875	328.282959	1446.533203	-435.206207	-78.076057	1457.591064	-417.287170	127.134338	1465.245850	-471.377686	135.169342	1767.443970	-557.419434	425.388214	1172.657227	-472.083252	-208.394669	1199.364380	-442.926514	378.307678	877.037903	-348.889191	-153.409958	899.141907	-448.232605	107.220108	1057.902466	588.148132	16.835318	902.030151	578.706848	215.946167
-482.966522	238.064407	962.730225	-462.719910	-22.307840	960.025696	-559.505188	241.979599	575.866394	-514.254883	-84.139702	585.693237	-539.486633	269.876099	86.331383	-544.618103	-146.609436	100.116470	-521.127319	328.950562	1446.692017	-434.843262	-77.252533	1457.394043	-417.333313	127.976135	1465.250244	-472.061279	135.802338	1767.415039	-557.911377	426.266632	1172.850342	-471.153870	-207.702698	1199.049927	-442.993927	379.517090	877.296814	-347.945313	-152.109924	898.672302	-447.894287	108.812500	1058.211182	588.581360	15.936075	902.102722	579.110046	215.030304
-482.913391	239.467880	962.795410	-462.383820	-20.958076	959.772278	-559.041504	242.140259	575.809814	-514.021729	-83.301125	585.514343	-539.021423	269.945953	86.267685	-544.814819	-146.747787	100.235344	-521.610046	329.598145	1446.798096	-434.477295	-76.399002	1457.131348	-417.384521	128.860275	1465.244751	-472.680420	136.469452	1767.333984	-558.411865	427.054138	1173.022217	-470.179626	-206.654144	1198.660034	-443.065979	380.823669	877.611938	-346.134674	-149.909897	898.662964	-447.716278	110.096191	1058.122192	589.002502	15.155522	902.147095	579.358215	214.353470
-482.783783	240.680374	962.858521	-461.898590	-19.740566	959.584961	-559.876099	243.591171	576.048035	-513.617737	-82.386635	585.366516	-539.476929	270.138306	86.301003	-544.704956	-146.643723	100.201591	-522.097656	330.207550	1446.878418	-434.152130	-75.556343	1456.895508	-417.425140	129.715912	1465.244995	-473.268066	137.161407	1767.230835	-558.920593	427.892914	1173.200806	-469.204865	-205.674957	1198.232788	-443.152679	382.042633	877.857422	-345.072876	-148.292191	898.480896	-447.459320	111.247917	1058.073608	589.560364	14.557634	902.268127	579.508789	213.710587
-482.801819	241.901764	962.835510	-461.428497	-18.584370	959.304016	-560.164246	244.435120	576.190186	-513.254089	-81.405304	585.213135	-539.450684	270.228851	86.307030	-544.495728	-146.514359	100.164459	-522.605286	330.871338	1447.021484	-433.810822	-74.730835	1456.655884	-417.484467	130.563278	1465.211304	-473.833679	137.825546	1767.087769	-559.400696	428.838715	1173.408569	-468.307159	-204.848846	1197.903931	-443.209808	383.379883	878.130432	-344.402649	-147.145844	898.021423	-447.243958	112.386330	1057.924805	589.893860	13.876365	902.359070	579.580811	213.155411
-482.710327	243.187668	962.959290	-461.076202	-17.204559	959.042969	-560.342041	245.153687	576.289551	-513.038025	-80.741982	585.117065	-539.407776	270.317169	86.304329	-544.458618	-146.420242	100.169739	-523.079651	331.465820	1447.107178	-433.432861	-73.893036	1456.457764	-417.537781	131.392807	1465.197144	-474.291687	138.455002	1767.061768	-559.868774	429.673004	1173.556641	-467.264679	-203.714584	1197.588867	-443.255920	384.638733	878.403687	-343.251587	-145.445892	897.810669	-447.055847	113.598274	1057.865601	590.286682	13.085265	902.385986	579.923828	212.432007
-482.768524	244.012299	962.740479	-460.723358	-16.012131	958.792175	-560.553955	245.904968	576.307312	-512.938660	-80.148331	585.075928	-539.345398	270.413025	86.309608	-544.514832	-146.346970	100.198479	-523.601440	332.043579	1447.181885	-433.092682	-73.081482	1456.254395	-417.608032	132.222687	1465.186523	-474.723145	139.096069	1767.017822	-560.397766	430.540833	1173.737793	-466.304382	-202.813721	1197.258545	-443.347015	386.001190	878.667358	-342.659729	-144.289566	897.240234	-446.872070	114.638260	1057.621216	590.542236	12.164598	902.356750	580.505676	211.464386
-482.589722	245.744553	963.069946	-460.161804	-14.663623	958.543274	-560.208069	246.025253	576.382324	-512.738464	-79.462112	584.980652	-538.904907	270.479767	86.283829	-544.387268	-146.232819	100.173241	-524.075500	332.641144	1447.298828	-432.745453	-72.301964	1456.034790	-417.630859	133.049789	1465.153198	-475.186035	139.765701	1766.848755	-560.851196	431.462341	1173.916504	-465.360718	-201.858154	1196.919800	-443.464264	387.375336	878.940125	-341.879395	-142.861313	896.925720	-446.584595	115.991600	1057.683838	590.450806	10.723789	902.499084	581.103577	210.225525
-482.462311	246.968719	963.190552	-459.644531	-13.444687	958.365173	-561.028198	247.322601	576.650269	-512.412537	-78.533646	584.894348	-539.257568	270.610992	86.287544	-544.299988	-146.138885	100.166718	-524.524414	333.220154	1447.381226	-432.333191	-71.489594	1455.804077	-417.687897	133.864197	1465.144287	-475.555817	140.347641	1766.783447	-561.337830	432.315460	1174.069580	-464.178162	-200.395035	1196.675537	-443.576019	388.818420	879.192505	-341.097260	-141.344971	896.612732	-446.325043	117.133331	1057.671509	591.502808	10.641242	902.729858	581.610474	209.779266
-482.433563	248.181961	963.176941	-459.142578	-12.245505	958.160828	-561.394409	248.230164	576.771667	-512.174133	-77.835625	584.838684	-539.406372	270.724304	86.304573	-544.295898	-146.040863	100.149910	-525.081848	333.801117	1447.455688	-431.962494	-70.715271	1455.608398	-417.799744	134.650467	1465.091919	-475.907379	141.005981	1766.687378	-561.855896	433.265320	1174.295044	-463.315613	-199.488342	1196.232788	-443.757080	390.290375	879.425964	-340.077698	-139.701706	896.388245	-446.095154	118.310150	1057.571655	591.919983	10.053010	902.752930	582.057678	209.193649
-482.341309	249.407379	963.268188	-458.711456	-10.929958	957.920959	-561.604492	249.002213	576.880127	-511.775208	-76.895393	584.638000	-539.325378	270.812286	86.324768	-544.153748	-145.908417	100.120918	-525.633667	334.263855	1447.407104	-431.615723	-69.963036	1455.379272	-417.847107	135.447433	1465.071045	-476.275024	141.623749	1766.564453	-562.371765	434.135406	1174.441040	-462.371948	-198.626114	1195.837158	-443.923645	391.744873	879.693542	-339.205048	-138.214737	896.052002	-445.861786	119.486931	1057.504883	592.331970	9.477011	902.773682	582.524414	208.615768
-482.327545	250.548355	963.274658	-458.304169	-9.779934	957.676270	-561.722168	249.560074	576.939270	-511.448151	-76.206810	584.527527	-539.230713	270.909149	86.318008	-544.036926	-145.816422	100.090881	-526.097595	334.913818	1447.596924	-431.216034	-69.192429	1455.161499	-417.887878	136.247467	1465.046265	-476.560516	142.153275	1766.442993	-562.836365	435.009186	1174.624756	-461.416809	-197.466370	1195.512695	-444.130096	393.229462	879.843628	-338.368317	-136.684875	895.718445	-445.656891	120.575684	1057.387329	592.705078	8.925506	902.794373	582.984131	208.104813
-482.313416	252.254852	963.633301	-457.819000	-8.529794	957.486023	-562.114990	250.541153	577.123779	-511.231293	-75.613968	584.407471	-539.361816	271.015137	86.377968	-544.004272	-145.696411	100.101509	-526.668762	335.368256	1447.585815	-430.821869	-68.417641	1454.945435	-417.960419	137.036469	1465.028931	-476.816376	142.792709	1766.299438	-563.341797	435.874023	1174.807983	-460.504059	-196.548233	1195.121826	-444.264557	394.764587	880.082153	-337.558319	-135.192749	895.451538	-445.478455	121.887108	1057.489746	593.095642	8.432975	902.778748	583.420959	207.603302
-482.286194	253.338226	963.661804	-457.431000	-7.367505	957.249878	-562.353455	251.380951	577.185669	-511.001984	-75.038269	584.318726	-539.430115	271.117828	86.380226	-543.683044	-145.395432	99.981285	-527.050720	336.029785	1447.762451	-430.451416	-67.648109	1454.751831	-417.984253	137.808746	1465.005371	-476.863190	143.548416	1766.343994	-563.824829	436.636810	1174.983032	-459.636108	-195.659851	1194.746582	-444.485443	396.233643	880.267395	-336.752045	-133.691101	895.106567	-445.272705	122.945366	1057.386353	593.512634	7.940599	902.776184	583.893799	207.077667
-482.251648	254.314209	963.580383	-456.996643	-6.294296	957.057312	-562.342773	251.934204	577.264771	-510.632629	-74.328384	584.219421	-539.283386	271.206116	86.405670	-543.815063	-145.514221	100.093231	-527.517212	336.514008	1447.834717	-430.022369	-66.960777	1454.552734	-417.968811	138.521271	1464.961792	-477.076263	144.073990	1766.186646	-564.352844	437.517059	1175.174072	-458.807404	-194.663605	1194.444458	-444.757721	397.840149	880.453552	-335.906097	-132.147369	894.872681	-445.025391	123.967674	1057.246094	593.705566	7.358772	902.779419	584.317871	206.592957
-482.158966	255.282516	963.619263	-456.526611	-5.213014	956.919922	-562.406616	252.498489	577.333191	-510.408142	-73.743591	584.126343	-539.220154	271.314545	86.437370	-543.803589	-145.420349	100.103828	-528.011169	337.032288	1447.879028	-429.623871	-66.203041	1454.371094	-418.049530	139.313965	1464.945068	-477.176727	144.662277	1766.089478	-564.847168	438.302704	1175.329834	-458.046753	-193.701370	1194.078735	-444.964325	399.415039	880.628662	-335.106750	-130.560532	894.642822	-444.781372	124.958565	1057.206299	593.927612	6.730356	902.601746	584.753235	206.212524
-482.104523	256.284760	963.673401	-456.098877	-4.105260	956.726196	-562.416565	253.057205	577.389832	-510.183075	-73.181259	584.082214	-539.135559	271.411713	86.475342	-543.859924	-145.298721	100.133797	-528.451904	337.516602	1447.936890	-429.170593	-65.547218	1454.217285	-418.023590	140.048676	1464.913574	-477.254517	145.241043	1765.968750	-565.388062	439.197449	1175.558960	-457.155182	-192.965378	1193.827148	-445.508179	401.237762	880.682556	-334.478271	-129.106979	894.380432	-444.553284	125.955093	1057.139771	594.601868	6.434825	902.472839	585.264099	205.944244
-482.031097	257.165558	963.646423	-455.635254	-3.109028	956.555298	-562.405273	253.601395	577.409363	-509.789490	-72.414703	583.979309	-539.092896	271.463501	86.451126	-543.477234	-144.980499	99.995377	-528.932190	337.979370	1447.968140	-428.780884	-64.848480	1454.070068	-418.025391	140.734756	1464.895264	-477.306122	145.822586	1765.878418	-565.921509	439.933777	1175.687012	-456.342102	-192.023880	1193.525269	-445.774292	402.739227	880.876770	-333.582031	-127.358757	894.306213	-444.302490	126.874847	1057.045288	594.987244	6.086078	902.505676	585.683716	205.565796
-481.995209	258.076813	963.682251	-455.199799	-2.155614	956.418335	-562.438538	254.227844	577.478455	-509.506622	-71.835381	583.899292	-539.082642	271.549530	86.493248	-543.667358	-145.071594	100.115959	-529.248657	338.442047	1448.057617	-428.360626	-64.180305	1453.901855	-417.996613	141.392899	1464.873047	-477.293701	146.397339	1765.777344	-566.428650	440.687073	1175.916504	-455.584656	-191.234497	1193.303101	-445.997955	404.214264	881.025818	-332.906494	-125.797150	894.129883	-444.090027	127.777870	1057.000610	595.297180	5.747911	902.544556	586.142822	205.245270
-481.909576	258.947998	963.738464	-454.774323	-1.128356	956.232117	-562.318909	254.645523	577.534973	-509.386108	-71.333549	583.815918	-538.996338	271.588226	86.473732	-543.477478	-144.779419	100.029526	-529.591492	338.864075	1448.120605	-427.927032	-63.524178	1453.801147	-417.957520	142.065613	1464.864868	-477.239075	146.955200	1765.706055	-566.965698	441.422943	1176.115967	-454.914001	-190.117340	1192.946533	-446.246948	405.594604	881.164246	-332.129578	-124.209686	893.997986	-443.847260	128.667206	1056.938721	595.574646	5.477231	902.568298	586.516663	204.979004
-481.839996	259.785828	963.742737	-454.343750	-0.218005	956.049988	-562.248901	255.139099	577.578735	-509.166199	-70.770348	583.767273	-538.890808	271.665527	86.502998	-543.667786	-144.892548	100.145355	-529.935852	339.248718	1448.088379	-427.497864	-62.941299	1453.665039	-417.885712	142.727524	1464.827026	-477.144562	147.494553	1765.604614	-567.472900	442.137909	1176.279175	-454.046265	-189.566101	1192.766846	-446.511047	407.024139	881.315063	-331.460938	-122.674049	893.863098	-443.595795	129.505890	1056.849243	595.799561	5.204391	902.582031	586.837646	204.721451
-481.775330	260.713867	963.766663	-454.026489	0.776530	955.846863	-562.144043	255.557617	577.587463	-508.729248	-69.931564	583.583313	-538.824341	271.759430	86.484901	-543.405823	-144.757996	100.101204	-530.179443	339.732300	1448.216309	-427.059601	-62.341572	1453.558716	-417.816010	143.315277	1464.822876	-477.030396	148.061462	1765.503784	-568.037292	442.850769	1176.507446	-453.372681	-188.532745	1192.482056	-446.881744	408.527924	881.390503	-330.870453	-121.253052	893.661316	-443.392456	130.407669	1056.756348	596.055664	4.960354	902.591919	587.245667	204.459915
-481.721405	261.477295	963.809631	-453.614716	1.591060	955.706787	-562.158936	256.175964	577.583496	-508.657257	-69.539436	583.543152	-538.830566	271.833038	86.492188	-543.531738	-144.682358	100.097466	-530.481567	340.112061	1448.224854	-426.654999	-61.750717	1453.450928	-417.749908	143.909088	1464.797241	-476.861938	148.623367	1765.395386	-568.504150	443.575317	1176.685669	-452.614746	-187.816833	1192.254150	-447.276794	410.070007	881.490234	-330.211517	-119.764771	893.558777	-443.179993	131.159668	1056.712769	596.277954	4.749826	902.593201	587.628235	204.231079
-481.572968	262.333252	963.859680	-453.213806	2.453545	955.568054	-562.176086	256.734344	577.655701	-508.368073	-68.954613	583.464783	-538.869873	271.896454	86.493225	-543.411621	-144.575165	100.105484	-530.792786	340.428314	1448.194946	-426.228302	-61.165970	1453.352051	-417.625397	144.512924	1464.755371	-476.671906	149.177643	1765.237183	-569.021057	444.254059	1176.858521	-451.815582	-187.153458	1192.091553	-447.766418	411.749146	881.640503	-329.570496	-118.231865	893.510620	-442.915527	131.971054	1056.670898	596.442749	4.651940	902.614807	587.832947	204.027069
-481.506927	262.975159	963.836731	-452.811371	3.230740	955.434387	-562.077393	257.175720	577.696960	-508.113342	-68.391586	583.380432	-538.778992	271.936188	86.512909	-543.331238	-144.491425	100.102600	-531.014221	340.769897	1448.243164	-425.771332	-60.668625	1453.272949	-417.533783	145.068146	1464.743652	-476.399689	149.729874	1765.157227	-569.478149	444.902618	1176.970703	-450.992523	-186.575699	1191.916138	-448.302490	413.474487	881.779419	-328.876648	-116.706818	893.433716	-442.670410	132.672058	1056.589722	596.743286	4.386473	902.624207	588.303162	204.073380
-481.369873	263.707947	963.899109	-452.432098	4.013228	955.340515	-562.214661	257.806396	577.820251	-507.838287	-67.904961	583.328430	-538.910889	272.018829	86.560036	-543.315430	-144.406357	100.102081	-531.256958	341.148529	1448.302002	-425.332428	-60.122723	1453.172607	-417.388702	145.597748	1464.726318	-476.132599	150.284592	1765.060303	-569.966919	445.580566	1177.192139	-450.380280	-185.661133	1191.652588	-448.682281	414.848206	881.920715	-328.206451	-115.236801	893.406738	-442.439636	133.390823	1056.580688	597.352417	4.810178	902.262817	588.704773	204.302597
-481.276428	264.361664	963.975586	-452.085052	4.693809	955.246704	-562.160278	258.157349	577.842285	-507.596741	-67.542542	583.294556	-538.907043	272.084869	86.584137	-543.250854	-144.328384	100.156090	-531.372375	341.443390	1448.332642	-424.826843	-59.663033	1453.100098	-417.238586	146.106796	1464.720581	-475.800049	150.823273	1764.979492	-570.377991	446.164795	1177.379272	-449.547699	-185.259369	1191.555908	-449.255615	416.591003	882.087036	-327.655701	-113.822533	893.361450	-442.227661	134.017258	1056.573975	596.978455	4.539375	902.403320	588.551819	204.079651
-481.178162	264.991119	964.014160	-451.814789	5.433701	955.142822	-562.042419	258.461853	577.841248	-507.428040	-67.302879	583.214722	-538.883972	272.113190	86.556564	-543.266235	-144.261230	100.196220	-531.500183	341.743073	1448.361206	-424.339935	-59.173882	1453.049927	-417.053040	146.576660	1464.697510	-475.423370	151.357056	1764.901611	-570.809326	446.794861	1177.574829	-448.792023	-184.662415	1191.371704	-449.808838	418.182404	882.155640	-327.086090	-112.357346	893.368347	-442.042755	134.664764	1056.540894	597.037048	4.225820	902.420410	589.177307	203.905792
-481.067230	265.606110	964.015259	-451.536072	5.983434	955.032776	-561.984436	258.883759	577.876465	-507.166962	-66.940491	583.142944	-538.870728	272.180176	86.554512	-543.220520	-144.198792	100.181961	-531.639282	342.034149	1448.376709	-423.890442	-58.716003	1452.993042	-416.834564	147.073227	1464.667725	-475.005310	151.919373	1764.799438	-571.255493	447.335571	1177.746582	-448.087372	-184.085373	1191.303345	-450.346893	419.666595	882.192078	-326.539734	-110.999519	893.326965	-441.835205	135.223129	1056.483154	597.144653	4.139583	902.391357	589.482483	203.840790
-480.954071	266.122528	964.011292	-451.233215	6.523389	954.967773	-561.981262	259.247742	577.879272	-506.958771	-66.630829	583.052612	-538.858215	272.243744	86.549026	-543.148376	-144.147659	100.196770	-531.686951	342.274567	1448.380493	-423.385834	-58.283775	1452.928833	-416.632294	147.492859	1464.635010	-474.558105	152.457397	1764.682983	-571.662415	447.958954	1177.930298	-447.370026	-183.542938	1191.170898	-450.903839	421.112183	882.216614	-325.978088	-109.676064	893.304138	-441.619751	135.747269	1056.446777	597.228699	4.073355	902.369080	589.785522	203.803741
-480.891815	266.554047	964.013550	-451.028809	7.087245	954.846802	-561.956360	259.557251	577.927246	-506.731903	-66.365143	582.992737	-538.850769	272.294250	86.540558	-543.129517	-144.078949	100.197121	-531.666016	342.505951	1448.397827	-422.844635	-57.904015	1452.897705	-416.402405	147.910599	1464.594116	-474.075317	152.986206	1764.578491	-572.010437	448.492798	1178.115112	-446.706787	-182.925125	1190.996582	-451.571442	422.635468	882.256409	-325.395905	-108.353065	893.299316	-441.458954	136.215424	1056.380249	597.314270	4.023274	902.355103	590.026794	203.758896
-480.696320	267.029175	964.009583	-450.718384	7.473403	954.790955	-561.947693	259.813202	577.986267	-506.498779	-66.074287	582.943848	-538.860657	272.317261	86.522751	-543.065552	-144.009338	100.237358	-531.629089	342.758057	1448.448364	-422.335541	-57.532112	1452.861084	-416.167145	148.259598	1464.578491	-473.591553	153.520599	1764.437500	-572.390381	449.001343	1178.331909	-445.956329	-182.527740	1190.953003	-452.181763	423.954712	882.275635	-324.856293	-107.126350	893.336548	-441.219666	136.636063	1056.353760	597.969360	3.603931	902.207336	590.386841	203.958267
-480.526520	267.419983	964.030884	-450.422150	7.871249	954.739258	-562.143982	260.219635	578.091492	-506.255798	-65.859879	582.921570	-538.947266	272.359650	86.570610	-543.012695	-143.954941	100.233253	-531.632629	342.980377	1448.492676	-421.885834	-57.178600	1452.844727	-415.891846	148.619171	1464.565063	-473.038757	154.022751	1764.352539	-572.739746	449.511993	1178.551025	-445.251617	-182.106415	1190.849487	-452.866211	425.381226	882.297363	-324.311066	-105.964386	893.383911	-440.997070	137.013748	1056.341064	597.546631	3.828693	902.518677	590.477783	203.701050
-480.375366	267.707642	964.032654	-450.162170	8.237444	954.658447	-562.004456	260.327820	578.141479	-505.986786	-65.671692	582.904175	-538.796448	272.348022	86.556847	-542.946899	-143.876312	100.272949	-531.536682	343.159363	1448.530518	-421.382294	-56.842995	1452.863037	-415.623993	148.918335	1464.539673	-472.423065	154.535767	1764.242432	-573.048523	449.961517	1178.747559	-444.575256	-181.681198	1190.822021	-453.528534	426.722687	882.353699	-323.816681	-104.848709	893.434875	-440.788147	137.320313	1056.300537	597.328003	4.073297	902.409973	590.567139	203.678848
-480.178467	267.986816	964.000244	-449.923553	8.549950	954.590759	-561.931030	260.388550	578.173645	-505.732544	-65.488136	582.831177	-538.750916	272.362976	86.567101	-542.905273	-143.849731	100.296898	-531.384827	343.291229	1448.561279	-420.863647	-56.565441	1452.893921	-415.325775	149.206848	1464.509644	-471.750427	155.027618	1764.179688	-573.304626	450.375641	1178.928467	-443.873627	-181.327087	1190.792847	-453.811401	428.077545	882.550720	-323.292419	-103.780289	893.498901	-440.558014	137.608353	1056.247314	597.505249	4.047546	902.339539	590.773193	203.787842
-479.989594	268.269531	963.960205	-449.747650	8.765880	954.538208	-561.893555	260.539459	578.214417	-505.506104	-65.905861	582.637939	-538.706116	272.389587	86.571480	-543.009583	-143.807220	100.338676	-531.298523	343.458160	1448.560425	-420.451782	-56.305206	1452.920532	-415.013641	149.491089	1464.471436	-471.073212	155.502808	1764.062012	-573.561401	450.943298	1179.115967	-443.173706	-181.053131	1190.744019	-454.821411	429.274384	882.332581	-322.753784	-102.802551	893.580994	-440.345734	137.855698	1056.193481	597.469543	4.104962	902.331787	590.895386	203.803741
-479.714600	268.488617	963.939453	-449.482788	8.929392	954.519043	-561.842590	260.680115	578.255432	-505.152863	-65.818130	582.498352	-538.706726	272.393158	86.558792	-542.890320	-143.770172	100.368019	-531.094666	343.625793	1448.572388	-420.025024	-56.071411	1452.925293	-414.687988	149.724075	1464.424194	-470.388947	155.950378	1763.907471	-573.711975	451.364777	1179.268433	-442.630890	-180.539703	1190.640869	-455.198883	430.589355	882.464966	-322.199677	-101.847763	893.640076	-440.068359	138.047745	1056.171631	597.385681	4.193449	902.340271	591.000977	203.823761
-479.494812	268.646912	963.910278	-449.312653	9.056251	954.460144	-561.801331	260.736206	578.270081	-504.836121	-65.773331	582.345093	-538.687378	272.403900	86.555771	-542.850342	-143.757935	100.365898	-530.859192	343.730560	1448.547852	-419.563354	-55.866066	1452.952515	-414.379761	149.940491	1464.382446	-469.601624	156.395615	1763.819580	-573.865173	451.764404	1179.429688	-441.976257	-180.258728	1190.625000	-456.082855	432.074310	882.547974	-321.693268	-101.038910	893.677856	-439.837036	138.179169	1056.118286	597.294617	4.315206	902.358948	591.075928	203.853745
-479.264282	268.748871	963.880676	-449.149475	9.129435	954.462524	-561.764832	260.784668	578.309692	-504.486328	-65.667801	582.271667	-538.682190	272.390900	86.569191	-542.809509	-143.739777	100.366325	-530.513611	343.787048	1448.561890	-419.073944	-55.706367	1452.967773	-414.028870	150.097870	1464.320679	-468.857178	156.807846	1763.697021	-574.022888	452.207581	1179.654297	-441.352081	-180.012939	1190.637573	-456.635742	432.832092	882.362000	-321.172394	-100.258858	893.772888	-439.618225	138.275131	1056.099243	597.160828	4.416835	902.357788	591.149719	203.904160
-478.959229	268.724121	963.864075	-448.882385	9.117252	954.494446	-561.677063	260.719086	578.358154	-504.172943	-65.624878	582.253296	-538.607727	272.368042	86.584808	-542.810364	-143.724594	100.396599	-530.206421	343.852051	1448.588989	-418.659790	-55.575222	1452.987305	-413.658508	150.246750	1464.288208	-468.090973	157.192123	1763.604004	-574.099121	452.573578	1179.841675	-440.788361	-179.818375	1190.637939	-457.560791	434.266602	882.523804	-320.643768	-99.616104	893.912354	-439.341400	138.269989	1056.109253	597.082336	4.544647	902.384460	591.210632	203.967590
-478.439606	269.026459	963.960449	-448.652649	9.211134	954.524475	-561.617310	260.636169	578.447449	-503.938080	-65.738129	582.226318	-538.573059	272.331482	86.598511	-542.809021	-143.722549	100.430878	-529.917053	343.931854	1448.576538	-418.256042	-55.454529	1453.047363	-413.271454	150.332199	1464.271606	-467.315369	157.547256	1763.466064	-574.169006	452.900330	1179.983032	-440.135345	-179.773849	1190.704712	-458.271027	435.217987	882.402283	-320.111359	-98.980965	894.055359	-438.984924	138.414200	1056.176758	597.016357	4.637619	902.394226	591.306458	204.095840
-478.411285	268.570526	963.821228	-448.496796	8.994289	954.565369	-561.499451	260.521545	578.403687	-503.620789	-65.810333	582.254517	-538.535950	272.297516	86.610275	-542.797852	-143.734207	100.448112	-529.446472	343.980133	1448.581177	-417.804443	-55.435036	1453.099487	-412.917053	150.399689	1464.249878	-466.503479	157.893295	1763.355957	-574.217407	453.265656	1180.175049	-439.604156	-179.690918	1190.774292	-458.923706	435.970642	882.295349	-319.596924	-98.426331	894.209167	-438.857727	138.160858	1056.119263	596.962158	4.707416	902.413574	591.376160	204.168488
-477.481567	269.158051	964.004456	-448.088104	9.073277	954.616943	-561.382385	260.372894	578.537292	-503.297760	-65.881813	582.231628	-538.487488	272.276215	86.633781	-542.794800	-143.741547	100.462639	-528.976807	344.046204	1448.595093	-417.435211	-55.401566	1453.143555	-412.507111	150.426712	1464.255493	-465.678986	158.208969	1763.253540	-574.218994	453.576416	1180.353149	-439.099884	-179.637527	1190.820190	-459.603699	436.700867	882.155273	-319.102753	-97.992958	894.373657	-438.275269	138.386383	1056.257813	596.915955	4.854635	902.412415	591.430115	204.303635
-477.020630	269.114868	963.982910	-447.842163	8.967469	954.613586	-561.291260	260.325500	578.609741	-502.984283	-66.018600	582.223206	-538.498108	272.219330	86.621872	-542.719238	-143.777252	100.449051	-528.567871	344.062683	1448.574951	-417.126617	-55.370136	1453.224121	-412.103668	150.405731	1464.238037	-464.789795	158.498779	1763.152466	-574.188782	453.894531	1180.516602	-438.601837	-179.622482	1190.901001	-460.248077	437.361511	882.045349	-318.602173	-97.626526	894.522644	-437.925140	138.298218	1056.246094	596.874390	4.966711	902.409607	591.475891	204.437637
-477.350098	268.081940	963.713867	-447.759613	8.387784	954.672180	-561.105103	260.123566	578.429932	-502.781860	-66.342384	582.251038	-538.471680	272.154175	86.639275	-542.784058	-143.847046	100.478561	-528.012878	344.006775	1448.551636	-416.762726	-55.456703	1453.308105	-411.696289	150.377487	1464.224609	-463.955994	158.753403	1762.999756	-574.116760	454.171204	1180.691772	-438.296722	-179.411423	1190.887817	-460.892090	437.975555	881.948547	-318.096497	-97.350586	894.661560	-437.971649	137.661194	1056.122559	596.875977	5.060618	902.393311	591.530212	204.591492
-476.219940	268.680603	963.907410	-447.314392	8.318037	954.695313	-560.892883	260.004944	578.644104	-502.419739	-66.516426	582.230835	-538.480652	272.075775	86.697235	-542.861633	-143.894241	100.515060	-527.496155	344.002106	1448.550659	-416.502228	-55.514664	1453.399536	-411.301361	150.285797	1464.206055	-463.064453	158.998505	1762.866211	-574.000732	454.442535	1180.863525	-437.741425	-179.649643	1191.087036	-461.503632	438.488068	881.800537	-317.621857	-97.161034	894.848083	-437.253906	137.790665	1056.247681	596.862122	5.161525	902.374084	591.536438	204.756073
-475.707306	268.479828	963.914551	-447.009216	8.004663	954.741577	-560.807495	259.973969	578.718750	-502.108582	-66.904449	582.223633	-538.537842	271.991150	86.726700	-542.903687	-143.967880	100.523598	-526.881165	343.889618	1448.494019	-416.180939	-55.640068	1453.509277	-410.936798	150.196152	1464.183838	-462.108917	159.222885	1762.812378	-573.848938	454.653259	1180.994751	-437.498108	-179.566498	1191.128540	-462.097412	438.934845	881.683899	-317.156891	-97.039322	895.033997	-436.866547	137.526352	1056.279785	596.741760	5.396241	902.342163	591.258606	204.940079
-475.264771	268.142975	963.870239	-446.749084	7.660879	954.776001	-560.534729	259.799225	578.725098	-501.725708	-67.307358	582.236572	-538.461243	271.874420	86.743240	-542.697510	-143.806641	100.436676	-526.318787	343.826385	1448.471069	-415.920258	-55.808334	1453.628418	-410.526123	150.054886	1464.194702	-461.277740	159.389923	1762.622681	-573.675903	454.820099	1181.114990	-437.051331	-179.832092	1191.331055	-462.687500	439.253510	881.524963	-316.699097	-97.006203	895.279297	-436.522766	137.197311	1056.276855	596.856445	5.321981	902.298462	591.512207	205.095184
-474.781006	267.757416	963.807190	-446.469849	7.200192	954.860352	-560.071716	259.307159	578.721741	-501.404816	-67.667175	582.246704	-538.301514	271.738251	86.744011	-543.001648	-144.061096	100.595772	-525.718323	343.745422	1448.418457	-415.711700	-55.991879	1453.760986	-410.118866	149.834396	1464.182495	-460.353363	159.563110	1762.526733	-573.459900	454.932343	1181.191650	-436.771729	-180.026993	1191.438721	-463.206696	439.528351	881.347534	-316.299591	-97.137268	895.494385	-436.154633	136.808472	1056.291138	596.836914	5.380262	902.280945	591.570007	205.194839
-474.227753	267.297607	963.742126	-446.043732	6.585694	954.977783	-559.672729	258.940979	578.699646	-501.059448	-68.039368	582.311157	-538.262024	271.629669	86.737587	-542.991943	-144.128799	100.640175	-525.050842	343.602356	1448.355591	-415.500549	-56.232353	1453.914917	-409.715546	149.611298	1464.172485	-459.450043	159.683823	1762.408325	-573.200439	454.990082	1181.248901	-436.433167	-180.329712	1191.634399	-463.745605	439.746399	881.136536	-315.863342	-97.304771	895.762573	-435.714386	136.321854	1056.330200	596.685547	5.597239	902.262390	591.465088	205.132004
-473.759613	266.824432	963.719604	-445.759613	6.061399	955.078613	-559.359192	258.732086	578.722900	-500.618652	-68.606949	582.358887	-538.313599	271.526337	86.749313	-543.047363	-144.189865	100.670975	-524.414612	343.457001	1448.276978	-415.305695	-56.487495	1454.043579	-409.339996	149.388046	1464.180542	-458.554321	159.783386	1762.277466	-572.910095	455.060760	1181.337524	-436.187897	-180.706039	1191.852417	-464.214752	439.848511	880.946045	-315.437012	-97.576866	896.047913	-435.367371	135.848495	1056.376709	596.659851	5.697080	902.259277	591.570007	205.289795
-473.171478	266.393250	963.721802	-445.459930	5.517176	955.145447	-558.916321	258.440216	578.731506	-500.102997	-69.024422	582.342773	-538.282227	271.388855	86.789246	-543.050354	-144.243347	100.739441	-523.750000	343.293060	1448.203857	-415.154816	-56.765930	1454.209839	-408.929474	149.099426	1464.194336	-457.701996	159.834198	1762.141724	-572.574646	455.081696	1181.381104	-436.010529	-181.089844	1192.031128	-464.637787	439.879272	880.723450	-315.011871	-97.994804	896.317871	-434.958710	135.354080	1056.420044	596.545654	5.811076	902.261353	591.520630	205.416946
-472.531403	265.863892	963.687134	-445.071014	4.825392	955.256287	-558.410950	258.089935	578.750977	-499.575928	-69.436729	582.314575	-538.229675	271.244385	86.816139	-543.147400	-144.319214	100.782288	-523.091980	343.087036	1448.096558	-415.035767	-57.073792	1454.350830	-408.500031	148.738739	1464.219727	-456.782532	159.892914	1762.090576	-572.234741	455.022095	1181.392578	-435.875885	-181.407806	1192.206177	-465.061340	439.939087	880.498413	-314.609314	-98.441933	896.613220	-434.500885	134.768097	1056.472534	595.803650	6.500010	902.005676	591.389587	205.480072
-471.854065	265.330475	963.664063	-444.788452	4.267829	955.326355	-557.865234	257.768768	578.776794	-499.081390	-70.088730	582.359924	-538.176880	271.130737	86.854462	-543.212341	-144.387360	100.840027	-522.364502	342.875183	1448.022217	-414.904572	-57.452084	1454.527588	-408.101990	148.391525	1464.251343	-455.900787	159.915604	1762.011841	-571.844299	454.897034	1181.381104	-435.743347	-181.889908	1192.456055	-465.310303	439.834137	880.281799	-314.253784	-99.004417	896.909363	-434.074677	134.214523	1056.509399	596.317688	6.178461	902.106018	591.438110	205.729065
-471.222748	264.705933	963.632813	-444.335693	3.469668	955.440491	-557.277649	257.443390	578.753723	-498.404083	-70.528160	582.309937	-538.203430	271.039368	86.885582	-543.227539	-144.476761	100.883492	-521.674438	342.616669	1447.910767	-414.768524	-57.900444	1454.690918	-407.718628	147.985428	1464.251343	-455.083160	159.894119	1761.891357	-571.357239	454.693298	1181.321167	-435.752228	-182.348267	1192.668213	-465.468994	439.658020	880.067810	-313.865234	-99.696648	897.259644	-433.608398	133.532578	1056.569946	596.287598	6.200630	902.252808	591.301331	205.850021
-470.522369	264.039734	963.640564	-444.003235	2.810773	955.537231	-556.694885	257.083771	578.762024	-497.922089	-71.208015	582.331238	-538.228455	270.968994	86.934441	-543.247803	-144.506470	100.950958	-520.990295	342.360596	1447.770874	-414.735718	-58.291401	1454.864380	-407.314453	147.587921	1464.265381	-454.254211	159.806839	1761.784912	-570.893066	454.458374	1181.249634	-435.747253	-182.863525	1192.895508	-465.561127	439.408813	879.833008	-313.489746	-100.434708	897.576721	-433.140778	132.863693	1056.634277	596.323486	6.403529	902.178345	591.280029	206.035065
-469.475311	262.869751	963.359924	-443.564301	1.897447	955.655212	-555.781250	256.406830	578.679626	-497.284393	-71.889641	582.365295	-537.977539	270.824738	86.927879	-543.308533	-144.584305	101.026245	-520.269714	342.066315	1447.599609	-414.648041	-58.775478	1455.057007	-406.913940	147.105698	1464.293457	-453.455780	159.760757	1761.699219	-570.406494	454.188995	1181.168213	-435.646210	-183.694794	1193.256348	-465.564545	439.075775	879.588013	-313.188416	-101.311356	897.955872	-432.438782	131.909134	1056.563599	596.664185	6.820138	901.967285	591.328491	206.382217
-468.756622	262.010803	963.256653	-443.226563	1.128614	955.765625	-555.001831	255.828049	578.635437	-496.722015	-72.482574	582.346558	-537.882690	270.707367	86.944504	-543.410095	-144.640762	101.081665	-519.559326	341.728088	1447.469727	-414.618500	-59.290268	1455.260254	-406.548004	146.624741	1464.325439	-452.682098	159.630219	1761.587646	-569.809387	453.840851	1181.039063	-435.686554	-184.337555	1193.555786	-465.493866	438.632813	879.295776	-312.887054	-102.241264	898.320374	-431.970154	131.133133	1056.582153	595.890991	6.498229	902.507263	590.932434	206.077179
-467.900146	261.197784	963.184265	-442.695465	0.142448	955.919434	-554.331726	255.502808	578.641479	-496.138611	-73.193130	582.410706	-537.906555	270.588043	86.992256	-543.475159	-144.703384	101.186859	-518.746826	341.381531	1447.348877	-414.566498	-59.851776	1455.495850	-406.157410	146.070175	1464.352295	-451.965576	159.452332	1761.468506	-569.262268	453.479706	1180.887817	-435.730591	-185.154831	1193.897827	-465.288269	438.069214	879.039124	-312.649994	-103.348305	898.677673	-431.358856	130.279465	1056.643433	595.922668	6.582657	902.406982	590.885193	206.303589
-467.078369	260.263153	963.085815	-442.317566	-0.705167	956.038513	-553.569641	254.985168	578.544800	-495.429108	-73.799042	582.343384	-537.815002	270.477997	87.008606	-543.471252	-144.745270	101.280029	-517.948120	341.051453	1447.197754	-414.556396	-60.392197	1455.711182	-405.739288	145.510818	1464.393677	-451.247803	159.306915	1761.423950	-568.571228	452.969391	1180.685303	-435.981201	-185.750076	1194.115967	-464.961212	437.488251	878.738525	-312.387939	-104.520752	899.029602	-430.813232	129.422928	1056.667236	595.856812	6.747269	902.398865	590.778809	206.416977
-466.207336	259.365143	963.043823	-441.808472	-1.677332	956.163879	-552.819702	254.516983	578.593750	-494.708679	-74.384697	582.341125	-537.828918	270.321899	87.041634	-543.483093	-144.775269	101.330109	-517.208740	340.670380	1447.051392	-414.574524	-60.975216	1455.943237	-405.337830	144.911087	1464.456909	-450.571136	159.087677	1761.349487	-567.903809	452.546082	1180.496460	-436.126434	-186.672272	1194.468750	-464.659332	436.906250	878.478577	-312.161102	-105.734665	899.431396	-430.208496	128.508545	1056.729980	595.748169	6.823359	902.412170	590.686523	206.502716
-465.304291	258.436127	962.913757	-441.360443	-2.709565	956.267334	-551.962769	253.914902	578.604309	-493.998688	-75.091827	582.289246	-537.705994	270.180542	87.068405	-543.442139	-144.807312	101.386292	-516.520569	340.173920	1446.754395	-414.591675	-61.626251	1456.180664	-405.006012	144.328827	1464.495972	-450.007172	158.797668	1761.226196	-567.127930	452.011597	1180.235718	-436.162415	-187.687759	1194.908325	-464.202301	436.136536	878.187378	-311.952484	-107.127319	899.798279	-429.600586	127.566803	1056.733276	595.610413	6.940979	902.405334	590.556763	206.623962
-464.345062	257.412781	962.849304	-440.868256	-3.618311	956.381653	-551.114075	253.366287	578.571838	-493.277283	-75.766510	582.297974	-537.654114	270.031036	87.135429	-543.496155	-144.873383	101.475197	-515.723450	339.751526	1446.560913	-414.604889	-62.269062	1456.414673	-404.553436	143.642807	1464.564209	-449.439636	158.516205	1761.131348	-566.347778	451.461334	1180.056152	-436.326111	-188.663284	1195.279907	-463.622559	435.348602	877.897278	-311.815521	-108.568085	900.179199	-428.962769	126.616272	1056.779663	595.493164	7.055329	902.399414	590.423767	206.712555
-463.383270	256.445038	962.783020	-440.351044	-4.717118	956.500183	-550.257385	252.855377	578.569763	-492.544678	-76.626213	582.236267	-537.727112	269.864319	87.159966	-543.597534	-144.916641	101.555206	-514.884949	339.278046	1446.369995	-414.607178	-62.978306	1456.656494	-404.165985	142.959198	1464.586426	-448.869202	158.243210	1761.080811	-565.493530	450.842529	1179.779297	-436.659576	-189.548004	1195.616455	-463.036591	434.492218	877.625000	-311.652161	-110.165062	900.558044	-428.305542	125.603889	1056.825928	595.354980	7.194552	902.370667	590.311707	206.828445
-462.388794	255.351898	962.657104	-439.791565	-5.840418	956.636414	-549.295837	252.213638	578.555969	-491.804901	-77.502892	582.256958	-537.538452	269.741608	87.229004	-543.670227	-144.982590	101.666496	-514.085510	338.836365	1446.194458	-414.748566	-63.664879	1456.910156	-403.812286	142.245071	1464.624756	-448.297058	158.020035	1761.075073	-564.513855	450.198883	1179.472656	-436.880371	-190.546371	1196.024536	-462.279358	433.636505	877.310364	-311.587311	-111.803337	900.940552	-427.616699	124.545898	1056.852539	595.175476	7.321011	902.371460	590.160156	206.943665
-461.370941	253.722488	962.119934	-439.343872	-7.028510	956.773926	-548.229187	251.434341	578.412598	-491.052094	-78.478516	582.192749	-537.402832	269.592468	87.274796	-543.770142	-145.023941	101.803596	-513.284058	338.308105	1445.990234	-414.808289	-64.353119	1457.157959	-403.444763	141.502548	1464.682251	-448.003967	157.470001	1760.873657	-563.559021	449.513336	1179.108154	-437.006256	-191.797653	1196.508423	-461.278259	432.367401	876.875488	-311.496185	-113.573837	901.342102	-426.895386	123.335945	1056.655640	595.062927	7.420492	902.375061	590.040405	207.084274
-460.373993	252.737411	962.061646	-438.796112	-8.157188	956.892517	-547.275208	250.827423	578.385742	-490.135376	-79.406311	582.124390	-537.388794	269.482147	87.347862	-543.746643	-145.080887	101.917908	-512.448730	337.803406	1445.778198	-414.873535	-65.141968	1457.457397	-403.078857	140.750259	1464.689087	-447.684875	157.080338	1760.735596	-562.540710	448.842957	1178.824585	-437.285156	-192.973511	1196.953369	-460.124542	431.015106	876.438477	-311.440460	-115.424454	901.746521	-426.233246	122.294937	1056.712280	594.862854	7.516343	902.344177	589.903503	207.234482
-459.330750	251.696747	962.051819	-438.222076	-9.293825	957.011169	-546.354309	250.301910	578.344116	-489.269104	-80.373116	581.997070	-537.345459	269.388367	87.390663	-543.749451	-145.136154	102.036072	-511.565552	337.241272	1445.528442	-414.962463	-65.931633	1457.701294	-402.687012	139.957535	1464.723999	-447.302582	156.796661	1760.721558	-561.412964	448.134430	1178.499268	-437.690613	-194.039337	1197.338745	-459.086090	429.884766	876.107056	-311.414154	-117.395172	902.116821	-425.538605	121.202438	1056.794067	594.566772	7.869108	902.323364	589.308899	207.744934
-458.289307	250.647644	961.994446	-437.587219	-10.500417	957.153748	-545.414124	249.683090	578.316895	-488.252930	-80.589439	582.211426	-537.398010	269.323029	87.429581	-543.717834	-145.177353	102.104858	-510.719757	336.697876	1445.330444	-415.077271	-66.754524	1457.938110	-402.351593	139.148956	1464.778564	-446.997650	156.393143	1760.640381	-560.225159	447.344513	1178.109863	-437.871368	-195.399673	1197.862671	-457.911407	428.679108	875.807678	-311.394226	-119.377640	902.495300	-424.828094	120.102196	1056.867065	594.430054	8.029067	902.303833	589.181702	207.832733
-457.095306	249.544632	961.914917	-436.938019	-11.639184	957.243896	-544.410767	249.080505	578.360229	-487.200439	-81.413971	582.046570	-537.321106	269.213959	87.473953	-543.644775	-145.251526	102.201736	-509.876587	336.102997	1445.116211	-415.223114	-67.565559	1458.210083	-402.053650	138.311996	1464.800171	-446.756104	155.940903	1760.560669	-558.990173	446.515869	1177.758789	-438.214783	-196.590317	1198.264893	-456.656708	427.396027	875.468079	-311.379486	-121.502831	902.791565	-424.039917	118.985443	1056.903931	594.334229	8.100728	902.298523	589.259949	207.752869
-455.896729	248.475021	961.829224	-436.305786	-12.815042	957.342163	-543.423523	248.461761	578.337280	-486.212372	-82.413406	581.978027	-537.330872	269.100769	87.504219	-543.696106	-145.331696	102.334595	-509.020325	335.515778	1444.874268	-415.382904	-68.398796	1458.435791	-401.637939	137.412430	1464.860352	-446.556885	155.484894	1760.481689	-557.705505	445.716187	1177.350708	-438.634247	-197.703125	1198.587036	-455.256866	425.960114	875.182129	-311.390442	-123.709724	903.110718	-423.248596	117.871605	1056.939453	594.281250	8.121782	902.294861	589.386475	207.660538
-454.717926	247.309250	961.715881	-435.578857	-14.121231	957.472656	-542.367981	247.856018	578.326721	-485.121460	-83.375183	581.970276	-537.247375	268.952454	87.543602	-543.658569	-145.380356	102.465973	-508.103180	334.855652	1444.664307	-415.524780	-69.251854	1458.674805	-401.321442	136.531281	1464.916504	-446.350372	155.041901	1760.462646	-556.351135	444.907349	1176.957397	-438.846466	-199.223190	1199.067627	-453.787811	424.520905	874.852112	-311.397491	-126.010262	903.440430	-422.436340	116.676079	1056.980957	593.693848	8.149564	902.503906	589.257080	207.415237
-453.529938	246.125107	961.650452	-434.913605	-15.434080	957.612244	-541.300903	247.133820	578.238464	-484.002045	-84.393196	581.863770	-537.171997	268.805878	87.561050	-543.007202	-145.136047	102.451050	-507.271240	334.209747	1444.392578	-415.717163	-70.161552	1458.922241	-400.949402	135.589844	1464.998047	-446.231873	154.541687	1760.387207	-554.975403	444.087646	1176.535034	-439.277039	-200.515518	1199.496338	-452.213226	422.977814	874.575378	-311.398163	-128.303909	903.791382	-421.649750	115.448006	1057.050537	593.735352	8.456010	902.538635	589.221863	207.580460
-452.264893	244.951721	961.571289	-434.290466	-16.629082	957.687744	-540.238098	246.411774	578.245728	-482.859528	-85.397186	581.786133	-537.103455	268.671936	87.596420	-543.622803	-145.467987	102.817986	-506.382568	333.518890	1444.145264	-415.895599	-71.081398	1459.177368	-400.653961	134.670700	1465.036377	-446.122131	154.015045	1760.355835	-553.569824	443.259949	1176.171753	-439.729004	-201.692993	1199.841431	-450.573517	421.390045	874.270264	-311.449493	-130.716812	904.070557	-420.848633	114.255714	1057.081665	593.714539	8.676654	902.537354	589.145569	207.777802
-451.020477	243.759735	961.469177	-433.629181	-17.895441	957.846008	-539.191406	245.658752	578.208740	-481.652954	-86.338394	581.704224	-537.068359	268.534637	87.590584	-543.652466	-145.525528	103.030464	-505.526825	332.834961	1443.897095	-416.076691	-72.033302	1459.435059	-400.336609	133.703613	1465.083862	-446.168457	153.427200	1760.195679	-552.133545	442.445007	1175.730835	-440.124634	-203.071442	1200.315308	-448.979736	419.549225	873.849792	-311.409698	-133.080826	904.428467	-420.036438	113.063698	1057.141968	593.578552	8.801403	902.538391	589.050903	207.956406
-449.769989	242.465744	961.336548	-432.955963	-19.274584	957.988770	-538.142700	244.923172	578.184509	-480.000885	-87.188004	581.267456	-537.002747	268.416290	87.638634	-543.286865	-145.471527	103.179749	-504.633636	332.079651	1443.659546	-416.320831	-72.985374	1459.664429	-400.011597	132.696625	1465.119873	-446.115845	152.904449	1760.155518	-550.613770	441.551453	1175.279907	-440.536072	-204.498093	1200.726196	-447.093750	417.770691	873.603394	-311.469177	-135.666260	904.745117	-419.217987	111.770859	1057.179688	593.436279	8.960646	902.523499	588.953247	208.135880
-448.603516	241.073685	961.186707	-432.323822	-20.647022	958.071716	-537.038086	244.051514	578.131042	-478.698914	-88.113075	581.104065	-536.932922	268.298370	87.719574	-543.041931	-145.454071	103.337326	-503.738251	331.397308	1443.404541	-416.578613	-73.937065	1459.849854	-399.747650	131.719101	1465.143433	-446.147156	152.306000	1760.063110	-549.036438	440.637329	1174.829346	-440.943848	-206.274002	1201.144775	-444.959045	415.723541	873.265625	-311.448425	-138.150558	905.045654	-418.454620	110.421326	1057.177002	593.304565	9.122896	902.508667	588.860352	208.295456
-447.297882	239.705688	961.067383	-431.636902	-22.049227	958.209290	-535.996643	243.239319	578.140930	-477.680176	-89.395050	581.017700	-536.848755	268.127380	87.760345	-543.040039	-145.469818	103.558342	-502.861389	330.636658	1443.135986	-416.850708	-74.945274	1460.030273	-399.417542	130.647858	1465.204224	-446.192047	151.692291	1759.984009	-547.397888	439.708801	1174.353516	-441.503174	-207.516403	1201.434204	-442.975708	414.106110	873.082520	-311.679718	-141.038956	905.192200	-417.613770	109.070236	1057.220947	593.179688	9.292263	902.454590	588.794128	208.494522
-445.999634	238.361115	960.934021	-430.934357	-23.522924	958.316711	-534.925232	242.412430	578.032837	-476.762634	-90.963394	581.001831	-536.850952	267.991333	87.828537	-543.193665	-145.548203	103.807304	-501.970062	329.845123	1442.887085	-417.079254	-75.939423	1460.206665	-399.143433	129.638367	1465.229858	-446.252899	151.075012	1759.902710	-545.717590	438.774719	1173.909668	-441.863861	-208.639008	1201.840820	-440.909424	412.365845	872.883423	-311.744049	-143.718643	905.457947	-416.767242	107.691795	1057.242188	593.074524	9.447299	902.438049	588.739929	208.658157
-444.753906	236.862671	960.756958	-430.223297	-25.029146	958.470215	-533.822205	241.589584	578.014832	-475.761261	-92.117142	581.059998	-536.800537	267.881470	87.921310	-543.212219	-145.614243	103.995567	-501.142731	329.082886	1442.576782	-417.399963	-76.967873	1460.371338	-398.833191	128.529190	1465.248779	-446.327820	150.435791	1759.827881	-544.016479	437.824249	1173.398193	-442.481232	-210.611588	1202.184448	-438.754639	410.552124	872.711060	-311.875488	-146.484589	905.654114	-415.928528	106.260345	1057.261108	592.935852	9.618008	902.393860	588.665405	208.834671
-443.570374	235.269318	960.568054	-429.526825	-26.611687	958.595215	-532.653137	240.717712	577.858032	-474.626190	-92.974197	581.070129	-536.805420	267.779724	87.999847	-543.129456	-145.647095	104.129486	-500.242798	328.279694	1442.362427	-417.712860	-78.029366	1460.567017	-398.560791	127.482925	1465.314453	-446.503601	149.727081	1759.695801	-542.296509	436.848907	1172.943848	-442.971039	-212.035461	1202.494507	-436.471283	408.687225	872.546143	-311.751892	-149.072998	906.054932	-415.119537	104.742149	1057.257813	592.709656	9.935040	902.392822	588.226563	209.496796
-443.044952	232.870377	960.157104	-428.977661	-28.453461	958.769653	-531.394104	239.716843	577.521240	-473.604431	-93.916138	581.193420	-536.676514	267.656586	88.088341	-543.164673	-145.737381	104.294556	-499.381836	327.441467	1442.080322	-418.016327	-79.053253	1460.753418	-398.275543	126.381081	1465.396973	-446.577759	149.086212	1759.673950	-540.512817	435.852936	1172.453003	-443.533203	-213.481522	1202.830688	-434.146820	406.751160	872.374207	-311.974915	-151.946136	906.248047	-414.665222	102.838860	1057.156494	592.620911	10.075809	902.385620	588.336121	209.496323
-441.780273	231.411636	960.036377	-428.305328	-29.990433	958.915405	-530.252258	238.888809	577.495361	-472.473633	-95.043221	581.091064	-536.653320	267.505707	88.139267	-543.167480	-145.843155	104.456917	-498.499207	326.588715	1441.815674	-418.380219	-80.108299	1460.917480	-398.038086	125.239685	1465.403564	-446.749542	148.323959	1759.597168	-538.685120	434.830292	1171.951904	-444.137177	-214.926956	1203.178955	-431.723541	404.731232	872.202393	-312.379272	-155.006989	906.398499	-413.836700	101.384674	1057.199219	592.927490	10.293354	902.513428	588.519104	209.244034
-440.512299	229.891357	959.914429	-427.593781	-31.515310	959.036987	-529.041748	237.990250	577.450317	-471.333679	-96.208817	581.010071	-536.463074	267.256378	88.178360	-542.473083	-145.636230	104.419846	-497.607269	325.782776	1441.560913	-418.713135	-81.164665	1461.108521	-397.758728	124.119980	1465.443237	-446.973206	147.560364	1759.443359	-536.841431	433.775146	1171.449219	-444.723480	-216.395844	1203.518066	-429.186035	402.660980	872.039673	-312.743286	-158.116898	906.517334	-413.008453	99.899887	1057.233643	592.897217	10.417604	902.517090	588.634155	209.270935
-439.242065	228.346725	959.752075	-426.876953	-33.102547	959.167175	-527.846008	237.169952	577.349731	-469.826904	-97.186554	580.753601	-536.417664	267.088928	88.227058	-542.886658	-146.015579	104.715614	-496.714111	324.885010	1441.257568	-419.058624	-82.285423	1461.276245	-397.460754	122.963402	1465.501465	-447.051727	146.863129	1759.439697	-534.973511	432.735199	1170.906982	-445.390259	-217.587677	1203.810181	-426.682526	400.657440	871.901001	-312.895447	-161.003860	906.753601	-412.166565	98.391441	1057.249634	592.418335	10.184479	902.301086	588.582947	209.390533
-438.043427	226.745270	959.567810	-426.276184	-34.648655	959.272766	-526.672791	236.271362	577.200073	-468.385010	-98.205177	580.522766	-536.371094	266.931580	88.290665	-542.670471	-146.131622	104.832253	-495.899109	323.944336	1440.827515	-419.424591	-83.390923	1461.455811	-397.214874	121.812393	1465.503540	-447.299225	146.089096	1759.263672	-533.101501	431.628815	1170.402466	-445.938110	-219.184891	1204.149902	-424.039093	398.515350	871.731201	-312.851288	-163.688751	907.129761	-411.391327	96.872833	1057.236328	592.658203	10.539837	902.220520	588.821289	209.430252
-436.743164	225.264893	959.418762	-425.580292	-36.205437	959.358582	-525.515381	235.447083	577.092468	-467.240875	-99.570648	580.295349	-536.352051	266.807312	88.369499	-542.583740	-146.239578	104.991333	-495.007660	323.045441	1440.473633	-419.797638	-84.488266	1461.626465	-396.918091	120.607338	1465.519043	-447.413818	145.370789	1759.206543	-531.224365	430.562988	1169.824829	-446.562378	-220.576523	1204.484863	-421.415283	396.421173	871.590027	-313.063171	-166.646103	907.387390	-410.533569	95.387871	1057.234131	592.698364	10.821196	902.176575	588.851563	209.652130
-435.508392	223.736053	959.261780	-424.991760	-37.756824	959.434265	-524.297729	234.587601	577.006348	-466.344208	-101.216240	580.244690	-536.301575	266.722656	88.444359	-542.732300	-146.432098	105.254105	-494.104828	322.119446	1440.167236	-420.173859	-85.621536	1461.762207	-396.651917	119.481995	1465.553955	-447.639801	144.584930	1759.066895	-529.280945	429.412994	1169.234009	-447.259613	-221.865433	1204.815308	-418.674744	394.260986	871.401550	-313.300385	-169.629135	907.626526	-409.747314	93.878731	1057.219604	592.645630	11.021030	902.163574	588.863464	209.798431
-434.251373	222.120926	959.111755	-424.312500	-39.398712	959.543274	-523.138916	233.773422	576.924194	-465.337677	-102.665138	580.260132	-536.311829	266.608582	88.564552	-542.749268	-146.581314	105.461670	-493.109863	321.279236	1439.924805	-420.587708	-86.741592	1461.958130	-396.313782	118.247940	1465.557983	-447.749207	143.862671	1759.031616	-527.297546	428.196808	1168.673340	-447.850159	-223.439468	1205.152954	-415.925385	392.080414	871.323242	-313.549805	-172.553314	907.912292	-408.934265	92.295952	1057.231079	592.602234	11.204478	902.177368	588.858643	209.934357
-433.103516	220.502380	958.944885	-423.697327	-40.986240	959.649048	-521.905090	232.843185	576.780579	-464.237915	-103.825668	580.195618	-536.246643	266.421906	88.659729	-542.752319	-146.693649	105.619102	-492.233582	320.326233	1439.614990	-420.983124	-87.870010	1462.128418	-396.069000	117.048462	1465.600098	-447.921631	143.080643	1758.964111	-525.385864	427.064728	1168.114868	-448.529846	-224.874603	1205.518066	-413.124237	389.842468	871.177551	-313.773834	-175.434113	908.246338	-408.182892	90.749046	1057.226807	592.636414	11.370697	902.193604	588.911743	210.067566
-431.919281	218.867233	958.801086	-423.055878	-42.642918	959.776489	-520.755859	232.033081	576.651245	-463.015594	-104.687057	580.027405	-536.151917	266.301910	88.779022	-542.401123	-146.723480	105.695580	-491.332336	319.363739	1439.299438	-421.371460	-89.003708	1462.302979	-395.769775	115.809845	1465.626953	-448.162445	142.258469	1758.857056	-523.412170	425.839172	1167.575073	-449.181702	-226.314453	1205.890869	-410.253815	387.539459	871.092224	-314.015320	-178.344604	908.559875	-407.401184	89.158318	1057.245117	592.624207	11.557838	902.203491	588.944153	210.233276
-430.706696	217.286331	958.677612	-422.384766	-44.293228	959.896118	-519.554565	231.062744	576.524841	-462.376251	-106.024879	580.063721	-536.145569	266.178741	88.866058	-542.582581	-146.916122	105.891312	-490.397980	318.401825	1438.959839	-421.737823	-90.194817	1462.465942	-395.479645	114.578400	1465.626099	-448.309479	141.530762	1758.814819	-521.385437	424.554230	1166.973633	-449.859100	-227.786713	1206.225464	-407.401123	385.269562	870.998169	-314.265167	-181.185364	908.870117	-406.612732	87.587151	1057.274048	592.669067	11.706452	902.213013	589.000000	210.391159
-429.617859	215.621216	958.507690	-421.815247	-45.945141	959.997375	-518.487061	230.245453	576.416870	-461.581604	-107.244644	580.080017	-536.091431	266.023895	88.926704	-542.488525	-147.038605	106.004959	-489.577332	317.397675	1438.485718	-422.102356	-91.313194	1462.615601	-395.172577	113.320976	1465.614014	-448.497223	140.753723	1758.728271	-519.454407	423.319489	1166.374390	-450.532745	-229.310165	1206.538574	-404.534088	383.067322	870.844238	-314.761902	-184.166016	909.101257	-405.878204	85.987999	1057.258301	592.717529	11.891361	902.184326	589.052063	210.570068
-428.509766	214.091187	958.373657	-421.260651	-47.539043	960.092102	-517.429504	229.492554	576.299438	-460.587433	-108.019615	580.010498	-536.053955	265.859436	89.003113	-542.257019	-147.113937	106.087959	-488.709503	316.426849	1438.125732	-422.425964	-92.487923	1462.755371	-394.919983	112.140694	1465.581787	-448.741486	139.948853	1758.604858	-517.424316	422.068390	1165.741333	-451.203552	-230.790787	1206.891357	-401.682861	380.833710	870.744812	-314.888275	-186.888626	909.493896	-405.158600	84.466537	1057.260620	592.780457	12.054988	902.161499	589.108826	210.741486
-427.482941	212.491821	958.162476	-420.742218	-49.196941	960.150269	-516.280457	228.566940	576.202209	-459.709656	-108.853775	580.080933	-535.919800	265.692047	89.064026	-542.156982	-147.215988	106.127831	-487.822510	315.438660	1437.721802	-422.788879	-93.637985	1462.881958	-394.612732	110.859261	1465.565063	-448.894318	139.225861	1758.536499	-515.389221	420.724182	1165.149780	-451.885651	-232.247055	1207.178589	-398.625732	378.449188	870.693176	-315.181366	-189.584518	909.821350	-404.458832	82.898415	1057.197998	592.846802	12.189356	902.145386	589.155518	210.913284
-426.427856	210.823303	958.017029	-420.147125	-50.819241	960.234436	-515.214233	227.713165	576.054016	-458.862122	-109.631165	580.118408	-535.850891	265.525970	89.173050	-542.020020	-147.317673	106.219078	-486.836456	314.565002	1437.527100	-423.115997	-94.758713	1463.009521	-394.334900	109.654617	1465.554077	-449.089935	138.479858	1758.444458	-513.324829	419.409729	1164.532715	-452.618073	-233.738220	1207.531372	-395.723907	376.108765	870.649231	-315.493317	-192.351395	910.137634	-403.730560	81.302574	1057.186157	592.928223	12.349647	902.118958	589.238220	211.076553
-425.410217	209.245712	957.869568	-419.617767	-52.450478	960.337891	-514.130066	226.778656	575.890259	-458.190613	-110.769257	580.155212	-535.793945	265.358643	89.255974	-541.979126	-147.415161	106.372513	-485.974579	313.578369	1437.171265	-423.448517	-95.884056	1463.176147	-394.038971	108.443390	1465.553223	-449.295166	137.704529	1758.337646	-511.282257	417.997833	1163.965332	-453.329254	-235.092834	1207.774658	-392.885376	373.895081	870.529114	-315.771332	-195.039322	910.481384	-403.039917	79.753716	1057.179810	593.046021	12.498724	902.133667	589.327942	211.218292
-424.396576	207.668945	957.763733	-418.989594	-54.072105	960.449402	-513.108398	225.972397	575.795044	-459.807831	-115.189804	580.966003	-535.759277	265.193329	89.382912	-543.830444	-148.118591	107.085365	-485.115112	312.614410	1436.875366	-423.751923	-97.025696	1463.331055	-393.747040	107.213844	1465.546143	-449.503662	136.959244	1758.269165	-509.246674	416.619019	1163.379639	-454.014160	-236.635956	1208.141479	-390.030640	371.602722	870.465088	-316.087372	-197.640717	910.882080	-402.331635	78.204941	1057.204224	593.166565	12.624571	902.136475	589.431274	211.350906
-422.227356	204.564194	957.451904	-414.812805	-57.781784	962.650635	-511.191589	224.156937	575.352478	-458.603699	-115.487099	581.524170	-535.097839	264.937988	89.428650	-543.432678	-148.077698	107.103882	-484.277466	311.620911	1436.533325	-424.057922	-98.165733	1463.489014	-393.465790	106.002052	1465.534912	-449.730103	136.147110	1758.157227	-507.227814	415.230988	1162.796143	-454.657898	-238.111877	1208.458496	-387.143097	369.318329	870.443237	-316.455200	-200.293396	911.190247	-399.996216	75.861465	1058.289551	593.301086	12.773086	902.136902	589.518555	211.492371
-421.333923	202.936249	957.284424	-414.338928	-59.472618	962.830017	-510.263855	223.440933	575.198547	-456.869720	-115.042801	581.259399	-535.077820	264.767944	89.534210	-542.552612	-147.913330	106.931732	-483.469574	310.624298	1436.206787	-424.333618	-99.246201	1463.626953	-393.188538	104.809616	1465.533325	-449.856323	135.457245	1758.124390	-505.225769	413.819061	1162.251831	-455.351746	-239.570267	1208.838135	-384.371552	367.058960	870.365295	-316.815765	-202.810379	911.600281	-399.400269	74.299667	1058.309570	593.424316	12.890653	902.128723	589.617798	211.637466
-420.596130	201.597626	957.198608	-414.207916	-60.736332	962.707520	-509.333038	222.698700	575.129761	-456.358917	-116.206154	581.162109	-535.112793	264.658417	89.679207	-542.666748	-148.093079	107.051537	-482.644806	309.605194	1435.830566	-424.583160	-100.388565	1463.791626	-392.903442	103.568802	1465.490601	-450.025208	134.724396	1758.036865	-503.247864	412.398712	1161.684570	-456.009155	-241.032394	1209.175171	-381.555023	364.763519	870.398071	-317.236542	-205.338989	911.873535	-398.980194	72.942604	1058.209473	593.566345	13.037413	902.121338	589.710571	211.742386
-419.771179	200.256500	957.108337	-413.979095	-62.074600	962.662292	-508.434662	221.915573	575.034790	-456.781677	-118.823540	581.452332	-535.070251	264.524689	89.804916	-543.451172	-148.540268	107.415077	-481.830963	308.652618	1435.527954	-424.840454	-101.450180	1463.922241	-392.633270	102.404663	1465.474365	-450.186829	133.979950	1757.946411	-501.298584	410.969818	1161.164429	-456.656372	-242.475342	1209.509277	-378.786316	362.439728	870.337097	-317.645721	-207.781830	912.218018	-398.490662	71.577271	1058.149414	593.701904	13.151253	902.103149	589.799011	211.841537
-419.024658	198.841248	957.014587	-413.686707	-63.395393	962.658508	-507.510406	221.222763	574.954407	-456.306152	-120.022446	581.380249	-534.988403	264.383972	89.929779	-543.523499	-148.741745	107.549362	-481.026520	307.708923	1435.251709	-425.079315	-102.508614	1464.050415	-392.346497	101.253731	1465.445190	-450.281097	133.224442	1757.911377	-499.370697	409.546021	1160.626831	-457.246033	-243.941864	1209.809448	-376.027496	360.156952	870.353088	-318.067627	-210.174072	912.557129	-398.003662	70.211479	1058.106567	593.839355	13.241323	902.076355	589.906250	211.945007
-418.279877	197.469193	956.880249	-413.356262	-64.840096	962.669312	-506.783264	220.562302	574.845886	-455.622833	-120.910431	581.329102	-535.081116	264.277435	90.079292	-543.411682	-148.838211	107.601868	-480.126190	306.793121	1435.124390	-425.233307	-103.605705	1464.183472	-392.060486	100.063690	1465.402466	-450.414764	132.492905	1757.797241	-497.482819	408.141205	1160.145752	-457.859680	-245.410217	1210.151855	-373.328979	357.758667	870.374390	-318.561768	-212.630707	912.818176	-397.511963	68.827126	1058.052856	594.007019	13.331763	902.068542	590.025635	212.010132
-417.905701	196.539459	956.785217	-414.006561	-65.542633	961.919312	-506.306274	220.238480	574.880798	-455.129364	-121.817429	581.097229	-535.179688	264.138245	90.213776	-543.252563	-148.575775	107.634895	-479.336517	305.865051	1434.823608	-425.445679	-104.621857	1464.293091	-391.768555	98.889977	1465.375610	-450.557922	131.703735	1757.695679	-495.654449	406.735443	1159.673218	-458.432037	-246.788544	1210.450928	-370.731903	355.510895	870.376587	-319.012207	-214.912933	913.108521	-397.429230	67.698624	1057.596436	594.226196	13.406570	902.078613	590.166870	212.096344
-417.335022	195.224945	956.650085	-413.832306	-66.839630	961.859802	-505.578522	219.565186	574.753540	-454.630615	-122.830544	581.111877	-535.186035	264.023468	90.326431	-543.249390	-148.695358	107.752380	-478.558716	304.960999	1434.565552	-425.647491	-105.643898	1464.398438	-391.474457	97.802574	1465.343750	-450.622467	130.966583	1757.620117	-493.816589	405.321564	1159.146973	-459.024780	-248.148102	1210.789673	-368.134155	353.261078	870.439087	-319.398438	-217.086105	913.418945	-397.059326	66.393318	1057.499512	594.435974	13.533634	902.059937	590.303345	212.224960
-416.725128	193.914124	956.550903	-413.482666	-68.201958	961.961304	-504.557739	218.618225	574.533630	-454.203705	-123.747910	581.121399	-534.913635	263.845276	90.350471	-543.254395	-148.776382	107.844574	-477.862061	304.045593	1434.270874	-425.829376	-106.655594	1464.497070	-391.167664	96.685471	1465.300659	-450.655090	130.252350	1757.535522	-492.026764	403.964905	1158.635864	-459.538391	-249.496170	1211.084839	-365.606506	350.986786	870.502258	-319.919312	-219.386398	913.638916	-396.629120	65.112694	1057.508789	594.699890	13.592779	902.078491	590.472290	212.324524
-416.044464	192.520615	956.442505	-413.011841	-69.611778	962.108704	-503.852356	217.946060	574.401611	-453.842682	-124.646851	581.177490	-534.811584	263.700623	90.408394	-543.497498	-149.337555	108.009285	-477.100555	303.129547	1434.026978	-425.931732	-107.667763	1464.607788	-390.899414	95.637772	1465.254517	-450.599060	129.565399	1757.490601	-490.304443	402.583221	1158.192139	-460.046021	-250.754776	1211.335815	-363.153656	348.765869	870.567932	-320.426086	-221.478867	913.808167	-396.112946	63.791489	1057.537598	594.820374	13.781276	902.087585	590.365967	213.032089
-415.464783	191.466476	956.373962	-412.780060	-70.834984	962.112244	-503.229340	217.278503	574.342773	-453.477051	-125.515503	581.229492	-534.773621	263.586060	90.491165	-543.510315	-149.434036	108.095352	-476.426819	302.243256	1433.793213	-426.049988	-108.649406	1464.668335	-390.583923	94.576500	1465.228271	-450.553467	128.856216	1757.427612	-488.653015	401.270172	1157.769409	-460.518951	-252.002380	1211.605835	-360.681702	346.486328	870.681458	-320.834076	-223.494110	914.027405	-395.720825	62.653793	1057.507690	594.906128	13.789782	902.114563	590.330688	213.216919
-414.972412	190.137253	956.289551	-412.433075	-72.074417	962.219482	-502.490082	216.422058	574.235107	-453.123901	-126.269783	581.241333	-534.594055	263.411255	90.567497	-543.438599	-149.512833	108.140327	-475.803375	301.301697	1433.491089	-426.109070	-109.585915	1464.763672	-390.360718	93.567673	1465.196045	-450.492767	128.125854	1757.417480	-487.022003	400.022522	1157.345947	-460.980347	-253.193466	1211.833862	-358.368378	344.182648	870.801697	-321.354736	-225.476028	914.177612	-395.339630	61.431641	1057.524780	594.900757	13.666509	902.173279	590.205139	213.415451
-414.524109	188.904388	956.204895	-412.138580	-73.233932	962.314270	-502.001038	215.814606	574.156433	-452.826324	-127.024178	581.226929	-534.534119	263.285522	90.666306	-543.445190	-149.535248	108.142166	-475.170624	300.503326	1433.320557	-426.227142	-110.485725	1464.800781	-390.082397	92.534714	1465.166870	-450.468567	127.381073	1757.285400	-485.441284	398.739014	1157.019409	-461.436768	-254.382095	1211.988037	-356.145050	341.957123	870.972107	-321.811523	-227.441620	914.299377	-394.985291	60.292519	1057.531616	594.548584	13.437654	902.022888	590.084473	213.501190
-414.058563	187.870544	956.132874	-411.893066	-74.404205	962.350830	-501.514862	215.121628	574.068970	-452.520966	-127.698608	581.239258	-534.516357	263.167664	90.781929	-543.412537	-149.636414	108.182381	-474.467926	299.703400	1433.280396	-426.257538	-111.394234	1464.854248	-389.822693	91.557793	1465.146118	-450.290466	126.740906	1757.269287	-483.926117	397.454224	1156.681030	-461.867798	-255.499100	1212.158691	-353.923187	339.624329	871.181152	-322.371643	-229.351135	914.319397	-394.643158	59.214413	1057.515747	595.533508	13.837749	902.235962	590.693604	213.158981
-413.678680	186.755203	956.031982	-411.674286	-75.495354	962.394714	-500.330109	213.675812	573.767822	-452.202423	-128.451416	581.219116	-533.953064	262.923248	90.754417	-543.998657	-150.067932	108.326172	-473.959412	298.865570	1433.026855	-426.271210	-112.260254	1464.882202	-389.546234	90.626610	1465.116211	-450.106812	126.040337	1757.260986	-482.503876	396.267548	1156.329834	-462.270905	-256.521332	1212.299561	-351.899414	337.421692	871.388123	-322.867188	-231.113647	914.374023	-394.340027	58.154350	1057.485474	595.748657	13.866676	902.238098	590.796204	213.183502
-413.330505	185.678116	955.924622	-411.451355	-76.511429	962.444336	-500.160492	213.306976	573.772644	-451.998413	-129.171707	581.205688	-534.040894	262.838348	90.857574	-544.043396	-150.208252	108.380272	-473.430908	298.038055	1432.912109	-426.276245	-113.160934	1464.892700	-389.301422	89.714088	1465.058838	-449.942688	125.353989	1757.169800	-481.129364	395.101593	1156.029175	-462.623413	-257.574677	1212.438721	-349.895081	335.272125	871.637085	-323.328979	-232.876572	914.427124	-394.060883	57.158367	1057.456421	595.973877	13.848341	902.232178	590.908875	213.217422
-412.966187	184.721390	955.864075	-411.211548	-77.591988	962.501587	-500.119873	212.987976	573.775452	-451.794128	-129.802261	581.228271	-534.173401	262.803925	90.938423	-544.125977	-150.319916	108.432266	-472.934998	297.291748	1432.792480	-426.285797	-113.941086	1464.903809	-389.058289	88.830887	1465.004272	-449.752075	124.621231	1757.117920	-479.855225	393.956451	1155.730469	-463.005463	-258.582123	1212.564819	-348.012146	333.138977	871.910950	-323.886261	-234.535126	914.408386	-393.782867	56.173912	1057.458374	596.212463	13.860141	902.234619	591.034485	213.229584
-412.789368	183.743637	955.792664	-411.179657	-78.438835	962.454895	-499.624084	212.209686	573.607056	-451.384155	-130.294067	581.147827	-534.045593	262.685425	90.983421	-544.021851	-150.379105	108.445503	-472.451630	296.563232	1432.701172	-426.245270	-114.768364	1464.939941	-388.808105	87.989052	1464.949951	-449.501556	123.936348	1757.030518	-478.654266	392.874237	1155.508545	-463.347107	-259.447723	1212.676147	-346.291046	331.122040	872.220032	-324.336365	-236.064957	914.424438	-393.651764	55.262077	1057.394287	596.408997	13.851456	902.250854	591.109863	213.206818
-412.492004	182.871704	955.716064	-410.936432	-79.442612	962.545227	-499.146027	211.398056	573.471130	-451.281464	-131.086578	581.222778	-533.851074	262.544769	91.057419	-544.153809	-150.517929	108.545006	-471.996277	295.820465	1432.603760	-426.167023	-115.531090	1464.914551	-388.574585	87.169868	1464.916992	-449.166595	123.220894	1757.068481	-477.536804	391.795715	1155.283813	-463.687012	-260.363129	1212.760742	-344.595520	328.963989	872.535278	-324.831268	-237.547089	914.363770	-393.400787	54.381607	1057.403198	596.612610	13.850858	902.272156	591.189209	213.198853
-412.334564	181.934723	955.640320	-410.817383	-80.303543	962.564880	-498.848877	210.765427	573.438904	-451.072479	-131.585495	581.266663	-533.778564	262.414703	91.105087	-544.093628	-150.609909	108.576141	-471.590088	295.127533	1432.568359	-426.092072	-116.280151	1464.909180	-388.319763	86.433464	1464.869141	-448.832916	122.583405	1757.051514	-476.514191	390.699432	1155.067993	-463.951630	-261.093964	1212.819214	-342.983124	326.711090	872.655945	-325.318787	-239.010880	914.269165	-393.242767	53.516487	1057.370605	596.809631	13.872208	902.289307	591.239868	213.223007
-412.132080	181.187042	955.614014	-410.697754	-81.122665	962.602173	-498.663940	210.269608	573.438293	-450.887695	-132.153030	581.271423	-533.727417	262.284119	91.163727	-544.088318	-150.700073	108.633232	-471.202759	294.481903	1432.544067	-426.013184	-116.974358	1464.860718	-388.053894	85.638809	1464.819214	-448.455505	121.890190	1757.099487	-475.524261	389.705048	1154.887451	-464.202026	-261.920563	1212.837280	-341.505951	324.723419	872.959900	-325.820129	-240.297729	914.171326	-393.081665	52.750378	1057.375610	596.987854	13.858711	902.298401	591.297668	213.193863
-412.024872	180.327164	955.498108	-410.637146	-81.868103	962.633240	-498.368011	209.662109	573.367188	-450.739746	-132.714539	581.254150	-533.617859	262.195343	91.196701	-544.050659	-150.750137	108.686523	-470.835785	293.840088	1432.496948	-425.843414	-117.685120	1464.827026	-387.820862	84.989639	1464.772827	-448.026733	121.194260	1757.039795	-474.660309	388.737549	1154.700928	-464.445587	-262.646332	1212.869629	-340.111053	322.734833	873.289978	-326.608551	-241.711823	913.899902	-392.965607	52.000687	1057.325684	597.149902	13.878351	902.303467	591.338440	213.168106
-411.888519	179.683167	955.485901	-410.483734	-82.630516	962.680481	-498.137207	209.147186	573.283875	-450.600525	-133.194366	581.295166	-533.490173	262.101837	91.208107	-543.956909	-150.323181	108.673546	-470.431519	293.315857	1432.623779	-425.666931	-118.293655	1464.791382	-387.586639	84.324608	1464.753052	-447.617523	120.533958	1757.068237	-473.873352	387.810608	1154.571655	-464.640686	-263.342865	1212.880981	-338.771393	320.770355	873.628052	-327.111298	-242.864975	913.734253	-392.814026	51.319695	1057.341309	597.305603	13.919136	902.306274	591.313416	213.197983
-411.889008	178.997314	955.441833	-410.400757	-83.278145	962.755920	-498.031708	208.789383	573.205261	-449.992157	-132.784576	581.179443	-533.444092	261.996979	91.231804	-543.528442	-150.205963	108.548073	-470.141296	292.783813	1432.646973	-425.483948	-118.890320	1464.743164	-387.340912	83.709641	1464.727051	-447.216614	119.805504	1757.063599	-473.214813	386.877014	1154.428101	-464.762085	-263.911957	1212.884521	-337.622559	318.912720	873.976196	-327.288055	-243.677353	913.710205	-392.739105	50.703957	1057.349243	597.395020	13.937840	902.319580	591.210999	213.247803
-411.994659	178.373337	955.417542	-410.408630	-83.899109	962.799011	-497.943359	208.372314	573.156982	-449.882385	-133.106598	581.200134	-533.391968	261.911957	91.242249	-543.638062	-150.719559	108.602837	-469.883240	292.226715	1432.663330	-425.312744	-119.484818	1464.691895	-387.126495	83.146034	1464.706909	-446.756378	119.160339	1757.097900	-472.616486	386.027832	1154.310425	-464.896362	-264.516174	1212.893433	-336.573090	317.078522	874.362549	-327.813782	-244.714279	913.476746	-392.740509	50.113613	1057.347290	597.496399	13.963090	902.317017	591.059021	213.378967
-411.998932	177.919357	955.452637	-410.364594	-84.491837	962.831238	-497.894592	207.994629	573.174683	-449.771484	-133.385468	581.224609	-533.404663	261.866760	91.316002	-543.446228	-150.252197	108.552711	-469.652100	291.705292	1432.713501	-425.091248	-120.033043	1464.650757	-386.927460	82.595284	1464.696655	-446.222900	118.504211	1757.123413	-472.103912	385.146027	1154.261353	-464.955383	-265.131897	1212.936890	-335.658691	315.383148	874.733459	-328.327057	-245.561356	913.300842	-392.682312	49.591118	1057.373779	597.576233	14.014491	902.329773	590.830261	213.526337
-412.118713	177.469101	955.478394	-410.466248	-84.858406	962.792419	-498.046173	207.772034	573.197876	-449.817261	-133.704330	581.217529	-533.475281	261.827393	91.363457	-543.622986	-150.812698	108.603783	-469.512970	291.153534	1432.668945	-424.868958	-120.549873	1464.629517	-386.718262	82.072464	1464.699341	-445.673035	117.924644	1757.216797	-471.707123	384.456696	1154.253296	-465.007019	-265.589020	1212.936401	-334.892517	313.732208	875.151245	-328.860687	-246.368835	913.087158	-392.725647	49.160812	1057.355103	597.632751	14.029875	902.345337	590.640259	213.640045
-412.234863	177.033234	955.464233	-410.498779	-85.249298	962.785339	-498.035156	207.373138	573.180298	-449.836517	-133.975632	581.210205	-533.341492	261.736389	91.330864	-543.659119	-150.882309	108.605232	-469.372406	290.723236	1432.789795	-424.645203	-121.039490	1464.592285	-386.503113	81.592545	1464.721436	-445.140015	117.280098	1757.318115	-471.205536	382.981445	1154.085327	-465.005402	-266.075714	1212.949097	-334.254425	312.138672	875.473328	-329.294434	-247.030991	912.882568	-392.737427	48.756554	1057.332397	597.753174	14.006461	902.355408	590.562927	213.650192
-412.338104	176.647690	955.472229	-410.467865	-85.660355	962.835449	-497.850006	206.766678	573.069275	-449.841522	-134.199539	581.238525	-533.107056	261.638977	91.312057	-543.504333	-150.415115	108.545097	-469.268036	290.286285	1432.909790	-424.363861	-121.439163	1464.534424	-386.337311	81.178535	1464.702026	-444.611267	116.714554	1757.320801	-471.130066	383.007141	1154.231445	-464.964081	-266.553040	1212.927246	-333.669617	310.541046	875.913757	-329.669525	-247.576462	912.705811	-392.741852	48.383324	1057.354736	597.914063	13.862231	902.358521	590.726318	213.475494
-412.491028	176.373627	955.457458	-410.457031	-86.006615	962.846130	-497.962219	206.490570	573.021484	-449.914734	-134.444504	581.183411	-533.098389	261.589264	91.278969	-543.765869	-150.977600	108.556488	-469.106598	289.929199	1433.146362	-424.096741	-121.896599	1464.482178	-386.171356	80.821320	1464.680786	-444.064240	116.128563	1757.412354	-470.980194	382.290283	1154.284424	-464.939819	-266.950623	1212.897705	-333.298767	309.163849	876.283997	-330.147369	-248.091965	912.430969	-392.770996	48.093597	1057.344116	597.998962	13.626184	902.361450	590.935303	213.172089
-412.635986	176.079361	955.445862	-410.385162	-86.309624	962.936401	-498.127808	206.223557	572.973267	-449.914642	-134.560379	581.223816	-533.076721	261.541565	91.294891	-543.766785	-151.039886	108.507111	-469.115021	289.482880	1433.120605	-423.776886	-122.248688	1464.418579	-385.990082	80.467667	1464.630005	-443.514252	115.586792	1757.401367	-470.932617	381.670959	1154.313110	-464.873901	-267.270447	1212.841797	-332.997101	307.776703	876.652588	-330.516205	-248.452774	912.170044	-392.787048	47.848454	1057.377930	597.906067	13.482990	902.372498	590.818665	213.050766
-412.908295	175.908020	955.447571	-410.514862	-86.474884	962.853027	-498.701416	206.374725	573.062134	-449.890411	-134.631622	581.195313	-533.352295	261.562134	91.315353	-543.730591	-151.029312	108.501213	-468.994324	289.207214	1433.404541	-423.475311	-122.564674	1464.320435	-385.791412	80.108688	1464.589966	-443.046112	115.028351	1757.382080	-471.001190	381.182617	1154.419312	-464.779144	-267.549957	1212.774658	-332.876953	306.580963	877.001160	-330.774567	-248.662354	911.936523	-392.921356	47.658840	1057.324951	597.838440	13.332924	902.344116	590.739990	212.979568
-413.207703	175.724670	955.404358	-410.650635	-86.612038	962.794312	-498.934174	206.244553	573.036377	-449.956482	-134.830750	581.168457	-533.395081	261.517548	91.306061	-543.827942	-151.112885	108.472717	-469.058289	288.807098	1433.414673	-423.150513	-122.863976	1464.212891	-385.603302	79.801682	1464.569946	-442.495575	114.516037	1757.410889	-470.972229	380.074432	1154.417236	-464.661987	-267.804138	1212.682861	-332.787292	305.336945	877.333008	-331.083618	-248.868378	911.641418	-393.066071	47.505341	1057.259888	597.872314	13.205479	902.289063	590.653687	212.903961
-413.485413	175.635086	955.406799	-410.727661	-86.705345	962.763062	-499.110321	206.067810	573.004333	-449.897552	-134.843414	581.166321	-533.344666	261.465485	91.268150	-543.850830	-151.148254	108.471298	-469.017822	288.592529	1433.706543	-422.793030	-123.167854	1464.087280	-385.445190	79.559540	1464.534912	-441.883759	114.070206	1757.484863	-471.164185	379.569061	1154.494629	-464.527618	-268.063629	1212.541260	-332.856110	304.257080	877.667908	-331.370605	-248.958878	911.300171	-393.204041	47.415882	1057.237793	598.416504	13.247473	902.109924	590.736267	213.079803
-413.770233	175.603104	955.400208	-410.758209	-86.776001	962.732178	-499.394684	205.981659	572.970825	-449.882080	-134.917328	581.144775	-533.364563	261.477783	91.224739	-543.801941	-151.165329	108.435623	-469.063904	288.328339	1433.841064	-422.426392	-123.425491	1463.918335	-385.310181	79.361595	1464.457886	-441.364807	113.622932	1757.492676	-471.606537	379.795319	1154.683105	-464.322052	-268.262512	1212.365845	-333.042603	303.238770	877.962463	-331.650452	-248.946198	910.977295	-393.312439	47.373634	1057.209229	598.501648	13.201009	902.124756	590.690063	212.980133
-414.068451	175.711624	955.421936	-410.905304	-86.727417	962.658936	-499.721436	205.929306	572.974365	-449.969727	-135.123627	581.120422	-533.404907	261.477966	91.172905	-543.901978	-151.245316	108.393448	-469.218414	288.009644	1433.834351	-422.036774	-123.653030	1463.772095	-385.179260	79.198090	1464.382568	-440.834412	113.172241	1757.514282	-472.007355	379.497284	1154.745605	-464.092316	-268.400604	1212.152466	-333.323792	302.357056	878.186951	-331.865692	-248.834122	910.639526	-393.477020	47.427319	1057.173096	598.532288	13.116396	902.149780	590.606995	212.880020
-414.403595	175.785553	955.415405	-411.014252	-86.647705	962.569031	-500.064819	205.892868	573.011353	-449.892914	-135.016418	581.002563	-533.420410	261.505371	91.117905	-543.925415	-151.282684	108.358353	-469.309204	287.865082	1434.026123	-421.690826	-123.836998	1463.564575	-385.037231	79.055283	1464.305542	-440.350067	112.754700	1757.527588	-472.337585	378.640930	1154.735718	-463.892761	-268.542847	1211.956299	-333.733551	301.551788	878.419128	-332.026855	-248.606674	910.256042	-393.641266	47.489880	1057.114014	598.586975	13.043927	902.146118	590.561462	212.798935
-414.735535	175.889771	955.363892	-411.152008	-86.534866	962.438477	-500.430176	205.940308	573.022644	-449.855713	-134.993103	580.903748	-533.484375	261.543091	91.045990	-543.976135	-151.303940	108.362488	-469.420776	287.718384	1434.152100	-421.270721	-124.000099	1463.359009	-384.920258	78.938988	1464.206299	-439.872314	112.354332	1757.510132	-472.873199	378.422546	1154.843506	-463.651184	-268.583954	1211.728638	-334.332489	300.914185	878.599243	-332.192780	-248.391815	909.795776	-393.800354	47.583714	1057.008667	598.586548	12.972933	902.149963	590.477234	212.702042
[truncated: 147 more rows]
[truncated: 40 more columns]
