# Supplementary material for: A dyadic stimulus set of audiovisual affective displays for the study of multisensory, emotional, social interactions
Source: Behav Res Methods. 2015 Nov 5;48(4):1285–95. doi: 10.3758/s13428-015-0654-4 (PMC5101291; doi:10.3758/s13428-015-0654-4)
Supplement: Supplementary file 1 — (ZIP 270 MB) [file 13428_2015_654_MOESM1_ESM.zip › supplementary_material_2_stimuli_set_files/B/B07.txt]

-459.544556	226.319901	957.910828	-453.076050	-35.154175	959.976990	-539.411560	233.618515	574.979553	-483.056580	-95.504082	581.732544	-533.550171	260.531158	86.888405	-545.984802	-142.134094	104.865913	-496.255188	328.743500	1438.893311	-426.064972	-82.598183	1458.754028	-402.928497	123.294380	1461.203735	-394.231049	152.670334	1748.352539	-529.820862	426.525513	1164.194458	-469.065399	-216.171982	1204.703369	-422.643951	373.870514	865.790710	-352.546448	-162.982071	900.215576	-433.216217	96.922943	1056.231445	557.797485	16.211634	898.726868	552.124939	214.477036
-459.486084	226.371689	957.926453	-453.067078	-35.133198	959.978760	-539.410034	233.679672	574.996643	-483.051880	-95.496399	581.708923	-533.585022	260.536102	86.893623	-545.985474	-142.138443	104.857635	-496.224487	328.738861	1438.838501	-426.061279	-82.585411	1458.718384	-402.904541	123.296333	1461.169922	-394.156952	152.674332	1748.334351	-529.844360	426.515900	1164.153564	-469.079468	-216.123734	1204.662354	-422.686462	373.841888	865.747070	-352.641937	-162.931458	900.149536	-433.182983	96.949646	1056.240356	557.775879	16.252039	898.739929	552.079590	214.436966
-459.503296	226.412445	957.911438	-453.109985	-35.060188	959.925476	-539.414795	233.697372	575.006592	-483.040466	-95.445572	581.685547	-533.587891	260.537415	86.894829	-545.980774	-142.133728	104.856361	-496.174713	328.752930	1438.827637	-426.020233	-82.582771	1458.669922	-402.877014	123.311699	1461.154419	-394.080963	152.685059	1748.329102	-529.863281	426.478516	1164.133667	-469.139587	-216.090927	1204.603638	-422.728638	373.798279	865.710876	-352.728851	-162.831161	900.108643	-433.191345	96.990654	1056.201294	557.732483	16.219824	898.730652	552.053894	214.442764
-459.484253	226.413742	957.919312	-453.119049	-35.047958	959.930359	-539.438354	233.741409	575.024536	-483.022003	-95.408165	581.682251	-533.606018	260.539948	86.898331	-546.013000	-142.140045	104.869087	-496.157043	328.762451	1438.816772	-426.000122	-82.590416	1458.653809	-402.836639	123.331421	1461.122559	-394.025635	152.686356	1748.325684	-529.882385	426.464233	1164.105591	-469.178131	-216.060928	1204.567993	-422.796570	373.792969	865.658691	-352.807892	-162.744797	900.055542	-433.176422	96.994110	1056.205444	557.687134	16.263193	898.746155	551.996399	214.441208
-459.468628	226.407867	957.921387	-453.121063	-35.045498	959.936890	-539.419861	233.702347	575.017029	-483.001007	-95.412437	581.712952	-533.583618	260.522400	86.904305	-545.989380	-142.123016	104.890396	-496.128876	328.764923	1438.777344	-425.995087	-82.589256	1458.604980	-402.827545	123.330124	1461.121338	-394.035095	152.579773	1748.252441	-529.930359	426.438629	1164.103760	-469.218597	-215.976410	1204.504028	-422.853241	373.772919	865.635437	-352.871094	-162.665482	900.006165	-433.162567	96.992699	1056.208008	557.647949	16.247616	898.755737	551.950378	214.414719
-459.419708	226.402573	957.909058	-453.068939	-35.098343	959.941772	-539.403137	233.715897	575.013733	-483.038422	-95.420265	581.708740	-533.556824	260.531464	86.897072	-545.993103	-142.122223	104.904015	-496.088104	328.782745	1438.776611	-426.015289	-82.595238	1458.545776	-402.785980	123.331390	1461.087524	-393.927185	152.694901	1748.320068	-529.943848	426.429077	1164.062866	-469.275085	-215.960464	1204.450195	-422.898407	373.764282	865.602600	-352.964355	-162.584549	899.939331	-433.115662	96.969994	1056.205078	557.621216	16.255325	898.748962	551.912537	214.422134
-459.389221	226.419281	957.909241	-453.062469	-35.093792	959.944214	-539.425720	233.744415	575.025391	-483.036957	-95.406876	581.718445	-533.591492	260.542145	86.905884	-545.987244	-142.126938	104.878250	-496.078766	328.799438	1438.723022	-425.997681	-82.577980	1458.520874	-402.770325	123.339943	1461.057739	-393.897491	152.696167	1748.314331	-529.992004	426.410797	1164.041626	-469.294006	-215.916397	1204.400391	-422.985413	373.740967	865.547180	-353.057068	-162.564651	899.855042	-433.095917	96.979301	1056.206055	557.539795	16.232893	898.739258	551.876160	214.419540
-459.413269	226.406036	957.887268	-453.093262	-35.037529	959.935486	-539.432495	233.750595	575.022583	-483.080292	-95.446907	581.730164	-533.593933	260.541656	86.906822	-545.980652	-142.126633	104.864799	-496.044495	328.823181	1438.705688	-426.001617	-82.588280	1458.464722	-402.748627	123.331650	1461.018311	-393.860321	152.692963	1748.316040	-530.010986	426.384033	1164.020752	-469.366730	-215.874725	1204.343506	-423.040283	373.763641	865.525208	-353.111786	-162.503845	899.804260	-433.106049	97.005898	1056.186523	557.541687	16.241587	898.737427	551.853333	214.381378
-459.362000	226.459671	957.876709	-453.086731	-35.023224	959.931702	-539.438110	233.759735	575.037476	-483.106476	-95.416016	581.705750	-533.578918	260.534912	86.900459	-546.049866	-142.132797	104.833893	-496.009308	328.808929	1438.689087	-425.990082	-82.586067	1458.438110	-402.731079	123.346588	1461.007324	-393.838013	152.695618	1748.321045	-530.045898	426.373596	1164.001709	-469.416840	-215.816559	1204.294678	-423.118225	373.782227	865.487366	-353.163452	-162.430893	899.742676	-433.078308	97.038185	1056.179688	557.537292	16.261791	898.739441	551.847351	214.386154
-459.339203	226.477158	957.886230	-453.072601	-35.027630	959.933105	-539.414429	233.792007	575.040283	-483.082306	-95.327583	581.729004	-533.610291	260.526062	86.913269	-546.001587	-142.109970	104.816277	-495.983948	328.822296	1438.668457	-426.002167	-82.577179	1458.402100	-402.699158	123.334335	1460.978027	-393.830811	152.694061	1748.345459	-530.067688	426.357239	1163.991455	-469.473877	-215.834534	1204.298096	-423.181244	373.780060	865.454407	-353.484436	-162.638855	899.554565	-433.046082	97.041130	1056.181885	557.463501	16.232265	898.736450	551.798645	214.407043
-459.309540	226.478256	957.871521	-453.058350	-35.010738	959.925232	-539.372375	233.746155	575.023254	-483.076660	-95.319023	581.729187	-533.563110	260.523285	86.916016	-546.019653	-142.123077	104.826454	-495.936829	328.839478	1438.666992	-426.003052	-82.577347	1458.370361	-402.669067	123.339928	1460.973511	-393.818848	152.687164	1748.365845	-530.089966	426.327911	1163.986084	-469.499176	-215.754929	1204.213135	-423.259644	373.785370	865.432251	-353.276672	-162.350098	899.653687	-433.021027	97.051468	1056.169922	557.390137	16.229076	898.730713	551.757568	214.390152
-459.255249	226.528564	957.879822	-453.009308	-35.012764	959.914917	-539.357483	233.747482	575.024780	-483.106934	-95.313438	581.715210	-533.547058	260.536346	86.942078	-546.031128	-142.125000	104.828560	-495.915802	328.845917	1438.664795	-426.015503	-82.585632	1458.348022	-402.631073	123.336357	1460.959595	-393.887207	152.562607	1748.324829	-530.111633	426.329071	1163.990356	-469.556915	-215.718933	1204.168335	-423.336182	373.803436	865.432922	-353.314026	-162.315872	899.604431	-432.971283	97.067909	1056.169434	557.421265	16.283564	898.753235	551.730225	214.433731
-459.235870	226.545654	957.867554	-453.011993	-35.013561	959.920166	-539.338196	233.798691	575.034973	-483.126099	-95.343437	581.720337	-533.545471	260.527039	86.914124	-546.033142	-142.120605	104.872025	-495.883148	328.837830	1438.663330	-426.015106	-82.594025	1458.322632	-402.618042	123.357033	1460.949097	-393.896759	152.555725	1748.355835	-530.138184	426.311127	1163.996582	-469.596100	-215.678268	1204.138672	-423.423584	373.798431	865.405396	-353.349365	-162.246414	899.566711	-432.953766	97.080727	1056.163696	557.360168	16.271406	898.751465	551.712219	214.411041
-459.191223	226.557877	957.863586	-452.991943	-35.006542	959.919800	-539.308350	233.756638	575.031494	-483.108795	-95.325676	581.738586	-533.566406	260.534943	86.916618	-546.026672	-142.116608	104.865822	-495.851471	328.859955	1438.676636	-426.015320	-82.598801	1458.307739	-402.596191	123.350708	1460.940796	-393.858887	152.648529	1748.448730	-530.155945	426.315857	1164.021362	-469.652679	-215.644226	1204.099365	-423.452148	373.799042	865.424133	-353.366272	-162.199280	899.554993	-432.924133	97.089417	1056.162109	557.331848	16.276979	898.745911	551.697388	214.414734
-459.206696	226.586395	957.854919	-453.042053	-34.987907	959.892883	-539.298645	233.807526	575.067505	-483.122345	-95.340797	581.729126	-533.560669	260.542389	86.906273	-546.033630	-142.110168	104.883217	-495.828979	328.879272	1438.688843	-425.996674	-82.591705	1458.261963	-402.570984	123.323326	1460.941040	-393.940491	152.519531	1748.420288	-530.175354	426.323639	1164.039795	-469.693207	-215.596008	1204.052734	-423.511597	373.790192	865.412170	-353.435486	-162.177704	899.505859	-432.937317	97.103516	1056.139771	557.349182	16.307610	898.755493	551.692932	214.449326
-459.200439	226.586868	957.828430	-453.039215	-34.976601	959.884094	-539.274475	233.810425	575.049927	-483.152008	-95.362984	581.723633	-533.538818	260.535278	86.912430	-546.046326	-142.118408	104.848053	-495.780548	328.869507	1438.680054	-425.985596	-82.606560	1458.237305	-402.559937	123.331734	1460.903564	-393.978821	152.481796	1748.442383	-530.177612	426.322662	1164.037720	-469.724518	-215.566330	1204.027344	-423.568115	373.794281	865.414673	-353.452515	-162.102264	899.475891	-432.925018	97.115906	1056.120239	557.282715	16.289396	898.752197	551.650208	214.421082
-459.151825	226.632126	957.838867	-453.046936	-34.956638	959.888550	-539.253906	233.832657	575.040344	-483.151978	-95.344910	581.730225	-533.562561	260.528961	86.917473	-546.069580	-142.133408	104.856827	-495.763672	328.873627	1438.674072	-425.985168	-82.612869	1458.205078	-402.555573	123.330643	1460.889282	-394.012054	152.457550	1748.484741	-530.177734	426.332947	1164.035400	-469.753143	-215.557739	1203.968262	-423.611572	373.793579	865.403931	-353.485596	-162.085175	899.428528	-432.898865	97.141273	1056.126465	557.265686	16.305683	898.743103	551.632996	214.444702
-459.125580	226.632797	957.821350	-452.994751	-34.979351	959.880127	-539.238770	233.808090	575.041382	-483.145844	-95.302361	581.733704	-533.538574	260.521667	86.921516	-545.988525	-142.098907	104.825226	-495.735992	328.878174	1438.662964	-425.984131	-82.607620	1458.190430	-402.535217	123.314301	1460.861328	-394.047058	152.425064	1748.504517	-530.175537	426.338318	1164.035889	-469.756897	-215.518661	1203.931274	-423.662140	373.804535	865.380310	-353.500366	-162.027847	899.401428	-432.856659	97.135918	1056.112671	557.265564	16.337349	898.753723	551.623474	214.443268
-459.093079	226.644867	957.819702	-452.974152	-34.986191	959.878235	-539.272705	233.867966	575.056824	-483.172882	-95.276367	581.731689	-533.565186	260.533966	86.946449	-545.973328	-142.080017	104.842911	-495.711914	328.876465	1438.660156	-425.968506	-82.602859	1458.168335	-402.538696	123.319786	1460.837769	-394.094727	152.390930	1748.540039	-530.179382	426.354858	1164.025391	-469.750793	-215.479782	1203.914917	-423.664368	373.832916	865.379456	-353.526093	-162.001053	899.360107	-432.819733	97.137489	1056.108398	557.182556	16.295021	898.758423	551.578003	214.434738
-459.062653	226.663010	957.819580	-452.970520	-34.978111	959.878601	-539.261108	233.861008	575.075317	-483.155914	-95.257629	581.746521	-533.564758	260.542786	86.911644	-545.967163	-142.075089	104.854950	-495.711731	328.870667	1438.639160	-425.967072	-82.611267	1458.162720	-402.546234	123.322227	1460.829956	-394.140167	152.358063	1748.571777	-530.182983	426.362366	1164.027588	-469.756653	-215.445221	1203.881714	-423.687195	373.822113	865.362488	-353.533478	-161.967239	899.324890	-432.801666	97.148407	1056.108398	557.169739	16.321964	898.756714	551.559875	214.450836
-459.042084	226.717819	957.811707	-452.969238	-34.973999	959.878418	-539.269592	233.885422	575.089539	-483.177185	-95.240593	581.756409	-533.557312	260.547211	86.938759	-545.989380	-142.089905	104.863922	-495.701538	328.874054	1438.636475	-425.977325	-82.601982	1458.123535	-402.548828	123.318954	1460.822510	-394.200195	152.325562	1748.612549	-530.187866	426.372192	1164.033936	-469.747406	-215.424377	1203.860229	-423.759247	373.847595	865.353638	-353.522217	-161.940887	899.315002	-432.789124	97.178772	1056.103882	557.159790	16.355299	898.763611	551.536621	214.449219
-459.036682	226.736267	957.829956	-452.991211	-34.954983	959.892517	-539.244995	233.850327	575.064087	-483.192444	-95.251709	581.761414	-533.565491	260.532593	86.911301	-546.015076	-142.096558	104.876427	-495.735077	328.889343	1438.616333	-425.965271	-82.596542	1458.116211	-402.590393	123.328743	1460.810425	-394.279266	152.297943	1748.649170	-530.207458	426.391541	1163.991211	-469.752319	-215.382675	1203.820435	-423.784729	373.889587	865.326782	-353.534363	-161.925583	899.271606	-432.795502	97.193588	1056.119629	557.142273	16.338127	898.751343	551.540100	214.454712
-459.016602	226.771194	957.841980	-452.959259	-34.938038	959.886230	-539.234863	233.851273	575.066528	-483.176331	-95.220261	581.772522	-533.566162	260.532074	86.910721	-545.996582	-142.091843	104.869720	-495.752991	328.896851	1438.621704	-425.993256	-82.610817	1458.075806	-402.614380	123.326637	1460.804443	-394.346741	152.273575	1748.686646	-530.208679	426.398376	1164.017212	-469.733795	-215.392578	1203.785645	-423.782562	373.900146	865.318298	-353.558624	-161.894089	899.226318	-432.769623	97.213669	1056.122681	557.119446	16.359362	898.757935	551.513855	214.454269
-458.999664	226.780380	957.825134	-452.957581	-34.939915	959.886414	-539.292847	233.918732	575.083984	-483.190094	-95.231537	581.778076	-533.601440	260.547791	86.915550	-546.009766	-142.088867	104.866821	-495.765869	328.907745	1438.632202	-425.983154	-82.612862	1458.043091	-402.642822	123.340080	1460.788330	-394.420807	152.247238	1748.722168	-530.209717	426.381195	1164.000488	-469.705383	-215.363281	1203.749512	-423.773834	373.898956	865.315063	-353.555267	-161.847580	899.180969	-432.757202	97.222313	1056.113525	557.097534	16.354435	898.753479	551.493286	214.477234
-458.984802	226.815308	957.826965	-452.978607	-34.921040	959.847168	-539.224121	233.924316	575.080566	-483.139191	-95.169159	581.754028	-533.577087	260.540497	86.923019	-545.981812	-142.082336	104.847168	-495.767242	328.909241	1438.617798	-425.997101	-82.606216	1458.010742	-402.677002	123.320984	1460.776733	-394.502899	152.212524	1748.756104	-530.234009	426.338959	1163.979736	-469.686035	-215.317520	1203.694580	-423.729401	373.963684	865.307434	-353.514130	-161.825577	899.149902	-432.745941	97.230988	1056.091675	557.062012	16.364843	898.742249	551.478333	214.479141
-458.970856	226.816116	957.817383	-452.957153	-34.930424	959.833557	-539.280457	233.975769	575.093750	-483.197021	-95.275589	581.747559	-533.644409	260.556274	86.952324	-546.015808	-142.097519	104.849686	-495.800018	328.909241	1438.610718	-425.988495	-82.611771	1457.984619	-402.723267	123.334686	1460.752686	-394.594879	152.197311	1748.790283	-530.238281	426.312042	1163.973022	-469.687988	-215.285599	1203.639038	-423.697083	373.962585	865.307922	-353.510162	-161.795151	899.096924	-432.728149	97.225822	1056.079956	557.046631	16.381496	898.736084	551.473816	214.481552
-458.942352	226.840637	957.818054	-452.900421	-34.935051	959.860046	-539.216187	233.992950	575.091858	-483.159973	-95.252205	581.767517	-533.636780	260.553101	86.923424	-545.996155	-142.090012	104.857620	-495.844299	328.906311	1438.582886	-426.018738	-82.607857	1457.954590	-402.748505	123.332314	1460.738892	-394.694397	152.173462	1748.833618	-530.277588	426.289124	1163.957031	-469.691711	-215.261337	1203.598022	-423.648132	373.991241	865.307556	-353.475616	-161.731186	899.073730	-432.694305	97.247528	1056.095581	557.087280	16.435720	898.757080	551.438477	214.517532
-458.899261	226.845642	957.807312	-452.878754	-34.933701	959.861389	-539.203552	233.981277	575.095825	-483.103485	-95.154037	581.736816	-533.603882	260.567688	86.943817	-545.955566	-142.057739	104.842087	-495.864471	328.920044	1438.598022	-426.035217	-82.615158	1457.944946	-402.815002	123.348404	1460.720825	-394.793396	152.158371	1748.869873	-530.305237	426.268738	1163.942627	-469.693604	-215.262756	1203.577393	-423.598907	373.998291	865.321655	-353.697083	-161.921234	898.914551	-432.663177	97.253258	1056.091064	557.019775	16.437679	898.760803	551.409607	214.523087
-458.887146	226.841217	957.799988	-452.851715	-34.940300	959.854004	-539.166321	233.991211	575.100769	-483.094086	-95.195251	581.791992	-533.590637	260.567169	86.945732	-545.948792	-142.044388	104.837708	-495.905792	328.908020	1438.599121	-426.071014	-82.622253	1457.913696	-402.866241	123.325020	1460.701172	-394.898621	152.140259	1748.903809	-530.329102	426.222076	1163.923584	-469.705627	-215.174286	1203.526489	-423.548706	374.027008	865.326660	-353.435028	-161.683960	899.024841	-432.652588	97.248871	1056.085938	557.015808	16.441523	898.748535	551.398804	214.516449
-458.856995	226.857910	957.806702	-452.867188	-34.877605	959.844543	-539.180420	234.009216	575.110107	-483.102081	-95.215073	581.786377	-533.634338	260.553925	86.957062	-546.003662	-142.091492	104.874290	-495.951050	328.916321	1438.581543	-426.084412	-82.634544	1457.888306	-402.926422	123.314117	1460.693359	-395.009094	152.123535	1748.944092	-530.358704	426.187531	1163.913696	-469.710052	-215.157440	1203.469116	-423.494995	374.041443	865.323547	-353.374298	-161.618652	899.027344	-432.647858	97.278656	1056.085205	557.025574	16.435289	898.751648	551.398865	214.517319
-458.850128	226.846252	957.799683	-452.816711	-34.885357	959.865540	-539.167480	233.994003	575.106628	-483.099518	-95.203163	581.799133	-533.623779	260.538696	86.964699	-545.983276	-142.064758	104.862312	-496.012390	328.907471	1438.578491	-426.121063	-82.651451	1457.851196	-402.956024	123.316696	1460.677124	-395.120972	152.113358	1748.967407	-530.369751	426.174255	1163.884399	-469.718964	-215.129044	1203.445068	-423.433014	374.055481	865.340576	-353.342926	-161.561035	899.002930	-432.630005	97.283028	1056.094604	556.948547	16.451920	898.734131	551.350098	214.540939
-458.811981	226.839615	957.779907	-452.771881	-34.901325	959.855164	-539.149597	234.002823	575.121765	-483.087799	-95.196983	581.767395	-533.604858	260.555847	86.967224	-545.936646	-142.053406	104.848465	-496.044769	328.902893	1438.582031	-426.150513	-82.651245	1457.839966	-403.012878	123.309502	1460.661865	-395.219666	152.105438	1749.001465	-530.386963	426.141479	1163.875610	-469.733246	-215.065887	1203.387939	-423.363708	374.035614	865.327454	-353.305847	-161.519531	898.959656	-432.591492	97.275711	1056.080200	556.999329	16.497261	898.745544	551.362549	214.554291
-458.800476	226.895828	957.788818	-452.785187	-34.878456	959.819092	-539.127869	234.027405	575.117737	-483.051575	-95.158134	581.756226	-533.593872	260.554474	86.969696	-545.913086	-142.028336	104.839966	-496.117432	328.885559	1438.566528	-426.176910	-82.661316	1457.818481	-403.083130	123.299675	1460.639404	-395.334595	152.096054	1749.013672	-530.393982	426.124695	1163.861816	-469.730225	-215.069489	1203.362671	-423.322571	374.052368	865.335999	-353.247131	-161.442078	898.944031	-432.589752	97.296227	1056.066284	556.955750	16.481766	898.747803	551.300537	214.571411
-458.776093	226.911575	957.794128	-452.752869	-34.864429	959.800659	-539.117310	234.018600	575.115051	-483.040131	-95.190201	581.744751	-533.601074	260.554504	86.969261	-545.954468	-142.041946	104.852097	-496.153442	328.885498	1438.550781	-426.197266	-82.675964	1457.804321	-403.126984	123.295609	1460.622803	-395.363220	152.213425	1749.107666	-530.413330	426.119812	1163.853271	-469.721497	-215.010422	1203.320679	-423.243958	374.043854	865.352844	-353.203308	-161.351547	898.953552	-432.560028	97.303017	1056.059448	556.957764	16.519003	898.754272	551.281616	214.579315
-458.758881	226.890686	957.791138	-452.706543	-34.888103	959.832092	-539.069580	233.989548	575.090271	-483.021301	-95.173866	581.794861	-533.574463	260.550568	86.967339	-545.981689	-142.040100	104.885300	-496.211975	328.862274	1438.535034	-426.245575	-82.673943	1457.810303	-403.189667	123.288071	1460.614624	-395.470642	152.203400	1749.143066	-530.422913	426.117065	1163.835571	-469.712646	-214.992844	1203.289795	-423.183350	374.055725	865.358276	-353.146362	-161.249023	898.972046	-432.540131	97.295837	1056.076416	556.960327	16.568024	898.745850	551.262695	214.586060
-458.753174	226.893097	957.784363	-452.698700	-34.827526	959.814636	-539.060608	234.010880	575.089111	-483.013855	-95.188324	581.795349	-533.589844	260.566132	86.960541	-545.967896	-142.031799	104.898155	-496.244080	328.850403	1438.530273	-426.285278	-82.696114	1457.797241	-403.245178	123.269585	1460.597534	-395.650482	152.084244	1749.091187	-530.438354	426.109558	1163.811035	-469.802399	-214.844330	1203.240356	-423.124939	374.046631	865.352356	-353.104065	-161.174591	898.955505	-432.538940	97.323715	1056.065552	556.943054	16.553453	898.734192	551.256287	214.597076
-458.733765	226.934662	957.793457	-452.694489	-34.815281	959.810852	-539.055725	234.040054	575.097168	-482.992645	-95.154510	581.771057	-533.590088	260.552917	86.971779	-545.956482	-142.027267	104.894081	-496.302307	328.838898	1438.501587	-426.340668	-82.718140	1457.788696	-403.301208	123.261162	1460.577515	-395.765259	152.081421	1749.114990	-530.441895	426.097565	1163.785889	-469.719360	-214.955658	1203.235718	-423.092621	374.038239	865.353577	-353.042236	-161.061035	898.986084	-432.531708	97.344261	1056.069458	556.966919	16.556772	898.748291	551.257874	214.594177
-458.707611	226.910477	957.786621	-452.615295	-34.830692	959.830872	-539.022888	234.034821	575.126038	-482.971985	-95.126923	581.758606	-533.576050	260.550476	86.972031	-545.978821	-142.026123	104.888130	-496.361298	328.818237	1438.494995	-426.388763	-82.724525	1457.778687	-403.344910	123.245911	1460.575806	-395.876038	152.073364	1749.138306	-530.448792	426.089294	1163.775513	-469.797852	-214.821609	1203.198120	-423.032684	374.016846	865.360352	-353.014740	-161.002930	898.979126	-432.494659	97.338814	1056.079590	556.911987	16.548433	898.730164	551.237427	214.599945
-458.733765	226.939011	957.773621	-452.635437	-34.830933	959.790222	-539.023010	234.023453	575.119019	-483.012909	-95.193436	581.768616	-533.585205	260.566254	86.961998	-545.979187	-142.056015	104.921967	-496.406952	328.801849	1438.469482	-426.418304	-82.734077	1457.776611	-403.408661	123.228416	1460.558716	-396.002960	152.066071	1749.168945	-530.452332	426.086426	1163.754761	-469.814148	-214.769012	1203.166504	-422.983429	373.994202	865.339661	-352.982574	-160.923691	898.967834	-432.506531	97.343330	1056.050171	556.923096	16.578728	898.734009	551.228394	214.614243
-458.708038	226.960495	957.791443	-452.616150	-34.820179	959.785156	-538.970642	234.007431	575.134460	-482.891632	-94.974571	581.743591	-533.557251	260.564362	86.979576	-545.921814	-142.008713	104.857681	-496.464020	328.789551	1438.449219	-426.461304	-82.742012	1457.769409	-403.456421	123.203659	1460.549194	-396.130310	152.063553	1749.201172	-530.449829	426.067688	1163.725830	-469.818085	-214.759720	1203.152344	-422.965515	373.989441	865.348389	-352.894196	-160.778320	898.993835	-432.492859	97.350159	1056.058838	556.961548	16.644585	898.741638	551.225769	214.656754
-458.706482	226.975433	957.780640	-452.585663	-34.820553	959.769348	-538.977722	234.062347	575.133484	-482.734680	-94.699791	581.703064	-533.561279	260.561768	86.966675	-545.772888	-141.955734	104.819626	-496.508423	328.771149	1438.444458	-426.506958	-82.764679	1457.758301	-403.517365	123.199539	1460.523682	-396.257294	152.070236	1749.236084	-530.452271	426.062195	1163.716309	-469.737946	-214.911514	1203.158813	-422.929077	373.956757	865.333740	-352.892151	-160.715302	899.018188	-432.472687	97.358131	1056.044434	556.968384	16.641891	898.743286	551.224670	214.656845
-458.701538	226.969818	957.778748	-452.563446	-34.828571	959.768860	-538.995483	234.079285	575.117249	-481.590881	-92.909996	581.340454	-533.592163	260.551117	86.971268	-544.843323	-141.590698	104.543182	-496.543335	328.772919	1438.440430	-426.535217	-82.770859	1457.744629	-403.582397	123.196564	1460.531982	-396.391388	152.062149	1749.262329	-530.458679	426.043182	1163.701782	-469.760376	-214.876450	1203.127197	-422.890045	373.949341	865.325806	-352.873932	-160.645920	898.998596	-432.461182	97.353310	1056.043823	556.881592	16.637188	898.726685	551.177734	214.666183
-458.709320	226.984314	957.782776	-452.562042	-34.830261	959.768494	-538.975708	234.077026	575.124023	-481.493591	-92.774086	581.310608	-533.580872	260.549286	86.971573	-544.759399	-141.556625	104.518181	-496.593536	328.761932	1438.429077	-426.580231	-82.779175	1457.736572	-403.647583	123.169449	1460.507935	-396.516479	152.052948	1749.306030	-530.463745	426.015381	1163.700195	-469.783813	-214.855133	1203.099365	-422.852325	373.915497	865.325317	-352.814789	-160.564087	899.014282	-432.466461	97.358757	1056.046143	556.858887	16.638054	898.738953	551.151306	214.644150
-458.715149	226.983627	957.787048	-452.559570	-34.829983	959.765625	-538.983154	234.072754	575.126221	-481.531708	-92.839760	581.342896	-533.584229	260.549927	86.971115	-544.788635	-141.578186	104.531540	-496.672668	328.746155	1438.417114	-426.644318	-82.795677	1457.736572	-403.694763	123.178162	1460.505371	-396.646240	152.046722	1749.326172	-530.482178	425.995697	1163.682739	-469.783997	-214.872208	1203.072388	-422.816833	373.882263	865.341431	-352.778259	-160.454346	899.030090	-432.472870	97.356560	1056.047974	556.900330	16.699266	898.756531	551.149780	214.703278
-458.712891	227.038254	957.793884	-452.570831	-34.758518	959.750061	-538.991333	234.095612	575.133423	-481.524994	-92.836876	581.330627	-533.598206	260.555511	86.967133	-544.816162	-141.598923	104.521217	-496.710754	328.754913	1438.424683	-426.669006	-82.803688	1457.721436	-403.753571	123.161278	1460.494385	-396.767548	152.048080	1749.358154	-530.495178	425.962585	1163.678101	-469.807770	-214.816071	1203.025635	-422.793915	373.847687	865.342224	-352.756592	-160.425720	898.990784	-432.477112	97.410164	1056.043701	556.886353	16.739767	898.726074	551.148071	214.706573
-458.709473	226.998901	957.781860	-452.496826	-34.799809	959.768860	-538.976929	234.082016	575.140625	-481.510620	-92.827797	581.319275	-533.558594	260.561035	86.967964	-544.798706	-141.578979	104.550415	-496.757629	328.745453	1438.431152	-426.699890	-82.793861	1457.704346	-403.801788	123.134720	1460.484985	-396.817047	152.151123	1749.455688	-530.526794	425.936554	1163.676392	-469.824554	-214.835022	1203.033936	-422.774475	373.805847	865.359680	-353.010620	-160.614670	898.851807	-432.451752	97.387238	1056.050049	556.907532	16.759317	898.736877	551.135986	214.713852
-458.708130	226.989929	957.783752	-452.500671	-34.793297	959.772827	-538.968689	234.054535	575.145386	-481.440125	-92.808907	581.317627	-533.555786	260.547577	86.974541	-544.808289	-141.582443	104.553413	-496.801331	328.742889	1438.429932	-426.735260	-82.800919	1457.684814	-403.867157	123.141251	1460.471558	-396.937531	152.134293	1749.480591	-530.544678	425.894653	1163.666504	-469.819672	-214.752747	1202.963745	-422.780731	373.786682	865.350952	-352.692688	-160.316193	898.976196	-432.467010	97.386101	1056.056274	556.933044	16.790010	898.723633	551.142395	214.741547
-458.765472	227.009354	957.793579	-452.554077	-34.776653	959.741516	-539.011353	234.095703	575.139526	-481.464020	-92.865547	581.310791	-533.580688	260.564148	86.968758	-544.807861	-141.600937	104.578812	-496.833954	328.735382	1438.408447	-426.783722	-82.809700	1457.666504	-403.927643	123.119766	1460.443237	-397.056061	152.124603	1749.509766	-530.582581	425.857635	1163.665771	-469.825989	-214.730698	1202.943848	-422.746735	373.722748	865.374878	-352.654419	-160.259720	898.980896	-432.510742	97.389420	1056.042969	556.880737	16.788883	898.726807	551.136719	214.756470
-458.788239	227.031754	957.781067	-452.586731	-34.730099	959.731934	-539.051758	234.111252	575.143127	-481.437164	-92.885735	581.311646	-533.595764	260.566711	86.969437	-544.825867	-141.610992	104.577866	-496.890778	328.742432	1438.408691	-426.816437	-82.815254	1457.649902	-403.981689	123.109299	1460.424072	-397.171509	152.098083	1749.534790	-530.607178	425.843750	1163.637085	-469.839508	-214.693390	1202.915894	-422.753021	373.692108	865.354248	-352.642670	-160.235352	898.967773	-432.533905	97.424355	1056.030762	556.863831	16.799053	898.731079	551.106445	214.749115
-458.779083	227.032425	957.773132	-452.578278	-34.728580	959.724121	-539.080383	234.142654	575.145386	-481.401703	-92.869957	581.299927	-533.596069	260.570160	86.965935	-544.807251	-141.603821	104.574081	-496.950562	328.745148	1438.398926	-426.857666	-82.814461	1457.624146	-404.053864	123.106827	1460.403320	-397.288452	152.079956	1749.553223	-530.642639	425.821564	1163.604126	-469.862732	-214.671616	1202.884155	-422.748840	373.631317	865.361328	-352.647522	-160.167175	898.934753	-432.534454	97.425209	1056.025146	556.893250	16.850750	898.740417	551.107788	214.771072
-458.798370	227.031189	957.763550	-452.571045	-34.738014	959.715881	-539.080139	234.123718	575.138000	-482.762878	-95.063141	581.746704	-533.582642	260.568268	86.964256	-545.932678	-142.009674	104.900269	-496.961517	328.755554	1438.386841	-426.895386	-82.822548	1457.617798	-404.113037	123.106216	1460.401245	-397.397644	152.061996	1749.583374	-530.685852	425.794952	1163.595703	-469.875336	-214.664841	1202.841919	-422.760284	373.603851	865.343140	-352.626343	-160.149017	898.907349	-432.551300	97.422447	1056.018799	556.841492	16.849022	898.709229	551.101868	214.802139
-458.809052	227.037613	957.758545	-452.571472	-34.742390	959.714294	-539.099548	234.097183	575.117737	-482.887421	-95.299164	581.765015	-533.588867	260.565186	86.955849	-546.088257	-142.095871	104.952957	-497.038147	328.738251	1438.378174	-426.944000	-82.833275	1457.583252	-404.170898	123.096283	1460.372314	-397.495331	152.037415	1749.600830	-530.726074	425.767975	1163.576050	-469.904114	-214.627319	1202.793701	-422.779510	373.529266	865.349915	-352.623474	-160.130768	898.879456	-432.558105	97.425575	1056.015747	556.851501	16.835648	898.712036	551.118286	214.797165
-458.797821	227.038101	957.749084	-452.560608	-34.741741	959.704834	-539.102905	234.090637	575.121582	-482.784698	-95.146477	581.727478	-533.585327	260.551178	86.963936	-546.031555	-142.055725	104.917503	-497.075439	328.735748	1438.388306	-426.977722	-82.841324	1457.565796	-404.247986	123.078667	1460.352173	-397.596680	152.012222	1749.614746	-530.767151	425.744781	1163.556030	-469.941101	-214.674728	1202.792725	-422.774872	373.474243	865.354309	-352.900818	-160.358902	898.696350	-432.558563	97.425858	1056.009033	556.866699	16.864958	898.719177	551.124512	214.819626
-458.844910	226.995712	957.736023	-452.589813	-34.769051	959.708740	-539.127502	234.125000	575.136902	-482.775421	-95.131523	581.722717	-533.604187	260.554657	86.966423	-545.994751	-142.048462	104.921425	-497.134735	328.716370	1438.354004	-427.025421	-82.868896	1457.557129	-404.310516	123.069778	1460.324585	-397.689667	151.987061	1749.635620	-530.825134	425.727936	1163.539063	-469.937378	-214.620468	1202.741089	-422.799835	373.411865	865.359558	-352.642609	-160.107285	898.827332	-432.597321	97.398933	1056.004517	556.875183	16.870728	898.724854	551.121826	214.834991
-458.847534	227.009018	957.723511	-452.579498	-34.814693	959.717468	-539.131470	234.130692	575.139893	-482.772552	-95.126556	581.727661	-533.594421	260.557098	86.938286	-545.991882	-142.047684	104.921104	-497.193665	328.726746	1438.346680	-427.081909	-82.873154	1457.531006	-404.374603	123.067192	1460.315186	-397.835815	151.835236	1749.570801	-530.887329	425.722321	1163.509888	-470.046722	-214.498764	1202.703491	-422.858093	373.387634	865.346008	-352.662384	-160.083633	898.800964	-432.605164	97.391258	1056.005249	556.918274	16.958950	898.726074	551.142822	214.857224
-458.890442	227.004547	957.720581	-452.602173	-34.820724	959.716614	-539.150146	234.123703	575.135742	-482.801453	-95.180557	581.746765	-533.604919	260.558594	86.936867	-546.029236	-142.064957	104.928429	-497.246155	328.701324	1438.320068	-427.106750	-82.877121	1457.529907	-404.469055	123.055115	1460.291504	-397.911987	151.811081	1749.584351	-530.919800	425.687897	1163.487061	-470.018433	-214.629349	1202.673950	-422.888428	373.310211	865.325195	-352.661743	-160.071182	898.798767	-432.639130	97.388527	1056.003662	556.888794	16.956440	898.716125	551.108826	214.890137
-458.930206	226.999115	957.723389	-452.627533	-34.814331	959.671509	-539.169006	234.111618	575.132507	-482.835358	-95.211380	581.755920	-533.596008	260.557373	86.935852	-546.098267	-142.094482	104.924225	-497.302185	328.710632	1438.333374	-427.148010	-82.877472	1457.496460	-404.525116	123.048576	1460.271118	-397.972931	151.798645	1749.578857	-530.977478	425.670654	1163.448853	-470.059235	-214.592682	1202.668579	-422.944824	373.288879	865.322998	-352.684845	-160.049377	898.787659	-432.663879	97.372719	1055.980835	556.923584	16.990637	898.700623	551.118347	214.912262
-458.947571	227.021408	957.721191	-452.627808	-34.817902	959.666382	-539.169373	234.114838	575.124573	-482.795441	-95.145485	581.742310	-533.599060	260.557800	86.936081	-546.039612	-142.081360	104.877724	-497.372772	328.684784	1438.300659	-427.213440	-82.883942	1457.501465	-404.594177	123.038879	1460.252319	-398.028168	151.776230	1749.585938	-531.028625	425.631470	1163.440918	-470.095154	-214.625488	1202.658813	-422.988007	373.241913	865.300354	-352.716553	-160.046555	898.759644	-432.677063	97.382263	1055.978271	556.956055	17.016981	898.689331	551.130676	214.929504
-458.970734	227.006592	957.718506	-452.633972	-34.825760	959.669922	-539.178528	234.106339	575.117065	-482.785980	-95.123421	581.740173	-533.605713	260.562622	86.929161	-546.006042	-142.073090	104.877205	-497.582123	328.575531	1438.140991	-427.241913	-82.894684	1457.505127	-404.670105	123.031303	1460.253906	-398.096863	151.763428	1749.581665	-531.116760	425.650879	1163.410156	-470.148682	-214.612137	1202.621460	-423.054230	373.208008	865.299622	-352.747345	-160.029037	898.771545	-432.687500	97.374878	1055.977539	556.990417	17.058479	898.688660	551.134705	214.961792
-458.808624	226.774902	957.708984	-452.012939	-35.176338	959.942810	-539.055359	233.964035	575.081909	-482.822540	-95.075806	581.893677	-533.512024	260.554108	86.944725	-546.006958	-142.064255	104.873795	-497.646545	328.570190	1438.135742	-427.315338	-82.901718	1457.467529	-404.743469	123.018257	1460.237793	-398.144897	151.726044	1749.594238	-531.182678	425.619629	1163.409790	-470.238251	-214.603256	1202.615845	-423.114807	373.161713	865.279663	-352.787201	-160.040207	898.768433	-432.422516	97.225510	1056.137329	557.014893	17.081635	898.692871	551.156372	214.983948
-459.019897	226.977448	957.752197	-452.647644	-34.853588	959.710876	-539.180115	234.100586	575.108582	-482.892822	-95.157623	581.785095	-533.591003	260.560730	86.929146	-546.103394	-142.090530	104.879425	-497.733826	328.567993	1438.142944	-427.366730	-82.934090	1457.458862	-404.817810	123.001556	1460.225586	-398.192749	151.708130	1749.599609	-531.254211	425.577362	1163.399292	-470.299103	-214.641327	1202.598999	-423.199890	373.116211	865.283569	-352.857788	-160.051987	898.750488	-432.743866	97.351662	1056.020752	557.073669	17.122313	898.679993	551.182678	215.007507
-458.910187	226.796829	957.715332	-452.176544	-35.107803	959.887146	-539.110168	233.987976	575.084717	-482.899689	-95.164703	581.875488	-533.520935	260.554413	86.925537	-546.061157	-142.086487	104.873909	-497.802673	328.536133	1438.121948	-427.420654	-82.943512	1457.471069	-404.899353	122.989952	1460.221436	-398.242584	151.680344	1749.589844	-531.343079	425.545441	1163.382324	-470.373901	-214.619873	1202.579224	-423.285950	373.075775	865.286194	-352.908844	-160.049698	898.748352	-432.534515	97.242996	1056.108154	557.094055	17.119329	898.659485	551.216858	215.005829
-458.925812	226.793427	957.733032	-452.158691	-35.130661	959.902039	-539.058655	233.901276	575.067566	-482.908386	-95.153526	581.883240	-533.488220	260.546936	86.913033	-546.063171	-142.089813	104.870872	-497.762238	328.632233	1438.268921	-427.509399	-82.952293	1457.447754	-404.968414	122.994591	1460.217163	-398.284760	151.664749	1749.589600	-531.403809	425.487518	1163.376587	-470.462524	-214.597000	1202.564209	-423.350464	373.030029	865.267212	-352.998199	-160.074509	898.715210	-432.546875	97.231331	1056.127563	557.174744	17.189631	898.673340	551.237000	215.052414
-459.069550	226.935364	957.746887	-452.596283	-34.917995	959.738525	-539.123779	233.992142	575.072876	-482.901398	-95.140511	581.787109	-533.500854	260.551514	86.925934	-546.026672	-142.074707	104.863312	-497.828522	328.641449	1438.265747	-427.550720	-82.964142	1457.435181	-405.033539	122.966042	1460.200439	-398.329315	151.635452	1749.576050	-531.497742	425.437775	1163.379883	-470.532440	-214.609009	1202.544067	-423.457642	373.001526	865.243774	-353.050720	-160.073380	898.724731	-432.769104	97.318886	1056.037842	557.195007	17.206669	898.644836	551.225159	215.122025
-459.138977	226.988556	957.748657	-452.749817	-34.838860	959.679260	-539.193665	234.041458	575.127747	-482.907196	-95.155853	581.751160	-533.568542	260.546539	86.933594	-546.028381	-142.075348	104.864555	-497.886597	328.618500	1438.261963	-427.610077	-82.975075	1457.452881	-405.119171	122.956978	1460.209595	-398.369476	151.613312	1749.576416	-531.582153	425.406433	1163.366577	-470.617981	-214.583786	1202.546875	-423.550629	372.989868	865.248901	-353.083435	-160.080048	898.722778	-432.861420	97.355507	1056.004883	557.227173	17.261063	898.647156	551.239746	215.123428
-459.193268	226.945572	957.727600	-452.804993	-34.858353	959.695618	-539.224243	234.032608	575.098511	-482.943481	-95.198738	581.730774	-533.571350	260.546783	86.932251	-546.058838	-142.087845	104.872009	-497.944885	328.618164	1438.270020	-427.683044	-82.997787	1457.447266	-405.180634	122.952774	1460.203247	-398.420776	151.585724	1749.580200	-531.677246	425.373108	1163.374146	-470.702850	-214.623886	1202.543823	-423.656952	372.974091	865.247070	-353.206268	-160.127869	898.688965	-432.916779	97.338196	1056.002563	557.244446	17.257080	898.650513	551.253296	215.116501
-459.225220	226.917282	957.733093	-452.799988	-34.868401	959.692932	-539.230469	234.002655	575.109192	-482.883942	-95.112755	581.733765	-533.575134	260.544769	86.955818	-545.998169	-142.063004	104.856544	-498.017273	328.612885	1438.266357	-427.722198	-83.027306	1457.440674	-405.262665	122.931900	1460.197021	-398.470703	151.562302	1749.584595	-531.795776	425.343994	1163.380127	-470.780243	-214.621552	1202.554321	-423.769012	372.963470	865.226074	-353.301819	-160.164154	898.676270	-432.938995	97.319130	1056.005981	557.295166	17.290827	898.634521	551.267822	215.151169
-459.283295	226.934296	957.744873	-452.861023	-34.906918	959.680969	-539.236389	233.990845	575.112549	-482.914459	-95.137978	581.740112	-533.559692	260.546265	86.949402	-546.047607	-142.072861	104.856857	-498.100372	328.572998	1438.239136	-427.827087	-83.027290	1457.421875	-405.349487	122.915550	1460.189331	-398.495972	151.538589	1749.568481	-531.897400	425.325714	1163.360474	-470.874634	-214.667023	1202.571655	-423.887482	372.927277	865.226990	-353.650085	-160.441879	898.516479	-432.998199	97.299042	1056.005981	557.296509	17.296436	898.625000	551.296997	215.163635
-459.284943	226.933990	957.744324	-452.855438	-34.906216	959.672302	-539.325623	234.038986	575.100098	-481.575470	-93.020988	581.302734	-533.592590	260.551056	86.951897	-544.941772	-141.653885	104.535660	-498.168060	328.566803	1438.245483	-427.876587	-83.064117	1457.417358	-405.434875	122.905823	1460.175903	-398.547089	151.518875	1749.557251	-531.996948	425.305389	1163.360474	-470.967743	-214.695755	1202.550537	-423.986237	372.928375	865.238342	-353.724823	-160.482559	898.493103	-433.006287	97.296616	1056.003784	557.387634	17.351278	898.612854	551.331299	215.222488
-459.346191	226.946793	957.747009	-452.962036	-34.886448	959.653198	-539.356750	234.060150	575.108276	-481.487823	-92.883186	581.252869	-533.630981	260.556152	86.934242	-544.839111	-141.614761	104.473412	-498.239532	328.555450	1438.200439	-427.945618	-83.073143	1457.393921	-405.500122	122.886955	1460.159546	-398.581116	151.489578	1749.552856	-532.103455	425.282471	1163.340942	-471.042419	-214.702591	1202.558960	-424.095856	372.906189	865.200012	-353.833496	-160.507797	898.474182	-433.085510	97.300957	1055.994629	557.414124	17.373074	898.613220	551.344238	215.232971
-459.413971	226.883652	957.709839	-452.981354	-34.911175	959.647827	-539.347351	233.982315	575.067078	-481.539948	-92.919373	581.253967	-533.584045	260.545044	86.920258	-544.881531	-141.651062	104.467545	-498.298431	328.547272	1438.197998	-428.006866	-83.095757	1457.383057	-405.572632	122.872353	1460.142578	-398.623535	151.468933	1749.531372	-532.209351	425.287170	1163.322876	-471.122070	-214.750153	1202.544312	-424.195282	372.919708	865.171326	-353.946716	-160.586868	898.441162	-433.124847	97.273399	1055.972168	557.458740	17.403263	898.588684	551.379456	215.269470
-459.398743	226.892670	957.739807	-452.961182	-34.963375	959.655090	-539.354431	233.958511	575.088562	-481.981995	-93.568291	581.404846	-533.588928	260.550018	86.925247	-545.214722	-141.790131	104.566383	-498.345245	328.518402	1438.182983	-428.082794	-83.125092	1457.359009	-405.653870	122.855072	1460.124634	-398.669312	151.451096	1749.513794	-532.312561	425.262695	1163.325195	-471.185394	-214.825409	1202.524048	-424.321289	372.878540	865.165649	-354.041382	-160.614563	898.431580	-433.125916	97.243073	1055.995361	557.476563	17.465309	898.587463	551.392090	215.308075
-459.461426	226.862244	957.731812	-453.028442	-34.951904	959.622314	-539.388000	233.945694	575.092529	-482.839111	-94.898056	581.674072	-533.592896	260.550995	86.924042	-545.940430	-142.056015	104.750763	-498.412018	328.500397	1438.176880	-428.130280	-83.130890	1457.348755	-405.728058	122.843925	1460.116943	-398.639832	151.547791	1749.569824	-532.397461	425.279816	1163.308838	-471.269135	-214.839828	1202.511597	-424.449188	372.891235	865.136963	-354.155182	-160.659973	898.395264	-433.180206	97.224457	1055.972534	557.505188	17.476025	898.593323	551.426453	215.336502
-459.502258	226.863098	957.732788	-453.056671	-34.967430	959.621765	-539.403015	233.956711	575.087891	-482.926788	-95.050163	581.702087	-533.611389	260.569611	86.938446	-546.007507	-142.087387	104.781464	-498.474426	328.494507	1438.163818	-428.184814	-83.146858	1457.322510	-405.787323	122.815277	1460.113403	-398.680237	151.534561	1749.564819	-532.485229	425.254608	1163.311646	-471.320160	-214.866440	1202.491943	-424.574860	372.878235	865.125061	-354.004211	-160.472015	898.508240	-433.220917	97.217415	1055.974243	557.608459	17.576693	898.609192	551.473206	215.374847
-459.531647	226.843185	957.735840	-453.080566	-34.978302	959.630981	-539.456787	233.996384	575.104675	-482.948456	-95.024834	581.667969	-533.622559	260.571625	86.941605	-546.004028	-142.094391	104.772102	-498.562317	328.457855	1438.135254	-428.235718	-83.165489	1457.315430	-405.866394	122.788673	1460.104370	-398.731384	151.509491	1749.560303	-532.583435	425.240448	1163.290527	-471.401703	-214.885437	1202.474487	-424.707672	372.878754	865.073059	-354.118591	-160.537354	898.487732	-433.262329	97.204498	1055.983765	557.566711	17.522003	898.591553	551.483826	215.412521
-459.579071	226.780945	957.726746	-453.088989	-35.057411	959.645142	-539.456055	233.947906	575.084290	-482.971649	-95.047844	581.668701	-533.596069	260.567657	86.937263	-546.015564	-142.099091	104.774971	-498.630798	328.443146	1438.112427	-428.317169	-83.203934	1457.291748	-405.933624	122.791016	1460.102661	-398.775635	151.493149	1749.545288	-532.664185	425.251862	1163.286011	-471.483490	-214.952072	1202.492188	-424.835358	372.873474	865.039734	-354.233032	-160.580231	898.458618	-433.289612	97.145828	1055.986084	557.621643	17.564522	898.591858	551.498596	215.458328
-459.639404	226.795929	957.738647	-453.166626	-35.026619	959.617065	-539.532959	233.977310	575.093750	-482.959473	-95.028801	581.663147	-533.636902	260.563202	86.939095	-546.027771	-142.102570	104.739929	-498.688477	328.428711	1438.105103	-428.363525	-83.223854	1457.275635	-406.015930	122.760551	1460.082153	-398.831879	151.490448	1749.534668	-532.763550	425.223755	1163.282593	-471.596832	-214.949463	1202.486450	-424.980072	372.889496	865.011047	-354.360596	-160.608765	898.462036	-433.360077	97.152412	1055.978516	557.658875	17.594749	898.579895	551.580444	215.450043
-459.669617	226.787720	957.726990	-453.184479	-35.083664	959.626038	-539.528992	233.911072	575.090088	-482.994659	-95.082718	581.676636	-533.624573	260.557343	86.927689	-546.043091	-142.130096	104.737465	-498.759705	328.400269	1438.084595	-428.433777	-83.247856	1457.276489	-406.091675	122.747543	1460.070313	-398.888489	151.476776	1749.531738	-532.864441	425.215027	1163.275635	-471.670624	-214.983032	1202.484497	-425.117798	372.904572	864.984985	-354.495850	-160.654861	898.431824	-433.400116	97.127930	1055.980835	557.669617	17.587288	898.584290	551.600403	215.483795
-459.715393	226.799789	957.723450	-453.282990	-35.064857	959.603516	-539.596558	233.986267	575.100952	-483.016998	-95.122787	581.684509	-533.675354	260.588531	86.941574	-546.017395	-142.148697	104.729538	-498.832520	328.374329	1438.057007	-428.511658	-83.290329	1457.272461	-406.156067	122.724205	1460.080444	-399.015381	151.342834	1749.453003	-532.963623	425.196838	1163.285034	-471.758514	-215.005127	1202.473389	-425.266449	372.886475	864.952759	-354.574371	-160.681580	898.445618	-433.473083	97.131683	1055.968140	557.698608	17.612400	898.604614	551.636902	215.542389
-459.773102	226.736343	957.709717	-453.283081	-35.147243	959.612976	-539.623108	234.007294	575.073730	-483.011597	-95.104683	581.670105	-533.672729	260.569000	86.940544	-546.003235	-142.148972	104.720795	-498.893311	328.352417	1438.055908	-428.567566	-83.306900	1457.265503	-406.202606	122.691559	1460.060425	-399.076202	151.331085	1749.456299	-533.063904	425.171661	1163.274780	-471.864380	-215.025330	1202.481689	-425.402618	372.898285	864.943481	-354.708740	-160.729706	898.434204	-433.505127	97.072266	1055.966553	557.823303	17.706442	898.629150	551.711731	215.575821
-459.795227	226.726959	957.697327	-453.327148	-35.137695	959.616089	-539.625610	233.920609	575.072693	-483.006195	-95.114876	581.655334	-533.649048	260.565094	86.932762	-545.977905	-142.146912	104.729263	-498.936462	328.351105	1438.067505	-428.612915	-83.338074	1457.278442	-406.276093	122.684586	1460.063599	-399.142731	151.321075	1749.447021	-533.158569	425.162933	1163.302124	-471.940369	-215.051926	1202.493286	-425.556671	372.877594	864.936523	-354.825836	-160.743149	898.443604	-433.545746	97.076118	1055.963745	557.803528	17.719589	898.621155	551.722656	215.596893
-459.864014	226.682312	957.695435	-453.334747	-35.216442	959.623962	-539.631104	233.899673	575.065247	-482.984589	-95.070404	581.687622	-533.650452	260.565613	86.930962	-545.997559	-142.142548	104.715820	-498.969055	328.337769	1438.075317	-428.664978	-83.355293	1457.263062	-406.339325	122.645256	1460.053833	-399.195923	151.298767	1749.450439	-533.260193	425.121552	1163.306152	-472.051361	-215.082047	1202.503784	-425.683502	372.896362	864.909485	-354.948059	-160.760101	898.417603	-433.591583	97.023071	1055.968384	557.829102	17.698690	898.633911	551.774780	215.635559
-459.899719	226.686432	957.687805	-453.405121	-35.209122	959.605835	-539.661011	233.875076	575.064941	-482.988647	-95.080910	581.685730	-533.666382	260.568207	86.928406	-545.954773	-142.139755	104.746864	-499.058044	328.302551	1438.051514	-428.737518	-83.399933	1457.260864	-406.415619	122.626602	1460.046265	-399.268250	151.295105	1749.444946	-533.366760	425.120148	1163.317383	-472.141907	-215.101135	1202.515137	-425.821472	372.885284	864.893494	-355.088593	-160.822678	898.411072	-433.640747	97.021950	1055.954712	557.902954	17.765318	898.632202	551.814087	215.692947
-459.925629	226.690338	957.697754	-453.443024	-35.252064	959.620972	-539.717468	233.900757	575.086975	-483.048920	-95.177490	581.699280	-533.676208	260.588318	86.932991	-546.047974	-142.149811	104.735832	-499.115234	328.284424	1438.038574	-428.790649	-83.409515	1457.265625	-406.469940	122.609932	1460.044678	-399.329803	151.289185	1749.443604	-533.474854	425.073090	1163.307617	-472.221252	-215.160385	1202.509644	-425.944946	372.867249	864.876587	-355.211548	-160.874512	898.399902	-433.684540	97.002815	1055.969971	557.911621	17.706755	898.611450	551.870728	215.669510
-459.948639	226.662796	957.702454	-453.478516	-35.257206	959.627930	-539.703918	233.838699	575.070740	-483.079559	-95.132645	581.676514	-533.663208	260.549316	86.923363	-546.012451	-142.144287	104.686310	-499.182831	328.272308	1438.037842	-428.841766	-83.442535	1457.257568	-406.547089	122.587753	1460.029907	-399.332947	151.389893	1749.500000	-533.584778	425.076508	1163.305298	-472.325531	-215.181610	1202.509521	-426.102203	372.878204	864.864014	-355.347443	-160.889267	898.387390	-433.728149	96.985970	1055.979248	557.949524	17.718807	898.612000	551.931274	215.685593
-460.030212	226.648468	957.697754	-453.556335	-35.301083	959.619019	-539.779846	233.864883	575.091736	-483.112335	-95.147743	581.662048	-533.674988	260.588776	86.928658	-546.025696	-142.141373	104.676468	-499.246887	328.256470	1438.024902	-428.907074	-83.460510	1457.249512	-406.615997	122.558861	1460.029175	-399.391998	151.376434	1749.497192	-533.674805	425.038177	1163.296265	-472.412872	-215.243118	1202.534424	-426.203094	372.869202	864.846313	-355.722626	-161.205078	898.241333	-433.802155	96.955643	1055.971069	558.092529	17.782040	898.613586	552.047729	215.681076
-460.041351	226.650726	957.710754	-453.605469	-35.274620	959.622253	-539.765320	233.805054	575.093018	-483.156097	-95.130722	581.658386	-533.666077	260.553650	86.914032	-546.052246	-142.165421	104.680443	-499.290710	328.237671	1438.031738	-428.956757	-83.483742	1457.235229	-406.690338	122.549072	1460.022583	-399.544678	151.245880	1749.421997	-533.771362	425.033783	1163.300659	-472.503143	-215.280960	1202.534302	-426.328522	372.857971	864.837463	-355.858337	-161.236938	898.237366	-433.839386	96.963013	1055.980957	558.134644	17.761669	898.596130	552.116943	215.698471
-460.107208	226.608719	957.701904	-453.643524	-35.335129	959.603210	-539.798645	233.756485	575.080505	-483.231110	-95.177444	581.682983	-533.658691	260.575623	86.917358	-546.025330	-142.154709	104.672134	-499.371368	328.192719	1438.013550	-429.022125	-83.499596	1457.237915	-406.762177	122.525055	1460.022583	-399.605316	151.240753	1749.413330	-533.865173	424.993408	1163.280273	-472.554230	-215.297394	1202.509766	-426.426453	372.863464	864.840454	-355.732880	-161.068893	898.325378	-433.884003	96.910454	1055.965332	558.303772	17.817579	898.611633	552.218750	215.724030
-460.153076	226.607574	957.708496	-453.672577	-35.357552	959.610168	-539.848389	233.776703	575.095276	-483.293091	-95.175880	581.658142	-533.671997	260.550964	86.916283	-546.043701	-142.164337	104.648895	-499.437836	328.172211	1438.004761	-429.068359	-83.520760	1457.241821	-406.841370	122.512520	1460.005371	-399.661804	151.231750	1749.407471	-533.964417	424.965118	1163.257813	-472.669342	-215.345306	1202.541382	-426.539612	372.859344	864.797546	-356.073425	-161.306610	898.194214	-433.921356	96.900192	1055.972046	558.416809	17.840107	898.616150	552.299927	215.760239
-460.194519	226.555099	957.692017	-453.718353	-35.416977	959.631897	-539.910522	233.778885	575.081787	-483.343170	-95.173477	581.698181	-533.690796	260.548004	86.888985	-546.022522	-142.178070	104.647919	-499.520111	328.149902	1437.990601	-429.134979	-83.544067	1457.226929	-406.915070	122.490593	1460.002808	-399.723816	151.234222	1749.401367	-534.047119	424.958557	1163.256836	-472.731262	-215.394974	1202.547852	-426.656006	372.834564	864.790466	-356.199738	-161.380386	898.165039	-433.965912	96.857986	1055.974731	558.534241	17.808994	898.588379	552.431519	215.774139
-460.244690	226.544403	957.709290	-453.718597	-35.425415	959.628296	-539.908691	233.746994	575.080444	-483.397827	-95.166367	581.732422	-533.655151	260.541840	86.886330	-546.058044	-142.201904	104.656731	-499.608063	328.110474	1437.967773	-429.179169	-83.592056	1457.242432	-407.000641	122.487030	1459.981201	-399.789734	151.225418	1749.388428	-534.131531	424.947968	1163.226929	-472.815704	-215.407608	1202.533813	-426.751801	372.819794	864.770203	-356.284119	-161.390106	898.180908	-434.000427	96.844849	1055.983765	558.679504	17.845673	898.562012	552.540283	215.811340
-460.260742	226.522934	957.702087	-453.724457	-35.488045	959.650208	-539.929443	233.672058	575.073669	-483.481384	-95.203072	581.752625	-533.655090	260.535553	86.874443	-546.067810	-142.212555	104.604347	-499.720154	328.074463	1437.953003	-429.256226	-83.602760	1457.234131	-407.055267	122.461342	1459.983398	-399.843384	151.222137	1749.390381	-534.223572	424.920746	1163.225220	-472.898651	-215.437195	1202.541992	-426.854248	372.812347	864.761292	-356.386658	-161.434204	898.165833	-434.017883	96.814148	1055.992554	558.821228	17.822363	898.535461	552.669373	215.838394
-460.329468	226.481674	957.706482	-453.773376	-35.509502	959.655701	-540.017334	233.731705	575.101135	-483.484650	-95.179619	581.762268	-533.718445	260.571350	86.892921	-546.102539	-142.216003	104.597313	-499.777008	328.052490	1437.950195	-429.284241	-83.615036	1457.226440	-407.147675	122.443993	1459.966675	-399.909882	151.212219	1749.392578	-534.321228	424.873199	1163.227661	-472.950104	-215.424118	1202.501709	-426.943512	372.792023	864.773010	-356.210693	-161.248505	898.294495	-434.079193	96.784988	1055.998047	558.965393	17.854912	898.497009	552.805420	215.844849
-460.380341	226.486984	957.709351	-453.846710	-35.496929	959.633179	-540.005188	233.665390	575.091431	-483.588867	-95.255775	581.760315	-533.670166	260.549225	86.874321	-546.121399	-142.242432	104.566017	-499.881836	328.028809	1437.947510	-429.357697	-83.632774	1457.237793	-407.212006	122.414688	1459.967896	-399.974365	151.208694	1749.394531	-534.401184	424.859955	1163.236694	-473.046295	-215.438858	1202.520142	-427.045471	372.747925	864.769592	-356.312988	-161.273041	898.286621	-434.142334	96.782539	1055.988647	559.060730	17.836983	898.475281	552.926270	215.854248
-460.437317	226.431915	957.721252	-453.868622	-35.538452	959.645020	-540.010437	233.588623	575.075012	-483.600891	-95.234192	581.793579	-533.660767	260.587250	86.889305	-546.117554	-142.235352	104.543068	-499.955994	328.025055	1437.935303	-429.403259	-83.663040	1457.235474	-407.268738	122.417191	1459.971924	-400.038635	151.206589	1749.396973	-534.501465	424.810730	1163.243530	-473.124237	-215.460831	1202.505737	-427.137756	372.733276	864.761780	-356.383667	-161.292480	898.293640	-434.190460	96.737144	1056.002563	559.248901	17.909359	898.460632	553.060669	215.906311
-460.496155	226.461975	957.715942	-453.955292	-35.530636	959.626099	-540.042297	233.552292	575.092468	-483.693329	-95.342094	581.773315	-533.649109	260.591919	86.913017	-546.168335	-142.279984	104.569557	-500.032806	328.007507	1437.937988	-429.464203	-83.671234	1457.248901	-407.355743	122.397972	1459.971436	-400.025696	151.314743	1749.459839	-534.599915	424.778839	1163.218140	-473.200073	-215.489456	1202.518677	-427.215820	372.695923	864.754700	-356.481171	-161.359695	898.269287	-434.258789	96.748596	1055.989380	559.341125	17.889086	898.444092	553.178711	215.954407
-460.559998	226.405365	957.719604	-454.002350	-35.549339	959.633545	-540.070068	233.513840	575.064026	-483.746490	-95.314796	581.802917	-533.659668	260.554230	86.875183	-546.168274	-142.296310	104.568977	-500.095459	327.971466	1437.942505	-429.553894	-83.702148	1457.235107	-407.411469	122.375084	1459.962280	-400.089417	151.320099	1749.460205	-534.687317	424.720490	1163.213379	-473.269989	-215.498276	1202.519897	-427.286133	372.668427	864.747864	-356.546082	-161.366425	898.281189	-434.310669	96.714081	1055.994141	559.471619	17.902088	898.474243	553.311646	215.984024
-460.600616	226.359177	957.700500	-454.020325	-35.618984	959.650146	-540.090088	233.525116	575.049438	-483.787598	-95.337166	581.821899	-533.640869	260.571167	86.865120	-546.153015	-142.287537	104.568626	-500.156464	327.973022	1437.934082	-429.593018	-83.693504	1457.240723	-407.484283	122.369263	1459.947754	-400.144104	151.316360	1749.456421	-534.780823	424.667816	1163.206543	-473.334015	-215.528091	1202.535522	-427.314514	372.586639	864.805420	-356.612854	-161.399673	898.277039	-434.349945	96.671074	1055.994995	559.526794	17.897814	898.494629	553.397827	215.991409
-460.648621	226.358749	957.696228	-454.084686	-35.625648	959.663147	-540.117065	233.485397	575.063538	-483.825012	-95.346672	581.805908	-533.627930	260.546539	86.853401	-546.191956	-142.283752	104.552689	-500.234558	327.948090	1437.913208	-429.653259	-83.721626	1457.250732	-407.546661	122.324089	1459.939331	-400.264771	151.202911	1749.387817	-534.849731	424.622040	1163.188843	-473.373993	-215.541641	1202.526489	-427.374237	372.553650	864.820374	-356.705994	-161.428543	898.280762	-434.410980	96.672371	1056.000488	559.693481	17.984818	898.540588	553.513611	216.017761
-460.721100	226.285065	957.698608	-454.085938	-35.686367	959.663208	-540.187988	233.491226	575.046631	-483.854523	-95.372314	581.860168	-533.658569	260.553223	86.870552	-546.202148	-142.302887	104.564796	-500.294037	327.942261	1437.928589	-429.702667	-83.721474	1457.245605	-407.599304	122.318649	1459.952393	-400.309570	151.188263	1749.375610	-534.941956	424.591949	1163.170532	-473.432739	-215.563858	1202.545166	-427.453888	372.506470	864.812622	-356.773193	-161.468552	898.276672	-434.458038	96.610359	1056.004028	559.765442	17.951298	898.596802	553.632874	216.038528
-460.760956	226.279343	957.704834	-454.127075	-35.696236	959.676025	-540.208618	233.435410	575.062927	-483.960571	-95.435898	581.865845	-533.673401	260.560028	86.873207	-546.224182	-142.312363	104.570694	-500.367798	327.930634	1437.930542	-429.760315	-83.744522	1457.250244	-407.662018	122.324226	1459.947876	-400.367828	151.196564	1749.379150	-535.017395	424.558258	1163.169800	-473.475861	-215.568832	1202.548706	-427.527222	372.489838	864.810669	-356.797302	-161.479034	898.283386	-434.506622	96.604713	1056.015381	559.858887	17.978666	898.697754	553.743958	216.030838
-460.834900	226.209610	957.682983	-454.145721	-35.776821	959.695862	-540.228882	233.401489	575.037659	-483.949890	-95.418709	581.863403	-533.653503	260.534485	86.861313	-546.223145	-142.305069	104.554825	-500.413544	327.903320	1437.926880	-429.827972	-83.760559	1457.237671	-407.733459	122.299446	1459.937744	-400.401398	151.202362	1749.364746	-535.096558	424.522797	1163.159546	-473.528320	-215.609238	1202.545532	-427.601166	372.419281	864.796570	-356.850494	-161.486877	898.270752	-434.558105	96.549667	1056.015381	559.980713	18.045675	898.800537	553.832825	216.026901
-460.903412	226.241577	957.680664	-454.238739	-35.747623	959.666199	-540.286987	233.452728	575.050903	-484.046570	-95.473915	581.834167	-533.662292	260.558777	86.873009	-546.260559	-142.329605	104.524071	-500.488037	327.899323	1437.909180	-429.877167	-83.753685	1457.247070	-407.800781	122.280388	1459.924438	-400.436249	151.208344	1749.350708	-535.157715	424.478546	1163.138428	-473.565643	-215.635834	1202.548218	-427.675110	372.395081	864.765259	-356.896240	-161.474045	898.278381	-434.637390	96.567978	1055.999146	560.117126	18.105556	898.895325	553.943298	216.057373
-460.949310	226.238358	957.694397	-454.275940	-35.752041	959.676086	-540.323730	233.447861	575.066101	-484.070801	-95.482544	581.889771	-533.673218	260.561279	86.872658	-546.270691	-142.334854	104.539948	-500.659973	327.790833	1437.758301	-429.944672	-83.770012	1457.221313	-407.859192	122.277962	1459.918457	-400.474243	151.211334	1749.332764	-535.234009	424.488831	1163.099854	-473.675385	-215.492126	1202.498657	-427.759247	372.335815	864.755554	-356.915955	-161.488342	898.266357	-434.688599	96.563255	1056.013306	560.149658	18.071074	898.977783	554.013123	216.058563
-461.056976	226.222443	957.681274	-454.371124	-35.766983	959.657532	-540.367371	233.432465	575.061768	-484.128235	-95.488075	581.853027	-533.646851	260.554260	86.852631	-546.289978	-142.349976	104.571259	-500.612610	327.889709	1437.894531	-430.016785	-83.779373	1457.243774	-407.919556	122.259209	1459.898804	-400.504547	151.215393	1749.312500	-535.271179	424.441895	1163.090210	-473.721771	-215.513596	1202.524658	-427.828552	372.275574	864.720886	-356.959900	-161.490005	898.255981	-434.768738	96.547401	1055.992432	560.221985	18.088808	899.027832	554.070313	216.048340
-461.114502	226.215973	957.691589	-454.386047	-35.812794	959.669556	-540.367249	233.406357	575.030029	-484.173584	-95.513229	581.922607	-533.623474	260.554382	86.844177	-546.270081	-142.351944	104.557213	-500.672546	327.889709	1437.890137	-430.065674	-83.779869	1457.243896	-407.990173	122.247093	1459.907349	-400.520355	151.239868	1749.294800	-535.318726	424.419434	1163.078369	-473.677704	-215.646667	1202.540161	-427.896057	372.231476	864.686279	-357.001495	-161.494995	898.271790	-434.812347	96.525276	1056.005249	560.585510	18.390175	898.738281	554.268921	216.308655
-461.141541	226.134323	957.686768	-454.374481	-35.853786	959.716553	-540.354187	233.306366	575.021851	-484.221191	-95.486778	581.915588	-533.610474	260.567566	86.873993	-546.277283	-142.355362	104.512138	-500.752258	327.873199	1437.890625	-430.133118	-83.798088	1457.258911	-408.060822	122.245346	1459.906860	-400.547211	151.244919	1749.287354	-535.377014	424.394989	1163.062988	-473.795776	-215.538589	1202.540161	-427.974487	372.176575	864.694275	-357.020325	-161.467941	898.277954	-434.836884	96.486382	1056.030029	560.404114	18.184933	898.860718	554.190247	216.239456
-461.160736	226.176376	957.723694	-454.406281	-35.850857	959.720520	-540.402466	233.320969	575.040161	-484.325287	-95.553741	581.934875	-533.624268	260.570129	86.875557	-546.312744	-142.387878	104.531868	-500.809753	327.867859	1437.892822	-430.195984	-83.797836	1457.270386	-408.110596	122.208031	1459.909180	-400.570923	151.253525	1749.273438	-535.416016	424.360504	1163.047241	-473.852936	-215.539169	1202.535034	-428.032166	372.142426	864.689819	-357.087769	-161.490158	898.269348	-434.875427	96.495003	1056.053711	560.507202	18.185350	898.861206	554.257813	216.292114
-461.202728	226.185593	957.729370	-454.460602	-35.852688	959.733093	-540.444397	233.298111	575.036194	-484.332336	-95.520454	581.919006	-533.604065	260.550842	86.858879	-546.327271	-142.390442	104.539604	-500.864594	327.864716	1437.883911	-430.252106	-83.822861	1457.270020	-408.198761	122.207138	1459.894653	-400.602356	151.266495	1749.261108	-535.472839	424.338013	1163.047852	-473.807007	-215.682022	1202.570190	-428.068451	372.076508	864.683960	-357.093201	-161.443405	898.332275	-434.930023	96.499977	1056.064331	560.627563	18.151159	898.833923	554.441406	216.189011
-461.274872	226.146759	957.714355	-454.494263	-35.863312	959.740784	-540.460999	233.277618	574.998230	-484.345032	-95.489525	581.946472	-533.586609	260.545929	86.837975	-546.294373	-142.370041	104.516678	-500.960754	327.840363	1437.862671	-430.321289	-83.827583	1457.281860	-408.267365	122.211105	1459.906372	-400.624664	151.285370	1749.242676	-535.543518	424.304688	1163.035278	-473.890045	-215.744415	1202.601807	-428.170746	372.078400	864.636841	-357.383545	-161.680130	898.203857	-434.982788	96.487190	1056.060547	560.685913	18.257376	898.792175	554.340271	216.439529
-461.350128	226.136124	957.694214	-454.591064	-35.858143	959.717407	-540.495911	233.300735	575.009827	-484.446136	-95.613899	581.908386	-533.614990	260.553741	86.833443	-546.359497	-142.398758	104.520180	-501.024109	327.825043	1437.861572	-430.390808	-83.841240	1457.285156	-408.331757	122.206490	1459.886963	-400.651367	151.294235	1749.227173	-535.605103	424.303558	1163.035889	-473.926483	-215.714630	1202.583618	-428.236908	372.015869	864.615601	-357.168732	-161.444534	898.344971	-435.066620	96.481499	1056.038208	560.801636	18.280876	898.753723	554.400085	216.491257
-461.430908	226.163498	957.705933	-454.659271	-35.841328	959.682739	-540.572632	233.327606	575.006104	-484.425781	-95.541801	581.901489	-533.635010	260.552612	86.829002	-546.349976	-142.406097	104.477036	-501.102051	327.832428	1437.868408	-430.450165	-83.846237	1457.282593	-408.382355	122.200378	1459.886719	-400.610107	151.422714	1749.279297	-535.683960	424.247070	1163.004395	-473.977142	-215.716965	1202.603027	-428.295013	371.996582	864.603516	-357.164978	-161.399277	898.381226	-435.131042	96.487648	1056.024658	561.134644	17.993597	898.880676	555.012512	215.785538
-461.503448	226.141998	957.718262	-454.690948	-35.843353	959.692261	-540.567993	233.266144	574.985840	-484.453125	-95.586571	581.906982	-533.597534	260.527557	86.821129	-546.354675	-142.396362	104.508728	-501.189911	327.829346	1437.855591	-430.496735	-83.833015	1457.284180	-408.436371	122.188278	1459.861328	-400.710846	151.315445	1749.206665	-535.739929	424.255127	1163.015503	-474.103394	-215.558807	1202.581177	-428.328369	371.934235	864.625732	-357.182281	-161.412720	898.378296	-435.185120	96.478462	1056.036011	561.145386	18.166756	899.001282	554.865112	215.988663
-461.519379	226.119659	957.699463	-454.729187	-35.856487	959.692444	-540.600830	233.240219	575.014221	-484.437927	-95.551941	581.898010	-533.607056	260.556854	86.833923	-546.377441	-142.419785	104.493507	-501.217194	327.834198	1437.866089	-430.561768	-83.841911	1457.285156	-408.489075	122.185616	1459.867432	-400.663940	151.447540	1749.263550	-535.822754	424.193726	1163.018433	-474.080292	-215.738388	1202.582275	-428.366821	371.850800	864.647583	-357.199005	-161.352524	898.403137	-435.217804	96.465775	1056.027954	561.178406	18.427618	898.787476	554.834473	216.282501
-461.603210	226.103699	957.709106	-454.764130	-35.863083	959.703735	-540.635742	233.257965	575.012024	-484.611786	-95.834839	581.951660	-533.623596	260.566406	86.817986	-546.517883	-142.479660	104.536797	-501.275269	327.829834	1437.870117	-430.603180	-83.840149	1457.280762	-408.563538	122.179207	1459.860107	-400.693604	151.442093	1749.253052	-535.894836	424.157104	1162.996338	-474.145599	-215.747269	1202.573975	-428.401001	371.791382	864.656067	-357.223206	-161.366241	898.394470	-435.277191	96.459404	1056.038330	561.327759	18.616831	898.651367	554.929565	216.476852
-461.620636	226.114716	957.713745	-454.816925	-35.819218	959.700867	-540.678223	233.204865	574.997253	-484.636749	-95.827156	581.954102	-533.602722	260.559631	86.818481	-546.477112	-142.473053	104.531693	-501.321808	327.807068	1437.863159	-430.681641	-83.841827	1457.298706	-408.613617	122.156494	1459.854126	-400.717896	151.448807	1749.249756	-535.962463	424.161255	1162.993408	-474.170410	-215.749466	1202.580688	-428.447723	371.732758	864.681641	-357.260956	-161.361038	898.418701	-435.315643	96.481056	1056.040039	561.496460	18.738146	898.660645	555.012390	216.582886
-461.666565	226.126999	957.709839	-454.851044	-35.812389	959.699829	-540.761414	233.268661	575.023804	-484.652679	-95.828835	581.945068	-533.636414	260.552979	86.821129	-546.508484	-142.485703	104.548500	-501.373505	327.814972	1437.861694	-430.705902	-83.864700	1457.293457	-408.664276	122.182228	1459.858398	-400.740112	151.449188	1749.236572	-536.026123	424.113159	1162.983276	-474.296356	-215.606125	1202.552368	-428.471954	371.675995	864.693054	-357.262115	-161.312469	898.419739	-435.366089	96.492432	1056.040039	561.644348	18.856375	898.701477	555.076294	216.719315
-461.739258	226.136917	957.722229	-454.952271	-35.796608	959.686279	-540.802612	233.299561	575.022888	-484.684723	-95.848793	581.972412	-533.596252	260.561798	86.819283	-546.503052	-142.483246	104.527481	-501.446564	327.810242	1437.850342	-430.770477	-83.877869	1457.284668	-408.730286	122.169998	1459.835571	-400.760803	151.431686	1749.219971	-536.095032	424.128632	1162.969727	-474.253113	-215.742966	1202.568237	-428.504547	371.619568	864.679504	-357.292694	-161.325592	898.418640	-435.444489	96.493362	1056.037598	561.709717	18.963449	898.713562	555.133301	216.823898
-461.775574	226.136505	957.713318	-454.962738	-35.861332	959.701721	-540.851563	233.292435	575.007263	-484.591431	-95.592163	581.921448	-533.623169	260.560425	86.807472	-546.410278	-142.469254	104.495155	-501.491852	327.803253	1437.838989	-430.821136	-83.878769	1457.280884	-408.789398	122.164970	1459.799683	-400.782135	151.423706	1749.206421	-536.148743	424.111755	1162.944702	-474.304169	-215.792908	1202.588623	-428.557831	371.593292	864.678223	-357.586456	-161.527237	898.294189	-435.478729	96.471542	1056.043213	561.802063	19.073772	898.725708	555.188293	216.956467
-461.852997	226.124390	957.694824	-455.004700	-35.879097	959.702881	-540.896362	233.289642	574.977905	-484.529968	-95.474304	581.896851	-533.631042	260.550995	86.806740	-546.361206	-142.434036	104.479156	-501.544586	327.803497	1437.839844	-430.860931	-83.872749	1457.290527	-408.871368	122.166130	1459.783569	-400.869324	151.294144	1749.120117	-536.201111	424.118195	1162.945923	-474.327820	-215.794220	1202.587280	-428.625122	371.561066	864.668152	-357.618866	-161.560669	898.282288	-435.533539	96.467079	1056.033325	561.872681	19.200010	898.744690	555.268738	217.057602
-461.896729	226.121857	957.698792	-455.061951	-35.876801	959.675110	-540.946289	233.258194	574.995667	-484.593079	-95.463829	581.890686	-533.613831	260.552643	86.809395	-546.353394	-142.438782	104.456047	-501.592072	327.795135	1437.837891	-430.900940	-83.893974	1457.288086	-408.910461	122.188507	1459.775879	-400.880554	151.287521	1749.109863	-536.234863	424.095947	1162.926392	-474.351990	-215.786194	1202.571045	-428.682251	371.519623	864.655273	-357.654999	-161.540329	898.268005	-435.577515	96.454178	1056.020020	561.949707	19.300472	898.760010	555.315002	217.200241
-461.963684	226.153625	957.699951	-455.142242	-35.849243	959.645630	-540.941040	233.221817	574.991943	-484.587891	-95.368057	581.872986	-533.572876	260.537292	86.809792	-546.337769	-142.432922	104.451607	-501.643768	327.805847	1437.853882	-430.934631	-83.861084	1457.302612	-408.988007	122.172371	1459.775146	-400.887054	151.279755	1749.097778	-536.254883	424.114929	1162.928589	-474.391846	-215.781998	1202.545898	-428.727478	371.502747	864.651489	-357.666046	-161.540726	898.270874	-435.647369	96.471359	1056.005249	561.524109	19.681080	898.629333	555.372986	216.884552
-462.002991	226.134415	957.708435	-455.124237	-35.894291	959.687378	-540.999756	233.267136	575.007629	-484.630219	-95.406471	581.884827	-533.589600	260.535706	86.818573	-546.375732	-142.419495	104.451286	-501.808014	327.708252	1437.718384	-430.986603	-83.878387	1457.261108	-409.034821	122.183212	1459.772705	-400.896240	151.272018	1749.094727	-536.301270	424.157196	1162.917236	-474.419464	-215.750748	1202.551392	-428.772217	371.494659	864.654419	-357.720795	-161.533752	898.267639	-435.665344	96.456268	1056.031738	562.064514	19.490328	898.800720	555.439819	217.437347
-462.064270	226.171875	957.705688	-455.188568	-35.882286	959.658020	-541.034607	233.218613	575.017029	-484.898285	-95.773705	581.949158	-533.598633	260.537323	86.814026	-546.528137	-142.494537	104.514137	-501.911499	327.694946	1437.712280	-431.034363	-83.872437	1457.263550	-409.114471	122.190666	1459.752197	-400.914673	151.261566	1749.078857	-536.345886	424.155273	1162.915283	-474.448242	-215.753357	1202.551147	-428.827484	371.458069	864.658142	-357.756958	-161.546249	898.254028	-435.717224	96.471008	1056.013306	561.366333	20.050854	898.663757	555.338501	217.403992
-462.112854	226.176117	957.725464	-455.203430	-35.844627	959.691650	-541.109680	233.277206	575.004456	-484.582153	-95.238472	581.893494	-533.614075	260.539368	86.817909	-546.265686	-142.388702	104.437050	-501.950256	327.678040	1437.708130	-431.097839	-83.871460	1457.254028	-409.166260	122.187706	1459.762695	-400.931213	151.256363	1749.055542	-536.382813	424.146637	1162.917480	-474.480499	-215.738281	1202.536499	-428.881989	371.468323	864.661194	-357.787354	-161.528702	898.242126	-435.759430	96.499954	1056.042358	561.182922	20.244768	898.635986	555.334778	217.503540
-462.191559	226.157242	957.713806	-455.260803	-35.863655	959.705566	-541.088989	233.192093	574.983276	-484.578156	-95.253510	581.855774	-533.581421	260.535034	86.810997	-546.255188	-142.390747	104.453857	-502.022491	327.702148	1437.702515	-431.127991	-83.861168	1457.234131	-409.255768	122.191208	1459.748291	-400.949829	151.248337	1749.041138	-536.438782	424.144897	1162.914673	-474.556885	-215.715530	1202.515503	-428.946838	371.464233	864.645203	-357.838074	-161.534531	898.222961	-435.832916	96.492249	1056.044556	561.245667	20.339819	898.648499	555.366638	217.648438
-462.231750	226.214294	957.717834	-455.331909	-35.833401	959.664917	-541.188721	233.316528	575.007385	-484.587860	-95.269196	581.843323	-533.653259	260.544983	86.820015	-546.239990	-142.406052	104.450356	-502.105530	327.699738	1437.717163	-431.188080	-83.862839	1457.218872	-409.309662	122.198402	1459.746704	-400.902649	151.367508	1749.101685	-536.515015	424.133881	1162.908203	-474.587769	-215.722198	1202.493774	-428.998932	371.464050	864.637085	-357.883942	-161.533524	898.193359	-435.886719	96.516518	1056.026123	562.179260	19.937061	898.810791	555.540283	217.969147
-462.266968	226.212952	957.724731	-455.366150	-35.839863	959.675476	-541.191589	233.314377	574.996033	-484.650543	-95.355026	581.866882	-533.633484	260.537933	86.814163	-546.299744	-142.438339	104.458138	-502.186401	327.695404	1437.713013	-431.239929	-83.851929	1457.204956	-409.378326	122.206284	1459.736206	-400.998688	151.239426	1749.008667	-536.578613	424.110229	1162.890747	-474.636414	-215.702240	1202.463379	-429.038300	371.458221	864.638611	-357.941071	-161.542297	898.171875	-435.930054	96.513802	1056.036865	561.530762	20.448322	898.750061	555.442017	217.942062
-462.296051	226.205063	957.710999	-455.385895	-35.840900	959.680786	-541.215942	233.252274	574.993469	-484.626129	-95.322060	581.828552	-533.625732	260.537048	86.808472	-546.272888	-142.419937	104.453400	-502.248199	327.717834	1437.722534	-431.293640	-83.852242	1457.181152	-409.454376	122.218506	1459.719238	-401.035706	151.240494	1748.998535	-536.652649	424.084137	1162.899658	-474.687836	-215.673416	1202.437134	-429.092316	371.471283	864.635254	-357.988586	-161.519531	898.139465	-435.960571	96.517120	1056.034058	561.482910	20.604797	898.775574	555.432739	218.096451
-462.341644	226.216003	957.713623	-455.441956	-35.805424	959.676819	-541.273743	233.346863	574.998718	-484.681366	-95.383965	581.862427	-533.661255	260.541870	86.815666	-546.310608	-142.426697	104.461060	-502.325104	327.725067	1437.697510	-431.329285	-83.837517	1457.157837	-409.514954	122.217163	1459.712769	-400.995819	151.359406	1749.052734	-536.734924	424.110748	1162.910522	-474.747314	-215.664108	1202.417358	-429.166260	371.492371	864.625610	-358.059296	-161.535843	898.120361	-436.015717	96.536987	1056.034424	561.959961	20.468132	898.851929	555.517395	218.429520
-462.355255	226.226212	957.709839	-455.466766	-35.794884	959.683899	-541.291565	233.311432	575.001282	-484.655121	-95.326210	581.866699	-533.653625	260.544556	86.806725	-546.275940	-142.410858	104.433876	-502.393036	327.744354	1437.709595	-431.381805	-83.828659	1457.160156	-409.585510	122.226852	1459.696899	-401.103546	151.245224	1748.973511	-536.837585	424.085358	1162.882935	-474.802948	-215.651489	1202.422363	-429.208099	371.496429	864.641113	-358.121033	-161.536255	898.097534	-436.036652	96.550377	1056.036377	561.911194	20.699114	898.883179	555.505615	218.651367
-462.404694	226.227325	957.723511	-455.518066	-35.779549	959.689026	-541.320862	233.308411	575.006042	-484.702698	-95.306992	581.850098	-533.640869	260.556244	86.797302	-546.250793	-142.398178	104.474304	-502.457275	327.738007	1437.699585	-431.456665	-83.820015	1457.171509	-409.656830	122.238602	1459.707031	-401.146240	151.240692	1748.963867	-536.926086	424.105042	1162.895508	-474.832733	-215.569397	1202.381958	-429.254486	371.501740	864.634705	-357.948822	-161.295380	898.230652	-436.095032	96.555130	1056.047729	561.773682	20.872978	898.876099	555.465271	218.887604
-462.445496	226.214401	957.720276	-455.524628	-35.808773	959.695068	-541.320374	233.291245	574.976624	-484.707977	-95.297058	581.904663	-533.654236	260.574615	86.809372	-546.274963	-142.397354	104.474281	-502.557892	327.734741	1437.687378	-431.506958	-83.830147	1457.163940	-409.734863	122.252647	1459.695068	-401.201019	151.261078	1748.958496	-537.015747	424.094727	1162.877930	-474.918762	-215.546417	1202.377563	-429.318146	371.536377	864.642944	-357.965393	-161.248306	898.257874	-436.121277	96.540344	1056.049683	561.656006	21.019266	898.832886	555.459412	219.134277
-462.490814	226.215530	957.730774	-455.578766	-35.795036	959.704773	-541.359131	233.296951	574.979370	-484.782318	-95.322655	581.870850	-533.649353	260.574280	86.809875	-546.326660	-142.402756	104.459526	-502.621704	327.743500	1437.688843	-431.564423	-83.824402	1457.148438	-409.793610	122.259064	1459.713867	-401.257324	151.257751	1748.951538	-537.112976	424.104492	1162.886108	-474.991211	-215.558838	1202.377808	-429.399414	371.542511	864.640076	-358.046173	-161.222504	898.253052	-436.172791	96.546753	1056.060181	561.578735	21.167412	898.786621	555.456116	219.386185
-462.534546	226.214188	957.724792	-455.608917	-35.752205	959.692627	-541.343384	233.257690	574.965637	-484.747681	-95.240028	581.875183	-533.605774	260.534637	86.807564	-546.283813	-142.390930	104.441338	-502.573059	327.850922	1437.820557	-431.633606	-83.817688	1457.153931	-409.860474	122.249161	1459.689575	-401.311096	151.270599	1748.948486	-537.183533	424.074585	1162.890137	-475.049744	-215.546738	1202.340454	-429.458282	371.538422	864.635437	-358.138702	-161.206238	898.234070	-436.212128	96.566551	1056.051636	561.527588	21.393236	898.786072	555.411011	219.588684
-462.567444	226.213577	957.725220	-455.616730	-35.758644	959.693542	-541.371521	233.306625	574.977478	-484.757446	-95.237610	581.850647	-533.626831	260.553040	86.824860	-546.264832	-142.397217	104.428192	-502.761078	327.742462	1437.680054	-431.686554	-83.832100	1457.140625	-409.927765	122.243637	1459.698486	-401.369873	151.284256	1748.945801	-537.273315	424.148621	1162.880127	-475.137573	-215.523178	1202.350952	-429.527161	371.587799	864.654419	-358.204987	-161.180725	898.237793	-436.230225	96.565407	1056.051758	561.448792	21.631893	898.802795	555.387695	219.786667
-462.600342	226.198334	957.720398	-455.625183	-35.784740	959.694214	-541.408203	233.317871	574.983704	-484.809875	-95.247452	581.839905	-533.657227	260.561890	86.819923	-546.303772	-142.413300	104.433708	-502.713409	327.852661	1437.801392	-431.749023	-83.813896	1457.144287	-409.990784	122.239937	1459.689575	-401.427490	151.306198	1748.937134	-537.327942	424.125336	1162.909912	-475.212891	-215.533844	1202.333984	-429.604248	371.613525	864.644165	-358.293091	-161.164261	898.239197	-436.260132	96.548630	1056.051880	561.334473	21.903046	898.790894	555.321838	220.011124
-462.623505	226.281677	957.744873	-455.714539	-35.733387	959.669617	-541.424438	233.370117	574.995422	-484.810822	-95.241402	581.825867	-533.669189	260.562317	86.824219	-546.293701	-142.406418	104.429100	-502.890930	327.746216	1437.648438	-431.808167	-83.831383	1457.153931	-410.045776	122.245667	1459.689087	-401.490051	151.309692	1748.930664	-537.402710	424.187073	1162.881470	-475.292297	-215.506363	1202.360474	-429.679871	371.625244	864.622681	-358.391235	-161.141266	898.233582	-436.312225	96.591919	1056.051147	561.186584	22.135138	898.756531	555.264282	220.249939
-462.662384	226.293747	957.739014	-455.733704	-35.754990	959.671082	-541.424377	233.361145	574.959473	-484.794159	-95.209190	581.847229	-533.669983	260.575745	86.814430	-546.274170	-142.392502	104.428505	-502.836487	327.871552	1437.797241	-431.873627	-83.819878	1457.161011	-410.121216	122.257309	1459.693970	-401.554535	151.340668	1748.927002	-537.453247	424.200928	1162.901978	-475.357330	-215.546463	1202.370483	-429.764587	371.651917	864.625610	-358.480103	-161.099380	898.251038	-436.344940	96.591339	1056.049683	561.092285	22.416250	898.774170	555.214417	220.555237
-462.702148	226.274002	957.747498	-455.771576	-35.745548	959.678223	-541.400452	233.352661	574.963135	-484.811096	-95.187134	581.882935	-533.644226	260.567322	86.788162	-546.253174	-142.381531	104.431068	-502.903717	327.862518	1437.772095	-431.957642	-83.826942	1457.159180	-410.185852	122.260208	1459.685669	-401.624359	151.360474	1748.916992	-537.522644	424.208862	1162.887207	-475.442535	-215.518158	1202.373291	-429.836731	371.697083	864.604248	-358.562775	-161.071930	898.258423	-436.390747	96.585838	1056.059204	560.947021	22.712931	898.740967	555.152100	220.797333
-462.714569	226.297882	957.739624	-455.785004	-35.736992	959.677490	-541.396729	233.347534	574.969788	-484.828552	-95.139236	581.890076	-533.651489	260.568024	86.787262	-546.254028	-142.370804	104.427994	-502.973206	327.842499	1437.755371	-432.007721	-83.824127	1457.177368	-410.268036	122.248413	1459.690674	-401.624237	151.501694	1748.981934	-537.585449	424.226715	1162.871704	-475.518127	-215.524780	1202.380493	-429.933289	371.768585	864.585083	-358.660248	-161.014969	898.280518	-436.417297	96.604195	1056.058105	560.754761	22.959604	898.740967	555.084717	221.046219
-462.740601	226.334671	957.766907	-455.848724	-35.679985	959.683716	-541.392517	233.343094	574.969238	-484.858154	-95.087013	581.873108	-533.639221	260.567291	86.786942	-546.247986	-142.370728	104.407784	-503.016541	327.852417	1437.767456	-432.070190	-83.830643	1457.170654	-410.318359	122.252464	1459.708008	-401.696960	151.518677	1748.976807	-537.648682	424.239014	1162.878296	-475.600616	-215.506790	1202.389038	-430.004303	371.786346	864.579956	-358.751984	-161.001404	898.277344	-436.470459	96.639908	1056.076904	560.633911	23.152653	898.733826	555.115967	220.759293
-462.789032	226.324066	957.771667	-455.873291	-35.679108	959.678345	-541.377441	233.311371	574.958191	-484.892609	-95.107437	581.857910	-533.620850	260.587494	86.793266	-546.215271	-142.372101	104.405228	-503.076355	327.841003	1437.762939	-432.158173	-83.843346	1457.156128	-410.392395	122.241821	1459.702515	-401.772705	151.542267	1748.971436	-537.729614	424.230621	1162.885742	-475.678406	-215.509323	1202.375488	-430.099579	371.838684	864.559814	-358.847504	-160.984421	898.250061	-436.512939	96.633255	1056.078003	560.421265	23.417297	898.723206	555.087524	221.009186
-462.818451	226.320023	957.739929	-455.876404	-35.697495	959.673523	-541.377625	233.343414	574.945129	-484.939636	-95.103004	581.889038	-533.605103	260.581757	86.802391	-546.222168	-142.380066	104.383049	-503.128723	327.837280	1437.770996	-432.208588	-83.829826	1457.158203	-410.456757	122.228828	1459.699829	-401.845886	151.565094	1748.958984	-537.796509	424.224579	1162.880249	-475.739166	-215.489105	1202.334106	-430.199341	371.873016	864.554016	-358.916107	-160.947006	898.251343	-436.529816	96.634239	1056.059692	560.082153	23.868401	898.707825	554.930603	221.878403
-462.860779	226.332275	957.731689	-455.920685	-35.710487	959.684021	-541.382080	233.332947	574.943665	-485.010254	-95.143311	581.871277	-533.608826	260.585907	86.795334	-546.231873	-142.383820	104.385063	-503.189362	327.852875	1437.756104	-432.281555	-83.840485	1457.157593	-410.516937	122.238548	1459.713013	-401.920227	151.590439	1748.949829	-537.848877	424.217957	1162.868896	-475.848602	-215.469482	1202.336548	-430.289246	371.928864	864.539307	-359.020752	-160.935135	898.214661	-436.579712	96.640358	1056.062256	559.789185	24.185913	898.708923	554.839722	222.216690
-462.919708	226.349976	957.728271	-456.007141	-35.679451	959.657349	-541.424927	233.341278	574.939819	-484.984344	-95.054939	581.872498	-533.621643	260.585938	86.776962	-546.199951	-142.362717	104.365883	-503.273010	327.835388	1437.751221	-432.332947	-83.836685	1457.159180	-410.581787	122.253311	1459.700684	-401.986908	151.602966	1748.952026	-537.918152	424.231171	1162.871948	-475.902985	-215.458755	1202.323730	-430.400513	371.991760	864.516602	-359.092072	-160.952133	898.195557	-436.647430	96.653877	1056.046265	559.482910	24.562254	898.678528	554.719788	222.531342
-462.937836	226.364243	957.740601	-456.038025	-35.682816	959.658875	-541.438599	233.354889	574.947388	-484.990479	-95.059898	581.898560	-533.611267	260.584167	86.777748	-546.212769	-142.342758	104.379860	-503.345612	327.840637	1437.737671	-432.425781	-83.825935	1457.141479	-410.634399	122.233299	1459.723877	-402.062012	151.630188	1748.954712	-537.996094	424.224762	1162.877197	-475.972900	-215.501160	1202.364624	-430.431580	371.997498	864.568787	-359.434540	-161.138657	898.063293	-436.678864	96.653954	1056.054932	559.203674	24.898205	898.682495	554.643127	222.855118
-462.967285	226.368698	957.735840	-456.070404	-35.691689	959.662964	-541.428528	233.334412	574.954468	-485.063904	-95.086349	581.893738	-533.625671	260.591888	86.788818	-546.297974	-142.360641	104.393608	-503.402344	327.843231	1437.751709	-432.477570	-83.839165	1457.148682	-410.700043	122.249626	1459.721313	-402.143768	151.646973	1748.954102	-538.074890	424.221802	1162.883545	-476.060089	-215.463074	1202.356445	-430.539886	372.037323	864.558777	-359.525452	-161.139954	898.046875	-436.727997	96.654282	1056.058716	558.900391	25.245512	898.688171	554.541748	223.274826
-462.982727	226.383545	957.730042	-456.121094	-35.691036	959.675232	-541.410645	233.293335	574.945923	-485.067108	-95.059639	581.898682	-533.570801	260.580780	86.791931	-546.261475	-142.365158	104.386047	-503.498383	327.854187	1437.746948	-432.530151	-83.827469	1457.156006	-410.767456	122.257912	1459.730347	-402.211395	151.660110	1748.952881	-538.151001	424.241394	1162.896484	-476.139954	-215.442856	1202.337524	-430.617126	372.068878	864.573059	-359.598907	-161.129776	898.040161	-436.766388	96.665459	1056.063232	558.670532	25.461405	898.694946	554.596924	223.109512
-463.035004	226.385742	957.745728	-456.186401	-35.689457	959.688904	-541.452209	233.301544	574.948425	-485.086212	-95.021721	581.887756	-533.591553	260.579529	86.786148	-546.250061	-142.359665	104.338440	-503.566162	327.854218	1437.761963	-432.605194	-83.822906	1457.122314	-410.830139	122.248878	1459.719849	-402.294434	151.669846	1748.949951	-538.240173	424.228546	1162.883057	-476.187622	-215.489487	1202.342529	-430.738647	372.116394	864.545593	-359.685944	-161.120422	898.026489	-436.832184	96.665314	1056.079590	558.401306	25.791309	898.689331	554.553101	223.518402
-463.088074	226.392624	957.747620	-456.214417	-35.689369	959.696533	-541.534119	233.344559	574.933533	-485.138275	-95.052963	581.910583	-533.622070	260.585968	86.775772	-546.273071	-142.374008	104.349335	-503.620056	327.866333	1437.763062	-432.660980	-83.827759	1457.120117	-410.875122	122.265709	1459.711670	-402.366608	151.672501	1748.952393	-538.302063	424.239014	1162.895142	-476.263428	-215.496460	1202.323730	-430.791473	372.149658	864.561340	-359.733734	-161.104080	898.019592	-436.876099	96.672966	1056.085083	557.999939	26.265053	898.693115	554.344788	224.403809
-463.118256	226.403275	957.734192	-456.292389	-35.674187	959.669189	-541.564758	233.341354	574.938049	-485.188751	-95.056580	581.883179	-533.629150	260.565186	86.784767	-546.283264	-142.387222	104.342499	-503.693024	327.887970	1437.752563	-432.720123	-83.826736	1457.105469	-410.944672	122.277382	1459.717285	-402.431549	151.676422	1748.954102	-538.369934	424.286285	1162.904785	-476.324249	-215.453934	1202.289063	-430.885986	372.168945	864.542358	-359.798798	-161.120056	897.996643	-436.933136	96.676514	1056.065430	557.656494	26.662411	898.669250	554.191772	224.894592
-463.184296	226.406769	957.750122	-456.326294	-35.674587	959.670349	-541.615234	233.417252	574.951538	-485.489960	-95.456757	581.982422	-533.634644	260.588959	86.799240	-546.493652	-142.476089	104.415436	-503.741913	327.892181	1437.766968	-432.783997	-83.810905	1457.101318	-410.992188	122.290436	1459.729492	-402.492950	151.676224	1748.956299	-538.440796	424.316406	1162.909912	-476.463745	-215.344345	1202.272583	-430.975098	372.187592	864.549377	-359.860931	-161.115601	897.984619	-436.981354	96.675377	1056.073608	557.367310	27.002712	898.687439	554.063660	225.308884
-463.188324	226.428650	957.746033	-456.364349	-35.672310	959.677490	-541.606873	233.364807	574.937195	-485.328735	-95.161705	581.920654	-533.601440	260.585144	86.795387	-546.282166	-142.412735	104.369850	-503.816040	327.891785	1437.740234	-432.839508	-83.808128	1457.106934	-411.062256	122.288109	1459.733032	-402.561157	151.684784	1748.964355	-538.521606	424.338928	1162.917725	-476.456604	-215.442261	1202.316284	-431.041504	372.234619	864.551208	-359.922943	-161.111435	897.996399	-437.017609	96.688217	1056.078735	557.066040	27.390327	898.673462	553.923340	225.649384
-463.232025	226.474487	957.770508	-456.409424	-35.673504	959.691284	-541.674316	233.415085	574.961853	-485.374878	-95.118240	581.944702	-533.643005	260.588867	86.780159	-546.325867	-142.413406	104.352371	-503.864471	327.897614	1437.763428	-432.896149	-83.788628	1457.101318	-411.124420	122.301598	1459.757935	-402.637329	151.680374	1748.968628	-538.582581	424.358063	1162.925049	-476.505615	-215.434998	1202.316772	-431.114410	372.243866	864.570801	-359.977631	-161.112869	897.998352	-437.070251	96.706017	1056.099854	556.844727	27.638668	898.664001	553.931030	225.515182
-463.313232	226.463120	957.755371	-456.459106	-35.678680	959.696472	-541.687500	233.383774	574.938538	-485.403076	-95.158203	581.946838	-533.623901	260.585510	86.765503	-546.313110	-142.401001	104.367165	-503.949310	327.900208	1437.753296	-432.965088	-83.779877	1457.119751	-411.181061	122.312912	1459.762695	-402.693726	151.694305	1748.968750	-538.657410	424.386078	1162.939941	-476.557190	-215.416718	1202.295410	-431.172302	372.239990	864.569641	-359.768127	-160.894196	898.152893	-437.139282	96.707985	1056.095581	556.527588	28.012568	898.635742	553.803833	225.871841
-463.370667	226.485626	957.758911	-456.547150	-35.664047	959.674927	-541.739441	233.403366	574.951111	-485.458191	-95.165207	581.969543	-533.654297	260.589935	86.766342	-546.276611	-142.394211	104.356041	-503.998444	327.901764	1437.776245	-433.035645	-83.769890	1457.109497	-411.233337	122.326706	1459.774780	-402.760406	151.685486	1748.974854	-538.729431	424.416840	1162.965454	-476.611206	-215.397095	1202.302734	-431.238953	372.259186	864.592224	-359.775452	-160.846924	898.180664	-437.209564	96.714600	1056.086182	556.204773	28.456671	898.635803	553.519043	226.650314
-463.414124	226.479126	957.758423	-456.603607	-35.667202	959.686646	-541.742065	233.408844	574.947937	-485.531555	-95.181862	581.958374	-533.648376	260.589050	86.766907	-546.380371	-142.419617	104.339600	-504.079803	327.902496	1437.773438	-433.093414	-83.756363	1457.108765	-411.299957	122.323570	1459.778809	-402.828430	151.690216	1748.967529	-538.807556	424.430511	1162.964722	-476.676239	-215.410599	1202.294312	-431.292572	372.264496	864.593506	-359.863953	-160.881683	898.177002	-437.265167	96.713043	1056.093018	555.814392	28.891775	898.672607	553.295349	226.970078
-463.459106	226.487274	957.762207	-456.667877	-35.668270	959.698975	-541.755920	233.427338	574.916199	-485.617188	-95.217255	581.949768	-533.639038	260.584015	86.774010	-546.425232	-142.440308	104.343399	-504.118530	327.928986	1437.785278	-433.158813	-83.763573	1457.100830	-411.354584	122.335686	1459.767578	-402.885071	151.698318	1748.960938	-538.866333	424.472198	1162.994873	-476.725922	-215.419632	1202.323486	-431.356354	372.291504	864.609314	-359.898590	-160.876251	898.179749	-437.326294	96.717880	1056.102661	555.533569	29.311678	898.644470	553.127197	227.373611
-463.515869	226.494659	957.767761	-456.699951	-35.668274	959.710083	-541.776428	233.449310	574.913757	-485.672546	-95.213150	581.951355	-533.646667	260.584961	86.775627	-546.368469	-142.433105	104.347153	-504.182526	327.927032	1437.788818	-433.220123	-83.753281	1457.094238	-411.411346	122.340614	1459.781006	-402.953247	151.701752	1748.961426	-538.906677	424.479034	1162.996216	-476.768433	-215.442444	1202.314941	-431.403595	372.299530	864.628662	-359.948853	-160.891907	898.176270	-437.369659	96.725761	1056.110596	555.289429	29.649832	898.621643	553.016602	227.664413
-463.593140	226.478195	957.756348	-456.811035	-35.656876	959.689575	-541.787292	233.406891	574.911011	-485.713776	-95.233757	581.966553	-533.637634	260.583893	86.771881	-546.421753	-142.451294	104.337311	-504.218506	327.939758	1437.794800	-433.283447	-83.742035	1457.107178	-411.460358	122.351555	1459.792236	-403.023102	151.710159	1748.952881	-538.971619	424.494232	1163.015991	-476.842010	-215.473572	1202.346924	-431.447968	372.305725	864.626099	-360.272552	-161.140427	898.030884	-437.457794	96.717209	1056.093384	555.014648	30.091032	898.617554	552.859253	228.015045
-463.630615	226.462967	957.755249	-456.780273	-35.688328	959.717285	-541.812744	233.399658	574.913940	-485.802246	-95.280823	581.984375	-533.659180	260.590729	86.765015	-546.409973	-142.458969	104.325058	-504.289307	327.934113	1437.814331	-433.364258	-83.736290	1457.111450	-411.519592	122.383865	1459.801880	-403.162811	151.591125	1748.878540	-539.005188	424.491028	1163.007080	-476.863739	-215.422577	1202.354980	-431.468353	372.343048	864.632935	-360.043976	-160.909424	898.202637	-437.472656	96.710121	1056.109131	554.867920	30.373592	898.567383	552.712097	228.464600
-463.696716	226.479462	957.774780	-456.871429	-35.673347	959.705994	-541.833984	233.417923	574.916138	-485.874115	-95.329086	582.022766	-533.643188	260.592499	86.772148	-546.463257	-142.469818	104.337006	-504.349609	327.939667	1437.828735	-433.431091	-83.722229	1457.131714	-411.565674	122.380180	1459.826782	-403.227051	151.597000	1748.883545	-539.062195	424.514160	1163.012329	-476.909332	-215.440369	1202.344116	-431.536072	372.361633	864.647095	-360.062256	-160.894882	898.208191	-437.546967	96.712334	1056.112427	554.769043	30.689013	898.493835	552.575195	228.915115
-463.742432	226.481796	957.767883	-456.930420	-35.657566	959.704895	-541.871033	233.370819	574.911926	-485.910065	-95.313614	582.003906	-533.634277	260.587402	86.762093	-546.460938	-142.464661	104.341583	-504.419250	327.945465	1437.822632	-433.485382	-83.708488	1457.145752	-411.625183	122.390739	1459.835571	-403.235046	151.731140	1748.946045	-539.122314	424.522949	1163.033325	-476.963593	-215.392670	1202.352051	-431.564545	372.359711	864.643066	-360.098053	-160.920074	898.230591	-437.605469	96.722313	1056.109863	554.495728	31.067568	898.472595	552.392395	229.273788
-463.780457	226.475372	957.774963	-456.954865	-35.667290	959.711792	-541.874146	233.368195	574.904419	-485.976776	-95.351395	581.990295	-533.605530	260.583099	86.761887	-546.509644	-142.501816	104.312294	-504.465424	327.945679	1437.818481	-433.545074	-83.710503	1457.146240	-411.678955	122.388039	1459.841675	-403.381989	151.620560	1748.876343	-539.155884	424.502686	1163.013550	-477.013275	-215.371292	1202.362671	-431.579651	372.381165	864.641113	-360.134430	-160.897156	898.238586	-437.654205	96.714912	1056.120850	554.343994	31.323496	898.406738	552.377319	229.239304
-463.827881	226.473373	957.771790	-457.001709	-35.683743	959.716003	-541.925659	233.418686	574.888977	-485.943787	-95.290802	581.987732	-533.650208	260.605042	86.779358	-546.438416	-142.483063	104.283539	-504.525482	327.959564	1437.829468	-433.606903	-83.705948	1457.128906	-411.717285	122.404083	1459.876831	-403.387848	151.754944	1748.930420	-539.198364	424.510773	1163.020752	-477.052399	-215.370071	1202.350220	-431.616547	372.389313	864.649414	-360.179260	-160.946182	898.212830	-437.703369	96.708351	1056.121826	554.108215	31.764301	898.377625	552.055359	230.041245
-463.911591	226.472443	957.783142	-457.074005	-35.663700	959.693115	-541.948669	233.356064	574.881714	-486.000702	-95.285965	581.997131	-533.635254	260.603668	86.774231	-546.466064	-142.494522	104.286049	-504.571960	327.956207	1437.834229	-433.674469	-83.696396	1457.145142	-411.784912	122.418365	1459.881104	-403.540863	151.641998	1748.851318	-539.241150	424.507477	1163.036377	-477.177826	-215.255188	1202.346069	-431.649750	372.401794	864.665161	-360.216858	-160.924530	898.220703	-437.774536	96.706467	1056.114624	553.875977	32.123196	898.344727	551.829773	230.520416
-463.949677	226.465897	957.781128	-457.142578	-35.675873	959.702087	-541.953308	233.385147	574.881775	-486.047455	-95.348885	581.972290	-533.610291	260.599670	86.776688	-546.469849	-142.511719	104.310120	-504.612305	327.962555	1437.843018	-433.753143	-83.677383	1457.154297	-411.831085	122.415695	1459.902222	-403.625153	151.654587	1748.852295	-539.265015	424.497406	1163.028076	-477.171722	-215.320892	1202.335938	-431.661194	372.423187	864.664734	-360.233307	-160.934967	898.234192	-437.845215	96.698082	1056.122192	553.729492	32.379890	898.341797	551.745728	230.471344
-464.005798	226.430908	957.770386	-457.195801	-35.688568	959.712708	-541.969971	233.385452	574.864624	-486.059753	-95.351402	581.995361	-533.647705	260.627991	86.765533	-546.499634	-142.520218	104.323006	-504.687836	327.961273	1437.835083	-433.818054	-83.672920	1457.166748	-411.880585	122.417198	1459.924316	-403.711212	151.669662	1748.857666	-539.322388	424.506104	1163.044556	-477.208588	-215.301483	1202.361206	-431.693420	372.423248	864.663513	-360.266388	-160.952698	898.241150	-437.909027	96.682327	1056.124146	553.563904	32.727856	898.318604	551.474792	230.842041
-464.069733	226.408722	957.760559	-457.253021	-35.683201	959.714355	-541.964172	233.292328	574.854370	-486.083649	-95.381973	581.993591	-533.631226	260.602875	86.749336	-546.510559	-142.524353	104.326363	-504.758850	327.959564	1437.827637	-433.879333	-83.665527	1457.182251	-411.947784	122.422897	1459.942505	-403.786194	151.703430	1748.846313	-539.347900	424.516541	1163.035645	-477.268982	-215.294922	1202.378906	-431.711121	372.432953	864.665100	-360.296722	-160.952454	898.251465	-437.975647	96.678764	1056.121338	553.189575	33.225994	898.361877	551.161133	230.999084
-464.106384	226.393524	957.770203	-457.255981	-35.744492	959.731323	-541.942322	233.267029	574.857056	-486.207275	-95.474785	582.049133	-533.605652	260.622192	86.755730	-546.566956	-142.521484	104.321632	-504.821625	327.949829	1437.836548	-433.953979	-83.661438	1457.194580	-412.000519	122.427841	1459.967773	-403.867462	151.711853	1748.836304	-539.386597	424.508240	1163.026367	-477.303070	-215.262024	1202.374268	-431.713226	372.420502	864.662048	-360.307495	-160.937439	898.263916	-438.011414	96.645515	1056.138306	553.151123	33.457047	898.260437	550.801941	231.065216
-464.163666	226.360474	957.760559	-457.292389	-35.768318	959.726868	-541.975159	233.198654	574.800659	-486.166809	-95.408478	582.046875	-533.598206	260.598633	86.741333	-546.525574	-142.514450	104.297615	-504.907410	327.945313	1437.813965	-434.004761	-83.657967	1457.183228	-412.058289	122.443359	1459.991577	-403.879578	151.855087	1748.904907	-539.428284	424.506134	1162.995972	-477.368988	-215.254364	1202.375610	-431.707214	372.415619	864.674194	-360.352356	-160.953735	898.268127	-438.072601	96.620499	1056.134521	552.917725	33.884090	898.234253	550.546143	232.076096
-464.215149	226.357635	957.769226	-457.366272	-35.754372	959.706299	-541.982056	233.218887	574.810852	-486.239685	-95.410286	582.011780	-533.568726	260.593506	86.742813	-546.574890	-142.557220	104.304359	-504.995758	327.928223	1437.796021	-434.079620	-83.631386	1457.192139	-412.089783	122.423981	1460.011353	-404.032959	151.747299	1748.822144	-539.447571	424.495758	1162.983765	-477.405945	-215.245392	1202.371582	-431.714203	372.411377	864.679688	-360.379761	-160.929611	898.275879	-438.135254	96.613373	1056.128784	552.807068	34.142620	898.227173	550.315491	231.811844
-464.267365	226.371460	957.767944	-457.420929	-35.759979	959.716125	-542.014526	233.193436	574.814209	-486.320129	-95.465546	582.007507	-533.578979	260.591248	86.734589	-546.606567	-142.572540	104.297821	-505.073090	327.922699	1437.790771	-434.137939	-83.643311	1457.199463	-412.150513	122.439590	1460.030518	-404.111755	151.777084	1748.809082	-539.496887	424.493958	1162.972656	-477.455383	-215.261215	1202.388672	-431.710358	372.379639	864.681152	-360.401306	-160.920792	898.283386	-438.197418	96.621063	1056.135010	552.658813	34.474316	898.207214	550.144897	232.266220
-464.309296	226.357681	957.776917	-457.473846	-35.743542	959.720886	-542.002747	233.089081	574.793762	-486.275177	-95.366615	581.990417	-533.534973	260.585419	86.725990	-546.521118	-142.550293	104.247826	-505.160614	327.928802	1437.792969	-434.203308	-83.640610	1457.198242	-412.184540	122.445023	1460.051514	-404.200775	151.799576	1748.796631	-539.540100	424.477875	1162.969849	-477.469421	-215.291458	1202.414063	-431.705017	372.379608	864.675293	-360.459961	-160.924393	898.307312	-438.251465	96.619873	1056.143433	552.495605	34.828732	898.161072	549.924133	232.634628
-464.361908	226.377914	957.780396	-457.548035	-35.731541	959.700562	-542.019226	233.149765	574.806824	-486.513306	-95.683617	582.035156	-533.543945	260.586426	86.731026	-546.714050	-142.628754	104.314537	-505.234131	327.925507	1437.779541	-434.252869	-83.643501	1457.218750	-412.242920	122.443970	1460.078369	-404.210175	151.951340	1748.855103	-539.557617	424.484009	1162.964355	-477.510223	-215.308777	1202.410034	-431.718781	372.388184	864.696960	-360.461517	-160.915863	898.325928	-438.314270	96.625259	1056.135132	552.353149	35.163410	898.167114	549.569153	232.814056
-464.411224	226.323792	957.771667	-457.606110	-35.740292	959.712463	-542.038635	233.075439	574.804688	-486.463684	-95.530724	582.006042	-533.519348	260.587433	86.730354	-546.663696	-142.606735	104.256195	-505.293243	327.927582	1437.781738	-434.299652	-83.627029	1457.251587	-412.273956	122.442108	1460.105103	-404.300446	151.982346	1748.857300	-539.587708	424.470459	1162.962891	-477.534729	-215.319275	1202.433716	-431.702545	372.376251	864.718567	-360.511566	-160.912354	898.357117	-438.371887	96.600853	1056.137451	552.111389	35.595131	898.151367	549.149597	233.625427
-464.443665	226.358490	957.791565	-457.643158	-35.744793	959.714050	-542.056702	233.080521	574.799927	-486.427460	-95.419891	582.006165	-533.523499	260.573242	86.734741	-546.565063	-142.579071	104.237053	-505.366699	327.914673	1437.775391	-434.363556	-83.629189	1457.258545	-412.314850	122.454971	1460.142822	-404.381073	152.006851	1748.859253	-539.627991	424.455658	1162.950073	-477.548828	-215.346573	1202.456421	-431.717651	372.351929	864.704895	-360.521240	-160.895645	898.383118	-438.417664	96.608292	1056.150879	551.930359	35.968327	898.138672	548.869141	233.993790
-464.481598	226.284546	957.794189	-457.645905	-35.810314	959.729675	-541.942627	232.889145	574.762024	-486.628571	-95.713875	582.045959	-533.400879	260.571472	86.716492	-546.731934	-142.666321	104.282654	-505.441956	327.901428	1437.810669	-434.398560	-83.620789	1457.278809	-412.360992	122.466301	1460.176514	-404.472961	152.048828	1748.861450	-539.664795	424.465729	1162.940186	-477.589691	-215.349228	1202.478516	-431.754089	372.348633	864.695801	-360.567871	-160.888992	898.407898	-438.454163	96.546066	1056.163696	551.772461	36.291626	898.102844	548.668213	234.261230
-464.517975	226.287842	957.792358	-457.697754	-35.818214	959.745789	-541.951355	232.913773	574.764893	-486.690094	-95.752007	582.105286	-533.430176	260.580597	86.725060	-546.755188	-142.664963	104.289276	-505.522278	327.910522	1437.811768	-434.469910	-83.611176	1457.307007	-412.409424	122.460541	1460.206421	-404.632324	151.951279	1748.798218	-539.711853	424.430084	1162.941895	-477.611206	-215.357330	1202.516968	-431.753662	372.333618	864.702515	-360.584656	-160.855682	898.443115	-438.501831	96.548958	1056.171509	551.634583	36.603321	898.080933	548.435669	234.578278
-464.598724	226.257828	957.792114	-457.770020	-35.827343	959.757141	-541.922729	232.830887	574.737549	-486.740051	-95.718605	582.108459	-533.393188	260.552307	86.710335	-546.738770	-142.658081	104.282051	-505.611877	327.908936	1437.812256	-434.543823	-83.620895	1457.341919	-412.452850	122.469734	1460.225220	-404.654510	152.114517	1748.859009	-539.755737	424.424561	1162.948486	-477.637421	-215.386337	1202.554077	-431.758209	372.289764	864.711670	-360.632751	-160.858932	898.472351	-438.583984	96.534393	1056.178345	551.508667	36.925301	898.078308	548.159058	234.930466
-464.666504	226.224014	957.775818	-457.851318	-35.831734	959.778748	-541.906921	232.742416	574.726440	-486.804718	-95.725594	582.073975	-533.371094	260.549042	86.702621	-546.767700	-142.675293	104.273613	-505.681213	327.892914	1437.810425	-434.589996	-83.578079	1457.368896	-412.493042	122.474899	1460.267822	-404.744110	152.135910	1748.877075	-539.796875	424.393555	1162.942993	-477.656982	-215.409225	1202.564819	-431.748444	372.268799	864.742554	-360.686432	-160.878754	898.489868	-438.662750	96.528275	1056.181763	551.343262	37.239834	898.069214	547.855774	235.286301
-464.704773	226.196915	957.784485	-457.895569	-35.836250	959.790161	-541.893372	232.724518	574.714722	-486.869049	-95.748589	582.101685	-533.361511	260.548035	86.701431	-546.761292	-142.672409	104.272408	-505.757019	327.889435	1437.838013	-434.641815	-83.588951	1457.402466	-412.552338	122.476990	1460.288086	-404.909332	152.039780	1748.807983	-539.833679	424.385010	1162.943115	-477.670837	-215.424667	1202.605347	-431.765381	372.203827	864.740479	-360.701202	-160.870514	898.537903	-438.712860	96.512871	1056.193848	551.229675	37.515240	898.065186	547.605713	235.541229
-464.741760	226.187088	957.801514	-457.914612	-35.873577	959.807922	-542.464966	233.325256	574.841431	-486.902344	-95.764900	582.113098	-533.726990	260.591034	86.749344	-546.761292	-142.711441	104.253380	-505.823792	327.903076	1437.855713	-434.665558	-83.587433	1457.453735	-412.603821	122.482346	1460.315674	-404.919220	152.185516	1748.880127	-539.858093	424.398987	1162.938843	-477.689484	-215.413940	1202.658569	-431.757721	372.194427	864.750183	-360.743073	-160.880737	898.559692	-438.745483	96.490845	1056.212280	551.199402	37.700916	898.056213	547.505493	235.339844
-464.813934	226.145584	957.809082	-457.967743	-35.887104	959.820374	-542.500916	233.376343	574.838135	-486.922455	-95.807648	582.102905	-533.753174	260.594574	86.753059	-546.764404	-142.715393	104.242867	-505.893372	327.886169	1437.847290	-434.709045	-83.577049	1457.505981	-412.637970	122.496468	1460.373901	-405.000397	152.212311	1748.887573	-539.898926	424.376801	1162.930054	-477.719910	-215.484207	1202.745972	-431.782532	372.139526	864.771912	-361.015656	-161.123718	898.493347	-438.817810	96.466682	1056.224487	551.028320	38.054752	898.045471	547.165222	236.023605
-464.862976	226.141266	957.821289	-458.012329	-35.892651	959.831055	-542.509277	233.365982	574.840149	-486.953033	-95.867287	582.092590	-533.742615	260.603516	86.751663	-546.804138	-142.736847	104.260216	-505.976135	327.884460	1437.865234	-434.760742	-83.551704	1457.545654	-412.687805	122.503647	1460.399292	-405.091003	152.235367	1748.893555	-539.952271	424.369812	1162.921265	-477.732819	-215.531784	1202.803223	-431.788818	372.080475	864.782349	-361.070404	-161.128220	898.522461	-438.875000	96.461349	1056.238403	551.005615	38.210743	898.030273	547.026123	235.972641
-464.906494	226.110596	957.818298	-458.059601	-35.899258	959.838501	-542.540771	233.332977	574.843140	-486.917328	-95.827103	582.089172	-533.763916	260.620239	86.757225	-546.790039	-142.725418	104.260834	-506.027771	327.900970	1437.869019	-434.788300	-83.546585	1457.577393	-412.751068	122.497528	1460.398682	-405.186615	152.246887	1748.894287	-539.978821	424.356018	1162.938354	-477.769653	-215.542450	1202.823486	-431.795135	372.062805	864.792175	-361.076324	-161.134766	898.577332	-438.934265	96.446007	1056.243774	550.833984	38.543377	898.029175	546.652710	236.645950
-464.984924	226.078232	957.815125	-458.128052	-35.910351	959.847778	-542.511230	233.240662	574.816895	-486.881897	-95.802757	582.071411	-533.745789	260.590485	86.735840	-546.754944	-142.711197	104.242287	-506.196991	327.776031	1437.707031	-434.818970	-83.551041	1457.609741	-412.801514	122.515869	1460.432251	-405.342834	152.176880	1748.845459	-540.019897	424.373383	1162.899902	-477.771576	-215.591064	1202.875000	-431.807556	371.974915	864.801331	-361.085968	-161.143250	898.627441	-439.016479	96.429688	1056.248779	550.717224	38.804863	898.008789	546.387024	236.843903
-464.979889	226.080353	957.834717	-458.141296	-35.904354	959.850891	-542.735168	233.520569	574.869019	-486.934570	-95.851479	582.079651	-533.890198	260.633453	86.763687	-546.808350	-142.721725	104.254211	-506.273499	327.778351	1437.697144	-434.881409	-83.530067	1457.638306	-412.843353	122.502899	1460.444214	-405.438812	152.192795	1748.846069	-540.069580	424.366394	1162.892334	-477.764221	-215.582443	1202.897705	-431.848785	371.937805	864.807434	-360.815369	-160.902710	898.825317	-439.045135	96.425461	1056.265991	550.605835	38.991898	897.987610	546.132629	237.042435
-465.061737	226.076294	957.820190	-458.193115	-35.945129	959.816650	-542.776184	233.482574	574.858643	-486.946075	-95.902153	582.090027	-533.901001	260.612549	86.751854	-546.845032	-142.739075	104.250809	-506.372314	327.776733	1437.695679	-434.930420	-83.511818	1457.647461	-412.911407	122.508636	1460.449951	-405.526123	152.207550	1748.850708	-540.116577	424.378479	1162.874268	-477.815338	-215.684174	1202.947998	-431.860260	371.890839	864.819580	-361.069580	-161.160416	898.733215	-439.111481	96.398117	1056.241455	550.519226	39.237637	897.972473	545.829651	237.317184
-465.085480	226.043137	957.826721	-458.237152	-35.943756	959.822632	-542.749878	233.347000	574.823547	-486.933472	-95.882683	582.078613	-533.841858	260.603577	86.740486	-546.762207	-142.723022	104.229973	-506.324310	327.876953	1437.832397	-434.970459	-83.513832	1457.672607	-412.954926	122.513062	1460.461670	-405.556427	152.296463	1748.889404	-540.141907	424.347198	1162.885498	-477.825256	-215.726883	1202.980347	-431.875183	371.858337	864.822998	-361.075531	-161.208450	898.758972	-439.160431	96.380096	1056.251221	550.415894	39.460167	897.956482	545.547485	237.594330
-465.142365	226.025726	957.833130	-458.282990	-35.954037	959.834290	-542.857300	233.514069	574.866882	-486.928833	-95.874741	582.070435	-533.907715	260.612915	86.753136	-546.763672	-142.745407	104.224586	-506.391205	327.882874	1437.813232	-435.022400	-83.502510	1457.700806	-413.017792	122.523521	1460.468872	-405.647644	152.315155	1748.888916	-540.186584	424.365326	1162.892456	-477.793457	-215.710144	1203.002808	-431.915131	371.802185	864.830444	-360.770996	-160.985611	898.970398	-439.221161	96.368965	1056.262451	550.325928	39.670326	897.941162	545.299805	237.783005
-465.231689	226.002274	957.834351	-458.360565	-35.998959	959.822266	-542.877380	233.452850	574.851868	-486.991211	-95.940796	582.081177	-533.886169	260.610016	86.747787	-546.832825	-142.777405	104.229134	-506.576843	327.773315	1437.669312	-435.063293	-83.490646	1457.723267	-413.101013	122.514977	1460.469360	-405.746246	152.319839	1748.892578	-540.255310	424.393921	1162.865356	-477.807220	-215.760818	1203.024658	-431.942200	371.745636	864.829590	-360.742279	-161.037445	899.020874	-439.301849	96.330803	1056.256470	550.301392	39.777931	897.918091	545.134644	237.540421
-465.271271	225.985855	957.837219	-458.373840	-36.003056	959.815857	-542.771118	233.245865	574.802429	-486.762848	-95.513077	581.991516	-533.806519	260.612396	86.723167	-546.556396	-142.665985	104.199104	-506.510986	327.892548	1437.832153	-435.106567	-83.476509	1457.763550	-413.176849	122.531242	1460.485352	-405.833954	152.331894	1748.892456	-540.291565	424.358032	1162.863159	-477.803772	-215.807114	1203.088501	-431.961792	371.709503	864.825989	-360.739136	-161.102661	899.059998	-439.334900	96.319260	1056.256226	550.172607	39.988007	897.907471	544.827515	237.733688
-465.324432	225.984772	957.855896	-458.422272	-36.006184	959.828064	-542.984802	233.455154	574.861450	-486.737549	-95.447296	582.000916	-533.915222	260.614685	86.746292	-546.609497	-142.684174	104.200195	-506.586426	327.869263	1437.823242	-435.159241	-83.466003	1457.813599	-413.242065	122.525307	1460.500366	-405.926941	152.353699	1748.899658	-540.342529	424.358948	1162.838501	-477.809448	-215.869949	1203.158325	-432.009888	371.664337	864.827454	-360.726288	-161.192383	899.111938	-439.397858	96.314857	1056.274536	550.044067	40.181484	897.879150	544.510925	237.984131
-465.386475	225.938370	957.856262	-458.457764	-36.024155	959.838928	-542.872314	233.239426	574.816589	-486.739685	-95.430710	582.025574	-533.789917	260.596649	86.730400	-546.570068	-142.669891	104.187416	-506.672150	327.875031	1437.821045	-435.237366	-83.476143	1457.834106	-413.311829	122.539291	1460.500977	-406.021851	152.352783	1748.901855	-540.393616	424.375061	1162.849976	-477.816101	-215.900803	1203.205688	-432.040466	371.649261	864.842773	-360.689758	-161.277588	899.159607	-439.456848	96.288750	1056.282349	549.901611	40.372314	897.862671	544.182434	238.178802
-465.436737	225.883545	957.861023	-458.456451	-36.041870	959.875671	-542.888123	233.182922	574.778931	-486.696228	-95.368286	582.008179	-533.796570	260.593842	86.719360	-546.520447	-142.653992	104.174973	-506.738892	327.869812	1437.811646	-435.301178	-83.449257	1457.868652	-413.375458	122.542358	1460.526245	-406.109589	152.363327	1748.897339	-540.440063	424.374420	1162.832397	-477.818542	-215.959747	1203.250000	-432.054504	371.582123	864.862671	-360.678131	-161.364273	899.211853	-439.500977	96.268471	1056.307495	549.811768	40.518566	897.848511	543.942017	238.329315
-465.506866	225.850220	957.850708	-458.486816	-36.075405	959.881104	-542.902100	233.141403	574.780518	-486.744873	-95.389366	581.989014	-533.755676	260.587952	86.715958	-546.512634	-142.664963	104.139305	-506.817993	327.862244	1437.810181	-435.364441	-83.455856	1457.901855	-413.442902	122.549454	1460.525024	-406.273438	152.293518	1748.860840	-540.505493	424.361206	1162.840088	-477.827332	-216.016968	1203.300049	-432.121155	371.548004	864.877197	-360.671814	-161.471069	899.263733	-439.553040	96.244270	1056.305298	549.655945	40.737942	897.859558	543.633362	238.866470
-465.552917	225.841248	957.874146	-458.527618	-36.059601	959.887634	-543.238831	233.470612	574.875183	-486.753265	-95.422127	581.992981	-533.999878	260.638733	86.752167	-546.522766	-142.684967	104.145615	-506.873901	327.870422	1437.864136	-435.403534	-83.462975	1457.959106	-413.488373	122.566841	1460.565552	-406.359161	152.283081	1748.860596	-540.552490	424.358185	1162.847778	-477.922913	-215.898361	1203.347046	-432.156860	371.543671	864.878784	-360.590302	-161.569473	899.321167	-439.604858	96.241768	1056.322266	549.526489	40.912289	897.842407	543.320129	239.026398
-465.631744	225.800613	957.876221	-458.562439	-36.080822	959.896057	-543.321838	233.546295	574.885315	-486.759674	-95.483856	581.994202	-534.021179	260.642120	86.757820	-546.539429	-142.691696	104.153610	-506.947357	327.862335	1437.883911	-435.466156	-83.439941	1458.027954	-413.550293	122.573090	1460.587158	-406.439270	152.291580	1748.867188	-540.600891	424.374420	1162.854980	-477.850372	-216.109940	1203.443726	-432.213989	371.531433	864.891663	-360.607635	-161.694107	899.415955	-439.675385	96.216721	1056.330688	549.425659	41.056461	897.833313	543.131287	239.079956
-465.701263	225.831284	957.905334	-458.654999	-36.044140	959.878052	-543.363464	233.530548	574.856628	-486.736572	-95.465179	581.983337	-534.061401	260.652191	86.762306	-546.545166	-142.696259	104.139938	-507.027924	327.865448	1437.885620	-435.528656	-83.420670	1458.097900	-413.608521	122.561058	1460.602783	-406.525391	152.278366	1748.870361	-540.658142	424.406738	1162.863892	-477.848633	-216.160950	1203.537109	-432.271301	371.527130	864.909363	-360.591370	-161.796875	899.496094	-439.745178	96.231224	1056.333862	549.270691	41.198154	897.802979	542.703735	239.400772
-465.749359	225.820190	957.933105	-458.686432	-36.046646	959.886536	-543.371948	233.488510	574.859436	-486.736908	-95.462898	581.968933	-534.046753	260.658112	86.758926	-546.583008	-142.723495	104.156448	-507.104370	327.864655	1437.888794	-435.591522	-83.418053	1458.152100	-413.665924	122.583710	1460.635742	-406.610474	152.270935	1748.869019	-540.711426	424.407654	1162.867554	-477.855347	-216.223373	1203.635254	-432.322388	371.525482	864.909668	-360.549500	-161.919525	899.608765	-439.800629	96.218300	1056.355713	549.133484	41.285633	897.797607	542.469177	239.499725
-465.820435	225.784119	957.926758	-458.717010	-36.056080	959.878296	-543.421448	233.505966	574.830505	-486.728394	-95.478020	581.966980	-534.074036	260.662354	86.711517	-546.579956	-142.722427	104.157814	-507.171753	327.850098	1437.907837	-435.641205	-83.421066	1458.235107	-413.719116	122.596146	1460.664917	-406.690063	152.264954	1748.878906	-540.770996	424.443695	1162.873901	-477.870636	-216.298080	1203.733032	-432.375641	371.514801	864.939819	-360.507996	-162.006516	899.708374	-439.861511	96.198204	1056.350586	549.034485	41.332077	897.790222	542.322449	239.138809
-465.896820	225.721649	957.909607	-458.735657	-36.101707	959.922302	-543.440552	233.514145	574.827515	-486.753143	-95.562637	581.999329	-534.039612	260.659973	86.719002	-546.599365	-142.733841	104.159515	-507.243256	327.857819	1437.916870	-435.714203	-83.401474	1458.300781	-413.771790	122.596893	1460.688110	-406.787140	152.253860	1748.884644	-540.834045	424.458496	1162.897461	-477.870697	-216.394150	1203.818726	-432.431732	371.524933	864.944763	-360.492340	-162.143372	899.807556	-439.923889	96.171562	1056.367065	548.889648	41.424236	897.796387	542.048706	239.233490
-465.939484	225.696396	957.933105	-458.756226	-36.110229	959.931335	-543.449646	233.471405	574.829163	-486.786377	-95.549042	581.975220	-534.026550	260.641876	86.717201	-546.608826	-142.736099	104.160728	-507.316620	327.856079	1437.949585	-435.782318	-83.398621	1458.337524	-413.835815	122.589569	1460.716187	-406.874359	152.248077	1748.894531	-540.885620	424.487427	1162.906372	-477.868805	-216.457260	1203.923218	-432.481567	371.537994	864.984009	-360.452972	-162.249084	899.900208	-439.976501	96.150734	1056.388306	548.624268	41.656078	897.771118	541.618286	239.788452
-465.985596	225.694321	957.947327	-458.770874	-36.108452	959.921753	-543.475525	233.400986	574.851074	-486.735870	-95.493317	581.976318	-534.037109	260.632507	86.722038	-546.553955	-142.719742	104.144051	-507.371307	327.842651	1437.963257	-435.830109	-83.399269	1458.397461	-413.915741	122.598343	1460.750854	-406.965332	152.225800	1748.897217	-540.937927	424.506683	1162.929321	-477.873199	-216.534912	1203.988159	-432.516388	371.556305	865.021179	-360.386322	-162.383438	899.985596	-440.021576	96.144035	1056.394043	548.432190	41.771740	897.775452	541.272949	239.949295
-466.026184	225.700745	957.969177	-458.810150	-36.106300	959.925720	-543.534912	233.466934	574.852417	-486.745514	-95.480812	581.981873	-534.074158	260.642883	86.752800	-546.545349	-142.728973	104.129562	-507.556030	327.735992	1437.810547	-435.887421	-83.406075	1458.468994	-413.949829	122.607819	1460.777222	-407.064117	152.209900	1748.896729	-541.005615	424.576447	1162.928833	-477.839355	-216.632233	1204.078857	-432.578827	371.566193	865.042175	-360.369965	-162.564163	900.106506	-440.084137	96.141167	1056.412231	548.253235	41.880238	897.765869	541.021851	240.036926
-466.107208	225.656052	957.984741	-458.849213	-36.105076	959.931580	-543.581787	233.474319	574.854797	-486.814362	-95.540276	581.979431	-534.067749	260.650604	86.718452	-546.531311	-142.723129	104.129387	-507.506317	327.828796	1437.989502	-435.934631	-83.416588	1458.521118	-414.024994	122.623299	1460.806641	-407.152344	152.201355	1748.895752	-541.042419	424.594025	1162.976440	-477.827362	-216.707657	1204.173340	-432.653809	371.645233	865.069885	-360.316956	-162.716034	900.216553	-440.152649	96.119431	1056.424927	548.032104	41.946739	897.763245	540.764465	240.080521
-466.151215	225.651398	957.977295	-458.900696	-36.113045	959.941895	-543.629517	233.527161	574.831970	-486.858856	-95.578056	581.982666	-534.091797	260.653839	86.721138	-546.530518	-142.728714	104.138405	-507.582275	327.828949	1437.996338	-435.993195	-83.377266	1458.582886	-414.077942	122.635368	1460.836304	-407.237854	152.181458	1748.893433	-541.083252	424.670258	1163.009644	-477.833923	-216.813065	1204.292847	-432.701447	371.710815	865.084412	-360.286102	-162.871429	900.319824	-440.208771	96.118851	1056.428223	547.822388	42.046249	897.757690	540.552551	240.325211
-466.217346	225.636368	957.990967	-458.965607	-36.051636	959.936768	-543.641602	233.464325	574.829773	-486.889313	-95.544144	581.944824	-534.066833	260.650360	86.716133	-546.578979	-142.746063	104.132599	-507.653015	327.821014	1438.023071	-436.044800	-83.377136	1458.643311	-414.138458	122.636185	1460.847778	-407.322662	152.161926	1748.886597	-541.131714	424.714996	1163.052979	-477.810059	-216.919098	1204.384277	-432.745087	371.790131	865.126831	-360.237000	-163.064468	900.439026	-440.285522	96.135246	1056.435059	547.543213	42.161850	897.728333	540.227722	240.418823
-466.282684	225.596512	957.983582	-458.988068	-36.081841	959.940186	-543.660156	233.458740	574.829712	-486.884857	-95.530151	581.944092	-534.069702	260.644897	86.691376	-546.598999	-142.790100	104.142311	-507.730103	327.824158	1438.029541	-436.077484	-83.367752	1458.706787	-414.184143	122.633980	1460.859009	-407.396484	152.141403	1748.899170	-541.191101	424.772095	1163.063721	-477.810120	-217.038696	1204.470825	-432.786652	371.857666	865.151367	-360.181763	-163.250870	900.526306	-440.332123	96.107880	1056.433594	547.271240	42.193317	897.684021	539.904114	239.935684
-466.314423	225.574234	957.996399	-459.030029	-36.064354	959.941467	-543.437744	233.173462	574.768860	-486.899170	-95.493660	581.936890	-533.900024	260.607086	86.679634	-546.559021	-142.777557	104.113892	-507.928253	327.687866	1437.904663	-436.147064	-83.366493	1458.755371	-414.235229	122.636070	1460.874146	-407.481995	152.123016	1748.889893	-541.248901	424.866730	1163.088135	-477.803345	-217.139832	1204.553467	-432.813934	371.940643	865.199219	-360.137939	-163.426743	900.606201	-440.383423	96.100136	1056.444092	546.961853	42.378620	897.670288	539.547546	240.612045
-466.380615	225.535583	958.015747	-459.059570	-36.076653	959.949036	-543.443970	233.146561	574.755981	-486.909210	-95.500000	581.916687	-533.905640	260.662079	86.709740	-546.563904	-142.779251	104.114357	-507.994507	327.709381	1437.943359	-436.188110	-83.350586	1458.815186	-414.284668	122.647552	1460.912964	-407.563507	152.091492	1748.898193	-541.295471	424.948944	1163.135986	-477.800812	-217.257004	1204.635864	-432.849487	372.043213	865.244812	-360.074768	-163.615295	900.735718	-440.449554	96.073051	1056.461670	546.746155	42.436302	897.647522	539.319763	240.724335
-466.417450	225.518097	958.021912	-459.106689	-36.079735	959.959351	-543.206177	232.876923	574.695862	-486.955505	-95.557503	581.946838	-533.734802	260.639832	86.692245	-546.617554	-142.782120	104.119965	-507.966827	327.801178	1438.138184	-436.218750	-83.342346	1458.869507	-414.316650	122.651642	1460.937256	-407.639404	152.067001	1748.898804	-541.334534	424.975037	1163.208862	-477.807770	-217.377808	1204.736450	-432.845245	372.106354	865.329407	-360.051239	-163.835358	900.796265	-440.503448	96.063210	1056.472656	546.604553	42.366982	897.628906	539.128052	240.167389
-466.477783	225.523422	958.031555	-459.160492	-36.086121	959.970581	-543.244873	232.899399	574.688538	-486.965240	-95.552841	581.969727	-533.728943	260.622742	86.678932	-546.589844	-142.775024	104.104805	-508.150208	327.697357	1438.052612	-436.228699	-83.324890	1458.936768	-414.375854	122.658791	1460.973877	-407.689636	152.038177	1748.902588	-541.395203	425.105255	1163.243164	-477.812408	-217.500427	1204.827515	-432.961029	372.173615	865.337830	-360.006256	-164.053024	900.902405	-440.570343	96.063499	1056.485352	546.396423	42.448132	897.586609	538.888306	240.227997
-466.576965	225.473190	958.032715	-459.214325	-36.091248	959.977661	-543.256226	232.899490	574.684509	-486.991760	-95.539658	581.945435	-533.716858	260.622833	86.665840	-546.574158	-142.769608	104.104828	-508.230255	327.692047	1438.075928	-436.261200	-83.320335	1458.980957	-414.414520	122.663704	1460.988281	-407.744812	152.020767	1748.910522	-541.437073	425.173828	1163.308105	-477.799408	-217.617477	1204.922974	-432.979675	372.309082	865.392822	-359.962250	-164.219528	900.986877	-440.649536	96.042038	1056.489990	546.146179	42.605705	897.609924	538.537537	240.857040
-466.622833	225.464859	958.038208	-459.299164	-36.037575	959.979797	-543.330933	232.940979	574.694702	-487.057648	-95.559769	581.938049	-533.761108	260.629181	86.667961	-546.582458	-142.800583	104.091309	-508.290863	327.704071	1438.145630	-436.289703	-83.320358	1459.052734	-414.465576	122.656654	1461.016602	-407.791931	151.981354	1748.915894	-541.492004	425.245880	1163.379639	-477.796722	-217.725723	1205.013428	-432.991180	372.430542	865.445007	-359.920654	-164.467758	901.087585	-440.724518	96.060211	1056.496094	545.929749	42.689240	897.591370	538.259888	241.006393
-466.724915	225.410950	958.036621	-459.351410	-36.063793	959.996460	-543.281738	232.810425	574.642883	-487.137085	-95.623917	581.947144	-533.725525	260.636230	86.666206	-546.588440	-142.821442	104.084671	-508.360992	327.699188	1438.195801	-436.312500	-83.320038	1459.129395	-414.526031	122.659920	1461.062012	-407.834808	151.949890	1748.909546	-541.546753	425.304932	1163.436035	-477.753418	-217.860718	1205.126709	-433.003998	372.578247	865.516602	-359.865234	-164.698242	901.197205	-440.801666	96.031326	1056.503418	545.701050	42.763554	897.583069	537.978088	241.126419
-466.769806	225.400299	958.057617	-459.398315	-36.065750	960.008789	-543.319214	232.831680	574.651855	-487.198669	-95.616127	581.934082	-533.715820	260.621979	86.676727	-546.623108	-142.848831	104.085716	-508.439117	327.685028	1438.255493	-436.353851	-83.311188	1459.209106	-414.556305	122.646873	1461.087769	-407.867371	151.917618	1748.903198	-541.581238	425.407318	1163.518188	-477.742798	-218.000992	1205.253784	-433.009979	372.705292	865.598816	-359.845428	-164.922958	901.294373	-440.860016	96.021347	1056.522949	545.486389	42.820938	897.536316	537.748657	241.226608
-466.841766	225.413406	958.093506	-459.452545	-36.067242	960.022522	-543.366272	232.788544	574.660400	-487.266907	-95.615158	581.957886	-533.711182	260.634308	86.663773	-546.666931	-142.845078	104.062325	-508.504822	327.665710	1438.301636	-436.378693	-83.319008	1459.272095	-414.606232	122.672165	1461.142334	-407.909241	151.888519	1748.898804	-541.616089	425.460693	1163.585571	-477.699615	-218.116302	1205.385254	-433.007507	372.815277	865.682922	-359.824768	-165.166550	901.398682	-440.934601	96.020012	1056.550537	545.321655	42.839554	897.522461	537.548401	241.264114
-466.894409	225.341110	958.109375	-459.443420	-36.084641	960.060181	-543.419617	232.802460	574.654602	-487.335480	-95.621071	581.970398	-533.742004	260.629730	86.671196	-546.681091	-142.867126	104.064659	-508.594269	327.672729	1438.350830	-436.416260	-83.318970	1459.382568	-414.648102	122.654694	1461.180664	-407.943420	151.856140	1748.895874	-541.667908	425.555908	1163.648560	-477.661163	-218.251633	1205.497803	-433.001617	372.969360	865.734680	-359.781921	-165.417465	901.520447	-440.977509	95.988274	1056.581909	545.389099	42.942123	897.538330	537.375061	241.323761
-466.978760	225.320618	958.111084	-459.535126	-36.106606	960.096069	-543.430786	232.795761	574.609375	-487.417358	-95.662224	582.000427	-533.724731	260.621674	86.658112	-546.699707	-142.882034	104.074577	-508.621307	327.656891	1438.410889	-436.414185	-83.315842	1459.462524	-414.706238	122.666580	1461.239868	-407.971252	151.827744	1748.889282	-541.696777	425.636322	1163.704102	-477.610443	-218.395828	1205.649658	-433.015686	373.119446	865.785278	-359.740692	-165.646255	901.632690	-441.068634	95.979057	1056.601196	544.887512	42.826485	897.474731	537.074707	241.194565
-467.057373	225.287552	958.137695	-459.585327	-36.096149	960.103333	-543.474365	232.778534	574.591492	-487.553497	-95.747086	582.007751	-533.711243	260.623383	86.649979	-546.737793	-142.883087	104.054207	-508.689880	327.658997	1438.461914	-436.458466	-83.309181	1459.540283	-414.768524	122.645134	1461.280029	-408.012787	151.801163	1748.888306	-541.733643	425.716644	1163.775879	-477.632050	-218.375259	1205.782959	-433.015594	373.305847	865.849487	-359.689606	-165.889938	901.733032	-441.139771	95.962997	1056.619751	544.621033	42.854721	897.512634	536.781677	241.093506
-467.122162	225.286392	958.161865	-459.652527	-36.094940	960.118347	-543.513550	232.809937	574.612488	-487.808899	-96.051804	582.104187	-533.717407	260.623505	86.632080	-546.910278	-142.971558	104.098305	-508.760193	327.637939	1438.508545	-436.462952	-83.298264	1459.618286	-414.817017	122.638351	1461.315552	-408.037048	151.781631	1748.886230	-541.742004	425.800140	1163.860107	-477.491089	-218.660690	1205.924561	-433.025970	373.500824	865.932800	-359.596710	-166.164383	901.862000	-441.212250	95.959244	1056.640869	544.527344	42.690861	897.450134	536.650940	240.692566
-467.211700	225.276733	958.173096	-459.719025	-36.108768	960.136841	-543.522400	232.749023	574.604309	-487.947174	-96.165565	582.138245	-533.709961	260.622528	86.626434	-546.934265	-143.011642	104.095329	-508.801208	327.642426	1438.585815	-436.470581	-83.299767	1459.717285	-414.878082	122.639656	1461.340698	-408.080994	151.766617	1748.897949	-541.757751	425.913574	1163.976563	-477.527557	-218.654205	1206.038330	-433.012665	373.688080	866.023682	-359.514252	-166.400192	901.996704	-441.290253	95.952141	1056.655762	544.360413	42.660450	897.453613	536.409668	240.635010
-467.293945	225.243347	958.187317	-459.739471	-36.146244	960.186951	-543.575134	232.711563	574.608582	-487.810242	-95.809158	582.113525	-533.716919	260.619690	86.616989	-546.783203	-142.933105	104.026115	-508.750153	327.725403	1438.793091	-436.475800	-83.284531	1459.789551	-414.904053	122.626869	1461.379639	-408.133301	151.743713	1748.888672	-541.776917	425.986542	1164.080566	-477.462433	-218.800522	1206.135498	-433.009216	373.913666	866.100281	-359.430023	-166.703171	902.124634	-441.355316	95.934929	1056.690674	544.039856	42.717915	897.428650	536.055237	240.923996
-467.166046	224.958221	958.182800	-459.056305	-36.528515	960.462952	-543.501526	232.610535	574.570740	-487.847137	-95.626305	582.268127	-533.661072	260.616394	86.616798	-546.766174	-142.933105	103.989944	-508.805878	327.698700	1438.847046	-436.477234	-83.292915	1459.859375	-414.958374	122.624580	1461.407959	-408.180054	151.741684	1748.893921	-541.809937	426.100037	1164.152832	-477.342926	-219.145889	1206.301758	-433.018402	374.136841	866.187866	-359.367676	-166.953308	902.250671	-441.068909	95.748924	1056.851318	543.861389	42.661995	897.394348	535.908264	240.542343
-467.265594	224.962738	958.177124	-459.214813	-36.461082	960.444702	-543.555786	232.655945	574.578674	-487.954163	-95.656227	582.275818	-533.667236	260.633057	86.634598	-546.789612	-142.956573	103.978966	-508.857605	327.679047	1438.897827	-436.495270	-83.294876	1459.917236	-415.004944	122.602669	1461.432861	-408.241547	151.739471	1748.891724	-541.854797	426.210907	1164.258423	-477.265869	-219.309952	1206.435669	-432.995911	374.346954	866.266357	-359.312408	-167.200897	902.346008	-441.187073	95.775909	1056.837036	543.603333	42.652245	897.339844	535.687927	240.498764
-467.521149	225.186920	958.246521	-459.847229	-36.131149	960.219238	-543.688477	232.716934	574.605042	-488.062073	-95.629372	582.152832	-533.737915	260.639130	86.632149	-546.757263	-142.975647	103.967209	-508.915771	327.669739	1438.966064	-436.482422	-83.284683	1459.987671	-415.041351	122.598198	1461.461426	-408.282104	151.732346	1748.898560	-541.879150	426.341248	1164.341431	-477.292938	-219.316483	1206.509033	-432.990234	374.588593	866.338196	-359.233368	-167.437698	902.445679	-441.532227	95.914467	1056.738647	543.378601	42.616203	897.315063	535.485107	240.450226
-467.575134	225.181335	958.276062	-459.925079	-36.070530	960.246277	-543.723083	232.682632	574.577515	-488.226318	-95.705185	582.172058	-533.730042	260.623016	86.632607	-546.872986	-143.031998	103.933830	-508.967621	327.643890	1439.012817	-436.478241	-83.310921	1460.058350	-415.067657	122.579033	1461.517578	-408.335480	151.742096	1748.898315	-541.916016	426.460052	1164.433594	-477.156494	-219.634338	1206.686768	-432.974670	374.820129	866.444214	-359.153442	-167.698730	902.588379	-441.604065	95.939224	1056.768311	543.108948	42.710857	897.292358	535.150757	240.737030
-467.648895	225.132233	958.288513	-459.958344	-36.080402	960.265747	-543.694702	232.596878	574.566345	-488.344238	-95.756920	582.169800	-533.657715	260.640686	86.640549	-546.903870	-143.062164	103.938805	-509.009857	327.602844	1439.054321	-436.478638	-83.313736	1460.140259	-415.102142	122.578644	1461.562744	-408.384094	151.758362	1748.911377	-541.932251	426.552612	1164.506714	-477.074066	-219.749954	1206.801514	-432.961823	375.047943	866.511108	-359.037659	-167.939774	902.712585	-441.661621	95.915886	1056.785034	542.854187	42.680912	897.296387	534.890686	240.698029
-467.691742	225.149979	958.334229	-460.005798	-36.073887	960.282532	-543.842590	232.696686	574.598938	-488.446869	-95.770699	582.219971	-533.740173	260.622253	86.633392	-546.930481	-143.080582	103.917122	-509.087189	327.595337	1439.105347	-436.462463	-83.324928	1460.232666	-415.121185	122.570175	1461.604370	-408.426208	151.770218	1748.919678	-541.941040	426.678680	1164.583740	-477.009247	-219.900543	1206.924927	-432.941254	375.248627	866.584656	-358.940369	-168.197769	902.829712	-441.717712	95.916473	1056.818970	542.644287	42.759914	897.440369	534.623840	240.619003
-467.734314	225.121475	958.370972	-460.032104	-36.021225	960.327515	-543.876160	232.673813	574.574951	-488.489105	-95.777824	582.210144	-533.722168	260.663849	86.626617	-546.937866	-143.113525	103.885193	-509.118652	327.549500	1439.171509	-436.484619	-83.319366	1460.296265	-415.132202	122.560928	1461.650024	-408.466583	151.793152	1748.921997	-541.962769	426.753448	1164.662598	-476.940826	-220.009872	1207.021851	-432.908142	375.465302	866.659363	-358.837555	-168.458038	902.950378	-441.769623	95.932961	1056.863770	542.441833	42.761806	897.527161	534.366028	240.608383
-467.835754	225.067230	958.367004	-460.077515	-36.054581	960.335022	-544.092529	232.824890	574.601990	-488.559479	-95.772530	582.239563	-533.841187	260.666382	86.642021	-546.937927	-143.149033	103.898010	-509.191254	327.525116	1439.202637	-436.458344	-83.332207	1460.367310	-415.141449	122.557243	1461.682129	-408.508728	151.818710	1748.921997	-541.974670	426.848114	1164.722168	-476.863953	-220.098785	1207.123291	-432.891632	375.708191	866.730774	-358.716583	-168.728378	903.064148	-441.843658	95.898293	1056.865479	542.260620	42.678936	897.565247	534.117065	240.578674
-467.865875	225.079376	958.413818	-460.114624	-36.028286	960.343933	-544.144653	232.806808	574.626404	-488.816437	-96.072174	582.280090	-533.838928	260.660553	86.637512	-547.156250	-143.227600	103.923378	-509.339874	327.379181	1439.095337	-436.477325	-83.321884	1460.435059	-415.149231	122.550148	1461.727051	-408.547974	151.838867	1748.912354	-542.003906	426.979309	1164.785645	-476.816162	-220.251511	1207.239502	-432.877747	375.932861	866.785706	-358.835510	-169.176544	903.036194	-441.886780	95.902550	1056.895752	542.083191	42.568222	897.568604	533.877808	240.553894
-467.932251	225.040863	958.419128	-460.148285	-35.989441	960.335327	-544.167053	232.759521	574.585083	-488.842255	-96.099297	582.301758	-533.824768	260.682312	86.641510	-547.145752	-143.252136	103.910568	-509.246185	327.472382	1439.287476	-436.465454	-83.346390	1460.490479	-415.152832	122.545105	1461.757324	-408.589325	151.865005	1748.906982	-541.993591	427.029816	1164.890747	-476.721710	-220.356415	1207.328491	-432.863312	376.170135	866.858765	-358.699799	-169.432541	903.131897	-441.937500	95.900688	1056.894287	541.914185	42.476940	897.569885	533.641418	240.468399
-467.980042	225.028198	958.448242	-460.189056	-35.989456	960.346313	-544.220032	232.707916	574.592224	-488.691223	-95.793655	582.240540	-533.816223	260.677826	86.631256	-547.015381	-143.185181	103.818840	-509.294586	327.423767	1439.336548	-436.470642	-83.354172	1460.558594	-415.152069	122.530380	1461.780029	-408.616760	151.910858	1748.901855	-541.989929	427.104248	1164.946533	-476.619781	-220.485245	1207.443970	-432.792664	376.464905	866.928772	-358.543976	-169.654282	903.230469	-441.995422	95.887863	1056.917480	541.689453	42.379597	897.556824	533.361389	240.417801
-468.046661	224.977936	958.466187	-460.219727	-35.993580	960.349426	-544.302551	232.701401	574.598999	-488.976563	-96.133636	582.309265	-533.797791	260.638245	86.630119	-547.171814	-143.267563	103.854698	-509.440704	327.279358	1439.204468	-436.465485	-83.346657	1460.625244	-415.138794	122.511139	1461.834961	-408.630981	151.955368	1748.898926	-542.017212	427.194641	1164.998657	-476.542969	-220.626007	1207.531616	-432.786987	376.703278	866.986816	-358.404175	-169.886337	903.332092	-442.042877	95.858437	1056.927856	541.454956	42.245598	897.528137	533.112610	240.286911
-468.091400	224.960617	958.492004	-460.223602	-35.997009	960.350525	-544.322571	232.609467	574.578308	-488.868500	-95.880447	582.252197	-533.774658	260.633881	86.603142	-547.048218	-143.212570	103.827095	-509.480164	327.248413	1439.249268	-436.452057	-83.375465	1460.705688	-415.111389	122.514191	1461.873779	-408.656433	151.993805	1748.902954	-542.006470	427.266205	1165.040527	-476.536041	-220.597656	1207.600952	-432.786011	376.919006	867.028564	-358.265900	-170.124359	903.420837	-442.070770	95.842247	1056.942139	541.294739	42.085476	897.508667	532.979492	239.840744
-468.159760	224.898605	958.502441	-460.256042	-36.000996	960.363953	-544.427063	232.627151	574.555359	-489.000732	-95.990608	582.304565	-533.780212	260.658478	86.611420	-547.079163	-143.235748	103.847145	-509.483215	327.232635	1439.269287	-436.429901	-83.360794	1460.743652	-415.109619	122.485863	1461.903320	-408.669006	152.023026	1748.907715	-542.012329	427.321136	1165.091797	-476.344696	-220.777939	1207.698608	-432.779236	377.144836	867.051636	-357.896576	-170.078796	903.638672	-442.119507	95.813736	1056.953613	541.054504	41.947887	897.529541	532.753296	239.704865
-468.250916	224.836594	958.498657	-460.272949	-36.025520	960.365173	-544.409790	232.506134	574.533813	-489.031036	-96.038658	582.315063	-533.713196	260.650269	86.602562	-547.111572	-143.248947	103.855537	-509.478516	327.187866	1439.306274	-436.391174	-83.368805	1460.792480	-415.096771	122.478340	1461.926758	-408.680847	152.049255	1748.906372	-542.028137	427.360321	1165.149292	-476.251770	-220.920334	1207.792969	-432.761932	377.334198	867.083069	-357.733429	-170.234467	903.727600	-442.170959	95.778915	1056.951660	540.609009	41.798733	897.674988	532.431885	239.449265
-468.288422	224.822708	958.500244	-460.308014	-36.042419	960.372559	-544.469727	232.499176	574.541504	-489.059784	-96.083595	582.312439	-533.721436	260.664398	86.592232	-547.138550	-143.259567	103.862442	-509.390717	327.281433	1439.463745	-436.392639	-83.383392	1460.844604	-415.053558	122.456955	1461.944946	-408.685730	152.074966	1748.909546	-542.009033	427.357819	1165.187256	-476.254028	-220.866623	1207.805908	-432.761139	377.536316	867.103943	-357.630249	-170.454941	903.780701	-442.207336	95.765884	1056.956177	540.064636	41.732975	897.775269	532.074829	239.191956
-468.329468	224.818085	958.511963	-460.335632	-36.037048	960.383545	-544.506104	232.473816	574.547180	-489.041138	-96.068161	582.275391	-533.726990	260.666656	86.608055	-547.148865	-143.252487	103.853188	-509.402466	327.262787	1439.490356	-436.364258	-83.386406	1460.877441	-415.035278	122.463272	1461.967285	-408.667023	152.092987	1748.911011	-542.020325	427.390900	1165.216797	-476.079620	-221.098801	1207.889526	-432.771515	377.692627	867.130127	-357.472168	-170.624466	903.870178	-442.242798	95.767143	1056.967773	539.687988	41.811951	897.469788	531.714539	239.508530
-468.388611	224.767273	958.497986	-460.346558	-36.056507	960.382874	-544.559021	232.432861	574.528625	-489.019073	-96.104561	582.321228	-533.728271	260.640991	86.590332	-547.152405	-143.288132	103.861656	-509.384735	327.261169	1439.522339	-436.321198	-83.408478	1460.917480	-415.025665	122.459755	1461.981079	-408.581970	152.156158	1748.929199	-542.000977	427.436218	1165.258179	-475.999817	-221.167572	1207.953369	-432.775543	377.839539	867.127502	-357.305756	-170.703506	903.944580	-442.276123	95.741272	1056.959839	539.245239	41.725502	897.527344	531.384644	239.289520
-468.434174	224.749374	958.524109	-460.350525	-36.060936	960.384949	-544.574890	232.390671	574.530212	-489.055359	-96.159462	582.310730	-533.710144	260.624725	86.567917	-547.166382	-143.299408	103.851418	-509.392883	327.248779	1439.531372	-436.292572	-83.400017	1460.938965	-414.983185	122.449211	1462.003052	-408.608307	152.098740	1748.898926	-542.000732	427.456238	1165.282837	-475.908356	-221.241928	1208.008789	-432.783264	377.990906	867.152222	-357.208374	-170.860275	904.012146	-442.303680	95.724640	1056.974731	539.378601	41.340809	897.544617	531.189880	239.300415
-468.483002	224.692154	958.514893	-460.359924	-36.077175	960.385376	-544.581177	232.307724	574.508911	-489.039459	-96.174286	582.310791	-533.700378	260.612000	86.587990	-547.156860	-143.301407	103.846649	-509.359711	327.209076	1439.534912	-436.245575	-83.386993	1460.984131	-414.949158	122.448685	1462.003174	-408.566284	152.093475	1748.895508	-541.991089	427.469727	1165.301025	-475.888397	-221.175720	1208.039307	-432.820648	378.094818	867.149536	-357.078003	-170.970901	904.062927	-442.330414	95.695122	1056.969727	538.988464	41.250526	897.538147	530.646484	239.515839
-468.534851	224.681198	958.533569	-460.368805	-36.085102	960.388611	-544.633362	232.382874	574.506714	-489.055450	-96.222267	582.307068	-533.717896	260.618561	86.599716	-547.199219	-143.321640	103.849686	-509.326050	327.208008	1439.560791	-436.218140	-83.412033	1461.006226	-414.918152	122.444344	1462.007446	-408.519409	152.065002	1748.896729	-541.997314	427.460938	1165.323486	-475.798218	-221.224823	1208.083740	-432.831970	378.215637	867.149841	-356.943115	-171.086594	904.127563	-442.359650	95.683617	1056.980347	538.554443	41.231827	897.519714	530.047119	239.675797
-468.564453	224.647827	958.520264	-460.376160	-36.097282	960.389648	-544.639709	232.412628	574.511536	-489.018097	-96.227921	582.319336	-533.708618	260.617249	86.602257	-547.184692	-143.325928	103.865898	-509.300995	327.189606	1439.558838	-436.154083	-83.399986	1461.040405	-414.881836	122.446831	1461.987305	-408.465485	152.050598	1748.902954	-541.986938	427.492889	1165.325439	-475.704956	-221.283829	1208.125977	-432.873718	378.310699	867.143677	-356.804657	-171.181335	904.178345	-442.374481	95.668320	1056.973389	538.126465	41.095215	897.477661	529.668213	239.525497
-468.587769	224.629288	958.515747	-460.375275	-36.108940	960.390259	-544.662537	232.394745	574.522461	-488.998230	-96.239151	582.287842	-533.719604	260.631897	86.591499	-547.180786	-143.362732	103.849380	-509.261688	327.176971	1439.552856	-436.131866	-83.402626	1461.042358	-414.850098	122.454933	1461.978760	-408.399841	152.034561	1748.901489	-541.983643	427.509735	1165.342773	-475.616547	-221.339264	1208.175903	-432.905365	378.387604	867.133057	-356.968018	-171.477203	904.069458	-442.382019	95.657318	1056.970459	537.739075	40.940601	897.460144	529.341614	239.374130
-468.583466	224.626816	958.513245	-460.352203	-36.120609	960.379333	-544.666443	232.369736	574.520996	-488.811676	-95.941399	582.230347	-533.722717	260.659637	86.591965	-547.024597	-143.301254	103.805496	-509.230957	327.164948	1439.549438	-436.060913	-83.424339	1461.055908	-414.793091	122.441238	1461.960815	-408.332520	152.013062	1748.910889	-541.992188	427.504913	1165.339722	-475.500275	-221.351334	1208.214844	-432.943481	378.433960	867.123169	-356.590637	-171.283737	904.244080	-442.369415	95.648621	1056.963989	537.439636	40.795654	897.441956	529.035034	239.258286
-468.570160	224.592560	958.508972	-460.368591	-36.146851	960.355957	-544.658508	232.339874	574.523743	-488.941345	-96.224930	582.308838	-533.742126	260.645935	86.592514	-547.146057	-143.354568	103.839577	-509.204865	327.141205	1439.533813	-435.983856	-83.416618	1461.051880	-414.734985	122.427383	1461.922852	-408.273773	151.995056	1748.914185	-541.999268	427.486084	1165.334473	-475.312347	-221.516373	1208.233643	-432.963531	378.401062	867.105164	-356.479767	-171.312027	904.284302	-442.359528	95.609070	1056.947754	537.053894	40.610630	897.418091	528.702942	239.079788
-468.553650	224.584991	958.509338	-460.345856	-36.154060	960.344421	-544.387451	232.040833	574.465454	-488.973022	-96.301010	582.289001	-533.545715	260.616028	86.578125	-547.175781	-143.366379	103.849396	-509.288818	327.028625	1439.361816	-435.916779	-83.436867	1461.026123	-414.664032	122.423759	1461.894043	-408.201355	151.969193	1748.915894	-542.015015	427.473541	1165.292725	-475.244598	-221.565735	1208.226685	-433.021973	378.417023	867.081482	-356.652771	-171.563324	904.130981	-442.340088	95.597755	1056.942261	536.659790	40.397270	897.407532	528.362244	238.881012
-468.589996	224.527283	958.457397	-460.359406	-36.202293	960.323669	-544.360840	231.981674	574.445801	-488.958038	-96.292511	582.256897	-533.520813	260.636658	86.564354	-547.193237	-143.364899	103.839859	-509.146820	327.101379	1439.495605	-435.841370	-83.451210	1460.992432	-414.581696	122.415146	1461.866455	-408.143127	151.951752	1748.892822	-542.012573	427.431519	1165.297974	-475.140747	-221.579987	1208.208252	-433.090302	378.384247	867.031677	-356.576843	-171.564774	904.093994	-442.329498	95.559502	1056.897705	536.271912	40.217850	897.415222	527.967163	238.734253
-468.541595	224.476242	958.428223	-460.309448	-36.264988	960.317688	-544.371399	232.037430	574.451538	-488.750641	-95.977127	582.195984	-533.549683	260.629944	86.569298	-546.955383	-143.290100	103.792625	-509.123505	327.095306	1439.480591	-435.771912	-83.472435	1460.952271	-414.515381	122.411186	1461.833008	-408.073120	151.940659	1748.887695	-542.036987	427.391998	1165.270752	-475.055695	-221.509583	1208.139404	-433.137268	378.338043	866.987732	-356.226440	-171.276993	904.175903	-442.278625	95.511436	1056.879517	535.873718	40.066906	897.383606	527.583557	238.558975
-468.484833	224.462646	958.418091	-460.231689	-36.329716	960.313538	-544.383423	232.042740	574.456116	-488.734863	-95.945488	582.216003	-533.560547	260.607788	86.560890	-546.961365	-143.287354	103.796852	-509.119904	327.075012	1439.432983	-435.677155	-83.473915	1460.917847	-414.443665	122.417694	1461.807983	-408.011871	151.938828	1748.873535	-542.053467	427.358551	1165.258911	-474.984222	-221.528412	1208.118774	-433.212952	378.254120	866.934082	-356.397949	-171.474472	903.994751	-442.216003	95.475883	1056.873413	535.515076	39.977024	897.337952	527.253479	238.384384
-468.452271	224.412155	958.380493	-460.204773	-36.352463	960.306702	-544.373901	232.055740	574.460999	-488.713135	-95.970970	582.252014	-533.537170	260.592133	86.553398	-546.995117	-143.296829	103.812668	-509.208862	326.938904	1439.256348	-435.597809	-83.491310	1460.893188	-414.361633	122.410133	1461.785156	-407.955811	151.924927	1748.875000	-542.102173	427.331818	1165.200073	-474.891754	-221.460373	1208.053101	-433.276428	378.145844	866.895142	-356.100616	-171.190048	904.063171	-442.174683	95.450775	1056.848389	535.161255	39.799465	897.295349	526.930969	238.215164
-468.439117	224.408707	958.371643	-460.217621	-36.378105	960.277466	-544.342590	232.003433	574.445984	-488.760773	-96.050301	582.247803	-533.535706	260.578735	86.558006	-547.043701	-143.311127	103.817749	-509.198059	326.910706	1439.247681	-435.531830	-83.509163	1460.831665	-414.289795	122.401772	1461.786743	-407.918213	151.910751	1748.869385	-542.132446	427.252625	1165.178223	-474.854279	-221.432388	1207.988037	-433.354980	378.054871	866.860291	-356.038513	-171.118149	903.983154	-442.169037	95.426453	1056.828247	535.154480	39.837376	897.199951	526.808044	237.791550
-468.379120	224.397675	958.364929	-460.168701	-36.383801	960.264099	-544.350647	231.936188	574.468323	-488.686157	-95.971329	582.218628	-533.565430	260.583099	86.552063	-547.017334	-143.300705	103.809166	-509.195618	326.895782	1439.237427	-435.464722	-83.541199	1460.790405	-414.239014	122.378586	1461.769043	-407.884094	151.903717	1748.893433	-542.164551	427.165192	1165.144043	-474.793701	-221.371216	1207.914307	-433.444061	377.913055	866.813354	-356.017944	-171.047485	903.891968	-442.116669	95.414597	1056.818726	535.468689	40.491161	897.051758	526.612549	237.950287
-468.348206	224.354141	958.342346	-460.108643	-36.435081	960.254089	-544.298828	231.914963	574.455505	-488.651520	-96.043152	582.229187	-533.535461	260.579224	86.551170	-547.054626	-143.315292	103.822334	-509.055115	326.970093	1439.374268	-435.392639	-83.561699	1460.739258	-414.168884	122.373863	1461.761475	-407.871216	151.873383	1748.928223	-542.194336	427.017029	1165.131348	-474.770264	-221.301376	1207.814819	-433.512909	377.781677	866.760986	-355.948059	-170.914993	903.833313	-442.068512	95.374435	1056.801758	533.907715	38.979645	897.418457	525.826721	237.156494
-468.295898	224.332809	958.355042	-460.074860	-36.433353	960.263184	-544.299927	231.955521	574.491577	-488.609924	-96.073166	582.239136	-533.549927	260.585876	86.580528	-546.988708	-143.315735	103.797523	-509.061890	326.968414	1439.371948	-435.326385	-83.590034	1460.704468	-414.103882	122.355263	1461.742310	-407.877747	151.845093	1748.974121	-542.238586	426.915741	1165.094360	-474.721436	-221.244202	1207.731689	-433.582947	377.657166	866.744751	-355.951294	-170.808823	903.732849	-442.018646	95.362030	1056.811157	533.618896	38.805431	897.419617	525.519165	236.978943
-468.263977	224.337524	958.356567	-460.040161	-36.421257	960.248108	-544.254456	231.907761	574.477417	-488.535065	-96.041298	582.178589	-533.532837	260.555634	86.543358	-546.946594	-143.310837	103.798302	-509.046783	326.923431	1439.343506	-435.242859	-83.596474	1460.643921	-414.042969	122.341827	1461.742310	-407.965088	151.696991	1748.945679	-542.298035	426.774139	1165.067261	-474.689667	-221.170685	1207.653320	-433.654846	377.486664	866.695190	-355.884125	-170.661438	903.684265	-441.981506	95.364624	1056.803589	533.352112	38.707008	897.423218	525.214661	236.824158
-468.235413	224.293564	958.341736	-459.979095	-36.491791	960.249695	-544.227417	231.932495	574.473206	-488.470001	-96.061913	582.207520	-533.552856	260.585693	86.578651	-546.895081	-143.290833	103.797737	-509.013275	326.937378	1439.318359	-435.145996	-83.605148	1460.598755	-413.978577	122.341461	1461.687988	-407.993103	151.665466	1748.992432	-542.351074	426.647369	1165.013916	-474.664581	-221.074371	1207.560425	-433.712982	377.315399	866.664673	-355.916016	-170.553604	903.577209	-441.929443	95.316330	1056.795166	532.900391	38.617233	897.438171	524.645691	237.122070
-468.154297	224.309311	958.352051	-459.907715	-36.476818	960.232178	-544.190491	231.949448	574.472900	-488.378876	-96.052422	582.164001	-533.566101	260.579803	86.561615	-546.906250	-143.287430	103.796036	-508.985992	326.904083	1439.313965	-435.079071	-83.623123	1460.539795	-413.907227	122.342377	1461.671021	-408.033020	151.636185	1749.056641	-542.410217	426.510590	1164.976929	-474.655609	-220.987442	1207.483887	-433.783234	377.114960	866.633179	-355.904541	-170.401917	903.489014	-441.858063	95.320335	1056.792847	532.501160	38.431862	897.425232	524.204224	236.957031
-468.114136	224.238419	958.348938	-459.825348	-36.494984	960.254333	-544.149963	231.919342	574.457520	-488.481110	-96.367378	582.242249	-533.540100	260.591278	86.584206	-547.069641	-143.349304	103.857910	-508.939972	326.890503	1439.283325	-434.972351	-83.637520	1460.488770	-413.830994	122.344505	1461.640137	-408.088745	151.596008	1749.124268	-542.478394	426.387177	1164.944214	-474.653412	-220.878784	1207.388550	-433.841431	376.873779	866.616211	-355.905151	-170.169983	903.423035	-441.796783	95.289116	1056.802124	532.140320	38.216892	897.388428	523.860046	236.696442
-468.089569	224.220734	958.329712	-459.786987	-36.517799	960.251465	-544.132385	231.928284	574.464600	-488.235718	-96.114609	582.212585	-533.560242	260.587769	86.580421	-546.917114	-143.303101	103.848190	-509.021057	326.789673	1439.101807	-434.854309	-83.644501	1460.432739	-413.760010	122.340546	1461.617798	-408.136108	151.564926	1749.183105	-542.550537	426.312256	1164.872070	-474.621124	-220.776062	1207.309204	-433.919922	376.653076	866.595337	-355.917664	-169.944244	903.369568	-441.755066	95.276443	1056.788696	531.864807	38.071404	897.380554	523.513672	236.529358
-468.012360	224.221375	958.334656	-459.717896	-36.506004	960.239075	-544.089355	231.880173	574.477966	-488.394073	-96.411728	582.239319	-533.542969	260.585297	86.576736	-547.082581	-143.377289	103.906441	-508.941772	326.773193	1439.069458	-434.764313	-83.667938	1460.368286	-413.674957	122.333420	1461.568115	-408.195404	151.534088	1749.245728	-542.622192	426.189575	1164.823730	-474.610413	-220.705917	1207.201416	-433.991821	376.419617	866.551392	-355.964600	-169.726913	903.265747	-441.676453	95.275703	1056.783813	531.562073	37.875957	897.341553	523.149414	236.377350
-467.963654	224.170349	958.312866	-459.625519	-36.508430	960.210754	-544.078125	231.889175	574.466553	-488.379425	-96.476585	582.256042	-533.546509	260.587433	86.595947	-547.116577	-143.384140	103.905609	-508.760040	326.849091	1439.202148	-434.677063	-83.699821	1460.310181	-413.592926	122.316574	1461.521973	-408.205109	151.637619	1749.354248	-542.643616	426.058929	1164.780151	-474.586029	-220.628662	1207.102905	-434.077087	376.157104	866.501709	-356.024048	-169.482452	903.173462	-441.592224	95.250923	1056.755615	531.233215	37.688522	897.299988	522.747925	236.230789
-467.912811	224.154114	958.305420	-459.535248	-36.524597	960.193604	-544.058167	231.834259	574.441528	-488.352783	-96.466652	582.207275	-533.529297	260.585602	86.591942	-547.076355	-143.371307	103.891129	-508.675476	326.841888	1439.158325	-434.561279	-83.735863	1460.271240	-413.501984	122.305000	1461.478027	-408.245697	151.612030	1749.434326	-542.697205	425.943695	1164.729980	-474.653442	-220.384598	1206.984009	-434.145477	375.902649	866.465454	-356.105133	-169.207062	903.073181	-441.507843	95.234886	1056.740112	530.971130	37.504631	897.313171	522.417297	236.030548
-467.857635	224.140900	958.302429	-459.439026	-36.520229	960.167114	-544.032959	231.817886	574.440369	-488.328217	-96.459755	582.220032	-533.518372	260.573639	86.552414	-547.067200	-143.366745	103.878777	-508.617981	326.826965	1439.107056	-434.454407	-83.734718	1460.219238	-413.416534	122.276428	1461.430420	-408.291931	151.588989	1749.508301	-542.734802	425.834991	1164.687134	-474.539917	-220.469101	1206.942749	-434.223907	375.641602	866.410156	-356.185577	-168.956528	903.010437	-441.420837	95.225632	1056.722900	530.677917	37.343178	897.293518	522.065918	235.834259
-467.784088	224.154419	958.299927	-459.324829	-36.482254	960.167542	-544.012695	231.797058	574.472412	-488.303375	-96.402344	582.220642	-533.497986	260.575470	86.576294	-547.066223	-143.376801	103.889191	-508.540619	326.807373	1439.091553	-434.436523	-83.814499	1460.183228	-413.341064	122.259895	1461.407471	-408.341003	151.562088	1749.587646	-542.779968	425.775574	1164.669678	-474.524567	-220.396042	1206.870728	-434.303772	375.362396	866.366028	-356.252258	-168.747955	902.913940	-441.322266	95.256210	1056.720703	530.368713	37.169163	897.285095	521.738525	235.677765
-467.738739	224.130753	958.322632	-459.251953	-36.459660	960.156799	-544.009949	231.800339	574.481567	-488.231689	-96.370712	582.223877	-533.496033	260.575684	86.577591	-547.047058	-143.373795	103.877594	-508.453705	326.782623	1439.056519	-434.354004	-83.843323	1460.154175	-413.264069	122.225464	1461.381470	-408.409546	151.495941	1749.648193	-542.795410	425.639984	1164.617676	-474.524567	-220.336380	1206.802124	-434.361938	375.104187	866.320068	-356.337219	-168.517563	902.839172	-441.250671	95.246132	1056.723999	530.125061	37.092293	897.247986	521.449646	235.619583
-467.679779	224.118271	958.315979	-459.161591	-36.454063	960.132202	-544.048889	231.832733	574.465942	-488.174194	-96.320236	582.197937	-533.514099	260.545227	86.573753	-547.047791	-143.379349	103.852707	-508.368103	326.786346	1439.035889	-434.124634	-83.828186	1460.132935	-413.176666	122.193207	1461.357178	-408.499298	151.392242	1749.674561	-542.797302	425.535034	1164.593628	-474.472839	-220.244705	1206.741089	-434.427887	374.849823	866.271545	-356.358765	-168.278000	902.782959	-441.158905	95.239304	1056.704590	529.885437	37.143772	897.223877	520.917480	235.510117
-467.611908	224.088379	958.306580	-459.036163	-36.488754	960.147339	-543.985291	231.783157	574.477356	-488.147675	-96.386230	582.218689	-533.473877	260.541656	86.588600	-547.075562	-143.388062	103.876297	-508.276886	326.751129	1439.023315	-434.022705	-83.853302	1460.084351	-413.106354	122.169594	1461.332520	-408.533142	151.366394	1749.748169	-542.771240	425.453064	1164.556641	-474.536255	-220.005707	1206.646851	-434.494629	374.595856	866.222656	-356.386383	-168.041306	902.690857	-441.058533	95.221191	1056.706299	529.587219	37.083954	897.187134	520.712219	235.321777
-467.514252	224.065384	958.327026	-458.866241	-36.502251	960.156921	-543.924377	231.728394	574.473511	-488.038483	-96.339180	582.226624	-533.432617	260.549072	86.577339	-547.023926	-143.371033	103.860771	-508.195068	326.738495	1438.998779	-433.924103	-83.894775	1460.052490	-413.039917	122.155212	1461.297485	-408.576508	151.345673	1749.813477	-542.751770	425.358795	1164.518555	-474.444061	-220.095123	1206.618042	-434.552429	374.381073	866.169006	-356.430817	-167.814789	902.635193	-440.929535	95.204964	1056.722412	529.357666	36.926655	897.175415	520.768677	235.309875
-467.477875	224.061127	958.326660	-458.798798	-36.473633	960.143494	-543.897522	231.748566	574.488281	-487.696991	-95.902138	582.113525	-533.418030	260.547089	86.579430	-546.803162	-143.272156	103.810020	-508.098206	326.724243	1438.977295	-433.798828	-83.917992	1460.040039	-412.963135	122.140366	1461.268311	-408.625061	151.328552	1749.884399	-542.724304	425.239075	1164.501709	-474.533722	-219.913818	1206.571045	-434.599396	374.177490	866.141357	-356.737457	-167.848022	902.400696	-440.851074	95.215912	1056.709473	529.124146	36.620110	897.120483	520.948181	234.632950
-467.410858	224.040329	958.332581	-458.685944	-36.472984	960.160645	-543.855896	231.707169	574.480042	-487.640472	-95.886742	582.141907	-533.415833	260.544281	86.581612	-546.791931	-143.275757	103.820892	-507.967682	326.718018	1439.001953	-433.676727	-83.955711	1460.009766	-412.893188	122.125381	1461.244751	-408.659180	151.313675	1749.947998	-542.676575	425.117859	1164.478149	-474.500092	-219.837051	1206.538696	-434.648010	374.004791	866.106506	-356.800232	-167.658737	902.320496	-440.758331	95.214172	1056.720215	528.292053	36.331650	897.318726	520.750305	234.222641
-467.359039	224.076660	958.347473	-458.627045	-36.426796	960.141846	-544.088074	232.033630	574.551147	-487.610687	-95.940842	582.112976	-533.603638	260.567017	86.605377	-546.827332	-143.284119	103.836830	-507.883759	326.704559	1438.988037	-433.560394	-83.957870	1459.981689	-412.814514	122.110779	1461.239258	-408.666962	151.291443	1750.015259	-542.638428	425.034454	1164.464355	-474.468475	-219.785080	1206.488037	-434.679840	373.819153	866.077942	-356.587189	-167.258759	902.403687	-440.686249	95.244026	1056.714600	528.173828	36.423809	897.340149	520.668640	234.251266
-467.278107	224.076859	958.360107	-458.536652	-36.406948	960.120728	-544.095215	232.063583	574.567505	-487.559235	-95.926872	582.104797	-533.641846	260.558960	86.616203	-546.797913	-143.282578	103.831741	-507.771362	326.687714	1438.989014	-433.427612	-83.984436	1459.955078	-412.733185	122.091568	1461.201172	-408.672394	151.279724	1750.063721	-542.593689	424.873413	1164.456787	-474.354065	-219.842072	1206.453613	-434.702179	373.695007	866.051147	-356.595551	-167.081955	902.377075	-440.581390	95.242950	1056.706177	528.156616	36.545162	897.330139	520.651978	234.318771
-467.173950	224.089874	958.344849	-458.394592	-36.415382	960.137512	-544.000000	232.022263	574.563782	-487.485199	-95.909615	582.112061	-533.597412	260.553650	86.614052	-546.734802	-143.277206	103.856506	-507.677002	326.651917	1438.967896	-433.284698	-84.011917	1459.927979	-412.634888	122.073624	1461.158081	-408.653595	151.267410	1750.104004	-542.556702	424.786224	1164.425781	-474.322083	-219.805756	1206.399170	-434.696411	373.512451	866.041077	-356.623749	-166.950333	902.281860	-440.456512	95.260429	1056.706299	528.074036	36.622410	897.309326	520.636780	234.342545
-467.122559	224.085510	958.334656	-458.310760	-36.431423	960.122864	-543.804382	231.914352	574.528259	-487.449310	-95.957863	582.123352	-533.509766	260.542267	86.608002	-546.748596	-143.269272	103.852081	-507.573883	326.654999	1438.946655	-433.140808	-84.017921	1459.881958	-412.550964	122.080086	1461.113647	-408.629333	151.266205	1750.138916	-542.506592	424.702881	1164.401367	-474.272278	-219.744644	1206.346313	-434.686890	373.391663	866.020447	-356.590576	-166.787567	902.235535	-440.373962	95.251755	1056.690430	527.917725	36.616711	897.291931	520.634583	234.325989
-467.014069	224.140518	958.322632	-458.217377	-36.409054	960.091614	-543.712280	231.880157	574.554688	-487.408783	-95.979439	582.122925	-533.485168	260.575714	86.606216	-546.827637	-143.287262	103.867889	-507.484406	326.636353	1438.916016	-433.001862	-84.048500	1459.839844	-412.460419	122.078384	1461.059204	-408.491821	151.383316	1750.211670	-542.477539	424.635651	1164.360352	-474.223785	-219.730621	1206.295410	-434.671844	373.264038	865.994934	-356.587494	-166.678787	902.164307	-440.263428	95.282104	1056.666748	527.726318	36.585590	897.246277	520.598389	234.312149
-466.912689	224.174484	958.314331	-458.149902	-36.350231	960.072388	-543.803711	232.063110	574.575684	-487.259705	-95.872917	582.096619	-533.558960	260.549408	86.603546	-546.764221	-143.267929	103.848862	-507.394379	326.626984	1438.877319	-432.867981	-84.048698	1459.791870	-412.350555	122.068565	1460.997437	-408.412842	151.392334	1750.207397	-542.451355	424.547150	1164.311157	-474.219513	-219.537445	1206.181763	-434.634979	373.135437	865.950928	-356.541229	-166.579407	902.079041	-440.170319	95.321899	1056.651001	527.521240	36.538567	897.224426	520.574646	234.240417
-466.817993	224.191040	958.301514	-458.026672	-36.371014	960.078186	-543.725769	232.010132	574.583374	-487.136078	-95.789154	582.122070	-533.555481	260.547852	86.599213	-546.738037	-143.263870	103.847084	-507.318909	326.613098	1438.857666	-432.723083	-84.062187	1459.708496	-412.227448	122.074928	1460.938843	-408.312134	151.399521	1750.181519	-542.400635	424.452698	1164.266724	-474.051697	-219.651016	1206.141846	-434.596985	373.035126	865.909363	-356.533813	-166.476517	902.013672	-440.066498	95.328819	1056.648560	527.280334	36.583591	897.223633	520.420715	234.592987
-466.705017	224.192810	958.279541	-457.907806	-36.383358	960.056885	-543.621704	231.999374	574.600830	-487.326416	-96.271332	582.204163	-533.495422	260.537903	86.627708	-546.951111	-143.358276	103.945778	-507.207886	326.583374	1438.796387	-432.560486	-84.081299	1459.649902	-412.064423	122.065041	1460.893188	-408.181702	151.422592	1750.151978	-542.338013	424.387451	1164.201782	-473.937988	-219.657394	1206.036011	-434.547241	372.945007	865.876831	-356.467346	-166.400528	901.948730	-439.943542	95.324440	1056.625244	527.129456	36.375725	897.203125	520.528442	234.061569
-466.603912	224.201065	958.262634	-457.803680	-36.392204	960.020569	-543.558105	232.000092	574.599854	-487.277374	-96.325157	582.191650	-533.507568	260.539581	86.628792	-546.994690	-143.348389	103.952164	-507.102570	326.560699	1438.745850	-432.443024	-84.096100	1459.562866	-411.917877	122.050133	1460.836182	-408.023224	151.460602	1750.105469	-542.288208	424.330170	1164.159424	-473.827515	-219.650009	1205.985718	-434.474243	372.863556	865.838074	-356.410889	-166.339355	901.850586	-439.834106	95.317276	1056.597168	526.883118	36.336235	897.218628	520.378479	234.360565
-466.493622	224.197281	958.229309	-457.717926	-36.429890	960.008911	-543.492065	232.019836	574.595825	-487.119507	-96.271294	582.179810	-533.526855	260.531647	86.631302	-546.978455	-143.336746	103.953094	-506.989746	326.557251	1438.714844	-432.299042	-84.121819	1459.488403	-411.772705	122.042061	1460.770386	-407.830994	151.512985	1750.038330	-542.226746	424.268951	1164.110840	-473.705322	-219.665909	1205.913452	-434.399536	372.825714	865.812012	-356.348083	-166.281082	901.806274	-439.735840	95.302383	1056.574585	526.638794	36.254314	897.216858	520.217712	234.422516
-466.401581	224.274902	958.218872	-457.688049	-36.389870	959.954956	-543.465271	232.124557	574.636658	-486.965118	-96.309944	582.140625	-533.555908	260.551849	86.663544	-546.961121	-143.327805	103.953323	-506.871735	326.548981	1438.675781	-432.159424	-84.155891	1459.432129	-411.637787	122.039040	1460.692017	-407.598450	151.570953	1749.947754	-542.168640	424.213196	1164.077881	-473.570648	-219.675949	1205.853516	-434.338379	372.844452	865.825867	-356.291748	-166.284607	901.761292	-439.668945	95.339584	1056.541382	526.465515	35.986145	897.231812	520.353271	234.090073
-466.320953	224.343689	958.214722	-457.646301	-36.359306	959.942932	-543.401917	232.179337	574.616394	-486.854675	-96.348511	582.110840	-533.564392	260.550140	86.646385	-546.958496	-143.342667	103.989777	-506.773926	326.528290	1438.641602	-431.987457	-84.154861	1459.383301	-411.496094	122.038292	1460.647217	-407.332794	151.635300	1749.835938	-542.095032	424.195557	1164.046387	-473.451324	-219.678101	1205.812256	-434.253296	372.873047	865.825500	-356.237518	-166.276581	901.699036	-439.610229	95.382683	1056.533936	526.275452	35.781685	897.215149	520.384888	233.949280
-466.232788	224.356537	958.198853	-457.582672	-36.346989	959.925049	-543.327637	232.164612	574.629089	-486.682068	-96.376244	582.063110	-533.537964	260.555145	86.629143	-546.963501	-143.341263	103.992409	-506.652771	326.515930	1438.629639	-431.844055	-84.150009	1459.334473	-411.351501	122.017250	1460.583740	-407.016296	151.702850	1749.699219	-542.022278	424.152954	1164.014404	-473.323425	-219.705704	1205.773315	-434.152649	372.923767	865.817627	-356.188721	-166.324127	901.618652	-439.532349	95.392448	1056.516602	526.707703	35.767979	896.924927	520.632141	234.108261
-466.176941	224.333725	958.150940	-457.501526	-36.401485	959.869019	-543.240723	232.219360	574.612793	-486.337311	-96.137108	581.952942	-533.561035	260.558075	86.634422	-546.761658	-143.282639	103.983772	-506.506653	326.504700	1438.623779	-431.623749	-84.125244	1459.278076	-411.226227	121.969048	1460.542114	-406.643433	151.763641	1749.541992	-541.919434	424.107819	1163.996704	-473.173523	-219.737061	1205.732300	-434.034393	372.994690	865.848877	-356.126587	-166.380447	901.548035	-439.451233	95.353180	1056.461792	526.131104	35.426186	897.062988	520.568176	233.738022
-466.038605	224.357986	958.141479	-457.381226	-36.399246	959.825928	-543.169739	232.221466	574.606934	-486.118561	-96.064873	581.891235	-533.556702	260.544220	86.644409	-546.729675	-143.285782	103.985397	-506.402527	326.460144	1438.568726	-431.432648	-84.132889	1459.235840	-411.087860	121.957771	1460.504639	-406.237793	151.836578	1749.366699	-541.842285	424.089111	1163.983154	-473.035736	-219.762512	1205.717773	-433.917511	373.060486	865.857300	-356.040222	-166.455002	901.463684	-439.326660	95.352051	1056.436768	526.682312	35.435081	896.863831	520.983459	233.437866
-465.929260	224.387085	958.126099	-457.263489	-36.446880	959.801575	-543.078125	232.182327	574.636719	-485.943268	-96.069016	581.850464	-533.514526	260.538116	86.641365	-546.711182	-143.251831	104.010231	-506.414490	326.319733	1438.423584	-431.253540	-84.137077	1459.226074	-410.944824	121.948090	1460.469482	-405.771484	151.907303	1749.198975	-541.767700	424.146149	1163.977905	-472.901459	-219.786636	1205.690796	-433.800964	373.080597	865.897461	-355.959259	-166.529343	901.421265	-439.217865	95.339584	1056.418091	526.666138	35.349567	896.829102	521.112366	233.324936
-465.829498	224.387726	958.113159	-457.147827	-36.498829	959.779724	-543.015320	232.220154	574.650940	-485.781860	-96.112823	581.827271	-533.539185	260.541321	86.645012	-546.716614	-143.253723	104.039177	-506.181427	326.417633	1438.575317	-431.098694	-84.159447	1459.203125	-410.829498	121.921547	1460.450806	-405.283813	151.972214	1749.006958	-541.662292	424.134735	1163.977539	-472.759918	-219.774490	1205.694214	-433.669037	373.119720	865.929260	-355.898804	-166.622986	901.384460	-439.112732	95.311623	1056.401245	526.633179	35.247871	896.833069	521.212952	233.241486
-465.767700	224.420609	958.108032	-457.129181	-36.458496	959.738098	-542.995728	232.274048	574.668579	-485.872559	-96.405159	581.849609	-533.583984	260.553314	86.674927	-546.817444	-143.276917	104.087708	-506.112671	326.370697	1438.547852	-430.957672	-84.180031	1459.208130	-410.725555	121.914032	1460.414307	-404.751709	152.038422	1748.824707	-541.593628	424.206360	1163.991089	-472.645325	-219.828979	1205.674561	-433.541168	373.150848	865.962280	-355.863678	-166.771439	901.333008	-439.068665	95.331039	1056.377319	526.333191	35.030838	896.826355	521.180542	233.146790
-465.666473	224.422806	958.088867	-457.007935	-36.517921	959.759766	-542.981445	232.327530	574.672485	-485.790649	-96.468010	581.859741	-533.623596	260.572235	86.670967	-546.911682	-143.274216	104.095047	-506.043213	326.349670	1438.521851	-430.839020	-84.196121	1459.201416	-410.604767	121.916328	1460.405151	-404.193237	152.082001	1748.617432	-541.522034	424.276398	1163.977783	-472.529114	-219.858017	1205.685059	-433.442505	373.213196	865.984863	-355.787323	-166.889236	901.326599	-438.961731	95.318947	1056.379272	526.495605	35.119873	896.742004	521.216614	233.300735
-465.588623	224.370880	958.069031	-456.919922	-36.510498	959.743530	-542.845398	232.254456	574.634094	-485.699249	-96.445183	581.826721	-533.569946	260.558929	86.641029	-546.878845	-143.277847	104.125862	-505.949585	326.333893	1438.507568	-430.747620	-84.240623	1459.178833	-410.491241	121.893776	1460.365479	-403.638367	152.115768	1748.416748	-541.463806	424.306244	1163.973145	-472.497162	-219.765320	1205.693970	-433.337921	373.252777	866.010681	-355.700775	-167.029388	901.290527	-438.865936	95.299622	1056.358276	526.484558	35.137840	896.753540	521.122437	233.490921
-465.510681	224.380096	958.068848	-456.846527	-36.538418	959.699524	-542.714844	232.160263	574.646301	-485.326111	-95.995789	581.741089	-533.473816	260.546753	86.650887	-546.609924	-143.183853	104.052406	-505.828766	326.304749	1438.496582	-430.605896	-84.262604	1459.164673	-410.357544	121.876686	1460.358521	-403.086121	152.114075	1748.238892	-541.386230	424.336639	1163.968628	-472.374969	-219.831940	1205.697021	-433.231567	373.321747	866.035217	-355.618683	-167.141159	901.255188	-438.772888	95.273872	1056.332397	526.361145	35.199207	896.732056	520.924011	234.038269
-465.391846	224.354797	958.066284	-456.673309	-36.577824	959.703247	-542.653015	232.156525	574.654663	-485.216187	-95.931664	581.707825	-533.487366	260.545074	86.657501	-546.567688	-143.163376	104.015564	-505.708954	326.275665	1438.478149	-430.499786	-84.272125	1459.152832	-410.227264	121.867050	1460.345581	-402.509369	152.181564	1748.115234	-541.293884	424.385651	1164.000977	-472.172821	-220.032333	1205.705566	-433.148773	373.368774	866.064148	-355.494476	-167.268463	901.265076	-438.624908	95.248528	1056.332397	526.329773	35.102188	896.687866	520.948792	234.166183
-465.273163	224.370636	958.077393	-456.578033	-36.551971	959.682800	-542.672607	232.238113	574.669312	-485.127930	-95.902855	581.692627	-533.583069	260.506409	86.667747	-546.549500	-143.146286	104.032089	-505.586731	326.239105	1438.457031	-430.407593	-84.313324	1459.122070	-410.054535	121.843521	1460.340576	-402.011078	152.159851	1748.004639	-541.213501	424.415619	1164.005493	-472.061890	-220.049896	1205.731567	-433.037262	373.469940	866.089722	-355.383118	-167.411438	901.264954	-438.502777	95.256126	1056.324463	526.784668	35.347275	896.757446	521.272278	234.059967
-465.180878	224.343033	958.086487	-456.446320	-36.612679	959.715149	-542.568420	232.152771	574.664185	-485.065094	-95.921837	581.716736	-533.498962	260.499023	86.667885	-546.584534	-143.169144	104.042274	-505.428650	326.225342	1438.438965	-430.288391	-84.316322	1459.093140	-409.908081	121.819702	1460.320068	-401.552032	152.113113	1747.919067	-541.120972	424.393341	1164.008911	-472.008209	-220.155731	1205.769775	-432.931671	373.567047	866.092957	-355.514252	-167.778473	901.153931	-438.391479	95.223846	1056.345215	526.550598	34.631336	896.671509	521.767822	233.419357
-465.082916	224.349976	958.096436	-456.355530	-36.612106	959.705688	-542.477539	232.107407	574.646729	-484.947021	-95.894653	581.729248	-533.504822	260.485687	86.669273	-546.555237	-143.166840	104.061203	-505.250061	326.212769	1438.447388	-430.154480	-84.332947	1459.102295	-409.739868	121.827950	1460.332275	-401.160400	152.068054	1747.859985	-541.018860	424.415588	1164.019653	-471.938477	-220.220917	1205.799072	-432.873901	373.672272	866.093994	-355.436310	-167.946976	901.173035	-438.280609	95.220230	1056.341675	526.586548	34.505611	896.660889	521.952271	233.294312
-464.988770	224.337967	958.096375	-456.249908	-36.623062	959.731567	-542.410278	232.115997	574.640503	-484.886047	-95.949371	581.721802	-533.500244	260.474304	86.653503	-546.525024	-143.163208	104.064301	-505.055359	326.200836	1438.436890	-430.011627	-84.348442	1459.088257	-409.547852	121.826172	1460.320557	-400.821472	152.017227	1747.810791	-540.924011	424.423615	1164.044434	-471.866241	-220.228104	1205.807739	-432.823517	373.755432	866.070007	-355.060455	-167.882996	901.331299	-438.176270	95.219574	1056.353516	526.726318	34.211159	896.635315	522.375610	232.656052
-464.898743	224.327499	958.092102	-456.171143	-36.625923	959.725342	-542.341064	232.035248	574.635559	-484.823273	-95.960968	581.714294	-533.495911	260.482971	86.695786	-546.550659	-143.174561	104.058098	-504.875244	326.198792	1438.439087	-429.857788	-84.370560	1459.087280	-409.337006	121.787743	1460.311279	-400.522247	151.942902	1747.789063	-540.799377	424.416504	1164.077026	-471.793060	-220.270889	1205.795898	-432.800751	373.883484	866.068909	-354.935822	-168.001480	901.349854	-438.065521	95.212090	1056.342163	526.773560	34.070732	896.635864	522.527710	232.516266
-464.812866	224.270065	958.070618	-456.068512	-36.690590	959.723999	-542.310364	232.105545	574.660278	-484.746429	-96.015923	581.714294	-533.475281	260.500244	86.716484	-546.516174	-143.165070	104.065178	-504.703491	326.170471	1438.445923	-429.691101	-84.384155	1459.073242	-409.114197	121.780624	1460.311890	-400.260895	151.862015	1747.793091	-540.652222	424.389191	1164.107300	-471.752625	-220.340881	1205.823730	-432.771515	374.022980	866.058533	-354.859924	-168.189819	901.333496	-437.941071	95.160934	1056.323608	526.810425	33.955784	896.629333	522.638550	232.417023
-464.729218	224.210358	958.067444	-456.022217	-36.681156	959.724915	-542.219055	232.010620	574.652405	-484.679443	-96.022766	581.714600	-533.446167	260.459839	86.709908	-546.514709	-143.165985	104.068237	-504.472107	326.171448	1438.464966	-429.490509	-84.386909	1459.057129	-408.895935	121.737701	1460.289795	-400.035431	151.783981	1747.820190	-540.510132	424.334473	1164.155273	-471.732147	-220.330292	1205.809326	-432.776001	374.173859	866.021484	-354.675568	-168.326050	901.390564	-437.850494	95.135284	1056.316528	526.834167	33.822079	896.629150	522.757996	232.285812
-464.668579	224.192856	958.035828	-455.950287	-36.737000	959.731506	-542.186462	231.962082	574.638794	-484.610565	-96.032440	581.717651	-533.438477	260.457581	86.718979	-546.451538	-143.136734	104.063972	-504.225983	326.141327	1438.473755	-429.287811	-84.439888	1459.057129	-408.666473	121.712234	1460.280640	-399.848724	151.697067	1747.852295	-540.363281	424.306915	1164.183838	-471.732605	-220.331192	1205.813354	-432.807526	374.334778	865.969482	-354.840424	-168.749527	901.251709	-437.757507	95.114502	1056.297607	526.877747	33.656990	896.631958	522.888489	232.113068
-464.592560	224.136383	958.027039	-455.890808	-36.734612	959.730530	-542.169373	232.020645	574.634094	-484.628326	-96.099808	581.694824	-533.449768	260.467316	86.689972	-546.496155	-143.171234	104.096016	-503.953827	326.147797	1438.501587	-429.069427	-84.475410	1459.052979	-408.429260	121.692154	1460.274658	-399.675323	151.612030	1747.891357	-540.183960	424.256866	1164.207764	-471.791992	-220.119308	1205.753662	-432.797302	374.519073	865.934814	-354.447327	-168.683304	901.378967	-437.668488	95.089920	1056.287842	526.900940	33.521019	896.655029	522.984375	231.986710
-464.503815	224.090591	958.010559	-455.802338	-36.787540	959.726196	-542.088013	231.936508	574.610596	-484.669983	-96.230194	581.734497	-533.394775	260.452148	86.689438	-546.543091	-143.193314	104.115456	-503.798218	326.039093	1438.371704	-428.810516	-84.515877	1459.047485	-408.208527	121.672150	1460.240967	-399.543121	151.539642	1747.953857	-540.013306	424.276031	1164.221191	-471.707062	-220.227051	1205.767944	-432.801971	374.700897	865.900940	-354.349701	-168.808701	901.363953	-437.554932	95.045837	1056.271606	526.945923	33.372860	896.663025	523.101868	231.851944
-464.436249	224.055756	957.989563	-455.775665	-36.805916	959.728455	-542.090637	231.947739	574.608948	-484.618256	-96.281761	581.722290	-533.434265	260.464294	86.714165	-546.543213	-143.184784	104.115181	-503.432465	326.104706	1438.521240	-428.558136	-84.560928	1459.014893	-407.974182	121.642738	1460.193115	-399.447754	151.466965	1748.024658	-539.778564	424.293213	1164.306274	-471.744781	-220.014938	1205.705811	-432.785675	374.908020	865.876892	-354.202972	-169.017166	901.322449	-437.472076	95.025589	1056.253784	526.895203	33.367195	896.676086	522.985474	232.186676
-464.314484	224.007233	957.992737	-455.645111	-36.863422	959.717957	-542.064148	231.944824	574.615417	-484.776947	-96.628258	581.815979	-533.437317	260.460205	86.688644	-546.722778	-143.256332	104.173721	-503.252380	325.976624	1438.397583	-428.296753	-84.598511	1459.007690	-407.743591	121.601440	1460.166504	-399.361450	151.398285	1748.093384	-539.550903	424.303009	1164.335938	-471.640869	-220.117905	1205.676270	-432.735626	375.081299	865.872192	-354.015045	-169.158157	901.328308	-437.319763	94.969017	1056.244141	526.899719	33.211281	896.687866	523.006958	232.060059
-464.217010	223.993637	957.985657	-455.559723	-36.864902	959.718384	-542.025024	231.926895	574.664001	-484.730988	-96.637459	581.827576	-533.430420	260.449524	86.722351	-546.727356	-143.240112	104.197342	-502.805359	326.070679	1438.596191	-428.031403	-84.650337	1458.963013	-407.507385	121.521111	1460.156860	-399.284027	151.334381	1748.177734	-539.292542	424.318451	1164.412842	-471.582703	-220.042206	1205.608643	-432.679260	375.279388	865.897217	-353.842743	-169.318573	901.281921	-437.208069	94.963928	1056.236084	527.001587	33.076267	896.703552	523.100891	231.916031
-464.119659	223.941116	957.999817	-455.473022	-36.906136	959.720886	-541.797791	231.680634	574.626343	-484.698151	-96.659233	581.820862	-533.280396	260.403717	86.702911	-546.716858	-143.234863	104.185944	-502.480682	326.028503	1438.639771	-427.800354	-84.711121	1458.912231	-407.265717	121.466415	1460.158081	-399.196350	151.275513	1748.250488	-539.048767	424.341705	1164.473022	-471.524048	-219.944824	1205.536255	-432.611115	375.419708	865.916260	-353.658966	-169.500748	901.230774	-437.087982	94.912720	1056.237915	527.048279	32.692799	896.694458	523.348450	231.220215
-464.025330	223.927002	957.987854	-455.426422	-36.930294	959.697876	-541.819702	231.735214	574.643738	-484.673096	-96.639565	581.789490	-533.369690	260.401978	86.728394	-546.702209	-143.224854	104.182854	-502.184235	326.021851	1438.697998	-427.589966	-84.786072	1458.875366	-407.045410	121.400673	1460.117676	-399.123840	151.228485	1748.338745	-538.806946	424.420624	1164.557983	-471.461731	-219.867081	1205.443970	-432.538727	375.527924	865.959595	-353.522766	-169.757904	901.135864	-436.980286	94.886444	1056.211792	526.987366	32.685215	896.684448	523.150574	231.532898
-463.911285	223.902573	957.994690	-455.357452	-36.893520	959.691589	-541.819214	231.796402	574.658691	-484.525238	-96.428413	581.724915	-533.397034	260.406982	86.765953	-546.627014	-143.200012	104.136993	-501.909515	325.958649	1438.730469	-427.359711	-84.837692	1458.826416	-406.823364	121.323524	1460.082275	-399.073273	151.120728	1748.378662	-538.586304	424.524902	1164.630859	-471.336700	-219.884933	1205.380371	-432.480133	375.630066	865.984253	-353.367004	-169.923599	901.046631	-436.863098	94.884888	1056.206177	527.109985	32.416756	896.678711	523.371582	230.897141
-463.815094	223.890900	957.970154	-455.310883	-36.921371	959.656311	-541.790527	231.804413	574.670776	-484.459839	-96.419502	581.712830	-533.408142	260.404755	86.726143	-546.606262	-143.191513	104.134521	-501.656464	325.911621	1438.761719	-427.180328	-84.902306	1458.794312	-406.638611	121.270630	1460.023926	-398.906525	151.141968	1748.502197	-538.350464	424.670074	1164.729004	-471.197388	-219.917923	1205.325317	-432.410126	375.725098	866.039795	-353.215698	-170.099182	900.957397	-436.753082	94.857918	1056.167358	527.109009	32.251591	896.671082	523.392761	230.684311
-463.701416	223.798706	957.928711	-455.174652	-37.003056	959.644653	-541.632874	231.661102	574.628784	-484.457886	-96.511314	581.744385	-533.320190	260.393219	86.719971	-546.632324	-143.214752	104.152954	-501.410278	325.873077	1438.792847	-427.011169	-84.966812	1458.756592	-406.441223	121.192757	1459.985229	-398.778107	151.109772	1748.564697	-538.117371	424.736755	1164.812012	-471.019257	-219.964691	1205.320923	-432.332306	375.802948	866.105469	-353.051605	-170.259048	900.914856	-436.594849	94.785156	1056.132813	527.107727	32.102608	896.673279	523.372986	230.534241
-463.539795	223.798859	957.968384	-455.013214	-36.991467	959.662781	-541.568298	231.654282	574.661743	-484.332947	-96.426331	581.771118	-533.303284	260.401764	86.738876	-546.531128	-143.160645	104.158508	-501.133545	325.823608	1438.850586	-426.824036	-85.020576	1458.750977	-406.240631	121.147369	1459.976196	-398.631073	151.061111	1748.612915	-537.882629	424.786591	1164.897705	-470.855560	-220.001236	1205.294678	-432.254242	375.885742	866.179810	-352.817688	-170.361908	900.910889	-436.427551	94.783195	1056.160400	527.106018	31.936613	896.675293	523.372620	230.378616
-463.413788	223.784653	957.970093	-454.907257	-37.035713	959.666565	-541.572205	231.721649	574.708069	-484.296082	-96.463043	581.766357	-533.331360	260.353973	86.768631	-546.549683	-143.166290	104.188850	-500.852692	325.785797	1438.905273	-426.646637	-85.051483	1458.733887	-406.007721	121.086914	1459.976196	-398.457153	151.002350	1748.653931	-537.608887	424.861938	1164.974976	-470.703583	-220.054214	1205.280762	-432.143494	375.959015	866.270142	-352.605988	-170.435318	900.934448	-436.283783	94.753700	1056.156616	527.091309	31.778172	896.666748	523.339539	230.267578
-463.236633	223.775620	957.986084	-454.727570	-37.096268	959.697327	-541.503784	231.679352	574.711487	-484.184418	-96.402481	581.807007	-533.300537	260.360229	86.767357	-546.496277	-143.126450	104.189262	-500.603271	325.752075	1438.957642	-426.461517	-85.119240	1458.736938	-405.776367	121.022934	1459.975586	-398.262634	150.932983	1748.655762	-537.356323	424.894623	1165.075562	-470.512604	-220.110992	1205.269043	-432.010223	376.092834	866.368347	-352.393951	-170.541122	900.941711	-436.097717	94.724609	1056.178223	527.095398	31.686455	896.688354	523.333069	230.110306
-463.158997	223.732300	957.968140	-454.684509	-37.094818	959.703186	-541.450684	231.690979	574.724670	-484.154022	-96.453094	581.802002	-533.320740	260.365356	86.787178	-546.537109	-143.133469	104.187286	-500.349243	325.722046	1439.030640	-426.290588	-85.163948	1458.702271	-405.555389	120.971672	1459.952637	-398.051117	150.870010	1748.645264	-537.102722	424.876221	1165.135986	-470.335968	-220.170502	1205.274536	-431.827820	376.231323	866.452881	-352.192810	-170.633423	900.949036	-436.005371	94.710754	1056.164429	527.051086	31.513115	896.682068	523.312622	229.950562
-463.049591	223.735764	957.934326	-454.552155	-37.149487	959.683167	-541.399536	231.697662	574.710632	-484.050934	-96.387268	581.820129	-533.310974	260.371704	86.767540	-546.493896	-143.107208	104.172256	-500.116333	325.693573	1439.049683	-426.119324	-85.200157	1458.673096	-405.359894	120.935463	1459.924316	-397.801880	150.814911	1748.631836	-536.880859	424.884949	1165.170776	-470.177155	-220.245590	1205.262817	-431.596832	376.352539	866.538025	-352.036133	-170.761887	900.930420	-435.850830	94.693054	1056.129517	527.020813	31.356344	896.679260	523.274963	229.814743
-462.896576	223.720459	957.916016	-454.396576	-37.180622	959.694275	-541.314270	231.652771	574.711731	-484.188507	-96.700996	581.880920	-533.324036	260.358154	86.749863	-546.626709	-143.166931	104.237999	-499.916809	325.669891	1439.074951	-425.919708	-85.240555	1458.650269	-405.153870	120.883316	1459.908691	-397.546082	150.751526	1748.622314	-536.653076	424.841888	1165.192627	-469.980896	-220.281067	1205.241943	-431.340027	376.428711	866.606384	-351.842316	-170.812683	900.908386	-435.684113	94.681320	1056.122803	526.940857	31.182041	896.662109	523.234619	229.673248
-462.769989	223.722824	957.923523	-454.256256	-37.231968	959.687866	-541.207825	231.623978	574.739807	-483.935577	-96.342606	581.794617	-533.330444	260.364746	86.772369	-546.425232	-143.066147	104.191910	-499.679932	325.637299	1439.115601	-425.741547	-85.273842	1458.629272	-404.978485	120.841461	1459.896118	-397.265411	150.671585	1748.616699	-536.436890	424.821198	1165.230835	-469.791504	-220.353806	1205.233887	-431.029388	376.452332	866.700195	-351.648438	-170.866837	900.915955	-435.540588	94.652885	1056.121094	526.890381	31.041973	896.691284	523.197510	229.496033
-462.613586	223.745010	957.940674	-454.130432	-37.249546	959.680786	-541.212097	231.721268	574.752136	-484.097626	-96.696136	581.850281	-533.397156	260.375916	86.815308	-546.593262	-143.112625	104.253822	-499.452179	325.608032	1439.155396	-425.568909	-85.290253	1458.636108	-404.797974	120.797775	1459.914917	-396.963684	150.604645	1748.597412	-536.225952	424.798706	1165.266968	-469.705536	-220.300842	1205.219604	-430.749115	376.406586	866.780457	-351.755463	-171.145172	900.766357	-435.377014	94.643929	1056.120972	526.856384	30.923952	896.689148	523.177307	229.341187
-462.479065	223.758453	957.947449	-454.071381	-37.219872	959.677490	-541.101135	231.697342	574.763733	-483.814117	-96.353355	581.798340	-533.379395	260.363983	86.811539	-546.341003	-143.031158	104.219437	-499.405212	325.455597	1439.023315	-425.355164	-85.332489	1458.650024	-404.636749	120.762909	1459.922485	-396.649963	150.559448	1748.582275	-536.074036	424.805725	1165.272461	-469.448334	-220.406967	1205.224243	-430.450836	376.328278	866.885742	-351.295135	-170.920349	900.935669	-435.262390	94.655716	1056.118652	526.771729	30.796282	896.677856	523.112244	229.229950
-462.323456	223.734161	957.938965	-453.904999	-37.220966	959.682617	-540.997437	231.715927	574.755554	-483.734528	-96.301567	581.782227	-533.373535	260.334229	86.798271	-546.333130	-143.003738	104.221329	-499.094360	325.538086	1439.178711	-425.201111	-85.343315	1458.626465	-404.488708	120.729767	1459.911133	-396.317383	150.512909	1748.532959	-535.901184	424.728546	1165.309937	-469.278992	-220.438644	1205.224487	-430.162231	376.230225	866.964233	-351.106018	-170.909775	900.943665	-435.099609	94.649246	1056.116455	526.678467	30.629707	896.681274	523.065308	229.061050
-462.174103	223.732254	957.945435	-453.760925	-37.218258	959.702026	-540.846985	231.638733	574.758118	-483.699707	-96.278122	581.778625	-533.347351	260.330658	86.804710	-546.320984	-142.983078	104.261047	-498.943573	325.522125	1439.166748	-425.061096	-85.379318	1458.628662	-404.327820	120.740074	1459.905151	-395.959991	150.458466	1748.473755	-535.747803	424.685089	1165.282837	-469.101013	-220.469666	1205.203857	-429.851929	376.103729	867.042358	-350.941010	-170.922226	900.951050	-434.938507	94.654449	1056.125854	526.606567	30.501873	896.660461	522.995361	228.956177
-462.031952	223.665787	957.920410	-453.626343	-37.275520	959.695679	-540.739136	231.646210	574.754150	-483.572510	-96.216110	581.784729	-533.350098	260.331665	86.802010	-546.241150	-142.947769	104.215927	-498.765289	325.531189	1439.171875	-424.904907	-85.400658	1458.622559	-404.141022	120.701485	1459.883179	-395.568665	150.397690	1748.395386	-535.597473	424.620483	1165.262695	-468.912415	-220.490463	1205.222778	-429.548096	375.941498	867.074097	-350.819366	-170.927612	900.934814	-434.782043	94.599495	1056.105835	526.482422	30.327230	896.630615	522.924500	228.842285
-461.888794	223.644791	957.908813	-453.475555	-37.301708	959.715942	-540.712830	231.716156	574.780273	-483.484924	-96.200592	581.813721	-533.398743	260.343018	86.834236	-546.257996	-142.925278	104.231071	-498.578339	325.519012	1439.163818	-424.772919	-85.404266	1458.610962	-403.968628	120.695389	1459.854370	-395.174011	150.325836	1748.322021	-535.442200	424.541016	1165.226685	-468.723053	-220.520233	1205.208374	-429.242065	375.772095	867.104370	-350.642517	-170.844818	900.956116	-434.624695	94.588745	1056.107544	527.439697	31.586447	896.280518	522.977783	229.789337
-461.756256	223.614151	957.886719	-453.371155	-37.284248	959.693054	-540.628479	231.712463	574.766113	-483.435791	-96.202118	581.814209	-533.431580	260.344177	86.841187	-546.241272	-142.931061	104.275917	-498.372253	325.512756	1439.161255	-424.605713	-85.399437	1458.611328	-403.794098	120.685745	1459.830078	-394.771698	150.259094	1748.252319	-535.277466	424.442749	1165.195313	-468.545746	-220.539047	1205.207031	-428.926117	375.613770	867.140198	-350.489624	-170.811951	900.934509	-434.489014	94.580154	1056.080933	527.357117	31.529526	896.254639	522.863892	229.742737
-461.626434	223.637314	957.905640	-453.279663	-37.265503	959.678589	-540.348938	231.496307	574.738647	-483.372314	-96.209213	581.791260	-533.273315	260.304443	86.828384	-546.209900	-142.920807	104.261688	-498.199097	325.496399	1439.128906	-424.474335	-85.422363	1458.597168	-403.625702	120.671875	1459.798462	-394.374176	150.220245	1748.170166	-535.090637	424.348602	1165.142822	-468.375671	-220.549713	1205.202759	-428.634003	375.492950	867.161377	-350.334595	-170.766571	900.927185	-434.364014	94.585686	1056.079956	527.159546	31.335724	896.273315	522.705933	229.648468
-461.517761	223.615845	957.905151	-453.157928	-37.299671	959.664001	-540.211365	231.413422	574.723328	-483.289490	-96.201599	581.805176	-533.213257	260.253723	86.859627	-546.213684	-142.901459	104.245842	-498.033020	325.478058	1439.113403	-424.318787	-85.419640	1458.603149	-403.451935	120.637253	1459.794312	-393.956573	150.186508	1748.080566	-534.883118	424.231506	1165.105713	-468.211487	-220.515579	1205.203491	-428.328003	375.417328	867.191284	-350.233643	-170.714508	900.920837	-434.231995	94.554199	1056.068481	526.956421	31.133133	896.284973	522.519897	229.541061
-461.338257	223.619217	957.913330	-453.022614	-37.293278	959.688293	-540.131958	231.422714	574.751648	-483.254120	-96.248940	581.776245	-533.226563	260.266205	86.861107	-546.281128	-142.928802	104.284058	-497.847229	325.470276	1439.124268	-424.152863	-85.446686	1458.608032	-403.276947	120.644409	1459.794556	-393.502899	150.163239	1747.987061	-534.616028	424.128265	1165.075928	-468.072845	-220.518600	1205.212280	-428.004333	375.302399	867.212708	-350.119263	-170.659058	900.909424	-434.077118	94.561119	1056.085327	526.866455	31.094120	896.289490	522.384521	229.533127
-461.179413	223.629257	957.948181	-452.890717	-37.303226	959.680542	-540.033569	231.439072	574.749878	-483.183289	-96.268036	581.794800	-533.199402	260.263153	86.875313	-546.222717	-142.892548	104.270271	-497.776520	325.352539	1438.932617	-423.979431	-85.477280	1458.600830	-403.094818	120.620964	1459.761108	-393.033905	150.155365	1747.883423	-534.371338	424.063049	1165.019165	-467.912933	-220.513016	1205.213623	-427.700470	375.209290	867.239258	-350.016205	-170.596527	900.879211	-433.916382	94.543266	1056.095459	526.678467	30.955343	896.305664	522.194092	229.459366
-461.072937	223.609329	957.914246	-452.745300	-37.345085	959.697144	-539.924438	231.409485	574.731689	-483.062653	-96.266052	581.794006	-533.195068	260.290985	86.861168	-546.172058	-142.903259	104.302132	-497.489136	325.438568	1439.062500	-423.828156	-85.493385	1458.581299	-402.904114	120.599106	1459.729126	-392.558502	150.162674	1747.769409	-534.102478	423.920593	1164.964478	-467.783081	-220.464661	1205.178589	-427.412048	375.039917	867.228943	-349.915405	-170.528595	900.852417	-433.780548	94.534836	1056.084229	526.569885	30.954332	896.293518	521.989319	229.422852
-460.925293	223.646667	957.923401	-452.637329	-37.314205	959.678284	-539.819092	231.399475	574.737488	-483.279633	-96.742920	581.858826	-533.174683	260.270386	86.863243	-546.437012	-142.999207	104.375114	-497.277863	325.439728	1439.062622	-423.681152	-85.534561	1458.550293	-402.725403	120.596375	1459.705078	-392.055573	150.187744	1747.622559	-533.865784	423.831787	1164.920288	-467.700470	-220.459839	1205.149902	-427.122284	374.827240	867.199951	-350.090027	-170.661530	900.646729	-433.636261	94.555450	1056.075562	525.299805	29.688044	896.625244	521.292786	228.890549
-460.798676	223.677383	957.900879	-452.523438	-37.365685	959.671753	-539.773438	231.401505	574.729919	-483.231323	-96.862198	581.879700	-533.167603	260.253845	86.861435	-546.427612	-143.001816	104.447418	-497.058838	325.411987	1439.018921	-423.511688	-85.541847	1458.513428	-402.543945	120.553749	1459.666016	-391.509338	150.253159	1747.458740	-533.626770	423.761475	1164.858887	-467.573273	-220.345459	1205.078491	-426.844940	374.614258	867.175415	-349.696014	-170.334549	900.760437	-433.492889	94.550156	1056.055542	525.095947	29.607361	896.615051	521.004578	228.804398
-460.674316	223.676849	957.896423	-452.393585	-37.381287	959.650818	-539.648254	231.389099	574.750244	-483.134033	-96.826820	581.857056	-533.151733	260.256256	86.887947	-546.461487	-142.998138	104.435616	-496.808411	325.428802	1439.027832	-423.373596	-85.569252	1458.478394	-402.337402	120.506287	1459.626099	-391.017059	150.309692	1747.311646	-533.385498	423.684326	1164.830933	-467.454163	-220.298233	1205.036865	-426.571228	374.386169	867.184509	-349.600769	-170.215164	900.704590	-433.346069	94.536934	1056.038208	524.874084	29.542946	896.609741	520.656555	228.745468
-460.585114	223.692551	957.884644	-452.315399	-37.366276	959.632202	-539.629761	231.472244	574.800293	-483.082947	-96.847977	581.866150	-533.203125	260.251343	86.923111	-546.407471	-142.984787	104.463371	-496.717529	325.309357	1438.861694	-423.175293	-85.591423	1458.474487	-402.142029	120.503212	1459.600464	-390.501953	150.389832	1747.152100	-533.162292	423.647736	1164.753052	-467.309235	-220.260941	1204.980835	-426.328094	374.157410	867.156433	-349.481720	-170.072540	900.672363	-433.236206	94.549553	1056.016724	524.820435	29.278353	896.602966	520.546082	228.946198
-460.455811	223.683899	957.887024	-452.197937	-37.406288	959.621826	-539.470459	231.373505	574.751221	-482.823853	-96.543030	581.813538	-533.133728	260.227600	86.940079	-546.243713	-142.888382	104.408119	-496.358978	325.399200	1438.989990	-423.010956	-85.615456	1458.457520	-401.957703	120.462921	1459.554321	-390.020477	150.352341	1746.904175	-532.906311	423.577301	1164.735107	-467.182251	-220.229752	1204.931396	-426.110077	373.931946	867.093628	-349.405945	-169.962311	900.620483	-433.102142	94.519569	1056.010376	524.635193	29.191423	896.580322	520.334900	228.832779
-460.348633	223.739975	957.877930	-452.113586	-37.402458	959.601501	-539.413391	231.376602	574.779053	-482.745239	-96.511360	581.774963	-533.142883	260.238892	86.940804	-546.212585	-142.876495	104.410202	-496.142151	325.407288	1438.971069	-422.854279	-85.646217	1458.405518	-401.762665	120.454018	1459.535522	-389.457825	150.451691	1746.710205	-532.661621	423.535919	1164.704834	-467.055115	-220.194489	1204.892456	-425.863831	373.604950	867.025574	-349.344269	-169.862701	900.553955	-432.996399	94.543350	1055.993286	524.459412	29.060411	896.551086	520.157043	228.707321
-460.250122	223.728195	957.868896	-452.014160	-37.382385	959.583374	-539.324768	231.467712	574.781921	-482.661560	-96.460670	581.789734	-533.126526	260.263947	86.936905	-546.201782	-142.837357	104.404739	-495.938019	325.373566	1438.945435	-422.698456	-85.672050	1458.378662	-401.609741	120.419403	1459.500000	-388.898132	150.571106	1746.526733	-532.424316	423.490051	1164.681030	-466.939423	-220.165359	1204.853149	-425.603302	373.292755	866.981018	-349.284760	-169.746445	900.475830	-432.887634	94.544655	1055.977417	524.182617	28.916012	896.487915	519.925110	228.571884
-460.163605	223.709183	957.861328	-451.922485	-37.394844	959.609863	-539.192810	231.416138	574.763000	-482.603088	-96.461380	581.787354	-533.073669	260.221283	86.927353	-546.246460	-142.831512	104.440094	-495.701569	325.373810	1438.972290	-422.544708	-85.717842	1458.338135	-401.432831	120.395050	1459.470947	-388.255615	150.824448	1746.393799	-532.213379	423.420624	1164.657593	-466.821350	-220.142990	1204.811768	-425.389160	372.978699	866.957764	-349.221985	-169.632553	900.431274	-432.790833	94.542313	1055.984863	524.000854	28.835564	896.470337	519.716553	228.520111
-460.048065	223.692139	957.848755	-451.827820	-37.393192	959.592224	-539.087158	231.449005	574.772461	-482.540405	-96.415047	581.770996	-533.057373	260.227844	86.981339	-546.182800	-142.817673	104.457413	-495.492920	325.371094	1438.979980	-422.422333	-85.729454	1458.313477	-401.244019	120.348701	1459.454102	-387.685242	150.942551	1746.210571	-531.969177	423.379364	1164.639526	-466.693787	-220.143250	1204.753906	-425.195801	372.722290	866.932617	-349.183533	-169.519241	900.363708	-432.674438	94.531311	1055.967041	523.874207	28.577902	896.452698	519.684998	227.778107
-459.947968	223.662842	957.858215	-451.719849	-37.417259	959.585876	-539.077087	231.532852	574.820251	-482.459076	-96.361794	581.807190	-533.103638	260.189087	86.989105	-546.167847	-142.817780	104.461960	-495.266235	325.360107	1438.980957	-422.324554	-85.738884	1458.270386	-401.054504	120.300217	1459.439819	-387.121948	151.054291	1746.045898	-531.723633	423.320435	1164.628418	-466.563751	-220.185501	1204.716675	-424.982147	372.408569	866.888977	-349.134583	-169.413834	900.309570	-432.556580	94.499901	1055.965454	523.656616	28.455034	896.442627	519.486328	227.660187
-459.850037	223.652863	957.848083	-451.633209	-37.420116	959.573303	-538.919434	231.470505	574.820984	-482.372742	-96.357323	581.777832	-533.049805	260.176117	87.025833	-546.115845	-142.804276	104.452156	-495.090607	325.344452	1438.969727	-422.171417	-85.768272	1458.236450	-400.863464	120.290298	1459.418213	-386.552307	151.164902	1745.859985	-531.464905	423.270691	1164.607300	-466.438202	-220.200287	1204.672974	-424.841675	372.148712	866.815247	-349.081055	-169.280594	900.261475	-432.445679	94.492134	1055.949585	523.328491	28.488268	896.426819	519.051819	228.207825
-459.703979	223.681061	957.871399	-451.552185	-37.392544	959.559692	-538.815308	231.523300	574.812073	-482.288788	-96.349022	581.742676	-533.031006	260.167389	87.002380	-546.107117	-142.793762	104.445045	-494.879944	325.322937	1438.941284	-422.118683	-85.792725	1458.146362	-400.669952	120.263451	1459.383911	-386.086517	151.154648	1745.634888	-531.212036	423.237823	1164.563110	-466.335358	-220.203705	1204.618164	-424.615112	371.849121	866.781006	-349.065582	-169.168900	900.182312	-432.315460	94.500969	1055.950684	523.110535	28.431440	896.437378	518.795410	228.136505
-459.580597	223.698059	957.854065	-451.467438	-37.387989	959.548035	-538.712891	231.549622	574.834106	-482.269897	-96.421394	581.752380	-533.007080	260.178284	87.001030	-546.167175	-142.820068	104.448097	-494.811371	325.221436	1438.768921	-422.006989	-85.826248	1458.104004	-400.479279	120.254532	1459.350830	-385.564453	151.261429	1745.483643	-530.975891	423.241425	1164.513428	-466.320923	-220.073807	1204.570923	-424.470154	371.623810	866.688293	-349.029877	-169.070801	900.136108	-432.188324	94.511017	1055.930664	522.924377	28.312744	896.430908	518.580383	227.993607
-459.479889	223.692749	957.847778	-451.433167	-37.362995	959.541870	-538.677551	231.586639	574.822815	-482.186462	-96.399925	581.718994	-533.022095	260.198090	87.001740	-546.175232	-142.811981	104.455376	-494.474884	325.328949	1438.906372	-421.851746	-85.847221	1458.062256	-400.266388	120.242004	1459.312500	-385.085419	151.345200	1745.366089	-530.748840	423.151306	1164.477783	-466.204468	-220.141037	1204.554932	-424.355133	371.386597	866.594360	-349.016174	-168.940079	900.108643	-432.102448	94.515663	1055.920166	522.743408	28.245943	896.421021	518.372009	227.919495
-459.351166	223.740204	957.868530	-451.359467	-37.331207	959.534668	-538.662415	231.681412	574.868164	-482.077667	-96.333153	581.701843	-533.073975	260.217804	87.027580	-546.140747	-142.797775	104.447884	-494.243134	325.360229	1438.888062	-421.646545	-85.851791	1458.031738	-400.032959	120.245903	1459.286499	-384.627808	151.417404	1745.255981	-530.558655	423.108795	1164.477417	-466.137054	-220.124329	1204.510498	-424.277405	371.122070	866.453186	-349.054504	-168.877853	900.066223	-431.992157	94.540154	1055.924927	522.571472	28.166790	896.404846	518.153076	227.858292
-459.196747	223.715271	957.864441	-451.210480	-37.386322	959.565857	-538.560425	231.652115	574.857910	-481.982513	-96.319916	581.734131	-533.049011	260.200928	87.035782	-546.078125	-142.804260	104.476990	-494.118439	325.257874	1438.718262	-421.491455	-85.846542	1457.984375	-399.786377	120.259918	1459.244385	-384.196167	151.477768	1745.169312	-530.382019	423.122681	1164.399658	-466.099823	-220.050949	1204.480469	-424.135040	370.802734	866.369568	-349.057953	-168.743790	900.042725	-431.839813	94.512627	1055.938110	522.392029	28.111172	896.389404	517.956116	227.771729
-459.111572	223.767517	957.860474	-451.196930	-37.352097	959.532898	-538.519653	231.670944	574.870483	-481.929413	-96.340317	581.718750	-533.074219	260.203949	87.037766	-546.113770	-142.823746	104.477570	-493.752136	325.415131	1438.837280	-421.331085	-85.858749	1457.942993	-399.537140	120.250801	1459.231445	-383.832977	151.513016	1745.098877	-530.196899	423.047791	1164.392334	-466.076111	-220.023666	1204.440186	-424.035583	370.539032	866.269653	-349.110657	-168.693680	899.972473	-431.760101	94.539444	1055.912598	522.215393	28.058886	896.394470	517.710571	227.684464
-459.030090	223.772385	957.844055	-451.147461	-37.340942	959.529419	-538.460205	231.655334	574.862488	-481.874451	-96.319466	581.689636	-533.053894	260.191010	87.017944	-546.019836	-142.789520	104.484200	-493.474335	325.427307	1438.853882	-421.129150	-85.845032	1457.897339	-399.311188	120.270195	1459.176758	-383.487640	151.533966	1745.053223	-530.002075	423.039581	1164.364746	-466.103577	-219.910248	1204.413330	-423.966949	370.244263	866.163696	-349.163635	-168.601730	899.902588	-431.668884	94.550179	1055.896484	521.983765	27.984175	896.359619	517.451477	227.570358
-458.929352	223.793350	957.813416	-451.119293	-37.317650	959.484009	-538.442810	231.782974	574.888672	-481.823578	-96.282028	581.636841	-533.065857	260.217560	87.074554	-546.034546	-142.765594	104.472122	-493.201447	325.466187	1438.839355	-420.963196	-85.854881	1457.852051	-399.097443	120.270699	1459.131714	-383.186829	151.550003	1745.028076	-529.830139	423.021027	1164.324829	-466.074097	-219.858963	1204.382935	-423.930054	369.959900	866.026062	-349.220123	-168.553528	899.842529	-431.568817	94.561317	1055.849976	521.761353	27.873121	896.361023	517.192993	227.474060
-458.845062	223.792786	957.815735	-451.022491	-37.369297	959.483398	-538.404480	231.776474	574.896667	-481.799377	-96.319176	581.676514	-533.091187	260.207184	87.061508	-545.979431	-142.744186	104.479340	-492.941589	325.499847	1438.795532	-420.747742	-85.826752	1457.833740	-398.878967	120.298553	1459.102173	-382.855164	151.686722	1745.107544	-529.631897	423.026184	1164.273071	-466.029663	-219.819687	1204.348755	-423.878113	369.661652	865.893677	-349.269836	-168.504410	899.791016	-431.452148	94.535728	1055.844482	521.570129	27.615917	896.328247	517.159485	226.649094
-458.768524	223.809067	957.796570	-450.962341	-37.378777	959.480652	-538.369385	231.763229	574.885925	-481.848663	-96.399048	581.704712	-533.057312	260.163879	87.059303	-546.084229	-142.772491	104.491241	-492.642975	325.563873	1438.778320	-420.581848	-85.823341	1457.799194	-398.684418	120.324860	1459.061646	-382.656097	151.683472	1745.135986	-529.437866	423.020569	1164.243164	-465.980591	-219.804214	1204.352051	-423.866455	369.414795	865.751648	-349.397064	-168.483765	899.699646	-431.348328	94.544640	1055.824951	521.354065	27.527275	896.326172	516.953247	226.509384
-458.723846	223.769333	957.760742	-450.917511	-37.388695	959.480774	-538.315613	231.731140	574.875732	-481.820190	-96.353874	581.711426	-533.074768	260.165833	87.056900	-546.103699	-142.766846	104.500793	-492.476227	325.478149	1438.590332	-420.381561	-85.778915	1457.759766	-398.465118	120.335793	1459.034912	-382.478424	151.684830	1745.191162	-529.259094	422.996277	1164.190552	-465.916168	-219.746201	1204.328003	-423.840454	369.214294	865.641541	-349.512054	-168.497925	899.614624	-431.273407	94.534210	1055.799561	521.040955	27.336578	896.330200	516.702637	226.449051
-458.629395	223.759705	957.756592	-450.828156	-37.396965	959.510254	-538.280762	231.741196	574.892334	-481.832581	-96.389595	581.724609	-533.074280	260.148285	87.073959	-546.119568	-142.760880	104.523567	-492.223541	325.509094	1438.545898	-420.204468	-85.762665	1457.754883	-398.220245	120.356277	1459.003784	-382.348450	151.665482	1745.259033	-529.058655	422.948853	1164.147095	-465.862457	-219.715073	1204.310913	-423.866638	369.089508	865.510376	-349.634735	-168.524155	899.522278	-431.170624	94.537643	1055.809448	520.836304	27.290140	896.310425	516.498535	226.380096
-458.530731	223.743912	957.760193	-450.751129	-37.395470	959.508057	-538.186890	231.654678	574.893677	-481.762604	-96.274124	581.714172	-533.024963	260.148132	87.112137	-546.068115	-142.740341	104.507751	-491.810822	325.668457	1438.705078	-420.005096	-85.734459	1457.742554	-397.988831	120.377098	1459.008667	-382.246399	151.636200	1745.339233	-528.836182	422.898773	1164.152222	-465.780090	-219.692673	1204.337524	-423.933380	369.035095	865.360962	-349.754639	-168.520264	899.453796	-431.052734	94.527298	1055.802856	520.628479	27.230154	896.318726	516.289001	226.326843
-458.444427	223.783539	957.759277	-450.710999	-37.379822	959.511902	-538.141846	231.684036	574.897156	-481.752625	-96.263504	581.689026	-533.061157	260.153778	87.115967	-546.089417	-142.739914	104.498116	-491.573517	325.685516	1438.668457	-419.776337	-85.696503	1457.711670	-397.753357	120.404510	1458.987427	-382.179993	151.607086	1745.436279	-528.622070	422.895630	1164.120972	-465.715424	-219.686981	1204.354858	-423.989746	369.025513	865.205139	-350.154449	-168.781418	899.208740	-430.958588	94.553291	1055.796875	520.434021	27.159300	896.301514	516.093628	226.191284
-458.353546	223.780487	957.755310	-450.662781	-37.367382	959.518982	-538.133423	231.773300	574.913940	-481.685699	-96.261131	581.702698	-533.111328	260.173920	87.114311	-546.022766	-142.729477	104.483421	-491.312897	325.760864	1438.655518	-419.611359	-85.654884	1457.686768	-397.525665	120.409065	1458.986816	-382.197327	151.444244	1745.465454	-528.418274	422.864380	1164.119751	-465.558289	-219.682373	1204.347656	-424.035889	369.044525	865.073792	-350.050812	-168.611160	899.259460	-430.855103	94.559265	1055.790161	520.199951	27.082645	896.309021	515.843567	226.094666
-458.232910	223.785690	957.749573	-450.569977	-37.345921	959.502686	-538.108154	231.797806	574.927551	-481.694916	-96.289368	581.714417	-533.141479	260.174652	87.122620	-546.078186	-142.745026	104.519241	-491.002106	325.821289	1438.642822	-419.407990	-85.610970	1457.668213	-397.300873	120.438538	1458.973877	-382.168518	151.420975	1745.579712	-528.211670	422.859833	1164.136841	-465.436432	-219.711365	1204.385864	-424.067413	369.092041	864.934998	-350.212738	-168.652710	899.167847	-430.722015	94.566948	1055.772827	519.956177	27.110033	896.287537	515.432190	225.897247
-458.088104	223.844864	957.745544	-450.503143	-37.320541	959.502991	-538.060730	231.850113	574.945251	-481.705322	-96.290245	581.705811	-533.113708	260.166962	87.135147	-546.082214	-142.746552	104.520081	-490.730255	325.891998	1438.639160	-419.214783	-85.540581	1457.658447	-397.070190	120.475243	1458.961304	-382.077728	151.513290	1745.769531	-528.012329	422.842377	1164.146240	-465.354645	-219.735703	1204.451782	-424.094482	369.187653	864.808472	-350.589691	-168.907211	898.951050	-430.592163	94.604256	1055.765137	519.811646	26.890934	896.294678	515.422974	225.866684
-458.012817	223.841675	957.735352	-450.490509	-37.302734	959.511108	-537.985962	231.862869	574.933594	-481.721344	-96.395615	581.738281	-533.097473	260.116608	87.149719	-546.085022	-142.752625	104.542496	-490.487000	325.935211	1438.630493	-419.019653	-85.514816	1457.656372	-396.856476	120.522102	1458.958008	-382.058899	151.482330	1745.887085	-527.838135	422.890015	1164.155396	-465.239349	-219.707474	1204.457275	-424.084839	369.272736	864.735962	-350.473999	-168.722061	899.027832	-430.508972	94.613869	1055.754517	519.599121	26.846375	896.290771	515.189148	225.802032
-457.860016	223.828827	957.711914	-450.338074	-37.370163	959.535767	-537.896301	231.831406	574.948547	-481.692505	-96.366783	581.754028	-533.062927	260.130035	87.149910	-546.063904	-142.740784	104.534470	-490.238098	325.974335	1438.649536	-418.782562	-85.471466	1457.677368	-396.625366	120.563934	1458.962280	-382.134460	151.321579	1745.913574	-527.669128	422.898285	1164.180542	-465.159302	-219.695923	1204.497314	-424.082977	369.408386	864.660095	-350.576996	-168.739609	898.981995	-430.345947	94.591583	1055.752319	519.198181	27.028416	896.292297	514.537659	225.990509
-457.739166	223.838760	957.697388	-450.251831	-37.369278	959.540161	-537.812744	231.862686	574.945374	-481.617523	-96.264969	581.751343	-533.059998	260.126190	87.146637	-546.009033	-142.724487	104.514153	-490.029114	326.029266	1438.617798	-418.574036	-85.435310	1457.675903	-396.415527	120.585800	1458.937622	-382.123993	151.307205	1746.002075	-527.517639	422.973572	1164.188232	-465.086578	-219.696732	1204.535767	-424.070801	369.590637	864.623901	-350.665985	-168.731644	898.948242	-430.217865	94.601494	1055.741211	519.027161	26.891256	896.298523	514.411987	225.879044
-457.624268	223.818619	957.678162	-450.130859	-37.392082	959.560547	-537.682373	231.812881	574.925293	-481.602020	-96.254158	581.767639	-533.031006	260.122650	87.143333	-546.023682	-142.700729	104.521835	-489.768402	326.034241	1438.620239	-418.361725	-85.426834	1457.670044	-396.193268	120.618927	1458.928345	-382.105042	151.310165	1746.078003	-527.377686	423.042999	1164.190918	-465.024048	-219.635117	1204.572021	-424.057068	369.750000	864.585144	-350.738586	-168.710388	898.903564	-430.085419	94.595665	1055.737915	518.896912	26.740547	896.300842	514.376831	225.808731
-457.529297	223.874420	957.678711	-450.061554	-37.320103	959.547546	-537.698120	231.980316	574.989136	-481.681793	-96.396690	581.785278	-533.111938	260.144531	87.173164	-546.108887	-142.722198	104.546669	-489.527191	326.061066	1438.629639	-418.124969	-85.390068	1457.679321	-396.014099	120.688545	1458.926147	-382.063843	151.301651	1746.125244	-527.231201	423.135132	1164.197510	-464.987854	-219.555649	1204.577271	-423.979919	369.936493	864.571228	-350.820313	-168.735992	898.861755	-429.980591	94.652908	1055.726318	518.801514	26.653196	896.299316	514.316833	225.721985
-457.377075	223.910950	957.696106	-450.001160	-37.280918	959.532959	-537.561279	231.946136	574.975769	-481.635162	-96.374031	581.771057	-533.075745	260.144470	87.198578	-546.039795	-142.706451	104.579765	-489.303192	326.093048	1438.617432	-417.960632	-85.354347	1457.655151	-395.828247	120.722046	1458.928467	-382.000977	151.322922	1746.171021	-527.093750	423.275482	1164.254761	-464.900299	-219.588852	1204.624146	-423.935852	370.113495	864.565247	-350.894318	-168.734970	898.822876	-429.855652	94.670975	1055.723389	518.707825	26.575661	896.313293	514.253723	225.634048
-457.275818	223.968491	957.701721	-449.937164	-37.263451	959.529053	-537.478394	231.961639	575.001648	-481.606781	-96.339424	581.767578	-533.104675	260.135468	87.210258	-546.063721	-142.688965	104.574127	-489.123718	326.147491	1438.644165	-417.750793	-85.296707	1457.690186	-395.651062	120.760788	1458.933350	-381.910522	151.339691	1746.194458	-526.958923	423.392242	1164.273315	-464.792572	-219.567520	1204.634644	-423.914185	370.365662	864.533020	-350.925842	-168.730484	898.802429	-429.756012	94.701790	1055.720093	518.558411	26.439337	896.297791	514.170227	225.505112
-457.159607	223.976181	957.699646	-449.841614	-37.242405	959.509644	-537.413086	232.024399	574.993713	-481.643738	-96.469925	581.794983	-533.116211	260.121063	87.200806	-546.126465	-142.724091	104.598289	-489.076813	326.032898	1438.497192	-417.624481	-85.285309	1457.673950	-395.480469	120.790337	1458.930420	-381.793671	151.376389	1746.204102	-526.854980	423.598053	1164.317139	-464.689850	-219.589386	1204.673584	-423.851990	370.588074	864.531189	-350.978333	-168.722870	898.782593	-429.627960	94.708488	1055.704102	518.434204	26.392632	896.313232	514.101440	225.439896
-457.005341	224.011932	957.688965	-449.718719	-37.241741	959.530273	-537.287903	232.018448	574.979492	-481.630676	-96.484924	581.751404	-533.097961	260.121826	87.207123	-546.102539	-142.713028	104.625519	-488.805969	326.177887	1438.642334	-417.509033	-85.259499	1457.681152	-395.340820	120.809959	1458.950562	-381.653076	151.422806	1746.185791	-526.707214	423.724518	1164.357178	-464.589294	-219.582825	1204.702148	-423.782043	370.828949	864.556030	-351.002197	-168.728134	898.756592	-429.492371	94.735207	1055.709717	518.330933	26.347034	896.296814	513.994507	225.344620
-456.850647	224.001755	957.681091	-449.540833	-37.247704	959.534790	-537.220337	232.059372	574.982178	-481.504913	-96.431770	581.822937	-533.112061	260.149658	87.207436	-546.094421	-142.706772	104.614426	-488.690033	326.216400	1438.667847	-417.377014	-85.213188	1457.698120	-395.230164	120.825310	1458.940796	-381.476349	151.491974	1746.154175	-526.587646	423.888977	1164.417236	-464.472687	-219.576828	1204.728271	-423.710144	371.105194	864.574463	-351.025848	-168.737930	898.729370	-429.332092	94.733711	1055.709351	518.164185	26.257023	896.270386	513.862244	225.298004
-456.706482	224.051041	957.681030	-449.456116	-37.223587	959.523376	-537.116760	232.111465	575.019043	-481.437073	-96.459816	581.786682	-533.109558	260.127136	87.236023	-546.091614	-142.674789	104.627686	-488.579041	326.215118	1438.682129	-417.329590	-85.200287	1457.672607	-395.126556	120.853050	1458.970459	-381.289124	151.539383	1746.105835	-526.466125	424.054962	1164.474609	-464.358459	-219.589081	1204.731445	-423.637695	371.358643	864.596741	-350.989227	-168.708939	898.717529	-429.212952	94.760765	1055.702637	517.965759	26.117926	896.242493	513.729736	225.210663
-456.375977	223.860733	957.668274	-448.694855	-37.559689	959.753784	-536.880676	231.974792	574.971924	-481.354492	-96.451599	581.915100	-533.032166	260.115387	87.227196	-546.140503	-142.687103	104.662865	-488.474335	326.251434	1438.699707	-417.318909	-85.177780	1457.652466	-395.030151	120.862892	1458.964722	-381.068939	151.624603	1746.039673	-526.332275	424.176147	1164.516602	-464.268677	-219.605072	1204.727417	-423.544525	371.668091	864.635010	-350.989410	-168.731232	898.668701	-428.781097	94.623337	1055.837524	517.799072	26.074110	896.225464	513.575134	225.207077
-456.198151	223.834000	957.642944	-448.513916	-37.593876	959.784302	-536.820190	232.039810	575.009277	-481.288025	-96.463013	581.936584	-533.053955	260.097717	87.241463	-546.152649	-142.689011	104.688469	-488.390625	326.276825	1438.698975	-417.290253	-85.151016	1457.635986	-394.937988	120.877480	1458.991943	-380.846741	151.692535	1745.973511	-526.225708	424.332428	1164.572876	-464.172150	-219.586014	1204.711304	-423.369476	371.812775	864.730042	-350.921295	-168.673904	898.666992	-428.614471	94.613495	1055.843018	517.623962	25.965546	896.198486	513.480347	225.116379
-456.031372	223.915070	957.662170	-448.385681	-37.569363	959.760742	-536.576233	231.874725	574.973877	-481.137817	-96.408989	581.924133	-532.963623	260.061340	87.250412	-546.099548	-142.670731	104.691536	-488.298584	326.278351	1438.687988	-417.275330	-85.123810	1457.596191	-394.843536	120.894531	1458.985229	-380.604004	151.772964	1745.876465	-526.112122	424.453583	1164.593384	-464.068451	-219.587189	1204.685669	-423.266144	372.086243	864.740967	-350.879456	-168.668381	898.635925	-428.474701	94.646362	1055.843018	517.421509	25.914047	896.165771	513.306213	225.089310
-456.081177	224.127274	957.664673	-448.904297	-37.195313	959.528931	-536.553040	232.004272	575.006470	-481.102112	-96.489510	581.771973	-533.053101	260.073029	87.262634	-546.122314	-142.663071	104.685890	-488.213562	326.321320	1438.667847	-417.253571	-85.094025	1457.571289	-394.759186	120.903816	1458.974121	-380.370422	151.866867	1745.777954	-525.989014	424.573120	1164.595703	-463.980072	-219.523758	1204.654053	-423.128082	372.345184	864.759949	-350.786194	-168.661133	898.607178	-428.660278	94.813293	1055.705933	517.214966	25.825529	896.142761	513.154907	225.026611
-455.787323	223.946793	957.631653	-448.180389	-37.531712	959.739258	-536.276611	231.887390	574.980774	-480.994751	-96.498238	581.898010	-532.966797	260.077423	87.269997	-546.129211	-142.665176	104.731880	-488.122833	326.336456	1438.645020	-417.213806	-85.067123	1457.528687	-394.659424	120.926582	1458.968262	-380.041412	152.111130	1745.751709	-525.893433	424.684906	1164.616089	-463.869263	-219.573700	1204.604736	-423.001770	372.585602	864.756470	-350.679993	-168.597168	898.565063	-428.244446	94.681076	1055.815552	517.052551	25.784178	896.115723	513.019836	225.006210
-455.614777	223.976974	957.634277	-447.952118	-37.591499	959.772339	-536.169739	231.918167	574.983826	-480.877930	-96.504852	581.944031	-532.984741	260.067810	87.277504	-546.065735	-142.611908	104.729301	-488.047089	326.384247	1438.635986	-417.197906	-85.059753	1457.491943	-394.568939	120.956146	1458.938354	-379.788635	152.232071	1745.636597	-525.799316	424.772247	1164.619995	-463.814728	-219.494293	1204.556274	-422.854553	372.843781	864.739319	-350.544922	-168.507751	898.548340	-428.066345	94.681526	1055.838745	516.967651	25.787722	896.137878	512.924133	224.982285
-455.513947	223.986923	957.605225	-447.896637	-37.576714	959.747681	-536.068909	232.031235	574.993286	-480.778320	-96.510422	581.923645	-533.008301	260.094513	87.268478	-546.066589	-142.635147	104.763039	-487.944031	326.428833	1438.622070	-417.156677	-85.023331	1457.440430	-394.498077	120.970772	1458.920898	-379.609039	152.222488	1745.482910	-525.684326	424.842102	1164.601563	-463.749786	-219.474350	1204.489136	-422.684631	373.088989	864.734497	-350.408752	-168.404434	898.547302	-427.980591	94.691643	1055.809937	516.784851	25.681631	896.147644	512.807617	224.903549
-455.425995	224.018585	957.580017	-447.856659	-37.537392	959.734558	-535.932800	232.106323	575.007385	-480.620453	-96.407089	581.891479	-533.010803	260.075073	87.303177	-545.990845	-142.570206	104.770126	-487.859100	326.441681	1438.550415	-417.125153	-85.007507	1457.382568	-394.423767	120.986694	1458.886963	-379.385437	152.320023	1745.404175	-525.600586	424.924316	1164.592896	-463.714661	-219.413193	1204.403809	-422.566559	373.301849	864.694458	-350.276062	-168.330063	898.505188	-427.908325	94.727531	1055.788818	516.784668	25.530537	896.122803	512.972595	224.139511
-455.448822	224.245773	957.598145	-448.246613	-37.263531	959.518982	-535.898926	232.277771	575.027283	-480.449982	-96.258064	581.771362	-533.085022	260.085480	87.318001	-545.881348	-142.503296	104.767204	-487.731598	326.494263	1438.522095	-417.046783	-84.978729	1457.309814	-394.356415	120.978409	1458.853516	-379.176117	152.424438	1745.320801	-525.497681	424.948242	1164.567871	-463.694153	-219.376358	1204.331543	-422.440979	373.489105	864.646362	-350.411163	-168.446167	898.342896	-428.032776	94.860306	1055.671753	516.631226	25.675875	896.144714	512.685242	224.824890
-455.331390	224.213806	957.565247	-448.073059	-37.308250	959.548340	-535.737915	232.227768	574.991638	-480.372864	-96.318184	581.812012	-533.080139	260.067749	87.311348	-545.890991	-142.526840	104.810799	-487.657013	326.509155	1438.455444	-416.979218	-84.965767	1457.263428	-394.279449	121.000885	1458.824585	-378.979492	152.510529	1745.256836	-525.401794	424.994781	1164.529297	-463.672058	-219.282150	1204.269287	-422.293915	373.645020	864.578125	-350.278320	-168.324020	898.282776	-427.904022	94.849701	1055.673706	516.522400	25.682936	896.121582	512.568726	224.894287
-455.302307	224.320816	957.550110	-448.211395	-37.172237	959.434448	-535.618713	232.269318	575.004639	-480.236511	-96.219193	581.741333	-533.072266	260.064667	87.333000	-545.794922	-142.491989	104.786453	-487.565216	326.523346	1438.422485	-416.927155	-84.962090	1457.198853	-394.202148	121.007149	1458.774780	-378.822754	152.607483	1745.199219	-525.299072	425.025421	1164.504150	-463.631195	-219.195068	1204.156738	-422.171051	373.837189	864.525024	-350.156311	-168.189713	898.242615	-427.912262	94.920631	1055.598511	516.372253	25.646185	896.081604	512.477844	224.837967
-455.218048	224.412674	957.541138	-448.222504	-37.067749	959.372375	-535.517822	232.330429	575.043762	-480.274231	-96.336632	581.718933	-533.072754	260.081451	87.348785	-545.872498	-142.504364	104.801590	-487.472504	326.568359	1438.376953	-416.868744	-84.966972	1457.145386	-394.133667	121.036728	1458.768555	-378.687927	152.686951	1745.156250	-525.175171	425.064453	1164.437622	-463.587952	-219.091629	1204.092773	-422.052612	374.009918	864.464844	-350.055542	-168.051666	898.181335	-427.855377	94.990974	1055.558350	516.244934	25.592566	896.081055	512.404663	224.790680
-455.106873	224.459732	957.540405	-448.153931	-37.048321	959.347534	-535.462891	232.397141	575.070984	-480.251953	-96.338791	581.703918	-533.098267	260.054688	87.346176	-545.954834	-142.515915	104.809128	-487.501434	326.487244	1438.183716	-416.801544	-84.915939	1457.116455	-394.062286	121.060051	1458.742065	-378.583496	152.756958	1745.128174	-525.081726	425.111755	1164.387695	-463.537262	-218.954590	1204.021973	-421.911804	374.184570	864.393738	-349.969604	-167.931656	898.151611	-427.760712	95.011353	1055.544556	516.188660	25.603106	896.070313	512.361633	224.753220
-455.030121	224.499878	957.523621	-448.058533	-37.054695	959.332458	-535.362549	232.457962	575.054016	-480.186859	-96.338966	581.681702	-533.106506	260.083954	87.384377	-545.901245	-142.487564	104.793831	-487.428864	326.507599	1438.146118	-416.730591	-84.890518	1457.088501	-394.012482	121.083275	1458.721069	-378.504547	152.819763	1745.121582	-524.955200	425.129791	1164.343872	-463.502808	-218.852997	1203.974365	-421.804138	374.343353	864.339111	-349.906403	-167.777863	898.082031	-427.673920	95.030357	1055.528442	516.061218	25.561152	896.045044	512.274902	224.751678
-454.962463	224.523041	957.524536	-448.048584	-36.983398	959.318665	-535.229370	232.385895	575.037598	-480.153931	-96.323921	581.663086	-533.070923	260.056335	87.372528	-545.875671	-142.468246	104.812614	-487.327576	326.542542	1438.147217	-416.635956	-84.867180	1457.067139	-393.922607	121.088455	1458.696167	-378.455109	152.875626	1745.116333	-524.815002	425.110291	1164.295654	-463.419067	-218.698013	1203.904175	-421.707367	374.444824	864.292419	-349.545166	-167.373016	898.192810	-427.618927	95.067513	1055.518188	515.908386	25.504646	896.031677	512.189514	224.705521
-454.800232	224.503479	957.516541	-447.793304	-37.056854	959.381348	-535.149780	232.411942	575.081055	-480.084320	-96.269203	581.738037	-533.075623	260.055969	87.375351	-545.859985	-142.460907	104.833809	-487.237549	326.559540	1438.104248	-416.544556	-84.838310	1457.064819	-393.857635	121.121986	1458.692139	-378.427734	152.910080	1745.146973	-524.694641	425.124969	1164.279297	-463.352142	-218.582855	1203.856445	-421.612762	374.571289	864.238892	-349.475891	-167.175766	898.161926	-427.443878	95.054619	1055.553345	515.814575	25.432554	896.031067	512.140320	224.628311
-454.540436	224.293472	957.483521	-447.149475	-37.364063	959.625671	-534.962219	232.251755	575.050171	-480.033905	-96.183731	581.861511	-532.972595	260.043213	87.368385	-545.827271	-142.440903	104.821091	-487.005554	326.719971	1438.258057	-416.432343	-84.815872	1457.067383	-393.777466	121.139748	1458.699219	-378.429535	152.927444	1745.182983	-524.538452	425.090546	1164.276611	-463.304291	-218.496017	1203.845337	-421.517670	374.644958	864.221497	-349.455322	-167.002579	898.126892	-427.088196	94.930901	1055.680664	515.728760	25.411551	896.024414	512.089539	224.609879
-454.510010	224.367645	957.487915	-447.271667	-37.265446	959.549866	-534.963867	232.344131	575.042664	-480.070923	-96.238655	581.821777	-532.959900	260.036011	87.381241	-545.848328	-142.449234	104.827637	-486.907074	326.738953	1438.243042	-416.358887	-84.770699	1457.051392	-393.700867	121.186310	1458.707886	-378.436218	152.937744	1745.235107	-524.426819	425.109985	1164.256348	-463.250641	-218.409958	1203.826660	-421.444458	374.692352	864.186462	-349.449829	-166.834488	898.098206	-427.097931	94.974754	1055.636719	515.625977	25.385418	896.038391	512.030579	224.563583
-454.469177	224.406891	957.504089	-447.345276	-37.138107	959.527222	-534.975464	232.413605	575.072266	-480.048920	-96.217079	581.815979	-532.981628	260.041809	87.374794	-545.841797	-142.431808	104.834145	-486.796539	326.788788	1438.224365	-416.250092	-84.741638	1457.068237	-393.629242	121.226784	1458.716675	-378.463379	152.947662	1745.288696	-524.307251	425.108704	1164.249756	-463.204559	-218.315414	1203.835815	-421.381470	374.753448	864.151794	-349.465210	-166.656601	898.071533	-427.091095	95.034294	1055.628174	515.506042	25.293924	896.022461	511.979126	224.498474
-454.452423	224.446991	957.497498	-447.415070	-37.065361	959.485229	-534.895081	232.380112	575.053833	-480.070251	-96.233528	581.780273	-532.967285	260.054230	87.381973	-545.854248	-142.432968	104.821663	-486.725769	326.822021	1438.216187	-416.145630	-84.689468	1457.080200	-393.546021	121.256004	1458.702026	-378.489746	152.953354	1745.345215	-524.209839	425.107422	1164.224854	-463.129242	-218.206421	1203.825562	-421.303436	374.767517	864.116821	-349.468903	-166.502457	898.048279	-427.081635	95.070747	1055.595337	515.382263	25.250153	896.026733	511.916473	224.434891
-454.393005	224.531525	957.500732	-447.431580	-37.034348	959.466003	-534.933167	232.459381	575.070740	-480.021729	-96.180008	581.753418	-533.011719	260.059784	87.370781	-545.812622	-142.422531	104.812546	-486.616760	326.862671	1438.223389	-416.066864	-84.645088	1457.092529	-393.488251	121.298462	1458.708496	-378.527435	152.954956	1745.405762	-524.112671	425.130280	1164.221924	-463.109924	-218.078079	1203.822388	-421.240814	374.749939	864.097900	-349.532745	-166.386917	897.979675	-427.037354	95.113548	1055.581909	515.263733	25.216019	896.030151	511.827637	224.430008
-454.400238	224.603561	957.506409	-447.520325	-36.960888	959.395264	-534.954529	232.542419	575.095703	-480.014648	-96.169708	581.730591	-533.049683	260.053284	87.404556	-545.821533	-142.423401	104.815521	-486.519165	326.901703	1438.227539	-415.974457	-84.612686	1457.115112	-393.415649	121.351036	1458.720947	-378.551086	152.946518	1745.470947	-524.025696	425.124146	1164.210083	-463.034576	-217.987656	1203.818481	-421.186768	374.692444	864.096069	-349.532959	-166.172897	898.002075	-427.043701	95.151520	1055.539551	515.167603	25.165131	896.032959	511.779572	224.380112
-454.360840	224.664230	957.527771	-447.602722	-36.824837	959.354309	-534.962036	232.606705	575.116333	-480.004364	-96.144722	581.690125	-533.075989	260.053864	87.416519	-545.808472	-142.415466	104.814781	-486.448303	326.928131	1438.224854	-415.918793	-84.587929	1457.132813	-393.334045	121.379089	1458.723511	-378.584961	152.941498	1745.528320	-523.961914	425.134247	1164.212646	-462.971863	-217.905685	1203.803833	-421.117096	374.642548	864.096802	-349.547089	-165.963409	897.975708	-427.039124	95.216621	1055.523804	515.065857	25.139091	896.034790	511.729584	224.330780
-454.309509	224.727219	957.525940	-447.546173	-36.816296	959.345459	-534.936096	232.609283	575.133728	-479.971771	-96.084251	581.715210	-533.049316	260.049591	87.416916	-545.776733	-142.417145	104.807693	-486.375580	326.972351	1438.213013	-415.854218	-84.525414	1457.132935	-393.295624	121.409714	1458.724487	-378.592804	152.930801	1745.575928	-523.907471	425.131775	1164.188110	-462.910156	-217.837692	1203.805176	-421.042358	374.532440	864.096985	-349.541779	-165.737106	897.968506	-426.972687	95.250305	1055.515381	514.974121	25.089115	896.024048	511.691833	224.310928
-454.258301	224.708923	957.524170	-447.498749	-36.835236	959.385254	-534.918457	232.577347	575.129883	-480.021362	-96.128220	581.748657	-533.046570	260.049316	87.414337	-545.777222	-142.397079	104.828796	-486.278412	327.004700	1438.234375	-415.794525	-84.490685	1457.162354	-393.222229	121.458389	1458.744995	-378.604431	152.916702	1745.616943	-523.836304	425.145416	1164.176758	-462.842010	-217.773911	1203.801392	-420.973236	374.423767	864.104980	-349.553223	-165.541580	897.973694	-426.925964	95.246696	1055.534912	514.906006	25.021992	895.993591	511.678711	224.261520
-454.189240	224.793320	957.523376	-447.479584	-36.803818	959.382813	-534.921143	232.599518	575.172668	-480.082550	-96.115128	581.746277	-533.047729	260.062531	87.407547	-545.811707	-142.416855	104.831902	-486.239868	327.043365	1438.218018	-415.759064	-84.453575	1457.157227	-393.175140	121.500877	1458.728271	-378.605896	152.906204	1745.656494	-523.790344	425.155334	1164.158325	-462.784821	-217.691757	1203.794556	-420.899261	374.262817	864.107605	-349.570404	-165.366608	897.974792	-426.876465	95.299271	1055.531982	514.894043	25.048183	896.010254	511.658417	224.250870
-454.175232	224.760315	957.477844	-447.448151	-36.814407	959.370728	-534.920044	232.609283	575.126892	-480.118958	-96.131729	581.774475	-533.054504	260.067139	87.402351	-545.838745	-142.402588	104.835983	-486.297302	326.971100	1438.056030	-415.718689	-84.426094	1457.157715	-393.133972	121.537476	1458.726196	-378.589417	152.897278	1745.675903	-523.742004	425.170380	1164.088013	-462.730072	-217.609680	1203.794434	-420.798492	374.115326	864.102478	-349.568817	-165.152939	897.953125	-426.836945	95.292000	1055.498779	514.818787	25.004589	895.978333	511.629242	224.238220
-454.122131	224.785309	957.481873	-447.419983	-36.808826	959.372192	-534.937866	232.649307	575.150452	-480.162689	-96.144806	581.786011	-533.084045	260.071442	87.423279	-545.889282	-142.413651	104.832176	-486.117004	327.096100	1438.182861	-415.697693	-84.390099	1457.148071	-393.088531	121.567978	1458.721069	-378.595215	152.884399	1745.708008	-523.678650	425.117096	1164.083008	-462.680206	-217.546875	1203.778564	-420.711304	373.903961	864.085449	-349.580566	-164.990646	897.932495	-426.796295	95.303963	1055.501587	514.808105	24.990765	895.984375	511.614807	224.202087
-454.067261	224.795807	957.463440	-447.389008	-36.797523	959.360107	-534.900757	232.589294	575.126892	-480.056061	-95.961639	581.761230	-533.025757	260.048218	87.391747	-545.771240	-142.374756	104.806679	-486.062683	327.127777	1438.171753	-415.642700	-84.382423	1457.137451	-393.044281	121.601936	1458.717163	-378.584290	152.882858	1745.723145	-523.633179	425.088013	1164.053467	-462.690643	-217.415970	1203.758179	-420.615051	373.690948	864.077026	-349.581146	-164.865356	897.892883	-426.741211	95.315315	1055.483398	514.702698	24.939739	895.958496	511.591766	224.175125
-454.067078	224.747040	957.442444	-447.383057	-36.809296	959.363831	-534.895386	232.580338	575.119385	-480.022156	-95.917595	581.758606	-533.046082	260.036957	87.396362	-545.740906	-142.370483	104.795021	-485.987061	327.149384	1438.159790	-415.623138	-84.361732	1457.114624	-392.981323	121.607002	1458.709473	-378.576965	152.882263	1745.759521	-523.589233	425.039185	1164.017578	-462.604218	-217.442642	1203.732910	-420.544922	373.517914	864.082153	-349.545227	-164.659653	897.897034	-426.730621	95.295128	1055.472778	514.692871	24.938725	895.970337	511.580444	224.136810
-454.017975	224.774597	957.459351	-447.346893	-36.772182	959.396667	-534.862183	232.609055	575.123169	-480.100983	-96.042915	581.785889	-533.054932	260.049591	87.418671	-545.828918	-142.398819	104.831795	-485.959595	327.179199	1438.163086	-415.606659	-84.338455	1457.083984	-392.950104	121.646416	1458.683838	-378.574860	152.878601	1745.781616	-523.548889	425.011658	1163.993286	-462.607880	-217.348801	1203.693237	-420.474823	373.309875	864.073547	-349.524902	-164.521927	897.869934	-426.689331	95.332199	1055.497925	514.633545	24.863882	895.972168	511.585999	224.124252
-453.960754	224.845200	957.449097	-447.306641	-36.756432	959.379822	-534.911682	232.672195	575.165955	-480.056763	-96.047661	581.780273	-533.080627	260.050140	87.417351	-545.820496	-142.398270	104.826355	-485.904572	327.221893	1438.168335	-415.603577	-84.320847	1457.074829	-392.904541	121.658981	1458.677368	-378.566986	152.903610	1745.801147	-523.509155	424.978729	1163.955078	-462.669495	-217.166016	1203.617310	-420.484283	373.203003	864.035400	-349.473999	-164.348175	897.842468	-426.638428	95.371140	1055.483887	514.670105	24.863846	895.982422	511.614777	224.109497
-453.949982	224.848679	957.442444	-447.305145	-36.756519	959.379028	-534.914673	232.725403	575.162720	-479.972595	-95.921257	581.738586	-533.108215	260.070892	87.419617	-545.796936	-142.375778	104.787926	-485.830780	327.241455	1438.140991	-415.545166	-84.333855	1457.049927	-392.866241	121.654228	1458.676758	-378.573578	152.916885	1745.810425	-523.467712	424.939301	1163.921997	-462.687897	-217.086777	1203.543579	-420.428223	373.015076	864.056824	-349.440613	-164.177673	897.829285	-426.631226	95.374184	1055.479858	514.622009	24.796644	895.964294	511.617950	224.078857
-453.924500	224.861786	957.428894	-447.310242	-36.753555	959.384155	-535.095886	232.956726	575.213501	-480.005829	-95.988029	581.743652	-533.259827	260.105469	87.426346	-545.783142	-142.389038	104.810745	-485.784943	327.264801	1438.125000	-415.549133	-84.324173	1457.014404	-392.816376	121.679787	1458.661377	-378.583496	152.931091	1745.834229	-523.427795	424.873169	1163.888062	-462.718842	-217.013992	1203.482666	-420.338623	372.774536	864.060486	-349.420319	-164.064285	897.773560	-426.610840	95.386490	1055.473022	514.615784	24.793520	895.960754	511.614532	224.077866
-453.957306	224.859970	957.408875	-447.356354	-36.728027	959.352295	-535.060303	232.941696	575.203003	-479.969879	-95.946098	581.715027	-533.200867	260.079926	87.397789	-545.781860	-142.391922	104.795456	-485.749603	327.271210	1438.116943	-415.519562	-84.317245	1456.978760	-392.793488	121.683426	1458.646484	-378.580078	152.953323	1745.846436	-523.371155	424.797485	1163.845459	-462.737885	-216.941666	1203.414795	-420.299957	372.555908	864.057068	-349.393768	-163.921814	897.724915	-426.624847	95.393494	1055.440918	514.637207	24.787622	895.950073	511.645264	224.062561
-453.892303	224.908325	957.416382	-447.322906	-36.716946	959.336304	-534.854980	232.714279	575.157898	-480.024780	-96.034859	581.737915	-533.064087	260.056763	87.361542	-545.830994	-142.398972	104.807167	-485.698700	327.277374	1438.111694	-415.506226	-84.317039	1456.943604	-392.749939	121.685570	1458.632202	-378.587433	152.972031	1745.858643	-523.325256	424.762024	1163.814819	-462.769928	-216.835831	1203.376465	-420.249298	372.346161	864.030518	-349.372192	-163.832291	897.682373	-426.581787	95.411255	1055.438354	514.682983	24.769665	895.999207	511.710510	224.019577
-453.841553	224.915527	957.402893	-447.298523	-36.718098	959.338867	-534.825073	232.710907	575.145874	-479.980011	-95.956078	581.733032	-533.059937	260.056213	87.361549	-545.773743	-142.355865	104.790245	-485.640656	327.286163	1438.100952	-415.461182	-84.321587	1456.920654	-392.702057	121.701630	1458.642334	-378.597473	152.982376	1745.879395	-523.278076	424.687378	1163.797852	-462.775360	-216.770355	1203.312866	-420.189514	372.101990	864.012695	-349.384094	-163.762695	897.630371	-426.539978	95.417877	1055.431763	514.658081	24.749405	895.989136	511.718414	224.003662
-453.863434	224.891678	957.382324	-447.306213	-36.731186	959.340881	-534.870300	232.761490	575.151184	-480.037140	-96.036186	581.757202	-533.117249	260.092468	87.380974	-545.800293	-142.360474	104.829437	-485.600830	327.287537	1438.081909	-415.464386	-84.336884	1456.891113	-392.669189	121.707123	1458.629517	-378.606873	152.985321	1745.901001	-523.217651	424.617004	1163.773560	-462.788422	-216.698517	1203.250977	-420.140381	371.916840	863.985352	-349.351410	-163.653488	897.600708	-426.548462	95.409279	1055.420776	514.709473	24.733408	895.979797	511.758331	224.010651
-453.815308	224.954514	957.371155	-447.329865	-36.667824	959.336304	-534.875793	232.806671	575.163940	-479.984741	-95.918900	581.722961	-533.120972	260.095093	87.393112	-545.752625	-142.348984	104.789757	-485.551666	327.339172	1438.116455	-415.466949	-84.310616	1456.855713	-392.619476	121.706657	1458.622925	-378.629120	152.979523	1745.928955	-523.167908	424.550446	1163.728394	-462.793945	-216.641129	1203.206665	-420.076172	371.696350	863.971985	-349.360565	-163.578720	897.551636	-426.527100	95.468452	1055.410767	514.731384	24.717268	895.989136	511.812256	223.989334
-453.810730	224.966278	957.358032	-447.335876	-36.667446	959.337097	-534.887573	232.802902	575.164734	-479.969025	-95.832405	581.711243	-533.110962	260.104919	87.375977	-545.808289	-142.336121	104.793900	-485.506256	327.354523	1438.087158	-415.434082	-84.289009	1456.844849	-392.600311	121.717392	1458.615234	-378.655670	152.963013	1745.958252	-523.113464	424.493561	1163.710938	-462.822235	-216.590256	1203.187744	-420.040405	371.480835	863.938660	-349.390045	-163.506943	897.505432	-426.522339	95.478775	1055.403198	514.781067	24.682058	895.977905	511.868317	223.999786
-453.812836	224.954102	957.364868	-447.298462	-36.732433	959.343689	-534.885132	232.798508	575.161804	-480.022125	-95.913437	581.744934	-533.121765	260.122406	87.389603	-545.833374	-142.348007	104.809570	-485.457123	327.365967	1438.088867	-415.418335	-84.299599	1456.845825	-392.570953	121.729378	1458.625244	-378.706299	152.944885	1745.998901	-523.047913	424.430634	1163.681274	-462.820404	-216.570969	1203.131470	-419.992676	371.298950	863.933838	-349.399231	-163.434555	897.501404	-426.495972	95.443665	1055.407593	514.799988	24.672392	895.974060	511.916443	223.994629
-453.593231	224.749527	957.320984	-446.650879	-37.065605	959.568970	-534.775330	232.675888	575.141174	-480.024628	-95.873009	581.871948	-533.029907	260.079956	87.375084	-545.825500	-142.354828	104.778732	-485.413147	327.373108	1438.098999	-415.395477	-84.288986	1456.841919	-392.544617	121.732567	1458.628540	-378.759216	152.892883	1746.057007	-523.009277	424.345825	1163.656006	-462.809296	-216.534805	1203.145508	-419.943115	371.094635	863.927429	-349.427490	-163.389252	897.479553	-426.160767	95.310829	1055.520752	514.865295	24.643717	895.969482	511.983063	223.944946
-453.779236	224.976425	957.359070	-447.266602	-36.733715	959.330139	-534.892456	232.808624	575.171021	-480.052856	-95.879921	581.733887	-533.116089	260.084564	87.390915	-545.854980	-142.371460	104.767853	-485.365082	327.384094	1438.086914	-415.374298	-84.288742	1456.855347	-392.509857	121.731247	1458.643311	-378.824066	152.839035	1746.112793	-522.952271	424.265961	1163.614136	-462.807739	-216.525070	1203.144287	-419.879700	370.901184	863.923767	-349.463165	-163.344543	897.466614	-426.450317	95.451332	1055.394775	514.966797	24.652422	895.998718	512.073059	223.915817
-453.791473	224.987411	957.359558	-447.343323	-36.680683	959.311279	-534.899536	232.799255	575.179993	-480.091278	-95.918831	581.731750	-533.110291	260.073395	87.390594	-545.883118	-142.394577	104.773430	-485.317352	327.417023	1438.086060	-415.358154	-84.268326	1456.868530	-392.478210	121.734550	1458.636230	-378.896667	152.774933	1746.177002	-522.891113	424.223724	1163.560181	-462.800812	-216.484756	1203.159424	-419.848602	370.714050	863.915833	-349.498810	-163.303299	897.464050	-426.470642	95.471001	1055.379761	515.039307	24.618326	895.979004	512.169922	223.930359
-453.588501	224.787277	957.322388	-446.690521	-37.044510	959.544067	-534.794373	232.680527	575.158508	-480.134552	-95.986870	581.884094	-533.036438	260.062134	87.381287	-545.925720	-142.406143	104.782074	-485.381653	327.306580	1437.906982	-415.314423	-84.245888	1456.870117	-392.468384	121.758133	1458.627319	-378.971741	152.715210	1746.232544	-522.856689	424.192078	1163.530884	-462.789795	-216.486252	1203.165771	-419.802399	370.568115	863.893799	-349.499115	-163.265411	897.498352	-426.143524	95.327187	1055.500610	515.174438	24.413305	895.981018	512.499084	223.133942
-453.751953	225.003143	957.348694	-447.271790	-36.741589	959.343445	-534.920227	232.817871	575.182068	-480.109802	-95.921013	581.747681	-533.102966	260.082642	87.391495	-545.898193	-142.381622	104.801064	-485.223724	327.434479	1438.057129	-415.310516	-84.234940	1456.866333	-392.462189	121.757401	1458.620728	-379.053345	152.639023	1746.295044	-522.797485	424.113129	1163.496460	-462.790894	-216.490509	1203.207520	-419.741760	370.385101	863.901123	-349.563446	-163.261826	897.495178	-426.402740	95.467224	1055.387085	515.251404	24.421919	895.991150	512.596130	223.085388
-453.585083	224.803406	957.313965	-446.723480	-37.034161	959.548279	-534.817078	232.704330	575.147827	-480.091339	-95.898476	581.875427	-533.000732	260.067200	87.382523	-545.877686	-142.386963	104.807953	-485.204681	327.452423	1438.043945	-415.299072	-84.229370	1456.893433	-392.445953	121.785034	1458.628906	-379.153564	152.570175	1746.362793	-522.769775	424.050995	1163.458374	-462.776917	-216.475403	1203.220947	-419.713074	370.233002	863.869263	-349.648407	-163.310562	897.473267	-426.134094	95.342331	1055.492432	515.352600	24.373749	896.008728	512.711487	223.116470
-453.571899	224.756271	957.293396	-446.653381	-37.102497	959.591675	-534.850037	232.682114	575.148438	-480.164612	-96.030579	581.913269	-533.034119	260.090149	87.364388	-545.917603	-142.384750	104.833961	-485.180573	327.468994	1438.037109	-415.287994	-84.217789	1456.907593	-392.447144	121.787666	1458.629761	-379.255829	152.481628	1746.418945	-522.739990	423.994720	1163.409180	-462.769928	-216.489548	1203.239502	-419.688721	370.097046	863.876953	-349.654449	-163.314148	897.496216	-426.092712	95.313393	1055.503540	515.429871	24.354507	896.010376	512.804321	223.116302
-453.714447	225.034698	957.322937	-447.295319	-36.724590	959.342834	-534.949646	232.796295	575.186218	-480.099152	-95.988792	581.789673	-533.098206	260.098419	87.341202	-545.866089	-142.363449	104.823227	-485.135742	327.467773	1438.005127	-415.238922	-84.195343	1456.915649	-392.441193	121.781105	1458.639282	-379.355957	152.399124	1746.485596	-522.708069	423.964081	1163.394897	-462.783386	-216.502090	1203.260132	-419.672211	369.959503	863.833740	-349.680817	-163.299698	897.505005	-426.378021	95.495514	1055.369507	515.585999	24.396116	896.013367	512.956604	223.115692
-453.502899	224.819916	957.294128	-446.641815	-37.105938	959.579163	-534.856873	232.655212	575.149231	-480.088989	-95.977425	581.899841	-533.021729	260.086670	87.329285	-545.885437	-142.372971	104.829567	-485.124268	327.489502	1438.001953	-415.270203	-84.197495	1456.900757	-392.437836	121.799698	1458.632690	-379.463013	152.312302	1746.540527	-522.676697	423.917267	1163.355225	-462.796814	-216.498550	1203.252808	-419.616791	369.831940	863.827698	-349.719757	-163.329758	897.494385	-426.054108	95.332916	1055.498169	515.674255	24.372820	896.017212	513.076416	223.061279
-453.492462	224.754013	957.274292	-446.569427	-37.172810	959.604797	-534.860535	232.656998	575.143555	-480.082855	-95.980881	581.953796	-533.036499	260.080048	87.348244	-545.882141	-142.371445	104.829620	-485.090790	327.498962	1437.984985	-415.225067	-84.189674	1456.922974	-392.432831	121.791656	1458.616577	-379.572113	152.225861	1746.597046	-522.658142	423.860565	1163.317139	-462.804535	-216.485153	1203.253052	-419.562653	369.742950	863.799255	-349.729706	-163.372650	897.484558	-426.017822	95.288918	1055.502075	515.792664	24.351610	896.028137	513.232300	223.030365
-453.482239	224.790436	957.267395	-446.596069	-37.150444	959.577759	-534.840881	232.638840	575.135498	-480.072906	-95.989594	581.887146	-533.029114	260.092072	87.338341	-545.905884	-142.394073	104.794975	-485.061066	327.509521	1437.954346	-415.245758	-84.194237	1456.916626	-392.432922	121.790939	1458.616699	-379.674316	152.149673	1746.643066	-522.634766	423.810059	1163.293579	-462.829559	-216.506241	1203.255981	-419.496674	369.623016	863.784546	-349.735596	-163.417664	897.481567	-426.011566	95.307739	1055.481689	515.852478	24.517778	896.044006	513.143433	223.770859
-453.434784	224.806732	957.276794	-446.593170	-37.107216	959.563660	-534.872620	232.676102	575.150879	-480.031586	-95.949196	581.863586	-533.037476	260.093414	87.340996	-545.863342	-142.372604	104.783936	-485.040009	327.513885	1437.945068	-415.237152	-84.190262	1456.928833	-392.426575	121.800690	1458.620361	-379.767365	152.076950	1746.689697	-522.623413	423.803192	1163.270386	-462.877960	-216.501587	1203.242676	-419.465393	369.556030	863.780884	-349.728271	-163.447571	897.498413	-425.986908	95.324837	1055.479614	516.071777	24.359770	896.036316	513.523743	223.024277
-453.407135	224.832321	957.274780	-446.591400	-37.096100	959.539856	-534.911682	232.676254	575.173950	-480.012665	-95.919312	581.857178	-533.041077	260.093903	87.340645	-545.845703	-142.371368	104.774345	-485.024536	327.526917	1437.940674	-415.278168	-84.200203	1456.890015	-392.444611	121.779175	1458.606812	-379.872711	152.012497	1746.729736	-522.598083	423.758575	1163.241699	-462.910980	-216.517166	1203.224731	-419.449982	369.495575	863.754333	-349.731110	-163.497406	897.474060	-425.968536	95.332756	1055.465942	516.212708	24.353512	896.056824	513.656555	223.007126
-453.483765	224.919312	957.278748	-446.903748	-36.957256	959.415771	-534.982971	232.729691	575.189087	-480.056915	-96.002716	581.810303	-533.071777	260.098511	87.344490	-545.906250	-142.416595	104.782806	-485.038513	327.526489	1437.928833	-415.264984	-84.189201	1456.889160	-392.457153	121.769112	1458.604858	-379.953308	151.967697	1746.764404	-522.576660	423.740021	1163.224365	-462.952057	-216.505402	1203.208130	-419.376373	369.431305	863.743164	-349.747498	-163.589417	897.452148	-426.098663	95.378357	1055.390991	516.355225	24.352818	896.040283	513.830200	222.993256
-453.515594	225.015106	957.285034	-447.118256	-36.821426	959.351990	-535.058228	232.774170	575.224854	-480.015137	-95.990433	581.781189	-533.115479	260.090698	87.338326	-545.873047	-142.383179	104.770081	-485.039368	327.510986	1437.902954	-415.277344	-84.221489	1456.895386	-392.472046	121.745522	1458.611084	-380.029175	151.922195	1746.797974	-522.554626	423.702240	1163.215942	-462.996338	-216.481628	1203.220581	-419.325226	369.353882	863.730408	-349.770996	-163.673477	897.437744	-426.189453	95.452362	1055.354736	516.398376	24.477879	896.048889	513.752380	223.734650
-453.472656	225.014557	957.289063	-447.116028	-36.804165	959.350830	-535.073608	232.736893	575.233948	-480.039368	-96.024727	581.802551	-533.111755	260.074707	87.338554	-545.856934	-142.371460	104.810280	-485.013336	327.517609	1437.914307	-415.336456	-84.227020	1456.883423	-392.511108	121.734070	1458.604126	-380.097748	151.875626	1746.821167	-522.524414	423.674622	1163.214233	-463.044617	-216.500275	1203.191772	-419.298004	369.316132	863.742554	-349.762817	-163.766602	897.422363	-426.166656	95.455124	1055.356201	516.577271	24.489866	896.073364	513.910645	223.753189
-453.446411	224.970139	957.286133	-447.060974	-36.869785	959.352051	-535.096619	232.724731	575.237427	-480.007751	-96.034554	581.810852	-533.084595	260.047119	87.328972	-545.895569	-142.394882	104.819252	-485.032410	327.481659	1437.899902	-415.351532	-84.254341	1456.885132	-392.535553	121.701073	1458.617676	-380.153351	151.836975	1746.831543	-522.503235	423.666534	1163.185791	-463.085052	-216.496902	1203.193115	-419.235779	369.320984	863.732849	-349.757385	-163.815887	897.414124	-426.127411	95.404167	1055.355591	516.725586	24.472031	896.106262	514.037170	223.759430
-453.387939	224.976563	957.259705	-447.047943	-36.867126	959.349365	-535.132080	232.706879	575.251221	-479.947540	-95.994743	581.788391	-533.095825	260.048553	87.326759	-545.820435	-142.356873	104.804916	-485.040955	327.485321	1437.890259	-415.441162	-84.286613	1456.873169	-392.581512	121.669075	1458.625488	-380.202637	151.799774	1746.837036	-522.476868	423.682983	1163.182983	-463.133209	-216.494308	1203.171997	-419.224731	369.313141	863.729431	-349.771484	-163.924576	897.419556	-426.092224	95.413292	1055.341187	516.847534	24.421677	896.112793	514.198120	223.767624
-453.349091	224.971024	957.258911	-447.010925	-36.867817	959.349121	-535.128540	232.672852	575.262207	-479.936249	-96.018066	581.774170	-533.082458	260.063660	87.322151	-545.826599	-142.356552	104.810875	-485.061096	327.456543	1437.866821	-415.496185	-84.323845	1456.870239	-392.600861	121.655556	1458.630493	-380.240509	151.784454	1746.832520	-522.438904	423.683624	1163.184570	-463.188934	-216.498795	1203.147339	-419.188568	369.343445	863.734253	-349.762451	-163.993164	897.401611	-426.057251	95.410156	1055.341431	517.046448	24.447506	896.136230	514.369873	223.794952
-453.288940	224.963531	957.250061	-446.975403	-36.867733	959.334717	-535.142517	232.700623	575.272339	-479.906982	-96.030807	581.780518	-533.112976	260.089417	87.345261	-545.832214	-142.366211	104.789871	-485.078613	327.437531	1437.881226	-415.522217	-84.330978	1456.880615	-392.632904	121.634933	1458.634766	-380.271088	151.749390	1746.838379	-522.420471	423.677979	1163.193481	-463.230377	-216.532913	1203.161133	-419.136841	369.366455	863.726868	-349.756256	-164.081100	897.392517	-426.014343	95.402046	1055.331055	517.134399	24.381659	896.135376	514.558777	223.776413
-453.256622	224.976578	957.277710	-446.949646	-36.899441	959.336548	-535.184509	232.746292	575.289612	-479.842010	-96.044609	581.744202	-533.118530	260.067047	87.340958	-545.861084	-142.366776	104.782799	-485.097809	327.431763	1437.870361	-415.594299	-84.377396	1456.866577	-392.647614	121.592773	1458.640869	-380.281799	151.724030	1746.833740	-522.397888	423.679413	1163.192139	-463.275116	-216.547607	1203.142822	-419.084747	369.390961	863.740356	-349.783966	-164.159088	897.387146	-425.997284	95.382065	1055.348877	517.263489	24.336670	896.133301	514.723450	223.792099
-453.226471	224.931274	957.267212	-446.941467	-36.896828	959.332947	-535.201599	232.753265	575.284180	-479.800537	-96.032646	581.726013	-533.131592	260.091736	87.349014	-545.844360	-142.389481	104.780334	-485.112610	327.389465	1437.847656	-415.642456	-84.375648	1456.880493	-392.675354	121.544098	1458.651367	-380.303009	151.678970	1746.821289	-522.395813	423.675720	1163.184326	-463.317780	-216.588669	1203.133179	-419.041351	369.432831	863.729919	-349.787262	-164.236053	897.405029	-425.981720	95.361420	1055.342651	517.389709	24.311480	896.142883	514.897949	223.779968
-453.206604	224.915649	957.257996	-446.876526	-36.966656	959.330078	-535.182739	232.714462	575.301514	-479.760101	-96.041824	581.729614	-533.091797	260.049805	87.346924	-545.851257	-142.389587	104.774765	-485.098663	327.368195	1437.846558	-415.709656	-84.432976	1456.859253	-392.682800	121.533600	1458.644409	-380.330933	151.633972	1746.824097	-522.370544	423.679565	1163.186523	-463.382629	-216.598022	1203.147705	-419.002808	369.475037	863.744446	-349.765503	-164.288254	897.420349	-425.939667	95.324913	1055.336670	517.467957	24.255592	896.120728	515.077393	223.757599
-453.177155	224.885712	957.262817	-446.854034	-36.947781	959.321838	-535.180969	232.682175	575.284912	-479.762573	-96.066399	581.732605	-533.080872	260.059692	87.316231	-545.879944	-142.396790	104.789207	-485.114197	327.332092	1437.853638	-415.747131	-84.454376	1456.875244	-392.695648	121.508652	1458.642700	-380.357452	151.581909	1746.824951	-522.361572	423.687073	1163.188110	-463.419373	-216.650772	1203.142578	-418.983368	369.531036	863.763672	-349.780945	-164.371872	897.445068	-425.917267	95.314064	1055.335938	517.646606	24.270752	896.137634	515.230042	223.794632
-453.160461	224.899033	957.263855	-446.825531	-36.993496	959.326294	-535.172607	232.672699	575.286255	-479.713135	-96.065468	581.755188	-533.069519	260.080933	87.323853	-545.799500	-142.394043	104.807030	-485.093414	327.324127	1437.841675	-415.768188	-84.475296	1456.872925	-392.715546	121.469658	1458.627197	-380.385712	151.534302	1746.833252	-522.352295	423.687927	1163.181641	-463.504761	-216.658417	1203.147095	-418.910645	369.606537	863.760437	-349.805878	-164.440567	897.437683	-425.900177	95.299805	1055.339966	517.829773	24.292459	896.140076	515.408203	223.780945
-453.150421	224.912186	957.243896	-446.865570	-36.974216	959.295471	-535.181519	232.711060	575.294250	-479.711365	-96.064270	581.747620	-533.073486	260.058472	87.319336	-545.824402	-142.398773	104.816994	-485.082275	327.293304	1437.835815	-415.751801	-84.502609	1456.872314	-392.709106	121.444733	1458.627197	-380.426636	151.480896	1746.843750	-522.336487	423.694366	1163.201782	-463.565063	-216.685959	1203.168823	-418.870789	369.661224	863.757629	-349.832489	-164.514938	897.447754	-425.900787	95.307732	1055.311157	517.940735	24.251053	896.180847	515.526001	223.754120
-453.137207	224.900421	957.248230	-446.823761	-36.985504	959.280151	-535.173706	232.735489	575.294434	-479.741272	-96.119568	581.741516	-533.088562	260.083313	87.329407	-545.852539	-142.395050	104.816917	-485.194427	327.160522	1437.667236	-415.789124	-84.530312	1456.843506	-392.738800	121.419891	1458.629272	-380.455017	151.424088	1746.865479	-522.333923	423.721039	1163.173462	-463.619904	-216.756577	1203.166504	-418.801727	369.729553	863.784424	-349.825928	-164.560532	897.469604	-425.878326	95.291428	1055.307007	518.134338	24.305712	896.204712	515.670410	223.751816
-453.112946	224.915436	957.252747	-446.814209	-36.980526	959.279724	-535.155701	232.722290	575.305420	-479.666473	-96.097046	581.742126	-533.077881	260.069458	87.337738	-545.800476	-142.368591	104.829842	-485.057831	327.253998	1437.831543	-415.787476	-84.553459	1456.841675	-392.729492	121.382462	1458.635986	-380.506470	151.359375	1746.896973	-522.295166	423.718994	1163.215088	-463.651428	-216.785385	1203.157959	-418.791229	369.803619	863.782410	-349.856110	-164.632996	897.469482	-425.864929	95.298126	1055.309937	518.437256	24.184484	896.203003	516.107483	222.978241
-453.099274	224.915665	957.243835	-446.792114	-36.990944	959.268494	-535.164734	232.739883	575.308533	-479.632874	-96.071205	581.719910	-533.112854	260.075256	87.338860	-545.841919	-142.357758	104.803024	-485.046631	327.246216	1437.835205	-415.823273	-84.577827	1456.828857	-392.720154	121.351601	1458.654785	-380.553009	151.295609	1746.923340	-522.268616	423.707733	1163.212402	-463.698059	-216.802460	1203.136108	-418.739929	369.891907	863.784607	-349.858246	-164.652466	897.471130	-425.846527	95.292908	1055.299805	518.594055	24.190022	896.213013	516.258545	222.940399
-453.115692	224.870193	957.234192	-446.779053	-37.007843	959.270569	-535.111389	232.719131	575.280823	-479.612885	-96.055389	581.703979	-533.115662	260.092377	87.370529	-545.823792	-142.368866	104.819633	-485.050018	327.202362	1437.832642	-415.831543	-84.604462	1456.818726	-392.731567	121.333832	1458.638184	-380.598389	151.229950	1746.953369	-522.252197	423.730621	1163.237427	-463.724670	-216.843430	1203.125000	-418.730164	369.996735	863.800903	-349.891113	-164.691681	897.468994	-425.843872	95.269005	1055.294800	518.789124	24.209648	896.259094	516.429016	222.933502
-453.079742	224.882217	957.246155	-446.742920	-37.048054	959.275391	-535.067383	232.707245	575.280945	-479.628326	-96.079933	581.718323	-533.075989	260.084106	87.347580	-545.815796	-142.383484	104.809341	-485.050323	327.179474	1437.841675	-415.845978	-84.627640	1456.810059	-392.742706	121.309998	1458.638062	-380.641815	151.172501	1746.966675	-522.231689	423.763977	1163.275879	-463.746338	-216.895370	1203.127563	-418.778412	370.150452	863.763611	-349.935242	-164.749649	897.437805	-425.816620	95.251816	1055.305420	518.957947	24.207844	896.265259	516.584717	222.978302
-453.079620	224.882813	957.248901	-446.732727	-37.034943	959.271179	-535.083069	232.729813	575.282898	-479.599701	-96.067070	581.707520	-533.127136	260.067963	87.340393	-545.822571	-142.380508	104.815163	-485.032867	327.177338	1437.873047	-415.810242	-84.651955	1456.797241	-392.735260	121.298241	1458.656982	-380.667053	151.110458	1746.997559	-522.202209	423.748383	1163.290039	-463.782104	-216.888885	1203.119629	-418.711945	370.179047	863.788330	-350.010376	-164.828781	897.407593	-425.808014	95.257172	1055.303833	519.141907	24.223732	896.286194	516.754578	222.960342
-453.079651	224.859604	957.235291	-446.736664	-37.037685	959.271240	-535.048340	232.719910	575.254639	-479.607208	-96.121857	581.743958	-533.112305	260.065216	87.339684	-545.860168	-142.409637	104.833672	-485.024231	327.141266	1437.891602	-415.810059	-84.681076	1456.800049	-392.743591	121.247314	1458.665894	-380.691498	151.056702	1747.013306	-522.173279	423.769440	1163.344482	-463.794220	-216.959503	1203.135620	-418.710754	370.291229	863.811523	-350.298615	-165.096680	897.242065	-425.806305	95.249084	1055.296143	519.329224	24.249687	896.329895	516.926636	222.950607
-453.074158	224.852386	957.242554	-446.733124	-37.033978	959.269592	-535.010315	232.678146	575.251404	-479.597870	-96.121529	581.699646	-533.087646	260.052948	87.351410	-545.844727	-142.409698	104.826210	-485.016815	327.115814	1437.907349	-415.809082	-84.713326	1456.792480	-392.749268	121.221069	1458.679932	-380.698547	151.010956	1747.027344	-522.136597	423.770050	1163.372070	-463.770050	-216.973312	1203.111450	-418.701843	370.373016	863.828186	-350.101898	-164.943832	897.328125	-425.805420	95.243828	1055.299805	519.516174	24.277319	896.336365	517.130005	222.968872
-453.054901	224.846939	957.240479	-446.732208	-37.029629	959.270935	-535.015320	232.677139	575.286438	-479.554016	-96.124100	581.704224	-533.087463	260.051453	87.333328	-545.831665	-142.408295	104.848114	-485.000366	327.085876	1437.957275	-415.831268	-84.759392	1456.772217	-392.761902	121.194870	1458.678833	-380.688202	150.965057	1747.037598	-522.121948	423.778656	1163.408936	-463.797394	-216.994247	1203.111694	-418.699432	370.452148	863.850952	-350.387451	-165.198654	897.163757	-425.792969	95.242950	1055.298950	519.656921	24.271729	896.333130	517.278320	222.998795
-453.026611	224.818710	957.241333	-446.661133	-37.059464	959.287231	-534.998413	232.708969	575.288208	-479.537750	-96.142921	581.722534	-533.080017	260.049988	87.335793	-545.870911	-142.404770	104.842216	-485.034546	327.038635	1437.954346	-415.836853	-84.781052	1456.753296	-392.776917	121.144859	1458.685303	-380.666473	150.920685	1747.031006	-522.107910	423.789581	1163.446899	-463.787598	-217.004272	1203.072754	-418.694977	370.532654	863.864807	-350.447205	-165.245789	897.116638	-425.760925	95.223167	1055.311768	519.697510	24.456709	896.343323	517.188721	223.767700
-452.992126	224.867493	957.255371	-446.687683	-37.023796	959.256104	-535.013062	232.682632	575.295044	-479.532349	-96.156143	581.707581	-533.090515	260.053253	87.351883	-545.866028	-142.386124	104.838699	-485.045959	327.016785	1437.972046	-415.802094	-84.817566	1456.738647	-392.785400	121.113136	1458.677612	-380.630524	150.888260	1747.014893	-522.083984	423.827179	1163.492065	-463.779449	-216.968292	1203.044434	-418.709778	370.631836	863.870972	-350.256805	-165.079727	897.191345	-425.752014	95.243095	1055.302246	519.803406	24.465723	896.362915	517.281006	223.810623
-452.992188	224.871323	957.256226	-446.692535	-37.019279	959.253723	-535.006531	232.700623	575.295715	-479.481689	-96.163406	581.681702	-533.102905	260.050964	87.348076	-545.844666	-142.393341	104.840179	-485.058899	326.980499	1437.992920	-415.809296	-84.845886	1456.711914	-392.788879	121.085625	1458.679443	-380.582153	150.851410	1746.988525	-522.069397	423.845367	1163.527954	-463.780273	-217.034363	1203.027832	-418.720123	370.737640	863.902649	-350.522308	-165.288284	897.030518	-425.753662	95.245659	1055.301270	519.938293	24.467678	896.364136	517.408691	223.848007
-452.976563	224.863770	957.254822	-446.694733	-37.031193	959.257019	-535.016113	232.703415	575.289673	-479.430023	-96.105278	581.663818	-533.096802	260.086487	87.347252	-545.802124	-142.360428	104.826698	-485.060577	326.964417	1438.032349	-415.803406	-84.877724	1456.694580	-392.790436	121.036819	1458.666504	-380.533203	150.825684	1746.962036	-522.071289	423.856415	1163.555176	-463.800018	-217.021545	1202.986572	-418.724640	370.816498	863.908203	-350.565247	-165.293884	896.978821	-425.754211	95.235870	1055.304077	520.089355	24.496149	896.349854	517.550964	223.912918
-452.934143	224.856003	957.250732	-446.648499	-37.060040	959.252625	-535.002930	232.692337	575.305603	-479.484772	-96.194107	581.667419	-533.098877	260.087646	87.346886	-545.889526	-142.398163	104.833969	-485.073242	326.936127	1438.033691	-415.804047	-84.914665	1456.647461	-392.786926	121.028915	1458.653198	-380.485199	150.789505	1746.933350	-522.071777	423.852325	1163.575317	-463.815979	-217.064606	1202.952271	-418.699707	370.895782	863.932983	-350.581085	-165.305344	896.943237	-425.716614	95.217537	1055.301514	520.213745	24.519991	896.375244	517.683838	223.916229
-452.931641	224.878204	957.239258	-446.690491	-37.054520	959.221558	-535.007141	232.698029	575.310181	-479.426270	-96.186867	581.678589	-533.085754	260.061707	87.338860	-545.884827	-142.396469	104.834427	-485.051147	326.918060	1438.048828	-415.777893	-84.954544	1456.625610	-392.781036	120.996323	1458.644653	-380.433899	150.751617	1746.904419	-522.088135	423.856293	1163.598145	-463.801971	-217.069931	1202.913818	-418.726624	370.969147	863.930786	-350.593475	-165.283020	896.889404	-425.734528	95.220001	1055.279907	520.332092	24.577578	896.378662	517.795471	223.963425
-452.917999	224.867859	957.242065	-446.673676	-37.054569	959.219910	-535.038330	232.718002	575.295410	-479.438263	-96.206329	581.655884	-533.124634	260.067169	87.339912	-545.838135	-142.380829	104.832680	-485.073578	326.889008	1438.052002	-415.801025	-84.973595	1456.554932	-392.789764	120.962601	1458.621704	-380.396179	150.726318	1746.882813	-522.094604	423.868652	1163.610352	-463.835846	-217.083939	1202.833862	-418.703766	371.028076	863.960754	-350.622101	-165.264084	896.851929	-425.719757	95.213470	1055.280640	520.433777	24.598228	896.360168	517.924744	224.007401
-452.942108	224.829803	957.235718	-446.683929	-37.045856	959.216919	-535.032104	232.732834	575.295654	-479.369385	-96.133614	581.615967	-533.110535	260.069397	87.347244	-545.819214	-142.373398	104.825737	-485.077789	326.857269	1438.068481	-415.811188	-85.023155	1456.527222	-392.779541	120.941223	1458.609009	-380.348328	150.690201	1746.871826	-522.121338	423.877167	1163.629150	-463.846222	-217.044983	1202.761841	-418.696747	371.112396	863.978943	-350.373749	-165.012314	896.945618	-425.727203	95.201790	1055.273560	520.559570	24.635693	896.359375	518.076965	224.022934
-452.938934	224.826401	957.232361	-446.662567	-37.056854	959.204651	-535.008667	232.690216	575.280762	-479.366760	-96.144852	581.623901	-533.092163	260.066833	87.343872	-545.858704	-142.392090	104.854156	-485.061432	326.839233	1438.064453	-415.798035	-85.044167	1456.474731	-392.796234	120.907928	1458.596680	-380.304077	150.654175	1746.858521	-522.132935	423.895386	1163.649658	-463.864471	-217.121582	1202.741455	-418.722961	371.136078	863.993958	-350.639160	-165.194916	896.776550	-425.715942	95.192886	1055.265991	520.670959	24.675735	896.370972	518.221008	224.049271
-452.930756	224.820282	957.238892	-446.655731	-37.054062	959.202026	-534.995911	232.656860	575.284973	-479.361664	-96.166779	581.622620	-533.080139	260.051941	87.349960	-545.838928	-142.381622	104.844299	-485.042572	326.818756	1438.080200	-415.802765	-85.077011	1456.434570	-392.789246	120.890045	1458.574585	-380.273926	150.612305	1746.849487	-522.166077	423.899780	1163.675659	-463.869263	-217.085510	1202.687134	-418.730133	371.177887	864.019897	-350.664154	-165.161789	896.732666	-425.713928	95.187622	1055.269287	520.862976	24.808636	896.387939	518.363098	224.129837
-452.935059	224.816330	957.235718	-446.606506	-37.080456	959.195374	-534.995544	232.656036	575.283997	-479.319031	-96.168747	581.647034	-533.082153	260.052032	87.349976	-545.876221	-142.398407	104.844376	-485.046783	326.799927	1438.101196	-415.780426	-85.095718	1456.435547	-392.750397	120.860115	1458.577148	-380.243591	150.559341	1746.852173	-522.171143	423.879456	1163.682007	-463.907471	-217.065964	1202.623901	-418.742279	371.208191	864.024048	-350.676910	-165.117859	896.682983	-425.689880	95.176018	1055.263916	520.942139	24.763765	896.372681	518.531799	224.111877
-452.931030	224.808807	957.245300	-446.601898	-37.079071	959.197266	-534.993225	232.653580	575.282837	-479.311523	-96.162361	581.643311	-533.079224	260.038605	87.358574	-545.803223	-142.390106	104.857536	-485.042175	326.773041	1438.114990	-415.767426	-85.119614	1456.388794	-392.754944	120.820229	1458.582397	-380.217255	150.526581	1746.851929	-522.191040	423.898346	1163.719238	-463.908356	-217.013229	1202.558105	-418.761261	371.251892	864.068726	-350.432404	-164.819366	896.797241	-425.686951	95.170151	1055.270020	521.063110	24.820454	896.370911	518.633606	224.181992
-452.931915	224.808197	957.246094	-446.594208	-37.063198	959.190308	-534.976135	232.637222	575.293030	-479.273163	-96.127914	581.578064	-533.067505	260.036621	87.357468	-545.832214	-142.398102	104.842064	-485.019379	326.738098	1438.139526	-415.790253	-85.142105	1456.376099	-392.750488	120.792313	1458.582886	-380.201080	150.480316	1746.851196	-522.209045	423.880249	1163.742188	-463.935120	-216.991699	1202.505005	-418.791565	371.265228	864.077942	-350.401031	-164.742340	896.785767	-425.681000	95.175842	1055.266479	521.209717	24.893808	896.366760	518.793762	224.247513
-452.935303	224.808029	957.248962	-446.597473	-37.062679	959.193420	-535.029907	232.711060	575.317383	-479.260986	-96.171059	581.608337	-533.104553	260.038788	87.369179	-545.848267	-142.403702	104.858704	-485.013672	326.734558	1438.142822	-415.754547	-85.181313	1456.350830	-392.749573	120.783264	1458.576050	-380.188049	150.431122	1746.848755	-522.219543	423.889099	1163.760132	-463.946198	-216.964951	1202.455811	-418.823273	371.300842	864.083435	-350.455566	-164.680206	896.722534	-425.680817	95.176208	1055.268555	521.316772	24.952606	896.356873	518.903381	224.266327
-452.938965	224.814362	957.239258	-446.598999	-37.066700	959.192932	-535.051208	232.750031	575.325195	-479.220032	-96.141701	581.602234	-533.119995	260.054016	87.363640	-545.812561	-142.394073	104.860893	-484.995575	326.719086	1438.149780	-415.777832	-85.204460	1456.343018	-392.745056	120.746323	1458.570435	-380.176025	150.378204	1746.859741	-522.218323	423.888031	1163.801880	-463.968323	-216.940826	1202.426147	-418.880157	371.321350	864.083008	-350.477478	-164.615112	896.699524	-425.682190	95.180931	1055.263062	521.458069	24.989298	896.367065	519.028076	224.318970
-452.955261	224.813538	957.252563	-446.606873	-37.067200	959.199036	-535.067688	232.766647	575.314026	-479.318268	-96.294975	581.620789	-533.126526	260.055237	87.364716	-545.905945	-142.423264	104.874908	-484.995758	326.697571	1438.170044	-415.743652	-85.214027	1456.330811	-392.743469	120.730721	1458.584595	-380.172974	150.322876	1746.859741	-522.223450	423.888611	1163.828857	-463.976837	-216.965546	1202.418945	-418.922394	371.333679	864.089722	-350.784546	-164.770462	896.531738	-425.687866	95.178535	1055.271240	521.541809	25.011171	896.371643	519.130737	224.376419
-452.930603	224.805481	957.246582	-446.582062	-37.074490	959.187866	-535.062134	232.728851	575.313477	-479.304810	-96.270332	581.621887	-533.143005	260.070221	87.340996	-545.893494	-142.417892	104.870712	-484.972351	326.673553	1438.202393	-415.691223	-85.232681	1456.338745	-392.726288	120.695641	1458.582397	-380.178436	150.264557	1746.879517	-522.217407	423.896851	1163.838013	-463.982056	-216.880951	1202.408813	-418.960022	371.348145	864.106140	-350.802673	-164.698715	896.492065	-425.663239	95.168953	1055.262695	521.649353	25.067150	896.368958	519.245483	224.457535
-452.908722	224.822906	957.270569	-446.547882	-37.055683	959.183533	-535.053040	232.701996	575.323364	-479.301056	-96.266304	581.622559	-533.094666	260.054016	87.353142	-545.863403	-142.432465	104.867775	-484.979462	326.650604	1438.210205	-415.685425	-85.238762	1456.330933	-392.725922	120.694031	1458.581299	-380.186554	150.205917	1746.894287	-522.208191	423.877411	1163.856201	-463.979767	-216.852234	1202.354248	-418.996857	371.364746	864.103638	-350.838165	-164.584244	896.456360	-425.635590	95.177704	1055.272705	521.822876	25.166992	896.405762	519.361023	224.519363
-452.891998	224.814377	957.258789	-446.473999	-37.097019	959.209045	-535.037903	232.701630	575.300293	-479.301361	-96.249550	581.664917	-533.126831	260.054596	87.347778	-545.840637	-142.423615	104.862633	-484.970703	326.636322	1438.217896	-415.687744	-85.269043	1456.289917	-392.730743	120.675980	1458.590576	-380.199982	150.157669	1746.920166	-522.210632	423.863586	1163.904541	-463.987122	-216.850784	1202.340454	-419.032013	371.338684	864.111145	-350.851898	-164.488434	896.419617	-425.597046	95.171516	1055.281006	521.953613	25.229424	896.436157	519.467590	224.567490
-452.900604	224.820633	957.262024	-446.498993	-37.049339	959.207092	-534.977051	232.617599	575.279480	-479.293976	-96.254684	581.627625	-533.072083	260.034760	87.381729	-545.896790	-142.447449	104.887726	-484.949799	326.625671	1438.240234	-415.678070	-85.262917	1456.289185	-392.733612	120.664360	1458.585938	-380.222595	150.104141	1746.939453	-522.206360	423.857452	1163.904297	-463.951721	-216.812531	1202.286499	-419.068878	371.344086	864.120117	-350.619568	-164.149368	896.544861	-425.608246	95.195419	1055.280273	522.053406	25.271938	896.456909	519.570374	224.650223
-452.894684	224.815826	957.268738	-446.498779	-37.040726	959.202759	-534.979370	232.637634	575.284241	-479.257996	-96.206238	581.620056	-533.065063	260.037994	87.389923	-545.835632	-142.401291	104.864250	-484.938202	326.613861	1438.270874	-415.677155	-85.289124	1456.283447	-392.728394	120.628365	1458.582153	-380.246277	150.056915	1746.965210	-522.209839	423.853180	1163.933228	-463.969421	-216.815903	1202.277588	-419.128693	371.329803	864.119507	-350.911163	-164.300476	896.371277	-425.609436	95.192642	1055.282593	522.203552	25.371044	896.507874	519.665894	224.676682
-452.894073	224.810898	957.270996	-446.481964	-37.049488	959.204712	-534.998779	232.664230	575.303223	-479.213562	-96.154533	581.605835	-533.059143	260.033295	87.384926	-545.833923	-142.409317	104.873009	-484.951294	326.588867	1438.280640	-415.623322	-85.284447	1456.277344	-392.731415	120.625458	1458.588501	-380.252472	150.017670	1746.981079	-522.225403	423.851685	1163.940674	-463.896149	-216.836746	1202.237427	-419.164368	371.323639	864.144897	-350.690369	-163.978088	896.475952	-425.598206	95.187233	1055.284058	522.319580	25.414618	896.509216	519.768127	224.723694
-452.894623	224.859299	957.287720	-446.510681	-37.004780	959.169128	-535.002258	232.666061	575.317932	-479.198914	-96.139000	581.588135	-533.100769	260.043335	87.391914	-545.827209	-142.404526	104.868401	-484.943176	326.592285	1438.281738	-415.596161	-85.306381	1456.256958	-392.724396	120.610146	1458.595703	-380.280975	149.977463	1746.996460	-522.253296	423.856079	1163.977661	-463.918030	-216.861740	1202.242432	-419.216675	371.296204	864.139771	-350.939056	-164.087326	896.332214	-425.601257	95.212051	1055.272095	522.370483	25.432562	896.512024	519.862183	224.769318
-452.849854	224.854370	957.287170	-446.448730	-37.019569	959.196106	-535.002869	232.686722	575.328186	-479.191437	-96.172310	581.616028	-533.087097	260.052094	87.396385	-545.851807	-142.414291	104.875664	-484.925476	326.605042	1438.313477	-415.587799	-85.313675	1456.250732	-392.726440	120.594261	1458.593506	-380.272156	149.948318	1747.002441	-522.264648	423.840393	1163.981567	-463.884399	-216.884537	1202.213135	-419.221466	371.246094	864.149109	-350.963104	-163.994080	896.313599	-425.565369	95.213531	1055.289429	522.638428	25.359694	896.548096	520.227966	224.048538
-452.837433	224.835098	957.282043	-446.422821	-37.034428	959.189880	-534.996155	232.706665	575.328369	-479.210419	-96.192291	581.615906	-533.086792	260.052063	87.398178	-545.853882	-142.427933	104.881172	-484.942413	326.568726	1438.297607	-415.577606	-85.312370	1456.240967	-392.721252	120.592552	1458.587646	-380.216919	150.022903	1747.069336	-522.295166	423.827789	1163.985352	-463.864868	-216.863449	1202.197632	-419.261505	371.246613	864.145508	-350.937195	-163.886307	896.296143	-425.544586	95.197357	1055.283325	522.699646	25.407722	896.531799	520.310120	224.066162
-452.843903	224.834579	957.286682	-446.429352	-37.034866	959.193909	-534.997009	232.707748	575.327576	-479.188507	-96.182991	581.600220	-533.081299	260.049622	87.380089	-545.822632	-142.411362	104.871735	-484.955566	326.561127	1438.302734	-415.560974	-85.337372	1456.216553	-392.730408	120.591766	1458.577637	-380.232422	149.993988	1747.068359	-522.319092	423.791504	1163.979126	-463.873749	-216.834091	1202.135864	-419.270844	371.215820	864.151672	-350.935120	-163.800293	896.257080	-425.544769	95.196785	1055.286133	522.838318	25.517614	896.543030	520.393616	224.141937
-452.846497	224.834961	957.288818	-446.432526	-37.034153	959.195679	-534.982117	232.730042	575.314758	-479.144653	-96.124779	581.616211	-533.074097	260.048218	87.381737	-545.824707	-142.413940	104.870949	-484.956055	326.554260	1438.286255	-415.595032	-85.338791	1456.191650	-392.749023	120.578903	1458.570679	-380.235229	149.967255	1747.063965	-522.350525	423.787476	1163.964355	-463.934265	-216.707413	1202.107544	-419.276642	371.170837	864.156433	-350.918976	-163.705261	896.244141	-425.545135	95.197205	1055.287476	522.892761	25.536251	896.561157	520.463684	224.179611
-452.810669	224.843781	957.295898	-446.413971	-37.007450	959.186829	-534.972961	232.721344	575.318298	-479.162231	-96.155670	581.620239	-533.067810	260.047363	87.381279	-545.856934	-142.407715	104.856987	-484.953918	326.548553	1438.312744	-415.582550	-85.350456	1456.177246	-392.753113	120.557877	1458.592285	-380.308411	149.839142	1747.017090	-522.378296	423.737061	1163.954468	-463.926483	-216.695145	1202.067505	-419.296722	371.142822	864.168701	-350.892151	-163.640472	896.214905	-425.520325	95.207489	1055.287354	522.925049	25.547163	896.554016	520.546021	224.211838
-452.823700	224.851685	957.295532	-446.418243	-37.010773	959.189026	-534.975342	232.737854	575.318726	-479.167358	-96.147667	581.627625	-533.080811	260.049316	87.382729	-545.858215	-142.407837	104.855865	-484.972443	326.527985	1438.300171	-415.579590	-85.359619	1456.177612	-392.758972	120.557938	1458.586426	-380.317078	149.818527	1747.028076	-522.417358	423.724762	1163.967407	-463.851196	-216.787750	1202.052368	-419.307068	371.094666	864.187012	-350.884308	-163.562424	896.210144	-425.525879	95.211571	1055.287354	523.055847	25.647158	896.575439	520.612305	224.305038
-452.813385	224.843887	957.298828	-446.410736	-36.966854	959.184021	-534.961182	232.702026	575.309021	-479.156311	-96.118172	581.625366	-533.069153	260.047668	87.379753	-545.879211	-142.412460	104.865509	-484.974548	326.531250	1438.325073	-415.613342	-85.382187	1456.155396	-392.763916	120.546165	1458.584717	-380.351379	149.802933	1747.038330	-522.425964	423.718475	1163.970459	-463.862488	-216.790924	1202.017456	-419.317749	371.061646	864.188049	-350.845673	-163.498734	896.212341	-425.515594	95.226601	1055.286255	523.144470	25.736656	896.578064	520.687134	224.332977
-452.785431	224.818848	957.299500	-446.366699	-36.983711	959.215393	-534.938782	232.675766	575.304016	-479.158691	-96.141434	581.634888	-533.063477	260.033813	87.386536	-545.848328	-142.412796	104.873634	-484.981262	326.524628	1438.317139	-415.626190	-85.379288	1456.139893	-392.762390	120.539978	1458.592651	-380.380585	149.792709	1747.048096	-522.448730	423.667328	1163.969849	-463.867371	-216.761597	1201.992676	-419.310944	371.034882	864.203918	-350.823975	-163.429657	896.195923	-425.489960	95.218292	1055.304688	523.206299	25.780798	896.547302	520.739075	224.357071
-452.793793	224.835236	957.298157	-446.381866	-36.975723	959.173828	-534.949707	232.715530	575.309814	-479.152679	-96.117760	581.627380	-533.076050	260.035400	87.389961	-545.857361	-142.412704	104.869583	-484.968628	326.532257	1438.341431	-415.622375	-85.385536	1456.136108	-392.780731	120.526772	1458.588867	-380.416229	149.791306	1747.069214	-522.455444	423.649536	1164.007202	-463.854431	-216.735321	1201.964355	-419.324005	370.985443	864.213135	-350.774414	-163.388443	896.202087	-425.494202	95.215073	1055.281616	523.269104	25.835688	896.552185	520.796448	224.390259
-452.775726	224.883057	957.303345	-446.376404	-36.951519	959.168823	-534.929932	232.751648	575.322815	-479.142914	-96.129707	581.621338	-533.071716	260.036011	87.411522	-545.834351	-142.407120	104.858788	-484.980194	326.522827	1438.340698	-415.617462	-85.385262	1456.139771	-392.777832	120.532516	1458.592285	-380.454712	149.782501	1747.096069	-522.469971	423.615204	1164.003418	-463.852875	-216.672684	1201.925171	-419.314453	370.940948	864.230469	-350.724335	-163.353836	896.186523	-425.475250	95.246208	1055.279907	523.327148	25.866648	896.558105	520.855652	224.426697
-452.776611	224.890991	957.293091	-446.375488	-36.954945	959.167664	-534.927246	232.749588	575.323547	-479.157471	-96.134407	581.615723	-533.077698	260.037140	87.411781	-545.863281	-142.414963	104.871506	-485.010681	326.510681	1438.328857	-415.645203	-85.381104	1456.128174	-392.798218	120.514503	1458.591797	-380.492401	149.785385	1747.095703	-522.478638	423.617920	1164.003296	-463.930267	-216.555161	1201.897583	-419.323730	370.908630	864.232056	-350.678253	-163.315704	896.174683	-425.475708	95.251923	1055.274292	523.388184	25.922356	896.567200	520.908569	224.478882
-452.760284	224.908035	957.302979	-446.388977	-36.894524	959.154358	-534.941101	232.782822	575.323120	-479.125031	-96.090256	581.597839	-533.090332	260.052032	87.405426	-545.856445	-142.403229	104.860329	-485.010223	326.518005	1438.320190	-415.640259	-85.395493	1456.124268	-392.802612	120.516075	1458.576782	-380.537415	149.790421	1747.106445	-522.479553	423.619965	1164.004761	-463.926392	-216.521378	1201.880615	-419.321167	370.875793	864.234192	-350.644653	-163.265427	896.184875	-425.482635	95.279335	1055.274780	523.365417	25.906033	896.534729	520.929993	224.500885
-452.763977	224.926361	957.278137	-446.380768	-36.904308	959.152161	-534.947693	232.791428	575.327148	-479.134155	-96.123093	581.597473	-533.100098	260.052246	87.387970	-545.877991	-142.416061	104.858658	-485.009186	326.514862	1438.331909	-415.654175	-85.401009	1456.117920	-392.826721	120.522400	1458.562988	-380.568787	149.782074	1747.116943	-522.484314	423.601563	1163.993774	-463.860992	-216.631165	1201.878296	-419.308105	370.875580	864.230896	-350.631592	-163.258850	896.165283	-425.479492	95.292976	1055.260986	523.449219	25.974977	896.546021	520.961365	224.594254
-452.748352	224.916290	957.278503	-446.354584	-36.914021	959.141846	-534.911011	232.823074	575.345276	-479.108948	-96.094818	581.598083	-533.075745	260.047974	87.390816	-545.906616	-142.428070	104.862366	-485.027771	326.511780	1438.324951	-415.665070	-85.405083	1456.102295	-392.847198	120.528336	1458.568848	-380.607605	149.788727	1747.118408	-522.478394	423.584930	1163.992065	-463.854095	-216.642960	1201.870361	-419.305908	370.810944	864.228333	-350.582458	-163.232574	896.172241	-425.460022	95.280075	1055.256348	523.379028	26.177691	896.552307	520.741394	225.381699
-452.755646	224.916443	957.285034	-446.353912	-36.914951	959.142212	-534.871460	232.774826	575.320374	-479.145294	-96.160675	581.568848	-533.051025	260.028473	87.372887	-545.879822	-142.417572	104.882988	-485.024261	326.515076	1438.329712	-415.675568	-85.406746	1456.103271	-392.862762	120.512779	1458.560181	-380.630829	149.782166	1747.128784	-522.467712	423.586212	1163.991333	-463.856873	-216.606628	1201.850098	-419.294861	370.788116	864.230774	-350.531281	-163.224609	896.185242	-425.464355	95.278099	1055.260132	523.404602	26.245726	896.549194	520.759155	225.496735
-452.738129	224.955826	957.296204	-446.339569	-36.891212	959.135071	-534.879517	232.802704	575.333069	-479.080109	-96.106155	581.571472	-533.072876	260.018158	87.383720	-545.785400	-142.379974	104.883163	-485.050720	326.507446	1438.325562	-415.667328	-85.388817	1456.104980	-392.885040	120.516266	1458.564575	-380.665405	149.795410	1747.137451	-522.455566	423.584747	1163.948486	-463.841797	-216.611588	1201.852051	-419.262207	370.761383	864.237549	-350.513245	-163.224152	896.185974	-425.449280	95.302505	1055.262451	523.437683	26.299078	896.543762	520.791931	225.527496
-452.726868	224.947968	957.293091	-446.339630	-36.849319	959.166321	-534.845459	232.797150	575.327576	-479.042938	-96.059059	581.612183	-533.064697	260.037292	87.404030	-545.782776	-142.363251	104.878036	-485.070679	326.514740	1438.308960	-415.675964	-85.381004	1456.121338	-392.900116	120.531387	1458.574341	-380.682953	149.798340	1747.135254	-522.444763	423.592957	1163.944946	-463.807983	-216.616089	1201.856812	-419.247589	370.740631	864.231079	-350.463287	-163.211121	896.203735	-425.456177	95.331154	1055.279419	523.448547	26.303614	896.560303	520.823730	225.507233
-452.763153	224.922241	957.302856	-446.342499	-36.854858	959.165894	-534.853638	232.823700	575.326111	-479.058838	-96.085030	581.618347	-533.056091	260.020447	87.392403	-545.819458	-142.380341	104.928574	-485.090118	326.535645	1438.308350	-415.690155	-85.377716	1456.123535	-392.930115	120.529999	1458.572388	-380.712830	149.803772	1747.144287	-522.435303	423.558197	1163.934814	-463.776611	-216.650284	1201.880981	-419.229797	370.704987	864.214844	-350.427765	-163.217987	896.225342	-425.479675	95.314842	1055.285034	523.462708	26.344915	896.540283	520.840759	225.573059
-452.773254	224.936096	957.307617	-446.343323	-36.856632	959.165955	-534.831909	232.819305	575.324463	-479.078644	-96.097427	581.613342	-533.076233	260.038910	87.405983	-545.841248	-142.389648	104.933678	-485.094543	326.536407	1438.303711	-415.694458	-85.373131	1456.131714	-392.951355	120.550224	1458.569702	-380.727844	149.805435	1747.147461	-522.419189	423.583710	1163.926147	-463.763428	-216.625839	1201.879517	-419.201599	370.671234	864.219421	-350.402466	-163.230774	896.237915	-425.485657	95.319901	1055.287598	523.509460	26.389397	896.545288	520.880676	225.604568
-452.746002	224.957901	957.325439	-446.311890	-36.855602	959.153076	-534.839111	232.848862	575.338745	-479.063568	-96.064941	581.608765	-533.083923	260.040649	87.409134	-545.865540	-142.387833	104.925133	-485.101044	326.530640	1438.303711	-415.734497	-85.366112	1456.129272	-392.985657	120.570663	1458.561157	-380.759735	149.814972	1747.146729	-522.404175	423.567139	1163.909790	-463.733276	-216.658066	1201.900513	-419.164185	370.675659	864.208679	-350.364136	-163.253891	896.247803	-425.463898	95.320045	1055.292114	523.550659	26.415167	896.536133	520.898254	225.675491
-452.739349	225.018509	957.342285	-446.319092	-36.800732	959.147705	-534.834229	232.883972	575.320557	-479.104919	-96.048370	581.597595	-533.081970	260.025452	87.415871	-545.851807	-142.391022	104.912949	-485.127075	326.568359	1438.277100	-415.750488	-85.348938	1456.140381	-393.014130	120.565369	1458.557007	-380.788116	149.835754	1747.145996	-522.406799	423.569122	1163.886719	-463.764496	-216.512299	1201.858154	-419.128326	370.645172	864.208557	-350.054535	-163.035934	896.390442	-425.466064	95.368217	1055.298462	523.548767	26.413492	896.521851	520.916443	225.662369
-452.751617	225.034088	957.327759	-446.321869	-36.805267	959.144592	-534.811951	232.866577	575.327820	-479.087494	-96.018852	581.591248	-533.085571	260.039001	87.405754	-545.807861	-142.376770	104.875946	-485.156555	326.558685	1438.271973	-415.771332	-85.348808	1456.144531	-393.053589	120.574654	1458.555298	-380.818146	149.832748	1747.143799	-522.413025	423.561707	1163.874146	-463.676819	-216.642990	1201.884766	-419.076233	370.613892	864.206665	-350.001556	-163.057007	896.420898	-425.474426	95.378716	1055.289795	523.561279	26.438976	896.505371	520.934509	225.678955
-452.739349	225.081680	957.328735	-446.328033	-36.775604	959.145752	-534.833923	232.935898	575.312256	-479.095093	-96.016022	581.576721	-533.108948	260.041107	87.393318	-545.829041	-142.376404	104.871155	-485.177399	326.591064	1438.275757	-415.803253	-85.332863	1456.146484	-393.081085	120.575233	1458.540283	-380.850464	149.859772	1747.147949	-522.403992	423.559937	1163.861328	-463.671509	-216.641342	1201.881226	-419.035187	370.618835	864.195984	-349.966644	-163.084763	896.435425	-425.472839	95.415611	1055.291260	523.582886	26.471840	896.528564	520.947876	225.722183
-452.768311	225.069260	957.310730	-446.374298	-36.749557	959.148132	-534.832458	232.949936	575.320190	-479.162628	-96.105698	581.578247	-533.123535	260.044708	87.412407	-545.876587	-142.386688	104.916603	-485.191681	326.595245	1438.268677	-415.848633	-85.335876	1456.164429	-393.103760	120.607956	1458.549316	-380.874084	149.874298	1747.156006	-522.406128	423.557892	1163.834717	-463.751007	-216.499756	1201.901123	-419.007141	370.599945	864.207886	-349.935455	-163.137772	896.440430	-425.501923	95.428764	1055.281250	523.607544	26.494125	896.513733	520.968994	225.729568
-452.751160	225.041321	957.317261	-446.332397	-36.766842	959.179016	-534.807800	232.939301	575.313904	-479.150818	-96.079620	581.588318	-533.087524	260.057861	87.416260	-545.826477	-142.362045	104.911583	-485.224640	326.598145	1438.260620	-415.861481	-85.313080	1456.184814	-393.131073	120.609665	1458.556152	-380.913361	149.886642	1747.164551	-522.408691	423.553528	1163.833740	-463.673248	-216.630096	1201.954834	-418.948395	370.588562	864.234741	-349.885040	-163.138855	896.506226	-425.483948	95.417236	1055.302612	523.623169	26.513439	896.527283	520.988647	225.760864
-452.758728	225.055328	957.322876	-446.328827	-36.770977	959.181702	-534.803162	232.931534	575.321777	-479.149384	-96.077530	581.589172	-533.086487	260.046326	87.442787	-545.864624	-142.379868	104.910362	-485.246735	326.622040	1438.259399	-415.887390	-85.282089	1456.194458	-393.157410	120.639313	1458.561157	-380.941193	149.902573	1747.174683	-522.403015	423.542847	1163.809814	-463.679840	-216.632813	1201.958740	-418.904236	370.561981	864.230652	-349.858917	-163.170578	896.546204	-425.487061	95.421997	1055.307129	523.659729	26.564022	896.565430	520.988647	225.761261
-452.749176	225.045883	957.314453	-446.344238	-36.761730	959.177185	-534.777222	232.885880	575.306335	-479.090881	-96.062241	581.603394	-533.066406	260.034668	87.419090	-545.841309	-142.373398	104.933945	-485.287872	326.619507	1438.244873	-415.920624	-85.253006	1456.220947	-393.185272	120.661621	1458.572021	-380.967987	149.938553	1747.179199	-522.403564	423.551971	1163.803589	-463.720245	-216.625854	1201.976563	-418.857605	370.549988	864.244202	-349.812622	-163.216278	896.588013	-425.493134	95.421074	1055.301392	523.662292	26.577473	896.565735	520.982117	225.783417
-452.764435	225.066040	957.316162	-446.388092	-36.738262	959.144775	-534.798096	232.876862	575.309814	-479.047333	-96.011894	581.580139	-533.052429	260.033386	87.436554	-545.841675	-142.374634	104.908661	-485.309570	326.658386	1438.245728	-415.935883	-85.232452	1456.221436	-393.221344	120.663200	1458.564331	-381.001984	149.957504	1747.178955	-522.410522	423.577240	1163.790771	-463.735382	-216.614059	1201.994751	-418.809753	370.556152	864.245972	-349.805237	-163.275284	896.604187	-425.512390	95.427856	1055.283691	523.688293	26.584381	896.548889	521.027588	225.785919
-452.766174	225.069611	957.315918	-446.409912	-36.724373	959.151794	-534.824341	232.922882	575.325989	-479.074738	-96.061974	581.571594	-533.072388	260.036621	87.440849	-545.882751	-142.391235	104.918465	-485.343872	326.676758	1438.236328	-415.969025	-85.225143	1456.224121	-393.253143	120.687874	1458.573975	-381.031036	149.993484	1747.173828	-522.418030	423.590698	1163.772217	-463.770538	-216.624771	1202.005981	-418.773865	370.540558	864.239319	-349.782318	-163.318314	896.631409	-425.526215	95.437462	1055.287598	523.703003	26.594980	896.529968	521.052246	225.789871
-452.779510	225.058411	957.297058	-446.403778	-36.733738	959.143066	-534.838379	232.894409	575.320313	-479.041748	-96.035461	581.561035	-533.057495	260.010925	87.429688	-545.862122	-142.373993	104.906624	-485.389160	326.699829	1438.218140	-416.001678	-85.211609	1456.248535	-393.313232	120.695366	1458.562134	-381.057648	150.018570	1747.176270	-522.429321	423.599640	1163.760986	-463.790466	-216.629959	1202.030640	-418.737854	370.568054	864.223022	-349.764923	-163.360703	896.649048	-425.539490	95.432510	1055.276123	523.709961	26.574844	896.542908	521.045349	225.787582
-452.773041	225.089584	957.331604	-446.404083	-36.736618	959.148315	-534.857788	232.892105	575.325439	-479.080444	-96.071838	581.582275	-533.095154	260.004974	87.439911	-545.860474	-142.383881	104.906189	-485.386017	326.713989	1438.210815	-416.036957	-85.197861	1456.259033	-393.344482	120.701355	1458.566040	-381.104187	150.057816	1747.165771	-522.431641	423.615723	1163.748169	-463.868134	-216.517029	1202.021240	-418.704407	370.563477	864.226257	-349.737976	-163.400772	896.674744	-425.547729	95.434746	1055.298950	523.764893	26.604416	896.543091	521.089478	225.811737
-452.780396	225.099930	957.335266	-446.438293	-36.725048	959.148987	-534.910400	232.930908	575.356934	-479.051025	-96.045006	581.531799	-533.096741	260.043915	87.447426	-545.848694	-142.361618	104.913803	-485.425293	326.742523	1438.207886	-416.076141	-85.184174	1456.271484	-393.400848	120.734695	1458.559692	-381.141907	150.100937	1747.156982	-522.427795	423.633789	1163.739868	-463.892914	-216.515518	1202.049072	-418.665436	370.570007	864.239502	-349.732269	-163.463593	896.698547	-425.564941	95.442215	1055.300293	523.742004	26.587660	896.526489	521.098389	225.823380
-452.816193	225.069016	957.324463	-446.471375	-36.724499	959.160950	-534.951233	232.983978	575.356079	-479.077484	-96.053818	581.555786	-533.095398	260.020813	87.443344	-545.846375	-142.353409	104.911995	-485.471313	326.744385	1438.159424	-416.139740	-85.174927	1456.287476	-393.437988	120.744698	1458.558350	-381.194519	150.143188	1747.157593	-522.419556	423.659424	1163.697632	-463.849854	-216.604340	1202.098877	-418.655945	370.593323	864.219666	-349.715515	-163.530533	896.719910	-425.593414	95.435989	1055.299316	523.870361	26.647549	896.562439	521.156128	225.845337
-452.799713	225.047897	957.319092	-446.436462	-36.762039	959.197021	-534.922852	232.853165	575.319458	-479.115479	-96.030106	581.559387	-533.059326	260.013275	87.399643	-545.816101	-142.358154	104.938698	-485.464783	326.779205	1438.166016	-416.179565	-85.161041	1456.282104	-393.486969	120.751945	1458.542847	-381.242126	150.188904	1747.155518	-522.419678	423.661774	1163.691895	-463.864136	-216.638428	1202.122314	-418.612244	370.602020	864.215881	-349.756226	-163.588272	896.733521	-425.582581	95.423302	1055.318115	523.803223	26.593695	896.532654	521.156921	225.834579
-452.849670	225.014893	957.296082	-446.487152	-36.766060	959.211670	-534.932129	232.854080	575.312439	-479.101471	-95.992279	581.594727	-533.084351	260.024109	87.393242	-545.751160	-142.327881	104.946335	-485.511719	326.804474	1438.148682	-416.251892	-85.128944	1456.307983	-393.529785	120.762894	1458.534302	-381.315613	150.243912	1747.165283	-522.420837	423.699341	1163.682617	-463.900604	-216.635010	1202.148071	-418.597046	370.621918	864.217651	-349.749207	-163.630569	896.754517	-425.624725	95.419037	1055.311768	523.867615	26.626963	896.548462	521.181519	225.818329
-452.845612	225.007751	957.302124	-446.486664	-36.759830	959.208252	-534.911865	232.794922	575.310364	-479.119934	-95.997978	581.609131	-533.026245	260.028656	87.408615	-545.799744	-142.331635	104.936913	-485.526520	326.819672	1438.127930	-416.315094	-85.126938	1456.313354	-393.543304	120.780106	1458.554199	-381.378235	150.298630	1747.168335	-522.433594	423.721741	1163.666016	-463.968994	-216.541168	1202.134033	-418.699097	370.746033	864.145508	-349.758179	-163.705292	896.764893	-425.626160	95.414711	1055.313965	523.919861	26.618107	896.580078	521.223633	225.842422
-452.869690	225.030151	957.310852	-446.557312	-36.741287	959.191650	-534.935730	232.829697	575.314209	-479.175568	-95.998909	581.585938	-533.057129	260.038635	87.438042	-545.826355	-142.346100	104.912605	-485.574829	326.845673	1438.138062	-416.375977	-85.095383	1456.313721	-393.599091	120.790886	1458.551025	-381.433838	150.339325	1747.183105	-522.427856	423.757172	1163.686157	-463.987000	-216.625229	1202.172852	-418.659332	370.721466	864.162781	-349.785889	-163.753448	896.782898	-425.669159	95.421585	1055.309204	523.947144	26.630314	896.573853	521.263611	225.800552
-452.916351	225.034592	957.321472	-446.618439	-36.722427	959.197998	-534.929077	232.826431	575.305054	-479.216156	-96.073341	581.605286	-533.046875	260.000671	87.438515	-545.841553	-142.368073	104.922783	-485.580170	326.851379	1438.130615	-416.468872	-85.103508	1456.314453	-393.625366	120.806259	1458.550903	-381.507965	150.407211	1747.187256	-522.409058	423.756531	1163.646729	-464.074463	-216.574875	1202.170410	-418.550049	370.693481	864.205200	-349.803467	-163.796249	896.801147	-425.724091	95.430382	1055.317993	523.974670	26.588194	896.572876	521.334412	225.768539
-452.926636	225.041397	957.316223	-446.619568	-36.725388	959.195923	-534.944275	232.862137	575.312744	-479.181000	-96.008476	581.575134	-533.096252	259.992218	87.445045	-545.810486	-142.364273	104.912529	-485.607300	326.879944	1438.137939	-416.508270	-85.100494	1456.333862	-393.656372	120.817184	1458.553101	-381.573914	150.461273	1747.203247	-522.414795	423.779907	1163.653809	-464.134796	-216.541992	1202.170654	-418.550964	370.714661	864.199524	-349.818878	-163.800278	896.825378	-425.731598	95.434227	1055.314697	524.046448	26.627253	896.582153	521.350220	225.796860
-452.943848	225.025513	957.306458	-446.627808	-36.749252	959.199585	-534.947632	232.898132	575.324829	-479.187286	-96.006775	581.577698	-533.111450	260.007599	87.439575	-545.746277	-142.352386	104.865799	-485.629395	326.901978	1438.134399	-416.566193	-85.063255	1456.351196	-393.685028	120.811562	1458.546143	-381.634735	150.504669	1747.211426	-522.426880	423.812256	1163.661133	-464.220215	-216.573135	1202.216797	-418.567841	370.731445	864.191589	-350.132690	-164.086685	896.695496	-425.749359	95.420006	1055.312866	524.074707	26.584837	896.578613	521.428223	225.755066
-452.957947	225.044601	957.312500	-446.649017	-36.743290	959.200806	-534.925049	232.954575	575.326233	-479.219208	-96.012756	581.569641	-533.110840	260.022705	87.440742	-545.789124	-142.374451	104.874199	-485.644867	326.906250	1438.140259	-416.588013	-85.071716	1456.369385	-393.735321	120.835556	1458.546265	-381.710846	150.551605	1747.220947	-522.420776	423.815033	1163.642090	-464.268372	-216.513000	1202.239380	-418.559357	370.801788	864.197754	-349.880920	-163.854156	896.884277	-425.766052	95.430054	1055.316284	524.164246	26.617594	896.611389	521.461487	225.763275
-452.982849	225.042206	957.293701	-446.684174	-36.737988	959.203064	-534.926880	232.957016	575.323730	-479.279572	-96.071762	581.578186	-533.077148	260.018127	87.439758	-545.831055	-142.381317	104.910095	-485.684235	326.935608	1438.128174	-416.632111	-85.029739	1456.400024	-393.755127	120.844223	1458.553223	-381.776642	150.585434	1747.235352	-522.431213	423.847656	1163.653076	-464.340729	-216.536133	1202.288330	-418.574127	370.816803	864.193359	-349.924103	-163.868469	896.937561	-425.799408	95.438332	1055.308716	524.234741	26.640930	896.619080	521.519348	225.757645
-453.010468	225.070206	957.294983	-446.729309	-36.737919	959.211670	-534.912903	232.917313	575.311584	-479.267792	-96.028809	581.599731	-533.066284	260.020081	87.430405	-545.855408	-142.371765	104.890045	-485.716614	326.927765	1438.111694	-416.686554	-85.020752	1456.434204	-393.793671	120.878220	1458.559937	-381.851379	150.620453	1747.253418	-522.453857	423.881073	1163.638794	-464.439423	-216.571152	1202.363892	-418.581787	370.841888	864.202820	-350.265106	-164.146210	896.820557	-425.848846	95.453041	1055.316895	524.255859	26.599821	896.609985	521.581177	225.725082
-453.022858	225.071426	957.306580	-446.774139	-36.735283	959.225769	-534.927917	232.915314	575.295410	-479.275146	-95.998001	581.607788	-533.094116	260.056641	87.423676	-545.843201	-142.346436	104.880791	-485.771729	326.963379	1438.088135	-416.714691	-85.005043	1456.466553	-393.837646	120.881462	1458.546021	-381.851898	150.769775	1747.313599	-522.480591	423.909271	1163.622681	-464.495331	-216.566925	1202.404907	-418.582764	370.852844	864.195007	-350.337433	-164.188110	896.857849	-425.881073	95.452850	1055.330688	524.323486	26.612007	896.637451	521.621887	225.741486
-453.054230	225.009598	957.294922	-446.810150	-36.767960	959.247070	-534.935791	232.862411	575.281860	-479.279083	-96.031914	581.614258	-533.080811	260.045288	87.380798	-545.846008	-142.361511	104.903175	-485.779724	326.981506	1438.107666	-416.758972	-84.963188	1456.477051	-393.884674	120.881050	1458.536865	-381.990051	150.691116	1747.266357	-522.490601	423.933594	1163.619629	-464.564087	-216.580475	1202.419800	-418.605438	370.873016	864.189026	-350.401428	-164.185425	896.875671	-425.923401	95.417358	1055.337402	524.425720	26.634050	896.626831	521.694275	225.726120
-453.073975	225.015106	957.303772	-446.856171	-36.773174	959.254883	-534.962830	232.887375	575.287903	-479.350464	-96.049088	581.609375	-533.052734	260.041901	87.395805	-545.845093	-142.350357	104.900536	-485.957062	326.877380	1437.916992	-416.815521	-84.944504	1456.480835	-393.925781	120.900986	1458.540771	-382.057556	150.710114	1747.271240	-522.540100	424.004211	1163.584229	-464.610016	-216.605103	1202.442139	-418.635559	370.905823	864.162354	-350.447845	-164.232712	896.901489	-425.954926	95.414680	1055.345459	524.600464	26.494181	896.633606	521.976746	224.949417
-453.099182	225.008881	957.306519	-446.902679	-36.808071	959.243347	-534.996887	232.843140	575.302490	-479.356873	-96.033524	581.586670	-533.075562	260.039001	87.386856	-545.835510	-142.346207	104.896996	-485.999878	326.884918	1437.921753	-416.830841	-84.912827	1456.502686	-393.972443	120.931358	1458.518677	-382.122192	150.746002	1747.279785	-522.579773	424.032410	1163.565186	-464.643585	-216.586456	1202.464111	-418.672577	370.935120	864.140869	-350.521149	-164.233734	896.904419	-425.990051	95.386749	1055.341064	524.551025	26.599237	896.635559	521.839539	225.610077
-453.127930	225.042404	957.308105	-446.967987	-36.805351	959.256287	-535.030457	232.874130	575.314819	-479.439911	-96.065239	581.580994	-533.085266	260.041687	87.407112	-545.820251	-142.339981	104.894012	-485.914307	327.038025	1438.061279	-416.897736	-84.886360	1456.470581	-394.011017	120.944725	1458.529785	-382.188843	150.778778	1747.285156	-522.590759	424.020599	1163.549805	-464.639465	-216.572205	1202.452759	-418.715637	370.978058	864.115845	-350.306946	-164.002594	897.056702	-426.039917	95.405518	1055.348999	524.641296	26.621243	896.646118	521.907043	225.636002
-453.159210	225.028198	957.310669	-447.020050	-36.805359	959.269531	-535.076050	232.851181	575.312439	-479.456940	-96.057434	581.616821	-533.087280	260.042358	87.404938	-545.847168	-142.359009	104.891518	-485.962555	327.061157	1438.046143	-416.934113	-84.890854	1456.487915	-394.073730	120.969612	1458.511719	-382.264954	150.812210	1747.293213	-522.635376	424.026550	1163.539307	-464.670990	-216.576263	1202.489258	-418.730316	370.994598	864.092102	-350.397278	-164.042664	897.041321	-426.088135	95.400375	1055.358521	524.725098	26.626390	896.649048	521.983704	225.633148
-453.205597	225.027084	957.320313	-447.050385	-36.802113	959.282349	-535.090393	232.830811	575.319458	-479.464325	-96.026299	581.599670	-533.086548	260.023560	87.412605	-545.802063	-142.338104	104.893738	-486.027405	327.084106	1438.026367	-416.989136	-84.858536	1456.480103	-394.136780	120.986435	1458.511108	-382.338440	150.839722	1747.283936	-522.682129	424.040283	1163.506714	-464.705414	-216.578384	1202.473511	-418.778107	371.030640	864.074646	-350.459076	-164.051743	897.029724	-426.124725	95.404160	1055.369263	524.792908	26.596947	896.656433	522.044312	225.576965
-453.214935	225.041336	957.301147	-447.063507	-36.865341	959.288025	-535.111877	232.853699	575.314636	-479.527130	-96.056961	581.625854	-533.092651	260.024017	87.423302	-545.856018	-142.351334	104.891937	-486.084290	327.109222	1437.993408	-417.043213	-84.832222	1456.490601	-394.202118	120.998322	1458.502563	-382.406525	150.862427	1747.278198	-522.731445	424.056030	1163.485596	-464.771912	-216.607880	1202.478149	-418.829132	371.053131	864.046997	-350.820038	-164.316071	896.848877	-426.144287	95.387947	1055.364380	524.969971	26.445379	896.673889	522.368042	224.832031
-453.258057	225.050156	957.296448	-447.098755	-36.883324	959.303772	-535.116211	232.760834	575.292847	-479.515839	-96.027542	581.647705	-533.079224	260.054138	87.388657	-545.799072	-142.333786	104.874336	-486.156067	327.135284	1437.995361	-417.113617	-84.807091	1456.463501	-394.267578	121.038490	1458.489136	-382.469330	150.897217	1747.280151	-522.792175	424.045197	1163.458496	-464.817993	-216.598389	1202.469727	-418.864227	371.098511	864.020813	-350.640656	-164.099869	896.965942	-426.186768	95.391479	1055.370605	524.971130	26.615191	896.688904	522.207886	225.549103
-453.318604	225.008682	957.284058	-447.141388	-36.885788	959.308044	-535.123596	232.759232	575.271484	-479.500458	-95.954422	581.648010	-533.060242	260.013733	87.370102	-545.777466	-142.341110	104.867615	-486.218994	327.137878	1437.962402	-417.168976	-84.810463	1456.466919	-394.324310	121.058197	1458.487915	-382.536438	150.925034	1747.276001	-522.852356	424.021423	1163.437256	-464.880646	-216.606491	1202.474609	-418.931396	371.117249	863.992249	-350.993225	-164.328461	896.817444	-426.239655	95.377502	1055.366821	525.019104	26.606924	896.699768	522.250732	225.544403
-453.373810	225.038071	957.274841	-447.213745	-36.882164	959.277161	-535.185059	232.816635	575.297363	-479.559021	-96.006599	581.638794	-533.106873	260.042877	87.382538	-545.771179	-142.331406	104.873077	-486.291321	327.146912	1437.948486	-417.206696	-84.785133	1456.481934	-394.401855	121.058372	1458.467896	-382.597351	150.951431	1747.265503	-522.936462	424.013123	1163.419189	-464.933319	-216.546173	1202.453735	-418.992950	371.129364	863.969421	-350.808777	-164.110428	896.945251	-426.301117	95.384300	1055.346313	525.102661	26.577423	896.710388	522.311340	225.553452
-453.403473	225.024612	957.283203	-447.266113	-36.879784	959.288757	-535.196777	232.799530	575.284790	-479.621490	-96.013268	581.617371	-533.109619	260.044708	87.381248	-545.775635	-142.329758	104.864052	-486.369537	327.176270	1437.934814	-417.299896	-84.770660	1456.453613	-394.480530	121.081474	1458.469360	-382.661194	150.973999	1747.260986	-523.002441	424.028412	1163.411377	-465.030060	-216.507065	1202.438110	-419.037994	371.127380	863.968323	-350.875824	-164.077209	896.924194	-426.349243	95.377831	1055.358032	525.182434	26.583721	896.726501	522.374268	225.552094
-453.442932	225.033478	957.284302	-447.318390	-36.824474	959.292664	-535.213379	232.746643	575.286499	-479.689514	-96.084709	581.657043	-533.080811	260.039856	87.376480	-545.860718	-142.345200	104.861282	-486.449127	327.193604	1437.930542	-417.343689	-84.768875	1456.490234	-394.543793	121.115227	1458.485474	-382.725677	151.006622	1747.258789	-523.072815	424.010010	1163.397949	-465.109680	-216.464203	1202.431885	-419.095947	371.140564	863.945435	-350.960205	-164.058029	896.941345	-426.392792	95.410042	1055.359985	525.365845	26.428652	896.729309	522.694763	224.756882
-453.484650	225.025574	957.281616	-447.371124	-36.827530	959.303406	-535.263000	232.835526	575.303833	-479.696747	-96.032623	581.656738	-533.109558	260.054443	87.383293	-545.821106	-142.342377	104.846626	-486.537567	327.198425	1437.917480	-417.411194	-84.761406	1456.479980	-394.623016	121.130325	1458.491455	-382.788513	151.036530	1747.249512	-523.136414	424.032562	1163.378662	-465.207245	-216.427261	1202.447021	-419.154327	371.126740	863.941711	-351.061737	-164.023483	896.918213	-426.448059	95.408386	1055.365967	525.461731	26.410883	896.764404	522.755615	224.743835
-453.531525	224.972153	957.267456	-447.399261	-36.855095	959.304688	-535.267395	232.806992	575.308044	-479.717529	-96.052643	581.663330	-533.091980	260.041504	87.381104	-545.802612	-142.311356	104.827843	-486.617981	327.196503	1437.903320	-417.477264	-84.750893	1456.496948	-394.697571	121.146690	1458.482056	-382.847473	151.067032	1747.245972	-523.224365	424.018097	1163.366455	-465.280487	-216.401520	1202.412354	-419.241882	371.133575	863.930725	-351.142212	-163.977661	896.917908	-426.489105	95.375397	1055.360352	525.459717	26.562420	896.767151	522.597534	225.528885
-453.541962	224.992584	957.267456	-447.443756	-36.852940	959.316284	-535.296387	232.804245	575.305908	-479.740356	-96.026436	581.634338	-533.119995	260.030853	87.384186	-545.797180	-142.337189	104.827545	-486.695068	327.205841	1437.895142	-417.537170	-84.731087	1456.500732	-394.791443	121.164009	1458.490601	-382.922668	151.087082	1747.241821	-523.306580	424.010864	1163.360107	-465.390045	-216.401581	1202.446777	-419.310791	371.142700	863.926208	-351.519958	-164.174835	896.762451	-426.525665	95.387581	1055.368286	525.632263	26.416279	896.762207	522.905090	224.802765
-453.610413	224.968582	957.265442	-447.488403	-36.850155	959.319397	-535.322327	232.797958	575.298096	-479.768982	-96.038490	581.628296	-533.144348	260.042999	87.368973	-545.806030	-142.352829	104.809441	-486.784576	327.205963	1437.852661	-417.634918	-84.727219	1456.502930	-394.866608	121.179810	1458.488403	-383.001495	151.113754	1747.233276	-523.414246	424.019745	1163.338745	-465.465973	-216.386566	1202.420776	-419.374329	371.088501	863.912537	-351.339294	-163.913315	896.908142	-426.590546	95.381012	1055.370850	525.747498	26.404884	896.800171	523.007507	224.742249
-453.661377	224.966064	957.276245	-447.523682	-36.861881	959.333618	-535.328186	232.763062	575.266418	-479.789459	-96.058617	581.669067	-533.095947	260.026978	87.380035	-545.851379	-142.363510	104.854530	-486.837524	327.222961	1437.857666	-417.700897	-84.712585	1456.512329	-394.938080	121.176498	1458.487183	-383.079376	151.139282	1747.229004	-523.518372	423.994141	1163.348145	-465.533051	-216.361786	1202.432495	-419.453552	371.083282	863.904053	-351.391449	-163.836365	896.950867	-426.640869	95.376396	1055.385132	525.812561	26.377764	896.787659	523.072510	224.763474
-453.740326	224.995071	957.289978	-447.632446	-36.843105	959.314636	-535.374207	232.786087	575.285095	-479.745636	-96.009506	581.649231	-533.120117	260.030914	87.381592	-545.818237	-142.349060	104.851929	-486.896027	327.215668	1437.860596	-417.789673	-84.706116	1456.516724	-395.013947	121.189049	1458.500244	-383.168762	151.162521	1747.228271	-523.621216	423.991058	1163.323242	-465.612335	-216.366333	1202.450439	-419.553375	371.055573	863.892639	-351.505829	-163.780396	896.964294	-426.731628	95.385422	1055.381958	525.907288	26.387466	896.816284	523.122375	224.767166
-453.749634	225.003616	957.290710	-447.680634	-36.835304	959.320984	-535.381653	232.773346	575.265564	-479.777069	-96.036629	581.634583	-533.103394	260.041199	87.371597	-545.813843	-142.355713	104.865135	-486.959381	327.215912	1437.844482	-417.852966	-84.706581	1456.544067	-395.089661	121.189171	1458.486328	-383.252197	151.195496	1747.222778	-523.739380	423.956268	1163.299927	-465.675293	-216.346786	1202.463623	-419.636871	371.015991	863.872009	-351.586945	-163.721664	896.999756	-426.771606	95.391891	1055.388306	526.014099	26.416420	896.809143	523.212708	224.755478
-453.795624	225.010361	957.279175	-447.680359	-36.914543	959.329651	-535.409851	232.710800	575.272522	-479.839935	-96.127922	581.660339	-533.081238	260.038177	87.365730	-545.824890	-142.355988	104.859550	-487.006470	327.200165	1437.823120	-417.903656	-84.697792	1456.574463	-395.144928	121.205711	1458.497314	-383.332916	151.226791	1747.229248	-523.835449	423.993317	1163.280762	-465.721497	-216.340561	1202.482666	-419.749878	371.002899	863.855835	-351.655884	-163.669006	897.018616	-426.802612	95.366745	1055.388672	526.127014	26.457590	896.838318	523.290527	224.787476
-453.843781	225.028671	957.281494	-447.764099	-36.899582	959.304993	-535.517456	232.848801	575.293152	-479.815125	-96.082390	581.648499	-533.169983	260.070862	87.385117	-545.802063	-142.343811	104.855690	-487.094513	327.219025	1437.824829	-418.006042	-84.675339	1456.555908	-395.230225	121.209312	1458.502197	-383.419678	151.267029	1747.219849	-523.937195	423.973206	1163.278198	-465.798492	-216.341705	1202.493530	-419.850433	370.984863	863.834778	-351.741425	-163.631821	897.036194	-426.873657	95.370003	1055.378906	526.224365	26.450634	896.868591	523.383667	224.763367
-453.909363	224.986526	957.268616	-447.823242	-36.913837	959.317627	-535.545410	232.819473	575.276978	-479.903961	-96.127113	581.624939	-533.159302	260.064850	87.356201	-545.842102	-142.347992	104.833733	-487.147003	327.190399	1437.784058	-418.052002	-84.688629	1456.567139	-395.290253	121.223282	1458.505127	-383.514709	151.292557	1747.219238	-524.024902	423.968567	1163.257568	-465.871307	-216.383179	1202.515625	-419.976471	370.954437	863.827637	-352.070526	-163.810883	896.883789	-426.935638	95.352020	1055.378662	526.322266	26.450668	896.867188	523.490112	224.738647
-453.941345	224.984924	957.264282	-447.853149	-36.967499	959.330139	-535.601379	232.850937	575.282349	-479.940186	-96.158997	581.639893	-533.187500	260.064362	87.351669	-545.886108	-142.352173	104.850693	-487.371643	327.080780	1437.627808	-418.144836	-84.698631	1456.580078	-395.359558	121.217857	1458.516968	-383.607330	151.323105	1747.218628	-524.143494	423.995331	1163.228638	-465.928894	-216.376755	1202.522339	-420.088165	370.910889	863.800964	-352.147400	-163.770432	896.883301	-426.983643	95.330208	1055.386841	526.352844	26.421993	896.874207	523.542725	224.741898
-454.004700	225.003525	957.280640	-447.936371	-36.935211	959.304626	-535.572510	232.782288	575.278931	-479.900482	-96.034904	581.628052	-533.130615	260.059418	87.352997	-545.815979	-142.318054	104.834618	-487.444824	327.073181	1437.613159	-418.211243	-84.694672	1456.578491	-395.435852	121.193382	1458.515747	-383.714966	151.333374	1747.218018	-524.218811	423.998291	1163.219727	-465.987061	-216.383850	1202.501099	-420.211548	370.868500	863.784546	-352.207825	-163.711639	896.904114	-427.054138	95.338440	1055.381836	526.423584	26.398436	896.867249	523.629089	224.742630
-454.071045	225.014130	957.290283	-447.990570	-36.942844	959.317200	-535.616455	232.761780	575.270813	-480.035309	-96.127022	581.655518	-533.144592	260.062012	87.350922	-545.928894	-142.381500	104.841064	-487.387817	327.185333	1437.778687	-418.282196	-84.699684	1456.567749	-395.502563	121.203049	1458.527100	-383.823242	151.354141	1747.217529	-524.292542	423.941284	1163.224976	-466.058044	-216.375900	1202.507202	-420.331879	370.833984	863.776428	-352.280609	-163.659637	896.898010	-427.118927	95.341919	1055.393921	526.527283	26.415333	896.874817	523.743713	224.737900
-454.145477	224.977844	957.258545	-448.023987	-36.979755	959.314209	-535.680542	232.770340	575.259155	-479.974731	-95.968506	581.613953	-533.162903	260.060516	87.344833	-545.889038	-142.362228	104.798584	-487.492920	327.179779	1437.763428	-418.363770	-84.706017	1456.564575	-395.571320	121.193161	1458.529419	-383.922791	151.365662	1747.218750	-524.373840	423.921936	1163.194336	-466.131989	-216.345795	1202.476929	-420.463257	370.796265	863.748596	-352.340057	-163.631760	896.877136	-427.181885	95.319534	1055.378662	526.590088	26.424368	896.861816	523.819275	224.720505
-454.241577	224.959076	957.261108	-448.120239	-36.977459	959.296936	-535.749023	232.827560	575.249695	-480.021881	-95.929146	581.623962	-533.153870	260.074707	87.327431	-545.835144	-142.346710	104.762604	-487.596588	327.180908	1437.725220	-418.441040	-84.705956	1456.557373	-395.632355	121.199699	1458.524536	-384.035034	151.363907	1747.214722	-524.452576	423.933044	1163.177734	-466.181519	-216.338455	1202.469727	-420.595612	370.769318	863.715637	-352.401062	-163.575699	896.859558	-427.271057	95.304184	1055.369629	526.528870	26.552574	896.871399	523.709045	225.428986
-454.291382	224.950333	957.263733	-448.174286	-36.980827	959.304749	-535.792053	232.810898	575.239807	-480.025940	-95.894676	581.646545	-533.150879	260.070190	87.319252	-545.806580	-142.351456	104.757576	-487.686462	327.170349	1437.715698	-418.483612	-84.695961	1456.561035	-395.698700	121.204262	1458.532471	-384.132568	151.371216	1747.217163	-524.534302	423.922577	1163.143433	-466.232941	-216.289291	1202.459229	-420.739899	370.731079	863.680237	-352.461823	-163.547012	896.841797	-427.333435	95.299461	1055.377441	526.570374	26.598667	896.854736	523.695862	225.532715
-454.361908	224.927368	957.263062	-448.190704	-37.000656	959.341797	-535.851624	232.809128	575.222290	-480.058258	-95.867035	581.657776	-533.130188	260.070160	87.312447	-545.784485	-142.345383	104.747330	-487.785889	327.178223	1437.688110	-418.544159	-84.701202	1456.564453	-395.750061	121.204323	1458.540405	-384.243530	151.361954	1747.231079	-524.630127	423.894897	1163.149292	-466.287933	-216.285400	1202.462891	-420.864380	370.705078	863.658203	-352.522217	-163.531235	896.844055	-427.392853	95.296661	1055.399292	526.629700	26.576180	896.865784	523.786499	225.540588
-454.477386	224.912109	957.245605	-448.293182	-37.007095	959.321960	-535.905273	232.783279	575.214722	-480.168335	-95.940445	581.650146	-533.153015	260.053894	87.287376	-545.881775	-142.374603	104.759804	-487.886139	327.170044	1437.706787	-418.598663	-84.705467	1456.579590	-395.798309	121.227913	1458.569336	-384.352753	151.340637	1747.257324	-524.729858	423.869049	1163.149536	-466.355164	-216.252594	1202.461914	-420.971771	370.653564	863.651611	-352.592560	-163.524963	896.825745	-427.497467	95.286263	1055.379517	526.702881	26.582697	896.854126	523.871643	225.562714
-454.568604	224.888367	957.269287	-448.339996	-37.022556	959.336792	-535.971313	232.730835	575.236755	-480.224976	-95.987740	581.642212	-533.188354	260.045624	87.291626	-545.918640	-142.367111	104.748398	-487.963562	327.162750	1437.727295	-418.664276	-84.683678	1456.572021	-395.867035	121.226860	1458.600708	-384.465424	151.321518	1747.271484	-524.810669	423.813690	1163.157593	-466.405548	-216.224426	1202.453613	-421.093781	370.620209	863.649231	-352.632355	-163.475067	896.845642	-427.571869	95.267342	1055.400146	526.852417	26.428570	896.840332	524.244568	224.705673
-454.610596	224.945694	957.282715	-448.421265	-37.008209	959.359924	-536.023621	232.702927	575.232788	-480.250519	-95.966591	581.672363	-533.174072	260.083069	87.311363	-545.893921	-142.381256	104.765221	-488.021820	327.168762	1437.747070	-418.695313	-84.694153	1456.572876	-395.937103	121.228210	1458.607910	-384.566345	151.302032	1747.286377	-524.911804	423.775146	1163.144531	-466.445526	-216.195724	1202.458130	-421.203522	370.557587	863.661011	-352.678406	-163.468430	896.822144	-427.642334	95.302780	1055.420532	526.955505	26.484291	896.855652	524.309570	224.724716
-454.669373	224.925339	957.294983	-448.470795	-37.011864	959.366577	-536.103943	232.716507	575.236084	-480.333496	-96.011093	581.654907	-533.179138	260.074554	87.312485	-545.945801	-142.402893	104.771027	-488.127289	327.162140	1437.752441	-418.742188	-84.675400	1456.581299	-395.976715	121.228943	1458.631104	-384.681854	151.289673	1747.296265	-525.026611	423.738922	1163.154175	-466.463623	-216.138138	1202.421875	-421.310211	370.550812	863.673828	-352.489014	-163.226395	896.965515	-427.712982	95.289268	1055.434082	526.901978	26.653652	896.859863	524.093994	225.559860
-454.766388	224.919067	957.291565	-448.591064	-37.003223	959.351929	-536.178589	232.723007	575.237976	-480.355133	-96.037277	581.635864	-533.172058	260.085846	87.302849	-545.932495	-142.423340	104.740280	-488.221313	327.160858	1437.760132	-418.813660	-84.681511	1456.571899	-396.015991	121.230675	1458.644287	-384.790436	151.263901	1747.312500	-525.159912	423.688141	1163.155762	-466.504181	-216.153122	1202.420044	-421.426544	370.523712	863.666809	-352.503784	-163.194702	896.961121	-427.808197	95.284538	1055.421875	526.975220	26.690977	896.857849	524.166321	225.645996
-454.870422	224.886124	957.273499	-448.660217	-37.027336	959.361816	-536.231934	232.670624	575.205994	-480.319183	-95.964218	581.635864	-533.179077	260.085602	87.266594	-545.908447	-142.421143	104.721092	-488.314972	327.149933	1437.764771	-418.847473	-84.679924	1456.574707	-396.081482	121.242111	1458.663818	-384.898529	151.249390	1747.322754	-525.272827	423.647308	1163.165771	-466.530548	-216.151230	1202.433594	-421.483032	370.479034	863.688965	-352.574646	-163.174698	896.953674	-427.897461	95.269531	1055.418213	526.984985	26.680889	896.858826	524.227112	225.617447
-454.949738	224.875839	957.273132	-448.713013	-37.024193	959.363342	-536.286560	232.673294	575.197571	-480.274200	-95.900650	581.625244	-533.158813	260.095459	87.256668	-545.851257	-142.408752	104.711548	-488.423218	327.141022	1437.759888	-418.918060	-84.661972	1456.591431	-396.142761	121.248932	1458.672485	-385.005798	151.239258	1747.334106	-525.393494	423.636658	1163.160034	-466.567139	-216.176224	1202.427124	-421.586823	370.448303	863.706665	-352.622437	-163.162933	896.953552	-427.974731	95.268921	1055.421631	527.059753	26.711746	896.866333	524.304932	225.656876
-455.032318	224.878220	957.270386	-448.807281	-37.023426	959.386414	-536.379944	232.613281	575.185913	-480.365906	-96.043121	581.616150	-533.155273	260.094757	87.231834	-545.947632	-142.445038	104.720215	-488.508667	327.156189	1437.789185	-418.956055	-84.656425	1456.583496	-396.206726	121.235580	1458.684326	-385.101746	151.219910	1747.342896	-525.505310	423.593536	1163.157471	-466.604034	-216.187988	1202.441528	-421.673676	370.401276	863.723022	-352.655609	-163.148621	896.977478	-428.066772	95.278908	1055.432495	527.148254	26.758438	896.882446	524.382324	225.682251
-455.147369	224.859894	957.254578	-448.897736	-37.033813	959.366943	-536.447205	232.617844	575.171265	-480.368866	-96.047325	581.602661	-533.134277	260.078156	87.239670	-545.933960	-142.436417	104.731468	-488.598480	327.159698	1437.791748	-419.031525	-84.643188	1456.578003	-396.268250	121.239502	1458.695679	-385.210388	151.190491	1747.348145	-525.608582	423.563873	1163.178467	-466.650940	-216.228302	1202.463501	-421.763519	370.334198	863.757813	-352.956177	-163.360489	896.828003	-428.162659	95.265617	1055.413208	527.244629	26.807083	896.901245	524.466003	225.706070
-455.212341	224.880402	957.262878	-448.938171	-37.048447	959.361877	-536.530823	232.603928	575.188477	-480.372131	-96.002403	581.582825	-533.148926	260.081726	87.227287	-545.925171	-142.436371	104.713226	-488.683380	327.134735	1437.799927	-419.063049	-84.656143	1456.572388	-396.322784	121.244102	1458.698975	-385.311737	151.175415	1747.356689	-525.717163	423.529846	1163.167603	-466.688110	-216.258362	1202.474243	-421.846497	370.278900	863.783264	-352.999329	-163.375000	896.830383	-428.230133	95.265335	1055.418457	527.399170	26.691956	896.887939	524.774963	224.983978
-455.259521	224.895981	957.270081	-448.955597	-37.046848	959.364685	-536.599670	232.560593	575.166077	-480.485687	-96.175476	581.615417	-533.142822	260.081146	87.222389	-546.014587	-142.472488	104.739113	-488.773376	327.112457	1437.793457	-419.100861	-84.640297	1456.570435	-396.375916	121.238327	1458.719116	-385.408691	151.161514	1747.346680	-525.813904	423.538513	1163.176270	-466.684235	-216.243927	1202.439697	-421.922607	370.266052	863.793640	-352.739990	-163.104172	896.976563	-428.275360	95.274620	1055.426636	527.344177	26.852364	896.884949	524.610657	225.717117
-455.321930	224.932114	957.264709	-449.055267	-37.028839	959.337036	-536.702942	232.586868	575.194092	-480.610352	-96.368454	581.640381	-533.165710	260.096161	87.231827	-546.129456	-142.513397	104.776070	-488.860535	327.107086	1437.804565	-419.155823	-84.670128	1456.570068	-396.436340	121.242775	1458.729126	-385.500122	151.149643	1747.347168	-525.895691	423.555023	1163.175903	-466.713623	-216.250473	1202.437622	-422.029877	370.239960	863.784058	-352.801239	-163.133911	896.970032	-428.361328	95.289841	1055.411499	527.387451	26.888126	896.904602	524.658264	225.775650
-455.441864	224.899902	957.250183	-449.113861	-37.063545	959.352661	-536.770874	232.599838	575.166016	-480.486969	-96.097618	581.568787	-533.199341	260.113068	87.204506	-545.984375	-142.461548	104.708603	-488.952972	327.088654	1437.793457	-419.175873	-84.674866	1456.576782	-396.506836	121.222885	1458.736572	-385.583466	151.131744	1747.355103	-525.989075	423.580048	1163.191284	-466.751282	-216.263275	1202.444580	-422.101715	370.195862	863.800659	-352.803131	-163.110626	896.971741	-428.447174	95.273224	1055.410889	527.494995	26.940216	896.919861	524.742249	225.828339
-455.539276	224.904709	957.264709	-449.204468	-37.055180	959.327271	-536.842468	232.583679	575.183777	-480.552948	-96.160851	581.572144	-533.186951	260.134735	87.210014	-546.052002	-142.475021	104.690506	-489.063965	327.065216	1437.794067	-419.245514	-84.687988	1456.557373	-396.575745	121.220657	1458.755249	-385.669037	151.105713	1747.347412	-526.064636	423.595734	1163.200073	-466.761414	-216.283340	1202.439575	-422.207214	370.210968	863.808350	-352.833527	-163.104767	896.982483	-428.549377	95.265480	1055.407715	527.589539	27.007858	896.930847	524.829224	225.868515
-455.622772	224.881287	957.267273	-449.262177	-37.052944	959.335144	-536.909058	232.519852	575.159119	-480.546570	-96.150566	581.560669	-533.175415	260.124237	87.204048	-546.004639	-142.490677	104.705948	-489.157013	327.062469	1437.821533	-419.279327	-84.681435	1456.558472	-396.648773	121.225594	1458.757080	-385.748840	151.090851	1747.345337	-526.140198	423.576996	1163.192993	-466.768158	-216.298065	1202.441406	-422.266815	370.179749	863.818848	-352.881897	-163.130386	896.963074	-428.618561	95.259338	1055.412598	527.602783	26.998466	896.914368	524.888123	225.869736
-455.696381	224.887085	957.259216	-449.284027	-37.084625	959.333130	-537.005188	232.582245	575.182312	-480.576965	-96.128914	581.580444	-533.154175	260.119446	87.208405	-546.023621	-142.494766	104.688675	-489.277771	327.032806	1437.815186	-419.359741	-84.701546	1456.550537	-396.721893	121.220856	1458.778931	-385.833191	151.052277	1747.341309	-526.208252	423.598480	1163.214111	-466.790649	-216.325302	1202.429932	-422.353149	370.183838	863.835205	-352.889374	-163.142288	896.958801	-428.679413	95.252869	1055.410645	527.704651	27.044388	896.943054	524.977417	225.902908
-455.766205	224.887863	957.277954	-449.308350	-37.090477	959.331482	-537.081604	232.534744	575.195557	-480.672913	-96.283104	581.609314	-533.203247	260.108856	87.201195	-546.124207	-142.542389	104.716545	-489.386383	327.000732	1437.815552	-419.402008	-84.708626	1456.546753	-396.788910	121.213959	1458.805664	-385.902588	151.041367	1747.326660	-526.307678	423.616089	1163.215820	-466.834808	-216.394058	1202.466675	-422.443115	370.196899	863.826416	-353.183899	-163.409348	896.817810	-428.731262	95.246758	1055.420410	527.778320	27.105646	896.946350	525.048706	225.929230
-455.810822	224.844589	957.277710	-449.294006	-37.129837	959.371094	-537.089783	232.420013	575.162659	-480.703888	-96.306717	581.631226	-533.154968	260.108368	87.192619	-546.163513	-142.570755	104.721756	-489.491211	326.979187	1437.834106	-419.463470	-84.718987	1456.567627	-396.881958	121.208191	1458.823730	-385.990906	151.019363	1747.325195	-526.384583	423.594208	1163.226685	-466.835632	-216.388702	1202.457642	-422.498840	370.203400	863.844543	-352.961090	-163.186874	896.961975	-428.773010	95.224983	1055.446289	527.810730	27.094494	896.944275	525.099915	225.958328
[truncated: 40 more columns]
