# Supplementary material for: A dyadic stimulus set of audiovisual affective displays for the study of multisensory, emotional, social interactions
Source: Behav Res Methods. 2015 Nov 5;48(4):1285–95. doi: 10.3758/s13428-015-0654-4 (PMC5101291; doi:10.3758/s13428-015-0654-4)
Supplement: Supplementary file 1 — (ZIP 270 MB) [file 13428_2015_654_MOESM1_ESM.zip › supplementary_material_2_stimuli_set_files/B/B08.txt]

-430.159912	215.476715	955.137268	-415.684937	-46.808315	957.096985	-514.901978	224.256882	575.302979	-444.847046	-107.133278	579.106689	-520.435852	255.119370	87.866989	-518.668823	-144.697891	104.579102	-472.041595	316.730133	1433.707397	-387.113403	-91.423058	1455.018921	-372.502563	114.970901	1456.635010	-392.568298	152.339096	1750.714722	-513.724060	412.795502	1159.521240	-425.566650	-222.993118	1200.751709	-410.598663	362.328278	859.157043	-315.560303	-164.151428	894.602112	-399.988007	86.326988	1053.431274	521.624756	29.581142	898.402405	511.237823	227.084305
-430.165436	215.478745	955.140686	-415.709137	-46.796402	957.109131	-514.866272	224.280090	575.320007	-444.877563	-107.116966	579.152893	-520.425842	255.113388	87.827362	-518.684143	-144.697906	104.574471	-471.996490	316.747559	1433.731812	-387.133057	-91.392471	1455.063599	-372.490326	114.984055	1456.645264	-392.537292	152.400650	1750.714233	-513.607422	412.876617	1159.532471	-425.539581	-223.018387	1200.775513	-410.459137	362.425629	859.194763	-315.502014	-164.271271	894.660339	-400.000763	86.335770	1053.438477	521.763977	29.448606	898.392883	511.568817	226.351059
-430.152435	215.515137	955.161560	-415.754791	-46.739864	957.107483	-514.841370	224.315826	575.315430	-444.912933	-107.103073	579.121765	-520.450073	255.116241	87.830742	-518.658081	-144.698380	104.548141	-471.957184	316.774384	1433.743286	-387.127777	-91.364662	1455.093262	-372.485474	115.021454	1456.676636	-392.529816	152.453415	1750.686035	-513.523987	412.934723	1159.541870	-425.543976	-223.037918	1200.856812	-410.333038	362.517792	859.208069	-315.456543	-164.369568	894.724854	-400.022247	86.368645	1053.449585	521.836487	29.429527	898.409729	511.677734	226.303986
-430.148102	215.520355	955.157349	-415.772522	-46.724266	957.109558	-514.784973	224.318588	575.299866	-444.923706	-107.066902	579.135315	-520.438110	255.110596	87.825195	-518.648071	-144.691055	104.567238	-471.943756	316.814301	1433.772217	-387.168793	-91.334343	1455.126465	-372.484497	115.038223	1456.678223	-392.511688	152.523056	1750.682373	-513.416931	413.020477	1159.565430	-425.531708	-223.056595	1200.895020	-410.202271	362.584198	859.229126	-315.398407	-164.467682	894.785583	-400.036621	86.379120	1053.450317	521.931824	29.455799	898.400146	511.818817	226.344833
-430.153473	215.518951	955.169312	-415.803619	-46.703152	957.114868	-514.742920	224.341248	575.288025	-444.966522	-107.064598	579.140320	-520.450928	255.112000	87.827652	-518.672791	-144.704346	104.560219	-471.912262	316.835571	1433.764526	-387.183228	-91.306320	1455.186035	-372.450562	115.062492	1456.716797	-392.519043	152.596786	1750.659180	-513.321350	413.084320	1159.561646	-425.512299	-223.080704	1200.969849	-410.055054	362.677399	859.250916	-315.368500	-164.607910	894.843628	-400.064087	86.383926	1053.461304	521.988647	29.430769	898.397583	511.946259	226.305695
-430.162994	215.532471	955.169373	-415.831268	-46.746662	957.093689	-514.704529	224.343857	575.293274	-444.990479	-107.077736	579.165710	-520.430725	255.120911	87.829987	-518.696533	-144.707642	104.575264	-471.866608	316.882721	1433.799316	-387.210266	-91.295982	1455.222534	-372.454010	115.071854	1456.726929	-392.495819	152.656494	1750.684204	-513.222534	413.171814	1159.592896	-425.511414	-223.116104	1201.038208	-409.933167	362.730499	859.279236	-315.300507	-164.705368	894.924988	-400.077332	86.359322	1053.449707	522.101318	29.466333	898.409912	512.081421	226.351822
-430.155121	215.506744	955.177002	-415.806305	-46.756538	957.134583	-514.681519	224.344070	575.280945	-444.976135	-107.047440	579.171326	-520.458313	255.114853	87.834106	-518.695313	-144.709122	104.573685	-471.833771	316.910583	1433.818848	-387.257416	-91.269485	1455.254639	-372.460388	115.082069	1456.757690	-392.537262	152.708572	1750.631836	-513.126099	413.230042	1159.628174	-425.521698	-223.187180	1201.096191	-409.819366	362.823853	859.306641	-315.283203	-164.836304	894.973328	-400.076508	86.354637	1053.477295	522.184875	29.448629	898.415588	512.239319	226.331940
-430.149292	215.508575	955.180481	-415.836212	-46.757160	957.135986	-514.629333	224.369003	575.261902	-444.982086	-107.041054	579.159607	-520.428223	255.111252	87.847824	-518.720886	-144.699936	104.554024	-471.806122	316.927917	1433.824585	-387.304260	-91.232918	1455.302979	-372.463104	115.103500	1456.779053	-392.561951	152.765686	1750.620972	-513.043152	413.289215	1159.614258	-425.487976	-223.230499	1201.177979	-409.693726	362.907623	859.345764	-315.255585	-164.932648	895.038757	-400.098450	86.350815	1053.482178	522.305847	29.508738	898.422974	512.370544	226.386780
-430.139893	215.555405	955.198792	-415.888306	-46.709232	957.105774	-514.618652	224.351608	575.264709	-445.045746	-107.054886	579.135315	-520.428894	255.117645	87.840401	-518.725525	-144.687851	104.555206	-471.791901	316.951416	1433.827393	-387.323547	-91.228905	1455.367554	-372.472870	115.132919	1456.823853	-392.585632	152.832581	1750.602905	-512.958923	413.367401	1159.665161	-425.483246	-223.280075	1201.233521	-409.605225	363.002167	859.388367	-315.194336	-165.053696	895.121094	-400.121826	86.374733	1053.477173	522.393188	29.499014	898.401794	512.498596	226.373840
-430.154510	215.524307	955.182190	-415.919464	-46.721977	957.102173	-514.648071	224.408203	575.293091	-445.055664	-107.056015	579.158386	-520.461731	255.121841	87.845596	-518.720764	-144.686188	104.554390	-471.781525	316.979736	1433.843384	-387.380890	-91.207893	1455.400513	-372.494415	115.145035	1456.857910	-392.614380	152.896027	1750.594238	-512.864624	413.447937	1159.671753	-425.467255	-223.353485	1201.302979	-409.477509	363.062836	859.416565	-315.162994	-165.159180	895.185486	-400.150421	86.356010	1053.468384	522.507813	29.540461	898.417664	512.629700	226.399780
-430.189972	215.499512	955.189087	-415.947723	-46.733097	957.116089	-514.637085	224.405716	575.261108	-445.110291	-107.049667	579.148682	-520.452454	255.136932	87.830772	-518.723877	-144.687439	104.513084	-471.781677	317.014893	1433.877441	-387.433441	-91.170868	1455.452759	-372.521576	115.151764	1456.877319	-392.664856	152.957748	1750.581299	-512.798401	413.519379	1159.695190	-425.462067	-223.382156	1201.373901	-409.399811	363.150940	859.422058	-315.133850	-165.255203	895.270447	-400.192657	86.340851	1053.481201	522.660522	29.549055	898.420532	512.798279	226.403793
-430.182312	215.503387	955.189148	-415.985352	-46.706100	957.115051	-514.660889	224.424255	575.269714	-445.110046	-107.029396	579.154663	-520.439087	255.132141	87.837311	-518.738586	-144.690063	104.540405	-471.780426	317.018280	1433.872925	-387.492554	-91.177345	1455.516968	-372.554382	115.176521	1456.894043	-392.721985	153.025055	1750.575195	-512.721985	413.611511	1159.718018	-425.475952	-223.425522	1201.455688	-409.317871	363.234680	859.440979	-315.103027	-165.378067	895.343384	-400.221588	86.351364	1053.484009	522.692078	29.737764	898.420776	512.699646	227.166855
-430.198181	215.505890	955.200256	-416.022583	-46.707142	957.134216	-514.653931	224.404419	575.274109	-445.174896	-107.044701	579.184387	-520.421692	255.132874	87.829910	-518.771179	-144.696304	104.534157	-471.787872	317.060364	1433.912720	-387.544312	-91.139870	1455.552246	-372.584808	115.180542	1456.917969	-392.772156	153.076813	1750.564453	-512.661865	413.678253	1159.743530	-425.491180	-223.476547	1201.515381	-409.220520	363.265869	859.455261	-315.065155	-165.455505	895.419434	-400.248169	86.353203	1053.499146	522.840515	29.753023	898.427307	512.829346	227.245544
-430.172516	215.485367	955.213257	-416.054596	-46.690983	957.137817	-514.676514	224.415405	575.286133	-445.145966	-106.982788	579.170532	-520.423645	255.119858	87.839493	-518.706055	-144.678436	104.526299	-471.777466	317.075348	1433.923828	-387.601746	-91.130661	1455.614136	-372.620453	115.200493	1456.947144	-392.828674	153.126297	1750.552246	-512.593018	413.743378	1159.744507	-425.516174	-223.543091	1201.590332	-409.126587	363.330566	859.488037	-315.055634	-165.560776	895.484680	-400.271118	86.341743	1053.512329	523.006165	29.822098	898.436646	513.031921	227.258102
-430.180023	215.494965	955.214417	-416.106140	-46.667419	957.146240	-514.721375	224.437073	575.299927	-445.237732	-107.010895	579.165466	-520.423218	255.132797	87.832092	-518.697388	-144.680695	104.529572	-471.814056	317.085419	1433.919922	-387.652832	-91.103310	1455.654297	-372.654022	115.200745	1456.976563	-392.894562	153.177704	1750.542236	-512.537048	413.797302	1159.739746	-425.537201	-223.599854	1201.653687	-409.048950	363.382111	859.520142	-315.024292	-165.649490	895.576172	-400.301147	86.357254	1053.517212	523.162964	29.804125	898.439331	513.220459	227.256729
-430.217560	215.473709	955.223389	-416.140381	-46.674973	957.159180	-514.746094	224.436356	575.283203	-445.213776	-106.965820	579.198669	-520.432861	255.129578	87.805595	-518.678528	-144.674255	104.510208	-471.827332	317.104614	1433.934082	-387.688385	-91.110786	1455.709839	-372.705841	115.225845	1457.007446	-392.967163	153.227066	1750.532471	-512.502319	413.863037	1159.761475	-425.558350	-223.635925	1201.742310	-408.961639	363.452057	859.527039	-315.000061	-165.755981	895.638123	-400.344879	86.344322	1053.530029	523.344360	29.832941	898.452087	513.435974	227.279678
-430.234680	215.432541	955.210571	-416.167755	-46.732071	957.179138	-514.748657	224.390289	575.251282	-445.272156	-106.969048	579.194458	-520.422363	255.128052	87.800743	-518.712280	-144.673370	104.500740	-471.851135	317.120514	1433.938965	-387.769165	-91.096138	1455.758789	-372.729218	115.238228	1457.009033	-393.054321	153.286743	1750.526855	-512.450500	413.906281	1159.757324	-425.588715	-223.671204	1201.782715	-408.874878	363.510040	859.568237	-314.965118	-165.850922	895.703735	-400.371552	86.306107	1053.534424	523.525391	29.863073	898.454834	513.664856	227.303299
-430.258789	215.415573	955.205994	-416.175537	-46.756073	957.181152	-514.779724	224.377594	575.248169	-445.319153	-106.948837	579.201111	-520.425842	255.136734	87.816895	-518.729675	-144.695282	104.485245	-471.892578	317.119568	1433.952515	-387.827026	-91.091682	1455.788818	-372.782623	115.249237	1457.032837	-393.138916	153.331100	1750.516357	-512.416138	413.960022	1159.751587	-425.638336	-223.694046	1201.827393	-408.785950	363.516449	859.575745	-314.932190	-165.955536	895.791565	-400.395905	86.289017	1053.535034	523.707275	29.856585	898.452576	513.891174	227.344193
-430.297180	215.412079	955.224243	-416.226868	-46.735973	957.188904	-514.787659	224.357742	575.243958	-445.331543	-106.943954	579.219666	-520.459778	255.104706	87.796448	-518.713379	-144.684616	104.485374	-471.932068	317.139740	1433.950928	-387.894623	-91.077797	1455.858398	-372.818817	115.257515	1457.064819	-393.237396	153.381134	1750.515381	-512.392761	413.996674	1159.773438	-425.658051	-223.738358	1201.913818	-408.700806	363.583801	859.615112	-314.899567	-166.037033	895.849243	-400.445770	86.292198	1053.549316	524.013916	29.730068	898.457336	514.345520	226.578506
-430.342804	215.387329	955.216187	-416.304718	-46.731194	957.210754	-514.804016	224.330673	575.255432	-445.402435	-106.960777	579.210571	-520.441223	255.116272	87.789192	-518.718628	-144.682236	104.476692	-471.927277	317.152679	1433.979248	-387.957306	-91.074127	1455.894043	-372.887817	115.259857	1457.089966	-393.341675	153.416321	1750.502808	-512.371033	414.028687	1159.799072	-425.686859	-223.761826	1201.966431	-408.636658	363.638367	859.638062	-314.887665	-166.166595	895.934937	-400.511932	86.290497	1053.557007	524.195557	29.722477	898.469299	514.547424	226.566376
-430.352356	215.382782	955.253113	-416.326813	-46.722542	957.221497	-514.825989	224.328033	575.248840	-445.419312	-106.969032	579.207520	-520.430542	255.115494	87.788719	-518.756714	-144.702133	104.485291	-471.982758	317.156128	1433.998535	-388.031097	-91.056000	1455.959473	-372.923553	115.248718	1457.103027	-393.444092	153.471832	1750.504150	-512.355896	414.043213	1159.808472	-425.722290	-223.824631	1202.044312	-408.554962	363.648254	859.677490	-314.865845	-166.218262	896.017090	-400.545288	86.280945	1053.585205	524.385437	29.743301	898.475159	514.750366	226.604279
-430.405121	215.384079	955.269836	-416.389984	-46.722069	957.236023	-514.863647	224.352524	575.258240	-445.465637	-106.971214	579.213013	-520.489319	255.112534	87.801865	-518.783691	-144.709198	104.476028	-472.117004	317.079163	1433.890015	-388.118958	-91.048027	1456.006714	-372.973206	115.268417	1457.137695	-393.563416	153.509445	1750.501953	-512.342041	414.119080	1159.799927	-425.747650	-223.867340	1202.141602	-408.499786	363.688416	859.713806	-314.865082	-166.333786	896.109619	-400.609772	86.279755	1053.602417	524.458252	29.890724	898.467041	514.718628	227.302994
-430.466919	215.332886	955.264771	-416.449005	-46.733952	957.248291	-514.874390	224.381393	575.239624	-445.503052	-106.977028	579.228394	-520.476746	255.123978	87.795174	-518.776367	-144.716354	104.495041	-472.062042	317.180389	1434.014771	-388.201263	-91.020988	1456.047241	-373.028168	115.269836	1457.167725	-393.685547	153.555267	1750.501465	-512.347839	414.115784	1159.825806	-425.764801	-223.907104	1202.207153	-408.439056	363.723541	859.748047	-314.856079	-166.411316	896.179382	-400.674408	86.254967	1053.606812	524.694946	29.928963	898.478943	514.935181	227.357605
-430.508270	215.324493	955.272339	-416.475922	-46.743969	957.256348	-514.732727	224.207657	575.193726	-445.547241	-107.001198	579.221313	-520.376587	255.111664	87.779472	-518.770996	-144.714813	104.469063	-472.100220	317.179626	1434.022095	-388.263245	-91.011833	1456.101685	-373.092773	115.282478	1457.173828	-393.805389	153.599747	1750.498535	-512.339539	414.144104	1159.831177	-425.814880	-223.945770	1202.259399	-408.375366	363.756775	859.761414	-314.848572	-166.493652	896.242310	-400.724274	86.246384	1053.618408	525.021851	29.798529	898.474426	515.441956	226.648590
-430.505310	215.329453	955.268311	-416.499146	-46.786446	957.267883	-514.695496	224.176270	575.193970	-445.580566	-107.008270	579.234314	-520.315308	255.140396	87.761955	-518.794312	-144.709274	104.457718	-472.153137	317.180725	1434.049438	-388.315460	-90.991158	1456.132935	-373.169983	115.291687	1457.195190	-393.929749	153.636703	1750.503296	-512.345215	414.160828	1159.843262	-425.752869	-224.124176	1202.369873	-408.345154	363.772552	859.792358	-314.861755	-166.607590	896.316162	-400.752808	86.229813	1053.626343	525.289368	29.852514	898.460022	515.751953	226.654343
-430.566895	215.288177	955.267578	-416.550201	-46.799431	957.276611	-514.725647	224.115494	575.173889	-445.613617	-106.974503	579.254028	-520.322083	255.125961	87.728264	-518.791260	-144.696609	104.457359	-472.195282	317.178223	1434.052124	-388.379852	-90.981964	1456.173096	-373.229523	115.287338	1457.220459	-394.056763	153.666611	1750.505005	-512.354248	414.177673	1159.850098	-425.780060	-224.161469	1202.449219	-408.302765	363.800507	859.811768	-314.859253	-166.675934	896.386475	-400.820526	86.206726	1053.632935	525.534302	29.881111	898.480225	515.987000	226.733154
-430.581879	215.256424	955.260864	-416.545532	-46.808960	957.311340	-514.765625	224.118195	575.178955	-445.662964	-106.950974	579.253235	-520.354370	255.145477	87.742073	-518.757263	-144.685883	104.442726	-472.360504	317.097504	1433.925049	-388.453278	-90.959503	1456.221558	-373.272949	115.282501	1457.256958	-394.190491	153.692154	1750.508911	-512.380920	414.236053	1159.836182	-425.833984	-224.148056	1202.473877	-408.264954	363.820038	859.850159	-314.870239	-166.739151	896.446289	-400.844666	86.202377	1053.651001	525.754089	29.928364	898.480774	516.195923	226.817795
-430.614594	215.242752	955.276245	-416.564819	-46.816216	957.319336	-514.783447	224.100861	575.180237	-445.711273	-106.936943	579.234985	-520.337769	255.140060	87.734566	-518.800415	-144.696350	104.439140	-472.342804	317.211639	1434.097412	-388.513458	-90.944923	1456.271362	-373.345398	115.288475	1457.278076	-394.311340	153.734406	1750.528320	-512.382996	414.222198	1159.868652	-425.823059	-224.205490	1202.536621	-408.249756	363.847534	859.852417	-314.852051	-166.840866	896.530945	-400.891083	86.189331	1053.667480	526.004333	30.005190	898.471619	516.440063	226.863983
-430.655182	215.227493	955.281494	-416.625397	-46.814774	957.329285	-514.833069	224.094940	575.192932	-445.744812	-106.957710	579.282959	-520.333252	255.143494	87.739738	-518.782593	-144.702911	104.436859	-472.528473	317.100677	1433.936279	-388.579559	-90.944290	1456.318115	-373.433624	115.315254	1457.310181	-394.450684	153.755585	1750.534424	-512.406555	414.307098	1159.842163	-425.884125	-224.217621	1202.572754	-408.231903	363.867126	859.862366	-314.848175	-166.910568	896.586853	-400.951263	86.182076	1053.677368	526.227844	30.032484	898.488892	516.720337	226.883636
-430.707428	215.225800	955.296448	-416.680695	-46.816826	957.342224	-514.900024	224.062683	575.180908	-445.777924	-106.931519	579.260681	-520.326294	255.143051	87.736244	-518.753235	-144.705475	104.402901	-472.600250	317.109161	1433.945679	-388.663116	-90.927422	1456.358154	-373.490753	115.332176	1457.328491	-394.597168	153.795898	1750.528320	-512.433167	414.306946	1159.832397	-425.909943	-224.257019	1202.614258	-408.215637	363.902313	859.875916	-314.865723	-166.979584	896.636780	-401.011993	86.178802	1053.692993	526.452454	30.059040	898.501892	516.901306	226.971985
-430.725708	215.217484	955.283752	-416.716187	-46.805336	957.342346	-514.942688	224.013260	575.179626	-445.833466	-106.927528	579.284729	-520.311218	255.150681	87.716118	-518.764526	-144.714249	104.433655	-472.592682	317.224152	1434.090210	-388.746399	-90.916962	1456.384766	-373.562012	115.341873	1457.377930	-394.730408	153.818329	1750.541138	-512.432739	414.322113	1159.857300	-425.943054	-224.314941	1202.679443	-408.218872	363.901245	859.883423	-314.867645	-167.045486	896.696899	-401.047943	86.183372	1053.688721	526.563354	30.170256	898.513306	516.924255	227.669922
-430.800079	215.177567	955.282227	-416.745605	-46.834476	957.346497	-515.060303	224.068771	575.205688	-445.855164	-106.930435	579.287842	-520.350159	255.137436	87.703110	-518.782593	-144.725479	104.382751	-472.678986	317.217194	1434.109253	-388.818207	-90.908806	1456.430542	-373.627991	115.344040	1457.398193	-394.939697	153.799438	1750.497314	-512.477295	414.328888	1159.858276	-425.980408	-224.339249	1202.705688	-408.217072	363.900665	859.908813	-314.871490	-167.133713	896.747131	-401.105194	86.154625	1053.691162	526.814880	30.222837	898.497681	517.185242	227.740005
-430.843262	215.167877	955.301331	-416.790924	-46.835480	957.355957	-515.141541	224.048447	575.194092	-445.899139	-106.972664	579.292297	-520.359985	255.157654	87.708488	-518.816772	-144.718414	104.395363	-472.755554	317.229736	1434.129761	-388.880402	-90.903656	1456.478638	-373.698669	115.353050	1457.429688	-395.095764	153.815506	1750.506348	-512.510193	414.336121	1159.856812	-426.016632	-224.371780	1202.762695	-408.213043	363.922943	859.925964	-314.873749	-167.218887	896.797791	-401.163635	86.144852	1053.708862	527.061768	30.259598	898.521301	517.416931	227.773117
-430.885468	215.105392	955.282104	-416.793121	-46.857258	957.391418	-515.156677	223.948975	575.172668	-445.907440	-106.906853	579.277405	-520.348267	255.138535	87.697556	-518.803040	-144.730026	104.369431	-472.853394	317.244476	1434.138672	-388.991028	-90.893661	1456.515503	-373.755768	115.359848	1457.476074	-395.172974	153.895935	1750.557251	-512.558228	414.352142	1159.868408	-426.105835	-224.305939	1202.769897	-408.231720	363.938629	859.952087	-314.874908	-167.307755	896.836914	-401.201508	86.125999	1053.720093	527.263611	30.296272	898.514954	517.653564	227.799744
-430.937103	215.107758	955.292419	-416.862427	-46.811951	957.396545	-515.254822	223.982147	575.198730	-445.887268	-106.874336	579.296753	-520.393372	255.137924	87.706619	-518.814697	-144.737137	104.384521	-472.924835	317.270691	1434.166748	-389.083557	-90.875427	1456.560547	-373.844452	115.363869	1457.501099	-395.316589	153.936249	1750.561768	-512.610596	414.351074	1159.881714	-426.091949	-224.440582	1202.881470	-408.243500	363.935822	859.982056	-314.885468	-167.377853	896.914124	-401.272827	86.146149	1053.730469	527.501099	30.373186	898.518616	517.875854	227.859818
-430.980316	215.130173	955.311523	-416.908447	-46.792995	957.402222	-515.320007	223.962601	575.187622	-445.974640	-106.910019	579.293335	-520.373474	255.148972	87.695053	-518.828674	-144.728912	104.386467	-473.027649	317.265137	1434.208496	-389.184967	-90.874451	1456.609131	-373.914429	115.386688	1457.532471	-395.530212	153.929749	1750.527710	-512.662659	414.373199	1159.905029	-426.167999	-224.573746	1202.917114	-408.250702	363.949982	860.014038	-314.873077	-167.447159	896.980896	-401.321930	86.161331	1053.744019	527.852295	30.271561	898.534119	518.382874	227.157516
-430.997375	215.117203	955.305664	-416.906921	-46.818687	957.439331	-515.379272	223.939316	575.204224	-445.964966	-106.870956	579.296997	-520.367126	255.143692	87.666107	-518.818542	-144.735703	104.385178	-473.095367	317.293945	1434.212158	-389.280365	-90.847801	1456.663574	-373.996277	115.393219	1457.561768	-395.691772	153.963593	1750.529053	-512.735352	414.400604	1159.917358	-426.231049	-224.392365	1202.948242	-408.272400	363.955322	860.053955	-314.888977	-167.533447	897.033569	-401.357422	86.158043	1053.765747	528.106995	30.310736	898.507385	518.649719	227.173691
-431.064972	215.117874	955.323364	-416.950104	-46.830193	957.455322	-515.394531	223.901215	575.162537	-446.062866	-106.944733	579.296326	-520.328186	255.138519	87.661232	-518.832275	-144.740540	104.391098	-473.181854	317.295410	1434.241211	-389.396515	-90.840324	1456.707153	-374.060944	115.412468	1457.567749	-395.854309	154.019928	1750.520508	-512.808167	414.404236	1159.927124	-426.317963	-224.896591	1203.039063	-408.297577	363.959106	860.067200	-314.880127	-167.603882	897.115417	-401.423279	86.153473	1053.785034	528.237610	30.476770	898.518066	518.661255	227.954254
-431.095093	215.102112	955.324463	-416.990356	-46.816837	957.459045	-515.458801	223.889969	575.179443	-446.061707	-106.902016	579.316895	-520.345093	255.136978	87.654068	-518.820923	-144.741455	104.375267	-473.240723	317.298950	1434.253906	-389.454498	-90.833542	1456.766724	-374.105530	115.430954	1457.593140	-396.000641	154.065384	1750.532959	-512.776306	413.855804	1159.811646	-426.338562	-224.920135	1203.097656	-408.330475	363.963074	860.055664	-314.874908	-167.681992	897.171326	-401.464691	86.152267	1053.788818	528.469482	30.504942	898.521729	518.931335	228.034058
-431.191284	215.085754	955.328979	-417.076843	-46.822723	957.431396	-515.501099	223.877884	575.181885	-446.110443	-106.919449	579.288086	-520.338196	255.156143	87.672577	-518.871155	-144.763779	104.384872	-473.269073	317.323761	1434.276367	-389.525513	-90.804985	1456.809082	-374.170898	115.440750	1457.612427	-396.123108	154.121002	1750.567383	-512.934937	414.429504	1159.944824	-426.372040	-224.906723	1203.164917	-408.364838	363.953766	860.117554	-314.859924	-167.725479	897.238831	-401.544769	86.130684	1053.774902	528.729187	30.546810	898.528076	519.194519	228.025238
-431.255585	215.091965	955.367737	-417.133453	-46.820621	957.444336	-515.540039	223.895233	575.162598	-446.103424	-106.921524	579.291504	-520.344421	255.156845	87.662399	-518.845886	-144.757004	104.373558	-473.325653	317.355072	1434.306030	-389.572662	-90.796227	1456.840698	-374.220306	115.449615	1457.618774	-396.269562	154.185547	1750.563965	-512.993713	414.462402	1159.961670	-426.451294	-224.967758	1203.207275	-408.420593	363.981079	860.130310	-314.839020	-167.779541	897.299866	-401.613342	86.125443	1053.802856	528.958130	30.567432	898.522827	519.419495	228.058472
-431.313538	215.112930	955.359192	-417.183563	-46.772694	957.445496	-515.528748	223.809814	575.156921	-446.106873	-106.905281	579.280518	-520.325012	255.177780	87.669693	-518.858948	-144.761246	104.374825	-473.371918	317.368317	1434.317017	-389.643860	-90.785141	1456.864258	-374.271240	115.477165	1457.642212	-396.452972	154.233994	1750.525635	-513.039368	414.521332	1159.994507	-426.471527	-225.012329	1203.273438	-408.468109	363.975952	860.161560	-314.814575	-167.828552	897.381042	-401.670349	86.164230	1053.799683	529.301392	30.427822	898.539124	519.908203	227.333710
-431.411987	215.072922	955.351501	-417.237000	-46.779652	957.450073	-515.563354	223.806015	575.158203	-446.134308	-106.937912	579.276855	-520.328613	255.169754	87.643410	-518.843872	-144.757507	104.373909	-473.434174	317.380157	1434.337769	-389.686829	-90.777145	1456.909546	-374.343140	115.494385	1457.657593	-396.594604	154.295883	1750.536865	-513.101318	414.549774	1159.991577	-426.620361	-224.922577	1203.292114	-408.527649	364.002625	860.171021	-314.802063	-167.879562	897.429932	-401.748718	86.149330	1053.798584	529.538391	30.460821	898.557617	520.113770	227.331558
-431.483795	215.075928	955.367737	-417.292297	-46.788200	957.459900	-515.587708	223.767014	575.115356	-446.187836	-106.928352	579.292419	-520.325134	255.182571	87.647087	-518.871826	-144.762787	104.383163	-473.501190	317.387817	1434.336182	-389.743103	-90.754784	1456.967529	-374.409393	115.507233	1457.678589	-396.768494	154.305771	1750.515747	-513.145996	414.614014	1160.017212	-426.685669	-224.960083	1203.376709	-408.596344	364.004700	860.186035	-314.815674	-167.931274	897.514221	-401.821808	86.145004	1053.813843	529.785034	30.456860	898.565002	520.334839	227.363510
-431.550385	215.082245	955.366699	-417.330750	-46.747551	957.506042	-515.707520	223.815079	575.137573	-446.270355	-106.945320	579.283691	-520.331970	255.166031	87.618446	-518.922424	-144.777283	104.397156	-473.566650	317.409851	1434.368408	-389.792297	-90.743263	1457.012085	-374.468445	115.536652	1457.698120	-396.878113	154.405945	1750.550293	-513.211121	414.645477	1160.035767	-426.753326	-225.068527	1203.419556	-408.663727	364.061554	860.183533	-314.827942	-167.993698	897.572632	-401.891418	86.187820	1053.839844	530.053711	30.483088	898.578247	520.614624	227.406631
-431.665222	215.097229	955.369873	-417.424805	-46.757702	957.484436	-515.764893	223.798920	575.150269	-446.320221	-106.926163	579.302917	-520.322510	255.145309	87.633278	-518.872498	-144.760086	104.385681	-473.631226	317.436523	1434.383667	-389.858582	-90.716980	1457.056030	-374.559937	115.547821	1457.696533	-397.028992	154.419235	1750.525513	-513.264221	414.712921	1160.055908	-426.775116	-225.011551	1203.477417	-408.749542	364.087219	860.214355	-314.809509	-168.031067	897.640076	-401.978027	86.183563	1053.826782	530.313293	30.517736	898.581726	520.950317	227.394089
-431.756989	215.102417	955.363831	-417.512085	-46.724491	957.486755	-516.019714	223.963181	575.163452	-446.405029	-106.949211	579.279114	-520.483826	255.159409	87.638649	-518.922058	-144.780243	104.387146	-473.703827	317.442444	1434.371704	-389.901001	-90.689461	1457.104614	-374.631714	115.564117	1457.721313	-397.123627	154.521912	1750.551270	-513.323242	414.744720	1160.065308	-426.775604	-225.065125	1203.543457	-408.814453	364.130768	860.199219	-314.828003	-168.103775	897.703918	-402.070679	86.206306	1053.825562	530.601135	30.548607	898.587952	521.286621	227.426102
-431.851868	215.076355	955.356140	-417.530975	-46.749229	957.487793	-516.069397	223.956848	575.171021	-446.401215	-106.846970	579.291260	-520.481873	255.159271	87.637344	-518.842712	-144.756088	104.358452	-473.774933	317.442841	1434.368652	-389.972107	-90.663094	1457.157227	-374.694092	115.584068	1457.746582	-397.229492	154.595947	1750.553223	-513.365601	414.803192	1160.070557	-426.760590	-225.025497	1203.619995	-408.903168	364.184204	860.201538	-314.838196	-168.156662	897.755859	-402.124420	86.190865	1053.821289	530.762573	30.725723	898.581604	521.321838	228.063583
-431.908295	215.151169	955.396912	-417.598114	-46.694656	957.492310	-515.934448	223.734650	575.122803	-446.476196	-106.826180	579.311584	-520.353638	255.144104	87.630371	-518.859680	-144.753342	104.354698	-473.872589	317.453369	1434.372925	-390.025726	-90.639267	1457.212158	-374.795563	115.631042	1457.781006	-397.295288	154.711456	1750.586670	-513.445129	414.857574	1160.081665	-426.755127	-224.984131	1203.672119	-408.979523	364.231262	860.213318	-314.836761	-168.200775	897.818115	-402.200928	86.240211	1053.847656	531.019653	30.777170	898.593872	521.542236	228.113907
-431.962524	215.156204	955.405029	-417.657715	-46.656723	957.540710	-515.994080	223.734177	575.137878	-446.497375	-106.754677	579.335266	-520.358582	255.155716	87.620308	-518.840393	-144.743942	104.350967	-473.966797	317.457336	1434.390137	-390.087952	-90.588135	1457.268433	-374.885162	115.667221	1457.807495	-397.472656	154.724686	1750.564819	-513.532227	414.896790	1160.100098	-426.760864	-225.065826	1203.744141	-409.061432	364.297668	860.226013	-314.850220	-168.282486	897.873474	-402.275513	86.275536	1053.879639	531.248047	30.774294	898.599792	521.764709	228.077469
-432.040497	215.184586	955.429504	-417.723236	-46.636536	957.558289	-516.057190	223.713928	575.135132	-446.596375	-106.788300	579.379822	-520.323181	255.155365	87.623146	-518.871094	-144.751740	104.378036	-474.085052	317.486816	1434.399414	-390.158417	-90.577888	1457.309204	-374.977264	115.694153	1457.837769	-397.535522	154.843414	1750.616333	-513.616089	414.939087	1160.110840	-426.672577	-224.905075	1203.815552	-409.141479	364.389252	860.254639	-314.862274	-168.340881	897.939331	-402.355713	86.297821	1053.902710	531.505371	30.783218	898.619568	521.989075	228.078156
-432.143860	215.167236	955.433472	-417.815155	-46.644859	957.586731	-516.084717	223.727859	575.114807	-446.665588	-106.792503	579.364929	-520.350952	255.149796	87.640137	-518.881104	-144.738892	104.369987	-474.201447	317.500977	1434.406494	-390.243347	-90.546844	1457.362305	-375.078674	115.733665	1457.867798	-397.640106	154.911133	1750.614868	-513.725769	414.970886	1160.139404	-426.678253	-225.315598	1203.914185	-409.222443	364.444550	860.282532	-314.872650	-168.389252	897.994080	-402.450500	86.295319	1053.918091	531.687561	30.769718	898.617126	521.949707	228.309860
-432.209991	215.149872	955.426941	-417.847229	-46.615520	957.619202	-516.130981	223.693695	575.109558	-446.701477	-106.721924	579.385193	-520.343140	255.124634	87.609406	-518.864319	-144.740891	104.343277	-474.313446	317.523743	1434.415283	-390.306793	-90.501457	1457.387329	-375.169067	115.760880	1457.884644	-397.751038	154.973373	1750.626099	-513.833801	414.971985	1160.138916	-426.646912	-225.411682	1203.952148	-409.297302	364.535492	860.288574	-314.871338	-168.491074	898.030457	-402.510651	86.318520	1053.933228	532.033630	30.636803	898.629395	522.434448	227.600006
-432.250549	215.194626	955.445740	-417.890930	-46.614349	957.629517	-516.213440	223.745712	575.110596	-446.767883	-106.729561	579.368408	-520.387207	255.158081	87.627396	-518.897156	-144.741104	104.335297	-474.561615	317.453613	1434.277344	-390.377014	-90.478378	1457.422852	-375.264465	115.796089	1457.877075	-397.862305	155.060974	1750.620728	-513.958801	415.044983	1160.122070	-426.628815	-225.388840	1203.989380	-409.368500	364.603027	860.315186	-314.855988	-168.508926	898.070251	-402.567047	86.336952	1053.951172	532.231506	30.772974	898.650269	522.720398	228.034027
-432.323608	215.193359	955.440369	-417.924286	-46.581657	957.619751	-516.257874	223.737152	575.118347	-446.823730	-106.765999	579.385925	-520.359924	255.181793	87.594528	-518.850708	-144.721954	104.308556	-474.686188	317.471771	1434.279907	-390.422272	-90.432091	1457.437256	-375.358429	115.821068	1457.887695	-397.963013	155.145111	1750.608154	-514.076294	415.073669	1160.111450	-426.606262	-225.382919	1204.041992	-409.427063	364.675781	860.318970	-314.828857	-168.579346	898.111023	-402.621674	86.354637	1053.943848	532.510315	30.791437	898.641785	522.970947	228.025894
-432.388489	215.199371	955.450562	-417.989136	-46.583466	957.632141	-516.306763	223.787231	575.101746	-446.875580	-106.780212	579.381531	-520.399170	255.187408	87.603874	-518.952026	-144.765305	104.318962	-474.689270	317.593475	1434.420288	-390.495270	-90.397659	1457.475708	-375.459259	115.876419	1457.890503	-398.068329	155.222504	1750.602661	-514.177124	415.084808	1160.125366	-426.586426	-225.047668	1204.074097	-409.492401	364.753021	860.329834	-314.805267	-168.620743	898.160889	-402.694458	86.357063	1053.956909	532.790100	30.799030	898.660400	523.237793	228.038452
-432.494415	215.213638	955.456543	-418.074005	-46.545948	957.646667	-516.380371	223.789734	575.087585	-446.923828	-106.765533	579.351746	-520.389099	255.187119	87.603096	-518.909119	-144.748199	104.308487	-474.828674	317.604004	1434.416382	-390.564178	-90.343246	1457.512207	-375.540283	115.930962	1457.905884	-398.175049	155.300247	1750.595825	-514.311157	415.114868	1160.120728	-426.613556	-225.130295	1204.117920	-409.561279	364.816040	860.340576	-314.769470	-168.676468	898.227173	-402.800507	86.387566	1053.969604	533.062256	30.813755	898.678162	523.483887	228.031998
-432.545990	215.217331	955.465393	-418.117218	-46.533447	957.650269	-516.355225	223.705093	575.073425	-446.918243	-106.732735	579.417419	-520.338135	255.194397	87.586105	-518.915466	-144.756973	104.309990	-474.964142	317.640442	1434.403931	-390.624817	-90.295242	1457.530151	-375.625031	115.956818	1457.932129	-398.282532	155.383209	1750.588013	-514.442078	415.130676	1160.101440	-426.648712	-225.518539	1204.176880	-409.627045	364.887085	860.354858	-314.749664	-168.693573	898.317261	-402.855835	86.394089	1053.977661	533.335510	30.834574	898.686829	523.695618	228.016510
-432.632599	215.236176	955.479736	-418.197327	-46.494236	957.655334	-516.483887	223.818024	575.082336	-446.950867	-106.693466	579.390808	-520.387634	255.199387	87.595604	-518.944092	-144.748459	104.315948	-475.083374	317.663574	1434.401245	-390.704651	-90.256866	1457.552246	-375.702240	115.988197	1457.935669	-398.388672	155.461914	1750.567017	-514.569763	415.187622	1160.092285	-426.685425	-225.505554	1204.200684	-409.709930	364.935303	860.355591	-314.704773	-168.732864	898.355164	-402.946655	86.419983	1053.989136	533.666870	30.722998	898.675720	524.148682	227.485687
-432.684509	215.257141	955.487549	-418.241791	-46.482140	957.658936	-516.467529	223.764664	575.060852	-446.952606	-106.666321	579.388733	-520.348633	255.189774	87.564247	-518.916565	-144.738876	104.308693	-475.226013	317.688873	1434.380371	-390.775391	-90.210350	1457.562744	-375.801025	116.024651	1457.938354	-398.487183	155.541077	1750.554565	-514.709839	415.211792	1160.068359	-426.701172	-225.466171	1204.225098	-409.785675	365.015137	860.338806	-314.647095	-168.730453	898.411804	-403.001404	86.435143	1053.996460	533.865845	30.718826	898.670349	524.334961	227.442886
-432.731140	215.320511	955.499756	-418.267426	-46.491428	957.667419	-516.595093	223.838348	575.101074	-447.007507	-106.659859	579.402649	-520.374146	255.216110	87.577568	-518.917603	-144.742325	104.300529	-475.343018	317.720978	1434.359497	-390.855713	-90.162750	1457.573975	-375.878540	116.053665	1457.939697	-398.590942	155.616119	1750.534424	-514.840088	415.263733	1160.050293	-426.682465	-225.406830	1204.241089	-409.873474	365.099670	860.343567	-314.608826	-168.767746	898.454590	-403.054413	86.461143	1054.010742	534.131226	30.732040	898.696777	524.538940	227.452957
-432.823730	215.342453	955.496399	-418.373016	-46.422657	957.635254	-516.605896	223.797943	575.067261	-447.007294	-106.634331	579.405762	-520.374634	255.247055	87.566994	-518.855530	-144.731339	104.273758	-475.496460	317.734619	1434.311401	-390.948395	-90.132957	1457.579346	-375.971436	116.076241	1457.946411	-398.688477	155.706207	1750.526001	-514.960266	415.294250	1160.035400	-426.744629	-225.441956	1204.251953	-409.970245	365.149506	860.309937	-314.569550	-168.782379	898.479370	-403.145966	86.495445	1053.991455	534.330811	30.707705	898.699219	524.759705	227.385239
-432.895752	215.380310	955.498596	-418.414337	-46.440033	957.632202	-516.656311	223.797241	575.056030	-447.085114	-106.650070	579.381836	-520.363525	255.244522	87.548195	-518.900208	-144.738434	104.290237	-475.600220	317.752350	1434.298340	-391.042786	-90.104637	1457.594727	-376.066498	116.112419	1457.943481	-398.836365	155.724655	1750.478760	-515.075073	415.325745	1160.005371	-426.780396	-225.404480	1204.266235	-410.051727	365.222778	860.288940	-314.544067	-168.781219	898.533447	-403.209259	86.505577	1053.992554	534.463562	30.844444	898.706543	524.728149	227.886200
-433.006470	215.365585	955.468567	-418.498749	-46.410374	957.638672	-516.723755	223.815292	575.042786	-447.158844	-106.637741	579.401978	-520.385071	255.250916	87.555527	-518.924194	-144.746719	104.291069	-475.812988	317.669281	1434.135864	-391.127563	-90.062088	1457.601563	-376.151642	116.163872	1457.944946	-398.888977	155.853851	1750.514648	-515.195313	415.394379	1159.987671	-426.792389	-225.399200	1204.288574	-410.156616	365.291199	860.266235	-314.511566	-168.800552	898.566711	-403.295837	86.529800	1053.977905	534.691467	30.852736	898.728821	524.912537	227.887619
-433.067169	215.410980	955.473572	-418.521179	-46.407425	957.640625	-516.749146	223.787262	575.050903	-447.178467	-106.562447	579.439453	-520.347961	255.246735	87.552681	-518.903137	-144.739609	104.280930	-475.938629	317.672882	1434.083740	-391.204987	-90.040489	1457.620605	-376.254059	116.192398	1457.948730	-398.958984	155.938995	1750.551392	-515.304504	415.445404	1159.947754	-426.779846	-225.314926	1204.335571	-410.264038	365.365540	860.229980	-314.481873	-168.793335	898.603882	-403.349762	86.555130	1053.984131	534.950134	30.874676	898.744019	525.126587	227.859451
-433.095612	215.470139	955.478882	-418.565613	-46.370064	957.638184	-517.022766	224.030289	575.135498	-447.227325	-106.512505	579.422485	-520.529480	255.225311	87.580894	-518.885803	-144.704559	104.244972	-476.057831	317.683624	1434.070679	-391.304199	-90.009926	1457.624023	-376.329010	116.235336	1457.961182	-399.062317	156.005981	1750.544556	-515.403748	415.463409	1159.919067	-426.837280	-225.363342	1204.342896	-410.364502	365.449005	860.209290	-314.455872	-168.771881	898.632202	-403.390472	86.598740	1053.986694	535.293701	30.794113	898.745178	525.580933	227.357330
-433.155304	215.438751	955.479858	-418.546631	-46.401009	957.665039	-517.052979	223.993347	575.111145	-447.298065	-106.504433	579.456360	-520.490784	255.214996	87.550560	-518.875427	-144.710892	104.238579	-476.151337	317.722198	1434.037476	-391.384460	-89.997993	1457.650269	-376.443390	116.259018	1457.958740	-399.205963	156.026764	1750.493652	-515.514587	415.484467	1159.923584	-426.849243	-225.298126	1204.343750	-410.480957	365.530640	860.185974	-314.453583	-168.782990	898.663635	-403.428650	86.583000	1054.004395	535.548218	30.815123	898.761353	525.797363	227.367813
-433.255859	215.463135	955.456604	-418.614441	-46.432396	957.684265	-517.137024	224.011658	575.131042	-447.387482	-106.519951	579.498901	-520.525879	255.245880	87.550087	-518.922302	-144.732193	104.244537	-476.266937	317.736206	1434.035156	-391.460510	-89.964424	1457.669922	-376.520386	116.302605	1457.947876	-399.275085	156.144135	1750.490723	-515.637512	415.506744	1159.905518	-426.855042	-225.255142	1204.354126	-410.644440	365.638306	860.141724	-314.439789	-168.732224	898.688416	-403.507080	86.597954	1054.000610	535.779114	30.846125	898.767761	525.967285	227.413345
-433.350769	215.483170	955.454407	-418.716125	-46.366161	957.652039	-517.165710	224.003647	575.111877	-447.442047	-106.495110	579.468872	-520.527100	255.254578	87.550209	-518.940796	-144.735138	104.200104	-476.277740	317.848633	1434.139160	-391.557770	-89.925430	1457.673462	-376.625610	116.358223	1457.932983	-399.417786	156.162308	1750.446899	-515.749023	415.494385	1159.906616	-426.965118	-225.058014	1204.323730	-410.791107	365.731720	860.100708	-314.440582	-168.726563	898.690735	-403.594452	86.630295	1053.981201	535.982727	30.860523	898.765686	526.152710	227.445297
-433.455994	215.461517	955.422913	-418.763458	-46.391106	957.650146	-517.231689	224.002747	575.071655	-447.559753	-106.562279	579.497131	-520.525208	255.254364	87.549194	-519.010681	-144.778976	104.222183	-476.392151	317.871399	1434.124512	-391.647766	-89.898232	1457.681763	-376.722717	116.387268	1457.935303	-399.512329	156.226334	1750.438721	-515.866516	415.479156	1159.886719	-426.999847	-225.025864	1204.322388	-410.947205	365.812469	860.038940	-314.456146	-168.662430	898.685791	-403.659760	86.623528	1053.961548	536.229187	30.883827	898.758362	526.348816	227.445099
-433.530579	215.505692	955.416931	-418.865570	-46.320004	957.620056	-517.291260	224.020432	575.095032	-447.576813	-106.508507	579.450439	-520.516296	255.252182	87.550415	-519.000000	-144.766357	104.210991	-476.499969	317.885406	1434.108887	-391.700134	-89.867622	1457.680054	-376.825867	116.411324	1457.914673	-399.548645	156.343231	1750.464600	-516.000977	415.480347	1159.864990	-427.010132	-224.881622	1204.292969	-411.091827	365.888306	859.987976	-314.472992	-168.624619	898.689758	-403.739014	86.670547	1053.941650	536.423523	30.864954	898.747864	526.561157	227.450851
-433.622864	215.482132	955.388428	-418.914825	-46.354046	957.617737	-517.363647	224.033676	575.106384	-447.594177	-106.507393	579.485046	-520.522766	255.243469	87.500053	-519.016602	-144.777603	104.207466	-476.618835	317.900482	1434.060547	-391.791107	-89.824448	1457.652466	-376.906921	116.444817	1457.889160	-399.676697	156.343582	1750.421387	-516.132996	415.469360	1159.833130	-426.993042	-224.718338	1204.304077	-411.239838	365.913574	859.943787	-314.481873	-168.539215	898.689697	-403.810089	86.655090	1053.926025	536.622498	30.825468	898.766418	526.796326	227.399658
-433.661041	215.474838	955.376770	-418.896393	-46.382698	957.659607	-517.419861	224.003464	575.090210	-447.648834	-106.504257	579.495056	-520.521912	255.268219	87.521881	-519.001770	-144.776260	104.199059	-476.713257	317.915222	1434.014526	-391.883331	-89.801849	1457.648682	-376.975983	116.504112	1457.884155	-399.720428	156.461868	1750.462646	-516.268066	415.435242	1159.788208	-427.112335	-224.796005	1204.241821	-411.380188	365.962006	859.896484	-314.511932	-168.460770	898.699585	-403.833649	86.660988	1053.943726	536.809998	30.813046	898.780701	526.984253	227.399994
-433.715332	215.511536	955.352600	-418.943939	-46.408569	957.666687	-517.476196	224.006760	575.107483	-447.716522	-106.529457	579.481262	-520.505981	255.266006	87.490433	-519.002441	-144.782944	104.190353	-476.814209	317.929474	1433.978394	-391.941071	-89.767166	1457.627197	-377.046814	116.523117	1457.872803	-399.798706	156.518005	1750.457642	-516.394287	415.432526	1159.760376	-427.221619	-224.780487	1204.230835	-411.521240	365.966736	859.864502	-314.543396	-168.386795	898.686646	-403.881897	86.678200	1053.934326	536.882507	30.923347	898.796265	526.917725	227.876450
-433.792847	215.518539	955.335938	-418.998688	-46.367619	957.663025	-517.382568	223.860626	575.075256	-447.714935	-106.455063	579.515625	-520.384521	255.264450	87.467087	-518.988831	-144.782135	104.192375	-476.915680	317.948029	1433.939453	-392.003937	-89.739883	1457.602417	-377.125946	116.543861	1457.846558	-399.882874	156.565338	1750.455200	-516.531738	415.422089	1159.708496	-427.267975	-224.628036	1204.195435	-411.670288	365.954437	859.810974	-314.575317	-168.309006	898.690125	-403.951324	86.709061	1053.924805	537.110840	30.941750	898.798218	527.105957	227.894852
-433.871399	215.568253	955.320313	-419.085876	-46.366566	957.645691	-517.641418	224.007446	575.105530	-447.776703	-106.455772	579.511475	-520.538269	255.289429	87.494408	-519.038757	-144.804108	104.200897	-477.031891	317.970642	1433.872437	-392.052216	-89.713020	1457.600098	-377.208405	116.594627	1457.828003	-399.962646	156.612076	1750.439697	-516.679993	415.445679	1159.668701	-427.362976	-224.685257	1204.174316	-411.856537	365.977325	859.741577	-314.618530	-168.189178	898.681763	-404.023224	86.733284	1053.905884	537.322571	30.975389	898.820740	527.309082	227.855942
-433.949951	215.573318	955.280518	-419.194397	-46.349194	957.617310	-517.734863	223.982254	575.087524	-447.820892	-106.503052	579.507324	-520.528442	255.305481	87.476547	-519.042908	-144.782501	104.178986	-477.129517	317.996674	1433.827515	-392.107941	-89.667435	1457.568848	-377.283539	116.611877	1457.797729	-400.037811	156.669205	1750.428955	-516.818604	415.439148	1159.617554	-427.454102	-224.664536	1204.121948	-412.004974	365.947876	859.674805	-314.703400	-168.075897	898.630249	-404.101440	86.747116	1053.868164	537.551941	31.011253	898.822144	527.470581	227.897827
-434.000793	215.602188	955.255005	-419.208527	-46.366573	957.615112	-517.804443	223.938583	575.120422	-447.823059	-106.453339	579.477905	-520.515259	255.279266	87.425056	-519.007080	-144.785522	104.168594	-477.212067	318.040314	1433.776367	-392.200195	-89.627602	1457.498047	-377.347656	116.644615	1457.768433	-400.121704	156.696060	1750.410645	-516.952820	415.433624	1159.573242	-427.486023	-224.514679	1204.085205	-412.183624	365.952057	859.614319	-314.804901	-167.953751	898.581604	-404.129425	86.764519	1053.853027	537.736877	31.043741	898.816101	527.622009	227.953033
-434.048462	215.681808	955.232483	-419.303558	-46.297489	957.568848	-517.963684	223.955276	575.141174	-447.820679	-106.436096	579.453430	-520.533813	255.320663	87.446671	-519.023560	-144.807617	104.173836	-477.310089	318.051514	1433.730469	-392.268463	-89.582275	1457.449951	-377.419006	116.668549	1457.726807	-400.186157	156.746033	1750.402344	-517.082275	415.430145	1159.501465	-427.569763	-224.464172	1204.010742	-412.350281	365.893097	859.546082	-314.900543	-167.822052	898.509583	-404.191772	86.826385	1053.816772	537.942383	31.080702	898.839844	527.806580	227.995499
-434.117584	215.675003	955.198242	-419.336548	-46.334488	957.573242	-518.083008	223.920074	575.135437	-447.820435	-106.425224	579.462585	-520.534241	255.308258	87.437782	-519.033142	-144.800995	104.158966	-477.391663	318.075775	1433.683838	-392.319031	-89.547401	1457.430298	-377.492188	116.704636	1457.679810	-400.248322	156.783249	1750.395752	-517.217590	415.389252	1159.462769	-427.647308	-224.406815	1203.957153	-412.517883	365.853851	859.501160	-315.015686	-167.682129	898.451050	-404.236267	86.822090	1053.799927	538.179565	31.132681	898.829590	528.020691	228.022476
-434.149445	215.662140	955.158752	-419.338684	-46.358486	957.569824	-518.183472	223.914627	575.157959	-447.858826	-106.486435	579.451721	-520.584290	255.314575	87.422958	-519.067749	-144.809357	104.175194	-477.473083	318.135132	1433.652344	-392.388458	-89.526390	1457.378540	-377.570404	116.736008	1457.654907	-400.382996	156.760468	1750.343628	-517.368225	415.356537	1159.398071	-427.701233	-224.277832	1203.944336	-412.684021	365.789764	859.433228	-315.159576	-167.524155	898.381592	-404.253143	86.819527	1053.778198	538.394470	31.114960	898.857666	528.254639	228.009216
-434.194519	215.735870	955.164917	-419.429657	-46.318386	957.541382	-518.305176	223.908798	575.159607	-447.868683	-106.477539	579.454346	-520.579895	255.314362	87.421104	-519.060852	-144.785843	104.172844	-477.554596	318.155670	1433.607300	-392.438568	-89.499512	1457.352661	-377.647705	116.788498	1457.626709	-400.451355	156.795731	1750.335449	-517.502014	415.323151	1159.355591	-427.748352	-224.088196	1203.911255	-412.857788	365.702789	859.400452	-315.316742	-167.375580	898.300964	-404.317200	86.859581	1053.766479	538.674500	31.003019	898.865417	528.696045	227.509857
-434.257813	215.725754	955.138611	-419.477448	-46.340572	957.553772	-518.417725	223.902359	575.168091	-447.870514	-106.486336	579.449951	-520.565674	255.322006	87.404243	-519.077942	-144.782013	104.165825	-477.648407	318.193176	1433.575439	-392.493652	-89.454727	1457.305298	-377.725311	116.818054	1457.588501	-400.464996	156.892776	1750.366455	-517.657410	415.304626	1159.324585	-427.807159	-223.895935	1203.848511	-413.036591	365.602417	859.352173	-315.463501	-167.207382	898.249695	-404.372223	86.859062	1053.759033	538.762634	31.146139	898.886230	528.634033	228.025970
-434.325958	215.700241	955.108093	-419.494019	-46.330502	957.589844	-518.516174	223.841446	575.173218	-447.851593	-106.460701	579.440979	-520.576721	255.303375	87.376045	-519.050354	-144.772079	104.156761	-477.727386	318.215424	1433.520996	-392.576233	-89.448044	1457.260620	-377.805450	116.852478	1457.567749	-400.582672	156.878448	1750.308716	-517.807068	415.264740	1159.272217	-427.926147	-223.780548	1203.772827	-413.240448	365.558441	859.299683	-315.614685	-167.041000	898.176086	-404.419739	86.880539	1053.762329	538.958313	31.140450	898.906799	528.805359	228.068741
-434.330200	215.761307	955.119873	-419.491180	-46.326126	957.590576	-518.602356	223.836624	575.191528	-447.821075	-106.407539	579.473389	-520.615295	255.305496	87.392548	-519.037415	-144.775803	104.155563	-477.812988	318.238281	1433.490479	-392.638763	-89.408058	1457.219604	-377.860382	116.865723	1457.538818	-400.643677	156.916031	1750.304688	-517.949219	415.224976	1159.242554	-428.066925	-223.778641	1203.691895	-413.434235	365.488068	859.238892	-315.781769	-166.896362	898.105042	-404.423523	86.909111	1053.769409	539.119080	31.175850	898.899963	528.960083	228.075165
-434.413788	215.738052	955.081604	-419.550720	-46.341091	957.548767	-518.738403	223.846130	575.214111	-447.875824	-106.496147	579.481384	-520.615356	255.328125	87.382790	-519.092773	-144.809692	104.174171	-477.895966	318.248718	1433.449097	-392.676514	-89.387947	1457.179565	-377.935486	116.909889	1457.517700	-400.697754	156.959213	1750.303589	-518.067871	415.203796	1159.183594	-428.162720	-223.602051	1203.609497	-413.611572	365.410278	859.194397	-315.962494	-166.724854	898.029907	-404.472137	86.892052	1053.723999	539.400024	31.061850	898.917358	529.354431	227.598175
-434.459534	215.765671	955.093079	-419.607574	-46.282295	957.553589	-518.833435	223.845520	575.236816	-447.926361	-106.471497	579.437622	-520.619507	255.354767	87.380943	-519.109985	-144.836014	104.164536	-477.978058	318.302979	1433.417236	-392.723450	-89.370323	1457.138062	-377.992706	116.925751	1457.482666	-400.743134	157.004745	1750.296509	-518.207520	415.171783	1159.120605	-428.332703	-223.619003	1203.556274	-413.798706	365.347168	859.127441	-316.157623	-166.524429	897.916626	-404.518982	86.932343	1053.731201	539.563171	31.084349	898.933228	529.504883	227.608017
-434.515076	215.812408	955.072632	-419.618011	-46.299408	957.551697	-518.915710	223.864685	575.242859	-447.908722	-106.445351	579.431396	-520.650146	255.361557	87.357025	-519.088745	-144.838181	104.146942	-478.047882	318.323822	1433.360718	-392.775177	-89.349480	1457.104858	-378.057648	116.962837	1457.460327	-400.789642	157.043961	1750.294312	-518.342468	415.101959	1159.073364	-428.445709	-223.755630	1203.517212	-413.972656	365.268890	859.071411	-316.377991	-166.341965	897.842590	-404.550781	86.957451	1053.719604	539.735779	31.084921	898.940063	529.666138	227.605865
-434.579041	215.829987	955.069458	-419.643982	-46.252232	957.541992	-519.003296	223.852112	575.248047	-447.899902	-106.407616	579.425842	-520.654358	255.347183	87.358360	-519.082214	-144.836716	104.138039	-478.148712	318.322937	1433.317261	-392.842865	-89.341820	1457.059814	-378.109100	116.992691	1457.450073	-400.787170	157.136536	1750.335693	-518.476501	415.064728	1159.003784	-428.545563	-223.267731	1203.454834	-414.153625	365.167908	858.997375	-316.569855	-166.158401	897.758911	-404.587128	86.991386	1053.711060	539.886047	31.070652	898.929871	529.822876	227.614471
-434.599548	215.831131	955.048767	-419.647369	-46.260948	957.537170	-519.023438	223.886475	575.236938	-447.909576	-106.419144	579.449707	-520.656433	255.359146	87.369980	-519.074463	-144.833221	104.137779	-478.213867	318.347198	1433.275757	-392.840393	-89.330223	1457.022461	-378.153076	117.015297	1457.411377	-400.865967	157.121124	1750.285400	-518.605347	415.006256	1158.957642	-428.659332	-223.405914	1203.432129	-414.319275	365.056671	858.952271	-316.735809	-165.968307	897.718445	-404.600525	86.994820	1053.698486	540.074036	31.119820	898.955017	530.006104	227.623581
-434.644073	215.857407	955.056885	-419.661652	-46.271503	957.546448	-519.088745	223.885788	575.265991	-447.967163	-106.398170	579.460083	-520.672668	255.361603	87.369911	-519.073853	-144.836212	104.134293	-478.276031	318.355560	1433.235840	-392.887665	-89.324661	1456.989624	-378.182983	117.031731	1457.414063	-400.894958	157.155853	1750.285522	-518.730774	414.928436	1158.889526	-428.761536	-223.253952	1203.389404	-414.490814	364.951691	858.883423	-316.933167	-165.774109	897.650696	-404.619202	87.005997	1053.704590	540.237671	31.111851	898.960449	530.202881	227.617905
-434.686554	215.884155	955.038879	-419.672241	-46.243340	957.536865	-519.107300	223.878387	575.241943	-447.970551	-106.401535	579.455750	-520.658875	255.359863	87.368652	-519.061584	-144.831543	104.129898	-478.411346	318.280243	1433.050903	-392.941833	-89.310089	1456.947998	-378.215118	117.061676	1457.388428	-400.936890	157.186615	1750.275757	-518.856079	414.890930	1158.836914	-428.990906	-222.902939	1203.246704	-414.644897	364.805969	858.819641	-317.137756	-165.586258	897.553284	-404.645630	87.039337	1053.690674	540.415222	31.132814	898.937012	530.391785	227.655701
-434.728851	215.888672	955.035156	-419.661591	-46.265438	957.528748	-519.133484	223.883255	575.238708	-447.985138	-106.407738	579.459290	-520.669556	255.355698	87.324066	-519.096985	-144.827667	104.149017	-478.468079	318.299438	1432.999878	-392.962280	-89.308273	1456.909302	-378.257996	117.081421	1457.352661	-400.952393	157.226746	1750.285156	-518.989075	414.827026	1158.774414	-429.119659	-222.816574	1203.195435	-414.814819	364.662903	858.737549	-317.338867	-165.377380	897.449768	-404.657349	87.033463	1053.683716	540.569153	31.117670	898.932800	530.582825	227.655304
-434.739532	215.922180	955.017334	-419.638702	-46.265205	957.520508	-519.153015	223.912491	575.248108	-447.974762	-106.324577	579.463684	-520.666016	255.359711	87.351547	-519.052368	-144.821716	104.115860	-478.420197	318.403595	1433.078125	-393.026001	-89.287910	1456.866089	-378.283905	117.106621	1457.314087	-400.976318	157.261154	1750.275269	-519.084534	414.722382	1158.728760	-429.264435	-222.760300	1203.116211	-414.949036	364.552917	858.681641	-317.574249	-165.197083	897.373047	-404.650635	87.056534	1053.670410	540.667175	31.301798	898.925415	530.537476	228.185654
-434.777496	215.980347	955.027283	-419.697052	-46.225685	957.521545	-519.177124	223.938858	575.256409	-448.045685	-106.305702	579.454102	-520.682800	255.362076	87.354729	-519.067505	-144.822113	104.125381	-478.477081	318.407654	1433.033325	-393.037415	-89.263794	1456.812012	-378.327057	117.120155	1457.295166	-400.940979	157.349258	1750.318359	-519.206421	414.652130	1158.667114	-429.380219	-222.667358	1203.084839	-415.093750	364.413422	858.618225	-317.775452	-165.020798	897.298767	-404.697174	87.100243	1053.675659	540.800781	31.322632	898.899109	530.690186	228.215057
-434.797119	215.997360	955.015564	-419.708191	-46.211197	957.513000	-519.187744	223.953918	575.249817	-448.035309	-106.296021	579.466736	-520.691772	255.363342	87.374535	-519.041382	-144.817047	104.108925	-478.503662	318.430695	1432.979248	-393.045593	-89.269669	1456.795044	-378.367096	117.130310	1457.244873	-401.010773	157.334412	1750.264282	-519.327759	414.553009	1158.596436	-429.496796	-222.615219	1203.018555	-415.214142	364.318878	858.539246	-317.976898	-164.860260	897.240723	-404.707123	87.118164	1053.664185	540.937378	31.313219	898.919678	530.844971	228.227539
-434.829071	216.021530	954.991516	-419.720093	-46.214645	957.477783	-519.203308	223.972443	575.266968	-448.085663	-106.282539	579.447876	-520.709412	255.373535	87.341438	-519.064514	-144.822586	104.118835	-478.527008	318.467010	1432.950928	-393.091553	-89.232643	1456.732178	-378.393982	117.173958	1457.220581	-401.012512	157.366257	1750.257935	-519.427063	414.491150	1158.538940	-429.603668	-222.538101	1202.940918	-415.361176	364.188629	858.481079	-318.175873	-164.703949	897.136292	-404.721344	87.126312	1053.632813	541.120300	31.330538	898.931641	531.005554	228.232224
-434.854340	216.061340	954.967651	-419.770813	-46.163540	957.478088	-519.237976	223.997269	575.268433	-448.128326	-106.323250	579.429871	-520.720520	255.379166	87.350075	-519.106018	-144.822845	104.111290	-478.577271	318.479340	1432.898682	-393.112823	-89.221146	1456.664673	-378.407806	117.180717	1457.212036	-401.014709	157.398895	1750.259155	-519.547302	414.409515	1158.460449	-429.725006	-222.480301	1202.885254	-415.482910	364.039398	858.418091	-318.423645	-164.538300	897.014893	-404.755737	87.178848	1053.620117	541.246704	31.322563	898.912659	531.157166	228.260437
-434.859589	216.078384	954.968750	-419.769745	-46.160496	957.473877	-519.259521	223.984161	575.258972	-448.113586	-106.309265	579.445618	-520.736877	255.366074	87.323494	-519.112854	-144.819977	104.099678	-478.618927	318.504059	1432.829102	-393.119415	-89.211761	1456.642944	-378.452606	117.213310	1457.163940	-400.970337	157.494034	1750.295166	-519.633606	414.321320	1158.410034	-429.809753	-222.397690	1202.814575	-415.605225	363.877441	858.353760	-318.635437	-164.408783	896.921265	-404.763092	87.187042	1053.619751	541.421692	31.359207	898.912903	531.333191	228.286697
-434.844482	216.121628	954.980042	-419.775818	-46.149410	957.473022	-519.287354	224.023300	575.281189	-448.126892	-106.331551	579.438110	-520.742554	255.360962	87.355530	-519.114502	-144.823471	104.102722	-478.657623	318.519440	1432.791992	-393.137878	-89.199944	1456.576172	-378.479126	117.223045	1457.143677	-401.013092	157.469681	1750.249268	-519.731995	414.248535	1158.353516	-429.896027	-222.595139	1202.777222	-415.723297	363.739960	858.290649	-318.844849	-164.266983	896.855225	-404.760529	87.207504	1053.625610	541.536377	31.355633	898.948730	531.469727	228.302673
-434.858368	216.129959	954.961060	-419.812286	-46.106590	957.470703	-519.329651	223.997925	575.286255	-448.086182	-106.312851	579.446716	-520.741577	255.393524	87.326447	-519.120728	-144.832733	104.110664	-478.694550	318.518341	1432.741943	-393.124054	-89.167145	1456.503418	-378.501495	117.233604	1457.112793	-400.992981	157.513168	1750.236084	-519.813843	414.184113	1158.285278	-429.939331	-222.366013	1202.683838	-415.826599	363.601288	858.227783	-319.023193	-164.117599	896.755737	-404.772308	87.238365	1053.611694	541.664429	31.357038	898.940491	531.632813	228.278748
-434.860291	216.155823	954.929199	-419.835541	-46.105946	957.467468	-519.381042	224.035370	575.271912	-448.060150	-106.296120	579.436584	-520.740479	255.393646	87.328552	-519.077515	-144.834305	104.115570	-478.745087	318.551086	1432.685425	-393.451050	-89.042007	1456.151489	-378.517944	117.264915	1457.080444	-400.973694	157.547470	1750.229980	-519.885803	414.111908	1158.218628	-430.149536	-222.239395	1202.544678	-415.923889	363.467224	858.172729	-319.212097	-163.988403	896.631348	-404.781036	87.260399	1053.593140	541.794922	31.389462	898.957275	531.785828	228.282928
-434.852905	216.209198	954.940796	-419.833862	-46.094456	957.426331	-519.179382	223.810257	575.226868	-448.028748	-106.273422	579.418823	-520.592041	255.373032	87.303543	-519.100891	-144.824097	104.102814	-478.751221	318.571838	1432.645630	-393.443939	-89.033180	1456.087280	-378.550842	117.276344	1457.035156	-400.906769	157.638031	1750.258179	-519.975159	414.049683	1158.154907	-430.250549	-222.142441	1202.447876	-416.021790	363.344177	858.104370	-319.394287	-163.868958	896.515442	-404.767548	87.272896	1053.576660	541.894775	31.406872	898.964050	531.893188	228.275986
-434.836517	216.226059	954.911743	-419.832001	-46.098732	957.421570	-518.988708	223.542191	575.201355	-448.062347	-106.311104	579.420227	-520.449036	255.362122	87.287376	-519.118652	-144.842957	104.122559	-478.787781	318.584045	1432.587769	-393.129578	-89.132690	1456.307251	-378.557404	117.285637	1456.996948	-400.883789	157.678360	1750.247192	-520.056885	414.007111	1158.110840	-430.317993	-221.987244	1202.407593	-416.117065	363.188568	858.049683	-319.554443	-163.746506	896.431580	-404.757629	87.286819	1053.559448	542.003662	31.395958	898.977905	532.012878	228.278748
-434.860138	216.201263	954.892822	-419.832062	-46.097347	957.418518	-518.986816	223.501068	575.166992	-448.042358	-106.272820	579.418457	-520.417969	255.375168	87.298347	-519.092651	-144.839920	104.124817	-478.802429	318.585205	1432.551514	-393.149414	-89.128571	1456.254761	-378.585175	117.295471	1456.969238	-400.857422	157.719284	1750.256836	-520.130493	413.948883	1158.063354	-430.376617	-221.947067	1202.354126	-416.209869	363.077057	857.999817	-319.705872	-163.643448	896.342773	-404.759644	87.283806	1053.546021	542.094666	31.364990	898.989319	532.151123	228.239273
-434.863037	216.199585	954.893677	-419.833954	-46.097687	957.419922	-519.027893	223.503647	575.183167	-448.037659	-106.214912	579.439636	-520.414063	255.375916	87.298080	-519.100647	-144.837433	104.112434	-478.814819	318.627136	1432.523560	-393.148560	-89.133469	1456.182617	-378.588593	117.308434	1456.925293	-400.829376	157.748459	1750.243408	-520.199829	413.866974	1158.018066	-430.469147	-221.869522	1202.260498	-416.291534	362.957245	857.942505	-319.874634	-163.562546	896.249695	-404.760040	87.283203	1053.546631	542.189819	31.388090	898.977783	532.256714	228.253067
-434.860565	216.267578	954.901855	-419.891235	-46.015957	957.375671	-519.063110	223.526764	575.183289	-448.065887	-106.215462	579.397522	-520.438049	255.359131	87.297989	-519.083740	-144.821701	104.107544	-478.836761	318.612946	1432.472168	-393.180206	-89.147369	1456.119019	-378.598511	117.314117	1456.885986	-400.804321	157.790192	1750.239014	-520.261780	413.798676	1157.954712	-430.531189	-221.786346	1202.201660	-416.381683	362.860992	857.892700	-319.993225	-163.455353	896.182007	-404.783173	87.333817	1053.528198	542.302734	31.381498	898.996155	532.374329	228.235046
-434.879730	216.279678	954.895813	-419.888123	-46.025341	957.379211	-519.081848	223.549759	575.191223	-448.070038	-106.212837	579.398560	-520.447327	255.359695	87.299805	-519.122864	-144.816711	104.087509	-478.858551	318.611542	1432.416016	-393.187744	-89.138000	1456.047607	-378.616577	117.302299	1456.862671	-400.817505	157.769806	1750.194092	-520.325012	413.735016	1157.896484	-430.609955	-221.751205	1202.152710	-416.453705	362.742188	857.845886	-320.119934	-163.407410	896.094543	-404.781982	87.340965	1053.524658	542.386353	31.385792	898.978516	532.467773	228.211594
-434.893250	216.265106	954.869507	-419.847229	-46.042492	957.364136	-518.908813	223.378143	575.134460	-448.116821	-106.217560	579.379883	-520.304443	255.359482	87.281273	-519.128845	-144.835724	104.095818	-478.824890	318.628571	1432.390137	-393.206787	-89.144012	1455.992798	-378.606812	117.320061	1456.817505	-400.713501	157.856720	1750.232910	-520.384155	413.678162	1157.860229	-430.663361	-221.693619	1202.067505	-416.520233	362.649445	857.787537	-320.215088	-163.339279	896.018311	-404.763214	87.334213	1053.502563	542.569580	31.248625	898.995850	532.810852	227.722977
-434.850250	216.333878	954.883484	-419.799377	-46.046574	957.357483	-519.042114	223.527283	575.183777	-448.120270	-106.205612	579.391602	-520.393372	255.369522	87.293533	-519.102539	-144.830139	104.084282	-478.835815	318.615082	1432.323853	-393.201141	-89.169838	1455.955444	-378.607941	117.314774	1456.786743	-400.657532	157.910065	1750.225098	-520.431091	413.606506	1157.803833	-430.729645	-221.650803	1201.996826	-416.588531	362.539612	857.755371	-320.300842	-163.290298	895.940552	-404.717712	87.358711	1053.506348	542.643921	31.235086	899.007935	532.912048	227.706116
-434.849152	216.337524	954.894958	-419.811768	-45.977039	957.344666	-519.044922	223.580276	575.176941	-448.064423	-106.168800	579.431885	-520.413879	255.370636	87.298706	-519.088318	-144.830200	104.091759	-478.824310	318.627930	1432.302002	-393.229645	-89.169174	1455.902588	-378.615265	117.319016	1456.755859	-400.606171	157.934753	1750.225586	-520.466370	413.540588	1157.749634	-430.765686	-221.625992	1201.955933	-416.639252	362.443726	857.706543	-320.384064	-163.222900	895.890320	-404.720764	87.385818	1053.505249	542.707825	31.229773	899.015137	533.020203	227.682922
-434.863403	216.314865	954.867188	-419.823181	-45.985836	957.344666	-518.892090	223.421295	575.136292	-448.108215	-106.242363	579.411072	-520.324829	255.365173	87.279373	-519.148499	-144.842896	104.105019	-478.808868	318.624023	1432.264526	-393.244476	-89.182732	1455.858032	-378.615814	117.316650	1456.717529	-400.545471	157.963531	1750.223633	-520.508789	413.480316	1157.725098	-430.830933	-221.572678	1201.890015	-416.681671	362.323669	857.678406	-320.465332	-163.177521	895.823364	-404.726013	87.381180	1053.489502	542.794006	31.194740	899.024536	533.125244	227.659164
-434.852692	216.354813	954.881226	-419.805939	-45.928909	957.326843	-519.034912	223.565186	575.183044	-448.083862	-106.232613	579.395935	-520.427063	255.357910	87.274452	-519.116638	-144.837753	104.103310	-478.791473	318.630219	1432.245850	-393.252472	-89.183136	1455.814331	-378.628845	117.309448	1456.680542	-400.488586	157.989075	1750.214478	-520.534363	413.433838	1157.685669	-430.883087	-221.535812	1201.846191	-416.727783	362.212830	857.635559	-320.519836	-163.144897	895.778748	-404.704285	87.418915	1053.485962	542.866455	31.192467	899.025146	533.222961	227.658600
-434.835815	216.374527	954.882690	-419.789276	-45.930264	957.330933	-518.917114	223.455002	575.151367	-448.012634	-106.133400	579.394165	-520.343933	255.348358	87.245895	-519.105530	-144.837341	104.113792	-478.753937	318.635895	1432.218994	-393.257721	-89.183250	1455.762085	-378.625763	117.301033	1456.651367	-400.481506	157.961945	1750.157959	-520.552246	413.366821	1157.657349	-430.939606	-221.485611	1201.785645	-416.766327	362.152649	857.593323	-320.562042	-163.105469	895.726257	-404.682739	87.429153	1053.487671	542.958801	31.174509	899.037109	533.328247	227.636215
-434.843140	216.380966	954.858215	-419.808014	-45.874573	957.317627	-518.875671	223.495880	575.144104	-448.033173	-106.158447	579.375977	-520.317871	255.363617	87.285278	-519.141296	-144.849472	104.121834	-478.742889	318.644135	1432.188599	-393.246490	-89.193611	1455.723755	-378.624329	117.279999	1456.603760	-400.365601	158.052170	1750.185059	-520.557495	413.354950	1157.619873	-430.989746	-221.464447	1201.734375	-416.816376	362.064026	857.546692	-320.595886	-163.091858	895.693665	-404.687042	87.464279	1053.466553	543.068848	31.172869	899.033081	533.448608	227.610916
-434.781219	216.433640	954.868958	-419.788513	-45.854874	957.317871	-518.906555	223.552887	575.145447	-448.051819	-106.166061	579.372559	-520.337219	255.357574	87.271080	-519.145081	-144.850555	104.122429	-478.717194	318.636749	1432.152344	-393.260651	-89.220261	1455.676636	-378.609070	117.277473	1456.561523	-400.343964	158.024292	1750.131592	-520.580933	413.301605	1157.574097	-431.049774	-221.443512	1201.669189	-416.837372	361.988708	857.492737	-320.599518	-163.054977	895.642883	-404.647919	87.492538	1053.472656	543.129089	31.108372	899.060425	533.545288	227.591354
-434.750244	216.456940	954.859619	-419.753723	-45.848492	957.302307	-519.001404	223.652359	575.175232	-448.021759	-106.118828	579.393127	-520.416199	255.381973	87.263741	-519.115540	-144.839905	104.123322	-478.807434	318.532990	1431.990112	-393.237976	-89.224854	1455.640747	-378.606171	117.262421	1456.522705	-400.283203	158.042480	1750.118774	-520.581787	413.308014	1157.527222	-431.106812	-221.425461	1201.636719	-416.875336	361.952332	857.477966	-320.614777	-163.009445	895.614563	-404.610291	87.505516	1053.459106	543.234802	31.094376	899.065735	533.669800	227.579880
-434.721985	216.480423	954.854736	-419.735229	-45.810127	957.286804	-518.996399	223.648026	575.181152	-448.024048	-106.106094	579.385193	-520.401917	255.376312	87.304512	-519.108948	-144.828705	104.105659	-478.662292	318.632843	1432.101318	-393.230621	-89.244858	1455.597046	-378.610046	117.239334	1456.488159	-400.201874	158.065552	1750.133301	-520.551880	413.250458	1157.523193	-431.124481	-221.391586	1201.564209	-416.884491	361.893463	857.436646	-320.582458	-163.018127	895.586487	-404.582886	87.531998	1053.448120	543.345459	31.075321	899.075134	533.776306	227.554779
-434.681854	216.499237	954.862976	-419.725525	-45.781010	957.284668	-519.557373	224.279022	575.342834	-447.995758	-106.064453	579.384338	-520.816467	255.417618	87.353027	-519.092834	-144.818314	104.126862	-478.649323	318.638733	1432.076660	-393.213867	-89.244926	1455.580444	-378.612366	117.219681	1456.450684	-400.142822	158.078445	1750.122314	-520.528625	413.233673	1157.493652	-431.150085	-221.385117	1201.536133	-416.905212	361.848511	857.417419	-320.570801	-162.989685	895.557922	-404.549896	87.550034	1053.449463	543.400635	31.049774	899.107056	533.839355	227.494064
-434.642761	216.506302	954.861694	-419.659454	-45.780617	957.270264	-519.018005	223.757797	575.231689	-447.984894	-106.054802	579.410828	-520.431152	255.378876	87.314659	-519.074768	-144.791168	104.131950	-478.605011	318.635468	1432.055542	-393.226471	-89.281479	1455.543213	-378.607697	117.200211	1456.429199	-400.073914	158.086517	1750.140625	-520.519775	413.200409	1157.477661	-431.161865	-221.359512	1201.493408	-416.904938	361.826019	857.382202	-320.526154	-162.985199	895.544373	-404.494934	87.551277	1053.441040	543.506287	31.041567	899.125488	533.924683	227.487915
-434.600159	216.569275	954.871399	-419.651917	-45.767849	957.273865	-518.949768	223.717072	575.222351	-448.025970	-106.095940	579.393372	-520.403076	255.376022	87.311630	-519.116455	-144.790558	104.141220	-478.583221	318.610413	1432.017944	-393.218964	-89.286270	1455.523804	-378.611938	117.200020	1456.390625	-400.016357	158.095215	1750.136230	-520.488342	413.196655	1157.443604	-431.182129	-221.357254	1201.472534	-416.916229	361.785553	857.358215	-320.487366	-162.986099	895.532715	-404.467743	87.583565	1053.447388	543.595642	31.004555	899.154236	534.025940	227.449051
-434.618469	216.530792	954.853821	-419.649017	-45.790363	957.272949	-518.950256	223.776749	575.208252	-447.960999	-106.072395	579.413818	-520.421326	255.413834	87.297318	-519.109253	-144.796295	104.146530	-478.559174	318.633972	1431.989258	-393.237701	-89.275970	1455.490112	-378.596161	117.183189	1456.367798	-399.944702	158.093185	1750.137329	-520.472351	413.174835	1157.419800	-431.162079	-221.351868	1201.457886	-416.889740	361.784821	857.321228	-320.450836	-163.022873	895.525452	-404.458282	87.562149	1053.433838	543.661194	30.986694	899.150085	534.067566	227.433167
-434.569824	216.515991	954.852478	-419.608246	-45.772186	957.262573	-518.905762	223.790039	575.208069	-447.962463	-106.082924	579.394104	-520.409424	255.412964	87.298660	-519.098022	-144.792206	104.143059	-478.637207	318.520477	1431.834351	-393.250610	-89.317253	1455.470459	-378.588501	117.178024	1456.336792	-399.884583	158.080704	1750.139893	-520.465698	413.199371	1157.375000	-431.149353	-221.390778	1201.421753	-416.881470	361.759644	857.291626	-320.396729	-163.045258	895.516968	-404.417908	87.559837	1053.429199	543.737244	30.949127	899.153564	534.157227	227.385513
-434.532593	216.587341	954.869019	-419.649963	-45.687088	957.227173	-518.910706	223.827408	575.236389	-447.978577	-106.102905	579.373535	-520.459290	255.413559	87.295135	-519.112000	-144.779709	104.143036	-478.484253	318.621979	1431.928101	-393.245514	-89.321457	1455.447754	-378.587219	117.163177	1456.300293	-399.757294	158.126877	1750.191406	-520.418396	413.148590	1157.353027	-431.127899	-221.391922	1201.395142	-416.848328	361.765472	857.275330	-320.333618	-163.084305	895.497009	-404.405762	87.612846	1053.416992	543.791077	30.946337	899.166870	534.204651	227.371368
-434.506897	216.563370	954.867371	-419.609863	-45.677895	957.209473	-518.876038	223.825058	575.233521	-447.917084	-106.033600	579.369568	-520.433594	255.378937	87.321754	-519.070313	-144.766113	104.118835	-478.445313	318.609070	1431.907959	-393.254822	-89.338356	1455.392944	-378.593811	117.134193	1456.249023	-399.746399	158.052551	1750.161133	-520.383728	413.159882	1157.349976	-431.090271	-221.406647	1201.366211	-416.825012	361.756439	857.255615	-320.269440	-163.109467	895.477478	-404.369690	87.601204	1053.406616	543.839966	30.879520	899.182129	534.275269	227.308472
-434.455811	216.566986	954.848450	-419.569489	-45.670822	957.192566	-518.810608	223.824478	575.225525	-447.927155	-106.036858	579.348755	-520.396118	255.407837	87.330238	-519.065369	-144.780762	104.134132	-478.401672	318.621918	1431.894775	-393.260254	-89.349808	1455.376709	-378.590179	117.122047	1456.219604	-399.624451	158.083389	1750.205566	-520.348694	413.146576	1157.334473	-431.036804	-221.453323	1201.347534	-416.781006	361.749573	857.237793	-320.206787	-163.148590	895.460693	-404.320374	87.606606	1053.387817	543.924805	30.892904	899.173706	534.347534	227.289688
-434.417114	216.559433	954.849792	-419.522400	-45.685509	957.192261	-518.798340	223.855881	575.222412	-447.910400	-106.065811	579.381836	-520.416077	255.411652	87.333046	-519.132568	-144.799240	104.147942	-478.343262	318.620056	1431.846191	-393.227081	-89.362389	1455.364014	-378.612122	117.100464	1456.154663	-399.555695	158.050659	1750.216675	-520.300171	413.165100	1157.284790	-430.978821	-221.474579	1201.312866	-416.752289	361.779083	857.210083	-320.132202	-163.189911	895.449707	-404.266357	87.596138	1053.385742	543.983032	30.873198	899.196472	534.392700	227.263718
-434.354034	216.552246	954.847595	-419.483826	-45.669312	957.178528	-518.786621	223.890671	575.217102	-447.860260	-106.024101	579.362732	-520.413025	255.386383	87.328186	-519.111877	-144.786880	104.145294	-478.295654	318.622406	1431.828003	-393.220001	-89.376976	1455.328491	-378.609894	117.098999	1456.129028	-399.484161	158.014130	1750.215942	-520.253235	413.148529	1157.265503	-430.929138	-221.501724	1201.307495	-416.683746	361.783203	857.183167	-320.046600	-163.238724	895.435242	-404.209259	87.594772	1053.376465	543.919922	30.968014	899.193054	534.210266	227.744659
-434.276398	216.522095	954.837708	-419.398132	-45.669815	957.199097	-518.749817	223.881409	575.213135	-447.858551	-106.028442	579.354675	-520.403259	255.409134	87.334999	-519.090576	-144.781952	104.132500	-478.251221	318.613831	1431.809692	-393.217255	-89.394142	1455.307495	-378.611725	117.073486	1456.074097	-399.408417	157.957870	1750.224121	-520.203247	413.148132	1157.239380	-430.897644	-221.479691	1201.285522	-416.620667	361.792236	857.171326	-319.954987	-163.293915	895.427734	-404.143341	87.590851	1053.385254	544.107300	30.799795	899.214600	534.530518	227.230362
-434.213135	216.546753	954.850098	-419.341827	-45.653561	957.185791	-518.724731	223.890961	575.215271	-447.818207	-106.057060	579.352844	-520.433044	255.412430	87.337357	-519.106445	-144.779434	104.133652	-478.221222	318.622528	1431.780029	-393.203278	-89.398598	1455.300415	-378.609558	117.068199	1456.046265	-399.337952	157.905792	1750.239258	-520.148376	413.164093	1157.217163	-430.863190	-221.517715	1201.276367	-416.563538	361.844208	857.151489	-319.854004	-163.341034	895.427551	-404.083618	87.601082	1053.385010	544.036743	30.920752	899.207153	534.336670	227.674164
-434.137970	216.555786	954.863037	-419.334991	-45.584785	957.178650	-518.861816	224.088455	575.278015	-447.783386	-106.008141	579.328369	-520.553162	255.397812	87.352219	-519.126404	-144.791199	104.146088	-478.262360	318.526398	1431.625977	-393.198242	-89.404549	1455.282715	-378.609009	117.062210	1456.001465	-399.319519	157.784439	1750.208740	-520.099731	413.188568	1157.189819	-430.844971	-221.502380	1201.270630	-416.487335	361.848572	857.140564	-319.770386	-163.380127	895.447510	-404.043304	87.627083	1053.388306	544.098938	30.888723	899.218750	534.425049	227.627441
-434.068390	216.541306	954.845154	-419.300537	-45.566761	957.161743	-518.620850	223.926544	575.258667	-447.743195	-106.028671	579.368347	-520.413635	255.365997	87.324013	-519.113708	-144.786942	104.147064	-478.116272	318.627899	1431.748535	-393.196899	-89.413139	1455.268677	-378.593414	117.041718	1455.963379	-399.262268	157.695419	1750.228027	-520.027527	413.179047	1157.194458	-430.809326	-221.545227	1201.242310	-416.413727	361.900299	857.129761	-319.663879	-163.450974	895.466431	-403.984314	87.626793	1053.369385	544.138245	30.870119	899.240967	534.467468	227.588547
-434.007721	216.524918	954.840332	-419.238617	-45.578678	957.153625	-518.735535	224.095322	575.285645	-447.668243	-106.005714	579.344116	-520.485168	255.378387	87.349236	-519.056580	-144.753555	104.144073	-478.030914	318.648315	1431.734985	-393.171631	-89.410233	1455.239136	-378.567291	117.041641	1455.934326	-399.167114	157.647766	1750.273438	-519.944824	413.236938	1157.191284	-430.801270	-221.551987	1201.231079	-416.314178	361.950623	857.117554	-319.583038	-163.512650	895.451721	-403.923553	87.611557	1053.363037	544.192200	30.847828	899.248108	534.537476	227.572754
-433.938629	216.542068	954.833679	-419.197845	-45.602264	957.157104	-518.552185	223.960251	575.278442	-447.665283	-106.048103	579.339600	-520.381165	255.376862	87.355621	-519.071167	-144.758713	104.165009	-477.978210	318.658447	1431.714966	-393.152863	-89.412033	1455.212891	-378.566467	117.044899	1455.896118	-399.154846	157.523605	1750.268433	-519.868713	413.235260	1157.173462	-430.767395	-221.560211	1201.233887	-416.219604	361.974213	857.103333	-319.466156	-163.557877	895.460449	-403.862762	87.609627	1053.360107	544.257996	30.818499	899.255920	534.609863	227.525818
-433.879211	216.540985	954.814270	-419.135193	-45.603912	957.145264	-518.457825	223.976715	575.231628	-447.590973	-106.029831	579.336853	-520.363098	255.375702	87.357307	-519.047913	-144.748642	104.176239	-477.913300	318.670471	1431.677124	-393.157928	-89.408646	1455.181152	-378.514618	117.024254	1455.868286	-399.055908	157.410126	1750.298828	-519.783936	413.270447	1157.150757	-430.753235	-221.561081	1201.213501	-416.128571	362.051819	857.087280	-319.369934	-163.609909	895.470764	-403.791687	87.611885	1053.342041	544.278259	30.774014	899.259033	534.654297	227.484741
-433.755920	216.588058	954.838135	-419.073792	-45.561157	957.122803	-518.393127	223.976379	575.256592	-447.509155	-106.009430	579.317444	-520.347473	255.377594	87.363701	-519.013184	-144.718140	104.190224	-477.818207	318.700623	1431.680908	-393.113037	-89.414444	1455.181763	-378.511139	117.011688	1455.826050	-398.974518	157.303604	1750.318604	-519.700195	413.273254	1157.151611	-430.715637	-221.602310	1201.200928	-416.023010	362.100647	857.090393	-319.254822	-163.676956	895.489136	-403.709869	87.633621	1053.345703	544.317688	30.762470	899.261108	534.726990	227.447479
-433.678314	216.643265	954.840149	-419.029205	-45.558479	957.119019	-518.536865	224.208206	575.299377	-447.498230	-106.035973	579.308777	-520.524963	255.397293	87.403236	-519.058472	-144.733215	104.200966	-477.724396	318.699890	1431.687134	-393.095917	-89.414963	1455.165283	-378.469971	116.999176	1455.791626	-398.876678	157.211258	1750.352539	-519.602600	413.297943	1157.162109	-430.701630	-221.628403	1201.182739	-415.905182	362.114838	857.099243	-319.152252	-163.750473	895.504211	-403.641296	87.657562	1053.343140	544.319641	30.729359	899.271545	534.760498	227.384216
-433.580444	216.638077	954.822449	-418.916504	-45.574203	957.137634	-518.271362	224.000153	575.241943	-447.457367	-106.031281	579.333557	-520.382446	255.369019	87.395271	-519.018494	-144.722260	104.205086	-477.648407	318.705353	1431.685669	-393.085022	-89.434006	1455.148926	-378.427216	116.996262	1455.777466	-398.779755	157.127594	1750.369385	-519.497192	413.323059	1157.164063	-430.654816	-221.649979	1201.168579	-415.799988	362.177185	857.109863	-319.052368	-163.797379	895.521973	-403.540314	87.661522	1053.344360	544.449585	30.590420	899.280457	535.079895	226.877274
-433.500000	216.651886	954.807556	-418.853455	-45.625553	957.133606	-518.177979	223.970428	575.250916	-447.427429	-106.035889	579.333862	-520.321899	255.359787	87.388519	-518.962830	-144.720581	104.226082	-477.553650	318.735809	1431.704834	-393.046082	-89.434433	1455.119019	-378.376923	116.983864	1455.752441	-398.658813	157.058746	1750.419434	-519.405945	413.345490	1157.186035	-430.612488	-221.658478	1201.141235	-415.682861	362.200897	857.123901	-318.987152	-163.871292	895.499878	-403.472015	87.644592	1053.335571	544.353821	30.705412	899.291565	534.893127	227.291489
-433.405762	216.664429	954.793701	-418.793030	-45.611805	957.118713	-518.314941	224.198959	575.304688	-447.356964	-105.989761	579.322205	-520.447144	255.349457	87.412216	-518.979004	-144.713058	104.216820	-477.479584	318.740967	1431.703003	-393.007355	-89.427872	1455.110840	-378.346863	116.965569	1455.711792	-398.556641	156.991287	1750.440430	-519.318604	413.378906	1157.205200	-430.561523	-221.700500	1201.152466	-415.566498	362.245026	857.146790	-318.930847	-163.927750	895.484497	-403.388855	87.654732	1053.319946	544.352966	30.666697	899.300659	534.910156	227.307510
-433.313507	216.697479	954.820923	-418.757843	-45.590038	957.111389	-518.265503	224.224579	575.317383	-447.396973	-106.060890	579.318726	-520.466309	255.352600	87.420395	-519.027039	-144.713272	104.228691	-477.411530	318.739868	1431.720459	-392.999084	-89.456345	1455.089111	-378.307343	116.941757	1455.692749	-398.435242	156.932968	1750.448975	-519.206360	413.404053	1157.220947	-430.495850	-221.755829	1201.124268	-415.460419	362.310760	857.151611	-318.850983	-163.991150	895.493408	-403.325287	87.664291	1053.330322	544.346313	30.648241	899.307922	534.950195	227.280014
-433.234314	216.724396	954.810364	-418.692444	-45.622696	957.119385	-518.175903	224.215027	575.312439	-447.356842	-106.072777	579.345886	-520.415344	255.349274	87.437607	-518.996826	-144.707809	104.237633	-477.344788	318.737915	1431.750488	-392.962250	-89.465607	1455.058350	-378.274811	116.924377	1455.678833	-398.328766	156.889832	1750.441406	-519.088928	413.436432	1157.234497	-430.436707	-221.766953	1201.097900	-415.349457	362.344543	857.169067	-318.801788	-164.022934	895.460327	-403.242096	87.667198	1053.326416	544.357239	30.638969	899.300354	535.010498	227.227081
-433.188690	216.716797	954.814697	-418.670410	-45.625584	957.118408	-518.098083	224.229553	575.320862	-447.328278	-106.058441	579.344971	-520.416382	255.346497	87.451477	-518.976440	-144.684753	104.250397	-477.261292	318.737793	1431.777954	-392.914093	-89.454895	1455.011353	-378.229828	116.910507	1455.679565	-398.245850	156.844467	1750.408203	-518.974060	413.465698	1157.252319	-430.442719	-221.890930	1201.041748	-415.239380	362.434814	857.209595	-318.761139	-164.088699	895.412109	-403.197327	87.658569	1053.325562	544.379028	30.637272	899.306885	535.058289	227.211227
-433.103302	216.720367	954.819031	-418.612701	-45.606003	957.105957	-518.017151	224.196548	575.313904	-447.288574	-106.067184	579.333191	-520.443359	255.337296	87.471458	-519.019287	-144.707397	104.276154	-477.194672	318.711639	1431.788696	-392.867310	-89.489510	1455.003662	-378.193054	116.886765	1455.670898	-398.139801	156.805542	1750.392334	-518.859314	413.479980	1157.286255	-430.337189	-221.800049	1201.037476	-415.121155	362.498932	857.242126	-318.702545	-164.128204	895.395325	-403.119904	87.661949	1053.320313	544.414490	30.649696	899.310059	535.096191	227.195572
-433.032104	216.746689	954.831665	-418.559570	-45.648670	957.107483	-517.950989	224.202179	575.323730	-447.282013	-106.070549	579.326782	-520.419922	255.330185	87.465927	-519.009155	-144.710800	104.258430	-477.138794	318.712402	1431.810791	-392.817871	-89.475769	1454.955933	-378.162140	116.861069	1455.656128	-398.020905	156.795715	1750.395142	-518.753784	413.525421	1157.307251	-430.290741	-222.179489	1201.017456	-414.987885	362.544556	857.256165	-318.684814	-164.164886	895.343506	-403.054382	87.647728	1053.326782	544.388184	30.612722	899.323425	535.109741	227.159592
-432.942932	216.766190	954.835693	-418.444794	-45.661190	957.128174	-518.234863	224.600372	575.417114	-447.189667	-106.006149	579.371460	-520.653564	255.359909	87.506348	-518.953491	-144.684738	104.259560	-477.084442	318.690796	1431.818604	-392.732513	-89.510498	1454.922119	-378.103607	116.847496	1455.647217	-397.908142	156.791321	1750.377197	-518.633667	413.569702	1157.337402	-430.249725	-222.146774	1200.978638	-414.880341	362.630219	857.299683	-318.649200	-164.178116	895.283569	-402.959595	87.658989	1053.340576	544.371765	30.563065	899.315247	535.152649	227.107849
-432.882874	216.766479	954.824341	-418.415222	-45.664127	957.121887	-517.867371	224.265381	575.331238	-447.208038	-106.045784	579.375427	-520.446899	255.313400	87.470268	-518.982910	-144.695129	104.270393	-477.019073	318.676270	1431.825195	-392.660370	-89.542709	1454.872559	-378.060547	116.811852	1455.652222	-397.798035	156.782562	1750.362305	-518.514709	413.600861	1157.356445	-430.182709	-222.066223	1200.945190	-414.753387	362.707275	857.311584	-318.624817	-164.209976	895.217834	-402.909515	87.657143	1053.330566	544.378845	30.562870	899.342834	535.180542	227.089966
-432.852478	216.740280	954.818176	-418.397308	-45.665169	957.125793	-517.747986	224.241135	575.317688	-447.192932	-106.024155	579.372864	-520.399109	255.295441	87.480194	-518.950012	-144.672882	104.271851	-476.977814	318.667542	1431.854370	-392.620544	-89.559631	1454.827515	-377.985046	116.799805	1455.638062	-397.679596	156.793213	1750.354980	-518.418884	413.617065	1157.384277	-430.162903	-222.093643	1200.869873	-414.648468	362.758881	857.331177	-318.603577	-164.216415	895.146057	-402.880951	87.646606	1053.328369	544.488342	30.424191	899.351318	535.453491	226.545135
-432.777252	216.755783	954.814270	-418.372528	-45.658211	957.119446	-517.715027	224.276138	575.324951	-447.192688	-106.042694	579.373047	-520.391602	255.323456	87.504524	-518.942871	-144.649384	104.264877	-476.885406	318.651825	1431.897461	-392.560852	-89.588814	1454.778320	-377.921753	116.769585	1455.644653	-397.582550	156.803955	1750.336304	-518.320068	413.625641	1157.404175	-430.174316	-222.151428	1200.800171	-414.523102	362.808289	857.364685	-318.598969	-164.209091	895.086243	-402.822968	87.652931	1053.321533	544.475586	30.399225	899.349609	535.449951	226.548935
-432.724426	216.754639	954.816406	-418.310669	-45.689598	957.120239	-517.678040	224.311234	575.350037	-447.146332	-106.038750	579.393127	-520.432312	255.326141	87.514549	-518.941772	-144.655502	104.258278	-476.842255	318.609802	1431.906128	-392.497650	-89.627991	1454.751709	-377.864532	116.743797	1455.656494	-397.435730	156.821304	1750.350464	-518.228638	413.626740	1157.446289	-430.147491	-222.087341	1200.765869	-414.395233	362.847900	857.398621	-318.587463	-164.209259	895.031494	-402.767273	87.636604	1053.323364	544.468323	30.380423	899.356262	535.477783	226.463303
-432.693176	216.741959	954.803894	-418.305450	-45.688637	957.121399	-517.432007	224.126617	575.299255	-447.149811	-106.066841	579.349609	-520.286560	255.279068	87.494049	-518.945679	-144.656998	104.261101	-476.780151	318.603912	1431.936279	-392.439575	-89.654541	1454.740234	-377.793579	116.711548	1455.665161	-397.316711	156.853043	1750.334229	-518.150940	413.621063	1157.478516	-430.158966	-222.155991	1200.711304	-414.278473	362.873901	857.433777	-318.601624	-164.182724	894.976868	-402.746643	87.633804	1053.317017	544.489441	30.394754	899.376770	535.475647	226.460373
-432.618561	216.747055	954.806580	-418.255371	-45.668922	957.104431	-517.372986	224.119324	575.299988	-447.084473	-106.028290	579.350708	-520.265747	255.281158	87.518471	-518.921875	-144.648956	104.255554	-476.699829	318.579559	1431.930908	-392.388000	-89.685661	1454.724609	-377.736603	116.707123	1455.680786	-397.197784	156.879181	1750.322021	-518.068726	413.629791	1157.499023	-430.167023	-221.793686	1200.642944	-414.143707	362.891754	857.444946	-318.620789	-164.147171	894.913574	-402.681061	87.637077	1053.309326	544.470764	30.376972	899.373047	535.476318	226.429199
-432.591125	216.721100	954.804504	-418.230652	-45.671021	957.105286	-517.159485	223.937042	575.233582	-447.071289	-106.016296	579.335266	-520.156616	255.266495	87.509666	-518.909851	-144.653351	104.277382	-476.634186	318.557159	1431.962036	-392.342102	-89.696465	1454.710449	-377.657196	116.676247	1455.694946	-397.075165	156.898010	1750.294312	-517.992615	413.604828	1157.527832	-430.110046	-221.874634	1200.634521	-414.002472	362.933380	857.488953	-318.636841	-164.122757	894.883728	-402.656647	87.623993	1053.309082	544.444824	30.336304	899.387390	535.486206	226.397034
-432.525940	216.758255	954.822205	-418.192749	-45.645939	957.093750	-517.284119	224.147308	575.285828	-447.002319	-105.984764	579.372986	-520.258850	255.236893	87.505623	-518.857361	-144.626862	104.266518	-476.568298	318.535583	1431.966431	-392.293365	-89.713356	1454.706665	-377.594849	116.643967	1455.685303	-396.949127	156.923187	1750.269531	-517.908875	413.625000	1157.552979	-430.146606	-221.819809	1200.600464	-413.870819	362.973236	857.515503	-318.673401	-164.085312	894.836487	-402.599060	87.642136	1053.311035	544.457947	30.331800	899.393799	535.499451	226.372894
-432.467072	216.725296	954.831848	-418.092804	-45.677128	957.119385	-517.241516	224.180832	575.296509	-446.984100	-105.998650	579.328918	-520.232666	255.250961	87.510170	-518.877991	-144.633362	104.272095	-476.516052	318.493927	1431.947266	-392.243469	-89.744186	1454.693115	-377.517639	116.635475	1455.709595	-396.828156	156.947784	1750.252197	-517.822754	413.606995	1157.556152	-430.066406	-221.655823	1200.597534	-413.748138	362.995056	857.541016	-318.693756	-163.984161	894.826904	-402.530426	87.618988	1053.331055	544.430054	30.283939	899.414978	535.508423	226.342117
-432.414215	216.714676	954.829895	-418.051544	-45.666416	957.106873	-516.938965	223.899246	575.213135	-446.994995	-106.034187	579.329041	-520.064331	255.233932	87.486664	-518.903015	-144.641846	104.279274	-476.412750	318.468597	1431.972534	-392.194397	-89.771835	1454.695068	-377.445984	116.597977	1455.709106	-396.708130	156.954620	1750.227905	-517.739868	413.596802	1157.575928	-430.051575	-221.659897	1200.591675	-413.637268	363.029633	857.563843	-318.733887	-163.954285	894.801392	-402.478699	87.614532	1053.322754	544.420837	30.286322	899.406250	535.508850	226.322571
-432.364502	216.755493	954.859131	-418.062714	-45.589371	957.096558	-517.650696	224.755707	575.419861	-446.905792	-105.983765	579.318298	-520.601196	255.293976	87.580002	-518.869690	-144.616241	104.285553	-476.349060	318.448334	1431.987061	-392.143463	-89.786964	1454.702026	-377.365723	116.578003	1455.732422	-396.581787	156.976273	1750.203125	-517.653870	413.604309	1157.604858	-430.038116	-221.652573	1200.567139	-413.530640	363.038544	857.576355	-318.752136	-163.855835	894.782532	-402.466003	87.653458	1053.334229	544.430054	30.262775	899.406372	535.519897	226.282898
-432.317474	216.742630	954.864990	-418.015778	-45.636406	957.093811	-517.381409	224.542389	575.353394	-446.877472	-105.975914	579.321777	-520.465088	255.277573	87.544128	-518.898926	-144.626556	104.293442	-476.249695	318.429626	1431.994873	-392.086761	-89.804062	1454.723633	-377.280670	116.563354	1455.743042	-396.489258	156.974579	1750.142700	-517.553101	413.603119	1157.604736	-430.028503	-221.639343	1200.583252	-413.426147	363.057251	857.571411	-318.772949	-163.753876	894.803467	-402.418152	87.620071	1053.335571	544.425171	30.259834	899.421753	535.530701	226.252167
-432.258423	216.760437	954.893677	-417.990265	-45.556847	957.079834	-517.288635	224.551422	575.346252	-446.885681	-105.989395	579.276184	-520.447815	255.298721	87.553322	-518.890625	-144.615417	104.300743	-476.178925	318.392212	1431.992310	-392.031311	-89.832611	1454.725220	-377.201355	116.537758	1455.755249	-396.349091	156.985077	1750.117310	-517.447754	413.631500	1157.620483	-430.010498	-221.612335	1200.599731	-413.357391	363.063110	857.580017	-318.817902	-163.671936	894.793335	-402.383392	87.650116	1053.345093	544.410706	30.234098	899.418152	535.541809	226.221436
-432.237152	216.745804	954.895142	-417.951477	-45.604439	957.083496	-517.197266	224.548950	575.342834	-446.885315	-106.016327	579.313965	-520.395630	255.279205	87.544777	-518.930420	-144.625259	104.313210	-476.080444	318.385468	1432.005859	-391.989838	-89.844658	1454.725952	-377.129456	116.526978	1455.753418	-396.169098	157.031143	1750.128296	-517.337830	413.631714	1157.647095	-430.003296	-221.624084	1200.605347	-413.269989	363.063507	857.587463	-318.829376	-163.566711	894.805664	-402.358612	87.620811	1053.348877	544.413635	30.257311	899.425964	535.530945	226.244171
-432.206909	216.744019	954.895752	-417.944153	-45.600578	957.084473	-517.440857	224.914917	575.401550	-446.832153	-105.995827	579.295532	-520.627808	255.333954	87.611122	-518.871887	-144.608276	104.296181	-476.007233	318.359619	1432.005493	-391.914856	-89.863503	1454.743286	-377.037292	116.491371	1455.759888	-396.022644	157.056732	1750.111206	-517.216736	413.650421	1157.657227	-430.000488	-221.630447	1200.610229	-413.194092	363.063812	857.576172	-318.833679	-163.459213	894.811157	-402.340179	87.620018	1053.349731	544.388123	30.205210	899.436157	535.557434	226.172943
-432.218658	216.697083	954.885620	-417.901123	-45.611198	957.070618	-517.397278	224.931198	575.367249	-446.797302	-105.938629	579.276672	-520.639282	255.320053	87.599930	-518.851074	-144.596497	104.299049	-475.920502	318.324829	1432.009155	-391.863007	-89.884300	1454.739746	-376.967834	116.479172	1455.796997	-395.909607	157.081329	1750.033447	-517.125916	413.644897	1157.676758	-430.001709	-221.645493	1200.601685	-413.136810	363.039490	857.585999	-318.854218	-163.366104	894.829773	-402.318512	87.595230	1053.336304	544.420288	30.192923	899.444519	535.579956	226.156860
-432.157410	216.720993	954.920105	-417.879242	-45.585018	957.066406	-517.300171	224.945175	575.394287	-446.814514	-105.961990	579.282043	-520.610962	255.307571	87.619888	-518.883972	-144.627411	104.310616	-475.850342	318.329803	1432.032227	-391.813049	-89.915558	1454.758301	-376.882019	116.444229	1455.806519	-395.748413	157.120026	1749.991699	-517.017578	413.656952	1157.691772	-429.988953	-221.626053	1200.590088	-413.073822	363.034851	857.592346	-318.845184	-163.286896	894.832703	-402.290192	87.601814	1053.354980	544.377991	30.182653	899.443237	535.564209	226.150238
-432.109039	216.777206	954.952698	-417.806732	-45.569965	957.049866	-517.259583	224.968292	575.394775	-446.792511	-105.951218	579.271973	-520.631409	255.310089	87.623009	-518.882080	-144.634079	104.278114	-475.774353	318.305756	1432.038696	-391.778656	-89.922592	1454.737671	-376.815918	116.401962	1455.820190	-395.570770	157.163788	1749.952148	-516.904236	413.673401	1157.710571	-429.980835	-221.655457	1200.543945	-413.007782	363.013611	857.623535	-318.842712	-163.180649	894.836487	-402.235260	87.620689	1053.364624	544.387573	30.138067	899.462646	535.599304	226.086777
-432.098572	216.785629	954.944458	-417.805511	-45.531212	957.032471	-517.179199	224.959900	575.376587	-446.788330	-105.961151	579.241638	-520.628784	255.310654	87.622498	-518.850098	-144.620361	104.279510	-475.701324	318.307831	1432.050293	-391.754486	-89.958893	1454.731323	-376.740173	116.378311	1455.843628	-395.401825	157.201309	1749.910156	-516.808899	413.652527	1157.712646	-429.941864	-221.690033	1200.564331	-412.955139	362.996765	857.621033	-318.839569	-163.086792	894.827698	-402.227295	87.640434	1053.351318	544.365173	30.131628	899.454102	535.598022	226.065918
-432.072784	216.784027	954.947510	-417.796661	-45.506382	957.027283	-517.144043	224.990768	575.391357	-446.796509	-105.964012	579.233032	-520.643433	255.312363	87.625824	-518.882202	-144.633911	104.278831	-475.639771	318.279572	1432.062012	-391.701965	-89.977272	1454.720825	-376.666260	116.357666	1455.847778	-395.233337	157.248260	1749.875122	-516.724548	413.651123	1157.725708	-429.907166	-221.685623	1200.525757	-412.897552	362.984436	857.647034	-318.836761	-163.015701	894.829590	-402.204773	87.648003	1053.349121	544.315735	30.080523	899.463562	535.577942	226.029602
-432.068878	216.782288	954.946106	-417.774475	-45.518250	957.016663	-517.130615	225.011154	575.384644	-446.756561	-105.967918	579.247925	-520.652039	255.313354	87.627823	-518.869690	-144.624710	104.280807	-475.558899	318.291290	1432.101929	-391.639709	-90.006340	1454.739014	-376.595581	116.328011	1455.851196	-395.047913	157.298264	1749.832031	-516.637573	413.644226	1157.744751	-429.868439	-221.689423	1200.527222	-412.837799	362.947205	857.647461	-318.831085	-162.946274	894.825562	-402.191620	87.639297	1053.343140	544.325562	30.059116	899.475098	535.612061	226.001251
-432.028809	216.774078	954.951538	-417.753448	-45.452606	957.006287	-517.108093	225.026581	575.375244	-446.704132	-105.910637	579.235779	-520.664795	255.314896	87.629547	-518.861877	-144.608582	104.286484	-475.495392	318.261017	1432.121460	-391.600342	-90.025177	1454.745972	-376.536194	116.307953	1455.879639	-394.868866	157.341599	1749.796631	-516.559265	413.646515	1157.776123	-429.829407	-221.692261	1200.527832	-412.783813	362.902527	857.666565	-318.807465	-162.895828	894.820862	-402.157288	87.661247	1053.339966	544.306458	30.052816	899.462708	535.612793	225.981934
-431.983154	216.772430	954.977722	-417.697937	-45.454624	957.035583	-517.085144	225.021698	575.386963	-446.696503	-105.923134	579.244568	-520.643555	255.312180	87.629112	-518.877563	-144.618881	104.295593	-475.437897	318.236786	1432.157227	-391.567047	-90.036926	1454.743164	-376.471222	116.298698	1455.910522	-394.647980	157.395889	1749.792480	-516.500305	413.662598	1157.807861	-429.757172	-221.700592	1200.534180	-412.736511	362.872467	857.693848	-318.798889	-162.847076	894.817993	-402.127777	87.660324	1053.372559	544.286316	30.012737	899.473938	535.616028	225.944412
-431.951782	216.772385	954.979431	-417.690216	-45.449120	957.037537	-516.806885	224.698456	575.322266	-446.675079	-105.902824	579.237244	-520.443787	255.287048	87.582855	-518.872986	-144.620087	104.262939	-475.363861	318.219421	1432.192139	-391.517090	-90.076035	1454.779907	-376.398102	116.273315	1455.935181	-394.467896	157.456955	1749.764038	-516.433044	413.642273	1157.853149	-429.699158	-221.673645	1200.519165	-412.684967	362.836121	857.762268	-318.743988	-162.821167	894.819397	-402.108887	87.661102	1053.374634	544.273438	29.982416	899.482483	535.648376	225.903152
-431.909729	216.782333	954.981201	-417.674713	-45.421856	957.029602	-517.066895	224.958160	575.383179	-446.631500	-105.907043	579.250366	-520.625977	255.297058	87.632065	-518.844604	-144.609390	104.261658	-475.300201	318.201996	1432.239014	-391.482849	-90.099304	1454.771729	-376.336273	116.259758	1455.958984	-394.327881	157.501266	1749.690063	-516.389404	413.634186	1157.886230	-429.658234	-221.661972	1200.517456	-412.635590	362.791016	857.789490	-318.699921	-162.774384	894.829590	-402.078827	87.673996	1053.371338	544.280396	29.985798	899.483765	535.654663	225.888687
-431.892944	216.750793	954.964661	-417.679260	-45.422863	957.032654	-517.107666	224.992844	575.403809	-446.621246	-105.913834	579.213318	-520.638184	255.296906	87.617393	-518.860107	-144.610672	104.261627	-475.348633	318.087708	1432.153076	-391.407135	-90.111641	1454.807739	-376.257019	116.232330	1455.987305	-394.141327	157.555908	1749.653809	-516.347168	413.649414	1157.911499	-429.502899	-221.795013	1200.572754	-412.582062	362.758392	857.840454	-318.652100	-162.771561	894.834229	-402.064636	87.663803	1053.362549	544.284241	29.949200	899.494812	535.661682	225.831741
-431.854614	216.756271	954.988098	-417.620331	-45.429646	957.024231	-517.120483	224.992905	575.410645	-446.626984	-105.925537	579.228943	-520.643188	255.298828	87.635048	-518.883667	-144.617462	104.265694	-475.196320	318.166656	1432.314331	-391.342804	-90.133171	1454.807495	-376.186035	116.236542	1456.017578	-393.951904	157.608307	1749.625000	-516.274597	413.638458	1157.966797	-429.435822	-221.816101	1200.587158	-412.526123	362.703278	857.899231	-318.580627	-162.773743	894.852661	-402.020233	87.652779	1053.371338	544.248474	29.893639	899.495728	535.657104	225.815704
-431.821198	216.755356	954.989929	-417.592834	-45.434925	957.015808	-517.124146	224.975601	575.414673	-446.624725	-105.922363	579.233337	-520.642883	255.311493	87.625526	-518.882507	-144.617096	104.265327	-475.141724	318.149384	1432.370728	-391.295166	-90.120125	1454.844604	-376.122192	116.217186	1456.048340	-393.758118	157.667450	1749.596680	-516.240662	413.631836	1158.024048	-429.377441	-221.814117	1200.590576	-412.487762	362.691345	857.944031	-318.491730	-162.760300	894.833862	-401.988312	87.645416	1053.367676	544.258301	29.878531	899.511536	535.670288	225.769958
-431.825928	216.748016	955.007324	-417.590332	-45.416901	957.017273	-517.125122	224.975845	575.412781	-446.626343	-105.909172	579.254395	-520.615112	255.313858	87.650558	-518.838684	-144.607635	104.265656	-475.081268	318.133881	1432.408081	-391.238525	-90.149834	1454.842285	-376.044281	116.218185	1456.063477	-393.562103	157.720459	1749.571045	-516.202820	413.636932	1158.075928	-429.288055	-221.807068	1200.629150	-412.444702	362.635040	857.998596	-318.422668	-162.788055	894.878662	-401.979279	87.646194	1053.374878	544.245117	29.811089	899.525146	535.677429	225.708984
-431.841766	216.742508	955.023499	-417.603302	-45.370296	957.017761	-517.149231	224.962112	575.393799	-446.654785	-105.892677	579.231689	-520.625488	255.310501	87.623573	-518.875793	-144.610931	104.265175	-475.023621	318.123474	1432.444702	-391.159576	-90.158340	1454.873291	-375.972443	116.217484	1456.102173	-393.378204	157.769897	1749.544189	-516.154541	413.622650	1158.095215	-429.221771	-221.852020	1200.667358	-412.383514	362.603363	858.051514	-318.304596	-162.794357	894.924500	-401.987061	87.661911	1053.381836	544.244995	29.795975	899.542236	535.695679	225.640442
-431.825195	216.762390	955.049805	-417.582367	-45.345871	957.015076	-517.140015	224.981339	575.398499	-446.670441	-105.862350	579.222534	-520.621399	255.309448	87.624519	-518.859070	-144.604065	104.286835	-474.975220	318.110870	1432.472534	-391.098755	-90.167000	1454.903687	-375.887878	116.210541	1456.134888	-393.196411	157.814697	1749.518433	-516.100586	413.651337	1158.130615	-429.137848	-221.856735	1200.660034	-412.310913	362.571289	858.104797	-318.191071	-162.847275	894.951660	-401.965393	87.673866	1053.393188	544.246643	29.763849	899.554871	535.701416	225.596436
-431.787781	216.754532	955.060059	-417.561096	-45.346512	957.011597	-517.134155	224.984085	575.432190	-446.635803	-105.835808	579.233948	-520.611877	255.300095	87.660225	-518.838135	-144.597137	104.282318	-474.912415	318.104004	1432.507202	-391.043030	-90.191147	1454.911133	-375.817139	116.201591	1456.167847	-393.022644	157.864899	1749.507568	-516.046021	413.652313	1158.170288	-429.050995	-221.882553	1200.708130	-412.242981	362.560425	858.151184	-318.077271	-162.881348	894.988953	-401.928131	87.663589	1053.394775	544.200378	29.747421	899.572510	535.670288	225.588806
-431.751862	216.753052	955.092773	-417.507996	-45.293262	957.035522	-517.123901	224.985947	575.425232	-446.643524	-105.809090	579.221191	-520.593750	255.311081	87.651810	-518.817688	-144.595612	104.256500	-474.862488	318.077820	1432.546265	-391.009369	-90.180916	1454.927612	-375.732208	116.204475	1456.207031	-392.828491	157.914246	1749.495117	-515.993896	413.651001	1158.200073	-428.955322	-221.963943	1200.737061	-412.177917	362.521790	858.208435	-317.959900	-162.939499	895.043762	-401.893341	87.687592	1053.425415	544.215332	29.707535	899.548340	535.697388	225.554596
-431.770203	216.710831	955.085449	-417.494873	-45.313034	957.031250	-517.121155	224.974564	575.414124	-446.655304	-105.830856	579.222961	-520.594116	255.311340	87.650452	-518.849670	-144.611115	104.291344	-474.803925	318.074371	1432.556763	-390.931000	-90.174690	1454.975220	-375.637360	116.203423	1456.215820	-392.607422	157.990509	1749.511230	-515.934387	413.661774	1158.233643	-428.829529	-222.013397	1200.767090	-412.102020	362.533691	858.230408	-317.846222	-163.016068	895.078430	-401.888275	87.661018	1053.417725	544.228149	29.693693	899.565186	535.735474	225.490723
-431.787628	216.711227	955.096008	-417.510742	-45.254082	957.029724	-517.150146	225.018112	575.405823	-446.633118	-105.807755	579.204956	-520.617310	255.317886	87.660301	-518.827881	-144.613068	104.267586	-474.729218	318.064514	1432.594116	-390.838654	-90.180817	1455.007568	-375.557739	116.206566	1456.241333	-392.381470	158.033600	1749.524414	-515.879761	413.679810	1158.265747	-428.698761	-222.054688	1200.838501	-412.042633	362.542938	858.275391	-317.710266	-163.082474	895.116211	-401.887634	87.687698	1053.418213	544.207886	29.634365	899.578918	535.721863	225.467926
-431.776917	216.693161	955.098328	-417.475433	-45.272243	957.064392	-517.121521	225.003403	575.399475	-446.658569	-105.817879	579.228699	-520.568237	255.307617	87.652008	-518.832947	-144.602982	104.272217	-474.663330	318.065002	1432.617676	-390.768494	-90.166321	1455.033691	-375.465759	116.197723	1456.270630	-392.220978	158.073532	1749.517578	-515.807617	413.687866	1158.283691	-428.537842	-222.132202	1200.902832	-411.955536	362.532166	858.288574	-317.572174	-163.156250	895.189392	-401.870331	87.683449	1053.437866	544.218994	29.629387	899.575500	535.748657	225.402527
-431.759003	216.701721	955.131104	-417.422913	-45.263424	957.052673	-517.126892	225.009369	575.403259	-446.651428	-105.801018	579.263367	-520.570435	255.307678	87.652260	-518.871521	-144.609100	104.287125	-474.595062	318.049652	1432.643677	-390.699005	-90.167511	1455.066284	-375.376740	116.200592	1456.303101	-392.077393	158.099533	1749.526978	-515.755188	413.694916	1158.314697	-428.392822	-222.215317	1200.948975	-411.874664	362.527710	858.329468	-317.442657	-163.230362	895.229309	-401.837677	87.678459	1053.449219	544.200317	29.592875	899.576172	535.759949	225.347458
-431.731171	216.701340	955.170837	-417.378265	-45.210152	957.081787	-517.075684	224.968521	575.410706	-446.631866	-105.751396	579.279358	-520.518311	255.270950	87.643929	-518.868835	-144.615784	104.288094	-474.534668	318.038391	1432.665161	-390.609711	-90.153786	1455.140869	-375.288055	116.206665	1456.334961	-391.934875	158.133728	1749.555664	-515.682556	413.698669	1158.350098	-428.268158	-222.267166	1201.017822	-411.821411	362.573608	858.347473	-317.308624	-163.335770	895.291992	-401.803070	87.702744	1053.484009	544.160767	29.567354	899.601929	535.754028	225.303162
-431.749237	216.704010	955.183960	-417.397125	-45.162796	957.082642	-517.061279	224.952606	575.404968	-446.612183	-105.717308	579.264832	-520.520508	255.270630	87.642380	-518.812683	-144.591843	104.283485	-474.482544	318.046478	1432.689087	-390.514648	-90.150764	1455.145752	-375.221558	116.198288	1456.351929	-391.857330	158.111282	1749.520020	-515.606201	413.718140	1158.380737	-428.273071	-222.121140	1200.990601	-411.745575	362.577545	858.374817	-317.162323	-163.445633	895.324402	-401.814667	87.723816	1053.489502	544.171570	29.520512	899.607910	535.781311	225.284515
-431.754395	216.701172	955.188354	-417.375671	-45.158031	957.070374	-517.063171	224.954376	575.404175	-446.607727	-105.710686	579.265442	-520.517578	255.272827	87.674156	-518.821228	-144.604324	104.286003	-474.532288	317.955566	1432.577759	-390.455933	-90.129471	1455.182739	-375.142914	116.193016	1456.368286	-391.727112	158.131805	1749.533813	-515.542175	413.746674	1158.380371	-428.148346	-222.162247	1201.042114	-411.674286	362.646423	858.389160	-316.990387	-163.570450	895.378357	-401.796631	87.721474	1053.483398	544.146973	29.498573	899.608337	535.789917	225.251953
-431.757965	216.699219	955.192322	-417.362762	-45.105106	957.062439	-517.102539	224.948807	575.399719	-446.627838	-105.735153	579.269409	-520.521912	255.272842	87.674278	-518.854370	-144.616653	104.281593	-474.486420	317.937256	1432.569580	-390.368164	-90.126648	1455.216675	-375.063019	116.216408	1456.363525	-391.591370	158.158661	1749.593384	-515.464905	413.764893	1158.371582	-428.033875	-222.192886	1201.066284	-411.607971	362.688660	858.394775	-316.823242	-163.707336	895.411804	-401.784363	87.744804	1053.479614	544.110596	29.436348	899.601501	535.799377	225.206024
-431.771637	216.698822	955.203674	-417.377014	-45.103935	957.073547	-517.116272	224.956253	575.403259	-446.665466	-105.726883	579.229431	-520.526978	255.268356	87.648582	-518.808472	-144.601883	104.280243	-474.319855	318.041779	1432.711426	-390.283234	-90.128914	1455.234253	-375.002808	116.233231	1456.382690	-391.522400	158.174606	1749.564453	-515.375000	413.769073	1158.410278	-427.903839	-222.229965	1201.118042	-411.521149	362.733704	858.406799	-316.612549	-163.836212	895.473022	-401.784363	87.745796	1053.487549	544.093628	29.400991	899.595581	535.822937	225.153915
-431.732758	216.697327	955.227600	-417.342102	-45.084438	957.061401	-517.142944	224.976578	575.407532	-446.655731	-105.683754	579.229736	-520.487000	255.255371	87.666138	-518.843811	-144.605377	104.269913	-474.264526	318.052307	1432.750366	-390.206177	-90.104660	1455.263062	-374.943207	116.224083	1456.389160	-391.403625	158.190063	1749.576660	-515.296387	413.779388	1158.417480	-427.797028	-222.238495	1201.143921	-411.450073	362.796326	858.408875	-316.413391	-163.982620	895.526245	-401.743408	87.741409	1053.492798	544.083740	29.349325	899.595215	535.869934	225.106003
-431.758209	216.652756	955.236694	-417.351807	-45.031654	957.058655	-516.985901	224.756104	575.366577	-446.619110	-105.636002	579.227844	-520.414612	255.259338	87.637573	-518.824036	-144.595215	104.255119	-474.187805	318.077118	1432.758179	-390.130951	-90.090027	1455.281494	-374.872620	116.251610	1456.399536	-391.282104	158.198776	1749.605225	-515.204468	413.785736	1158.429321	-427.676270	-222.268677	1201.191895	-411.360718	362.844177	858.418457	-316.251495	-164.121933	895.576782	-401.744690	87.744080	1053.492188	544.089783	29.363483	899.601318	535.873901	225.123581
-431.702271	216.645279	955.293518	-417.268463	-45.037979	957.086304	-516.942566	224.705795	575.351868	-446.661163	-105.673927	579.257813	-520.345947	255.270599	87.680954	-518.803589	-144.580505	104.267555	-474.246490	317.990082	1432.652710	-390.061127	-90.079796	1455.326050	-374.822540	116.266006	1456.411377	-391.151581	158.212540	1749.629639	-515.146545	413.866150	1158.428833	-427.516846	-222.331284	1201.259277	-411.270264	362.906555	858.435181	-316.076385	-164.231216	895.621277	-401.690155	87.727898	1053.538208	544.054077	29.286673	899.616394	535.901489	225.047058
-431.719086	216.588089	955.299744	-417.282440	-44.984482	957.086487	-516.864502	224.621826	575.322998	-446.657562	-105.627480	579.218262	-520.295227	255.255402	87.674858	-518.817505	-144.589737	104.269188	-474.102386	318.088562	1432.791748	-389.991852	-90.053856	1455.354614	-374.767365	116.263840	1456.402588	-390.964172	158.274094	1749.689819	-515.066589	413.843719	1158.460083	-427.396851	-222.370117	1201.293457	-411.180328	362.963593	858.452881	-315.877625	-164.372391	895.667664	-401.687683	87.725830	1053.537109	544.075745	29.263901	899.626465	535.935486	225.009811
-431.699768	216.522858	955.328308	-417.186707	-45.002769	957.111938	-516.823242	224.576874	575.306213	-446.623566	-105.554657	579.232788	-520.273987	255.251099	87.638618	-518.774841	-144.575516	104.245026	-474.137909	318.027863	1432.681152	-389.913727	-90.047302	1455.393188	-374.741547	116.280525	1456.395020	-390.820007	158.290390	1749.715820	-515.011658	413.880066	1158.480713	-427.235687	-222.423691	1201.364990	-411.107605	363.055267	858.473755	-315.661346	-164.488708	895.751343	-401.632446	87.689804	1053.564575	544.056152	29.205353	899.625732	535.956482	224.969193
-431.685974	216.544601	955.366272	-417.194397	-44.925800	957.107239	-516.502747	224.242172	575.231140	-446.627563	-105.575584	579.226990	-520.065063	255.241287	87.600067	-518.769653	-144.583160	104.249199	-474.074036	318.034180	1432.694336	-389.868774	-90.054581	1455.412720	-374.697632	116.304970	1456.387207	-390.681427	158.287888	1749.735840	-514.962952	413.914734	1158.491089	-426.995728	-222.613693	1201.468628	-411.039185	363.103943	858.494385	-315.477234	-164.648529	895.816528	-401.624542	87.722069	1053.580444	544.016907	29.188913	899.622559	535.951355	224.931107
-431.684967	216.474213	955.363037	-417.150513	-44.932873	957.100037	-516.491638	224.241348	575.211121	-446.622864	-105.615311	579.255066	-520.042847	255.231842	87.617638	-518.804260	-144.599991	104.255814	-473.894684	318.156128	1432.868164	-389.802612	-90.052231	1455.451782	-374.637421	116.308167	1456.370361	-390.553619	158.288605	1749.758789	-514.890320	413.927399	1158.543945	-426.865631	-222.670532	1201.538208	-410.969391	363.192688	858.500427	-315.284851	-164.784821	895.896118	-401.585663	87.686958	1053.571289	544.003418	29.148680	899.622620	535.981445	224.890518
-431.635773	216.417664	955.389343	-417.057983	-44.898182	957.110413	-516.474487	224.221008	575.191589	-446.568573	-105.557060	579.238220	-520.042908	255.218979	87.590324	-518.798462	-144.598343	104.250809	-473.955170	318.084839	1432.751953	-389.758484	-90.024414	1455.504272	-374.580505	116.294266	1456.363281	-390.416901	158.278839	1749.780762	-514.846924	414.011475	1158.539551	-426.693451	-222.725800	1201.606079	-410.896851	363.249786	858.557129	-315.100464	-164.902252	895.938965	-401.528656	87.673798	1053.592896	543.961426	29.083637	899.615967	535.982422	224.862549
-431.635254	216.398911	955.417908	-417.025970	-44.848492	957.099670	-516.471802	224.271637	575.188965	-446.584839	-105.637802	579.262390	-520.027100	255.216125	87.613464	-518.832031	-144.609009	104.270920	-473.909851	318.077637	1432.771973	-389.736359	-90.030914	1455.546509	-374.547394	116.310600	1456.362183	-390.290771	158.287445	1749.792603	-514.806580	414.067596	1158.586792	-426.564972	-222.771027	1201.684814	-410.811310	363.326202	858.581726	-314.904907	-165.007248	896.002441	-401.501007	87.678482	1053.599365	543.946838	29.052103	899.612061	535.991699	224.827255
-431.586884	216.347122	955.454895	-416.962921	-44.838680	957.134094	-516.392334	224.220825	575.187805	-446.566620	-105.643356	579.285095	-519.994568	255.199707	87.618896	-518.800781	-144.596024	104.279953	-473.853363	318.084686	1432.800659	-389.706360	-90.003754	1455.573120	-374.510651	116.304451	1456.333130	-390.151154	158.284576	1749.815430	-514.748718	414.131989	1158.623901	-426.531342	-222.673355	1201.659668	-410.751099	363.392548	858.634644	-314.704407	-165.116150	896.057800	-401.449066	87.658081	1053.635986	543.926880	29.023918	899.613708	535.996765	224.793106
-431.539764	216.345459	955.480713	-416.902313	-44.795685	957.154419	-516.353455	224.198975	575.198425	-446.557587	-105.595650	579.262756	-520.002136	255.201981	87.635719	-518.688782	-144.546906	104.281281	-473.675140	318.188141	1432.975830	-389.629333	-90.010185	1455.623779	-374.481476	116.298355	1456.312744	-390.023621	158.284866	1749.830200	-514.676208	414.168518	1158.692383	-426.448242	-222.705978	1201.698364	-410.674316	363.461578	858.684998	-314.495880	-165.222839	896.140442	-401.393890	87.678284	1053.658691	543.887512	28.953381	899.592529	536.012085	224.766968
-431.472443	216.303207	955.495239	-416.791534	-44.809017	957.176331	-516.348694	224.221191	575.200256	-446.521545	-105.544273	579.299194	-519.988098	255.217590	87.634918	-518.689819	-144.543335	104.282715	-473.748383	318.095184	1432.867676	-389.608856	-90.004387	1455.654785	-374.478821	116.301323	1456.306885	-389.883942	158.288086	1749.835815	-514.635681	414.249420	1158.717407	-426.315094	-222.734528	1201.756104	-410.596954	363.546722	858.715210	-314.261536	-165.342163	896.228882	-401.312073	87.656860	1053.678467	543.886963	28.957241	899.604858	536.018066	224.743073
-431.441559	216.341782	955.531006	-416.770355	-44.742783	957.163574	-516.374207	224.298965	575.213074	-446.510345	-105.502625	579.333862	-520.024231	255.217789	87.635689	-518.677124	-144.539215	104.277206	-473.621460	318.186554	1433.014282	-389.600494	-89.991455	1455.669800	-374.482574	116.304802	1456.286377	-389.782043	158.264069	1749.802490	-514.569946	414.285889	1158.765991	-426.235291	-222.794556	1201.779785	-410.549408	363.654388	858.752991	-314.033691	-165.443665	896.310486	-401.276489	87.691025	1053.688110	543.838867	28.888849	899.600281	536.033142	224.683578
-431.396484	216.267303	955.525208	-416.670715	-44.764969	957.182251	-516.333862	224.245117	575.177917	-446.507263	-105.414276	579.321899	-519.991028	255.190399	87.622414	-518.697693	-144.532806	104.275726	-473.617798	318.188538	1433.036499	-389.625427	-89.984230	1455.679443	-374.484100	116.287300	1456.281616	-389.621002	158.285568	1749.812622	-514.511414	414.342499	1158.782715	-426.162231	-222.835220	1201.790161	-410.475891	363.727112	858.782898	-313.859772	-165.525879	896.374146	-401.207550	87.656784	1053.695068	543.793823	28.856314	899.593994	536.019531	224.683960
-431.340698	216.243668	955.541504	-416.587006	-44.733582	957.203674	-516.299927	224.221909	575.194519	-446.517365	-105.383415	579.364868	-519.979248	255.188644	87.620377	-518.654724	-144.500259	104.274612	-473.608826	318.182037	1433.065430	-389.629089	-90.013657	1455.708984	-374.515686	116.267914	1456.256348	-389.448944	158.316696	1749.811401	-514.463135	414.408569	1158.835083	-426.088806	-222.878723	1201.827393	-410.416809	363.825226	858.799683	-313.655304	-165.590607	896.426880	-401.136932	87.665482	1053.713623	543.716614	28.810682	899.579285	535.987244	224.646576
-431.303497	216.245743	955.537354	-416.535461	-44.712944	957.186951	-516.258484	224.184845	575.192444	-446.611603	-105.434151	579.359619	-519.945374	255.172806	87.625854	-518.694580	-144.497940	104.277245	-473.746887	318.059174	1432.967651	-389.646057	-90.011536	1455.691772	-374.554840	116.245438	1456.244019	-389.258789	158.357208	1749.809082	-514.436584	414.477631	1158.842163	-426.052368	-222.917084	1201.823608	-410.370270	363.933929	858.848938	-313.495178	-165.647888	896.453491	-401.080566	87.674202	1053.700439	543.680603	28.739456	899.574341	535.984619	224.603622
-431.229614	216.309265	955.583069	-416.470917	-44.688103	957.182373	-516.280212	224.216171	575.223938	-446.595673	-105.392807	579.372498	-519.991455	255.177673	87.629272	-518.666748	-144.487427	104.268135	-473.671967	318.159515	1433.113281	-389.686768	-90.040207	1455.708008	-374.584930	116.236710	1456.262817	-389.052612	158.417969	1749.788330	-514.376343	414.475189	1158.887085	-425.975128	-223.270294	1201.865479	-410.298218	364.043488	858.878479	-313.342773	-165.711502	896.486450	-401.001862	87.699028	1053.719116	543.635132	28.724283	899.565063	535.978821	224.606720
-431.175171	216.288696	955.582947	-416.372345	-44.670448	957.191467	-516.246216	224.174042	575.198669	-446.554352	-105.310814	579.368103	-519.961426	255.177460	87.631943	-518.642090	-144.488602	104.239090	-473.685394	318.153778	1433.142700	-389.746490	-90.058426	1455.704224	-374.623138	116.208694	1456.274536	-388.831696	158.485443	1749.733643	-514.344666	414.510986	1158.916992	-425.957825	-223.361908	1201.854126	-410.219635	364.137939	858.915710	-313.151062	-165.763336	896.535278	-400.921173	87.705399	1053.722534	543.585449	28.681299	899.558167	535.954712	224.583374
-431.107483	216.261505	955.575073	-416.279327	-44.684662	957.210388	-516.201172	224.164352	575.199280	-446.567413	-105.331825	579.413086	-519.931824	255.175583	87.663300	-518.661804	-144.508377	104.239967	-473.713806	318.141541	1433.157471	-389.826721	-90.082909	1455.681641	-374.661469	116.174286	1456.273804	-388.597595	158.568405	1749.679443	-514.334290	414.521118	1158.945801	-426.000610	-223.472717	1201.813110	-410.151184	364.274933	858.939026	-312.988647	-165.824692	896.547913	-400.846497	87.696671	1053.729126	543.550659	28.652611	899.565247	535.946289	224.574753
-431.054596	216.307938	955.587585	-416.210449	-44.678951	957.199280	-516.176147	224.195251	575.199463	-446.522003	-105.289467	579.406006	-519.939880	255.180023	87.660995	-518.638916	-144.473511	104.259979	-473.746399	318.118713	1433.182495	-389.892822	-90.117805	1455.685669	-374.702698	116.163269	1456.261108	-388.273010	158.735626	1749.669678	-514.316772	414.544189	1158.970703	-426.018707	-223.107422	1201.714111	-410.082001	364.375488	858.975098	-312.830200	-165.863068	896.566711	-400.781860	87.715263	1053.729126	543.376221	28.754484	899.532227	535.624084	225.123154
-430.979248	216.318558	955.614014	-416.114929	-44.632233	957.207886	-516.093933	224.175705	575.196716	-446.544739	-105.308716	579.403259	-519.918213	255.177582	87.659416	-518.684143	-144.479370	104.276062	-473.879578	318.010010	1433.057495	-389.962585	-90.146034	1455.671997	-374.743896	116.141953	1456.270630	-388.063446	158.809601	1749.554565	-514.332153	414.575317	1158.969849	-425.939972	-222.995499	1201.717407	-410.007294	364.461731	859.005432	-312.679688	-165.897308	896.592896	-400.712128	87.738419	1053.750366	543.332275	28.731886	899.532959	535.580383	225.130661
-430.943451	216.310257	955.626526	-416.077759	-44.617470	957.195190	-516.066101	224.190353	575.228577	-446.493439	-105.338623	579.433838	-519.900452	255.189957	87.657173	-518.699585	-144.503204	104.289009	-473.906555	317.978088	1433.079346	-390.049805	-90.178741	1455.653198	-374.775726	116.101997	1456.269531	-387.762756	158.939514	1749.476074	-514.347412	414.555054	1158.986328	-425.960297	-223.464340	1201.694946	-409.948700	364.561859	859.041138	-312.557159	-165.908188	896.608459	-400.672119	87.732735	1053.749634	543.282776	28.673330	899.560242	535.543945	225.082031
-430.868011	216.360519	955.637085	-415.984619	-44.574928	957.202515	-516.064087	224.272263	575.210938	-446.370911	-105.253319	579.402283	-519.906128	255.167267	87.664711	-518.576477	-144.455200	104.282860	-473.930603	317.959839	1433.103271	-390.133148	-90.225304	1455.634277	-374.809753	116.057198	1456.276001	-387.460144	159.094940	1749.385254	-514.341736	414.535370	1159.029297	-426.010834	-223.134338	1201.635986	-409.890045	364.641785	859.094421	-312.421661	-165.927109	896.596191	-400.601105	87.778694	1053.761719	543.266785	28.621447	899.571167	535.516174	225.035568
-430.828003	216.362183	955.657349	-415.944489	-44.557003	957.189514	-516.011414	224.287628	575.239868	-446.368439	-105.259720	579.379639	-519.939148	255.171875	87.685150	-518.644592	-144.468948	104.301575	-473.954681	317.939270	1433.129639	-390.198395	-90.269371	1455.638428	-374.860382	116.014503	1456.284790	-387.089539	159.320465	1749.305054	-514.343323	414.537109	1159.062500	-425.974121	-223.441696	1201.598145	-409.837799	364.728088	859.129578	-312.322296	-165.903305	896.608521	-400.559723	87.776283	1053.765259	543.207581	28.584734	899.559326	535.450745	225.040512
-430.734650	216.416336	955.674561	-415.850220	-44.534805	957.158020	-515.966064	224.347687	575.254456	-446.278595	-105.231491	579.390198	-519.920105	255.171936	87.678940	-518.574829	-144.450134	104.298347	-473.995148	317.895386	1433.140869	-390.270630	-90.289948	1455.624146	-374.887878	115.987022	1456.269409	-386.796875	159.437180	1749.102661	-514.359070	414.536896	1159.076660	-425.960205	-223.408707	1201.563354	-409.792480	364.788940	859.164429	-312.236298	-165.889282	896.606079	-400.489197	87.794830	1053.764038	543.193420	28.542343	899.558777	535.417236	225.037064
-430.700867	216.431351	955.683105	-415.833771	-44.469997	957.134216	-515.898682	224.375961	575.242065	-446.231659	-105.263153	579.362671	-519.903015	255.170929	87.700294	-518.595215	-144.444092	104.328766	-474.034790	317.860870	1433.146606	-390.329620	-90.332375	1455.596191	-374.916443	115.958466	1456.268555	-386.462738	159.602341	1748.927856	-514.362610	414.567719	1159.102173	-426.036194	-223.460678	1201.492554	-409.749084	364.844604	859.174500	-312.145386	-165.806625	896.588013	-400.462860	87.821594	1053.756348	543.128784	28.458258	899.549744	535.322815	225.010498
-430.664032	216.444885	955.695801	-415.759216	-44.462193	957.109924	-515.787292	224.357483	575.222412	-446.230621	-105.269325	579.351013	-519.848267	255.195511	87.693207	-518.623596	-144.452408	104.344139	-474.071136	317.841248	1433.142090	-390.388641	-90.380135	1455.587769	-374.957611	115.922844	1456.267334	-386.090546	159.775269	1748.768555	-514.370178	414.552338	1159.107666	-426.037842	-223.350723	1201.445435	-409.718903	364.922180	859.190247	-312.089508	-165.767456	896.576599	-400.418793	87.821083	1053.753418	543.105896	28.415277	899.548889	535.273560	224.995697
-430.615021	216.493683	955.708801	-415.703461	-44.466389	957.099426	-515.824951	224.510330	575.278503	-446.100342	-105.191238	579.371765	-519.955383	255.208923	87.726097	-518.601685	-144.440689	104.337822	-474.110931	317.815399	1433.178589	-390.448914	-90.409058	1455.564697	-374.996124	115.889755	1456.263062	-385.651184	160.024979	1748.662476	-514.366699	414.568817	1159.130249	-426.112854	-223.352844	1201.354736	-409.675140	364.982361	859.200989	-312.025604	-165.693848	896.559937	-400.373657	87.834435	1053.756592	543.047668	28.375128	899.547913	535.169495	224.956375
-430.536041	216.475464	955.713806	-415.619446	-44.460079	957.118286	-515.570007	224.316742	575.211365	-446.046814	-105.200272	579.344849	-519.824707	255.178070	87.724739	-518.581116	-144.420197	104.343124	-474.161865	317.775452	1433.152710	-390.509796	-90.447510	1455.531616	-375.044739	115.861198	1456.237793	-385.274841	160.221024	1748.495850	-514.370667	414.590851	1159.134033	-426.149292	-223.157364	1201.286621	-409.668549	365.023651	859.209717	-311.959198	-165.597336	896.542725	-400.313202	87.833076	1053.773315	542.978394	28.309429	899.543152	534.893555	225.116348
-430.483490	216.524353	955.732605	-415.573181	-44.393166	957.091797	-515.693787	224.527634	575.289795	-446.003326	-105.176285	579.328430	-519.960815	255.175873	87.730087	-518.554504	-144.430969	104.348541	-474.076935	317.836609	1433.291016	-390.566223	-90.495613	1455.490356	-375.075195	115.812119	1456.223022	-384.960388	160.367798	1748.281616	-514.350403	414.580872	1159.151855	-426.190430	-223.000092	1201.233887	-409.652374	365.046600	859.222229	-311.924042	-165.485336	896.522034	-400.273041	87.873123	1053.771973	542.969055	28.218512	899.544434	535.016418	224.870850
-430.424622	216.566406	955.748535	-415.537415	-44.381016	957.075439	-515.620911	224.586014	575.271301	-445.974823	-105.151840	579.355164	-519.967163	255.175919	87.735359	-518.583191	-144.410034	104.363579	-474.098083	317.811340	1433.278809	-390.626556	-90.534309	1455.459351	-375.105774	115.774002	1456.197144	-384.502106	160.634995	1748.210205	-514.332642	414.604584	1159.156982	-426.210541	-222.773956	1201.182251	-409.651367	365.070343	859.220642	-311.787628	-165.258911	896.555176	-400.234528	87.885460	1053.774170	542.905273	28.154270	899.560486	534.896240	224.873917
-430.395508	216.549759	955.744507	-415.465118	-44.385620	957.053833	-515.558594	224.585068	575.261902	-445.947784	-105.151268	579.356079	-519.962585	255.174988	87.735504	-518.533569	-144.391861	104.344711	-474.138672	317.778992	1433.261353	-390.706421	-90.579475	1455.416870	-375.129669	115.743477	1456.162964	-384.130951	160.848480	1748.058716	-514.331665	414.632660	1159.159424	-426.329865	-222.727081	1201.103027	-409.659088	365.088928	859.203918	-311.903595	-165.250214	896.468567	-400.190704	87.871750	1053.762939	542.884338	28.095190	899.543030	534.799377	224.902008
-430.368896	216.621368	955.744995	-415.508911	-44.287277	957.003723	-515.461304	224.606140	575.269653	-445.927094	-105.136497	579.318237	-519.958008	255.174194	87.738197	-518.530701	-144.377350	104.367973	-474.161438	317.744293	1433.222656	-390.771606	-90.635437	1455.390747	-375.147064	115.705963	1456.135498	-383.843567	160.990402	1747.838135	-514.326416	414.662170	1159.137573	-426.412476	-222.649017	1201.039673	-409.660522	365.124695	859.187012	-311.795776	-165.013763	896.504456	-400.190552	87.932396	1053.736572	542.832642	28.060087	899.543152	534.743774	224.833282
-430.351410	216.633255	955.726746	-415.494965	-44.266399	956.984985	-515.397522	224.688843	575.275391	-445.901337	-105.136192	579.276917	-519.984375	255.191772	87.772514	-518.516235	-144.369797	104.368736	-474.197968	317.722382	1433.199341	-390.841553	-90.666344	1455.376343	-375.156982	115.668915	1456.107300	-383.542938	161.184692	1747.633179	-514.333008	414.666992	1159.120117	-426.530334	-222.618835	1200.972168	-409.687347	365.152771	859.172485	-311.927887	-164.967697	896.417664	-400.181305	87.947975	1053.719604	542.793274	28.009447	899.521423	534.703186	224.773422
-430.304626	216.679855	955.740295	-415.450317	-44.263290	956.985168	-515.312378	224.691696	575.266235	-445.892273	-105.128220	579.297485	-519.989258	255.207367	87.770538	-518.542297	-144.382202	104.339439	-474.185547	317.729767	1433.200806	-390.919861	-90.707893	1455.333374	-375.154449	115.640343	1456.089355	-383.145691	161.442596	1747.517944	-514.334167	414.668854	1159.123779	-426.696869	-222.646088	1200.896240	-409.703156	365.135040	859.159668	-311.971588	-164.827133	896.409058	-400.143555	87.966911	1053.728394	542.774841	27.950701	899.543823	534.700073	224.688049
-430.288208	216.667938	955.736450	-415.416107	-44.219460	957.002136	-515.245483	224.703491	575.250305	-445.831268	-105.101570	579.311096	-519.980957	255.193924	87.763863	-518.511047	-144.362610	104.374413	-474.196808	317.689728	1433.186523	-391.028076	-90.745277	1455.304199	-375.164703	115.609962	1456.072510	-382.890594	161.571564	1747.290894	-514.353943	414.665222	1159.119019	-426.726807	-222.503906	1200.857056	-409.750000	365.135193	859.149414	-312.049072	-164.697998	896.376343	-400.129333	87.991966	1053.737427	542.746765	27.890387	899.550110	534.648315	224.641541
-430.261536	216.688354	955.753052	-415.384155	-44.217243	956.988892	-515.180603	224.732376	575.283936	-445.831207	-105.104103	579.304260	-520.012085	255.196899	87.767410	-518.540405	-144.374939	104.378441	-474.212280	317.664490	1433.173462	-391.097137	-90.781273	1455.263062	-375.178162	115.575134	1456.042847	-382.597473	161.742844	1747.109375	-514.363647	414.666443	1159.098877	-426.871338	-222.646957	1200.757324	-409.790314	365.125824	859.130005	-312.077881	-164.515259	896.373047	-400.108215	87.992004	1053.741211	542.692078	27.855270	899.524963	534.588196	224.652420
-430.221771	216.707214	955.745117	-415.370331	-44.209652	956.980957	-515.096375	224.743088	575.257324	-445.821411	-105.112564	579.289734	-519.973755	255.198013	87.761826	-518.557373	-144.385834	104.378769	-474.184448	317.662903	1433.175293	-391.179901	-90.808708	1455.214233	-375.188477	115.533279	1456.026855	-382.284210	161.949020	1746.954834	-514.379089	414.645996	1159.094727	-426.906189	-222.457993	1200.727295	-409.852966	365.078766	859.131897	-312.223999	-164.440811	896.310120	-400.090302	88.002403	1053.735352	542.646790	27.777075	899.540771	534.557617	224.571014
-430.194336	216.741913	955.751770	-415.346527	-44.266125	956.990112	-515.047852	224.763474	575.267334	-445.791840	-105.116150	579.318542	-519.996643	255.205368	87.790565	-518.545410	-144.379364	104.379959	-474.176392	317.656342	1433.185913	-391.247131	-90.842148	1455.167603	-375.172699	115.520325	1455.998291	-381.959961	162.153305	1746.791504	-514.411438	414.618591	1159.087280	-426.979004	-222.449524	1200.653564	-409.917053	365.070709	859.114380	-312.310760	-164.334152	896.270020	-400.075623	87.990898	1053.745850	542.600281	27.710602	899.528320	534.524048	224.538315
-430.210571	216.764542	955.753967	-415.397400	-44.243435	956.958740	-514.996521	224.818176	575.264893	-445.776978	-105.113274	579.312256	-519.980774	255.218155	87.792381	-518.539917	-144.372177	104.382713	-474.156311	317.630280	1433.179932	-391.292328	-90.869934	1455.144409	-375.186066	115.478127	1455.980835	-381.649567	162.340912	1746.625000	-514.428040	414.585205	1159.108032	-427.046783	-222.410202	1200.607544	-410.005493	365.047699	859.112671	-312.394623	-164.221481	896.238403	-400.098816	87.998627	1053.729126	542.562012	27.659216	899.517639	534.493164	224.497177
-430.211029	216.766037	955.752319	-415.401642	-44.238968	956.954407	-514.935730	224.859924	575.250183	-445.750061	-105.076103	579.302734	-519.988098	255.219360	87.808289	-518.520020	-144.368134	104.374451	-474.150818	317.617004	1433.190552	-391.358154	-90.912979	1455.119629	-375.203461	115.446373	1455.972046	-381.342194	162.522400	1746.461304	-514.424133	414.585968	1159.118286	-427.115540	-222.388550	1200.574829	-410.082855	365.002045	859.095154	-312.488983	-164.098923	896.199524	-400.101929	88.000244	1053.726318	542.524414	27.620903	899.505554	534.430359	224.464020
-430.202026	216.773087	955.740479	-415.398956	-44.241119	956.953430	-514.867188	224.880127	575.247070	-445.775543	-105.098312	579.318909	-519.990662	255.214584	87.784866	-518.506287	-144.333984	104.371445	-474.140533	317.598724	1433.200195	-391.408875	-90.946098	1455.079956	-375.192657	115.423592	1455.961670	-380.960693	162.766342	1746.366211	-514.446045	414.557861	1159.124512	-427.237762	-222.339691	1200.497559	-410.189392	364.966675	859.083130	-312.629883	-163.981567	896.147644	-400.096283	88.006119	1053.719849	542.507629	27.560486	899.492432	534.435791	224.442017
-430.195831	216.803726	955.759888	-415.475250	-44.203598	956.927856	-514.825439	224.918488	575.241394	-445.841400	-105.140297	579.294983	-520.026184	255.223175	87.814690	-518.546509	-144.346924	104.380264	-474.238983	317.462006	1433.062378	-391.458710	-90.989006	1455.064209	-375.210297	115.384064	1455.926392	-380.755951	162.850632	1746.138428	-514.471558	414.592926	1159.123047	-427.353302	-222.329529	1200.440674	-410.300293	364.906860	859.070923	-312.776978	-163.863785	896.110840	-400.137390	88.015961	1053.718628	542.435181	27.513403	899.475342	534.381409	224.397263
-430.160004	216.850037	955.753662	-415.453217	-44.238228	956.924927	-514.767578	224.936935	575.263550	-445.821259	-105.082558	579.320251	-520.019165	255.206467	87.803612	-518.509033	-144.348770	104.369850	-474.229401	317.443268	1433.062744	-391.489288	-91.007751	1455.053833	-375.198853	115.347488	1455.909790	-380.372833	163.083786	1746.082275	-514.476746	414.605835	1159.128052	-427.574066	-222.178162	1200.338013	-410.407349	364.867126	859.046692	-312.925018	-163.801376	896.046936	-400.119385	88.020706	1053.716675	542.386780	27.468266	899.458618	534.331299	224.401077
-430.154022	216.836121	955.767761	-415.456940	-44.250950	956.933899	-514.700195	224.954239	575.242920	-445.826080	-105.031700	579.288940	-519.999023	255.213318	87.804581	-518.515869	-144.333221	104.357506	-474.218018	317.406006	1433.053833	-391.516388	-91.032394	1455.014038	-375.216797	115.314148	1455.886841	-380.231262	163.124939	1745.827759	-514.486755	414.607330	1159.134399	-427.675049	-222.136093	1200.300171	-410.518494	364.792572	859.026672	-312.994690	-163.615479	896.047913	-400.122650	88.004379	1053.729248	542.349060	27.417007	899.436218	534.292419	224.394699
-430.140930	216.847961	955.741150	-415.466339	-44.290413	956.948303	-514.661072	224.976364	575.253296	-445.897186	-105.078094	579.339539	-520.023499	255.216507	87.807640	-518.579224	-144.341309	104.358383	-474.229248	317.399536	1433.060547	-391.572937	-91.078278	1454.969604	-375.220673	115.297081	1455.854736	-379.896545	163.328552	1745.757324	-514.508118	414.610718	1159.122070	-427.783691	-222.119125	1200.269043	-410.640564	364.723358	858.996399	-313.117798	-163.480560	896.009583	-400.119934	88.003632	1053.722778	542.291077	27.360771	899.435547	534.238037	224.323471
-430.132355	216.883713	955.755188	-415.529144	-44.267006	956.919189	-514.650513	225.017822	575.273987	-445.882050	-105.065102	579.298157	-520.016052	255.212387	87.809914	-518.529968	-144.321548	104.348541	-474.102692	317.515106	1433.179321	-391.621368	-91.101089	1454.935791	-375.234161	115.254944	1455.831421	-379.650635	163.443420	1745.635254	-514.518982	414.578522	1159.154541	-427.925690	-222.078247	1200.202637	-410.736023	364.654419	858.948425	-313.279358	-163.395554	895.980896	-400.142853	88.011078	1053.714600	542.263794	27.336632	899.411865	534.232300	224.295898
-430.123474	216.867462	955.752808	-415.533020	-44.323296	956.931946	-514.590149	225.005203	575.270142	-445.908051	-105.089455	579.333984	-519.981201	255.211853	87.814804	-518.561035	-144.327759	104.345856	-474.196777	317.371277	1433.024292	-391.637085	-91.125191	1454.913818	-375.243896	115.261520	1455.797729	-379.529175	163.428696	1745.479492	-514.545044	414.597900	1159.097168	-428.053131	-222.093979	1200.189331	-410.830780	364.555695	858.925903	-313.621429	-163.497147	895.826416	-400.139771	87.979088	1053.719604	542.221069	27.292492	899.405823	534.194824	224.230927
-430.159088	216.847275	955.743958	-415.608521	-44.317795	956.917786	-514.406189	224.846405	575.214050	-445.969574	-105.108688	579.294678	-519.874756	255.199997	87.800957	-518.560242	-144.331711	104.353920	-474.194855	317.388855	1432.975708	-391.656403	-91.130951	1454.901123	-375.258698	115.253441	1455.770508	-379.227905	163.579346	1745.506836	-514.575317	414.630280	1159.078613	-428.176392	-222.045654	1200.177124	-410.959747	364.472290	858.887085	-313.814606	-163.484360	895.778259	-400.185394	87.967010	1053.705811	542.175476	27.241558	899.390381	534.147461	224.201324
-430.126709	216.857498	955.749634	-415.620270	-44.357433	956.923889	-514.386536	224.827194	575.214600	-445.950562	-105.073189	579.315552	-519.882141	255.214157	87.790665	-518.537231	-144.317520	104.340820	-474.170380	317.401123	1432.965088	-391.716675	-91.122810	1454.870117	-375.253082	115.232140	1455.728638	-379.167938	163.506790	1745.371582	-514.610657	414.590851	1159.052734	-428.176086	-222.229538	1200.217651	-411.068665	364.419983	858.831970	-314.026825	-163.496658	895.755737	-400.182190	87.947906	1053.713501	542.100891	27.218678	899.382263	534.056030	224.218231
-430.131958	216.873291	955.756348	-415.679749	-44.323120	956.902039	-514.367004	224.846634	575.203674	-445.973541	-105.083755	579.316406	-519.879761	255.213943	87.792374	-518.580872	-144.329575	104.347534	-474.162201	317.418365	1432.912476	-391.763275	-91.138344	1454.837524	-375.258575	115.238792	1455.704834	-379.034515	163.514008	1745.315308	-514.673462	414.582153	1159.029419	-428.276917	-222.244019	1200.208252	-411.195709	364.336639	858.803772	-314.228424	-163.494446	895.700317	-400.205658	87.958229	1053.704102	542.066345	27.194008	899.390503	534.022644	224.160706
-430.143158	216.824310	955.739014	-415.727692	-44.324863	956.915100	-514.679504	225.122345	575.271423	-445.985504	-105.100410	579.312195	-520.089661	255.251419	87.808105	-518.554199	-144.344864	104.339066	-474.119263	317.427368	1432.865112	-391.793365	-91.135735	1454.807495	-375.248322	115.229004	1455.662964	-378.952728	163.497650	1745.271729	-514.728271	414.545776	1158.995483	-428.414612	-222.232712	1200.192383	-411.315521	364.266296	858.738770	-314.427551	-163.553177	895.643799	-400.236816	87.941223	1053.702148	542.016113	27.154236	899.384155	533.972290	224.123199
-430.136200	216.824036	955.732666	-415.733795	-44.366119	956.922058	-514.499390	224.933640	575.228271	-445.983398	-105.103439	579.299072	-519.966492	255.237411	87.791176	-518.524109	-144.333542	104.330902	-473.928619	317.550354	1432.981445	-391.834991	-91.135406	1454.765869	-375.253784	115.232758	1455.611084	-378.915009	163.473694	1745.275757	-514.769409	414.494110	1158.998901	-428.561157	-222.230942	1200.150146	-411.454712	364.171478	858.674133	-314.643250	-163.598938	895.589050	-400.234711	87.924110	1053.702026	541.943420	27.114447	899.372375	533.893311	224.085846
-430.139038	216.772263	955.711975	-415.760590	-44.378048	956.933533	-514.651611	225.076660	575.253113	-446.056488	-105.116432	579.293518	-520.050781	255.246933	87.803619	-518.574097	-144.365295	104.340485	-473.884918	317.566071	1432.948975	-391.875488	-91.141098	1454.740601	-375.228851	115.219452	1455.596436	-378.931580	163.424942	1745.290527	-514.828430	414.464722	1158.966675	-428.723999	-222.200989	1200.103027	-411.581818	364.090607	858.625183	-314.843079	-163.652420	895.516235	-400.256439	87.902031	1053.698853	541.887878	27.060455	899.353027	533.837036	224.023743
-430.130341	216.802383	955.725464	-415.824829	-44.354622	956.910645	-514.722839	225.082977	575.248779	-446.069977	-105.151253	579.279175	-520.098450	255.233109	87.768898	-518.522644	-144.367249	104.331039	-473.801880	317.582581	1432.925293	-391.914368	-91.129944	1454.713135	-375.208710	115.219048	1455.566040	-378.981995	163.373917	1745.330444	-514.883118	414.421051	1158.935303	-428.895081	-222.175583	1200.086304	-411.708832	363.985107	858.593323	-315.010010	-163.712845	895.491455	-400.272369	87.909500	1053.691772	541.855469	27.086866	899.352783	533.777466	224.017792
-430.139526	216.769211	955.718079	-415.880737	-44.352482	956.923279	-514.747375	225.045517	575.254150	-446.095886	-105.107384	579.303650	-520.154053	255.226883	87.788033	-518.594543	-144.375229	104.306610	-473.839783	317.516296	1432.755615	-391.910370	-91.133415	1454.710205	-375.201111	115.211853	1455.552490	-379.105469	163.302460	1745.348145	-514.926453	414.412537	1158.902344	-429.065887	-222.161026	1200.088623	-411.858643	363.924286	858.536255	-315.220581	-163.799850	895.451904	-400.304871	87.897621	1053.694214	541.900635	26.878731	899.353455	533.995117	223.195236
-430.178558	216.689529	955.677551	-415.908691	-44.431618	956.952881	-514.771545	225.012375	575.246582	-446.121368	-105.103516	579.307129	-520.121338	255.239471	87.754440	-518.540527	-144.359467	104.294456	-473.641968	317.624695	1432.883667	-391.923828	-91.137932	1454.700928	-375.179596	115.215973	1455.529297	-379.154663	163.335495	1745.490601	-514.950012	414.362488	1158.912231	-429.217468	-222.100693	1200.093750	-412.019989	363.800659	858.487610	-315.196564	-163.732956	895.527771	-400.326019	87.845993	1053.685425	541.726685	26.985704	899.325012	533.666199	223.915787
-430.208038	216.713364	955.684143	-415.986908	-44.403767	956.925476	-514.806091	225.034760	575.253357	-446.206299	-105.138985	579.310059	-520.134705	255.231766	87.771576	-518.512634	-144.349579	104.282562	-473.688873	317.554688	1432.724609	-391.932556	-91.144585	1454.671875	-375.177338	115.221313	1455.522461	-379.302979	163.267975	1745.613770	-514.893738	413.887024	1158.815430	-429.424255	-222.121841	1200.109863	-412.195953	363.753235	858.437927	-315.560303	-163.989807	895.421265	-400.360992	87.855965	1053.670898	541.653137	26.941380	899.325989	533.582947	223.906250
-430.197205	216.723541	955.673096	-416.014404	-44.449501	956.951050	-514.856812	224.998413	575.253784	-446.246765	-105.093880	579.342590	-520.144409	255.247513	87.764458	-518.518005	-144.347275	104.269981	-473.476166	317.678253	1432.871216	-391.932983	-91.141167	1454.682373	-375.173035	115.220879	1455.496460	-379.539307	163.189896	1745.668823	-514.955811	414.341034	1158.914429	-429.583771	-222.112579	1200.118896	-412.354218	363.653137	858.397217	-315.557312	-163.919769	895.492249	-400.364563	87.848389	1053.676880	541.602783	26.926525	899.319702	533.530029	223.884705
-430.222595	216.679886	955.675598	-416.082245	-44.485245	956.950134	-514.902649	224.974838	575.241272	-446.319794	-105.110870	579.313904	-520.153137	255.249069	87.761955	-518.557861	-144.368347	104.251633	-473.529236	317.585876	1432.713013	-391.936188	-91.144966	1454.664429	-375.163635	115.212852	1455.486572	-379.739258	163.101776	1745.779053	-514.978088	414.366699	1158.899170	-429.778076	-222.129623	1200.152344	-412.519745	363.595093	858.359863	-315.943207	-164.243378	895.385010	-400.395691	87.804588	1053.674072	541.525452	26.869164	899.292419	533.482178	223.833450
-430.267273	216.678360	955.657410	-416.185974	-44.474823	956.940186	-514.973511	224.957047	575.266724	-446.321899	-105.086494	579.318970	-520.154419	255.232086	87.762558	-518.528259	-144.362991	104.251114	-473.470856	317.616638	1432.709961	-391.934509	-91.142639	1454.664063	-375.158478	115.202385	1455.483276	-379.997681	163.033386	1745.833496	-514.970215	414.370148	1158.902344	-429.965210	-222.158371	1200.192627	-412.680756	363.497406	858.307068	-316.165283	-164.401825	895.343079	-400.446503	87.808266	1053.654541	541.441101	26.821732	899.302673	533.407837	223.791870
-430.264038	216.675308	955.665894	-416.203003	-44.522369	956.950317	-515.007202	224.931381	575.248901	-446.393585	-105.114372	579.312073	-520.165833	255.265350	87.733124	-518.595093	-144.383316	104.263412	-473.389160	317.631195	1432.678589	-391.928467	-91.151131	1454.662231	-375.163116	115.180885	1455.490723	-380.237457	162.968460	1745.939331	-514.951233	414.365479	1158.874756	-430.127014	-222.145248	1200.168091	-412.815399	363.431763	858.244324	-316.159668	-164.369492	895.439270	-400.457977	87.781296	1053.665039	541.326294	26.757706	899.291443	533.334534	223.714539
-430.287170	216.646347	955.650574	-416.294586	-44.510517	956.939697	-515.034790	224.914917	575.243774	-446.400543	-105.091934	579.341736	-520.153381	255.268875	87.737534	-518.568909	-144.381134	104.236305	-473.319794	317.646606	1432.648804	-391.949463	-91.153893	1454.676025	-375.162811	115.182404	1455.484863	-380.498322	162.908371	1746.035889	-514.924561	414.367493	1158.889038	-430.301086	-222.256577	1200.186157	-412.941132	363.357788	858.203064	-316.362396	-164.549973	895.418884	-400.497528	87.769714	1053.647949	541.279297	26.726856	899.292664	533.286255	223.695862
-430.314789	216.629593	955.619080	-416.324097	-44.578358	956.949707	-515.082825	224.889862	575.263611	-446.427979	-105.112633	579.344238	-520.195068	255.271637	87.747643	-518.539551	-144.374664	104.240303	-473.137390	317.749573	1432.783081	-391.939331	-91.149002	1454.671753	-375.151703	115.168243	1455.474487	-380.778809	162.836609	1746.093018	-514.895447	414.348999	1158.880371	-430.527740	-222.496185	1200.211670	-413.058167	363.302216	858.158997	-316.567841	-164.762039	895.377441	-400.522156	87.742615	1053.635986	541.161499	26.671341	899.281433	533.203125	223.692017
-430.303680	216.639572	955.604736	-416.345673	-44.571136	956.962891	-515.108582	224.876556	575.271179	-446.439758	-105.108612	579.328186	-520.183167	255.273727	87.740425	-518.536865	-144.378769	104.251480	-473.059540	317.763306	1432.765869	-391.961426	-91.168083	1454.670410	-375.136475	115.165703	1455.446899	-381.051300	162.764160	1746.162476	-514.871887	414.344330	1158.888916	-430.672302	-222.684570	1200.217163	-413.171051	363.231171	858.117798	-316.754974	-164.944397	895.370667	-400.522461	87.758842	1053.634155	541.189819	26.503689	899.286377	533.415161	222.872620
-430.306122	216.658295	955.599365	-416.385498	-44.608982	956.943176	-515.150818	224.851547	575.255798	-446.427887	-105.071388	579.308228	-520.151062	255.266510	87.742783	-518.511841	-144.368500	104.225922	-472.978027	317.782471	1432.750977	-391.967438	-91.161621	1454.667725	-375.091919	115.157043	1455.447632	-381.321014	162.693848	1746.220581	-514.852295	414.346191	1158.864136	-430.748383	-222.765884	1200.268799	-413.239807	363.163086	858.082886	-317.075531	-165.287521	895.257141	-400.535126	87.740738	1053.619751	541.103882	26.421892	899.277100	533.388550	222.776794
-430.328308	216.626831	955.587646	-416.429871	-44.622028	956.947205	-515.218567	224.873459	575.281494	-446.445862	-105.090675	579.307983	-520.190247	255.259689	87.713043	-518.563171	-144.374466	104.217964	-472.907166	317.792694	1432.715698	-391.959991	-91.135475	1454.647217	-375.074554	115.151924	1455.408691	-381.688507	162.538208	1746.224854	-514.865295	414.327576	1158.847778	-430.810760	-222.862656	1200.312134	-413.319489	363.117096	858.048645	-317.228851	-165.513580	895.251770	-400.568237	87.722549	1053.615845	540.986755	26.383492	899.285034	533.310486	222.726990
-430.335480	216.635910	955.566101	-416.485107	-44.654709	956.930054	-515.239075	224.832733	575.294800	-446.452515	-105.111465	579.315308	-520.196777	255.256454	87.702652	-518.532715	-144.371567	104.201004	-472.838593	317.803162	1432.692017	-391.940674	-91.126610	1454.644897	-375.067627	115.136726	1455.397095	-381.976715	162.460159	1746.293701	-514.842896	414.303711	1158.812378	-430.891968	-222.973465	1200.322021	-413.362579	363.051941	858.010132	-317.373718	-165.736633	895.240295	-400.598907	87.707962	1053.596436	540.864868	26.316624	899.270752	533.234985	222.701294
-430.331482	216.669800	955.550293	-416.481873	-44.698093	956.943359	-515.273865	224.849716	575.295410	-446.528900	-105.147293	579.319153	-520.200684	255.256989	87.704002	-518.564636	-144.387100	104.197029	-472.766022	317.818054	1432.654175	-391.955841	-91.118073	1454.642700	-375.036896	115.138672	1455.366211	-382.289612	162.388885	1746.352051	-514.851624	414.291901	1158.777222	-430.954254	-223.089188	1200.363770	-413.404327	362.983612	857.958862	-317.551086	-165.958267	895.212036	-400.598083	87.713303	1053.595581	540.774536	26.291143	899.260620	533.185486	222.697250
-430.365906	216.654037	955.511597	-416.568268	-44.694405	956.921692	-515.313110	224.846848	575.286438	-446.536102	-105.134628	579.284607	-520.219360	255.277084	87.701309	-518.563354	-144.386719	104.195374	-472.717163	317.838837	1432.622925	-391.941101	-91.107979	1454.611084	-375.003174	115.122963	1455.346069	-382.565613	162.330811	1746.409668	-514.838074	414.310364	1158.749023	-430.988312	-223.090698	1200.367432	-413.426605	362.933197	857.930054	-317.488007	-166.000183	895.277039	-400.650177	87.709648	1053.563477	540.685852	26.257040	899.265625	533.103699	222.669647
-430.366791	216.668304	955.492371	-416.603271	-44.683731	956.915894	-515.310120	224.843643	575.287781	-446.447296	-105.028442	579.268799	-520.215149	255.302856	87.699112	-518.499878	-144.366119	104.177582	-472.645508	317.847168	1432.592163	-391.936066	-91.096115	1454.575562	-374.984314	115.139992	1455.321167	-382.734863	162.385483	1746.511108	-514.813660	414.300049	1158.703247	-431.045471	-223.174484	1200.410278	-413.445038	362.881195	857.874146	-317.624573	-166.218857	895.251099	-400.666168	87.724228	1053.550415	540.571716	26.212864	899.269104	533.022339	222.618134
-430.364105	216.689713	955.479004	-416.625183	-44.728638	956.892639	-515.331848	224.837769	575.255249	-446.435120	-105.012283	579.267273	-520.209656	255.272720	87.664360	-518.499451	-144.365982	104.176476	-472.570587	317.887787	1432.568848	-391.897461	-91.107430	1454.560425	-374.969177	115.171715	1455.281616	-382.975220	162.338303	1746.551758	-514.788940	414.267242	1158.673096	-431.131744	-223.289886	1200.419922	-413.433014	362.827698	857.843567	-317.956512	-166.597351	895.102051	-400.673126	87.706322	1053.531616	540.505859	26.202898	899.239502	532.985046	222.615692
-430.368347	216.674759	955.432190	-416.622498	-44.745789	956.882996	-515.354614	224.813507	575.271118	-446.378998	-104.936363	579.253052	-520.220459	255.299911	87.645065	-518.457886	-144.352600	104.164169	-472.551971	317.887360	1432.529663	-391.892883	-91.108612	1454.550781	-374.948334	115.167595	1455.271240	-383.200806	162.300613	1746.592529	-514.761902	414.235779	1158.626953	-431.193756	-223.318192	1200.442505	-413.428741	362.785645	857.798218	-317.860352	-166.621033	895.174744	-400.677521	87.704521	1053.504028	540.412048	26.144896	899.269836	532.915710	222.528580
-430.398346	216.653183	955.434387	-416.608551	-44.800713	956.885925	-515.353210	224.797043	575.272949	-446.348145	-104.906807	579.243469	-520.228821	255.292892	87.659752	-518.442932	-144.342880	104.147713	-472.528900	317.897003	1432.496826	-391.882904	-91.101326	1454.523071	-374.946106	115.155586	1455.257935	-383.420898	162.247528	1746.628052	-514.713928	414.244720	1158.586304	-431.286163	-223.366608	1200.429077	-413.404114	362.750183	857.760132	-317.981842	-166.871475	895.122681	-400.693329	87.669769	1053.508301	540.322266	26.097433	899.252136	532.852112	222.512177
-430.370117	216.701416	955.423767	-416.608368	-44.811893	956.886719	-515.375549	224.765884	575.291077	-446.283691	-104.845322	579.241577	-520.237915	255.279251	87.661140	-518.398010	-144.328308	104.158752	-472.586243	317.806946	1432.348022	-391.880646	-91.104889	1454.503296	-374.934967	115.169296	1455.240356	-383.694641	162.114731	1746.584106	-514.668274	414.264618	1158.555420	-431.352539	-223.448029	1200.424561	-413.393311	362.725403	857.744812	-318.050690	-167.054672	895.109375	-400.687103	87.689278	1053.505249	540.242126	26.074005	899.269653	532.802551	222.436081
-430.362610	216.703888	955.419556	-416.602142	-44.810570	956.882446	-515.401978	224.749283	575.293701	-446.197906	-104.784920	579.252258	-520.219849	255.273102	87.652840	-518.345886	-144.311630	104.147148	-472.577362	317.792206	1432.344238	-391.883820	-91.107491	1454.499146	-374.958710	115.163025	1455.223877	-383.869476	162.074829	1746.598755	-514.607544	414.257904	1158.513428	-431.429657	-223.419495	1200.444214	-413.351929	362.697693	857.700134	-318.119019	-167.242859	895.093140	-400.686371	87.690712	1053.502441	540.156738	26.034090	899.252563	532.731873	222.431595
-430.421234	216.706100	955.394348	-416.637299	-44.816669	956.851318	-515.466309	224.776688	575.306946	-446.204651	-104.788559	579.189636	-520.217102	255.285965	87.645424	-518.423157	-144.336624	104.160759	-472.454681	317.900482	1432.464233	-391.913544	-91.120361	1454.477905	-374.964142	115.173828	1455.237061	-384.022827	162.049927	1746.603760	-514.520691	414.233307	1158.510376	-431.489014	-223.455673	1200.457642	-413.318298	362.701782	857.683289	-318.190674	-167.419159	895.083252	-400.717438	87.689377	1053.470581	540.071655	26.013788	899.260559	532.661804	222.446518
-430.439636	216.691299	955.379578	-416.600739	-44.849602	956.879883	-515.516968	224.744522	575.273743	-446.200836	-104.812424	579.177429	-520.229126	255.284073	87.636017	-518.443420	-144.352417	104.150284	-472.467560	317.902039	1432.432495	-391.926331	-91.125542	1454.459839	-375.002045	115.170769	1455.215820	-384.154785	162.018799	1746.617920	-514.451843	414.207458	1158.469360	-431.583801	-223.520737	1200.479858	-413.249207	362.679810	857.669922	-318.433838	-167.751694	894.957031	-400.719147	87.685776	1053.479614	539.979492	25.997534	899.232422	532.603271	222.412689
-430.441925	216.709106	955.372681	-416.618866	-44.841789	956.838989	-515.566895	224.735046	575.290405	-446.065826	-104.704239	579.163208	-520.197144	255.279251	87.634560	-518.330322	-144.318817	104.118065	-472.577423	317.796906	1432.291626	-391.976624	-91.123337	1454.467041	-375.048981	115.163628	1455.241699	-384.259888	161.978867	1746.619507	-514.411072	414.224182	1158.439819	-431.621002	-223.466904	1200.465210	-413.198425	362.655426	857.656128	-318.289368	-167.775299	895.036499	-400.717712	87.685074	1053.453247	539.897522	25.945879	899.248352	532.526367	222.408936
-430.458893	216.715775	955.373718	-416.609497	-44.829090	956.827576	-515.642395	224.709366	575.306091	-446.048492	-104.689568	579.145203	-520.232300	255.289932	87.626770	-518.351440	-144.322906	104.127373	-472.472687	317.917206	1432.441895	-392.021210	-91.133324	1454.459961	-375.071198	115.167076	1455.242188	-384.358093	161.939423	1746.613770	-514.340942	414.179291	1158.453613	-431.683197	-223.551697	1200.522095	-413.116089	362.655792	857.663391	-318.553680	-168.102676	894.926941	-400.723938	87.692329	1053.448608	539.822449	25.915590	899.226013	532.493835	222.366257
-430.432587	216.751877	955.388306	-416.615631	-44.804909	956.831787	-515.706726	224.691299	575.319031	-445.993439	-104.711403	579.118958	-520.226990	255.261948	87.637222	-518.334473	-144.331177	104.128273	-472.598236	317.808777	1432.298462	-392.071136	-91.137627	1454.481201	-375.116241	115.161819	1455.260986	-384.415161	161.910782	1746.604004	-514.302612	414.206787	1158.410645	-431.721832	-223.576447	1200.504150	-413.015076	362.619385	857.669067	-318.407043	-168.082474	895.023376	-400.726410	87.715050	1053.461060	539.765625	25.907972	899.253418	532.430237	222.346664
-430.432343	216.719452	955.378540	-416.573608	-44.832405	956.860535	-515.762146	224.634201	575.330017	-445.906494	-104.645943	579.118530	-520.215149	255.260056	87.619583	-518.321533	-144.327332	104.122826	-472.507568	317.912903	1432.406616	-392.129272	-91.130783	1454.439941	-375.147461	115.145973	1455.254272	-384.463470	161.903015	1746.583252	-514.251709	414.151520	1158.383789	-431.786316	-223.662003	1200.521606	-412.919830	362.589172	857.665588	-318.454346	-168.203629	895.017456	-400.718964	87.702400	1053.473511	539.667725	25.894663	899.244202	532.357422	222.343002
-430.463135	216.711685	955.349915	-416.557556	-44.864483	956.851746	-515.842285	224.632309	575.316040	-445.847717	-104.643944	579.123474	-520.180481	255.251755	87.624107	-518.320435	-144.332001	104.120750	-472.503143	317.928436	1432.395630	-392.164154	-91.141167	1454.433105	-375.163147	115.127998	1455.245972	-384.481445	161.897797	1746.529419	-514.217468	414.130035	1158.367554	-431.817902	-223.705841	1200.533203	-412.813171	362.608093	857.655090	-318.483978	-168.327713	895.006409	-400.721771	87.694016	1053.453491	539.595764	25.832609	899.233398	532.307922	222.317169
-430.461914	216.725891	955.329773	-416.553589	-44.870018	956.845276	-515.888000	224.609512	575.337158	-445.769836	-104.612038	579.086853	-520.229370	255.277557	87.625786	-518.250610	-144.320633	104.126671	-472.502289	317.916779	1432.370728	-392.222382	-91.145760	1454.409668	-375.212585	115.145294	1455.251221	-384.464020	161.899780	1746.495239	-514.189514	414.104370	1158.316895	-431.844574	-223.736389	1200.517334	-412.699951	362.556793	857.655579	-318.484161	-168.418823	895.013550	-400.723602	87.703308	1053.441162	539.542908	25.808018	899.232788	532.252991	222.305725
-430.455383	216.756699	955.316345	-416.523621	-44.882614	956.825989	-515.785828	224.407425	575.293396	-445.708649	-104.593742	579.079529	-520.111450	255.250458	87.581604	-518.223022	-144.308685	104.120781	-472.629181	317.811249	1432.195923	-392.247925	-91.146294	1454.386353	-375.244934	115.128593	1455.242310	-384.442749	161.920670	1746.442871	-514.185913	414.132904	1158.276001	-431.881134	-223.782303	1200.535400	-412.601410	362.525696	857.644592	-318.509674	-168.502945	895.022217	-400.715302	87.711464	1053.427124	539.451660	25.770561	899.220215	532.195007	222.257599
-430.454346	216.758286	955.306030	-416.503754	-44.894371	956.825195	-515.801636	224.411789	575.308655	-445.686371	-104.638817	579.054504	-520.092957	255.246750	87.581329	-518.281189	-144.318954	104.124847	-472.542664	317.907562	1432.288330	-392.261017	-91.144791	1454.383057	-375.279602	115.134216	1455.222534	-384.402802	161.955383	1746.392822	-514.152588	414.049713	1158.248047	-431.906525	-223.878922	1200.502075	-412.479034	362.488342	857.621643	-318.488342	-168.519867	895.028076	-400.705414	87.711441	1053.421631	539.395203	25.747774	899.218262	532.164429	222.211655
-430.514191	216.768204	955.294128	-416.550354	-44.889187	956.790527	-515.854248	224.391220	575.307495	-445.652283	-104.635445	579.041565	-520.106567	255.232712	87.581772	-518.271790	-144.319000	104.134041	-472.552643	317.903198	1432.274658	-392.325684	-91.152283	1454.336060	-375.292969	115.131393	1455.219360	-384.337219	162.005203	1746.353394	-514.140625	414.022400	1158.206787	-431.931824	-223.897491	1200.511963	-412.362366	362.426575	857.616089	-318.516998	-168.585007	895.023682	-400.750122	87.712090	1053.396484	539.323242	25.735224	899.225586	532.107056	222.190872
-430.529114	216.751633	955.280090	-416.528839	-44.946960	956.791260	-515.888672	224.392136	575.313354	-445.609009	-104.637238	579.072815	-520.086426	255.233093	87.587769	-518.292786	-144.318222	104.134659	-472.560211	317.876129	1432.245728	-392.311920	-91.150635	1454.322998	-375.329712	115.117844	1455.190308	-384.241211	162.050079	1746.347534	-514.121460	413.973206	1158.163696	-431.967834	-223.917862	1200.478271	-412.240295	362.367401	857.594604	-318.518616	-168.595093	895.013855	-400.751801	87.683044	1053.390869	539.282532	25.687874	899.236572	532.072937	222.175644
-430.550049	216.792892	955.260803	-416.570953	-44.936966	956.759216	-515.904236	224.396469	575.328796	-445.552338	-104.643074	579.078918	-520.097534	255.257492	87.577919	-518.250793	-144.316986	104.136841	-472.581573	317.868805	1432.195557	-392.307556	-91.155090	1454.271362	-375.354950	115.091995	1455.171631	-384.182159	162.111481	1746.257080	-514.103271	413.961182	1158.118896	-432.000427	-223.961456	1200.457275	-412.122559	362.318085	857.561890	-318.538269	-168.605148	894.991394	-400.770599	87.702522	1053.362305	539.271240	25.697533	899.234375	532.041626	222.152039
-430.571014	216.815231	955.263062	-416.558472	-44.949837	956.748962	-515.924377	224.415283	575.319641	-445.571472	-104.684883	579.042053	-520.129272	255.246933	87.556648	-518.270813	-144.332855	104.171227	-472.608948	317.859283	1432.154907	-392.292175	-91.161652	1454.252930	-375.374146	115.079498	1455.129761	-384.080444	162.168243	1746.203613	-514.077942	413.928802	1158.053955	-432.011780	-223.997787	1200.436157	-412.019623	362.280243	857.524231	-318.534027	-168.582092	894.981934	-400.771759	87.705452	1053.357666	539.189758	25.639174	899.243164	531.984985	222.166183
-430.587677	216.819138	955.220947	-416.524872	-45.024261	956.749573	-515.939758	224.436249	575.310791	-445.559723	-104.671921	579.049866	-520.128235	255.250793	87.582268	-518.224243	-144.310593	104.165115	-472.636749	317.840820	1432.088745	-392.305115	-91.170151	1454.222412	-375.390503	115.071243	1455.108887	-383.969116	162.234573	1746.144775	-514.036255	413.911682	1157.989868	-432.024963	-224.012848	1200.409058	-411.916351	362.221283	857.486267	-318.578186	-168.590134	894.950684	-400.768188	87.689651	1053.337646	539.137207	25.607559	899.259949	531.961121	222.115555
-430.603760	216.836929	955.219238	-416.492249	-45.029087	956.732483	-515.915894	224.409958	575.301697	-445.576050	-104.695908	579.055786	-520.131775	255.265762	87.571548	-518.239014	-144.315109	104.169197	-472.656799	317.835205	1432.047485	-392.270599	-91.185768	1454.193848	-375.405884	115.063011	1455.073608	-383.850769	162.292099	1746.104736	-514.021240	413.873779	1157.927002	-432.007904	-223.980255	1200.366455	-411.857056	362.198212	857.442444	-318.564423	-168.538681	894.928467	-400.759857	87.694504	1053.328369	539.090393	25.594664	899.237793	531.917542	222.082809
-430.609344	216.843628	955.211670	-416.495575	-45.032181	956.733276	-515.905334	224.404968	575.297424	-445.571869	-104.698906	579.052612	-520.140686	255.266922	87.571060	-518.234558	-144.313721	104.168747	-472.676941	317.830566	1432.018188	-392.286163	-91.192116	1454.171021	-375.417114	115.050293	1455.075684	-383.627808	162.441818	1746.129150	-513.985901	413.828796	1157.873413	-432.009613	-224.006912	1200.356567	-411.798706	362.153015	857.392395	-318.612335	-168.543472	894.882202	-400.761139	87.699707	1053.324097	539.063599	25.552799	899.253113	531.932190	222.030350
-430.638062	216.827911	955.212891	-416.508392	-45.039528	956.740112	-515.910156	224.396027	575.301453	-445.583984	-104.690323	579.058533	-520.162598	255.256088	87.579727	-518.250427	-144.321411	104.178200	-472.694641	317.826569	1431.964966	-392.285980	-91.185951	1454.147095	-375.423615	115.046684	1455.067505	-383.501709	162.491745	1746.086426	-513.968933	413.776031	1157.817993	-431.968262	-223.959808	1200.346436	-411.759735	362.142975	857.342712	-318.623077	-168.468323	894.874512	-400.772430	87.692207	1053.325806	539.043213	25.511637	899.270813	531.922058	221.982361
-430.616089	216.845047	955.231689	-416.454285	-45.057163	956.777344	-515.895874	224.408646	575.302856	-445.590057	-104.697533	579.070435	-520.154724	255.254898	87.580917	-518.278931	-144.325760	104.171883	-472.676575	317.829132	1431.977905	-392.263214	-91.181747	1454.157959	-375.448151	115.039841	1455.052246	-383.447968	162.437958	1745.997559	-513.936157	413.717529	1157.775513	-431.921692	-223.954208	1200.360352	-411.716858	362.071869	857.319153	-318.677032	-168.412231	894.855469	-400.743652	87.700882	1053.355835	539.027832	25.484640	899.269897	531.906189	221.949417
-430.642731	216.866211	955.248352	-416.480835	-45.009705	956.776672	-515.913818	224.442520	575.312195	-445.599823	-104.691971	579.098511	-520.168213	255.256409	87.583878	-518.259216	-144.328995	104.169136	-472.681427	317.816681	1431.922119	-392.234589	-91.188316	1454.176270	-375.449615	115.044617	1455.058228	-383.304382	162.483612	1745.951538	-513.935364	413.661652	1157.737549	-431.886139	-223.899536	1200.369873	-411.716553	362.015900	857.265564	-318.706299	-168.321945	894.842102	-400.766144	87.729149	1053.362915	539.023987	25.489229	899.285645	531.899170	221.953171
-430.658417	216.872696	955.247375	-416.496704	-45.010277	956.783020	-515.912231	224.448914	575.298706	-445.648804	-104.708511	579.077271	-520.185913	255.258438	87.584656	-518.288635	-144.335510	104.150246	-472.676910	317.811707	1431.906372	-392.225586	-91.191734	1454.178467	-375.439178	115.052681	1455.064941	-383.156189	162.520264	1745.918457	-513.930115	413.597656	1157.704224	-431.839203	-223.887726	1200.344971	-411.707184	361.972412	857.250488	-318.739319	-168.268356	894.827454	-400.769653	87.735420	1053.362793	538.996216	25.456512	899.308350	531.907104	221.906342
-430.675415	216.832062	955.236084	-416.500610	-45.020012	956.783386	-515.890442	224.424545	575.286011	-445.679779	-104.730888	579.104919	-520.160156	255.260468	87.608444	-518.272217	-144.349915	104.165527	-472.679871	317.820557	1431.892578	-392.203705	-91.178268	1454.180786	-375.432953	115.052406	1455.059448	-383.011230	162.546722	1745.918945	-513.944824	413.531708	1157.674194	-431.841278	-223.870331	1200.381592	-411.729095	361.912811	857.215210	-318.975769	-168.320923	894.707214	-400.777924	87.716019	1053.356689	538.974670	25.417667	899.299011	531.903381	221.874695
-430.684845	216.830414	955.242493	-416.509918	-45.020664	956.789551	-515.905884	224.453018	575.279785	-445.702850	-104.750221	579.111633	-520.199463	255.260284	87.585716	-518.303406	-144.357315	104.166641	-472.662750	317.807098	1431.885864	-392.153992	-91.178940	1454.176147	-375.400940	115.058548	1455.064575	-382.776062	162.702255	1745.962036	-513.955811	413.488007	1157.669312	-431.781586	-223.764908	1200.344727	-411.751434	361.854279	857.186096	-318.850037	-168.102036	894.778137	-400.778564	87.715279	1053.360840	538.979248	25.414438	899.296692	531.903381	221.866714
-430.679932	216.811401	955.253601	-416.533966	-45.005058	956.805664	-515.909729	224.436081	575.299072	-445.715332	-104.758141	579.107422	-520.183533	255.263016	87.609444	-518.333191	-144.362823	104.163612	-472.634857	317.786041	1431.886353	-392.120331	-91.176506	1454.180542	-375.389496	115.053314	1455.068726	-382.661713	162.725906	1745.928467	-513.970703	413.438934	1157.680542	-431.796814	-223.755722	1200.325562	-411.776703	361.751862	857.188416	-318.880859	-168.004517	894.749878	-400.783112	87.713409	1053.373291	538.983521	25.322271	899.324890	531.928650	221.790497
-430.669861	216.802505	955.261108	-416.515656	-44.997211	956.800781	-515.904114	224.417053	575.306335	-445.779083	-104.771294	579.092712	-520.184082	255.250351	87.617661	-518.329956	-144.360626	104.161255	-472.606842	317.809052	1431.910156	-392.075928	-91.186066	1454.178345	-375.336700	115.041588	1455.059814	-382.595673	162.740784	1745.877930	-513.994080	413.375610	1157.679932	-431.804565	-223.639252	1200.286499	-411.824615	361.669434	857.193909	-318.848297	-167.851791	894.755676	-400.751160	87.710045	1053.370483	538.975830	25.323471	899.321411	531.930054	221.765884
-430.664276	216.790054	955.254944	-416.472504	-45.023830	956.831543	-515.891113	224.401764	575.311279	-445.772156	-104.751083	579.150330	-520.179504	255.232803	87.631210	-518.311584	-144.345963	104.171021	-472.579376	317.806000	1431.921509	-392.016296	-91.177917	1454.170654	-375.296997	115.043472	1455.073853	-382.512756	162.759094	1745.882446	-514.019897	413.325653	1157.666138	-431.783203	-223.582916	1200.266479	-411.880249	361.578705	857.196350	-318.811249	-167.677017	894.761108	-400.738159	87.706818	1053.385254	538.958801	25.282562	899.310913	531.952515	221.716492
-430.710846	216.784348	955.244507	-416.530121	-45.017582	956.811157	-515.871155	224.376358	575.289795	-445.817139	-104.805016	579.154480	-520.173401	255.232071	87.629112	-518.356201	-144.360947	104.184860	-472.531738	317.792053	1431.927490	-391.957855	-91.185898	1454.163330	-375.252197	115.047119	1455.063965	-382.445953	162.770859	1745.887451	-514.047302	413.280853	1157.685669	-431.796234	-223.488510	1200.261475	-411.958374	361.479858	857.183716	-318.807098	-167.548828	894.741394	-400.764160	87.703880	1053.363770	538.992859	25.259899	899.315857	531.956909	221.723099
-430.707367	216.784668	955.241028	-416.529877	-45.040688	956.810730	-515.849548	224.384171	575.273682	-445.881042	-104.836632	579.147522	-520.131104	255.190964	87.612862	-518.392517	-144.372574	104.192673	-472.497314	317.807983	1431.922852	-391.886688	-91.183670	1454.153442	-375.191498	115.035339	1455.077881	-382.479553	162.679779	1745.837402	-514.068481	413.240387	1157.682739	-431.810120	-223.478394	1200.202759	-412.028442	361.394226	857.177979	-318.779572	-167.372314	894.747253	-400.754913	87.693588	1053.359985	538.989624	25.219687	899.311279	531.967468	221.697540
-430.710144	216.785065	955.234985	-416.503937	-45.038937	956.808044	-515.843445	224.418137	575.264099	-445.921234	-104.865150	579.153503	-520.127563	255.201767	87.606567	-518.389893	-144.358246	104.174057	-472.442871	317.799561	1431.921021	-391.830994	-91.195221	1454.138916	-375.132050	115.058403	1455.067383	-382.351471	162.781921	1745.909790	-514.109070	413.247253	1157.696411	-431.824402	-223.390533	1200.175415	-412.127106	361.287689	857.174683	-318.743286	-167.215302	894.743896	-400.737213	87.698723	1053.354126	538.989685	25.212360	899.307800	531.982605	221.685867
-430.716400	216.776535	955.244629	-416.489319	-45.090885	956.825439	-515.826050	224.379456	575.265137	-445.950134	-104.890823	579.177612	-520.113403	255.198242	87.614731	-518.393860	-144.345459	104.175423	-472.376831	317.805511	1431.934204	-392.048309	-91.075081	1453.854980	-375.071594	115.046318	1455.057739	-382.405060	162.683807	1745.868896	-514.135986	413.199432	1157.692261	-431.921906	-223.181870	1200.045776	-412.218170	361.162262	857.160339	-318.699677	-167.058243	894.701965	-400.723114	87.673424	1053.365234	538.996338	25.167120	899.316406	532.003845	221.641617
-430.737244	216.795273	955.251343	-416.535950	-45.071999	956.798828	-515.849792	224.411194	575.271423	-445.988251	-104.928383	579.179077	-520.140259	255.197052	87.659752	-518.375366	-144.344177	104.186424	-472.302917	317.805420	1431.928833	-391.707336	-91.218536	1454.106934	-374.997253	115.040878	1455.064331	-382.301422	162.767273	1745.954102	-514.165771	413.200317	1157.723145	-431.912811	-223.095932	1200.036865	-412.345062	361.071228	857.163635	-318.666077	-166.879044	894.687195	-400.740540	87.678452	1053.351685	538.997925	25.129402	899.311768	532.015442	221.646484
-430.735138	216.826370	955.262878	-416.580811	-45.011974	956.805481	-515.872742	224.445953	575.289612	-446.025696	-104.943871	579.187683	-520.152954	255.197098	87.645264	-518.419128	-144.367462	104.210564	-472.245636	317.805878	1431.948608	-391.640839	-91.219780	1454.087280	-374.916809	115.055199	1455.050293	-382.292053	162.737000	1745.976807	-514.189209	413.194366	1157.744141	-431.903656	-223.033905	1199.979736	-412.457703	360.956146	857.154480	-318.676788	-166.777100	894.635315	-400.739014	87.719498	1053.355469	538.999329	25.091278	899.295715	532.069397	221.555359
-430.740173	216.836823	955.259033	-416.566742	-45.065025	956.818970	-515.889038	224.414200	575.293213	-446.109283	-104.995758	579.191284	-520.138000	255.186905	87.608391	-518.458374	-144.371521	104.204018	-472.128571	317.829590	1431.958008	-391.583496	-91.226158	1454.057373	-374.847168	115.035965	1455.057617	-382.305908	162.712158	1746.015869	-514.213196	413.157623	1157.761719	-431.867462	-223.011627	1199.950806	-412.577515	360.871002	857.151489	-318.771729	-166.781158	894.547607	-400.726196	87.706306	1053.358154	538.926086	25.221659	899.297058	531.816650	222.332886
-430.735016	216.843185	955.251831	-416.594543	-45.018242	956.818848	-515.879700	224.438782	575.284973	-446.107941	-104.972557	579.205811	-520.113281	255.187546	87.636009	-518.414185	-144.356888	104.193832	-472.071777	317.823120	1431.961426	-391.517242	-91.227615	1454.033325	-374.772125	115.036201	1455.046509	-382.442047	162.516876	1745.945557	-514.228699	413.155853	1157.763916	-431.830109	-222.973175	1199.919678	-412.708954	360.770630	857.150696	-318.744873	-166.626450	894.508545	-400.726624	87.733482	1053.351929	539.038086	25.043951	899.297485	532.096375	221.576477
-430.714996	216.831024	955.243896	-416.548645	-45.048981	956.851624	-515.883972	224.443619	575.272095	-446.149048	-104.999664	579.243835	-520.117859	255.202606	87.627907	-518.464844	-144.382019	104.211136	-471.968170	317.833527	1431.965820	-391.445862	-91.226616	1454.016479	-374.714172	115.048981	1455.036011	-382.331482	162.646210	1746.092651	-514.235229	413.123108	1157.781006	-431.758270	-222.916565	1199.867676	-412.853333	360.692474	857.139038	-318.569489	-166.376205	894.544128	-400.685425	87.729744	1053.362061	538.933044	25.182419	899.301025	531.846008	222.318787
-430.703552	216.871292	955.235840	-416.574249	-45.013325	956.814941	-515.889709	224.450851	575.280273	-446.210449	-104.987190	579.225769	-520.123291	255.204025	87.646820	-518.501160	-144.381332	104.195755	-471.919159	317.830078	1431.971313	-391.407837	-91.221428	1454.002930	-374.650818	115.048500	1455.035767	-382.430664	162.511780	1746.054321	-514.256348	413.138611	1157.795654	-431.687744	-222.873672	1199.822266	-413.001160	360.605988	857.121643	-318.542816	-166.272247	894.513000	-400.678436	87.754539	1053.336670	538.957031	25.147041	899.309875	531.856445	222.338562
-430.670380	216.898788	955.236694	-416.548859	-45.012230	956.818542	-515.861633	224.472244	575.282593	-446.210999	-104.991325	579.237000	-520.104614	255.205505	87.655197	-518.480652	-144.393097	104.207199	-471.856567	317.836487	1431.989990	-391.349365	-91.223907	1453.998169	-374.596191	115.042564	1455.024658	-382.450531	162.467468	1746.087158	-514.256287	413.114868	1157.812622	-431.519775	-223.030350	1199.836914	-413.129639	360.535980	857.105286	-318.506714	-166.136917	894.492676	-400.643005	87.769302	1053.337402	538.958923	25.128981	899.291748	531.865417	222.321609
-430.641205	216.913284	955.238708	-416.525452	-45.018158	956.813782	-515.849915	224.476837	575.291382	-446.223724	-105.001297	579.268616	-520.099731	255.204926	87.655624	-518.511963	-144.384842	104.201096	-471.791412	317.834686	1432.001953	-391.293243	-91.213676	1453.980957	-374.542572	115.067390	1455.034058	-382.460083	162.419189	1746.114868	-514.267883	413.097687	1157.847534	-431.432465	-222.952454	1199.823608	-413.273590	360.486816	857.069031	-318.448853	-166.024841	894.463989	-400.611359	87.770706	1053.334839	538.996338	25.085508	899.301208	531.890320	222.324982
-430.636322	216.964035	955.255066	-416.553436	-44.940186	956.803528	-515.838867	224.465073	575.322876	-446.190857	-104.946968	579.256409	-520.120911	255.194122	87.664215	-518.468506	-144.391357	104.196625	-471.728149	317.854858	1432.042969	-391.247040	-91.197479	1453.957153	-374.488312	115.060951	1455.039551	-382.482758	162.359299	1746.145996	-514.266968	413.092102	1157.871338	-431.434509	-222.617813	1199.761597	-413.412262	360.446228	857.052368	-318.443848	-165.927597	894.398193	-400.615173	87.822868	1053.336304	539.136902	24.909590	899.302002	532.201477	221.560684
-430.611603	216.979401	955.260193	-416.547211	-44.932373	956.809265	-515.722839	224.411362	575.288330	-446.213745	-104.978493	579.258301	-520.062134	255.187302	87.659698	-518.482239	-144.400375	104.210335	-471.672150	317.841675	1432.037476	-391.191040	-91.179672	1453.930786	-374.435822	115.077141	1455.043945	-382.489807	162.315018	1746.185913	-514.272156	413.083008	1157.881348	-431.260468	-222.739716	1199.778564	-413.513885	360.406586	857.034607	-318.372650	-165.811996	894.391968	-400.592438	87.833397	1053.340088	539.163818	24.858837	899.304443	532.262085	221.504990
-430.609711	216.977997	955.259827	-416.551483	-44.934536	956.815430	-515.674194	224.373825	575.288269	-446.230286	-105.010101	579.261230	-520.011597	255.175110	87.638924	-518.498230	-144.401764	104.212105	-471.623260	317.862213	1432.051025	-391.132904	-91.186310	1453.925659	-374.407654	115.085373	1455.045776	-382.491852	162.260223	1746.225708	-514.269714	413.064209	1157.887085	-431.282104	-222.465195	1199.712036	-413.630585	360.388885	857.021362	-318.308441	-165.712860	894.361389	-400.586121	87.833893	1053.341187	539.236084	24.831934	899.338440	532.318054	221.491760
-430.573761	217.004013	955.238220	-416.557159	-44.931217	956.819885	-515.659363	224.394485	575.281677	-446.299500	-105.049095	579.260742	-520.006287	255.188538	87.636635	-518.517273	-144.387573	104.221382	-471.615509	317.862549	1432.070801	-391.087982	-91.170929	1453.908936	-374.355499	115.092384	1455.058594	-382.394104	162.308029	1746.332153	-514.263550	413.083862	1157.910156	-431.126862	-222.603119	1199.729614	-413.711273	360.360596	857.020264	-318.247772	-165.592484	894.364929	-400.558838	87.855049	1053.329590	539.272034	24.790672	899.350037	532.345215	221.460022
-430.541260	217.015869	955.239319	-416.512939	-44.925007	956.807068	-515.938660	224.746017	575.357300	-446.294037	-105.014877	579.282593	-520.235840	255.244247	87.676300	-518.531860	-144.393372	104.232422	-471.564636	317.878876	1432.079956	-391.031464	-91.158951	1453.913330	-374.326202	115.118713	1455.068359	-382.400299	162.262375	1746.380859	-514.267090	413.043060	1157.917969	-431.042358	-222.011932	1199.682495	-413.771484	360.372070	857.006104	-318.197601	-165.501755	894.299500	-400.514374	87.860237	1053.322266	539.315430	24.741179	899.368347	532.392822	221.457672
-430.528870	216.998184	955.239929	-416.467499	-44.888088	956.828491	-516.487793	225.349091	575.493652	-446.296600	-105.001060	579.280579	-520.596313	255.257477	87.724113	-518.532532	-144.383163	104.235352	-471.550476	317.882080	1432.070801	-390.993774	-91.144722	1453.892090	-374.281372	115.142006	1455.078003	-382.419189	162.196991	1746.415283	-514.283325	413.046265	1157.933594	-430.907776	-222.263245	1199.714844	-413.827667	360.368256	856.994629	-318.117767	-165.405121	894.306946	-400.490692	87.880592	1053.334351	539.372498	24.688486	899.385010	532.463257	221.393372
-430.449463	217.083679	955.258484	-416.428467	-44.871262	956.817444	-515.987915	224.823471	575.396790	-446.304413	-104.968849	579.296021	-520.284363	255.209656	87.678398	-518.525574	-144.362625	104.232483	-471.520660	317.909485	1432.099365	-390.956512	-91.135712	1453.870850	-374.249725	115.151733	1455.104492	-382.405182	162.129425	1746.500122	-514.294495	413.043182	1157.928467	-430.833801	-222.210052	1199.693481	-413.876587	360.400696	857.010742	-318.030579	-165.283768	894.294495	-400.437592	87.916420	1053.339844	539.394714	24.611570	899.399353	532.525574	221.329971
-430.412140	217.093704	955.261108	-416.365356	-44.871292	956.805420	-515.881531	224.776627	575.383911	-446.322479	-104.992126	579.296448	-520.208801	255.202454	87.709373	-518.548096	-144.377548	104.232346	-471.632568	317.795166	1431.952026	-390.930115	-91.108757	1453.857178	-374.205200	115.171730	1455.106445	-382.532501	161.972382	1746.447510	-514.333435	413.083374	1157.943604	-430.831757	-222.232590	1199.642212	-413.899689	360.366394	857.025330	-317.927063	-165.186325	894.274353	-400.381622	87.918465	1053.333862	539.480591	24.543055	899.433899	532.605103	221.243744
-430.368683	217.149612	955.271729	-416.347931	-44.821835	956.790588	-515.906189	224.806427	575.402832	-446.351135	-104.988190	579.297668	-520.223816	255.201126	87.718452	-518.581299	-144.375366	104.233162	-471.485748	317.914093	1432.112915	-390.909576	-91.096939	1453.832031	-374.179443	115.178825	1455.110229	-382.534912	161.902817	1746.506348	-514.359314	413.041656	1157.976685	-430.818634	-221.824432	1199.563599	-413.921143	360.402832	857.038391	-317.852692	-165.144150	894.233459	-400.349731	87.959442	1053.331665	539.540771	24.481768	899.423584	532.669434	221.189392
-430.346283	217.116608	955.269226	-416.299866	-44.825333	956.818726	-515.860046	224.802826	575.410339	-446.332794	-105.000389	579.337402	-520.226013	255.214432	87.709549	-518.596008	-144.395996	104.239708	-471.460388	317.935242	1432.135010	-390.888916	-91.102135	1453.827148	-374.149139	115.212593	1455.130005	-382.438934	161.947861	1746.599365	-514.372803	413.054199	1158.018921	-430.759796	-221.831146	1199.571167	-413.903717	360.414001	857.060974	-317.931183	-165.199539	894.146362	-400.318665	87.954796	1053.345215	539.477844	24.588627	899.408081	532.421387	221.892029
-430.321503	217.141937	955.254700	-416.278870	-44.770912	956.807800	-515.840942	224.840042	575.394165	-446.325500	-104.991966	579.310913	-520.225403	255.214355	87.712738	-518.563904	-144.372528	104.240265	-471.554626	317.857849	1432.013672	-390.881348	-91.068169	1453.815308	-374.125946	115.220306	1455.102905	-382.539368	161.801605	1746.561523	-514.404419	413.084534	1158.018188	-430.738770	-221.848679	1199.505981	-413.889008	360.432770	857.081360	-317.838440	-165.120117	894.154663	-400.291321	87.996117	1053.331421	539.544189	24.516266	899.394470	532.504456	221.802780
-430.274139	217.195450	955.268250	-416.234344	-44.753220	956.794312	-515.831055	224.859863	575.404480	-446.304657	-104.993980	579.280151	-520.236938	255.215546	87.714828	-518.573120	-144.376923	104.248756	-471.538330	317.865662	1432.017212	-390.861389	-91.066986	1453.811890	-374.082703	115.227600	1455.118164	-382.436188	161.855637	1746.645020	-514.423401	413.112000	1158.020996	-430.650696	-221.777725	1199.525391	-413.866180	360.496552	857.092285	-317.749146	-165.070633	894.143494	-400.239655	88.021492	1053.330200	539.627808	24.408371	899.398682	532.600952	221.675888
-430.257568	217.210617	955.281311	-416.216125	-44.758904	956.791992	-515.806274	224.843140	575.414856	-446.318817	-105.006943	579.300781	-520.233704	255.219925	87.719353	-518.528381	-144.364105	104.242378	-471.510864	317.853760	1432.015259	-390.837402	-91.043053	1453.791870	-374.058899	115.236092	1455.131714	-382.428619	161.817383	1746.667236	-514.418579	413.130524	1158.038818	-430.584320	-221.717163	1199.480713	-413.836243	360.516724	857.122253	-317.454163	-164.823212	894.245789	-400.213562	88.020981	1053.333618	539.724670	24.305521	899.387024	532.707886	221.612762
-430.232391	217.187897	955.273926	-416.138672	-44.737221	956.805237	-515.768005	224.832230	575.411865	-446.264648	-105.007362	579.335876	-520.227112	255.206055	87.727715	-518.586731	-144.383362	104.254509	-471.361328	317.973022	1432.165649	-390.798737	-91.029182	1453.783813	-374.012085	115.268394	1455.132446	-382.417847	161.779633	1746.681885	-514.388977	413.119049	1158.065063	-430.507568	-222.110855	1199.496338	-413.769684	360.563904	857.156311	-317.583679	-164.940613	894.150757	-400.165344	88.032829	1053.337036	539.918762	24.032087	899.396179	533.058533	220.765305
-430.171234	217.241791	955.272034	-416.077362	-44.719460	956.793030	-515.760376	224.854935	575.425293	-446.202606	-104.952690	579.306091	-520.223267	255.205215	87.729774	-518.555847	-144.359360	104.245445	-471.339264	317.966156	1432.179321	-390.784515	-91.023445	1453.770020	-373.991516	115.279755	1455.113892	-382.402222	161.754532	1746.694824	-514.374939	413.158691	1158.082642	-430.442902	-221.698105	1199.453247	-413.742859	360.636871	857.171143	-317.509247	-164.870377	894.128845	-400.114868	88.064049	1053.332642	539.909851	24.047852	899.382385	532.896973	221.359253
-430.130493	217.312561	955.274536	-416.065063	-44.652298	956.770630	-515.753357	224.883301	575.427612	-446.128326	-104.916885	579.285278	-520.212646	255.211914	87.716919	-518.529846	-144.353409	104.257744	-471.336212	317.975708	1432.170044	-390.762238	-91.012535	1453.748169	-373.959717	115.272209	1455.098633	-382.388062	161.730469	1746.689941	-514.335144	413.191742	1158.080811	-430.371124	-222.039841	1199.439941	-413.665833	360.727905	857.185486	-317.421234	-164.842529	894.140808	-400.082642	88.121536	1053.321533	540.011902	23.873188	899.386353	532.957092	221.279846
-430.129883	217.267563	955.240967	-415.970703	-44.695030	956.786743	-515.728271	224.889496	575.394958	-446.139984	-104.935226	579.278137	-520.208862	255.195206	87.703117	-518.530090	-144.351974	104.260078	-471.322266	317.984741	1432.169556	-390.722382	-91.007050	1453.717529	-373.935089	115.275391	1455.087036	-382.495575	161.614716	1746.586304	-514.292053	413.239502	1158.095215	-430.267517	-221.963394	1199.446655	-413.602814	360.803040	857.195679	-317.343536	-164.791580	894.131836	-400.038177	88.104210	1053.313110	540.110596	23.719980	899.368835	533.038330	221.147476
-430.091248	217.333405	955.247498	-415.982452	-44.634876	956.783752	-515.724731	224.943451	575.435120	-446.098419	-104.962608	579.285278	-520.215088	255.209778	87.704147	-518.541443	-144.340149	104.264450	-471.305969	317.981384	1432.197266	-390.686005	-91.007401	1453.713989	-373.906708	115.299866	1455.082520	-382.375488	161.713409	1746.656494	-514.227173	413.295593	1158.114502	-430.181091	-221.782318	1199.406616	-413.534332	360.919067	857.221008	-317.101135	-164.579391	894.221313	-400.023621	88.159271	1053.314697	540.174011	23.513559	899.378723	533.110413	221.037048
-430.065704	217.376282	955.259583	-415.964111	-44.582680	956.720642	-515.440552	224.701431	575.386780	-446.098785	-104.966614	579.273315	-520.024109	255.188538	87.683014	-518.594910	-144.358185	104.276672	-471.288879	317.972290	1432.206299	-390.615845	-90.999596	1453.705566	-373.868622	115.300865	1455.084351	-382.438202	161.606995	1746.599976	-514.163269	413.330414	1158.139526	-430.133881	-221.757294	1199.385376	-413.436554	361.023926	857.278259	-317.195587	-164.707489	894.127747	-399.995605	88.178627	1053.288330	540.272400	23.326982	899.388611	533.171753	220.883804
-430.025604	217.439941	955.261780	-415.936218	-44.581539	956.723450	-515.417969	224.714462	575.393127	-446.108093	-104.996216	579.245422	-520.032959	255.193161	87.690720	-518.604797	-144.365768	104.289146	-471.272369	317.989624	1432.226196	-390.596100	-90.994255	1453.683594	-373.846313	115.312904	1455.101807	-382.416351	161.607727	1746.594971	-514.068115	413.388977	1158.177002	-430.073822	-221.741135	1199.349487	-413.353455	361.135315	857.287659	-316.999023	-164.558502	894.169373	-399.955750	88.210068	1053.289429	540.377075	23.118292	899.385864	533.237610	220.746613
-430.010040	217.410309	955.277588	-415.884460	-44.545509	956.740845	-515.401123	224.707352	575.386963	-446.029144	-104.963066	579.278687	-520.034973	255.193542	87.690384	-518.596802	-144.355392	104.283119	-471.225281	317.987762	1432.290161	-390.549408	-90.990158	1453.675049	-373.822357	115.315948	1455.093750	-382.262451	161.707932	1746.688477	-513.995789	413.409058	1158.214844	-430.040466	-221.797668	1199.354126	-413.250153	361.256317	857.338623	-317.077362	-164.659882	894.099182	-399.926178	88.217278	1053.307007	540.443970	22.958263	899.399658	533.297241	220.576675
-429.960052	217.454926	955.274231	-415.834534	-44.530338	956.734070	-515.397949	224.779175	575.400208	-446.009033	-104.942497	579.272705	-520.048706	255.194702	87.696854	-518.610779	-144.359924	104.284309	-471.234375	317.974640	1432.300537	-390.516632	-90.984177	1453.664063	-373.782532	115.303818	1455.098755	-382.347351	161.626053	1746.573853	-513.911987	413.472046	1158.242065	-430.080292	-221.920746	1199.287109	-413.134888	361.374390	857.365479	-316.875336	-164.519394	894.133301	-399.877655	88.245605	1053.302246	540.520935	22.703655	899.412415	533.381165	220.388412
-429.967438	217.471252	955.280212	-415.823761	-44.516659	956.728088	-515.415405	224.812057	575.397461	-445.981110	-104.957237	579.290833	-520.059753	255.195847	87.699669	-518.570801	-144.348541	104.280846	-471.216766	317.962311	1432.323730	-390.499756	-90.992531	1453.635742	-373.761139	115.321793	1455.093628	-382.314331	161.631256	1746.552979	-513.834656	413.515411	1158.252075	-430.012604	-221.924911	1199.291626	-413.015320	361.534760	857.394714	-316.824951	-164.511368	894.121826	-399.874725	88.257828	1053.302002	540.613220	22.490145	899.450134	533.450623	220.204620
-429.981262	217.482300	955.275269	-415.836670	-44.480762	956.716309	-515.390686	224.787720	575.383850	-445.906067	-104.903732	579.260864	-520.081421	255.198532	87.698128	-518.550781	-144.332748	104.293739	-471.196198	317.968353	1432.326660	-390.454224	-90.991165	1453.608521	-373.718567	115.315033	1455.074463	-382.244629	161.645538	1746.585083	-513.742981	413.558685	1158.278198	-429.904938	-221.800995	1199.265869	-412.877747	361.653931	857.424377	-316.780548	-164.537369	894.097168	-399.877014	88.279587	1053.291016	540.713318	22.273922	899.459229	533.539734	219.949509
-429.959167	217.514450	955.285950	-415.793732	-44.466846	956.709839	-515.377258	224.835129	575.396790	-445.870880	-104.915268	579.233154	-520.069336	255.201691	87.728294	-518.549316	-144.349350	104.305023	-471.162659	317.952850	1432.329346	-390.415314	-90.978546	1453.589966	-373.691498	115.293167	1455.075073	-382.109131	161.752945	1746.631226	-513.669800	413.614532	1158.302368	-429.890411	-221.927307	1199.233887	-412.758728	361.792450	857.460754	-316.713104	-164.525757	894.062439	-399.845551	88.297890	1053.293457	540.796387	22.027386	899.442932	533.603577	219.770645
-429.950836	217.514053	955.282776	-415.774536	-44.480068	956.704407	-515.356873	224.815445	575.393433	-445.856964	-104.925903	579.255615	-520.080750	255.194763	87.695259	-518.502075	-144.326401	104.296623	-471.114990	317.956482	1432.363525	-390.371216	-90.996384	1453.576660	-373.648499	115.289978	1455.063843	-382.066406	161.751694	1746.619019	-513.571228	413.657562	1158.326050	-429.814362	-221.938644	1199.218994	-412.609589	361.913177	857.481689	-316.680298	-164.530640	894.043945	-399.825073	88.291481	1053.287598	541.009705	21.628199	899.492065	533.946167	218.754700
-429.928864	217.540924	955.305420	-415.741150	-44.460346	956.702332	-515.335815	224.823242	575.402222	-445.851471	-104.923691	579.261902	-520.084106	255.192276	87.703766	-518.525940	-144.320038	104.300194	-471.106689	317.939392	1432.355347	-390.322052	-90.976082	1453.569702	-373.590118	115.285202	1455.064941	-382.024536	161.757706	1746.615845	-513.493774	413.725616	1158.348145	-429.767212	-221.946899	1199.201050	-412.493011	362.052094	857.512024	-316.618561	-164.538910	894.037659	-399.797150	88.306564	1053.297974	541.137390	21.373980	899.491394	534.019348	218.478333
-429.906891	217.577667	955.283875	-415.722198	-44.473061	956.694580	-515.310608	224.818558	575.391357	-445.859497	-104.934311	579.268250	-520.046753	255.195724	87.735985	-518.494568	-144.308350	104.307159	-471.056213	317.918121	1432.384888	-390.270203	-90.991348	1453.560303	-373.579865	115.299355	1455.060425	-381.988770	161.768280	1746.624878	-513.414551	413.781189	1158.359497	-429.633850	-221.795486	1199.237793	-412.348907	362.168182	857.532166	-316.594574	-164.539276	894.018250	-399.768768	88.323517	1053.281372	541.263428	21.135750	899.548950	534.052795	218.231644
-429.911621	217.592331	955.276672	-415.707520	-44.467781	956.690369	-515.319214	224.858444	575.406128	-445.856873	-104.921341	579.254333	-520.090637	255.210464	87.705284	-518.488953	-144.306641	104.305298	-471.061096	317.934143	1432.376587	-390.242981	-90.987793	1453.552856	-373.551086	115.301308	1455.061035	-381.956207	161.769852	1746.627808	-513.341003	413.838135	1158.386597	-429.627411	-221.935730	1199.206055	-412.213776	362.284607	857.532654	-316.558990	-164.553391	893.994202	-399.755524	88.336670	1053.273560	541.298218	21.005888	899.538513	533.843018	218.705017
-429.917328	217.592758	955.271545	-415.695007	-44.478012	956.696655	-515.316650	224.883286	575.405640	-445.848938	-104.896599	579.276001	-520.091431	255.214142	87.733101	-518.524963	-144.306076	104.297417	-471.044159	317.955109	1432.379883	-390.173035	-90.979927	1453.552979	-373.534637	115.302696	1455.061401	-381.924225	161.755966	1746.631836	-513.277405	413.870392	1158.384277	-429.591858	-221.956467	1199.180420	-412.064362	362.409332	857.555969	-316.553558	-164.552231	893.951660	-399.746063	88.337852	1053.272705	541.520874	20.597328	899.552673	534.152100	217.713623
-429.863007	217.645615	955.284912	-415.657959	-44.457294	956.684753	-515.300354	224.872955	575.399536	-445.814056	-104.860062	579.264465	-520.097290	255.193573	87.721962	-518.483948	-144.297150	104.294258	-471.021210	317.958801	1432.410278	-390.137573	-90.972496	1453.535767	-373.535187	115.300522	1455.051392	-381.909943	161.737137	1746.637451	-513.204102	413.900696	1158.401978	-429.568146	-221.986450	1199.190674	-411.924561	362.535919	857.581055	-316.502686	-164.567749	893.961670	-399.694336	88.363853	1053.272217	541.649109	20.253696	899.551025	534.240784	217.379089
-429.826996	217.613937	955.272644	-415.612549	-44.477139	956.717896	-515.280212	224.837067	575.412354	-445.806549	-104.843590	579.250671	-520.082397	255.197113	87.743927	-518.477844	-144.304199	104.286072	-471.005676	317.942535	1432.411621	-390.097107	-90.981583	1453.519165	-373.494965	115.317497	1455.045410	-381.986542	161.619431	1746.579590	-513.132690	413.894653	1158.387329	-429.538025	-222.024078	1199.159668	-411.771881	362.634766	857.599121	-316.486847	-164.585815	893.927734	-399.662292	88.355408	1053.284302	541.670105	20.111732	899.545776	534.021362	217.802078
-429.802979	217.619278	955.280090	-415.559509	-44.475803	956.707703	-515.267334	224.805908	575.403198	-445.762817	-104.820381	579.251404	-520.053467	255.193497	87.741882	-518.500244	-144.307343	104.262062	-470.989044	317.941711	1432.406372	-390.066650	-90.940498	1453.495850	-373.466431	115.299820	1455.051636	-381.868225	161.708771	1746.645142	-513.084778	413.903046	1158.406494	-429.528900	-221.985397	1199.145508	-411.638611	362.736816	857.608337	-316.462891	-164.600586	893.894287	-399.619385	88.354950	1053.281982	541.780579	19.790239	899.562500	534.040710	217.590149
-429.777832	217.618835	955.270264	-415.550812	-44.477787	956.710693	-515.281799	224.823624	575.423706	-445.747467	-104.851631	579.251648	-520.057922	255.191010	87.754860	-518.443359	-144.292633	104.281708	-470.970581	317.953644	1432.414551	-389.998566	-90.950760	1453.513794	-373.448334	115.299522	1455.038818	-381.843475	161.699371	1746.651367	-513.026550	413.948669	1158.415649	-429.432922	-221.870026	1199.170532	-411.492188	362.828217	857.647400	-316.484344	-164.614273	893.888977	-399.595123	88.357430	1053.276733	541.924744	19.459814	899.568665	534.084106	217.282089
-429.756073	217.624863	955.275330	-415.556854	-44.429752	956.698853	-515.296448	224.852737	575.452942	-445.756042	-104.865067	579.239807	-520.063171	255.191467	87.757599	-518.480103	-144.314972	104.273087	-470.955170	317.948334	1432.408569	-389.961395	-90.936562	1453.508789	-373.416748	115.348557	1455.044556	-381.832520	161.697998	1746.660400	-512.953735	413.962891	1158.417358	-429.370514	-221.738068	1199.197998	-411.369324	362.940674	857.649719	-316.432953	-164.627899	893.904724	-399.578369	88.376488	1053.271362	542.044128	19.093151	899.603638	534.083435	216.980103
-429.748108	217.617813	955.282043	-415.549652	-44.409168	956.694702	-515.301331	224.874222	575.429993	-445.756836	-104.920174	579.237366	-520.065247	255.185333	87.765564	-518.494507	-144.304443	104.321289	-470.939117	317.966248	1432.411743	-389.937286	-90.941315	1453.513550	-373.378021	115.333351	1455.041016	-381.887451	161.605026	1746.608032	-512.903564	413.996155	1158.421997	-429.458649	-221.941757	1199.151855	-411.268158	363.001068	857.668823	-316.402649	-164.630966	893.905396	-399.565491	88.379616	1053.271484	542.179565	18.766104	899.625793	534.122375	216.582642
-429.709686	217.605865	955.289368	-415.480621	-44.474846	956.738037	-515.285706	224.858292	575.424011	-445.694336	-104.886795	579.262512	-520.060486	255.174271	87.747047	-518.447937	-144.297012	104.305832	-470.897949	317.965942	1432.405640	-389.900513	-90.940231	1453.527710	-373.341370	115.336411	1455.046143	-381.794708	161.691895	1746.681885	-512.852295	413.991730	1158.431030	-429.475464	-221.950333	1199.173462	-411.164124	363.063568	857.672913	-316.383026	-164.654190	893.904541	-399.521515	88.355995	1053.298828	542.293091	18.384943	899.640686	534.152893	216.155884
-429.680054	217.583984	955.282349	-415.470215	-44.434502	956.735779	-515.259827	224.801025	575.417480	-445.679138	-104.870071	579.256287	-520.069458	255.185822	87.759323	-518.463501	-144.288391	104.306709	-470.864716	317.944794	1432.411743	-389.876099	-90.934052	1453.521362	-373.322388	115.334579	1455.049194	-381.794556	161.682693	1746.696777	-512.805786	414.017426	1158.437012	-429.455444	-221.903748	1199.195313	-411.076202	363.120850	857.698242	-316.394592	-164.662521	893.885010	-399.497620	88.365921	1053.293335	542.376526	18.017460	899.670959	534.161499	215.697433
-429.650696	217.599670	955.280396	-415.447327	-44.476322	956.744385	-515.257385	224.795868	575.431396	-445.653564	-104.845818	579.251831	-520.043335	255.148163	87.763062	-518.407288	-144.273911	104.303932	-470.799377	317.945679	1432.438110	-389.867218	-90.940742	1453.516357	-373.285400	115.331558	1455.062744	-381.883911	161.576218	1746.651855	-512.744385	414.015472	1158.448120	-429.456512	-221.916779	1199.173218	-410.999329	363.169006	857.721436	-316.355743	-164.660568	893.897217	-399.468903	88.355957	1053.295898	542.576782	17.531607	899.699463	534.430786	214.576477
-429.609650	217.599274	955.302551	-415.418121	-44.474064	956.737671	-515.246338	224.798096	575.455322	-445.664459	-104.860672	579.259155	-520.044556	255.147369	87.763084	-518.467102	-144.289505	104.307159	-470.746613	317.944946	1432.434448	-389.839447	-90.945854	1453.518066	-373.253113	115.299217	1455.073730	-381.788055	161.667770	1746.725830	-512.682861	414.040466	1158.469482	-429.466003	-221.957214	1199.164429	-410.911072	363.193542	857.719910	-316.371552	-164.674911	893.876709	-399.433807	88.345139	1053.303833	542.599976	17.270948	899.751404	534.155640	214.901627
-429.629974	217.558121	955.295837	-415.416168	-44.468048	956.734985	-515.744080	225.382813	575.563599	-445.690704	-104.890358	579.245728	-520.405396	255.189514	87.814949	-518.478943	-144.298843	104.325348	-470.693909	317.937744	1432.435181	-389.820831	-90.947075	1453.528076	-373.224548	115.289406	1455.055908	-381.962341	161.406448	1746.590820	-512.641663	414.037872	1158.472412	-429.437225	-221.925186	1199.184692	-410.864227	363.227753	857.735718	-316.347382	-164.674088	893.902893	-399.434540	88.331810	1053.297119	542.851685	16.699066	899.738464	534.471680	213.830490
-429.595520	217.582947	955.282837	-415.423065	-44.456806	956.733948	-515.773132	225.429153	575.571045	-445.697418	-104.899361	579.245056	-520.404297	255.223389	87.837326	-518.479370	-144.299118	104.326279	-470.644562	317.937378	1432.432495	-389.829193	-90.970863	1453.532593	-373.187988	115.288132	1455.035278	-381.968781	161.393936	1746.589111	-512.577332	414.065491	1158.475220	-429.399139	-221.941254	1199.185181	-410.807587	363.246307	857.725098	-316.336060	-164.689102	893.915283	-399.419403	88.350609	1053.289795	543.016174	16.249924	899.749817	534.524353	213.361893
-429.578522	217.555359	955.281494	-415.363251	-44.524902	956.735901	-515.736389	225.438660	575.557312	-445.700623	-104.903114	579.262451	-520.461243	255.197128	87.821304	-518.487183	-144.301041	104.324303	-470.578491	317.933838	1432.419312	-389.819031	-90.986862	1453.531860	-373.167023	115.284500	1455.048462	-381.962738	161.404007	1746.610962	-512.525635	414.068207	1158.484497	-429.399353	-221.946487	1199.188843	-410.763550	363.253571	857.718140	-316.336304	-164.687714	893.919800	-399.376648	88.307716	1053.288940	543.024780	15.941911	899.763184	534.251404	213.678757
-429.596710	217.545074	955.259888	-415.419342	-44.531643	956.713562	-515.687927	225.419830	575.547852	-445.718201	-104.933853	579.280823	-520.432739	255.206451	87.824959	-518.496338	-144.303314	104.325783	-470.518890	317.934052	1432.428589	-389.823334	-90.986061	1453.545898	-373.122253	115.280869	1455.061646	-381.960724	161.397659	1746.619995	-512.466431	414.083740	1158.484497	-429.372101	-221.949051	1199.197510	-410.732178	363.233215	857.708191	-316.307037	-164.647736	893.940002	-399.397034	88.296501	1053.263062	543.156921	15.563445	899.765137	534.270935	213.240982
-429.532135	217.549820	955.280273	-415.370300	-44.528351	956.743774	-515.686157	225.441376	575.597107	-445.688538	-104.902992	579.282349	-520.435547	255.213699	87.858841	-518.441406	-144.287689	104.311790	-470.481323	317.916748	1432.390259	-389.814606	-90.987541	1453.550049	-373.093079	115.254036	1455.065186	-381.954956	161.398590	1746.636108	-512.392822	414.076935	1158.471436	-429.350800	-221.929459	1199.221191	-410.731842	363.232788	857.698303	-316.333771	-164.672043	893.941345	-399.354858	88.302025	1053.291748	543.479370	14.967449	899.761475	534.647156	212.009247
-429.507629	217.530090	955.292847	-415.335846	-44.573933	956.752502	-515.653748	225.442093	575.586609	-445.706360	-104.920242	579.302185	-520.454773	255.208176	87.839706	-518.495361	-144.300552	104.325714	-470.400330	317.924133	1432.411621	-389.790131	-91.000450	1453.563110	-373.083252	115.253082	1455.069458	-381.969055	161.410324	1746.611328	-512.309692	414.089722	1158.464844	-429.370697	-221.924408	1199.233398	-410.702057	363.210205	857.683350	-316.350098	-164.682816	893.940063	-399.331268	88.268311	1053.303833	543.677246	14.522686	899.786377	534.782043	211.545273
-429.477966	217.529236	955.293884	-415.330597	-44.567902	956.752930	-515.608582	225.437088	575.580872	-445.694885	-104.909912	579.289978	-520.436523	255.210281	87.864708	-518.499084	-144.292084	104.322273	-470.358185	317.932922	1432.400513	-389.797729	-90.999306	1453.563110	-373.040527	115.230522	1455.078003	-381.953918	161.412186	1746.619873	-512.256531	414.067596	1158.464233	-429.372925	-221.900986	1199.245239	-410.687286	363.156311	857.657288	-316.315094	-164.633194	893.963074	-399.313629	88.268608	1053.304565	543.818359	14.015730	899.761414	534.926697	211.049881
-429.508820	217.510864	955.284180	-415.387024	-44.553589	956.725647	-515.604126	225.465393	575.572449	-445.725861	-104.944244	579.290527	-520.455017	255.212921	87.868202	-518.506958	-144.302353	104.319633	-470.332245	317.924683	1432.397339	-389.777679	-91.019753	1453.559204	-373.020508	115.231873	1455.078613	-381.945984	161.399811	1746.603760	-512.210449	414.070007	1158.445679	-429.282898	-221.744904	1199.285034	-410.696289	363.129669	857.642334	-316.340729	-164.665649	893.970337	-399.335114	88.259171	1053.281006	543.841858	13.674653	899.730164	534.774475	211.345840
-429.473480	217.514496	955.305359	-415.394135	-44.530014	956.725403	-515.561035	225.444397	575.589539	-445.685974	-104.888504	579.258301	-520.420288	255.204285	87.859581	-518.454224	-144.270538	104.306061	-470.271698	317.937134	1432.384399	-389.760315	-91.026924	1453.565308	-372.995972	115.228958	1455.075439	-381.972839	161.354584	1746.564453	-512.160645	414.037964	1158.444702	-429.294647	-221.711075	1199.273682	-410.702057	363.096832	857.617554	-316.314117	-164.639893	893.989136	-399.322296	88.261131	1053.291992	543.973389	13.169642	899.723328	534.901794	210.854584
-429.424316	217.511536	955.306335	-415.382660	-44.517124	956.722717	-515.576050	225.477005	575.605347	-445.668701	-104.871620	579.227112	-520.453857	255.208298	87.862679	-518.434387	-144.278397	104.301796	-470.240448	317.925598	1432.389282	-389.742249	-91.019379	1453.571289	-372.974670	115.211487	1455.062866	-381.954590	161.368179	1746.562866	-512.111877	414.013641	1158.442139	-429.325012	-221.707962	1199.256836	-410.699188	362.998322	857.596375	-316.336731	-164.644302	893.984253	-399.296692	88.261292	1053.292236	544.159851	12.653252	899.719116	535.099548	210.369431
-429.409210	217.477661	955.300476	-415.397858	-44.543835	956.696106	-515.144958	225.065033	575.500732	-445.698914	-104.940002	579.227478	-520.167786	255.157639	87.812408	-518.478027	-144.293610	104.316925	-470.206757	317.942261	1432.376221	-389.733582	-91.040070	1453.578369	-372.939178	115.197632	1455.065186	-381.925537	161.364471	1746.558838	-512.083618	413.978394	1158.411987	-429.427338	-221.893295	1199.229736	-410.713531	362.943085	857.574768	-316.353638	-164.663101	893.976257	-399.287109	88.221184	1053.273926	544.454712	11.963438	899.701904	535.592712	209.128723
-429.351379	217.438614	955.287170	-415.360016	-44.572697	956.733215	-514.858704	224.794403	575.438904	-445.718872	-104.962326	579.241821	-519.983704	255.139267	87.810997	-518.493713	-144.299500	104.321846	-470.172089	317.926361	1432.368408	-389.730377	-91.059166	1453.568359	-372.918549	115.193222	1455.055054	-381.896942	161.371872	1746.562012	-512.059265	413.937836	1158.407837	-429.430573	-221.861206	1199.232178	-410.722839	362.823395	857.561157	-316.342621	-164.652451	893.984680	-399.251343	88.203606	1053.288452	544.598511	11.405494	899.675049	535.809387	208.661957
-429.301727	217.430237	955.279419	-415.305145	-44.629292	956.731018	-514.784424	224.709442	575.402466	-445.708313	-104.952049	579.256836	-519.947693	255.136749	87.803909	-518.510315	-144.303574	104.321320	-470.150116	317.913391	1432.343994	-389.724426	-91.059380	1453.566284	-372.896698	115.174324	1455.052734	-381.875732	161.373322	1746.559082	-512.045837	413.887177	1158.380737	-429.451263	-221.905258	1199.213379	-410.746277	362.763184	857.559937	-316.337799	-164.652313	893.979675	-399.200531	88.173233	1053.283813	544.634644	11.068547	899.655212	535.736511	208.963577
-429.309631	217.416000	955.273010	-415.389343	-44.609257	956.716003	-514.761353	224.717117	575.392151	-445.638245	-104.956093	579.263855	-519.940857	255.122330	87.796959	-518.480652	-144.293640	104.318275	-470.126282	317.922852	1432.340210	-389.738525	-91.058952	1453.554688	-372.871033	115.172012	1455.053833	-381.843506	161.384338	1746.550537	-512.042908	413.832336	1158.355469	-429.519043	-222.004044	1199.175293	-410.730896	362.630035	857.541077	-316.340393	-164.671646	893.984131	-399.235443	88.167030	1053.270508	544.817322	10.555301	899.619202	535.998657	208.473450
-429.287170	217.411697	955.265686	-415.390198	-44.599594	956.710022	-514.912659	224.881134	575.438599	-445.647919	-104.971123	579.266724	-520.059143	255.150177	87.821045	-518.495667	-144.298599	104.322014	-470.108551	317.919067	1432.321411	-389.737976	-91.062645	1453.560913	-372.858215	115.184570	1455.059082	-381.797760	161.383331	1746.544678	-512.052429	413.782318	1158.337769	-429.510071	-221.977676	1199.181641	-410.744110	362.507263	857.547058	-316.363159	-164.709564	893.958740	-399.226990	88.168114	1053.264526	545.119812	9.895767	899.613647	536.550964	207.204575
-429.233429	217.408981	955.258484	-415.377106	-44.651459	956.722961	-514.873047	224.873703	575.455322	-445.658173	-104.930466	579.246765	-520.047974	255.150375	87.841141	-518.488831	-144.296432	104.316986	-470.071259	317.922760	1432.312378	-389.759399	-91.076469	1453.550781	-372.836639	115.139755	1455.044556	-381.774231	161.403336	1746.535156	-512.058655	413.712128	1158.317017	-429.493500	-221.943130	1199.183228	-410.765198	362.402924	857.513794	-316.344513	-164.717316	893.948792	-399.197510	88.144188	1053.268311	545.307251	9.309195	899.570190	536.909119	206.656952
-429.250519	217.368698	955.243835	-415.416199	-44.679951	956.705933	-514.878113	224.904922	575.450134	-445.687500	-104.940636	579.242737	-520.066406	255.162415	87.844299	-518.461975	-144.272919	104.311829	-470.039612	317.938721	1432.314453	-389.775696	-91.109108	1453.555542	-372.815186	115.154053	1455.054199	-381.737549	161.414764	1746.524902	-512.064941	413.651672	1158.263428	-429.513672	-221.979355	1199.198853	-410.766907	362.279877	857.490112	-316.410095	-164.768692	893.924744	-399.217102	88.107506	1053.250366	545.501648	8.822552	899.566895	537.256470	206.116867
-429.229309	217.385544	955.244446	-415.421082	-44.666950	956.700195	-514.885498	224.911179	575.460083	-445.725220	-104.978600	579.249512	-520.081787	255.156601	87.832657	-518.480103	-144.278625	104.317230	-470.015350	317.954681	1432.289673	-389.775757	-91.109505	1453.555664	-372.814880	115.155304	1455.051758	-381.692596	161.409515	1746.510620	-512.082214	413.610565	1158.262939	-429.510895	-221.969437	1199.192749	-410.782410	362.138885	857.472534	-316.374390	-164.760757	893.940735	-399.214447	88.117462	1053.249268	545.531067	8.452691	899.559631	537.246399	206.371185
-429.202026	217.359848	955.244202	-415.412598	-44.726955	956.721558	-514.883301	224.885818	575.458557	-445.758484	-105.002739	579.259644	-520.066956	255.141373	87.838760	-518.523987	-144.293243	104.326294	-469.992981	317.939331	1432.286621	-389.775360	-91.115334	1453.555542	-372.809479	115.151581	1455.036499	-381.651825	161.432114	1746.500488	-512.082275	413.551697	1158.205811	-429.447632	-221.837921	1199.221436	-410.783997	361.995911	857.454285	-316.395142	-164.776352	893.942932	-399.189270	88.081100	1053.257935	545.663940	7.911047	899.530029	537.540161	205.882523
-429.191254	217.401413	955.242615	-415.451721	-44.702816	956.690796	-514.928955	224.909866	575.467163	-445.798248	-105.007065	579.231628	-520.095154	255.159424	87.850777	-518.495544	-144.287842	104.330513	-469.964996	317.937103	1432.271606	-389.766388	-91.119705	1453.557129	-372.790924	115.150780	1455.036621	-381.596497	161.439270	1746.479370	-512.064758	413.498932	1158.179810	-429.470154	-221.836014	1199.212891	-410.782623	361.867706	857.446594	-316.393036	-164.776550	893.947571	-399.190460	88.099297	1053.239014	545.920532	7.228920	899.551758	538.122314	204.670883
-429.171234	217.336594	955.226990	-415.395203	-44.736294	956.713013	-514.921326	224.903137	575.473328	-445.784637	-104.959625	579.266907	-520.093994	255.159821	87.850571	-518.485901	-144.280594	104.331108	-469.958038	317.946075	1432.238403	-389.760437	-91.118729	1453.557129	-372.794525	115.141563	1455.031128	-381.545776	161.464859	1746.466675	-512.042725	413.476318	1158.149536	-429.529572	-221.925064	1199.192139	-410.792267	361.725769	857.421692	-316.453278	-164.820984	893.920227	-399.156799	88.067368	1053.243042	545.951294	6.835942	899.536255	538.195007	204.903305
-429.123108	217.361404	955.248596	-415.409454	-44.704185	956.723511	-514.915039	224.898666	575.480835	-445.735809	-104.904495	579.259155	-520.083130	255.158325	87.849945	-518.456726	-144.271255	104.312851	-469.930847	317.953857	1432.241089	-389.761719	-91.122398	1453.551147	-372.786682	115.151093	1455.029175	-381.497711	161.476288	1746.443359	-512.037537	413.448425	1158.132690	-429.567932	-221.863159	1199.188843	-410.806976	361.594055	857.399841	-316.439789	-164.814240	893.933899	-399.147400	88.085892	1053.261108	546.107605	6.291885	899.520142	538.554382	204.362686
-429.125061	217.365662	955.251953	-415.425140	-44.715298	956.731506	-514.911865	224.895248	575.480164	-445.749603	-104.936646	579.275146	-520.080872	255.158035	87.849632	-518.472412	-144.280487	104.312134	-469.934113	317.952789	1432.241211	-389.757355	-91.118858	1453.548584	-372.778351	115.140457	1455.030029	-381.445648	161.501205	1746.427490	-512.028137	413.425201	1158.112915	-429.579468	-221.889145	1199.198120	-410.820526	361.444244	857.378296	-316.471466	-164.828690	893.935120	-399.155029	88.082909	1053.266479	546.394592	5.573169	899.503845	539.235596	203.039749
-429.130920	217.350876	955.272766	-415.424957	-44.711334	956.733765	-514.913391	224.923172	575.477722	-445.765442	-104.955688	579.256470	-520.114685	255.153412	87.820236	-518.466919	-144.290131	104.308617	-469.922394	317.966553	1432.226807	-389.746735	-91.122879	1453.555542	-372.775421	115.147766	1455.031250	-381.405396	161.508438	1746.403809	-512.027832	413.369019	1158.101440	-429.665710	-221.922287	1199.178223	-410.833862	361.292816	857.360657	-316.492737	-164.846634	893.936890	-399.158966	88.071205	1053.278442	546.513000	5.044955	899.486267	539.533630	202.563293
-429.159698	217.302536	955.244568	-415.431946	-44.728500	956.732300	-514.883789	224.895996	575.466431	-445.751434	-105.000732	579.293823	-520.103882	255.138504	87.826309	-518.482239	-144.309540	104.311455	-469.902008	317.977478	1432.218628	-389.757904	-91.115585	1453.546021	-372.764679	115.138298	1455.018799	-381.364044	161.532394	1746.393188	-512.004578	413.337708	1158.085205	-429.669128	-221.798706	1199.183716	-410.845032	361.155548	857.344116	-316.552521	-164.872772	893.937500	-399.173492	88.050682	1053.262451	546.590393	4.753367	899.460083	539.633118	202.826965
-429.167511	217.308960	955.253296	-415.467285	-44.743217	956.714783	-514.887085	224.909760	575.468079	-445.745972	-105.043831	579.260803	-520.101318	255.141968	87.833992	-518.477661	-144.302612	104.316666	-469.882263	317.983978	1432.227295	-389.753998	-91.100662	1453.539307	-372.761841	115.140221	1455.017212	-381.306458	161.540436	1746.412598	-512.001831	413.313690	1158.066528	-429.683777	-221.706940	1199.191528	-410.842957	361.019531	857.330444	-316.570435	-164.884872	893.954346	-399.190948	88.034431	1053.257324	546.764038	4.276774	899.443665	540.127563	202.299805
-429.155701	217.337036	955.251160	-415.486786	-44.732162	956.712769	-514.875427	224.932846	575.466125	-445.694733	-104.983299	579.242981	-520.086182	255.143463	87.843452	-518.462646	-144.307373	104.300835	-469.851044	317.976074	1432.208130	-389.744965	-91.092636	1453.545410	-372.737732	115.151245	1455.015625	-381.285034	161.574951	1746.359985	-511.982635	413.280426	1158.060913	-429.759338	-221.817932	1199.188843	-410.851410	360.921509	857.318420	-316.587158	-164.878098	893.963623	-399.192749	88.051277	1053.254883	546.990967	3.586546	899.400757	540.953613	201.013412
-429.188080	217.285049	955.220032	-415.508820	-44.765179	956.720520	-514.845459	224.960587	575.471680	-445.735046	-105.041611	579.228821	-520.096680	255.157867	87.837593	-518.471313	-144.315262	104.318260	-469.821411	317.989319	1432.188232	-389.749664	-91.086121	1453.541504	-372.728760	115.153526	1454.985229	-381.236664	161.582230	1746.378784	-511.984924	413.268524	1158.028809	-429.724731	-221.641907	1199.224365	-410.868500	360.812256	857.297974	-316.636566	-164.933868	893.948730	-399.214020	88.024551	1053.241455	547.153015	3.146889	899.355408	541.358398	200.546097
-429.164032	217.300034	955.218018	-415.508270	-44.754818	956.714355	-514.813049	224.926956	575.465759	-445.719391	-105.041924	579.249512	-520.077576	255.167404	87.852966	-518.493530	-144.309097	104.332367	-469.808990	318.002502	1432.155029	-389.748199	-91.084023	1453.549316	-372.734131	115.147453	1454.969482	-381.198608	161.608109	1746.354980	-511.986786	413.242004	1157.988159	-429.811279	-221.846375	1199.193481	-410.873383	360.684082	857.272217	-316.676727	-164.944870	893.941528	-399.210266	88.033150	1053.239502	547.271667	2.693030	899.288147	541.791443	200.133652
-429.176575	217.279541	955.212158	-415.486206	-44.812164	956.720093	-514.835083	224.925797	575.457275	-445.732697	-105.046524	579.248291	-520.090698	255.145432	87.845078	-518.472351	-144.304703	104.322380	-469.806427	318.023590	1432.147949	-389.750031	-91.093224	1453.549927	-372.731140	115.145546	1454.962646	-381.135071	161.689713	1746.356934	-511.985046	413.224640	1157.968262	-429.889343	-221.939301	1199.164673	-410.874268	360.577332	857.242554	-316.734802	-164.982162	893.926697	-399.207611	88.001244	1053.239746	547.267029	2.419432	899.224792	541.882141	200.369659
-429.170502	217.277756	955.206238	-415.477356	-44.815289	956.715637	-515.029785	225.111160	575.526733	-445.685364	-104.985283	579.248047	-520.225708	255.147263	87.870255	-518.472656	-144.306076	104.306458	-469.772461	318.041840	1432.121948	-389.762177	-91.081146	1453.540649	-372.750031	115.137939	1454.936890	-381.051300	161.856735	1746.420410	-511.984863	413.177673	1157.951416	-429.865112	-221.910187	1199.197754	-410.889404	360.519196	857.228577	-316.771942	-165.030685	893.911133	-399.206970	87.999207	1053.236206	547.456665	1.864020	899.176819	542.706482	199.306091
-429.176422	217.241226	955.186279	-415.491486	-44.836323	956.719116	-515.059692	225.099564	575.525146	-445.700592	-105.019447	579.219788	-520.222778	255.133835	87.874748	-518.477234	-144.311432	104.314407	-469.777008	318.032379	1432.097900	-389.782318	-91.085152	1453.506714	-372.739990	115.148064	1454.944702	-381.021912	161.882080	1746.398560	-511.981781	413.131927	1157.896362	-429.862030	-221.868851	1199.181274	-410.904358	360.423157	857.204163	-316.853241	-165.072586	893.878418	-399.217438	87.978455	1053.227905	547.517456	1.546170	899.109680	542.800232	199.226868
-429.178162	217.236084	955.197876	-415.504120	-44.829235	956.722473	-515.054321	225.064301	575.539490	-445.704651	-105.018135	579.222168	-520.220032	255.120422	87.880638	-518.486694	-144.310211	104.320175	-469.783783	318.023987	1432.072266	-389.778870	-91.072914	1453.512939	-372.734131	115.146072	1454.949463	-380.989044	161.919678	1746.382813	-511.986969	413.119232	1157.876953	-429.811096	-221.773041	1199.234375	-410.896149	360.351349	857.181335	-316.895752	-165.111526	893.881775	-399.222351	87.975639	1053.234985	547.652954	1.234669	899.044983	543.538147	198.634399
-429.207184	217.256866	955.199829	-415.558594	-44.865093	956.713745	-515.097900	225.110947	575.519348	-445.733795	-105.045631	579.235046	-520.219116	255.113754	87.869995	-518.488953	-144.313965	104.307259	-469.768829	318.053375	1432.071777	-389.781738	-91.070412	1453.517456	-372.742432	115.174957	1454.946411	-380.974518	161.962540	1746.324951	-511.975220	413.084442	1157.846802	-429.820648	-221.771408	1199.255005	-410.908783	360.301880	857.162415	-316.929016	-165.128357	893.897339	-399.255768	87.961937	1053.229736	547.372803	0.750647	898.975037	543.698730	198.742004
-429.190521	217.225922	955.194946	-415.556335	-44.862251	956.710388	-515.112671	225.096054	575.516541	-445.711243	-105.014694	579.228394	-520.217285	255.112335	87.852760	-518.486572	-144.315277	104.323410	-469.772858	318.056824	1432.033203	-389.781708	-91.055611	1453.512817	-372.758118	115.186073	1454.937256	-380.956635	161.991150	1746.303345	-511.978271	413.078186	1157.816895	-429.830627	-221.713791	1199.242554	-410.903442	360.236938	857.128723	-316.985138	-165.179520	893.862061	-399.248352	87.947273	1053.226074	547.629028	0.385468	898.955688	544.516418	197.924973
-429.179016	217.209869	955.188660	-415.553131	-44.861515	956.709290	-515.119568	225.061371	575.511536	-445.702759	-105.013199	579.229187	-520.214111	255.120316	87.862198	-518.468140	-144.309250	104.320564	-469.771606	318.065216	1432.026245	-389.779907	-91.033768	1453.523438	-372.757782	115.189697	1454.936890	-380.825592	162.159912	1746.366211	-511.972260	413.039154	1157.784912	-429.944611	-221.934875	1199.260864	-410.895050	360.182159	857.104126	-317.033173	-165.184372	893.865845	-399.242004	87.940865	1053.222534	547.690979	0.156573	898.927368	544.936096	197.754822
-429.197845	217.169128	955.179077	-415.563385	-44.911160	956.717285	-515.130798	225.064514	575.508606	-445.690796	-104.996857	579.229614	-520.190186	255.113358	87.855812	-518.475525	-144.306442	104.317139	-469.795929	318.068909	1432.000122	-389.771942	-91.016304	1453.533691	-372.759796	115.192177	1454.933838	-380.811279	162.188263	1746.347656	-511.983032	413.013855	1157.769043	-429.920502	-221.773315	1199.265503	-410.895752	360.145081	857.087830	-317.064636	-165.215530	893.868652	-399.253784	87.903038	1053.220947	547.749939	0.084977	898.867859	545.261780	198.146210
-429.201538	217.162231	955.192932	-415.578827	-44.923687	956.728882	-515.158386	225.018539	575.505920	-445.666626	-105.014442	579.244690	-520.201721	255.114746	87.851410	-518.453308	-144.305481	104.298500	-469.812042	318.067291	1432.011108	-389.772827	-91.026093	1453.552734	-372.769592	115.196266	1454.937012	-380.893616	162.091232	1746.309937	-511.980713	412.987671	1157.756226	-429.999695	-221.909454	1199.261353	-410.895203	360.119354	857.081787	-317.092712	-165.231323	893.884033	-399.260010	87.891594	1053.232910	548.070313	-0.151531	898.844360	546.117981	197.530457
-429.210876	217.120300	955.194275	-415.537598	-44.950569	956.759827	-515.156555	225.005798	575.510620	-445.704742	-105.074928	579.233154	-520.204956	255.111404	87.844345	-518.452576	-144.315536	104.303925	-469.824493	318.068726	1431.998413	-389.782104	-91.028831	1453.553101	-372.776886	115.217522	1454.942749	-380.785583	162.240234	1746.373291	-511.991272	412.979370	1157.736206	-430.036926	-221.841934	1199.302490	-410.891602	360.084869	857.071594	-317.302155	-165.413940	893.798096	-399.257782	87.872032	1053.252075	548.647461	0.214835	898.859253	546.730774	197.560196
-429.226074	217.072083	955.184143	-415.535583	-45.001461	956.778992	-515.133362	224.980026	575.497314	-445.681488	-105.058464	579.237732	-520.172241	255.107346	87.841614	-518.435852	-144.306015	104.291939	-469.846252	318.061340	1431.982666	-389.790649	-91.013458	1453.552368	-372.790955	115.213646	1454.953491	-380.777039	162.279266	1746.375488	-512.005432	412.964233	1157.727539	-430.145538	-221.909821	1199.299805	-410.878418	360.066132	857.066284	-317.357605	-165.435959	893.806335	-399.264740	87.834839	1053.256470	548.447144	-0.092122	898.801208	547.008911	197.945877
-429.244812	217.090790	955.187622	-415.581360	-44.981216	956.748352	-515.160156	224.980011	575.512512	-445.685333	-105.049538	579.228760	-520.187317	255.109283	87.841721	-518.479736	-144.313110	104.262070	-469.853149	318.063324	1431.964722	-389.787170	-91.005791	1453.592773	-372.805420	115.220810	1454.941406	-380.769073	162.305038	1746.368652	-512.006287	412.961853	1157.716309	-430.179291	-221.949432	1199.300171	-410.879150	360.073914	857.062134	-317.208099	-165.287033	893.919861	-399.283661	87.839966	1053.239990	549.076538	0.333640	898.781982	547.683716	198.155914
-429.263397	217.092087	955.201355	-415.603912	-44.993008	956.759583	-515.141418	224.999222	575.481628	-445.750671	-105.067284	579.236145	-520.206787	255.111618	87.843773	-518.480530	-144.318771	104.280746	-469.857422	318.094574	1431.962646	-389.772247	-90.996437	1453.599609	-372.818085	115.225082	1454.940674	-380.771484	162.355057	1746.365845	-512.020569	412.939514	1157.701904	-430.245026	-221.919052	1199.310913	-410.870880	360.060455	857.056335	-317.227661	-165.292969	893.922485	-399.298370	87.833618	1053.251099	549.400208	0.407375	898.774902	548.301880	198.213226
-429.285828	217.078873	955.196167	-415.618164	-44.997410	956.760498	-515.142090	224.999908	575.477173	-445.731110	-105.053497	579.243958	-520.209900	255.112015	87.843864	-518.498047	-144.314697	104.270035	-469.910583	318.084534	1431.950562	-389.777771	-91.005295	1453.610718	-372.820007	115.230202	1454.950928	-380.881226	162.280243	1746.280640	-512.032288	412.947784	1157.673706	-430.286163	-221.972519	1199.338379	-410.865509	360.075897	857.056763	-317.255005	-165.309052	893.961487	-399.315308	87.827957	1053.248535	549.418091	-0.062926	898.689026	549.122925	197.667145
-429.313110	217.052765	955.189270	-415.623566	-45.006744	956.760315	-515.164917	224.974701	575.496521	-445.720123	-105.018036	579.251160	-520.206543	255.115631	87.847641	-518.449158	-144.301117	104.263870	-469.921875	318.065765	1431.929932	-389.788483	-91.004318	1453.648438	-372.826782	115.245003	1454.947510	-380.791595	162.430969	1746.348511	-512.053955	412.935547	1157.680664	-430.322601	-222.002197	1199.377686	-410.861816	360.095093	857.053528	-317.296814	-165.345627	893.981323	-399.330383	87.814835	1053.244629	549.731201	0.078850	898.649963	549.716370	197.830292
-429.381104	217.019867	955.168335	-415.659973	-45.020325	956.772705	-515.174500	224.981659	575.486572	-445.759552	-105.027817	579.231018	-520.197693	255.114563	87.848038	-518.467651	-144.313446	104.264458	-469.911865	318.064484	1431.941528	-389.815216	-90.992180	1453.671875	-372.838043	115.248695	1454.967651	-380.789459	162.471344	1746.343018	-512.061523	412.960144	1157.682251	-430.338654	-222.007507	1199.405884	-410.863495	360.099854	857.060608	-317.314209	-165.352615	893.999451	-399.375793	87.807228	1053.238525	550.058105	0.376310	898.633850	550.152161	198.443939
-429.386261	217.012085	955.174316	-415.667145	-45.033173	956.776001	-515.198425	224.950500	575.493835	-445.754852	-105.020576	579.229065	-520.204834	255.102402	87.854095	-518.459839	-144.305740	104.253143	-469.950378	318.071747	1431.925171	-389.825500	-90.996735	1453.666626	-372.839844	115.252594	1454.959839	-380.808258	162.505386	1746.329956	-512.085632	412.969177	1157.677002	-430.367889	-222.067505	1199.446167	-410.882660	360.145386	857.061707	-317.557556	-165.555649	893.899780	-399.389343	87.795326	1053.244873	550.489563	0.649312	898.600891	550.793884	198.572342
-429.420502	217.003204	955.181274	-415.647430	-45.093342	956.784058	-515.204956	224.955551	575.489563	-445.758118	-105.010201	579.236511	-520.199036	255.102356	87.874413	-518.462341	-144.306244	104.252937	-469.948425	318.073517	1431.931641	-389.838287	-90.999702	1453.656738	-372.855377	115.244469	1454.953613	-380.821442	162.554535	1746.313843	-512.106628	412.946014	1157.666626	-430.340363	-222.003174	1199.445313	-410.867828	360.166534	857.058228	-317.378052	-165.412460	894.012878	-399.398865	87.765495	1053.252808	550.904358	0.944415	898.604370	551.309204	198.902725
-429.422028	217.009903	955.177795	-415.671295	-45.085190	956.780029	-515.230652	224.929337	575.503723	-445.769592	-105.024689	579.206543	-520.197571	255.110992	87.837242	-518.452271	-144.308060	104.256981	-469.964996	318.073395	1431.912720	-389.849823	-90.988213	1453.664063	-372.858154	115.251244	1454.945190	-380.838776	162.601379	1746.292480	-512.128052	412.972961	1157.675659	-430.329956	-222.017303	1199.456421	-410.894623	360.209625	857.039612	-317.399139	-165.427536	894.037292	-399.415253	87.770569	1053.250000	551.345276	1.271386	898.612854	551.786621	199.321243
-429.430817	217.021271	955.170532	-415.701111	-45.089115	956.790405	-515.251221	224.910599	575.516479	-445.794006	-105.074799	579.208191	-520.220703	255.118195	87.841667	-518.497192	-144.333313	104.260674	-469.985016	318.069092	1431.899902	-389.841309	-90.942291	1453.666382	-372.880493	115.262032	1454.946411	-380.861176	162.652344	1746.278198	-512.145569	412.988953	1157.653564	-430.358002	-222.084900	1199.454712	-410.925201	360.258881	857.028748	-317.606537	-165.623047	893.926270	-399.442474	87.778488	1053.253418	551.702942	1.549951	898.576416	552.296753	199.604660
-429.474548	216.970291	955.155701	-415.731598	-45.098244	956.791687	-515.271118	224.893066	575.470337	-445.750244	-105.083260	579.217224	-520.216248	255.117950	87.840096	-518.484497	-144.331787	104.254089	-470.009735	318.061829	1431.890259	-389.844421	-90.944023	1453.670776	-372.904663	115.267929	1454.928955	-380.885193	162.705566	1746.262451	-512.163208	413.011658	1157.657959	-430.282166	-221.917191	1199.481079	-410.952087	360.258362	856.971558	-317.605316	-165.644440	893.911987	-399.473450	87.756172	1053.244995	552.098328	1.879490	898.590515	552.786438	199.813950
-429.471497	216.968948	955.150269	-415.737518	-45.112957	956.793701	-515.282227	224.898865	575.482910	-445.752441	-105.087105	579.219177	-520.206909	255.116653	87.840294	-518.491394	-144.333145	104.259003	-470.030518	318.078125	1431.884888	-389.833527	-90.947014	1453.678223	-372.931610	115.276421	1454.937134	-380.907928	162.751022	1746.259644	-512.174316	413.040558	1157.664185	-430.258575	-221.845581	1199.494141	-410.955841	360.289398	856.962952	-317.394745	-165.467438	894.041870	-399.481689	87.749680	1053.244873	552.826721	2.605126	898.623291	553.298706	200.189316
-429.511322	216.962357	955.157837	-415.770691	-45.145069	956.768860	-515.301758	224.872650	575.492065	-445.751099	-105.109863	579.216064	-520.217407	255.104874	87.846901	-518.486877	-144.321274	104.271538	-470.067993	318.068054	1431.888306	-389.835449	-90.928909	1453.683838	-372.945007	115.282761	1454.946899	-380.937744	162.793045	1746.257935	-512.197998	413.037201	1157.661133	-430.307678	-221.990738	1199.489868	-410.971130	360.367493	856.994324	-317.412384	-165.495255	894.043884	-399.509155	87.719170	1053.234375	552.842834	2.626868	898.584290	553.562256	200.507782
-429.518433	216.958466	955.167725	-415.760651	-45.170979	956.816467	-515.326233	224.880432	575.482849	-445.752197	-105.108261	579.224487	-520.204102	255.079315	87.838928	-518.483337	-144.319031	104.270149	-470.092041	318.064453	1431.901489	-389.837463	-90.935547	1453.684204	-372.986359	115.305008	1454.960815	-380.977356	162.826019	1746.253052	-512.211182	413.033112	1157.646606	-430.333038	-221.996536	1199.485718	-410.994812	360.461365	857.031860	-317.389618	-165.510132	894.033752	-399.523254	87.718826	1053.266479	553.514893	3.397438	898.623596	553.964050	201.034546
-429.568634	216.913803	955.135132	-415.810303	-45.172138	956.784851	-515.326233	224.817993	575.499207	-445.748810	-105.141022	579.212219	-520.199158	255.118515	87.855385	-518.494019	-144.334518	104.274940	-470.147858	318.060730	1431.892334	-389.847473	-90.934555	1453.692505	-373.029633	115.291893	1454.930420	-381.005371	162.853104	1746.246094	-512.266968	413.081146	1157.668823	-430.329254	-221.980042	1199.495972	-411.089111	360.425293	856.984619	-317.382874	-165.541580	894.052490	-399.558533	87.697380	1053.230835	553.516785	3.454441	898.624512	554.142883	201.345139
-429.606445	216.899948	955.127319	-415.822052	-45.217152	956.793152	-515.354797	224.834915	575.473877	-445.762115	-105.130684	579.200073	-520.224243	255.132080	87.842789	-518.516663	-144.338623	104.283394	-470.172211	318.069458	1431.885376	-389.883026	-90.922859	1453.674072	-373.051025	115.300667	1454.937988	-381.070526	162.889343	1746.191528	-512.296631	413.089966	1157.659302	-430.375275	-222.074493	1199.479004	-411.130798	360.501099	856.957336	-317.372284	-165.557617	894.062195	-399.591034	87.675613	1053.232788	553.789490	3.875943	898.638672	554.414001	201.687439
-429.603485	216.904617	955.114258	-415.797119	-45.234364	956.781067	-515.388245	224.830292	575.490173	-445.749695	-105.127144	579.217651	-520.215576	255.130707	87.841431	-518.486450	-144.330307	104.254501	-470.200043	318.077545	1431.865234	-389.902954	-90.913246	1453.682129	-373.074768	115.306625	1454.926270	-381.108337	162.906067	1746.183838	-512.332947	413.115601	1157.644409	-430.394989	-222.005203	1199.462280	-411.166748	360.563873	856.942871	-317.336273	-165.590363	894.063782	-399.579193	87.671364	1053.220703	554.052124	4.342972	898.667786	554.703369	202.066467
-429.605591	216.910019	955.113098	-415.823975	-45.242744	956.786072	-515.398804	224.830231	575.492065	-445.734344	-105.107094	579.210938	-520.252380	255.118942	87.813950	-518.430725	-144.319611	104.226036	-470.238556	318.085938	1431.855591	-389.899658	-90.907791	1453.680176	-373.104309	115.333290	1454.925781	-381.142761	162.915527	1746.181641	-512.373901	413.126740	1157.628418	-430.363953	-221.926605	1199.489868	-411.205200	360.610016	856.922363	-317.316254	-165.601868	894.065002	-399.595947	87.669785	1053.223145	554.194397	4.637493	898.666931	555.059021	202.305954
-429.616730	216.926224	955.119812	-415.827850	-45.242229	956.787109	-515.405029	224.836990	575.494019	-445.759216	-105.106422	579.217712	-520.223755	255.147751	87.826797	-518.430054	-144.317963	104.224686	-470.262451	318.079803	1431.835571	-389.938049	-90.913452	1453.683228	-373.143158	115.345581	1454.916870	-381.186096	162.941605	1746.182861	-512.410522	413.150116	1157.638184	-430.369659	-221.945160	1199.490845	-411.234650	360.734680	856.983093	-317.271912	-165.611343	894.073425	-399.602631	87.676636	1053.226807	554.608765	5.322520	898.774780	555.340820	202.769058
-429.641266	216.912796	955.116333	-415.853516	-45.238266	956.798279	-515.424683	224.799957	575.489258	-445.805878	-105.113525	579.220642	-520.236328	255.126251	87.843254	-518.427429	-144.312729	104.254913	-470.328827	318.088959	1431.820923	-389.967072	-90.900238	1453.703247	-373.148468	115.350304	1454.922852	-381.241394	162.934280	1746.196045	-512.470337	413.159515	1157.642212	-430.382813	-221.951492	1199.522583	-411.294922	360.718628	856.906128	-317.256622	-165.640442	894.095093	-399.626251	87.677406	1053.230225	554.627380	5.426714	898.830322	555.976868	202.486252
-429.650208	216.904785	955.127197	-415.855469	-45.236469	956.799438	-515.441223	224.804138	575.468933	-445.829895	-105.140770	579.226746	-520.225769	255.112839	87.825531	-518.468567	-144.349731	104.244408	-470.355652	318.075897	1431.804199	-389.977264	-90.896568	1453.725098	-373.190674	115.354637	1454.920654	-381.291901	162.948532	1746.208740	-512.526367	413.148163	1157.610474	-430.398285	-222.047379	1199.536743	-411.341309	360.786041	856.893372	-317.254395	-165.646622	894.117126	-399.632111	87.671371	1053.236450	554.470276	6.075333	898.859741	555.593994	203.745377
-429.670044	216.913651	955.128540	-415.866150	-45.236851	956.795898	-515.438965	224.788956	575.475281	-445.867554	-105.171135	579.246033	-520.247925	255.112045	87.815697	-518.500244	-144.348480	104.272400	-470.497589	318.002625	1431.663940	-389.996399	-90.869087	1453.738281	-373.232941	115.370399	1454.933472	-381.344482	162.963348	1746.222778	-512.593628	413.211456	1157.600830	-430.410675	-222.087067	1199.546509	-411.399292	360.857819	856.900574	-317.227844	-165.658966	894.131775	-399.651031	87.674370	1053.236206	554.465637	6.628901	898.912109	555.709473	204.285294
-429.690643	216.908646	955.121948	-415.869446	-45.298805	956.813293	-515.468140	224.786850	575.473816	-445.868469	-105.162178	579.249695	-520.266602	255.110657	87.809433	-518.503052	-144.354401	104.270157	-470.552734	317.998535	1431.659302	-390.028503	-90.876701	1453.765381	-373.246460	115.386520	1454.955933	-381.401978	162.980682	1746.228516	-512.663208	413.199890	1157.590576	-430.402893	-222.050354	1199.571167	-411.447144	360.882874	856.877136	-317.202606	-165.635437	894.176270	-399.674835	87.650291	1053.244263	554.658386	7.548876	898.952087	555.845947	204.985397
-429.715698	216.879837	955.110291	-415.916016	-45.251617	956.805786	-515.473450	224.743851	575.480652	-445.887054	-105.157600	579.230286	-520.231201	255.106400	87.805038	-518.521729	-144.365860	104.245049	-470.593414	317.992401	1431.652222	-390.065399	-90.848228	1453.761841	-373.286896	115.406250	1454.958252	-381.469177	162.996002	1746.225830	-512.739807	413.202698	1157.590576	-430.348572	-221.989792	1199.614746	-411.519562	360.950317	856.874146	-317.207611	-165.634628	894.184387	-399.707001	87.659859	1053.233765	554.399414	7.571960	898.982910	556.397766	204.789734
-429.745758	216.855072	955.093872	-415.925964	-45.260284	956.803467	-515.478699	224.725220	575.466187	-445.902374	-105.168884	579.231567	-520.236145	255.120483	87.794434	-518.515076	-144.366074	104.251083	-470.650726	318.014954	1431.631592	-390.078613	-90.851776	1453.783691	-373.326904	115.420197	1454.967163	-381.636627	162.889664	1746.154907	-512.793457	413.203400	1157.575317	-430.341156	-221.981186	1199.609863	-411.580780	361.005219	856.869324	-317.174469	-165.637985	894.216003	-399.724518	87.650375	1053.223755	554.055237	8.321756	899.024597	555.915833	206.114212
-429.776245	216.853302	955.092529	-415.929047	-45.270344	956.803955	-515.511292	224.685364	575.450745	-445.905670	-105.175369	579.223694	-520.216125	255.116837	87.771759	-518.495361	-144.369354	104.225029	-470.679535	318.012512	1431.633301	-390.119934	-90.826897	1453.788574	-373.363251	115.427269	1454.959106	-381.590881	163.019394	1746.233765	-512.873352	413.208282	1157.587524	-430.357361	-222.034271	1199.615723	-411.654205	361.045288	856.858765	-317.175934	-165.622314	894.238281	-399.741333	87.647476	1053.223267	554.284485	9.400421	899.087402	556.030884	206.860382
-429.781891	216.848770	955.100769	-415.945465	-45.257584	956.810974	-515.527527	224.711777	575.452393	-445.929993	-105.203545	579.226807	-520.203552	255.114838	87.773315	-518.551208	-144.378754	104.238220	-470.736969	318.016815	1431.637939	-390.126862	-90.814957	1453.790649	-373.406586	115.439812	1454.962280	-381.753082	162.937195	1746.155029	-512.916626	413.214203	1157.593384	-430.372345	-222.031586	1199.640259	-411.728729	361.060577	856.871399	-317.162384	-165.590454	894.263916	-399.758820	87.649994	1053.232422	554.196533	10.075901	899.114075	556.119202	207.568741
-429.795441	216.861725	955.096436	-415.975952	-45.267956	956.815186	-515.556458	224.666565	575.480835	-445.959869	-105.244446	579.232239	-520.201660	255.107559	87.803360	-518.546692	-144.375870	104.239136	-470.785614	318.042389	1431.648438	-390.162354	-90.800217	1453.802246	-373.450745	115.457390	1454.974121	-381.709503	163.077454	1746.223022	-512.984192	413.215576	1157.600830	-430.371704	-222.030655	1199.632446	-411.771027	361.089081	856.867249	-317.116486	-165.577408	894.273010	-399.783203	87.652679	1053.232910	553.589783	10.358932	899.103943	556.011902	208.172470
-429.825287	216.861267	955.094788	-415.980652	-45.276157	956.814514	-515.591492	224.676392	575.488831	-445.955292	-105.263336	579.230530	-520.169922	255.102219	87.785446	-518.529907	-144.390778	104.257843	-470.830933	318.029877	1431.653931	-390.169250	-90.809746	1453.802490	-373.486237	115.472977	1454.961914	-381.772186	163.123291	1746.226074	-513.039612	413.215454	1157.581787	-430.368591	-222.002670	1199.635620	-411.858032	361.096405	856.857178	-317.096649	-165.551620	894.316223	-399.800842	87.650864	1053.231812	553.372131	11.108811	899.149109	555.971252	208.978821
-429.810089	216.835022	955.094421	-415.912842	-45.305325	956.842529	-515.607971	224.640289	575.478455	-445.948914	-105.258957	579.246521	-520.169983	255.097305	87.755409	-518.519836	-144.388382	104.260338	-470.869385	318.036804	1431.647217	-390.203705	-90.791191	1453.800415	-373.504150	115.484772	1454.957153	-381.825531	163.161819	1746.224365	-513.100159	413.233337	1157.589355	-430.381317	-221.990616	1199.647217	-411.924438	361.109558	856.836121	-317.067322	-165.510300	894.330017	-399.777863	87.637344	1053.249756	553.646973	12.079791	899.303589	556.440796	209.193588
-429.802917	216.838623	955.086792	-415.918182	-45.301044	956.836426	-515.638367	224.630051	575.478821	-445.953949	-105.265877	579.246948	-520.212708	255.100235	87.766159	-518.545044	-144.400848	104.253212	-470.811584	318.133148	1431.776733	-390.229950	-90.790276	1453.800781	-373.544617	115.505531	1454.966187	-381.885834	163.211304	1746.226440	-513.144775	413.212769	1157.605347	-430.407806	-221.987381	1199.639771	-412.004944	361.130219	856.826355	-317.059540	-165.527283	894.319336	-399.786652	87.640251	1053.245117	552.996033	12.679564	899.306885	555.960388	210.468445
-429.864563	216.822571	955.060364	-415.933380	-45.323490	956.834656	-515.664063	224.571426	575.478760	-445.954620	-105.295570	579.277649	-520.197815	255.099014	87.761169	-518.601013	-144.416611	104.279228	-470.970856	318.038025	1431.624512	-390.272919	-90.761887	1453.791870	-373.561127	115.500031	1454.963989	-381.928589	163.252472	1746.217529	-513.226929	413.252075	1157.564453	-430.417755	-221.591599	1199.605713	-412.070740	361.159088	856.808838	-317.020996	-165.486938	894.309204	-399.820465	87.634438	1053.229736	552.722351	13.448018	899.359192	555.829346	211.327698
-429.851501	216.858856	955.070190	-415.921295	-45.316082	956.827698	-515.698975	224.600937	575.458496	-445.918457	-105.258591	579.264099	-520.182922	255.107697	87.753059	-518.592834	-144.409866	104.263748	-470.907410	318.147217	1431.759033	-390.287811	-90.773369	1453.768555	-373.593292	115.521820	1454.949097	-381.951355	163.307388	1746.227783	-513.274841	413.248474	1157.582031	-430.451508	-221.664993	1199.603882	-412.147797	361.166290	856.795105	-317.197052	-165.637695	894.220215	-399.819702	87.649147	1053.234131	553.500000	15.422493	899.083862	556.056458	212.589600
-429.889740	216.868729	955.066711	-415.946075	-45.274532	956.815979	-515.707153	224.603958	575.459473	-445.919983	-105.245697	579.259644	-520.173035	255.105179	87.747742	-518.553040	-144.395813	104.268394	-470.945923	318.145020	1431.749512	-390.318054	-90.766373	1453.761719	-373.617035	115.548592	1454.948853	-381.968536	163.361267	1746.219849	-513.316040	413.265869	1157.567017	-430.454926	-221.673996	1199.564209	-412.205444	361.151123	856.788879	-316.991730	-165.446793	894.305603	-399.855255	87.673012	1053.227539	553.261719	16.184996	899.203125	556.003357	213.375458
-429.910553	216.889725	955.067261	-415.940216	-45.262074	956.807495	-515.723999	224.573212	575.462341	-445.912170	-105.243103	579.258545	-520.171875	255.105118	87.744904	-518.552856	-144.402267	104.262917	-470.976227	318.165344	1431.759155	-390.324310	-90.750122	1453.760864	-373.635864	115.552513	1454.948730	-381.948914	163.465988	1746.245361	-513.375305	413.281372	1157.576172	-430.468567	-221.718933	1199.561768	-412.270966	361.173584	856.786316	-317.157990	-165.586807	894.201050	-399.861969	87.688698	1053.223389	552.953491	16.957146	899.302551	555.862488	214.204849
-429.975311	216.882431	955.047424	-415.982025	-45.266628	956.777466	-515.749268	224.598785	575.450623	-445.930969	-105.261742	579.240234	-520.195068	255.111206	87.741425	-518.570984	-144.408356	104.267021	-471.020020	318.169434	1431.742432	-390.329163	-90.736565	1453.761353	-373.654449	115.556458	1454.929565	-381.916962	163.553055	1746.269531	-513.411316	413.281555	1157.572510	-430.452637	-221.724670	1199.528931	-412.337280	361.177490	856.791809	-316.972046	-165.408081	894.295349	-399.899323	87.681854	1053.194702	552.696960	17.794518	899.359619	555.658936	215.115891
-429.979950	216.867355	955.047058	-415.941956	-45.291161	956.807129	-515.731812	224.573502	575.445435	-445.935852	-105.260651	579.245728	-520.138550	255.105026	87.750282	-518.571960	-144.403610	104.254860	-471.035492	318.201599	1431.758667	-390.348633	-90.731606	1453.757813	-373.663666	115.572784	1454.926514	-381.912201	163.612656	1746.281738	-513.460327	413.276367	1157.572998	-430.361694	-221.844666	1199.580200	-412.402374	361.196625	856.787720	-316.974609	-165.380219	894.293091	-399.894562	87.676399	1053.212158	552.584351	18.475689	899.466736	555.928162	215.302475
-430.032562	216.873306	955.059753	-415.994965	-45.240356	956.818115	-515.758118	224.542725	575.439331	-445.975342	-105.311218	579.250732	-520.173401	255.108963	87.736237	-518.615479	-144.428604	104.291542	-471.100800	318.199280	1431.759155	-390.350433	-90.710701	1453.780029	-373.684418	115.590187	1454.936157	-381.903992	163.681763	1746.284058	-513.524719	413.297974	1157.591675	-430.370758	-221.929062	1199.595947	-412.453094	361.166473	856.777344	-316.968842	-165.328430	894.322510	-399.941376	87.704742	1053.222534	552.228333	19.212547	899.549927	555.664001	216.210022
-430.081696	216.873550	955.065186	-416.004883	-45.246731	956.816040	-515.806580	224.580612	575.443726	-445.991333	-105.331535	579.260437	-520.192627	255.106216	87.712830	-518.630310	-144.420212	104.283745	-471.127594	318.207214	1431.771851	-390.349609	-90.689339	1453.781494	-373.715271	115.630020	1454.933228	-381.978210	163.638977	1746.261963	-513.574707	413.297058	1157.572021	-430.354523	-221.897202	1199.633301	-412.520538	361.174225	856.792725	-316.998230	-165.300735	894.333069	-399.972290	87.702225	1053.224487	551.851990	20.114546	899.567627	555.087219	217.534317
-430.092896	216.937698	955.090088	-416.057312	-45.192726	956.826843	-515.828064	224.564072	575.445007	-445.994202	-105.319618	579.240967	-520.170837	255.107727	87.716995	-518.620117	-144.431915	104.274002	-471.174774	318.215546	1431.752319	-390.353088	-90.677299	1453.790161	-373.730927	115.639877	1454.924683	-382.313843	163.189301	1745.958496	-513.639771	413.300201	1157.563354	-430.448730	-221.687897	1199.594482	-412.580750	361.192352	856.766174	-316.999054	-165.296967	894.322449	-400.007660	87.752190	1053.243408	551.634216	20.990305	899.590210	554.778748	218.537704
-430.128998	216.933273	955.084290	-416.058014	-45.190434	956.811829	-515.845032	224.587097	575.424377	-445.978790	-105.298164	579.235718	-520.187073	255.139359	87.724541	-518.595215	-144.412613	104.278503	-471.223633	318.213318	1431.741211	-390.326538	-90.653000	1453.805664	-373.748047	115.673698	1454.919922	-382.273743	163.247894	1745.967163	-513.682190	413.320557	1157.562134	-430.375763	-221.521805	1199.632813	-412.628296	361.189545	856.743835	-317.218597	-165.413483	894.234497	-400.017761	87.751297	1053.231079	551.479797	21.826355	899.583008	554.540405	219.404633
-430.185425	216.913635	955.052002	-416.070251	-45.217285	956.812561	-515.874939	224.580139	575.418823	-446.018158	-105.295189	579.241577	-520.180298	255.143036	87.711777	-518.593018	-144.415543	104.271461	-471.256805	318.235443	1431.734985	-390.319153	-90.624939	1453.802246	-373.763519	115.681664	1454.900024	-382.288330	163.237762	1745.929443	-513.731323	413.308411	1157.543213	-430.409027	-221.627258	1199.593018	-412.677856	361.191559	856.740967	-317.022614	-165.212433	894.327820	-400.045197	87.744492	1053.213257	551.293030	22.703234	899.548950	554.267029	220.303284
-430.184906	216.974579	955.059875	-416.063385	-45.213737	956.808594	-515.896057	224.587646	575.430786	-445.988068	-105.248688	579.250427	-520.190491	255.149780	87.726326	-518.589050	-144.414413	104.267570	-471.423950	318.164154	1431.588379	-390.307739	-90.612762	1453.813232	-373.774780	115.706535	1454.901611	-382.276733	163.273560	1745.909912	-513.797913	413.322784	1157.513062	-430.398468	-221.614136	1199.598022	-412.729431	361.170044	856.736267	-317.054962	-165.213562	894.311035	-400.049011	87.772110	1053.217163	551.140320	23.617489	899.536743	553.936096	221.272461
-430.216187	216.967911	955.052246	-416.069183	-45.224503	956.808777	-515.944702	224.554825	575.411011	-446.027466	-105.289314	579.264526	-520.183044	255.153183	87.729362	-518.605591	-144.420532	104.275215	-471.499817	318.165588	1431.577148	-390.266022	-90.580627	1453.814941	-373.802917	115.742828	1454.883057	-382.269165	163.307770	1745.909424	-513.845154	413.334259	1157.498901	-430.397064	-221.642090	1199.602905	-412.783142	361.176849	856.728638	-317.050659	-165.172806	894.307251	-400.066010	87.768578	1053.212891	551.149902	24.310656	899.545654	554.067017	221.664474
-430.272491	216.988220	955.044983	-416.079590	-45.241432	956.810181	-515.943909	224.546799	575.415100	-446.030975	-105.278511	579.269104	-520.170105	255.161804	87.728226	-518.571167	-144.407318	104.264885	-471.535309	318.178131	1431.587036	-390.239838	-90.547043	1453.832153	-373.818085	115.751244	1454.886719	-382.152618	163.524780	1746.009521	-513.898071	413.313843	1157.488403	-430.294708	-221.836212	1199.663574	-412.814178	361.164764	856.730469	-317.075623	-165.133606	894.325317	-400.096283	87.777420	1053.209106	550.941162	25.363461	899.500122	553.408020	223.049286
-430.288147	217.004028	955.039001	-416.130524	-45.183006	956.815247	-515.996277	224.545471	575.436218	-446.084717	-105.269234	579.257446	-520.167664	255.148453	87.736542	-518.597412	-144.394821	104.262085	-471.607269	318.173645	1431.571533	-390.243713	-90.518677	1453.801147	-373.848785	115.788841	1454.883179	-382.135437	163.561066	1746.005249	-513.967407	413.311707	1157.481445	-430.304413	-221.868210	1199.660278	-412.857300	361.157593	856.707214	-317.074982	-165.112915	894.341797	-400.123779	87.816147	1053.207275	550.814514	26.234106	899.501526	553.082520	223.940979
-430.327118	217.049622	955.056213	-416.140717	-45.183411	956.818115	-516.068420	224.588501	575.448853	-446.092804	-105.246986	579.278381	-520.218750	255.152084	87.693520	-518.637268	-144.407288	104.262703	-471.677582	318.204041	1431.560791	-390.245087	-90.518822	1453.800659	-373.846863	115.817467	1454.883179	-382.116577	163.604767	1745.983887	-514.018738	413.327637	1157.460815	-430.348663	-221.649323	1199.636841	-412.886475	361.144318	856.708740	-317.106750	-165.099670	894.312927	-400.146179	87.835732	1053.216797	550.699768	27.179474	899.441101	552.739319	224.941483
-430.392792	217.023697	955.024414	-416.162750	-45.213390	956.826294	-516.094727	224.537994	575.426880	-446.098450	-105.261871	579.250732	-520.187927	255.153244	87.713654	-518.647766	-144.411255	104.243874	-471.722321	318.238861	1431.555908	-390.224518	-90.488373	1453.796021	-373.857758	115.837074	1454.865845	-382.101868	163.639313	1745.973877	-514.080200	413.310333	1157.442139	-430.346741	-221.591965	1199.611450	-412.935669	361.153809	856.686035	-317.117096	-165.087952	894.286621	-400.173279	87.827309	1053.200684	550.741760	27.917648	899.407532	552.890015	225.209488
-430.421814	217.009109	955.019714	-416.183167	-45.175331	956.822693	-516.157532	224.548279	575.440491	-446.107025	-105.238258	579.272766	-520.216309	255.137589	87.692848	-518.626526	-144.414276	104.246468	-471.736938	318.247803	1431.543579	-390.224976	-90.462105	1453.770752	-373.882477	115.877777	1454.854492	-382.098206	163.662415	1745.953125	-514.148193	413.291718	1157.426758	-430.328949	-221.616455	1199.609497	-412.960785	361.140778	856.675415	-317.317078	-165.235794	894.156250	-400.192139	87.840889	1053.195068	550.534058	28.933386	899.378662	552.078064	226.703156
-430.442474	217.029724	955.022827	-416.168915	-45.189159	956.814575	-516.240356	224.532166	575.442932	-446.097534	-105.231583	579.269165	-520.235291	255.144836	87.716888	-518.616455	-144.417801	104.251396	-471.782410	318.265167	1431.534546	-390.209625	-90.449120	1453.768799	-373.899597	115.884140	1454.840698	-382.093964	163.691040	1745.946777	-514.201355	413.265747	1157.388672	-430.317810	-221.664581	1199.596069	-413.007385	361.125092	856.675171	-317.329071	-165.214737	894.144226	-400.192078	87.843117	1053.191895	550.572205	29.721691	899.375854	552.112610	227.030380
-430.482422	217.045151	955.011902	-416.242859	-45.133350	956.820923	-516.307007	224.511398	575.444580	-446.064484	-105.193832	579.262817	-520.191467	255.062546	87.659882	-518.560303	-144.402023	104.232750	-471.794159	318.295898	1431.514160	-390.207916	-90.399452	1453.744629	-373.898163	115.915161	1454.839844	-382.082794	163.729141	1745.942383	-514.267151	413.262329	1157.377686	-430.232513	-221.832138	1199.578735	-413.032623	361.062775	856.657410	-317.145386	-165.021576	894.221252	-400.239380	87.882965	1053.187134	550.432007	30.731787	899.329224	551.383545	228.456772
-430.501770	217.014252	955.002991	-416.202423	-45.166187	956.854919	-516.053345	224.166977	575.373047	-446.092010	-105.191315	579.261719	-519.697937	254.883499	87.355843	-518.554321	-144.414642	104.259949	-471.818909	318.312622	1431.499634	-390.200623	-90.383232	1453.745728	-373.912079	115.949287	1454.834839	-382.076569	163.748581	1745.939087	-514.319641	413.229034	1157.356567	-430.234344	-221.854965	1199.608643	-413.077087	361.051270	856.653687	-317.368622	-165.166794	894.109436	-400.234741	87.871948	1053.200684	550.340393	31.633392	899.304199	550.977661	229.331772
-430.512970	217.033310	955.006287	-416.210205	-45.105896	956.842346	-516.114380	224.123581	575.355164	-446.104370	-105.185638	579.257202	-519.674194	255.056366	87.389587	-518.534485	-144.408356	104.256035	-471.836548	318.334656	1431.503418	-390.178711	-90.345413	1453.742920	-373.923431	115.974091	1454.838989	-381.957977	163.898651	1746.017822	-514.361694	413.230194	1157.344604	-430.288727	-221.563889	1199.565918	-413.113159	361.028503	856.657471	-317.182617	-164.980942	894.194458	-400.244080	87.906349	1053.196167	550.495361	32.330349	899.309692	551.133789	229.509460
-430.554840	217.025131	954.977234	-416.229553	-45.122353	956.845337	-516.199585	224.148300	575.362976	-446.165314	-105.244766	579.303528	-519.806152	255.202545	87.539864	-518.575256	-144.422363	104.268867	-471.881531	318.348999	1431.492920	-390.161591	-90.336761	1453.755859	-373.928741	116.003166	1454.831665	-381.958710	163.916489	1746.014282	-514.409729	413.253510	1157.323975	-430.295715	-221.556488	1199.585938	-413.159332	361.010010	856.636169	-317.391846	-165.122604	894.107178	-400.262177	87.908508	1053.179810	550.347290	33.375172	899.265503	550.262085	230.985504
-430.560150	217.030991	954.989807	-416.203217	-45.097942	956.874817	-516.260437	224.128845	575.377563	-446.183990	-105.254593	579.317200	-519.990601	255.114105	87.664963	-518.575378	-144.411591	104.265373	-471.907288	318.361694	1431.472900	-390.171539	-90.296303	1453.759888	-373.959320	116.023155	1454.830688	-381.951019	163.944931	1746.014160	-514.433350	413.250580	1157.323120	-430.310669	-221.525360	1199.584351	-413.209381	360.994965	856.631836	-317.419800	-165.106491	894.090759	-400.259277	87.932442	1053.202515	550.448669	34.272797	899.225647	549.917175	231.797729
-430.610809	217.043594	954.982117	-416.215515	-45.114311	956.881042	-516.310913	224.175797	575.360229	-446.189178	-105.243431	579.321533	-519.994568	255.101425	87.668602	-518.578674	-144.419144	104.272766	-471.907135	318.404144	1431.481812	-390.165070	-90.279694	1453.776733	-373.961884	116.051376	1454.838135	-381.952881	163.956116	1746.025513	-514.474792	413.267395	1157.319946	-430.320526	-221.533020	1199.582764	-413.274231	360.972900	856.607361	-317.228027	-164.887482	894.204590	-400.282806	87.939323	1053.199707	550.495300	35.137714	899.181946	549.552185	232.636627
-430.613922	217.042313	954.983582	-416.208588	-45.100288	956.875610	-516.340271	224.137604	575.361450	-446.191315	-105.175453	579.292053	-519.969055	255.103439	87.670258	-518.562256	-144.383698	104.274582	-471.928375	318.399902	1431.468872	-390.170624	-90.245674	1453.771973	-373.956604	116.064133	1454.845825	-381.937500	163.988785	1746.020630	-514.483826	413.271790	1157.294678	-430.344055	-221.503983	1199.610718	-413.296417	360.953247	856.600647	-317.435242	-165.025269	894.104309	-400.276611	87.944351	1053.196777	550.308655	35.641827	899.207520	549.180420	233.202545
-430.661407	217.033386	954.968384	-416.252899	-45.065742	956.877869	-516.385071	224.172668	575.381104	-446.203400	-105.179947	579.305847	-519.986145	255.103821	87.655128	-518.551697	-144.384827	104.277496	-471.816071	318.536926	1431.611084	-390.144409	-90.237083	1453.792358	-373.960999	116.102074	1454.839722	-381.928223	164.005356	1746.033813	-514.480469	413.243927	1157.312134	-430.349304	-221.453339	1199.606812	-413.333893	360.911041	856.603760	-317.450134	-165.009659	894.097656	-400.304535	87.965179	1053.185791	549.208984	35.228291	899.518677	548.414307	233.417694
-430.673218	217.067230	954.978271	-416.224976	-45.079338	956.869202	-516.426514	224.174133	575.389221	-446.253571	-105.196831	579.344543	-520.001465	255.105316	87.654655	-518.557739	-144.398926	104.247093	-471.944153	318.453674	1431.460327	-390.147064	-90.208527	1453.792603	-373.957001	116.107689	1454.833618	-381.912445	164.033310	1746.030762	-514.511353	413.285614	1157.303955	-430.366058	-221.446228	1199.623413	-413.388062	360.919342	856.582031	-317.454346	-164.955338	894.117676	-400.295502	87.971657	1053.186279	549.070557	35.865253	899.513672	547.905334	234.146606
-430.693848	217.052292	954.974243	-416.227264	-45.089279	956.871155	-516.411072	224.161530	575.367920	-446.271362	-105.159233	579.314575	-519.955383	255.104034	87.659210	-518.579712	-144.383667	104.250900	-471.815826	318.583313	1431.601807	-390.132568	-90.172173	1453.795776	-373.959839	116.142700	1454.825806	-381.899475	164.055969	1746.027222	-514.505493	413.274567	1157.313232	-430.367157	-221.448776	1199.624756	-413.439148	360.913727	856.580200	-317.460663	-164.912704	894.119080	-400.304810	87.963181	1053.184570	549.005554	36.504948	899.503174	547.520508	234.712677
-430.722656	217.127518	954.987854	-416.276855	-45.026493	956.876770	-516.464539	224.222733	575.380859	-446.301300	-105.180740	579.336487	-519.965454	255.100540	87.657646	-518.629700	-144.406433	104.248558	-471.942108	318.492188	1431.437256	-390.119415	-90.153099	1453.810913	-373.953278	116.151329	1454.820557	-381.877930	164.099564	1746.015747	-514.539856	413.326599	1157.296021	-430.379608	-221.450638	1199.649048	-413.447906	360.916138	856.574158	-317.459167	-164.855743	894.160767	-400.342102	88.027412	1053.193848	548.906616	37.039730	899.478271	547.140625	235.265686
-430.756989	217.123093	954.982056	-416.288818	-45.033470	956.877991	-516.575623	224.305435	575.377686	-446.289978	-105.135254	579.338928	-520.053345	255.118912	87.630219	-518.591370	-144.389740	104.266464	-471.966431	318.507538	1431.423462	-390.135864	-90.131226	1453.803833	-373.951416	116.196899	1454.823364	-381.876923	164.132492	1746.006592	-514.561096	413.349609	1157.277588	-430.283203	-221.642242	1199.662476	-413.496552	360.910858	856.567566	-317.272247	-164.636642	894.307556	-400.360657	88.026505	1053.190430	548.816650	37.556061	899.467041	546.732300	235.829453
-430.744507	217.156509	955.002625	-416.250610	-45.023296	956.913208	-516.591919	224.346985	575.400024	-446.324554	-105.100723	579.351990	-520.061462	255.108200	87.660492	-518.598755	-144.379486	104.279808	-471.934723	318.521027	1431.433105	-390.105957	-90.115555	1453.836182	-373.947296	116.215767	1454.826172	-381.867798	164.156342	1746.002930	-514.566040	413.359863	1157.272095	-430.366577	-221.400101	1199.693359	-413.535431	360.909668	856.561890	-317.489624	-164.778931	894.216492	-400.350555	88.055023	1053.221802	548.659912	38.081257	899.466064	546.236206	236.414810
-430.789490	217.121948	954.977722	-416.274017	-44.997177	956.910767	-516.599915	224.342331	575.399963	-446.354431	-105.131363	579.354858	-520.026001	255.104523	87.679756	-518.637573	-144.387802	104.284492	-471.939331	318.538940	1431.438354	-390.107208	-90.091469	1453.831787	-373.934509	116.245422	1454.828003	-381.852753	164.195435	1746.001221	-514.594727	413.342651	1157.280029	-430.359680	-221.410156	1199.698120	-413.555725	360.899414	856.537842	-317.500916	-164.739868	894.215698	-400.376099	88.061966	1053.205811	548.734924	38.767105	899.388611	545.882690	237.017960
-430.827148	217.156784	954.967529	-416.325378	-44.987068	956.866943	-516.606873	224.324387	575.386902	-446.351868	-105.126694	579.350281	-520.043701	255.106384	87.658875	-518.589905	-144.372543	104.269058	-471.920685	318.576294	1431.444702	-390.084229	-90.071030	1453.827759	-373.927429	116.246872	1454.824951	-381.834961	164.227325	1745.991089	-514.602234	413.351288	1157.280029	-430.324524	-221.410461	1199.683960	-413.591614	360.893433	856.542480	-317.505676	-164.679276	894.202271	-400.402710	88.071518	1053.174805	548.581848	38.981476	899.417297	545.871460	236.898605
-430.817688	217.222610	954.978577	-416.350586	-44.925976	956.860229	-516.558655	224.279633	575.385437	-446.331848	-105.099785	579.334229	-519.979004	255.092941	87.629303	-518.582764	-144.375275	104.255424	-471.916931	318.579651	1431.428833	-390.061005	-90.041901	1453.840454	-373.922363	116.265411	1454.817871	-381.811401	164.260010	1745.977661	-514.622986	413.346710	1157.264404	-430.266144	-221.339081	1199.676270	-413.619720	360.907532	856.530579	-317.309540	-164.488220	894.296448	-400.407837	88.125435	1053.176514	548.368347	39.574959	899.403870	545.000122	237.956055
-430.812164	217.225266	954.975952	-416.346863	-44.923344	956.856873	-516.562744	224.300262	575.392273	-446.338135	-105.092957	579.340393	-519.990051	255.098190	87.637474	-518.610962	-144.386108	104.259026	-471.903564	318.610840	1431.440308	-390.081390	-90.016541	1453.805298	-373.907257	116.300758	1454.800903	-381.893982	164.185760	1745.898560	-514.629822	413.356384	1157.266724	-430.274017	-221.365616	1199.674316	-413.650757	360.920868	856.535095	-317.515930	-164.623306	894.186707	-400.407715	88.127411	1053.174683	548.310364	40.098511	899.400879	544.507080	238.513245
-430.832336	217.253433	954.953064	-416.352264	-44.936863	956.857666	-516.587830	224.312820	575.391479	-446.382660	-105.132149	579.346191	-519.990906	255.102188	87.632904	-518.625488	-144.390839	104.263748	-471.901428	318.631958	1431.435425	-390.079285	-89.994865	1453.792725	-373.909454	116.321701	1454.796021	-381.772491	164.331787	1745.959229	-514.639465	413.356201	1157.285034	-430.221039	-221.268234	1199.676392	-413.674896	360.932251	856.524475	-317.540833	-164.614014	894.171814	-400.415802	88.144760	1053.162231	548.535706	41.032166	899.424500	544.009155	239.382095
-430.855316	217.261536	954.965881	-416.404236	-44.874557	956.866272	-516.703613	224.455093	575.422974	-446.375885	-105.061127	579.354004	-520.064819	255.109894	87.645058	-518.608459	-144.386276	104.257187	-471.784515	318.770233	1431.576172	-390.052368	-89.974014	1453.801880	-373.904236	116.338608	1454.778931	-381.862976	164.240982	1745.881348	-514.636169	413.339874	1157.277100	-430.240326	-221.318665	1199.671753	-413.685608	360.936005	856.510864	-317.532166	-164.587006	894.171021	-400.447388	88.176552	1053.171631	548.186707	41.175774	899.399902	543.533081	239.742462
-430.879456	217.246414	954.962646	-416.414337	-44.878300	956.867859	-516.611450	224.402267	575.382690	-446.393463	-105.063011	579.353455	-519.994385	255.115372	87.631264	-518.605896	-144.381134	104.275719	-471.777222	318.780212	1431.571167	-390.043396	-89.957245	1453.791870	-373.909241	116.368706	1454.786621	-381.737488	164.372513	1745.940186	-514.637207	413.328949	1157.253540	-430.204468	-221.234985	1199.671265	-413.701569	360.965576	856.512878	-317.542908	-164.547714	894.168091	-400.460297	88.170464	1053.169678	548.130493	41.656734	899.376404	543.018127	240.250931
-430.871307	217.300522	954.977539	-416.408539	-44.872303	956.867676	-516.613586	224.394073	575.399170	-446.391602	-105.055313	579.377502	-519.975830	255.110153	87.639122	-518.609863	-144.378494	104.264992	-471.785950	318.796631	1431.575928	-390.040100	-89.930954	1453.792358	-373.899231	116.388763	1454.788086	-381.814758	164.279083	1745.879395	-514.641296	413.360107	1157.271484	-430.181732	-221.092224	1199.632935	-413.726196	360.971039	856.518555	-317.312195	-164.346527	894.262024	-400.456970	88.194160	1053.178101	548.240234	42.347202	899.396545	542.511536	240.863602
-430.883575	217.315491	954.973938	-416.427399	-44.869331	956.864563	-516.609558	224.404663	575.419373	-446.423737	-105.009300	579.357056	-520.005798	255.117798	87.679108	-518.594604	-144.360611	104.257393	-471.780518	318.809814	1431.577881	-390.017151	-89.911667	1453.767456	-373.900482	116.407730	1454.780640	-381.676056	164.390945	1745.962891	-514.651001	413.380615	1157.266357	-430.115845	-221.339279	1199.682983	-413.739532	361.014313	856.522339	-317.535889	-164.520767	894.141602	-400.473358	88.202591	1053.174927	548.168823	42.654671	899.404846	542.084106	241.107529
-430.880127	217.362198	954.991272	-416.456787	-44.808960	956.864075	-516.641602	224.449081	575.425598	-446.412689	-104.993050	579.341858	-520.012817	255.115143	87.673584	-518.574463	-144.349609	104.258400	-471.764435	318.837799	1431.570190	-390.010864	-89.895317	1453.778442	-373.867584	116.415848	1454.783447	-381.747406	164.296127	1745.908203	-514.646362	413.403107	1157.272827	-430.131378	-221.302231	1199.659546	-413.752289	361.014771	856.515442	-317.530090	-164.515289	894.125305	-400.478546	88.247147	1053.181641	548.089844	43.055393	899.369446	541.232300	241.723114
-430.895386	217.345917	954.984253	-416.438965	-44.803440	956.853882	-516.641968	224.466599	575.403015	-446.428619	-104.952324	579.371582	-519.997253	255.098587	87.651726	-518.581970	-144.336761	104.255013	-471.746246	318.858215	1431.569092	-389.990051	-89.876709	1453.767334	-373.869232	116.447021	1454.775635	-381.734680	164.305542	1745.905029	-514.651428	413.434174	1157.266235	-430.194580	-220.937653	1199.634644	-413.764404	361.043579	856.506592	-317.495239	-164.491501	894.107788	-400.476746	88.243706	1053.172852	548.138489	43.278469	899.384583	541.244263	241.436981
-430.914703	217.371796	954.979248	-416.464233	-44.758602	956.847778	-516.605774	224.455750	575.395203	-446.505951	-104.970268	579.349792	-520.001343	255.098694	87.650726	-518.640625	-144.349304	104.257942	-471.720276	318.881195	1431.558838	-389.988068	-89.863220	1453.767700	-373.861023	116.460449	1454.756470	-381.717773	164.307846	1745.901001	-514.651428	413.433014	1157.270264	-430.143768	-221.115845	1199.614624	-413.778992	361.074493	856.502563	-317.271942	-164.253510	894.224670	-400.496765	88.278397	1053.166870	547.988281	43.671967	899.362915	540.541138	242.177383
-430.915344	217.374664	954.977539	-416.484619	-44.744102	956.854431	-516.581909	224.486832	575.386597	-446.499634	-104.948814	579.358154	-519.926880	255.131088	87.633461	-518.573730	-144.322006	104.247536	-471.727051	318.899567	1431.566406	-389.987823	-89.850548	1453.751343	-373.833496	116.487709	1454.756592	-381.705505	164.314438	1745.899902	-514.659668	413.480713	1157.286621	-430.262909	-220.909409	1199.575684	-413.785736	361.097656	856.508301	-317.468811	-164.437317	894.104614	-400.511230	88.288284	1053.170288	547.932190	43.985035	899.344055	539.911743	242.531189
-430.911377	217.421707	954.986694	-416.483612	-44.739552	956.855957	-516.590698	224.505844	575.398499	-446.494476	-104.934097	579.364502	-519.974609	255.099106	87.648521	-518.566772	-144.324875	104.242020	-471.685852	318.925232	1431.584961	-389.978851	-89.848511	1453.751465	-373.832428	116.509956	1454.759277	-381.691650	164.318802	1745.903931	-514.639465	413.517731	1157.291016	-430.148895	-221.017273	1199.610596	-413.788788	361.107849	856.519470	-317.482483	-164.433762	894.114807	-400.509033	88.310661	1053.175659	547.854614	44.273327	899.345520	539.284363	242.828125
-430.922607	217.423920	954.995544	-416.504395	-44.728279	956.866638	-516.576416	224.531998	575.399963	-446.538483	-104.949120	579.356567	-519.972290	255.112396	87.647278	-518.604492	-144.328125	104.267502	-471.796631	318.834656	1431.460205	-389.982788	-89.827919	1453.738281	-373.825623	116.508972	1454.761597	-381.683105	164.316467	1745.914551	-514.655701	413.559845	1157.278198	-430.195923	-221.060364	1199.622437	-413.813416	361.158112	856.546204	-317.493500	-164.382217	894.104980	-400.526855	88.317215	1053.185913	547.768372	44.517353	899.300964	538.723572	243.071854
-430.904327	217.477386	954.998474	-416.543335	-44.660763	956.856506	-516.555176	224.517792	575.395508	-446.489380	-104.880272	579.358765	-519.952454	255.122147	87.677681	-518.579895	-144.326447	104.246414	-471.669250	318.953705	1431.610352	-389.981384	-89.807732	1453.747314	-373.833527	116.517921	1454.765015	-381.662201	164.324142	1745.926880	-514.643433	413.545990	1157.310791	-430.197815	-221.061752	1199.583008	-413.813385	361.179352	856.556519	-317.260498	-164.171173	894.218567	-400.536896	88.367935	1053.182495	547.776794	44.580318	899.290588	538.528015	242.556122
-430.891602	217.460068	955.000305	-416.506317	-44.678444	956.891541	-516.505249	224.505859	575.368652	-446.502808	-104.871063	579.377808	-519.935669	255.116562	87.650848	-518.575623	-144.334824	104.244751	-471.649536	318.971802	1431.613159	-389.980347	-89.813683	1453.729248	-373.833344	116.521561	1454.761230	-381.639252	164.313644	1745.928955	-514.635193	413.573456	1157.340210	-430.282593	-220.735214	1199.560303	-413.811737	361.195801	856.554871	-317.493469	-164.324295	894.095581	-400.518921	88.364517	1053.202271	547.693298	44.784107	899.275757	538.033875	242.707489
-430.884918	217.529938	954.993774	-416.523254	-44.669449	956.851685	-516.504089	224.551468	575.388550	-446.522491	-104.884483	579.376099	-519.953247	255.122742	87.680489	-518.558594	-144.342453	104.257027	-471.621918	318.995789	1431.626831	-389.987915	-89.786301	1453.726074	-373.833649	116.545967	1454.759521	-381.620667	164.318878	1745.931885	-514.602112	413.593872	1157.355591	-430.216064	-221.069031	1199.582031	-413.811188	361.229156	856.557068	-317.526550	-164.320267	894.086670	-400.510101	88.389786	1053.176025	547.607178	44.963512	899.222900	537.594299	242.808136
-430.912109	217.562881	954.996704	-416.554596	-44.620369	956.843567	-516.551758	224.624130	575.401306	-446.516266	-104.851166	579.344421	-519.994202	255.140640	87.678734	-518.543274	-144.328369	104.270561	-471.610626	319.008057	1431.643799	-389.991699	-89.775620	1453.723511	-373.832672	116.547371	1454.757080	-381.612244	164.305191	1745.929932	-514.581787	413.660889	1157.372192	-430.202637	-221.045715	1199.594604	-413.825409	361.290588	856.560852	-317.518555	-164.292740	894.099670	-400.536346	88.426613	1053.172852	547.447021	45.147156	899.186401	537.036560	242.919083
-430.913483	217.562790	954.996948	-416.556793	-44.618103	956.843567	-516.825928	224.920807	575.471863	-446.547974	-104.862740	579.363525	-520.184021	255.160629	87.704659	-518.601074	-144.332047	104.249535	-471.612488	319.020111	1431.633057	-390.011292	-89.757431	1453.720459	-373.824249	116.565704	1454.758789	-381.603119	164.290359	1745.925049	-514.568970	413.674225	1157.372559	-430.246582	-220.672104	1199.564819	-413.832977	361.356689	856.553406	-317.535675	-164.281143	894.076233	-400.537720	88.427597	1053.172729	547.277588	45.305199	899.132507	536.495728	243.097260
-430.901642	217.624130	955.002075	-416.593597	-44.589214	956.809631	-516.868652	225.002563	575.493164	-446.571289	-104.832054	579.327393	-520.219116	255.159378	87.685738	-518.572327	-144.322372	104.240402	-471.593506	319.035492	1431.632202	-390.007507	-89.753006	1453.724121	-373.841766	116.564568	1454.755737	-381.589844	164.287369	1745.933350	-514.551636	413.706482	1157.406982	-430.260986	-220.675262	1199.563110	-413.826569	361.386627	856.556396	-317.552521	-164.249588	894.071960	-400.541107	88.454140	1053.156616	547.129456	45.441193	899.088928	536.057617	243.185867
-430.893066	217.643219	955.016602	-416.613861	-44.567432	956.818481	-516.865295	225.001633	575.486755	-446.602234	-104.848358	579.330811	-520.209778	255.176849	87.722588	-518.617432	-144.336807	104.260048	-471.688599	318.933472	1431.515747	-390.012146	-89.723572	1453.724487	-373.836792	116.585724	1454.760620	-381.581329	164.262939	1745.937256	-514.537781	413.758911	1157.393799	-430.256683	-220.552048	1199.577759	-413.807739	361.423370	856.565979	-317.570343	-164.240891	894.079529	-400.549683	88.469803	1053.169067	546.957458	45.583748	899.049744	535.533203	243.298737
-430.876038	217.622665	955.014099	-416.568939	-44.588520	956.851746	-516.907043	225.021225	575.504883	-446.628052	-104.822128	579.346802	-520.195923	255.184357	87.689621	-518.611450	-144.322845	104.252609	-471.691864	318.945007	1431.537354	-390.025635	-89.721077	1453.721313	-373.833771	116.583878	1454.762573	-381.581299	164.250717	1745.943237	-514.535645	413.815399	1157.407715	-430.269897	-220.539185	1199.585938	-413.821411	361.495331	856.581848	-317.585785	-164.217651	894.083801	-400.530792	88.464066	1053.187012	546.711243	45.708622	898.989136	534.962708	243.384842
-430.856140	217.600235	955.012695	-416.582581	-44.575577	956.863159	-516.901001	225.012436	575.489624	-446.603302	-104.788651	579.327209	-520.189636	255.170029	87.696754	-518.582886	-144.313263	104.245148	-471.669220	318.963043	1431.539917	-390.053284	-89.715950	1453.702759	-373.824463	116.612564	1454.778687	-381.569458	164.243301	1745.952515	-514.516174	413.848633	1157.431152	-430.327332	-220.540665	1199.562988	-413.784027	361.534821	856.587585	-317.586365	-164.192932	894.072021	-400.529358	88.461296	1053.192383	546.412231	45.953854	898.930176	534.178772	244.186142
-430.875610	217.585663	954.986206	-416.619232	-44.534454	956.857544	-516.906006	224.984085	575.483459	-446.607056	-104.750847	579.336365	-520.173584	255.177536	87.679222	-518.600647	-144.324509	104.249786	-471.683197	318.967896	1431.521606	-390.050079	-89.718231	1453.704102	-373.820313	116.618172	1454.767944	-381.566956	164.244843	1745.960449	-514.505798	413.901550	1157.409424	-430.306580	-220.411880	1199.558105	-413.779785	361.585114	856.570435	-317.601624	-164.170578	894.053345	-400.546906	88.481766	1053.173706	546.181274	46.062695	898.871155	533.672974	244.271729
-430.847504	217.659042	954.994324	-416.655548	-44.495659	956.821899	-516.933838	225.033569	575.502441	-446.614136	-104.785080	579.322937	-520.201721	255.197113	87.697647	-518.600769	-144.328171	104.243668	-471.660278	318.994415	1431.521729	-390.082886	-89.709679	1453.653564	-373.832520	116.615669	1454.755249	-381.470337	164.341309	1746.026123	-514.478088	413.901031	1157.421997	-430.372772	-220.404694	1199.490112	-413.751526	361.641998	856.591858	-317.376099	-163.955490	894.148193	-400.543152	88.516060	1053.158447	545.887878	46.137527	898.820862	533.084656	244.391525
-430.856018	217.638779	954.967102	-416.644012	-44.517780	956.811646	-516.943787	225.005630	575.480347	-446.599396	-104.779396	579.345032	-520.197693	255.197205	87.695480	-518.601563	-144.328583	104.247070	-471.631104	319.001740	1431.520630	-390.083466	-89.711670	1453.653809	-373.831879	116.611160	1454.756226	-381.579071	164.208923	1745.954834	-514.463989	413.941925	1157.441650	-430.432526	-220.448639	1199.470459	-413.735718	361.715698	856.583801	-317.592621	-164.140228	894.023315	-400.533478	88.503349	1053.137573	545.737183	46.068890	898.793457	532.898987	243.590576
-430.831879	217.658981	954.993835	-416.648682	-44.497875	956.807312	-516.938354	224.991974	575.510681	-446.592590	-104.745491	579.308105	-520.193176	255.197357	87.693817	-518.611389	-144.321640	104.229080	-471.616211	319.008301	1431.537964	-390.102539	-89.704987	1453.645752	-373.821198	116.597305	1454.759277	-381.583557	164.195694	1745.958740	-514.451904	413.951294	1157.459473	-430.410248	-220.262924	1199.444946	-413.708435	361.753601	856.595215	-317.377625	-163.949905	894.117493	-400.532776	88.508873	1053.151245	545.492859	46.128777	898.759216	532.434753	243.534805
-430.828644	217.661362	954.992981	-416.647522	-44.495895	956.804932	-516.945618	224.995483	575.494751	-446.588531	-104.739365	579.306213	-520.196106	255.183685	87.703400	-518.583923	-144.317505	104.235893	-471.604797	319.006622	1431.546509	-390.106506	-89.709091	1453.647217	-373.827209	116.599083	1454.750732	-381.577728	164.195816	1745.968994	-514.434692	413.988556	1157.459473	-430.442352	-220.687271	1199.447021	-413.674347	361.794861	856.606873	-317.381195	-163.918640	894.125488	-400.532990	88.510170	1053.150269	545.138184	46.196960	898.714966	531.790955	243.615829
-430.829376	217.662750	954.991821	-416.666107	-44.484314	956.813599	-516.945862	225.016571	575.520874	-446.577454	-104.727631	579.311157	-520.209045	255.185730	87.705170	-518.563354	-144.315094	104.240349	-471.575897	319.011475	1431.556396	-390.149628	-89.731682	1453.631836	-373.820221	116.594215	1454.766113	-381.583008	164.186234	1745.975342	-514.419983	414.007751	1157.482422	-430.502960	-220.702377	1199.420532	-413.639069	361.845795	856.639526	-317.387329	-163.922821	894.106201	-400.545746	88.518631	1053.154663	544.783752	46.256451	898.650269	531.229248	243.715576
-430.801514	217.733841	955.007874	-416.680603	-44.452015	956.779358	-516.935425	225.025909	575.491699	-446.564362	-104.788643	579.293945	-520.198730	255.184570	87.705750	-518.581421	-144.312012	104.221298	-471.571899	319.011414	1431.555786	-390.173462	-89.728622	1453.615112	-373.820129	116.593346	1454.755493	-381.497040	164.277832	1746.033691	-514.382813	414.031708	1157.490845	-430.520294	-220.661453	1199.410156	-413.603821	361.898407	856.640930	-317.385803	-163.906754	894.087341	-400.535156	88.547844	1053.145142	544.264648	46.356831	898.610596	530.442688	244.422852
-430.809357	217.684982	954.988342	-416.656464	-44.479752	956.812927	-516.905640	225.033737	575.497803	-446.560913	-104.770477	579.282471	-520.165588	255.176651	87.683594	-518.573242	-144.299881	104.236633	-471.544434	318.999329	1431.559448	-390.211914	-89.749382	1453.597168	-373.836060	116.582596	1454.739624	-381.500885	164.275146	1746.048950	-514.361084	414.053375	1157.499390	-430.509583	-220.591705	1199.411987	-413.578247	361.949524	856.632385	-317.416718	-163.909851	894.087341	-400.532349	88.531960	1053.152954	543.809814	46.314301	898.570251	529.859314	244.408585
-430.826416	217.655029	954.963135	-416.637604	-44.507484	956.804138	-516.888245	225.048996	575.493835	-446.506592	-104.735580	579.302612	-520.192017	255.179398	87.684944	-518.540894	-144.297531	104.222984	-471.513733	319.020508	1431.553101	-390.238892	-89.753212	1453.601074	-373.822601	116.588654	1454.749512	-381.525757	164.248962	1746.050903	-514.314209	414.086884	1157.505737	-430.557312	-220.649765	1199.388306	-413.536804	361.997589	856.633789	-317.441223	-163.915451	894.063293	-400.528168	88.512566	1053.135010	543.419739	46.345257	898.566101	529.316467	244.367935
-430.813202	217.685944	954.985413	-416.681213	-44.491844	956.818726	-516.885620	225.069763	575.499207	-446.509033	-104.740616	579.296875	-520.230896	255.200317	87.701736	-518.582642	-144.307388	104.246063	-471.497803	319.018616	1431.562988	-390.249695	-89.741364	1453.602295	-373.818909	116.566353	1454.750122	-381.548950	164.234558	1746.058228	-514.272400	414.107880	1157.495361	-430.655212	-220.752716	1199.346191	-413.488739	362.048767	856.620056	-317.446808	-163.915268	894.056213	-400.549561	88.527527	1053.155029	543.016296	46.312069	898.557556	528.830750	244.338440
-430.761597	217.703812	954.972717	-416.682678	-44.493435	956.781738	-516.861877	225.080246	575.501221	-446.447327	-104.712685	579.289734	-520.224304	255.199936	87.703232	-518.562439	-144.300629	104.242058	-471.488647	319.007538	1431.564697	-390.250427	-89.750069	1453.606812	-373.827911	116.558952	1454.749634	-381.580963	164.203033	1746.067627	-514.221375	414.146301	1157.509277	-430.662994	-220.746414	1199.353271	-413.478333	362.089600	856.633240	-317.471252	-163.892502	894.063354	-400.514130	88.522331	1053.128052	542.545105	46.313457	898.551025	528.318359	244.213089
-430.753021	217.700043	954.978455	-416.687653	-44.503983	956.784302	-516.869385	225.111572	575.497314	-446.460999	-104.727989	579.289490	-520.218384	255.186371	87.697517	-518.548767	-144.296097	104.240410	-471.460907	319.034241	1431.554932	-390.257080	-89.758453	1453.602295	-373.825531	116.553322	1454.756958	-381.605835	164.194458	1746.089111	-514.173096	414.157867	1157.523804	-430.652893	-220.676819	1199.381714	-413.439026	362.128632	856.642395	-317.499542	-163.908844	894.075134	-400.519196	88.512405	1053.133911	542.084595	46.352283	898.479858	527.761597	244.200119
-430.715027	217.694519	954.980774	-416.637787	-44.518028	956.816772	-516.844482	225.099731	575.510315	-446.528381	-104.784500	579.284058	-520.223694	255.186661	87.696571	-518.604736	-144.309387	104.256645	-471.432190	319.034943	1431.572266	-390.253601	-89.759743	1453.602173	-373.816803	116.541924	1454.755005	-381.662170	164.182205	1746.057983	-514.122253	414.164368	1157.537964	-430.665924	-220.632965	1199.396606	-413.412567	362.167755	856.641724	-317.519897	-163.902679	894.070740	-400.489594	88.514046	1053.154419	541.560181	46.310287	898.464905	527.237244	244.116043
-430.702484	217.695465	954.972595	-416.632233	-44.519653	956.817017	-516.799438	225.064529	575.490906	-446.499664	-104.791229	579.302612	-520.194458	255.184387	87.693222	-518.585144	-144.302780	104.254601	-471.414581	319.027191	1431.573975	-390.245331	-89.752625	1453.605591	-373.816040	116.527946	1454.752075	-381.698761	164.163177	1746.063477	-514.062683	414.202789	1157.532959	-430.688599	-220.634720	1199.381836	-413.353638	362.210541	856.629395	-317.543488	-163.897507	894.072815	-400.481659	88.516144	1053.150635	541.027344	46.255093	898.447266	526.733948	244.054474
-430.683899	217.714996	954.971008	-416.674774	-44.489384	956.784119	-516.790894	225.113434	575.504883	-446.531006	-104.803658	579.258606	-520.218811	255.186203	87.698372	-518.557800	-144.293762	104.249718	-471.417419	319.025879	1431.562012	-390.262695	-89.764511	1453.600586	-373.808990	116.539253	1454.759888	-381.730072	164.147171	1746.084351	-514.036438	414.214630	1157.556152	-430.725494	-220.716217	1199.396362	-413.300171	362.232178	856.643555	-317.577728	-163.890701	894.070007	-400.479584	88.524826	1053.130371	540.480713	46.202934	898.462708	526.148376	244.010300
-430.655365	217.720993	954.995422	-416.644745	-44.483379	956.822083	-516.816467	225.142776	575.515564	-446.449829	-104.731361	579.302856	-520.225403	255.196503	87.697716	-518.514160	-144.289703	104.207626	-471.421722	319.012634	1431.553589	-390.248291	-89.767708	1453.613770	-373.814148	116.530037	1454.756958	-381.747833	164.141266	1746.095215	-513.993713	414.236603	1157.553223	-430.697357	-220.650696	1199.416870	-413.267303	362.256653	856.640076	-317.584747	-163.894058	894.092407	-400.471649	88.534874	1053.166626	539.947083	46.204655	898.407654	525.609009	243.996201
-430.663727	217.713501	955.001648	-416.704102	-44.471348	956.798645	-516.782593	225.087952	575.489319	-446.486969	-104.784439	579.306030	-520.215942	255.197113	87.698357	-518.630798	-144.324890	104.244576	-471.406342	318.996765	1431.569458	-390.269745	-89.799255	1453.606934	-373.809174	116.521019	1454.789429	-381.786133	164.119217	1746.105469	-513.955566	414.240448	1157.550171	-430.734772	-220.669266	1199.418823	-413.204987	362.257019	856.631226	-317.659973	-163.916473	894.080566	-400.497711	88.522194	1053.156494	539.415344	46.114777	898.382690	525.159973	243.882019
-430.640747	217.700760	954.998169	-416.683044	-44.515793	956.803467	-516.800171	225.110947	575.513000	-446.448975	-104.783089	579.268433	-520.249878	255.190033	87.698616	-518.579407	-144.317169	104.257622	-471.389801	318.993103	1431.565186	-390.295349	-89.798584	1453.619995	-373.807373	116.489014	1454.786621	-381.817017	164.098312	1746.124146	-513.930481	414.240875	1157.543335	-430.762726	-220.748779	1199.398926	-413.150574	362.261963	856.635315	-317.682617	-163.912292	894.078918	-400.474884	88.496323	1053.156860	538.928772	45.844975	898.378174	524.927063	243.060318
-430.641052	217.636581	954.990967	-416.660950	-44.535305	956.795593	-516.783936	225.072891	575.478516	-446.456543	-104.827316	579.267517	-520.221130	255.184372	87.705940	-518.586548	-144.308502	104.255867	-471.376801	318.984894	1431.574585	-390.290466	-89.814247	1453.606201	-373.795502	116.482712	1454.785767	-381.833099	164.095230	1746.132935	-513.899048	414.234406	1157.551270	-430.806091	-220.840393	1199.441406	-413.098877	362.264374	856.659241	-317.939850	-164.150513	893.960876	-400.461426	88.456657	1053.148682	538.371094	45.767437	898.401978	524.370178	242.918640
-430.631714	217.635696	954.982422	-416.659241	-44.535503	956.794312	-516.763245	225.076141	575.510742	-446.410339	-104.820267	579.277283	-520.213501	255.209000	87.724190	-518.527771	-144.304474	104.251976	-471.363495	318.965057	1431.569580	-390.294495	-89.818062	1453.617554	-373.786865	116.476814	1454.788940	-381.862183	164.076508	1746.134888	-513.861877	414.206360	1157.555542	-430.775085	-220.802734	1199.405884	-413.021759	362.245514	856.679626	-317.765198	-163.969681	894.042419	-400.455811	88.458138	1053.143677	537.684875	45.845184	898.359558	523.584106	243.544296
-430.593506	217.638260	954.991333	-416.628845	-44.574566	956.800415	-516.772095	225.089935	575.532532	-446.410309	-104.830330	579.286072	-520.224915	255.198593	87.699562	-518.541748	-144.280991	104.241928	-471.357025	318.969421	1431.569946	-390.297668	-89.827461	1453.617554	-373.789276	116.443489	1454.780273	-381.879150	164.077728	1746.129639	-513.852478	414.197784	1157.543701	-430.753082	-220.761917	1199.415039	-412.963531	362.256927	856.670776	-317.773560	-163.980362	894.047729	-400.425140	88.437675	1053.152100	537.136597	45.776394	898.299988	523.142639	243.438538
-430.606812	217.586136	954.979736	-416.656128	-44.595001	956.812439	-516.771606	225.050537	575.479614	-446.381195	-104.782303	579.274109	-520.220886	255.183044	87.698746	-518.541687	-144.272552	104.248032	-471.353546	318.956482	1431.568726	-390.324493	-89.854149	1453.615601	-373.798523	116.433998	1454.781616	-381.913635	164.070724	1746.138916	-513.830811	414.197906	1157.540161	-430.772491	-220.793640	1199.449219	-412.899048	362.241425	856.686584	-318.000092	-164.210480	893.940796	-400.439667	88.409439	1053.150757	536.603638	45.689476	898.281067	522.647705	243.366241
-430.605499	217.584320	954.976196	-416.655090	-44.594131	956.809326	-516.791931	225.073639	575.497681	-446.382568	-104.791000	579.248230	-520.229065	255.183868	87.700996	-518.564758	-144.290680	104.248863	-471.335541	318.950989	1431.566040	-390.322937	-89.871918	1453.619751	-373.791199	116.422852	1454.783325	-381.934906	164.067230	1746.143066	-513.813293	414.163361	1157.559204	-430.743347	-220.726822	1199.437622	-412.833069	362.199524	856.689148	-317.826080	-164.058197	894.038086	-400.441467	88.408974	1053.148193	536.051697	45.549892	898.260498	522.181580	243.285187
-430.558441	217.583984	954.979492	-416.617767	-44.628139	956.820618	-516.803162	225.047668	575.515076	-446.394592	-104.796120	579.293457	-520.246521	255.190689	87.692657	-518.560425	-144.322968	104.231888	-471.317108	318.940643	1431.562866	-390.334656	-89.874947	1453.617310	-373.789368	116.398643	1454.788818	-381.952637	164.055420	1746.140869	-513.790222	414.150085	1157.550293	-430.731110	-220.701859	1199.448608	-412.769928	362.161926	856.688721	-317.810974	-164.076126	894.045532	-400.412445	88.392967	1053.158569	535.419922	45.413338	898.219849	521.643311	243.155609
-430.565125	217.526443	954.965393	-416.601044	-44.650261	956.814270	-516.778870	225.019913	575.510193	-446.403168	-104.839966	579.254822	-520.228821	255.176010	87.731575	-518.595154	-144.325409	104.260124	-471.316467	318.918091	1431.558350	-390.334167	-89.898880	1453.621948	-373.789398	116.389755	1454.783813	-381.979187	164.051514	1746.138672	-513.770264	414.133118	1157.531250	-430.812134	-220.834991	1199.416626	-412.713074	362.140320	856.708496	-317.809326	-164.078445	894.028564	-400.400970	88.358665	1053.146729	534.904541	45.345612	898.189575	521.164063	243.062149
-430.560120	217.561386	954.999023	-416.638489	-44.613083	956.782776	-516.788025	224.996124	575.515259	-446.370880	-104.815964	579.229248	-520.232849	255.176605	87.730209	-518.558105	-144.321579	104.231422	-471.309448	318.921082	1431.558350	-390.342010	-89.910309	1453.596313	-373.780609	116.349945	1454.774902	-381.988983	164.045242	1746.149658	-513.744385	414.106232	1157.521851	-430.774872	-220.763092	1199.440430	-412.674194	362.110291	856.699036	-318.050842	-164.317062	893.911133	-400.409821	88.367226	1053.146606	534.409729	45.120644	898.167908	520.886047	242.225159
-430.569305	217.540863	954.971497	-416.628418	-44.633419	956.771606	-516.791321	224.998383	575.512817	-446.402954	-104.874161	579.233276	-520.219421	255.151306	87.721588	-518.617798	-144.332626	104.266960	-471.314850	318.885681	1431.533569	-390.319611	-89.931740	1453.599609	-373.779358	116.345085	1454.772949	-381.977051	164.048584	1746.140869	-513.703064	414.111847	1157.500977	-430.852356	-220.847076	1199.377197	-412.610077	362.049103	856.694641	-317.828125	-164.139664	894.011108	-400.401459	88.354988	1053.125122	533.846252	44.950146	898.181396	520.459534	242.030685
-430.560242	217.500885	954.975647	-416.611420	-44.680210	956.780090	-516.774109	224.994446	575.510681	-446.388824	-104.914520	579.261292	-520.236572	255.147903	87.695175	-518.603577	-144.336990	104.249924	-471.308685	318.865387	1431.534424	-390.312775	-89.942429	1453.610718	-373.781769	116.334854	1454.769775	-381.984985	164.035461	1746.133789	-513.663452	414.095123	1157.480225	-430.899872	-220.914474	1199.381958	-412.556030	362.023529	856.681396	-317.836304	-164.152725	894.011963	-400.390533	88.313751	1053.131958	533.254333	44.765610	898.167114	520.013489	241.908859
-430.545868	217.482147	954.974243	-416.587036	-44.691906	956.822693	-516.773804	224.986465	575.506958	-446.375702	-104.896599	579.255737	-520.246216	255.163116	87.684883	-518.577393	-144.328491	104.243683	-471.328857	318.847046	1431.504395	-390.304474	-89.962151	1453.620972	-373.772614	116.311264	1454.776123	-381.963623	164.033569	1746.131470	-513.632996	414.059814	1157.447144	-430.889008	-220.867538	1199.423462	-412.494354	361.956116	856.660522	-317.821594	-164.180542	894.040710	-400.383850	88.315109	1053.155273	532.772278	44.641457	898.134766	519.580017	241.791367
-430.534119	217.449631	954.980591	-416.584045	-44.687737	956.824463	-516.761414	224.993362	575.510925	-446.380951	-104.921837	579.259766	-520.243164	255.154816	87.720886	-518.589478	-144.327240	104.251251	-471.320648	318.844910	1431.512207	-390.301025	-89.980171	1453.624512	-373.778503	116.306412	1454.783081	-381.938690	164.033981	1746.129272	-513.584595	414.018219	1157.450439	-430.893921	-220.841614	1199.442749	-412.443512	361.923615	856.657837	-317.823395	-164.207169	894.052063	-400.377289	88.298698	1053.159546	532.187439	44.436069	898.127319	519.117676	241.603882
-430.524780	217.440689	954.977478	-416.546967	-44.764534	956.825623	-516.724731	224.967255	575.500671	-446.323730	-104.944855	579.270386	-520.230896	255.153427	87.719421	-518.584412	-144.343796	104.265450	-471.315643	318.826050	1431.521851	-390.293945	-89.989937	1453.647827	-373.785889	116.296112	1454.780518	-381.910278	164.039917	1746.111694	-513.558411	414.004547	1157.444214	-430.925140	-220.947571	1199.432251	-412.402893	361.869598	856.660522	-317.797333	-164.251297	894.073486	-400.359039	88.259132	1053.159668	531.660645	44.243706	898.117493	518.762573	241.381897
-430.524963	217.439194	954.978638	-416.534882	-44.754044	956.820923	-516.711975	224.945633	575.495728	-446.296112	-104.918289	579.248962	-520.226624	255.153656	87.735962	-518.575439	-144.334076	104.252083	-471.305634	318.807281	1431.499634	-390.303589	-90.000885	1453.644409	-373.775299	116.282127	1454.792847	-381.863281	164.030106	1746.100098	-513.532288	413.952118	1157.409424	-430.891174	-220.937164	1199.453247	-412.356628	361.831268	856.644226	-317.781342	-164.259949	894.101501	-400.350311	88.262741	1053.157227	530.978516	44.167873	898.108704	518.157654	241.845062
-430.532745	217.453598	954.986816	-416.573792	-44.726471	956.784729	-516.722168	224.958923	575.512573	-446.246216	-104.927673	579.247864	-520.238586	255.155197	87.737617	-518.544739	-144.319565	104.235504	-471.306580	318.812988	1431.489136	-390.295441	-90.014053	1453.656372	-373.781616	116.257942	1454.775269	-381.816162	164.024521	1746.080566	-513.496155	413.908386	1157.402588	-430.882996	-220.942062	1199.470459	-412.316986	361.775116	856.633728	-317.787964	-164.309662	894.094055	-400.367828	88.264946	1053.142212	530.469238	44.010399	898.072327	517.785217	241.756500
-430.547211	217.409805	954.975952	-416.562897	-44.739040	956.784546	-516.720764	224.945999	575.488220	-446.203522	-104.933655	579.211243	-520.188660	255.132446	87.720764	-518.542358	-144.320770	104.232391	-471.311798	318.801605	1431.489868	-390.309174	-90.030518	1453.669556	-373.773346	116.245094	1454.787842	-381.764771	164.031128	1746.060059	-513.483154	413.862305	1157.365356	-430.892700	-221.041443	1199.474609	-412.273376	361.711395	856.618286	-317.779907	-164.354736	894.116211	-400.367401	88.243317	1053.136108	530.007263	43.910328	898.020935	517.449951	241.618774
-430.547729	217.412903	954.980652	-416.578003	-44.767498	956.759949	-516.742310	224.928101	575.503540	-446.263062	-105.033852	579.199402	-520.210510	255.132980	87.700691	-518.554382	-144.345154	104.265244	-471.299530	318.776733	1431.482300	-390.306732	-90.041519	1453.677612	-373.775421	116.227402	1454.781494	-381.702148	164.038284	1746.036011	-513.471863	413.815338	1157.353882	-430.836243	-221.036209	1199.507690	-412.254913	361.615326	856.619446	-317.762024	-164.393875	894.129578	-400.366333	88.218697	1053.124268	529.542847	43.732014	898.026062	517.105591	241.471909
-430.517731	217.382813	954.968079	-416.549225	-44.798130	956.792297	-516.727539	224.901764	575.485352	-446.230469	-105.066566	579.222412	-520.199829	255.131897	87.698204	-518.586487	-144.346359	104.251038	-471.297272	318.774750	1431.470947	-390.303375	-90.043190	1453.692871	-373.786041	116.213219	1454.777222	-381.636475	164.036240	1746.056152	-513.475647	413.747955	1157.324707	-430.840515	-221.182556	1199.510864	-412.201752	361.532532	856.602173	-317.748779	-164.419373	894.140564	-400.355682	88.203903	1053.138306	529.070984	43.457275	898.030945	516.791077	241.248688
-430.521851	217.334091	954.959595	-416.548553	-44.804737	956.794006	-516.728027	224.878464	575.469360	-446.182953	-105.048782	579.169678	-520.218323	255.138733	87.703262	-518.585266	-144.357193	104.270325	-471.297638	318.746552	1431.455566	-390.324799	-90.066368	1453.683105	-373.792480	116.202126	1454.781250	-381.724152	163.933472	1745.913574	-513.475830	413.711243	1157.300293	-430.888794	-220.928619	1199.473511	-412.175232	361.458984	856.593994	-317.740845	-164.484497	894.120667	-400.356842	88.180801	1053.134644	528.628723	43.253693	898.019043	516.522461	241.013901
-430.492737	217.339630	954.962891	-416.498535	-44.859535	956.789307	-516.728333	224.839447	575.481934	-446.145081	-105.065788	579.215393	-520.191101	255.131485	87.693092	-518.549683	-144.349609	104.275467	-471.316254	318.723328	1431.434570	-390.316620	-90.097847	1453.672974	-373.786285	116.188583	1454.752319	-381.645325	163.929840	1745.932617	-513.477234	413.661285	1157.275513	-430.827393	-220.898026	1199.467407	-412.158386	361.379181	856.602661	-317.716309	-164.520584	894.128540	-400.320374	88.154434	1053.134766	528.216919	43.059437	897.968628	516.272217	240.797745
-430.503998	217.287064	954.966553	-416.490692	-44.865810	956.785156	-516.537903	224.593338	575.429871	-446.117310	-105.085487	579.195740	-520.064331	255.123459	87.696350	-518.550354	-144.352264	104.275742	-471.334137	318.698090	1431.416748	-390.317810	-90.100731	1453.658081	-373.791290	116.173935	1454.745483	-381.500122	164.055161	1745.978638	-513.472351	413.616455	1157.257568	-430.818085	-220.980942	1199.470825	-412.129517	361.281097	856.617249	-317.678253	-164.520142	894.144836	-400.330353	88.123718	1053.136475	527.814026	42.833725	897.939087	516.036499	240.620148
-430.517120	217.240768	954.952942	-416.481384	-44.920269	956.789185	-516.429871	224.471497	575.397705	-446.081879	-105.106255	579.205811	-520.013306	255.130997	87.694695	-518.610107	-144.367920	104.280708	-471.332367	318.694458	1431.412720	-390.313477	-90.140457	1453.668945	-373.776398	116.152779	1454.744019	-381.445892	164.067215	1745.953369	-513.492737	413.556488	1157.235718	-430.841400	-221.062576	1199.454102	-412.119781	361.212769	856.607117	-317.638428	-164.571533	894.156189	-400.333862	88.081741	1053.131836	527.404236	42.617287	897.933105	515.778870	240.430695
-430.509949	217.225540	954.973877	-416.505920	-44.916698	956.806030	-516.445740	224.439056	575.415344	-446.073608	-105.109207	579.179016	-519.984375	255.111893	87.677330	-518.561401	-144.345383	104.281906	-471.228760	318.768616	1431.520752	-390.303467	-90.148628	1453.644897	-373.771362	116.145264	1454.750488	-381.390198	164.077240	1745.934814	-513.487244	413.499634	1157.231445	-430.855530	-221.092850	1199.461304	-412.106445	361.115173	856.594177	-317.620239	-164.592300	894.168091	-400.349731	88.071373	1053.152588	527.142578	42.235859	897.934326	515.752136	239.541687
-430.542572	217.163620	954.938232	-416.514587	-44.935566	956.802368	-516.452515	224.420410	575.410461	-446.074158	-105.118530	579.181519	-519.981995	255.111053	87.675011	-518.599365	-144.360291	104.289604	-471.236847	318.748322	1431.532471	-390.271973	-90.167534	1453.666138	-373.755615	116.131119	1454.750610	-381.334961	164.086716	1745.908569	-513.509705	413.452332	1157.222778	-430.845184	-221.110336	1199.479126	-412.111176	361.047363	856.581726	-317.589050	-164.641739	894.174927	-400.368103	88.045364	1053.132080	526.702515	42.174858	897.926147	515.292480	240.068604
-430.550629	217.171158	954.936096	-416.510162	-44.977913	956.765259	-516.440125	224.389923	575.398865	-446.070557	-105.182915	579.209412	-519.980652	255.111389	87.684677	-518.576965	-144.355194	104.280907	-471.248779	318.721191	1431.511719	-390.235199	-90.185669	1453.668457	-373.745056	116.129898	1454.743408	-381.281677	164.085663	1745.889893	-513.501160	413.409302	1157.189941	-430.878693	-221.219650	1199.451294	-412.120728	360.949707	856.563782	-317.546448	-164.685028	894.195190	-400.361694	88.016151	1053.110718	526.373047	41.979763	897.897034	515.060425	239.842361
-430.563843	217.161682	954.964294	-416.528137	-44.969784	956.772278	-516.438049	224.365952	575.401611	-446.057892	-105.215149	579.200073	-519.975403	255.085602	87.656296	-518.538574	-144.350235	104.279892	-471.243713	318.702728	1431.498169	-390.210419	-90.196922	1453.651489	-373.731781	116.099739	1454.718262	-381.229340	164.075745	1745.869995	-513.509460	413.377411	1157.187866	-430.877899	-221.251312	1199.463745	-412.125824	360.882996	856.566772	-317.517975	-164.733307	894.203552	-400.370911	88.007660	1053.127075	526.056946	41.763206	897.891296	514.856140	239.636047
-430.571198	217.117676	954.948730	-416.516968	-44.983917	956.775452	-516.438721	224.357559	575.392334	-446.084961	-105.246254	579.182800	-519.977783	255.073563	87.681908	-518.568970	-144.359406	104.286598	-471.229584	318.677307	1431.514771	-390.179443	-90.238869	1453.651123	-373.701813	116.085297	1454.726318	-381.207001	164.074341	1745.825684	-513.507996	413.337891	1157.190674	-430.851685	-221.214386	1199.449951	-412.137512	360.797180	856.582275	-317.462646	-164.736008	894.209839	-400.363342	87.987709	1053.119263	525.745605	41.505974	897.915649	514.659729	239.356354
-430.577850	217.083755	954.947449	-416.468994	-45.051949	956.770996	-516.428467	224.333359	575.392944	-446.057709	-105.213425	579.208374	-519.952026	255.070099	87.667847	-518.587646	-144.372162	104.290932	-471.217285	318.665466	1431.522827	-390.165741	-90.245476	1453.667725	-373.693481	116.072182	1454.718384	-381.146423	164.048706	1745.823730	-513.503479	413.291840	1157.194336	-430.852295	-221.301468	1199.444458	-412.167572	360.733032	856.597839	-317.446991	-164.779739	894.214233	-400.347443	87.939857	1053.117554	525.415161	41.235455	897.929077	514.460510	239.099274
-430.598236	217.023376	954.949036	-416.456787	-45.074863	956.820251	-516.540833	224.424896	575.423828	-446.080383	-105.248589	579.189514	-520.039124	255.080582	87.688034	-518.614197	-144.402451	104.303581	-471.197144	318.648071	1431.505737	-390.137787	-90.282822	1453.672241	-373.668304	116.036140	1454.716064	-381.101929	164.024170	1745.821899	-513.512451	413.244141	1157.173096	-430.849487	-221.320786	1199.447021	-412.190369	360.646759	856.586731	-317.427887	-164.831268	894.244751	-400.354401	87.918922	1053.143188	525.152222	41.009865	897.915771	514.261597	238.877380
-430.620056	216.997635	954.947144	-416.440704	-45.134121	956.833374	-516.459717	224.316879	575.393616	-446.060822	-105.233383	579.221924	-519.986511	255.074936	87.667068	-518.554688	-144.382935	104.292297	-471.194458	318.630280	1431.528931	-390.110229	-90.298042	1453.686157	-373.652496	116.021576	1454.729492	-381.071106	163.985535	1745.827393	-513.527954	413.203857	1157.189575	-430.795746	-221.341049	1199.482422	-412.225891	360.583405	856.600281	-317.428406	-164.878082	894.257507	-400.352753	87.885338	1053.147583	524.913330	40.798901	897.880981	514.101257	238.648468
-430.657318	216.977066	954.941406	-416.501038	-45.138100	956.811951	-516.448059	224.273270	575.379028	-446.080780	-105.246429	579.214844	-519.959045	255.068420	87.668518	-518.581421	-144.396820	104.270424	-471.294128	318.493805	1431.383179	-390.086243	-90.315689	1453.714111	-373.647247	116.021919	1454.734131	-381.034058	163.954376	1745.829346	-513.566101	413.179626	1157.147583	-430.651825	-221.623062	1199.552490	-412.252167	360.517883	856.577148	-317.434875	-164.935349	894.287598	-400.385925	87.866135	1053.130371	524.643738	40.558342	897.875427	513.911804	238.457260
-430.669586	216.980469	954.948059	-416.525940	-45.131287	956.815613	-516.498047	224.266403	575.383728	-446.135529	-105.304726	579.200562	-519.980164	255.070908	87.667908	-518.614014	-144.412628	104.268379	-471.164856	318.586334	1431.533203	-390.055603	-90.313240	1453.723511	-373.623322	116.013428	1454.717407	-380.990173	163.920319	1745.834473	-513.559204	413.147430	1157.186523	-430.595093	-221.648315	1199.572876	-412.298584	360.456177	856.576477	-317.404358	-164.974869	894.315735	-400.395020	87.869545	1053.133301	524.380798	40.292980	897.861938	513.729431	238.207199
-430.664520	216.973404	954.948914	-416.501007	-45.182320	956.823914	-516.507446	224.256073	575.398499	-446.162994	-105.363693	579.208557	-519.958679	255.068497	87.666679	-518.629822	-144.425064	104.286423	-471.153381	318.560028	1431.536255	-390.020447	-90.349403	1453.739624	-373.610229	116.012375	1454.703857	-380.958374	163.867905	1745.845093	-513.569702	413.107819	1157.182739	-430.503906	-221.664566	1199.604980	-412.343109	360.376923	856.569580	-317.402283	-165.029755	894.330750	-400.381256	87.844620	1053.138062	524.110352	40.019722	897.878540	513.537598	237.976959
-430.702454	216.944122	954.949402	-416.531647	-45.224422	956.809631	-516.533386	224.251282	575.412964	-446.136810	-105.335747	579.209045	-519.981934	255.084839	87.681046	-518.602112	-144.403351	104.298920	-471.147247	318.543976	1431.539185	-389.971344	-90.327515	1453.748535	-373.590759	115.967262	1454.705200	-380.914490	163.821365	1745.851929	-513.592712	413.057190	1157.168091	-430.438141	-221.736740	1199.622681	-412.398285	360.324310	856.548706	-317.393097	-165.099884	894.344666	-400.393036	87.805183	1053.125854	523.895691	39.775658	897.875916	513.391907	237.711304
-430.725342	216.938873	954.968933	-416.566864	-45.233887	956.824524	-516.541809	224.214127	575.400024	-446.173920	-105.383873	579.236206	-519.947266	255.065094	87.663467	-518.578064	-144.397659	104.295502	-471.164429	318.521027	1431.536011	-389.937958	-90.347519	1453.742432	-373.578064	115.964439	1454.697998	-380.892395	163.779465	1745.864258	-513.614929	413.047943	1157.169922	-430.454712	-221.550751	1199.613037	-412.439362	360.262329	856.554993	-317.364380	-165.134262	894.333740	-400.412842	87.795456	1053.140991	523.703064	39.551914	897.889343	513.267639	237.505722
-430.753632	216.900467	954.931091	-416.553009	-45.305637	956.831482	-516.552124	224.214554	575.391296	-446.182037	-105.394470	579.248413	-519.975586	255.068710	87.683098	-518.585449	-144.394806	104.303627	-471.170746	318.487671	1431.543579	-389.919373	-90.353935	1453.728882	-373.566223	115.952202	1454.701904	-380.858887	163.735275	1745.879883	-513.647827	413.015228	1157.181885	-430.396576	-221.641174	1199.620483	-412.500610	360.219604	856.546936	-317.323334	-165.170654	894.361694	-400.415192	87.760735	1053.123901	523.517456	39.351742	897.901550	513.148071	237.287933
-430.733826	216.892807	954.966187	-416.500336	-45.317345	956.863770	-516.540100	224.154968	575.389404	-446.119720	-105.355408	579.230652	-519.989014	255.047989	87.662354	-518.543945	-144.395493	104.272537	-471.275665	318.364807	1431.416504	-389.887543	-90.379539	1453.712891	-373.547821	115.945183	1454.710449	-380.845581	163.691528	1745.884155	-513.679932	413.002472	1157.182739	-430.314453	-221.618225	1199.619629	-412.556641	360.169525	856.543640	-317.299805	-165.219940	894.341064	-400.398163	87.751900	1053.162231	523.349365	39.081501	897.921265	513.048828	237.006256
-430.708496	216.894791	954.948303	-416.470612	-45.369877	956.870422	-516.530579	224.107330	575.385498	-446.130737	-105.385971	579.240417	-519.981140	255.051590	87.683617	-518.544189	-144.403381	104.280312	-471.179108	318.454254	1431.559326	-389.854370	-90.384102	1453.697144	-373.530029	115.941154	1454.709106	-380.816040	163.652222	1745.890747	-513.696106	412.937195	1157.203613	-430.170105	-221.875320	1199.641602	-412.624054	360.141846	856.550720	-317.247406	-165.208771	894.365417	-400.372223	87.735603	1053.156860	523.157898	38.824112	897.934631	512.958008	236.767105
-430.751953	216.821289	954.926819	-416.462250	-45.403137	956.863281	-516.504822	224.053940	575.373169	-446.166748	-105.430084	579.256104	-519.944397	255.048248	87.679398	-518.598999	-144.407425	104.297295	-471.201599	318.427826	1431.564087	-389.821136	-90.395599	1453.686279	-373.525055	115.923180	1454.704590	-380.803101	163.617645	1745.891479	-513.742798	412.922058	1157.201172	-430.135712	-221.896973	1199.672119	-412.662720	360.132507	856.549377	-317.451355	-165.457413	894.230042	-400.381439	87.692879	1053.140259	522.918091	38.538342	897.923950	512.840759	236.488281
-430.754089	216.818253	954.925110	-416.462280	-45.403858	956.862366	-516.515381	224.048752	575.383972	-446.185883	-105.441414	579.245544	-519.996582	255.054108	87.679420	-518.585449	-144.415863	104.309959	-471.201447	318.427124	1431.574341	-389.797577	-90.411369	1453.673340	-373.530640	115.918495	1454.695801	-380.779633	163.578934	1745.896484	-513.777893	412.887238	1157.211670	-430.077759	-221.924454	1199.640747	-412.730072	360.097931	856.553528	-317.188568	-165.298035	894.345459	-400.382935	87.691475	1053.139038	522.717834	38.262108	897.926331	512.747375	236.240234
-430.749023	216.815384	954.933044	-416.495667	-45.402252	956.882568	-516.488708	224.027512	575.362122	-446.210693	-105.475418	579.247498	-519.965820	255.030884	87.675163	-518.612610	-144.424362	104.322113	-471.342407	318.302185	1431.442627	-389.755127	-90.419449	1453.662842	-373.525360	115.916046	1454.703857	-380.778290	163.545868	1745.897217	-513.848083	412.886902	1157.194946	-430.042664	-221.948883	1199.671509	-412.777161	360.105774	856.557800	-317.378937	-165.521317	894.239746	-400.395935	87.692085	1053.152832	522.556519	38.036102	897.929993	512.655090	235.985413
-430.734711	216.787689	954.930908	-416.455688	-45.459175	956.893066	-516.471741	224.010162	575.364685	-446.216034	-105.482399	579.261353	-519.958557	255.029663	87.673531	-518.598633	-144.415253	104.325302	-471.228119	318.377869	1431.585693	-389.748444	-90.429794	1453.654907	-373.523804	115.913177	1454.703491	-380.770203	163.528336	1745.904541	-513.881287	412.826508	1157.221436	-429.982391	-221.951401	1199.667358	-412.843201	360.088531	856.552917	-317.382324	-165.536636	894.213684	-400.366852	87.656609	1053.156372	522.383545	37.828793	897.930786	512.597595	235.745956
-430.745880	216.786682	954.953430	-416.500122	-45.412457	956.855164	-516.456970	224.015137	575.368958	-446.193115	-105.466263	579.258972	-519.942627	255.025177	87.685623	-518.553894	-144.396805	104.323303	-471.253113	318.356781	1431.591919	-389.716705	-90.454086	1453.658081	-373.515167	115.904076	1454.705566	-380.774567	163.486252	1745.919312	-513.928223	412.810181	1157.246826	-429.953918	-221.911835	1199.666748	-412.885315	360.054474	856.552185	-317.340088	-165.558197	894.221985	-400.384918	87.654984	1053.146851	522.222900	37.629337	897.913208	512.513916	235.569092
-430.753448	216.745178	954.931335	-416.470886	-45.441467	956.886169	-516.412109	223.995346	575.364197	-446.209656	-105.454597	579.277466	-519.942566	255.012024	87.693550	-518.516968	-144.384552	104.308197	-471.259766	318.343689	1431.603271	-389.717499	-90.451820	1453.657959	-373.512360	115.894394	1454.727417	-380.770447	163.468643	1745.914673	-513.988037	412.789520	1157.250854	-429.949463	-221.967300	1199.665405	-412.941803	360.056091	856.571655	-317.324768	-165.565018	894.210693	-400.378296	87.642570	1053.151855	522.167358	37.267914	897.905090	512.707947	234.617523
-430.740967	216.764877	954.958191	-416.469360	-45.447716	956.894836	-516.403625	223.987076	575.365540	-446.209656	-105.447197	579.304199	-519.937927	255.025940	87.689125	-518.518860	-144.381287	104.318642	-471.287140	318.314667	1431.593750	-389.719727	-90.453156	1453.665161	-373.533020	115.878990	1454.733887	-380.786682	163.440430	1745.925293	-514.039490	412.786896	1157.267212	-429.886322	-221.937790	1199.655762	-412.998871	360.041168	856.571411	-317.283203	-165.573578	894.223999	-400.380157	87.640892	1053.171875	522.018494	37.050777	897.897339	512.675720	234.378403
-430.760132	216.745163	954.965027	-416.475281	-45.450672	956.896973	-516.398682	223.958893	575.358887	-446.223328	-105.431183	579.310974	-519.923340	255.013199	87.698631	-518.558838	-144.397171	104.324379	-471.291016	318.310059	1431.598877	-389.707550	-90.477196	1453.696411	-373.525818	115.867531	1454.747559	-380.801147	163.418411	1745.940430	-514.088867	412.778748	1157.266602	-429.875763	-221.967484	1199.657349	-413.062775	360.069489	856.597900	-317.222626	-165.548965	894.233826	-400.390259	87.629250	1053.175781	521.870789	36.851391	897.886658	512.625610	234.186096
-430.779297	216.750458	954.981506	-416.467682	-45.435791	956.892029	-516.391174	223.974564	575.368042	-446.219086	-105.424789	579.308777	-519.931519	255.013565	87.729065	-518.570313	-144.405273	104.298012	-471.325653	318.277832	1431.607422	-389.700317	-90.482941	1453.703369	-373.533630	115.843559	1454.762451	-380.825806	163.400330	1745.955200	-514.140198	412.774384	1157.278564	-429.834259	-221.906387	1199.673462	-413.121368	360.070526	856.590149	-317.206665	-165.539352	894.230408	-400.394745	87.633888	1053.181396	521.709412	36.624088	897.914246	512.569580	233.994049
-430.802734	216.734863	954.978088	-416.473999	-45.443199	956.894104	-516.401978	223.994949	575.374695	-446.266296	-105.443985	579.293457	-519.946411	255.000870	87.735161	-518.549561	-144.400909	104.310730	-471.330292	318.274139	1431.615845	-389.693817	-90.492683	1453.724365	-373.534058	115.845634	1454.776978	-380.851257	163.381577	1745.969482	-514.189514	412.784332	1157.309937	-429.801514	-221.904953	1199.682129	-413.180878	360.076233	856.590027	-317.165741	-165.508881	894.254639	-400.405945	87.626221	1053.179810	521.460144	36.528839	897.902832	512.298279	234.552612
-430.819519	216.732666	954.982117	-416.438904	-45.466202	956.887024	-516.398132	224.012543	575.372253	-446.265533	-105.441559	579.299927	-519.928284	254.995087	87.713219	-518.583374	-144.410385	104.342331	-471.352722	318.259796	1431.627563	-389.677551	-90.505844	1453.728882	-373.536255	115.841660	1454.797852	-380.892761	163.372177	1745.981445	-514.212952	412.792938	1157.327637	-429.793915	-221.953705	1199.672729	-413.236969	360.113647	856.592529	-317.117371	-165.469315	894.285095	-400.394989	87.614014	1053.177856	521.309204	36.292709	897.945618	512.250671	234.342682
-430.842041	216.716553	954.977722	-416.442352	-45.475887	956.888977	-516.406006	224.017731	575.360840	-446.275085	-105.468285	579.296021	-519.945251	255.021393	87.740135	-518.583252	-144.410477	104.343002	-471.386108	318.245941	1431.614624	-389.678314	-90.507774	1453.722900	-373.536499	115.839470	1454.800415	-381.037231	163.246979	1745.917480	-514.238770	412.789551	1157.332764	-429.718323	-221.858765	1199.671875	-413.275452	360.145020	856.597961	-316.874725	-165.218307	894.419617	-400.405365	87.605347	1053.175903	521.308960	35.973686	897.949097	512.473022	233.440979
-430.831451	216.754364	955.003662	-416.436981	-45.463467	956.888489	-516.418762	224.021896	575.352966	-446.289276	-105.488014	579.299683	-519.920593	255.025833	87.724457	-518.590942	-144.412994	104.345467	-471.409546	318.226196	1431.626953	-389.658386	-90.501953	1453.761719	-373.548645	115.845932	1454.820557	-380.996277	163.351944	1746.010620	-514.261230	412.796906	1157.338379	-429.678864	-221.904358	1199.726074	-413.336609	360.213165	856.610229	-317.043488	-165.358795	894.338623	-400.402832	87.619728	1053.190186	521.182068	35.767845	897.951599	512.449646	233.193542
-430.809662	216.797272	955.012939	-416.428955	-45.453739	956.885559	-516.422668	224.012573	575.355896	-446.294495	-105.471642	579.298950	-519.926941	255.011658	87.726768	-518.564880	-144.396805	104.334274	-471.523010	318.115662	1431.502563	-389.656342	-90.500603	1453.774658	-373.533325	115.846085	1454.831055	-381.053192	163.346664	1746.040894	-514.322754	412.830414	1157.351440	-429.650604	-221.926865	1199.741333	-413.375641	360.244507	856.609741	-317.053192	-165.307373	894.343872	-400.393616	87.639748	1053.194824	521.103577	35.600609	897.950012	512.473694	233.040421
-430.826843	216.803848	955.014648	-416.428436	-45.457546	956.883423	-516.443054	224.031494	575.367249	-446.283783	-105.416862	579.287720	-519.915100	255.028915	87.731178	-518.554199	-144.393250	104.327927	-471.444305	318.196014	1431.640137	-389.663696	-90.497284	1453.792847	-373.534790	115.842903	1454.851807	-381.130676	163.334152	1746.072266	-514.328796	412.829254	1157.381226	-429.620972	-221.898651	1199.756714	-413.410614	360.288147	856.615051	-317.031860	-165.266251	894.367493	-400.405457	87.641014	1053.195435	520.986389	35.393398	897.973694	512.463867	232.860962
-430.890198	216.770355	955.000488	-416.506104	-45.407516	956.887756	-516.483521	224.035309	575.365662	-446.276917	-105.421600	579.296204	-519.925964	255.011780	87.728500	-518.544434	-144.359116	104.327171	-471.568390	318.108856	1431.530273	-389.657562	-90.490479	1453.792480	-373.543640	115.836487	1454.869385	-381.212036	163.322006	1746.080566	-514.380737	412.842346	1157.378418	-429.534332	-221.811554	1199.739014	-413.446167	360.333221	856.625488	-316.793427	-165.016678	894.491638	-400.468231	87.655907	1053.188477	520.781616	35.344017	897.961121	512.231018	233.423508
-430.900024	216.837997	955.002319	-416.509918	-45.403408	956.885315	-516.493591	224.052582	575.365051	-446.276733	-105.412117	579.310242	-519.924438	255.009506	87.711021	-518.536560	-144.350983	104.323608	-471.591187	318.097412	1431.537720	-389.653503	-90.500267	1453.805420	-373.544891	115.854401	1454.884888	-381.303284	163.309219	1746.108765	-514.411316	412.885590	1157.386230	-429.539764	-221.863556	1199.722046	-413.489502	360.388794	856.626648	-316.810608	-165.027786	894.456909	-400.476471	87.690178	1053.188599	520.673462	35.185001	897.966370	512.211548	233.289246
-430.917542	216.824265	954.996704	-416.504883	-45.372097	956.880005	-516.501038	224.049713	575.353516	-446.289276	-105.413101	579.292053	-519.933960	255.005661	87.684502	-518.562805	-144.364136	104.327209	-471.620331	318.115723	1431.563477	-389.653046	-90.491920	1453.804199	-373.546875	115.876335	1454.882324	-381.377136	163.301529	1746.130493	-514.424744	412.877960	1157.400757	-429.518127	-221.874207	1199.716675	-413.479614	360.434753	856.626831	-316.773590	-164.980347	894.454529	-400.481689	87.701462	1053.182861	520.693420	34.832008	897.968079	512.531128	232.320923
-430.948029	216.845718	955.003174	-416.495087	-45.366516	956.861633	-516.504089	224.071487	575.340454	-446.308411	-105.440971	579.325989	-519.942566	255.016159	87.724854	-518.540894	-144.355911	104.332329	-471.618805	318.139160	1431.560547	-389.639526	-90.461227	1453.796509	-373.554291	115.883247	1454.885010	-381.458527	163.299042	1746.154907	-514.443542	412.902588	1157.421997	-429.444977	-221.859375	1199.731445	-413.498138	360.497620	856.652100	-316.866577	-165.032639	894.369507	-400.491425	87.709259	1053.176880	520.585815	34.678665	897.950867	512.523926	232.144699
-430.944244	216.858704	955.009460	-416.479919	-45.336048	956.889038	-516.535095	224.105896	575.352722	-446.345825	-105.431511	579.317688	-519.952087	255.017700	87.728783	-518.575256	-144.354904	104.343437	-471.648193	318.124603	1431.568848	-389.638702	-90.436142	1453.799561	-373.557434	115.885002	1454.903320	-381.638977	163.152435	1746.139282	-514.466125	412.934357	1157.447754	-429.439636	-221.922638	1199.713745	-413.488831	360.524902	856.665894	-316.830322	-165.006882	894.350525	-400.488800	87.739594	1053.195190	520.486206	34.474800	897.953369	512.540894	232.003311
-430.997955	216.876724	954.999207	-416.515259	-45.293068	956.888977	-516.553833	224.100220	575.367004	-446.346069	-105.399406	579.303955	-519.934814	255.010727	87.701317	-518.572205	-144.358749	104.329407	-471.691650	318.136749	1431.597656	-389.641449	-90.412827	1453.800781	-373.556061	115.917999	1454.927979	-381.649658	163.256683	1746.201538	-514.470154	412.941071	1157.451172	-429.391876	-221.913620	1199.697998	-413.482819	360.592865	856.702148	-316.806427	-164.966766	894.333313	-400.538086	87.775429	1053.191040	520.400269	34.310295	897.958984	512.541016	231.835831
-431.032532	216.886139	954.986389	-416.554138	-45.250828	956.884705	-516.587524	224.119705	575.377991	-446.313324	-105.357567	579.284851	-519.926880	255.024033	87.698326	-518.591431	-144.361938	104.323357	-471.701782	318.159058	1431.614868	-389.634827	-90.392639	1453.806030	-373.564178	115.927765	1454.935547	-381.740601	163.243393	1746.232422	-514.487854	412.969360	1157.492554	-429.327606	-221.892456	1199.696533	-413.489594	360.670929	856.709167	-316.790405	-164.899780	894.310242	-400.564423	87.804855	1053.179932	520.292480	34.089561	897.961670	512.573425	231.652008
-431.080231	216.932129	955.010498	-416.579163	-45.183952	956.870117	-516.619446	224.154129	575.353699	-446.333191	-105.369003	579.311279	-519.927063	255.031723	87.694595	-518.579834	-144.350998	104.348503	-471.757568	318.170532	1431.641846	-389.642029	-90.366646	1453.789673	-373.588593	115.957680	1454.954590	-381.836609	163.225769	1746.250488	-514.501770	413.005707	1157.512085	-429.267303	-221.824982	1199.693237	-413.454041	360.697266	856.739685	-316.771118	-164.844315	894.275513	-400.601501	87.849068	1053.185059	520.221863	33.956856	897.961487	512.603394	231.517212
-431.096832	217.003738	955.027039	-416.619415	-45.115082	956.867981	-516.646606	224.222275	575.362061	-446.336456	-105.330215	579.289978	-519.986572	255.049240	87.704300	-518.546265	-144.345154	104.336029	-471.690002	318.286346	1431.802856	-389.634857	-90.346947	1453.782349	-373.586517	115.990669	1454.979492	-381.924713	163.210892	1746.276733	-514.486694	413.028290	1157.574951	-429.234406	-221.833588	1199.650757	-413.431488	360.780396	856.777161	-316.760193	-164.802277	894.234558	-400.638184	87.909836	1053.194458	520.170654	33.838306	897.966064	512.657532	231.395844
-431.139954	217.018738	955.012329	-416.627319	-45.128464	956.865479	-516.654541	224.253967	575.366333	-446.385071	-105.350220	579.300781	-519.989563	255.052414	87.695671	-518.592163	-144.369949	104.325340	-471.859039	318.212799	1431.699951	-389.634979	-90.326813	1453.784912	-373.599030	116.023514	1454.993164	-382.023956	163.189835	1746.302979	-514.492554	413.088562	1157.562744	-429.160278	-221.734329	1199.643188	-413.398438	360.861450	856.812561	-316.790802	-164.774506	894.194031	-400.663788	87.918053	1053.185791	519.811768	33.355762	897.941772	512.629272	231.179855
-431.146942	217.032852	955.022522	-416.627563	-45.093697	956.890808	-516.653198	224.261810	575.358887	-446.394348	-105.381798	579.297241	-519.966858	255.053436	87.701843	-518.596130	-144.370422	104.326073	-471.902008	318.256073	1431.734253	-389.611206	-90.272499	1453.766968	-373.608307	116.041222	1455.022095	-382.210724	163.053726	1746.251343	-514.487610	413.127899	1157.595581	-429.126129	-221.721649	1199.632324	-413.362396	360.934509	856.860901	-316.825500	-164.692535	894.155090	-400.677490	87.948311	1053.205811	520.056458	33.557083	897.972290	512.752991	231.143112
-431.196625	217.045547	955.021729	-416.662231	-45.045872	956.890198	-516.673523	224.296448	575.357239	-446.414551	-105.377602	579.287720	-519.970642	255.053757	87.704849	-518.609192	-144.374588	104.341698	-471.933472	318.271698	1431.760742	-389.595459	-90.237938	1453.767212	-373.624481	116.084717	1455.034912	-382.302246	163.052536	1746.286377	-514.495178	413.171997	1157.610718	-429.010437	-221.569366	1199.643921	-413.318359	361.005798	856.905823	-316.901123	-164.672211	894.119690	-400.725891	87.979912	1053.206543	519.713501	33.133152	897.948242	512.748535	230.944946
-431.238129	217.083038	955.044250	-416.665436	-45.046249	956.888245	-516.694702	224.327606	575.367554	-446.391846	-105.358452	579.279480	-519.959045	255.053635	87.712318	-518.570374	-144.358444	104.324303	-472.024689	318.312195	1431.802734	-389.591217	-90.211067	1453.759766	-373.648224	116.112686	1455.056519	-382.398621	163.043823	1746.313110	-514.508057	413.211121	1157.656616	-428.969208	-221.536789	1199.632935	-413.257874	361.068329	856.942993	-317.004089	-164.603455	894.081787	-400.753967	87.992172	1053.218262	519.636902	32.968132	897.943604	512.824890	230.780411
-431.304291	217.118790	955.030212	-416.703003	-45.016586	956.884277	-516.697083	224.358231	575.370850	-446.368103	-105.344521	579.247620	-519.982117	255.050949	87.704086	-518.583374	-144.353470	104.327866	-472.065704	318.335663	1431.817627	-389.541840	-90.144646	1453.758057	-373.643738	116.154442	1455.063110	-382.481171	163.042526	1746.340332	-514.518738	413.250458	1157.676514	-428.913147	-221.395996	1199.625366	-413.185669	361.158112	856.992493	-317.093658	-164.533005	894.057068	-400.797821	88.031532	1053.207275	519.597107	32.873604	897.932983	512.873535	230.751160
-431.316345	217.193848	955.040833	-416.745575	-44.952351	956.873840	-516.732666	224.377670	575.364990	-446.404877	-105.322556	579.221741	-519.976807	255.086395	87.689316	-518.648376	-144.367355	104.358406	-472.135895	318.366486	1431.843262	-389.541138	-90.091026	1453.719482	-373.671997	116.202332	1455.070801	-382.584717	163.045074	1746.349121	-514.518677	413.286957	1157.691895	-428.801544	-221.080856	1199.643066	-413.089874	361.255096	857.054565	-317.193268	-164.458710	894.044434	-400.826874	88.090492	1053.208008	519.521057	32.768692	897.927185	512.970093	230.638229
-431.328247	217.246399	955.036865	-416.745636	-44.890842	956.853577	-516.707581	224.381454	575.367249	-446.377777	-105.300858	579.192688	-519.954529	255.069839	87.693359	-518.594238	-144.332718	104.349724	-472.202789	318.402588	1431.853394	-389.515015	-90.049385	1453.715698	-373.697693	116.267487	1455.079468	-382.697113	163.041412	1746.361084	-514.538818	413.319336	1157.688477	-428.782776	-221.029602	1199.617554	-413.004700	361.330353	857.099731	-317.268677	-164.365067	894.029541	-400.836975	88.142387	1053.196899	519.847595	33.047451	897.967102	513.135071	230.665665
-431.363373	217.301392	955.038818	-416.765167	-44.885529	956.859131	-516.794739	224.472336	575.367004	-446.376617	-105.229233	579.197327	-520.003296	255.091110	87.686180	-518.560852	-144.306046	104.336571	-472.241028	318.428558	1431.892822	-389.460449	-89.998901	1453.728149	-373.736664	116.331261	1455.088379	-382.791443	163.048218	1746.382202	-514.566467	413.363739	1157.725830	-428.788300	-220.966629	1199.610107	-412.910797	361.439575	857.162476	-317.311951	-164.258667	894.045532	-400.871674	88.174484	1053.202393	519.434204	32.561348	897.913513	513.120117	230.506577
-431.408722	217.345749	955.041504	-416.801605	-44.844074	956.857910	-516.783264	224.461548	575.369446	-446.404449	-105.236641	579.177673	-519.974121	255.088165	87.684822	-518.557434	-144.307312	104.333359	-472.332397	318.455994	1431.911865	-389.482880	-89.936447	1453.720093	-373.757019	116.374886	1455.095459	-382.887543	163.063751	1746.412354	-514.593262	413.421783	1157.752563	-428.771759	-220.893387	1199.590820	-412.810333	361.509094	857.216675	-317.358002	-164.140594	894.041565	-400.903809	88.217163	1053.201050	519.387695	32.427067	897.862976	513.271484	230.427582
-431.442932	217.398392	955.059937	-416.877960	-44.764816	956.868774	-516.872070	224.557175	575.416931	-446.362244	-105.103050	579.111023	-520.007690	255.078201	87.701958	-518.473083	-144.276688	104.307991	-472.409302	318.472870	1431.952515	-389.462769	-89.896637	1453.717163	-373.786346	116.425179	1455.123901	-383.000275	163.065048	1746.432495	-514.621704	413.462524	1157.785645	-428.754303	-220.856232	1199.595947	-412.722046	361.589203	857.275696	-317.360138	-164.028259	894.059021	-400.962006	88.276619	1053.216553	519.386719	32.326958	897.890930	513.364136	230.346954
-431.454956	217.409271	955.060669	-416.858276	-44.735329	956.887146	-516.828430	224.499985	575.374695	-446.392548	-105.064758	579.101624	-519.966736	255.097321	87.704933	-518.438721	-144.262787	104.303604	-472.450500	318.501190	1432.002686	-389.447021	-89.868652	1453.720703	-373.818787	116.469086	1455.143799	-383.084351	163.093277	1746.472656	-514.627808	413.499237	1157.805420	-428.759796	-220.783691	1199.589233	-412.635193	361.691223	857.339050	-317.382324	-163.938553	894.064087	-400.976685	88.305283	1053.230347	519.264038	32.393360	897.897217	513.217102	231.016418
-431.472473	217.444473	955.076355	-416.877045	-44.722057	956.891785	-516.865173	224.540512	575.388306	-446.423187	-105.100914	579.116516	-519.983276	255.099655	87.708649	-518.458008	-144.270111	104.319794	-472.521332	318.523163	1432.012695	-389.481689	-89.826561	1453.717041	-373.845764	116.518730	1455.167236	-383.177307	163.109039	1746.486816	-514.646912	413.557068	1157.832764	-428.753265	-220.738571	1199.563232	-412.541321	361.783966	857.391479	-317.385986	-163.858276	894.086365	-401.006134	88.324554	1053.243286	519.253235	32.319733	897.892456	513.307373	231.007645
-431.516937	217.497742	955.079895	-416.913727	-44.678360	956.889465	-516.894470	224.577225	575.405945	-446.450928	-105.065483	579.110535	-519.990784	255.113312	87.702599	-518.447205	-144.261429	104.317612	-472.616730	318.582825	1432.015381	-389.503723	-89.768463	1453.713623	-373.882263	116.573242	1455.160034	-383.289703	163.127243	1746.500488	-514.645752	413.666809	1157.840454	-428.731964	-220.686096	1199.563843	-412.471741	361.873444	857.435913	-317.412842	-163.778107	894.090759	-401.038757	88.371902	1053.242065	519.242920	32.199841	897.895264	513.442932	230.910263
-431.538086	217.543106	955.075195	-416.908783	-44.632534	956.905823	-517.598206	225.333420	575.574158	-446.475891	-105.046295	579.114258	-520.454590	255.165451	87.767418	-518.458679	-144.244095	104.322784	-472.683685	318.620056	1432.045898	-389.547699	-89.733574	1453.725464	-373.938721	116.615829	1455.175049	-383.393646	163.165771	1746.520142	-514.667603	413.714874	1157.853760	-428.789307	-220.540817	1199.525757	-412.431183	362.003143	857.485840	-317.460236	-163.703964	894.076172	-401.054016	88.427231	1053.249390	519.247192	32.130310	897.882874	513.571411	230.848343
-431.578400	217.595490	955.091431	-416.946228	-44.577347	956.911255	-517.665344	225.399384	575.589050	-446.535919	-105.050865	579.129456	-520.533325	255.167618	87.714340	-518.460327	-144.237885	104.326241	-472.726105	318.653259	1432.059326	-389.585602	-89.661217	1453.750732	-373.966553	116.658211	1455.204102	-383.510162	163.183441	1746.533325	-514.679749	413.794220	1157.884521	-428.785767	-220.526794	1199.550049	-412.389221	362.127533	857.516541	-317.514679	-163.634140	894.118958	-401.093628	88.477257	1053.260498	519.243042	32.032745	897.897827	513.688904	230.787766
-431.624481	217.640686	955.122864	-417.008698	-44.504452	956.908325	-517.338623	225.053360	575.500000	-446.579956	-104.981293	579.158325	-520.261108	255.123566	87.709854	-518.472534	-144.237381	104.331825	-472.787231	318.685944	1432.093628	-389.625610	-89.633575	1453.754517	-374.004608	116.711090	1455.226440	-383.592316	163.199799	1746.590576	-514.695557	413.862549	1157.919312	-428.680450	-220.626236	1199.605469	-412.361389	362.215454	857.578369	-317.560120	-163.515015	894.160889	-401.157440	88.521790	1053.277344	519.248169	31.997816	897.894531	513.818176	230.723328
-431.670746	217.690094	955.136414	-417.078705	-44.431416	956.918213	-517.289978	225.016830	575.486389	-446.610138	-104.952934	579.137329	-520.217346	255.128830	87.707321	-518.455078	-144.215851	104.328415	-472.825165	318.718048	1432.126587	-389.672516	-89.578011	1453.776367	-374.071411	116.743774	1455.258545	-383.708466	163.229355	1746.617798	-514.695862	413.940155	1157.944336	-428.746887	-220.461166	1199.580322	-412.360474	362.335419	857.621643	-317.578644	-163.390442	894.209961	-401.221100	88.579453	1053.290405	519.347046	31.744492	897.916260	514.218567	229.860107
-431.696411	217.726379	955.148682	-417.073181	-44.400513	956.942383	-517.341919	225.090637	575.500732	-446.663910	-104.971809	579.156067	-520.250061	255.130981	87.695427	-518.476563	-144.220245	104.334641	-472.857330	318.767029	1432.158813	-389.720764	-89.536247	1453.797119	-374.110901	116.792152	1455.276123	-383.749451	163.341385	1746.703491	-514.696838	414.019012	1157.983521	-428.639771	-220.567184	1199.643921	-412.358643	362.431702	857.659790	-317.614075	-163.251190	894.295166	-401.242188	88.619553	1053.311157	519.406250	31.719887	897.909241	514.349304	229.792664
-431.716949	217.782791	955.146057	-417.117096	-44.356842	956.943726	-517.669800	225.469040	575.555603	-446.711426	-104.945129	579.159058	-520.445374	255.188782	87.743034	-518.452332	-144.209183	104.330269	-472.898834	318.807404	1432.173706	-389.750031	-89.480522	1453.808594	-374.148376	116.834129	1455.296631	-383.866333	163.380951	1746.728027	-514.702881	414.109680	1158.002441	-428.711884	-220.413696	1199.597534	-412.343414	362.552277	857.665283	-317.611542	-163.071594	894.332703	-401.288910	88.668129	1053.313965	519.337036	31.843512	897.911377	514.173157	230.559235
-431.799377	217.830215	955.142273	-417.237244	-44.279140	956.910706	-517.390198	225.184341	575.506592	-446.817139	-104.976036	579.134399	-520.249268	255.182648	87.704971	-518.496704	-144.224167	104.324135	-472.820557	318.982452	1432.321777	-389.800568	-89.424171	1453.833984	-374.206970	116.894043	1455.297974	-384.007355	163.413971	1746.747681	-514.680603	414.154633	1158.015503	-428.684479	-220.354446	1199.641602	-412.342194	362.668396	857.682312	-317.589355	-162.896072	894.401001	-401.377106	88.717461	1053.292725	519.391296	31.800220	897.931580	514.279907	230.527756
-431.821747	217.867706	955.147217	-417.245331	-44.241680	956.932068	-517.687439	225.508926	575.553162	-446.833282	-104.894547	579.164551	-520.438538	255.225037	87.717094	-518.492004	-144.220306	104.318092	-472.961975	318.932098	1432.191040	-389.862671	-89.353752	1453.856689	-374.258148	116.945702	1455.323853	-384.148895	163.437988	1746.771851	-514.717224	414.259003	1158.001587	-428.594330	-220.450623	1199.716797	-412.338898	362.780701	857.683167	-317.572113	-162.702087	894.493469	-401.402313	88.761749	1053.308105	519.434265	31.765125	897.923767	514.393250	230.504761
-431.854492	217.922546	955.156555	-417.282593	-44.183815	956.931458	-517.719727	225.559494	575.567688	-446.896332	-104.829300	579.177612	-520.464722	255.244339	87.735603	-518.485352	-144.173920	104.334488	-472.914124	319.091278	1432.343750	-389.902191	-89.294014	1453.916504	-374.320557	116.995422	1455.350220	-384.284241	163.472916	1746.812744	-514.689941	414.321381	1158.043091	-428.604431	-220.403275	1199.759888	-412.334076	362.927734	857.712646	-317.576324	-162.510544	894.575195	-401.447113	88.813499	1053.314819	519.576111	31.566833	897.912781	514.806580	229.714996
-431.908142	217.931274	955.162476	-417.340179	-44.187946	956.944458	-517.734802	225.577026	575.555725	-446.976044	-104.792374	579.187988	-520.451416	255.213440	87.732079	-518.463989	-144.162231	104.328430	-472.947021	319.136230	1432.373657	-389.955688	-89.248390	1453.952393	-374.388031	117.069839	1455.386353	-384.454285	163.509415	1746.811157	-514.718628	414.378845	1158.057983	-428.586914	-220.361938	1199.804932	-412.339966	363.063660	857.728699	-317.548950	-162.342972	894.677734	-401.507263	88.817741	1053.325317	519.632446	31.556347	897.927979	514.919739	229.622818
-431.948364	217.987869	955.173218	-417.395996	-44.124958	956.943359	-517.534424	225.361649	575.512756	-447.002228	-104.698799	579.206055	-520.302246	255.181824	87.721947	-518.416077	-144.144150	104.330109	-472.994629	319.203644	1432.394165	-390.032867	-89.179153	1454.009644	-374.444366	117.109512	1455.414795	-384.603210	163.536301	1746.846436	-514.713257	414.470093	1158.089844	-428.575806	-220.340500	1199.867432	-412.338257	363.205322	857.748901	-317.549866	-162.141663	894.738586	-401.561218	88.871490	1053.331665	519.676941	31.496832	897.923157	515.020447	229.608444
-431.989319	218.047440	955.186951	-417.452484	-44.059444	956.943237	-517.763550	225.636093	575.589111	-447.065033	-104.602051	579.226746	-520.442383	255.197952	87.745544	-518.385132	-144.133469	104.314743	-473.169037	319.173523	1432.280640	-390.084991	-89.127777	1454.045166	-374.502472	117.193977	1455.459229	-384.708374	163.587952	1746.924316	-514.744202	414.560211	1158.065186	-428.545776	-220.310913	1199.922974	-412.351471	363.348907	857.757263	-317.563385	-161.966309	894.794678	-401.613342	88.927361	1053.339478	519.694641	31.445288	897.905701	515.151306	229.563004
-432.033386	218.088882	955.217834	-417.542053	-43.996300	956.952576	-517.569519	225.411942	575.520691	-447.172455	-104.545204	579.202942	-520.325623	255.215027	87.731201	-518.377319	-144.112900	104.299828	-473.112854	319.336548	1432.419922	-390.146027	-89.046898	1454.102783	-374.574677	117.235535	1455.491699	-384.955170	163.532990	1746.892700	-514.732849	414.638031	1158.104248	-428.548401	-220.237442	1199.981689	-412.353119	363.480682	857.770142	-317.575287	-161.756561	894.850037	-401.683411	88.967667	1053.360596	519.763184	31.403618	897.909790	515.255493	229.548782
-432.104919	218.116470	955.203735	-417.576263	-43.973965	956.993042	-517.616516	225.490219	575.532776	-447.237579	-104.463783	579.225525	-520.356323	255.218246	87.738693	-518.349915	-144.087021	104.285858	-473.271790	319.307312	1432.304565	-390.208801	-88.996269	1454.160400	-374.647064	117.316383	1455.507568	-385.096954	163.591614	1746.921875	-514.760132	414.746246	1158.130127	-428.531433	-220.200470	1200.041748	-412.345398	363.622162	857.788086	-317.567780	-161.516281	894.913208	-401.733856	89.016243	1053.372681	519.805115	31.374037	897.913330	515.362061	229.502289
-432.171875	218.174637	955.226318	-417.671387	-43.900932	957.012756	-517.640076	225.517303	575.513550	-447.378326	-104.395050	579.243958	-520.340637	255.229126	87.731262	-518.373474	-144.068314	104.304955	-473.235840	319.462189	1432.470093	-390.285980	-88.936172	1454.212524	-374.728394	117.392723	1455.551636	-385.249939	163.651093	1746.954834	-514.759277	414.815033	1158.167969	-428.539032	-220.142456	1200.064453	-412.350250	363.773773	857.812988	-317.541565	-161.310593	894.971130	-401.809845	89.078667	1053.392700	519.870789	31.338499	897.916260	515.456970	229.491013
-432.266022	218.183548	955.240234	-417.819366	-43.795174	957.033630	-517.686279	225.565582	575.498596	-447.476410	-104.250008	579.252380	-520.329834	255.241760	87.712334	-518.290894	-144.021439	104.280380	-473.296478	319.542389	1432.495361	-390.342438	-88.834404	1454.261230	-374.778046	117.460091	1455.615112	-385.402161	163.733398	1747.012085	-514.766052	414.889862	1158.196045	-428.657074	-219.947250	1200.070435	-412.328125	363.896118	857.842590	-317.554016	-161.090378	895.019348	-401.915955	89.135368	1053.406616	519.901489	31.265490	897.909058	515.575562	229.418335
-432.313202	218.229874	955.263123	-417.873749	-43.738838	957.069885	-517.699829	225.568665	575.514160	-447.612274	-104.154587	579.269104	-520.333618	255.214386	87.724922	-518.253052	-143.988525	104.260056	-473.350616	319.631989	1432.540405	-390.405884	-88.769531	1454.328857	-374.821014	117.516815	1455.681152	-385.548950	163.798248	1747.053711	-514.804688	414.969177	1158.231567	-428.684265	-219.853943	1200.100220	-412.351501	364.012848	857.880798	-317.568726	-160.860031	895.079834	-401.973297	89.190727	1053.437622	519.828796	31.399717	897.920410	515.372925	230.153778
-432.396515	218.267761	955.292542	-417.964386	-43.694866	957.089478	-517.740906	225.578079	575.524475	-447.770569	-104.019730	579.314209	-520.313965	255.208435	87.734062	-518.284912	-143.956970	104.257362	-473.426422	319.672943	1432.574951	-390.445343	-88.696426	1454.397705	-374.893951	117.600204	1455.713989	-385.692444	163.889908	1747.105347	-514.835266	415.044556	1158.273438	-428.681335	-219.784058	1200.156372	-412.359131	364.125549	857.908508	-317.563873	-160.620773	895.154846	-402.052643	89.227844	1053.460449	519.892212	31.416416	897.910767	515.455994	230.154999
-432.437225	218.300415	955.318115	-417.993958	-43.647278	957.124939	-517.785706	225.629181	575.504028	-447.913666	-103.880127	579.351379	-520.316101	255.249863	87.733780	-518.217102	-143.904602	104.227615	-473.479736	319.763580	1432.609131	-390.518677	-88.601433	1454.441284	-374.946289	117.673325	1455.767456	-385.878387	163.996613	1747.113770	-514.866577	415.131714	1158.295654	-428.679626	-219.694702	1200.214111	-412.366272	364.260956	857.985474	-317.571869	-160.419724	895.203430	-402.098663	89.272125	1053.493408	519.948059	31.357441	897.930847	515.544922	230.088928
-432.513550	218.342896	955.329102	-418.099823	-43.563553	957.180908	-517.829773	225.642197	575.513916	-448.052582	-103.679321	579.387939	-520.358337	255.237946	87.751450	-518.137756	-143.880341	104.193802	-473.542084	319.866180	1432.650269	-390.559296	-88.511436	1454.497803	-374.994812	117.763229	1455.814453	-386.028442	164.093002	1747.166260	-514.899109	415.248810	1158.342529	-428.717407	-219.560730	1200.245972	-412.383575	364.383514	858.027466	-317.576050	-160.247421	895.248840	-402.185913	89.349838	1053.525635	520.005066	31.341171	897.921387	515.622192	230.077728
-432.642517	218.423706	955.346802	-418.253937	-43.464611	957.205688	-518.075012	225.892136	575.558472	-448.293243	-103.543678	579.403931	-520.502014	255.267426	87.763474	-518.085815	-143.835678	104.195084	-473.598480	319.947876	1432.714966	-390.597992	-88.418983	1454.578125	-375.031799	117.849586	1455.857178	-386.181519	164.199692	1747.226318	-514.943542	415.327026	1158.379883	-428.751617	-219.424728	1200.306152	-412.405701	364.501007	858.066711	-317.509247	-160.099777	895.331116	-402.310089	89.441208	1053.542725	520.012634	31.317511	897.925842	515.698914	230.069458
-432.713043	218.488785	955.373352	-418.327057	-43.406441	957.257019	-518.103027	225.917252	575.541992	-448.520844	-103.380501	579.461609	-520.468689	255.271774	87.729431	-518.120605	-143.818649	104.177780	-473.680359	320.064148	1432.754150	-390.671600	-88.308350	1454.634766	-375.096863	117.964249	1455.913330	-386.331268	164.310959	1747.284424	-514.982544	415.450470	1158.429810	-428.824158	-219.268326	1200.323608	-412.445801	364.595276	858.138611	-317.370758	-159.904022	895.330322	-402.382324	89.511726	1053.581665	520.080505	31.297602	897.954407	515.761292	230.029495
-432.812073	218.559967	955.379883	-418.399963	-43.328163	957.291199	-517.955688	225.732513	575.487183	-448.783783	-103.224701	579.551392	-520.344543	255.248734	87.747948	-518.048279	-143.782059	104.125816	-473.721893	320.172485	1432.821289	-390.723541	-88.189934	1454.706421	-375.155548	118.069092	1455.954834	-386.481567	164.416168	1747.343506	-515.014771	415.537720	1158.483887	-428.886932	-219.099930	1200.357178	-412.472351	364.690674	858.195679	-317.219757	-159.703217	895.360107	-402.467834	89.599091	1053.601685	520.134644	31.292414	897.930298	515.811340	230.016022
-432.921844	218.687897	955.426941	-418.522583	-43.205738	957.308167	-518.010132	225.769943	575.485901	-449.057098	-103.089745	579.584167	-520.345215	255.242203	87.707367	-518.080688	-143.740891	104.132111	-473.781799	320.276154	1432.868530	-390.803619	-88.054138	1454.768066	-375.212921	118.189583	1456.010376	-386.630005	164.524292	1747.410889	-515.056152	415.684662	1158.564453	-428.940399	-218.999802	1200.396729	-412.523651	364.781067	858.279663	-317.074890	-159.509689	895.466614	-402.572357	89.712532	1053.631104	520.199707	31.279327	897.955872	515.865417	229.996445
-433.070496	218.798691	955.463806	-418.679352	-43.109768	957.378174	-518.098206	225.826828	575.484070	-449.278625	-102.869278	579.641724	-520.382324	255.236374	87.713684	-518.019958	-143.711807	104.097099	-473.859528	320.394104	1432.935425	-390.903381	-87.930153	1454.822021	-375.278351	118.301125	1456.067017	-386.777649	164.640839	1747.479248	-515.106323	415.828705	1158.619019	-428.952271	-218.861633	1200.447510	-412.546906	364.871460	858.358887	-316.906647	-159.305130	895.552917	-402.716797	89.827850	1053.682251	520.234314	31.269415	897.961609	515.897217	229.996643
-433.170563	218.917679	955.498108	-418.778015	-43.005756	957.424683	-518.168640	225.911606	575.483032	-449.492310	-102.693176	579.720520	-520.349487	255.259918	87.707481	-518.025574	-143.686966	104.066040	-473.879333	320.533630	1433.012573	-390.971954	-87.785942	1454.895264	-375.346619	118.440926	1456.121460	-386.915619	164.754837	1747.543945	-515.147217	416.003723	1158.697754	-428.837006	-218.926300	1200.577515	-412.610565	364.973083	858.462708	-316.824249	-159.174438	895.626099	-402.815826	89.943916	1053.722534	520.271667	31.214310	897.961853	515.934692	229.949722
-433.284790	219.041397	955.535217	-418.917633	-42.903252	957.489197	-518.280640	226.004837	575.479370	-449.722900	-102.522133	579.767822	-520.359558	255.288651	87.727913	-518.019714	-143.670532	104.035057	-473.941559	320.690582	1433.083984	-391.079224	-87.638481	1454.961548	-375.417786	118.612137	1456.181885	-387.058044	164.870880	1747.592163	-515.215454	416.177002	1158.780396	-428.872925	-218.797363	1200.654785	-412.673706	365.084991	858.533264	-316.815918	-159.183044	895.661865	-402.945313	90.064644	1053.773804	520.371155	31.221596	897.973572	515.973816	229.909882
-433.415283	219.221252	955.567139	-419.106049	-42.717049	957.503845	-518.397095	226.097977	575.492004	-450.009125	-102.441307	579.834412	-520.405823	255.282745	87.730774	-518.094727	-143.649216	104.032265	-473.985626	320.853119	1433.137939	-391.165253	-87.500793	1455.011108	-375.504242	118.757240	1456.214966	-387.205109	164.976059	1747.644531	-515.293640	416.336090	1158.827759	-428.880188	-218.687485	1200.729126	-412.738464	365.170959	858.597046	-316.819855	-159.201828	895.722534	-403.093872	90.236786	1053.794800	520.783936	31.687609	898.033447	516.158447	229.994034
-433.543213	219.359344	955.593750	-419.268036	-42.541553	957.506836	-518.526672	226.202606	575.493835	-450.187164	-102.279457	579.824402	-520.426147	255.321762	87.705460	-518.060059	-143.640961	104.008789	-474.029968	321.025696	1433.185791	-391.248199	-87.341171	1455.068726	-375.575775	118.911469	1456.270874	-387.336975	165.098679	1747.693848	-515.353088	416.492737	1158.897217	-428.904877	-218.544113	1200.805298	-412.806519	365.252808	858.665527	-316.807190	-159.233658	895.796875	-403.228607	90.382599	1053.807251	520.451843	31.163296	897.973816	515.988708	229.863663
-433.721283	219.468597	955.597046	-419.445923	-42.375778	957.548279	-518.651367	226.301178	575.503540	-450.462097	-102.199211	579.871094	-520.454102	255.350159	87.727249	-518.086914	-143.632690	103.975769	-474.074158	321.200714	1433.270386	-391.342651	-87.165878	1455.123779	-375.635437	119.074776	1456.300171	-387.464844	165.214005	1747.752686	-515.413147	416.660095	1158.961304	-428.888550	-218.433456	1200.883423	-412.859772	365.336487	858.737488	-316.793671	-159.269653	895.848938	-403.393921	90.535408	1053.826294	520.528809	31.124805	897.973022	515.998352	229.820114
-433.889191	219.648438	955.618042	-419.674103	-42.143696	957.555298	-518.793579	226.449783	575.521240	-450.635132	-101.985527	579.856262	-520.416870	255.382141	87.725334	-518.023193	-143.599045	103.943359	-474.131134	321.365631	1433.312866	-391.418060	-86.979866	1455.197632	-375.696136	119.258064	1456.337891	-387.603912	165.342224	1747.802124	-515.469604	416.831207	1159.020874	-428.890137	-218.306534	1200.980347	-412.938324	365.411041	858.813477	-316.802124	-159.271057	895.895386	-403.579468	90.731880	1053.837524	520.677979	30.945440	897.996887	516.297974	229.006714
-434.088135	219.798904	955.635010	-419.883667	-41.933609	957.550903	-518.927307	226.519287	575.499390	-450.848022	-101.852989	579.858215	-520.408752	255.372345	87.697128	-518.053589	-143.574509	103.922920	-474.184631	321.537659	1433.359131	-391.482208	-86.794006	1455.222412	-375.739441	119.433540	1456.373413	-387.735809	165.456482	1747.847046	-515.530640	417.032501	1159.081421	-428.873138	-218.193069	1201.059570	-413.028870	365.438812	858.862793	-316.815369	-159.292175	895.928406	-403.766541	90.904633	1053.839966	520.688965	31.088642	898.012573	516.026550	229.735947
-434.266846	219.941956	955.615173	-420.093506	-41.768864	957.559875	-519.085876	226.649445	575.499817	-451.106018	-101.811783	579.856628	-520.394104	255.388046	87.695908	-518.070068	-143.568115	103.914406	-474.220245	321.753235	1433.423096	-391.557739	-86.565285	1455.249146	-375.813354	119.616219	1456.381104	-387.878998	165.591614	1747.895020	-515.573059	417.223511	1159.115356	-428.890747	-218.064850	1201.132690	-413.116364	365.503113	858.904053	-316.860779	-159.304398	895.974548	-403.946594	91.067383	1053.830933	520.823059	30.910341	898.027344	516.292480	228.968063
-434.442627	220.147217	955.650452	-420.289703	-41.550575	957.554871	-519.238770	226.793854	575.485657	-451.290466	-101.625214	579.881592	-520.399597	255.431671	87.670174	-518.042236	-143.536209	103.909477	-474.375275	321.855927	1433.307983	-391.628967	-86.355621	1455.290649	-375.850586	119.800461	1456.404907	-388.015320	165.734695	1747.922119	-515.645203	417.470734	1159.131104	-428.908722	-217.961075	1201.178711	-413.224213	365.519165	858.927612	-316.931885	-159.308655	896.004211	-404.122803	91.263000	1053.843994	520.907532	30.880444	898.021545	516.308960	228.909378
-434.595062	220.401459	955.675110	-420.469208	-41.374180	957.554688	-519.432007	226.994797	575.502258	-451.532623	-101.472404	579.912720	-520.420532	255.482071	87.643631	-518.088623	-143.505447	103.873901	-474.327728	322.171783	1433.459351	-391.685242	-86.155663	1455.328979	-375.928436	120.021957	1456.409424	-388.083679	165.974854	1748.010254	-515.689514	417.662750	1159.149536	-428.958710	-217.831665	1201.237915	-413.337158	365.587677	858.925293	-317.008179	-159.284088	896.032104	-404.280762	91.466515	1053.854614	520.973999	30.870394	898.011169	516.319275	228.866623
-434.760712	220.664246	955.716309	-420.683136	-41.144909	957.551025	-519.593506	227.127884	575.513306	-451.836426	-101.367943	579.916016	-520.445862	255.505325	87.662483	-518.095337	-143.481552	103.872528	-474.362366	322.386536	1433.524902	-391.756470	-85.941498	1455.348389	-376.003815	120.233505	1456.415771	-388.278137	166.051102	1747.997314	-515.753174	417.866333	1159.180054	-428.994781	-217.747284	1201.294678	-413.461273	365.622620	858.940796	-317.121887	-159.295837	896.040466	-404.456909	91.692070	1053.870483	521.032837	30.824764	898.034485	516.288696	228.841888
-434.894440	220.877335	955.728943	-420.861481	-40.925484	957.581421	-519.723938	227.223022	575.542847	-452.038116	-101.155685	579.946472	-520.426086	255.519638	87.622040	-518.065857	-143.464249	103.863319	-474.411926	322.610809	1433.550537	-391.853668	-85.692619	1455.338135	-376.088684	120.456032	1456.417236	-388.351532	166.304413	1748.074707	-515.820007	418.059113	1159.201172	-429.059113	-217.644257	1201.357300	-413.527710	365.689392	858.967468	-317.238861	-159.265549	896.056946	-404.620270	91.910606	1053.893677	521.130005	30.815962	898.023010	516.304260	228.806839
-435.059235	221.128113	955.759094	-421.077789	-40.651924	957.568909	-519.885681	227.355667	575.549622	-452.213684	-100.858131	579.935059	-520.390442	255.529984	87.626541	-518.065735	-143.442612	103.834808	-474.477295	322.857178	1433.575684	-391.929016	-85.474098	1455.355103	-376.188782	120.694298	1456.432739	-388.480408	166.482651	1748.104614	-515.899353	418.285278	1159.209717	-429.278412	-217.367371	1201.316040	-413.606750	365.800812	858.991272	-317.382599	-159.230499	896.047913	-404.801056	92.153046	1053.900635	521.237244	30.820995	898.025635	516.316040	228.814835
-435.269928	221.364441	955.787292	-421.328949	-40.374958	957.566467	-520.094238	227.513977	575.574646	-452.359375	-100.582130	579.942383	-520.444397	255.550552	87.615273	-518.032532	-143.389847	103.789154	-474.650665	322.998138	1433.462524	-392.003784	-85.241508	1455.372192	-376.300598	120.927254	1456.429199	-388.604187	166.678253	1748.133667	-516.004761	418.508667	1159.208130	-429.358856	-217.246826	1201.379150	-413.673004	365.948639	859.027649	-317.535645	-159.196655	896.057617	-405.018311	92.395714	1053.910522	521.687561	31.264290	898.100647	516.350586	228.896164
-435.469513	221.644165	955.802185	-421.557495	-40.091541	957.544983	-520.287598	227.716782	575.592102	-452.593475	-100.366699	579.944641	-520.499268	255.593735	87.637062	-518.025208	-143.344116	103.789185	-474.724365	323.248749	1433.472534	-392.098389	-84.980812	1455.418945	-376.368195	121.149155	1456.449097	-388.727814	166.874908	1748.166016	-516.094299	418.700317	1159.229858	-429.476837	-217.104126	1201.446533	-413.667908	366.131012	859.077148	-317.703064	-159.133087	896.098999	-405.217133	92.662003	1053.903809	521.802856	31.284601	898.095520	516.352966	228.898712
-435.734619	221.868469	955.793762	-421.811493	-39.827541	957.537231	-520.516663	227.905289	575.578735	-452.812622	-100.092422	579.994141	-520.557800	255.605087	87.610626	-518.023438	-143.290192	103.746948	-474.684601	323.615631	1433.625732	-392.205963	-84.724976	1455.418701	-376.462799	121.388847	1456.458862	-388.857910	167.087509	1748.186523	-516.163269	418.850586	1159.250732	-429.600372	-216.949265	1201.510010	-413.678558	366.401031	859.114929	-317.884613	-159.065918	896.100891	-405.453186	92.908882	1053.890015	521.877319	31.254053	898.098755	516.337280	228.872375
-435.958313	222.163666	955.828430	-422.044037	-39.542789	957.532166	-521.056580	228.464447	575.666199	-453.119324	-99.888481	580.013062	-520.773376	255.654388	87.638054	-518.056946	-143.273941	103.733040	-474.800446	323.843567	1433.629272	-392.339111	-84.502197	1455.448975	-376.537598	121.631783	1456.471680	-388.988007	167.309784	1748.206909	-516.264282	419.058411	1159.251343	-429.698242	-217.167221	1201.645874	-413.792969	366.784943	859.091919	-318.100128	-159.012695	896.114990	-405.663422	93.184143	1053.900879	521.614197	30.869047	898.070374	516.211426	228.749252
-436.129578	222.434235	955.875854	-422.217468	-39.327499	957.568970	-521.255798	228.612869	575.686279	-453.486420	-99.733383	580.052368	-520.804871	255.681335	87.598335	-518.124512	-143.260101	103.704353	-475.006927	323.990967	1433.548828	-392.453094	-84.248009	1455.494629	-376.628693	121.831917	1456.477539	-389.116028	167.535156	1748.233521	-516.340271	419.286926	1159.261841	-429.953491	-216.789795	1201.643188	-413.832031	367.094727	859.147888	-318.297943	-158.939713	896.113831	-405.840881	93.422295	1053.944336	521.698364	30.808237	898.080017	516.181763	228.714539
-436.319885	222.705231	955.924377	-422.458221	-38.982426	957.554810	-521.405212	228.732849	575.663879	-453.798920	-99.489388	580.054565	-520.763245	255.698898	87.614235	-518.147827	-143.241867	103.680153	-475.011414	324.329834	1433.721924	-392.571045	-84.028610	1455.565674	-376.723846	122.065292	1456.511108	-389.380157	167.529144	1748.160034	-516.395508	419.528687	1159.330078	-430.037750	-216.356277	1201.714966	-413.853943	367.366455	859.237549	-318.516296	-158.872314	896.123291	-406.046173	93.703606	1053.959473	521.830261	30.822638	898.082642	516.174194	228.707108
-436.506897	223.003922	955.960571	-422.689819	-38.609043	957.559143	-521.281067	228.553558	575.618652	-454.087494	-99.233574	580.076416	-520.542236	255.679321	87.581863	-518.143555	-143.235657	103.641106	-475.215240	324.494080	1433.678711	-392.715057	-83.769554	1455.602783	-376.833923	122.310707	1456.534424	-389.479858	167.820374	1748.208496	-516.473999	419.809204	1159.355225	-430.230530	-216.148148	1201.761841	-413.752441	367.517639	859.369263	-318.722717	-158.792252	896.139526	-406.240021	94.025146	1053.976318	521.976013	30.818710	898.113281	516.167358	228.696991
-436.684265	223.301514	956.016174	-422.886810	-38.283363	957.569336	-521.444153	228.691925	575.625183	-454.354462	-98.956421	580.112976	-520.530334	255.692612	87.567139	-518.122925	-143.172852	103.605301	-475.315521	324.741272	1433.735352	-392.836914	-83.492271	1455.645630	-376.959991	122.580139	1456.556152	-389.628998	168.055664	1748.217407	-516.540222	420.094818	1159.423340	-430.511810	-216.133652	1201.783325	-413.777161	367.838806	859.489563	-318.963318	-158.670410	896.140259	-406.421234	94.318672	1054.008179	522.101624	30.804993	898.118958	516.136719	228.694031
-436.869202	223.603561	956.082947	-423.051697	-38.016739	957.594543	-521.607422	228.879211	575.651855	-454.613525	-98.635773	580.179688	-520.530518	255.716766	87.560913	-518.085022	-143.131439	103.570168	-475.432434	325.009155	1433.791382	-392.940063	-83.247147	1455.684814	-377.069489	122.869560	1456.607544	-389.714233	168.354446	1748.266113	-516.608032	420.448181	1159.507568	-430.733093	-216.316193	1201.865234	-413.834503	368.016907	859.543152	-319.213379	-158.559296	896.146851	-406.586456	94.589584	1054.052002	522.270081	30.905809	898.136169	516.107300	228.706360
-437.154327	223.891571	956.113708	-423.267548	-37.765678	957.580811	-521.803284	229.088638	575.642151	-455.002625	-98.419792	580.225159	-520.514404	255.762222	87.552582	-518.137146	-143.110886	103.571625	-475.412537	325.376160	1434.007080	-393.060516	-82.993530	1455.712646	-377.164978	123.148834	1456.640015	-389.890320	168.600571	1748.221558	-516.652710	420.796509	1159.593628	-431.036255	-216.014465	1201.911743	-413.944489	368.418640	859.669189	-319.478729	-158.417892	896.147278	-406.819366	94.849442	1054.056519	522.519653	31.318443	898.184509	515.842163	229.558701
-437.390106	224.193726	956.123047	-423.503693	-37.463211	957.593140	-522.245361	229.572052	575.738525	-455.298920	-98.118233	580.283508	-520.717651	255.832977	87.566444	-518.107666	-143.042908	103.520309	-475.499664	325.649750	1434.096313	-393.206085	-82.721817	1455.721069	-377.245941	123.401451	1456.670776	-390.013702	168.892014	1748.248901	-516.738770	421.201538	1159.699097	-431.225464	-215.779373	1201.966064	-414.221558	368.799011	859.599304	-319.765930	-158.264175	896.183533	-407.034058	95.153923	1054.062256	522.624939	31.313208	898.204163	515.795166	229.572418
-437.664429	224.442947	956.141174	-423.810303	-37.051579	957.619507	-522.493408	229.852112	575.742126	-455.695465	-97.876778	580.314819	-520.750244	255.846741	87.559349	-518.174133	-143.033539	103.513329	-475.598724	325.922638	1434.169922	-393.345184	-82.438438	1455.751465	-377.335083	123.662834	1456.702759	-390.140411	169.188324	1748.291748	-516.807129	421.553375	1159.802979	-431.391602	-215.528656	1202.012329	-414.366333	369.113953	859.689148	-320.108490	-158.117233	896.179932	-407.296539	95.487091	1054.077637	522.745483	31.326725	898.195190	515.761841	229.562012
-437.882568	224.815964	956.227844	-424.087219	-36.680481	957.611023	-522.682007	230.027283	575.754211	-456.056305	-97.647057	580.361023	-520.777344	255.873642	87.536758	-518.173340	-142.992035	103.490898	-475.678131	326.223694	1434.266602	-393.463623	-82.153183	1455.778564	-377.434479	123.938560	1456.742676	-390.264374	169.475677	1748.328369	-516.870117	421.925629	1159.903564	-431.549469	-215.214920	1202.084351	-414.515411	369.394928	859.800964	-320.425262	-157.939117	896.202759	-407.525879	95.819435	1054.113159	522.876770	31.303637	898.219238	515.733398	229.548935
-438.150574	225.121002	956.260132	-424.344238	-36.327251	957.632202	-522.916199	230.280441	575.771729	-456.404510	-97.339935	580.432007	-520.821472	255.890442	87.564941	-518.155151	-142.921280	103.464088	-475.759644	326.514648	1434.376221	-393.884369	-81.740150	1455.551270	-377.526764	124.219673	1456.785034	-390.391663	169.760651	1748.367065	-516.978333	422.308289	1160.019897	-431.728516	-214.960876	1202.124023	-414.690125	369.911133	860.036987	-320.766876	-157.722443	896.209839	-407.765747	96.146919	1054.134399	522.969482	31.315102	898.216919	515.669189	229.513428
-438.417084	225.472610	956.290283	-424.587952	-36.058628	957.675598	-523.142029	230.544815	575.775513	-456.820129	-97.071495	580.516296	-520.823486	255.923523	87.534775	-518.204712	-142.904358	103.440811	-475.847412	326.817566	1434.442261	-393.716980	-81.557503	1455.883179	-377.653351	124.527534	1456.808472	-390.482300	170.089691	1748.418213	-517.088562	422.689514	1160.128906	-431.925110	-214.737915	1202.220581	-414.841125	370.233795	860.114319	-321.117401	-157.519455	896.198608	-408.004852	96.464264	1054.167114	523.075684	31.315214	898.216064	515.648010	229.485229
-438.712189	225.844467	956.342773	-424.878632	-35.728573	957.671021	-523.342834	230.741730	575.748108	-457.209045	-96.728233	580.541382	-520.823059	255.926178	87.542969	-518.165100	-142.832199	103.403763	-475.926086	327.130402	1434.519897	-393.856354	-81.270874	1455.953125	-377.787537	124.826515	1456.834351	-390.595215	170.388077	1748.444824	-517.181335	423.073975	1160.232300	-432.157410	-214.639816	1202.257324	-415.003052	370.572296	860.193481	-321.495789	-157.251541	896.175720	-408.269531	96.795609	1054.184692	523.234253	31.337793	898.222900	515.616699	229.513748
-438.959656	226.147812	956.346130	-425.183807	-35.369995	957.700928	-523.546753	230.912704	575.742004	-457.619324	-96.389229	580.588257	-520.800049	255.953033	87.511345	-518.091614	-142.758698	103.380997	-476.023529	327.438446	1434.568359	-393.997864	-80.935669	1455.961060	-377.902161	125.149704	1456.864746	-390.704041	170.688034	1748.486206	-517.279419	423.466034	1160.312866	-432.271881	-214.295959	1202.372070	-415.164124	370.951569	860.273193	-321.858856	-156.989670	896.195984	-408.526642	97.132584	1054.196533	523.344238	31.315422	898.230225	515.584656	229.505508
-439.183533	226.499512	956.382507	-425.486633	-34.934513	957.715149	-523.709412	231.054321	575.734009	-458.018494	-96.045853	580.627075	-520.761658	255.976517	87.495117	-518.094238	-142.704071	103.343658	-476.110596	327.761932	1434.657349	-394.136108	-80.607956	1456.001587	-378.046356	125.461746	1456.895752	-390.810913	171.012772	1748.518433	-517.394043	423.792572	1160.393433	-432.360321	-214.174927	1202.472412	-415.279755	371.323242	860.311157	-322.298462	-156.698776	896.209656	-408.767151	97.512566	1054.216553	523.490356	31.345581	898.237732	515.570007	229.470810
-439.435699	226.882050	956.442383	-425.777069	-34.569645	957.749329	-524.000244	231.310287	575.769958	-458.500275	-95.780090	580.681519	-520.824036	256.010468	87.517860	-518.127197	-142.655884	103.299240	-476.230835	328.126526	1434.757446	-394.316650	-80.237930	1455.995239	-378.161194	125.773788	1456.923828	-390.934021	171.315292	1748.562744	-517.506531	424.172546	1160.486328	-432.518524	-213.940765	1202.537109	-415.426178	371.713196	860.356995	-322.718170	-156.447174	896.199280	-409.011200	97.874542	1054.257080	523.575989	31.368906	898.252319	515.523682	229.463333
-439.707153	227.265518	956.499878	-426.056122	-34.236580	957.788147	-524.243286	231.530670	575.795776	-458.917389	-95.455803	580.783081	-520.831421	256.000885	87.484451	-518.178162	-142.617111	103.276848	-476.344116	328.479401	1434.839111	-394.460449	-79.918953	1456.043823	-378.312561	126.104103	1456.978882	-391.055969	171.628815	1748.598389	-517.656799	424.597321	1160.623657	-432.808441	-213.596466	1202.585449	-415.592865	372.165619	860.386597	-323.098053	-156.144882	896.198914	-409.269745	98.225708	1054.301392	523.701294	31.377104	898.260437	515.508850	229.439514
[truncated: 40 more columns]
