# Supplementary material for: A dyadic stimulus set of audiovisual affective displays for the study of multisensory, emotional, social interactions
Source: Behav Res Methods. 2015 Nov 5;48(4):1285–95. doi: 10.3758/s13428-015-0654-4 (PMC5101291; doi:10.3758/s13428-015-0654-4)
Supplement: Supplementary file 1 — (ZIP 270 MB) [file 13428_2015_654_MOESM1_ESM.zip › supplementary_material_2_stimuli_set_files/B/B09.txt]

-452.249268	218.508621	956.709961	-436.548553	-44.678211	959.110168	-512.141602	238.891693	571.597961	-453.267975	-98.020569	579.311462	-525.990173	275.372345	87.249619	-529.370483	-133.340271	105.239960	-513.507874	315.021820	1438.645630	-434.260956	-94.329758	1448.101074	-414.891998	111.750771	1458.818359	-433.305115	90.847893	1753.337158	-542.454590	421.058563	1166.193481	-465.820526	-224.404831	1192.024292	-431.786896	369.030518	869.046936	-351.283936	-161.706924	888.006348	-427.372742	88.829430	1056.431396	563.770813	16.775570	899.009521	558.725952	214.215439
-452.329803	218.543060	956.708618	-436.588440	-44.621357	959.051819	-512.190918	238.977570	571.600159	-448.550262	-90.639877	578.143188	-526.031799	275.423676	87.256660	-525.987549	-131.705170	104.209114	-513.531494	314.954651	1438.633057	-434.301453	-94.403305	1448.074951	-414.961060	111.699982	1458.797729	-433.279785	90.776176	1753.316528	-542.395874	420.919647	1166.127441	-465.872284	-224.408432	1191.968994	-431.704651	368.872650	869.008606	-351.341766	-161.644806	887.968445	-427.420532	88.857239	1056.399658	563.773804	16.787018	898.977844	558.718994	214.225204
-452.398407	218.561111	956.709961	-436.629120	-44.610249	959.033691	-511.808502	238.707458	571.511353	-448.494385	-90.622261	578.133789	-525.757141	275.419678	87.167465	-525.671387	-131.586563	104.070488	-513.629395	314.876740	1438.612915	-434.318573	-94.467674	1448.019897	-415.023224	111.646538	1458.755127	-433.269470	90.747009	1753.236084	-542.372925	420.801788	1166.070190	-465.913818	-224.417786	1191.923340	-431.692474	368.763458	869.025146	-351.404175	-161.608414	887.928711	-427.475037	88.866302	1056.391357	563.771240	16.782051	898.959473	558.706177	214.214325
-452.446503	218.568207	956.717041	-436.650299	-44.613766	959.017212	-511.819550	238.740402	571.511536	-453.393494	-98.384689	579.309387	-525.742737	275.468506	87.181580	-529.428833	-133.436646	105.240860	-513.592896	314.938263	1438.773682	-434.337921	-94.512199	1448.008057	-415.091370	111.590515	1458.724854	-433.229492	90.675865	1753.230347	-542.317444	420.626434	1166.062012	-465.939117	-224.432922	1191.891968	-431.605438	368.590424	869.033386	-351.426575	-161.615463	887.867493	-427.504517	88.861237	1056.385986	563.796204	16.771898	898.965881	558.720215	214.225250
-452.495209	218.545731	956.728577	-436.631348	-44.612965	959.018188	-511.821960	238.759659	571.529236	-448.482361	-90.673004	578.123901	-525.754333	275.513184	87.200897	-525.612854	-131.581665	104.060059	-513.669678	314.876251	1438.799927	-434.384979	-94.560349	1447.978760	-415.145142	111.536682	1458.713745	-433.171143	90.584579	1753.274780	-542.316162	420.460358	1166.034912	-465.973267	-224.469620	1191.879150	-431.517181	368.419098	869.062744	-351.478699	-161.620575	887.834412	-427.516113	88.851189	1056.391602	563.891113	16.654997	898.965210	558.953064	213.692245
-452.553436	218.543396	956.749023	-436.636902	-44.621422	959.020874	-511.877106	238.759598	571.514771	-448.401093	-90.613197	578.108826	-525.768677	275.518036	87.218994	-525.573975	-131.564285	104.083717	-513.750854	314.785706	1438.816406	-434.372223	-94.625420	1447.984253	-415.184540	111.482536	1458.731323	-433.160675	90.507637	1753.287109	-542.350220	420.277130	1166.030518	-465.976044	-224.526566	1191.837769	-431.440186	368.258759	869.084045	-351.517822	-161.641769	887.837524	-427.549713	88.842415	1056.403564	563.879211	16.642962	898.963135	558.956604	213.707169
-452.614716	218.556702	956.764893	-436.696869	-44.605919	958.992004	-511.894592	238.717438	571.526672	-448.373596	-90.592003	578.117371	-525.790283	275.544800	87.241463	-525.596069	-131.582611	104.116196	-513.851196	314.694672	1438.819702	-434.423523	-94.717926	1447.968506	-415.236084	111.412971	1458.727417	-433.149902	90.423599	1753.294067	-542.391235	420.128967	1166.024292	-466.005951	-224.545380	1191.842529	-431.363251	368.112366	869.123047	-351.505005	-161.622162	887.855408	-427.606476	88.840378	1056.396729	563.830933	16.634268	898.966919	558.884827	213.707108
-452.671814	218.529938	956.784546	-436.688568	-44.667259	959.014099	-511.915588	238.704056	571.516602	-448.334106	-90.586739	578.125854	-525.776367	275.527985	87.226204	-525.543213	-131.573700	104.112671	-513.937622	314.646515	1438.831421	-434.418488	-94.776840	1447.946045	-415.300110	111.331398	1458.712769	-433.158661	90.339821	1753.248169	-542.463501	419.989960	1166.046265	-466.014740	-224.601517	1191.807373	-431.322662	367.965637	869.158020	-351.519287	-161.676651	887.833557	-427.632629	88.801155	1056.417725	563.811707	16.624599	898.975342	558.883728	213.697998
-452.730194	218.498047	956.764465	-436.718231	-44.702980	959.014160	-511.980194	238.657486	571.507507	-448.285431	-90.538345	578.103210	-525.808960	275.556976	87.200188	-525.524597	-131.541000	104.126678	-514.053223	314.571411	1438.810913	-434.424316	-94.811340	1447.912964	-415.367554	111.267494	1458.679688	-433.157318	90.260429	1753.246582	-542.536987	419.861633	1166.026001	-466.026276	-224.668854	1191.774658	-431.262482	367.813934	869.161987	-351.494080	-161.705185	887.819763	-427.681915	88.776398	1056.408447	563.811340	16.643147	898.952515	558.883423	213.725204
-452.769867	218.483063	956.770996	-436.733643	-44.702660	958.991394	-511.999268	238.604340	571.495056	-448.235596	-90.559677	578.087830	-525.768799	275.516998	87.197792	-525.570007	-131.554199	104.111519	-514.246277	314.377716	1438.683228	-434.404633	-94.902412	1447.883179	-415.409454	111.224258	1458.651367	-433.148804	90.170937	1753.232300	-542.625610	419.779663	1166.003174	-466.045319	-224.763779	1191.738770	-431.241486	367.703644	869.199219	-351.516693	-161.734711	887.778259	-427.711884	88.759644	1056.401001	563.751587	16.628126	898.941162	558.842102	213.738907
-452.849426	218.462723	956.763184	-436.765198	-44.738880	958.961182	-512.052734	238.559067	571.493713	-448.183289	-90.498230	578.054138	-525.815247	275.498077	87.199142	-525.457520	-131.521271	104.075134	-514.209106	314.397736	1438.838257	-434.397888	-94.956245	1447.824829	-415.470306	111.148643	1458.609985	-433.143402	90.093300	1753.214111	-542.716125	419.618042	1166.027344	-466.030090	-224.863525	1191.700684	-431.215820	367.575165	869.227783	-351.631622	-161.910172	887.679138	-427.756866	88.726601	1056.380249	563.741028	16.644287	898.934021	558.838074	213.771362
-452.876801	218.442993	956.772766	-436.784912	-44.741650	958.942627	-512.088501	238.507980	571.525635	-448.370605	-90.818291	578.051697	-525.808960	275.483643	87.203171	-525.595764	-131.564728	104.119438	-514.298157	314.326294	1438.868530	-434.404846	-95.011292	1447.762939	-415.509949	111.059837	1458.584106	-433.132294	89.998451	1753.206787	-542.797607	419.539246	1166.038940	-465.916992	-225.096466	1191.686646	-431.208374	367.438690	869.266724	-351.492767	-161.823975	887.707214	-427.783661	88.705238	1056.376465	563.735474	16.691238	898.933105	558.797485	213.792908
-452.954498	218.380539	956.758667	-436.807404	-44.759235	958.919922	-512.114319	238.457474	571.531799	-452.686798	-97.604149	579.094116	-525.799561	275.473053	87.212616	-528.938110	-133.195221	105.172829	-514.388733	314.210388	1438.868164	-434.389832	-95.066704	1447.721924	-415.566437	110.984291	1458.557617	-433.149139	89.905334	1753.199829	-542.887390	419.428986	1166.056274	-465.907074	-225.201157	1191.612671	-431.188660	367.344025	869.317078	-351.506470	-161.898697	887.648804	-427.832642	88.665955	1056.357910	563.652161	16.655066	898.928833	558.775085	213.788635
-453.042877	218.319107	956.744934	-436.840393	-44.798157	958.873352	-512.183899	238.423172	571.526184	-453.584595	-99.252579	579.364258	-525.816528	275.473755	87.225548	-529.987671	-133.787003	105.543732	-514.469482	314.124664	1438.894897	-434.393311	-95.159958	1447.655640	-415.613373	110.901184	1458.517822	-433.143372	89.814644	1753.189209	-542.989502	419.346466	1166.064453	-465.873230	-225.308945	1191.564453	-431.218109	367.227051	869.363342	-351.492462	-161.955826	887.611694	-427.886963	88.607635	1056.326782	563.641968	16.686367	898.936707	558.751831	213.824707
-453.081116	218.253082	956.760132	-436.812927	-44.820362	958.858887	-512.209534	238.418320	571.523315	-453.341736	-98.801498	579.298035	-525.844666	275.485657	87.208183	-529.863831	-133.694031	105.479721	-514.595825	314.059204	1438.895996	-434.401703	-95.218704	1447.582642	-415.671692	110.803299	1458.460449	-433.142456	89.710480	1753.169189	-543.097290	419.269379	1166.054077	-465.833954	-225.414719	1191.490723	-431.257233	367.141724	869.397827	-351.472107	-162.033264	887.545959	-427.908630	88.555977	1056.330078	563.599487	16.696814	898.924988	558.723938	213.849960
-453.153900	218.212845	956.744019	-436.851624	-44.876526	958.846985	-512.288391	238.423019	571.534668	-452.915283	-98.174446	579.156250	-525.851379	275.501007	87.209038	-529.597595	-133.533981	105.394753	-514.656616	313.935394	1438.895386	-434.365417	-95.340424	1447.523315	-415.720245	110.752380	1458.430786	-433.141968	89.605499	1753.144897	-543.190369	419.217621	1166.064209	-465.783295	-225.509735	1191.422363	-431.310577	367.110260	869.414185	-351.437469	-162.090012	887.503296	-427.965027	88.511421	1056.316162	563.525330	16.640240	898.902954	558.715332	213.821411
-453.233185	218.156509	956.739380	-436.867218	-44.891552	958.819702	-512.316284	238.425247	571.512085	-452.776245	-98.033508	579.123779	-525.878784	275.547455	87.190567	-529.586304	-133.545868	105.413734	-514.775024	313.861603	1438.865356	-434.375000	-95.413681	1447.458252	-415.770325	110.652100	1458.378418	-433.138641	89.497803	1753.110840	-543.322937	419.176941	1166.046387	-465.760193	-225.593582	1191.359619	-431.392120	367.045441	869.439453	-351.438293	-162.174225	887.424194	-428.020264	88.471191	1056.301636	563.466675	16.652027	898.883423	558.666382	213.864349
-453.312653	218.086700	956.737915	-436.901001	-44.953808	958.783142	-512.351074	238.406418	571.515686	-452.703552	-98.055199	579.079529	-525.883057	275.590851	87.204620	-529.431702	-133.509644	105.368385	-514.852173	313.744781	1438.856689	-434.389984	-95.514793	1447.372314	-415.836853	110.575790	1458.337524	-433.130737	89.383690	1753.087891	-543.429504	419.116821	1166.067383	-465.730408	-225.688156	1191.282104	-431.483612	367.000916	869.461914	-351.397522	-162.238998	887.353333	-428.074615	88.395157	1056.282471	563.461426	16.662554	898.879761	558.660950	213.880737
-453.415710	217.991501	956.717407	-436.883179	-45.086384	958.785767	-512.374573	238.358475	571.501099	-452.593842	-98.085922	579.063477	-525.906799	275.597107	87.224403	-529.442078	-133.555374	105.369659	-514.910461	313.640137	1438.866089	-434.374451	-95.583969	1447.297974	-415.882050	110.465652	1458.296753	-433.112183	89.259354	1753.060181	-543.539612	419.055237	1166.094238	-465.701569	-225.773697	1191.216187	-431.581329	366.979553	869.499756	-351.415802	-162.338776	887.262024	-428.119659	88.297356	1056.273560	563.432922	16.672209	898.889099	558.644104	213.892044
-453.485931	217.911133	956.721008	-436.906128	-45.158249	958.777893	-512.391541	238.319214	571.510132	-452.549500	-98.138245	579.032959	-525.882568	275.615967	87.228172	-529.448486	-133.575195	105.374710	-514.981506	313.523773	1438.884644	-434.376526	-95.687592	1447.249878	-415.935974	110.380997	1458.267334	-433.090454	89.145958	1753.044556	-543.655151	419.001648	1166.128296	-465.650818	-225.835098	1191.138916	-431.719910	366.946381	869.529236	-351.430145	-162.445221	887.179077	-428.160187	88.220421	1056.270386	563.369385	16.688684	898.879150	558.623230	213.893341
-453.561981	217.820328	956.710693	-436.914368	-45.236355	958.778259	-512.400452	238.270004	571.499023	-452.517700	-98.234024	579.026794	-525.869751	275.603119	87.232933	-529.366943	-133.563141	105.387367	-515.037537	313.419403	1438.914429	-434.358093	-95.773476	1447.181274	-415.977814	110.282974	1458.239868	-433.081848	89.019218	1753.029053	-543.766174	418.939972	1166.165894	-465.619659	-225.886597	1191.092651	-431.874817	366.955231	869.537292	-351.408203	-162.515579	887.111633	-428.207489	88.144119	1056.266235	563.344543	16.691441	898.889465	558.570618	213.911942
-453.639740	217.737015	956.705261	-436.926544	-45.315853	958.785278	-512.433411	238.191666	571.490784	-452.468384	-98.271416	579.041626	-525.894409	275.611084	87.232910	-529.468994	-133.595261	105.442688	-515.088867	313.323242	1438.922485	-434.354767	-95.862167	1447.139648	-416.028687	110.187546	1458.207153	-433.054352	88.901421	1753.006714	-543.896484	418.901947	1166.204834	-465.622498	-225.952347	1191.034668	-432.062439	366.954620	869.530701	-351.508240	-162.676941	886.996826	-428.251312	88.071732	1056.266602	563.675781	17.082850	898.921204	558.650452	214.023254
-453.686371	217.625412	956.677856	-436.901489	-45.442696	958.786377	-512.428833	238.075546	571.435852	-452.470734	-98.376923	579.042114	-525.838745	275.607147	87.199081	-529.423035	-133.581924	105.442085	-515.172241	313.192230	1438.904785	-434.326202	-95.970718	1447.104858	-416.082062	110.100426	1458.160522	-433.044586	88.772331	1752.982300	-544.031799	418.833252	1166.212891	-465.672546	-225.838272	1190.926880	-432.255676	366.926239	869.504150	-351.301239	-162.571274	887.034119	-428.272705	87.967056	1056.255005	563.773743	16.964449	898.940613	559.108093	213.397476
-453.744507	217.586304	956.660889	-436.891876	-45.516842	958.782166	-512.482300	238.019119	571.418213	-452.470154	-98.406845	579.062439	-525.848389	275.575287	87.184967	-529.464783	-133.593246	105.441116	-515.237793	313.068848	1438.881104	-434.302185	-96.070656	1447.064453	-416.137421	110.004051	1458.133057	-433.017120	88.633331	1752.969849	-544.161743	418.764740	1166.245483	-465.664581	-225.889282	1190.873047	-432.431335	366.925690	869.482056	-351.269318	-162.609802	886.982117	-428.306091	87.918755	1056.245850	563.628418	17.128426	898.930176	558.619202	214.063828
-453.829407	217.467392	956.638123	-436.873779	-45.609951	958.760132	-512.477417	237.861298	571.377747	-452.495087	-98.466873	579.070190	-525.819031	275.571106	87.167778	-529.481262	-133.601364	105.444138	-515.307861	312.943085	1438.890625	-434.305054	-96.173477	1447.018066	-416.196106	109.888763	1458.084473	-432.997467	88.484108	1752.946777	-544.305664	418.680389	1166.250122	-465.661285	-225.961945	1190.824341	-432.669891	366.942352	869.476868	-351.250580	-162.626923	886.966370	-428.340271	87.819824	1056.223389	563.561768	17.124662	898.905334	558.565186	214.086197
-453.845367	217.401398	956.644897	-436.832642	-45.711639	958.759338	-512.502014	237.792648	571.387756	-452.470459	-98.470795	579.033752	-525.812561	275.508118	87.178192	-529.489136	-133.617538	105.442795	-515.392090	312.833527	1438.894409	-434.287170	-96.272079	1446.963013	-416.257019	109.780518	1458.067017	-432.988129	88.349075	1752.940796	-544.460144	418.584747	1166.296753	-465.640167	-226.008301	1190.761475	-432.924316	366.976318	869.463989	-351.257874	-162.667389	886.899231	-428.341156	87.735748	1056.228760	563.535522	17.126230	898.903442	558.544373	214.086380
-453.919525	217.348114	956.609924	-436.852386	-45.784748	958.730042	-512.481323	237.670013	571.338318	-452.466553	-98.546753	579.047546	-525.781372	275.505219	87.198418	-529.409485	-133.607971	105.397247	-515.466980	312.719757	1438.904419	-434.289612	-96.382561	1446.936523	-416.310669	109.679977	1458.031738	-432.977417	88.218521	1752.926270	-544.629883	418.484894	1166.312500	-465.649872	-226.084229	1190.703735	-433.169250	367.029236	869.435730	-351.309937	-162.718384	886.797729	-428.375061	87.678848	1056.194214	563.539673	17.145096	898.901794	558.553711	214.082260
-453.992188	217.258057	956.584473	-436.857513	-45.860767	958.727722	-512.491089	237.597382	571.329163	-452.453308	-98.596680	579.042297	-525.737854	275.457886	87.157501	-529.331604	-133.596344	105.384972	-515.665405	312.491089	1438.755981	-434.287781	-96.507614	1446.887451	-416.351807	109.594772	1457.987427	-432.974670	88.089157	1752.917114	-544.812683	418.412781	1166.318237	-465.629303	-226.186096	1190.657471	-433.430939	367.047089	869.381165	-351.303162	-162.741989	886.742981	-428.412445	87.609039	1056.179810	563.502808	17.140606	898.898438	558.507446	214.111496
-454.054382	217.157867	956.552551	-436.865753	-45.945271	958.729919	-512.397888	237.489166	571.265869	-452.467773	-98.730392	579.060242	-525.681213	275.431366	87.147934	-529.477234	-133.699265	105.426849	-515.659302	312.488892	1438.890991	-434.271362	-96.606506	1446.860840	-416.411163	109.491096	1457.952026	-432.969177	87.963387	1752.899414	-544.987976	418.256378	1166.351318	-465.620575	-226.261490	1190.601440	-433.716187	367.116364	869.337097	-351.264435	-162.763168	886.726440	-428.448639	87.533028	1056.164795	563.467834	17.140797	898.901123	558.495605	214.113724
-454.085663	217.077454	956.539612	-436.825348	-46.072350	958.768005	-512.323608	237.406631	571.209656	-452.502075	-98.875977	579.091919	-525.648010	275.373108	87.115585	-529.513245	-133.721146	105.421280	-515.733521	312.337891	1438.870117	-434.250031	-96.710472	1446.798096	-416.448181	109.396194	1457.911743	-432.972992	87.830032	1752.880493	-545.184326	418.136078	1166.336426	-465.628143	-226.348465	1190.567749	-433.969727	367.184326	869.285400	-351.275970	-162.799698	886.666626	-428.455017	87.451958	1056.178833	563.433960	17.136593	898.886292	558.493103	214.117462
-454.111938	216.990356	956.521240	-436.811035	-46.138435	958.749146	-512.224670	237.299652	571.152161	-452.520782	-99.004684	579.090393	-525.622009	275.327026	87.102768	-529.565735	-133.736069	105.424042	-515.839478	312.221008	1438.841187	-434.257751	-96.789856	1446.751709	-416.502045	109.295143	1457.868164	-432.975830	87.708954	1752.864502	-545.385620	418.023163	1166.361694	-465.622406	-226.423965	1190.484375	-434.258667	367.268494	869.233154	-351.194702	-162.740585	886.662598	-428.473297	87.377174	1056.162354	563.386597	17.158386	898.891052	558.458862	214.139191
-454.146332	216.885803	956.476563	-436.804535	-46.211567	958.739868	-512.823242	237.834122	571.252136	-452.514740	-99.077248	579.134766	-526.084045	275.355255	87.175804	-529.572632	-133.774246	105.437317	-516.005310	312.004517	1438.692139	-434.242981	-96.899338	1446.713135	-416.539307	109.207069	1457.856201	-432.991699	87.572487	1752.846436	-545.586670	417.934387	1166.362183	-465.631989	-226.525665	1190.477051	-434.469604	367.247040	869.155945	-351.342651	-162.939987	886.540039	-428.492706	87.304100	1056.135986	563.358765	17.163471	898.886047	558.455811	214.131577
-454.198700	216.767685	956.465210	-436.800232	-46.346867	958.755554	-512.694397	237.718384	571.201599	-452.500763	-99.191399	579.133362	-526.068054	275.276306	87.157547	-529.637939	-133.803345	105.432159	-515.984131	311.995636	1438.831543	-434.222961	-96.979187	1446.651245	-416.581818	109.116631	1457.822876	-433.000885	87.442085	1752.832031	-545.780518	417.803619	1166.395752	-465.635956	-226.589325	1190.388794	-434.792236	367.295990	869.090576	-351.286804	-162.914032	886.509155	-428.533539	87.189972	1056.140747	563.333618	17.154421	898.877747	558.453003	214.127701
-454.183258	216.711288	956.438049	-436.789703	-46.400162	958.728333	-512.573181	237.623688	571.153809	-452.500092	-99.241936	579.123352	-526.071899	275.243805	87.194099	-529.619934	-133.824173	105.404900	-516.174805	311.809052	1438.688843	-434.210114	-97.078323	1446.599121	-416.622253	109.016319	1457.780273	-433.024261	87.313698	1752.819946	-546.022156	417.718109	1166.382568	-465.621338	-226.668060	1190.299927	-435.106354	367.312012	869.009460	-351.220215	-162.932114	886.473328	-428.530609	87.134148	1056.115356	563.290527	17.174114	898.856323	558.413147	214.157135
-454.231720	216.610962	956.390564	-436.801910	-46.476261	958.700562	-512.426819	237.490417	571.101379	-452.435120	-99.274513	579.089172	-526.021545	275.200073	87.193665	-529.514587	-133.806564	105.350220	-516.226440	311.700623	1438.649902	-434.207489	-97.165222	1446.526489	-416.687958	108.903725	1457.706787	-433.039368	87.204033	1752.780396	-546.243835	417.622406	1166.363159	-465.618530	-226.748535	1190.216553	-435.408844	367.354248	868.928650	-351.155334	-162.932541	886.432800	-428.568024	87.055374	1056.078735	563.284241	17.165754	898.857422	558.417542	214.143524
-454.253448	216.508102	956.332886	-436.821350	-46.573044	958.666748	-512.322388	237.423981	571.056946	-452.398346	-99.361679	579.060425	-526.018005	275.216980	87.217346	-529.346130	-133.794281	105.242134	-516.310486	311.598358	1438.609253	-434.184265	-97.260834	1446.453247	-416.723206	108.829346	1457.651978	-433.067871	87.099190	1752.761108	-546.451599	417.524689	1166.350952	-465.609161	-226.819504	1190.111084	-435.735199	367.413422	868.814392	-351.109222	-162.976746	886.364868	-428.583618	86.965004	1056.031982	563.240173	17.187506	898.851685	558.414917	214.170471
-454.227936	216.428467	956.294861	-436.822815	-46.630215	958.641296	-512.215759	237.335251	571.011658	-452.305664	-99.376419	579.019226	-526.025085	275.181519	87.190491	-529.554688	-133.856140	105.342590	-516.377502	311.490021	1438.567505	-434.157257	-97.362137	1446.375488	-416.768921	108.745316	1457.595459	-433.089905	86.994614	1752.738525	-546.652039	417.410797	1166.324341	-465.613281	-226.899963	1190.048096	-436.083588	367.461517	868.731445	-351.238953	-163.164291	886.234680	-428.578186	86.899323	1056.001343	563.214600	17.202240	898.839905	558.416870	214.175339
-454.219635	216.316208	956.267639	-436.801941	-46.744137	958.635864	-512.134521	237.264053	570.983521	-452.212219	-99.457092	579.011108	-526.033752	275.169128	87.193741	-529.542419	-133.879547	105.324051	-516.329224	311.509979	1438.695435	-434.155701	-97.428589	1446.317993	-416.803375	108.671547	1457.546875	-433.109619	86.899849	1752.714600	-546.871399	417.312836	1166.350098	-465.577820	-226.929062	1189.970947	-436.446808	367.487579	868.652588	-351.072754	-163.108994	886.250549	-428.578217	86.794258	1055.987305	563.169739	17.186098	898.834290	558.393921	214.183792
-454.200165	216.194351	956.235046	-436.819580	-46.847168	958.635925	-512.037781	237.211166	570.962952	-452.186371	-99.583557	579.002380	-526.026672	275.154907	87.199524	-529.341125	-133.750809	105.231918	-516.417725	311.417084	1438.636719	-434.158234	-97.539833	1446.276978	-416.876282	108.601204	1457.508545	-433.135437	86.794029	1752.701660	-547.108521	417.225800	1166.333984	-465.554840	-227.006790	1189.937622	-436.836151	367.496552	868.576782	-351.048309	-163.167831	886.212097	-428.590332	86.690941	1055.973145	563.158386	17.182104	898.830750	558.384155	214.199066
-454.172272	216.094940	956.226624	-436.816193	-46.949924	958.616882	-511.986328	237.143021	570.950623	-452.041290	-99.575455	578.974731	-526.052124	275.180664	87.219772	-529.570068	-133.883179	105.364349	-516.490906	311.324585	1438.632080	-434.145325	-97.627281	1446.218994	-416.919220	108.521889	1457.481079	-433.161774	86.687889	1752.680176	-547.332275	417.136414	1166.334106	-465.540161	-227.079437	1189.878052	-437.170624	367.515808	868.525513	-351.041748	-163.270813	886.150208	-428.587433	86.583473	1055.961670	563.158447	17.217905	898.834717	558.397888	214.205719
-454.094177	215.992767	956.232605	-436.776520	-47.036671	958.609497	-511.893860	237.106705	570.963318	-451.917297	-99.583496	578.961121	-526.051086	275.187531	87.219452	-529.528137	-133.884842	105.387375	-516.661438	311.130585	1438.444946	-434.141968	-97.690361	1446.186646	-416.991486	108.444092	1457.454956	-433.181671	86.599190	1752.658325	-547.571899	417.079620	1166.284546	-465.534149	-227.141495	1189.812622	-437.476410	367.512909	868.439941	-351.026520	-163.355743	886.116272	-428.553192	86.480049	1055.965332	563.138611	17.232424	898.836060	558.365295	214.260483
-454.045898	215.824158	956.193054	-436.709259	-47.214756	958.606689	-511.823212	237.085587	570.947021	-451.837677	-99.631325	578.925903	-526.072571	275.238312	87.206818	-529.492432	-133.885452	105.393097	-516.638306	311.149384	1438.560059	-434.160034	-97.753342	1446.136841	-417.033844	108.374039	1457.406738	-433.201935	86.514946	1752.634644	-547.770508	416.950073	1166.286133	-465.523804	-227.240692	1189.787964	-437.781342	367.456360	868.328613	-351.185669	-163.657166	885.966675	-428.506134	86.320953	1055.945801	563.117920	17.250645	898.814636	558.365234	214.263840
-454.019165	215.650711	956.177795	-436.675323	-47.316784	958.587646	-511.757355	237.054504	570.924622	-451.774017	-99.741180	578.908691	-526.093018	275.247040	87.201302	-529.502075	-133.896667	105.377151	-516.702881	311.058289	1438.520752	-434.194580	-97.854706	1446.089844	-417.091064	108.309624	1457.375244	-433.215454	86.445740	1752.607178	-547.952881	416.900452	1166.271606	-465.518677	-227.281113	1189.738892	-438.092224	367.415436	868.261902	-350.985840	-163.586578	886.015503	-428.487671	86.182014	1055.930664	563.096741	17.210381	898.816467	558.358704	214.243896
-453.928986	215.537933	956.160095	-436.586517	-47.487473	958.615356	-511.715607	237.058151	570.914856	-451.685486	-99.789970	578.889221	-526.120789	275.312378	87.201492	-529.489502	-133.900909	105.373657	-516.762024	310.952484	1438.463623	-434.184784	-97.933952	1446.071411	-417.126984	108.225357	1457.330688	-433.231049	86.369850	1752.574829	-548.154419	416.831757	1166.247314	-465.507843	-227.368774	1189.747925	-438.393951	367.378113	868.182739	-351.142792	-163.892395	885.880554	-428.423645	86.055153	1055.939697	563.060547	17.218952	898.807922	558.351685	214.267059
-453.878052	215.426193	956.134216	-436.551056	-47.579865	958.585327	-511.637390	237.025497	570.890076	-451.637634	-99.862373	578.870850	-526.126953	275.353699	87.181755	-529.524719	-133.949936	105.381622	-516.795532	310.860565	1438.423828	-434.216644	-98.004585	1446.037964	-417.173798	108.138840	1457.296265	-433.247467	86.304222	1752.551270	-548.350525	416.779724	1166.233154	-465.510834	-227.427856	1189.708252	-438.749969	367.378601	868.094543	-351.112244	-163.992493	885.870300	-428.381866	85.950584	1055.911987	563.066833	17.220835	898.810669	558.354309	214.273727
-453.770172	215.285828	956.146851	-436.436279	-47.735569	958.627991	-511.564178	237.005630	570.891479	-451.556854	-99.902153	578.898010	-526.149780	275.390625	87.191811	-529.453186	-133.936340	105.395592	-516.855957	310.772308	1438.378784	-434.244873	-98.097328	1446.023315	-417.225861	108.091110	1457.256104	-433.265503	86.263428	1752.533081	-548.561462	416.710876	1166.204834	-465.508881	-227.442001	1189.677734	-439.061340	367.372314	868.013245	-350.859985	-163.935760	885.983521	-428.303436	85.812004	1055.945068	562.690857	16.835447	898.742798	558.254028	214.158478
-453.726044	215.155212	956.144409	-436.384308	-47.824051	958.620483	-511.504242	236.954803	570.884338	-451.552094	-100.024147	578.920349	-526.144043	275.408264	87.196503	-529.504883	-133.970215	105.430511	-516.871704	310.695770	1438.348022	-434.259766	-98.180573	1446.032959	-417.247650	107.982445	1457.236206	-433.275177	86.198662	1752.515381	-548.739075	416.600128	1166.177002	-465.509033	-227.535400	1189.659424	-439.350372	367.344971	867.960571	-350.807495	-164.017502	886.000610	-428.255219	85.701401	1055.940063	562.639404	16.816481	898.778564	558.222229	214.144043
-453.665161	215.116669	956.174561	-436.335480	-47.853580	958.582336	-511.452423	236.898407	570.895508	-451.449005	-99.995201	578.882263	-526.150879	275.399780	87.208199	-529.439636	-133.921814	105.403427	-516.882690	310.588867	1438.319092	-434.311646	-98.245285	1446.006836	-417.273163	107.908951	1457.209839	-433.284973	86.142220	1752.511841	-548.923462	416.480988	1166.165283	-465.543793	-227.626480	1189.656860	-439.679962	367.369446	867.880554	-350.773956	-164.157288	886.000671	-428.206635	85.640663	1055.937744	562.634705	16.844017	898.771179	558.202087	214.191696
-453.603668	214.982208	956.154541	-436.247955	-47.966187	958.589417	-511.408997	236.825165	570.897888	-451.394409	-100.111938	578.900635	-526.117126	275.411835	87.203064	-529.479431	-133.952240	105.454102	-516.878540	310.502502	1438.285645	-434.326691	-98.362389	1445.994995	-417.294525	107.814186	1457.176636	-433.310608	86.092873	1752.497070	-549.059692	416.400269	1166.164063	-465.584961	-227.730911	1189.638184	-439.863831	367.248627	867.835876	-350.743958	-164.248337	886.020691	-428.148438	85.528046	1055.933838	562.652344	16.840797	898.753601	558.205872	214.188278
-453.554962	214.903229	956.145874	-436.191956	-48.020233	958.578247	-511.350220	236.757233	570.877197	-451.353088	-100.164528	578.898132	-526.153076	275.408081	87.216797	-529.481812	-133.965546	105.448006	-516.886780	310.447632	1438.244873	-434.363434	-98.432320	1445.995728	-417.330750	107.700935	1457.161011	-433.314667	86.047295	1752.476318	-549.196594	416.319794	1166.145264	-465.601349	-227.838348	1189.653320	-440.130035	367.181122	867.757813	-350.704590	-164.337524	886.040405	-428.087555	85.461815	1055.922485	562.659607	16.847170	898.745178	558.221008	214.167160
-453.503479	214.874039	956.149780	-436.103638	-48.051956	958.556763	-511.308350	236.730011	570.876526	-451.298981	-100.221695	578.906738	-526.125977	275.377747	87.183472	-529.470886	-133.973236	105.444710	-516.898804	310.354614	1438.164917	-434.391693	-98.520851	1445.982056	-417.352325	107.623833	1457.114502	-433.320465	86.005180	1752.457397	-549.324585	416.257507	1166.113159	-465.512939	-228.124405	1189.716187	-440.371277	367.140747	867.654053	-350.676544	-164.414398	886.080994	-428.015961	85.424278	1055.913574	562.671631	16.840500	898.749878	558.208313	214.167007
-453.446350	214.807434	956.124573	-436.039337	-48.103909	958.533447	-511.274414	236.685715	570.861084	-451.240204	-100.302292	578.922852	-526.080444	275.386261	87.174576	-529.413269	-133.980942	105.463760	-516.904358	310.294952	1438.119385	-434.391754	-98.611748	1445.989502	-417.392548	107.568222	1457.076294	-433.322510	85.973434	1752.437988	-549.437805	416.169708	1166.048950	-465.697174	-228.086395	1189.678101	-440.581085	367.137482	867.567017	-350.840027	-164.678467	885.977356	-427.956299	85.366226	1055.889404	562.647949	16.835043	898.736023	558.204956	214.171646
-453.390747	214.798767	956.124634	-435.980072	-48.086437	958.495972	-511.233582	236.628372	570.847168	-451.189484	-100.365692	578.905701	-526.049622	275.367798	87.178192	-529.236084	-133.923996	105.354309	-516.898682	310.244415	1438.088745	-434.414459	-98.696213	1445.977173	-417.411377	107.479233	1457.044678	-433.330322	85.937714	1752.425903	-549.541565	416.062683	1166.018188	-465.620514	-228.360886	1189.749390	-440.777588	367.071686	867.477112	-350.829926	-164.738251	886.019531	-427.893616	85.357315	1055.870117	562.638855	16.810970	898.740479	558.189697	214.197845
-453.346985	214.748352	956.126038	-435.952759	-48.105053	958.460205	-511.184998	236.570801	570.880371	-451.120544	-100.367226	578.880676	-525.998169	275.311005	87.231689	-529.263733	-133.937637	105.375732	-516.921387	310.151703	1438.028198	-434.447266	-98.778839	1445.980957	-417.423370	107.410416	1457.057007	-433.348206	85.895088	1752.425903	-549.629517	415.955505	1165.977539	-465.639893	-228.405090	1189.718994	-440.921204	366.982605	867.414612	-350.585144	-164.597351	886.162659	-427.855194	85.308258	1055.852661	563.008606	17.211319	898.794739	558.275269	214.297928
-453.311615	214.676849	956.124451	-435.863037	-48.160694	958.475708	-511.147858	236.499603	570.893005	-451.073639	-100.438354	578.862305	-525.964355	275.222107	87.216789	-529.505676	-134.011230	105.505463	-516.908752	310.103180	1438.017212	-434.455170	-98.855080	1445.979492	-417.431763	107.321381	1457.051880	-433.364960	85.854668	1752.422363	-549.698608	415.819427	1165.953979	-465.782166	-228.327484	1189.675415	-441.042786	366.906158	867.350647	-350.562927	-164.669693	886.172791	-427.797272	85.254364	1055.860229	562.629150	16.835064	898.740784	558.153015	214.184937
-452.800385	215.226364	956.292664	-435.708923	-47.954964	958.388794	-511.108002	236.502823	571.023499	-450.903290	-100.322731	578.863831	-525.952454	275.218353	87.228790	-529.365356	-133.953308	105.471596	-516.952515	310.039490	1437.965210	-434.478760	-98.925819	1445.969971	-417.458923	107.251770	1457.047852	-433.379608	85.827850	1752.413330	-549.755066	415.717346	1165.909058	-465.703400	-228.590179	1189.735962	-441.161560	366.815002	867.292542	-350.551147	-164.710953	886.210754	-427.507751	85.508339	1055.910645	562.994080	17.198410	898.794189	558.254700	214.278992
-453.100464	215.734772	956.318787	-436.668121	-47.361523	957.578186	-511.329407	236.682922	571.082092	-450.777985	-100.294060	578.606750	-526.095032	275.230865	87.213882	-529.279175	-133.939865	105.472969	-516.971680	309.967590	1437.895996	-434.501556	-98.983482	1445.964478	-417.454468	107.192558	1457.020020	-433.401245	85.786819	1752.398193	-549.819275	415.606537	1165.833008	-465.724243	-228.677139	1189.701172	-441.265167	366.778046	867.197083	-350.530487	-164.759705	886.231018	-427.867706	85.721092	1055.478027	562.645264	16.831837	898.730225	558.145508	214.215805
-453.008667	215.902679	956.330139	-436.694122	-47.274574	957.450562	-511.287720	236.691101	571.077759	-450.660522	-100.279015	578.561646	-526.069946	275.203522	87.214569	-529.284363	-133.921265	105.481552	-517.086975	309.826935	1437.705933	-434.479614	-99.052856	1445.966187	-417.454895	107.167465	1456.977539	-433.419159	85.765511	1752.387207	-549.854492	415.508850	1165.739136	-465.729370	-228.721863	1189.683228	-441.329956	366.704193	867.105408	-350.517242	-164.821167	886.219543	-427.813873	85.789665	1055.417236	562.611816	16.794775	898.717407	558.146301	214.221680
-452.889313	215.909714	956.321899	-436.578369	-47.288445	957.445557	-511.206268	236.643021	571.075317	-450.572968	-100.337173	578.516174	-525.993958	275.155090	87.204689	-529.312134	-133.925323	105.484299	-517.104797	309.771271	1437.651367	-434.471069	-99.095932	1445.934692	-417.455292	107.118683	1456.942871	-433.425598	85.732796	1752.376709	-549.888306	415.389221	1165.695557	-465.729645	-228.766769	1189.658936	-441.402710	366.618500	867.021484	-350.479980	-164.865646	886.214294	-427.712036	85.786156	1055.413330	562.562622	16.748823	898.685669	558.124023	214.170532
-452.819458	215.936417	956.329224	-436.507904	-47.270969	957.406921	-511.156097	236.602280	571.078247	-450.454987	-100.374283	578.493286	-525.919128	275.057190	87.203026	-529.240295	-133.921860	105.443916	-517.017883	309.830353	1437.753052	-434.422333	-99.146759	1445.921509	-417.461334	107.067360	1456.925781	-433.442383	85.705284	1752.377441	-549.889587	415.231689	1165.651367	-465.698090	-228.844604	1189.677246	-441.439392	366.506592	866.968567	-350.690552	-165.125046	886.063599	-427.634918	85.791458	1055.396729	562.545532	16.755571	898.684082	558.109558	214.159805
-452.705841	215.964371	956.341187	-436.398590	-47.311615	957.412354	-511.069794	236.472122	571.093262	-450.316284	-100.382195	578.499939	-525.806152	274.955292	87.234665	-529.100403	-133.896866	105.429153	-517.014709	309.786133	1437.743042	-434.368652	-99.187576	1445.909180	-417.436127	107.012169	1456.920898	-433.468323	85.663818	1752.391968	-549.898926	415.080292	1165.615845	-465.692322	-228.867691	1189.650146	-441.450592	366.389069	866.924255	-350.674652	-165.173218	886.032654	-427.544617	85.780701	1055.409180	562.540283	16.782270	898.693787	558.080750	214.163940
-452.645355	215.922424	956.327393	-436.298981	-47.322643	957.415100	-511.024719	236.364899	571.090210	-450.185669	-100.391930	578.483093	-525.798767	274.935760	87.254608	-529.088928	-133.880447	105.402306	-517.019958	309.744995	1437.733032	-434.341705	-99.210136	1445.867554	-417.449005	106.984840	1456.911865	-433.489532	85.634445	1752.389404	-549.910156	414.968811	1165.588013	-465.621643	-228.900040	1189.629639	-441.436859	366.266327	866.893188	-350.633057	-165.185425	886.002380	-427.458466	85.763489	1055.402466	562.527405	16.800884	898.703308	558.040466	214.168442
-452.571289	215.923203	956.322815	-436.252655	-47.303715	957.389099	-511.024567	236.287201	571.080872	-450.134949	-100.454315	578.460999	-525.824402	274.915222	87.252670	-529.210144	-133.921051	105.494095	-517.032043	309.705505	1437.695313	-434.282104	-99.245384	1445.839355	-417.439056	106.965355	1456.884766	-433.508575	85.607697	1752.390381	-549.912720	414.879456	1165.513916	-465.601105	-228.935410	1189.581299	-441.407013	366.140320	866.837402	-350.606110	-165.229630	885.945068	-427.404907	85.763206	1055.388428	562.891479	17.183800	898.770752	558.117004	214.306946
-452.470459	215.971207	956.313782	-436.186371	-47.338196	957.363647	-511.049500	236.277420	571.114624	-450.009644	-100.463402	578.433777	-525.807922	274.927704	87.190735	-529.165405	-133.901230	105.477020	-517.073181	309.677032	1437.638550	-434.237854	-99.274139	1445.812866	-417.432922	106.944824	1456.841187	-433.529388	85.587784	1752.372070	-549.902771	414.782898	1165.449097	-465.523438	-228.899429	1189.513916	-441.341492	366.025787	866.795654	-350.326294	-165.039810	886.015198	-427.325226	85.760933	1055.371948	562.504700	16.789591	898.702759	558.029968	214.172394
-452.454437	215.956604	956.313660	-436.195801	-47.320847	957.318970	-511.115204	236.282578	571.109070	-449.997681	-100.479218	578.391052	-525.822571	274.960052	87.185783	-529.158264	-133.925262	105.485901	-517.085693	309.644501	1437.612183	-434.180603	-99.318817	1445.770630	-417.439606	106.924309	1456.791748	-433.530945	85.566078	1752.365479	-549.885010	414.690674	1165.377075	-465.483276	-228.927460	1189.487183	-441.222443	365.910767	866.770813	-350.506012	-165.276733	885.835205	-427.300903	85.745438	1055.346191	562.467102	16.756821	898.671997	558.015564	214.148926
-452.417358	215.917175	956.286377	-436.174622	-47.356590	957.292053	-511.214996	236.305618	571.144897	-449.972382	-100.558884	578.392456	-525.822815	274.993134	87.171486	-529.114807	-133.903305	105.422615	-517.101013	309.599945	1437.582886	-434.113556	-99.332382	1445.741333	-417.401337	106.889923	1456.766357	-433.545776	85.529793	1752.362793	-549.866577	414.589752	1165.329834	-465.524292	-228.723984	1189.348267	-441.088074	365.737488	866.753235	-350.252167	-165.097626	885.872864	-427.260864	85.707642	1055.317139	562.451538	16.726002	898.671143	558.001160	214.158081
-452.323364	215.929352	956.334656	-436.090729	-47.358250	957.285767	-511.304108	236.304749	571.199707	-449.962708	-100.576927	578.372986	-525.834473	275.002899	87.145523	-529.050842	-133.905182	105.445885	-517.102356	309.575134	1437.598145	-434.066040	-99.368378	1445.685547	-417.395172	106.861542	1456.772705	-433.542908	85.502525	1752.382935	-549.821655	414.518860	1165.311279	-465.366791	-228.897903	1189.373657	-440.934082	365.566223	866.765015	-350.404083	-165.300507	885.729431	-427.176697	85.691460	1055.339355	562.859070	17.167479	898.736145	558.052979	214.270538
-452.295105	215.867889	956.340576	-436.013489	-47.409657	957.303711	-511.361450	236.302979	571.257751	-449.953003	-100.557068	578.386230	-525.829224	275.023560	87.142876	-529.014832	-133.908707	105.459198	-517.107117	309.523285	1437.635498	-433.996429	-99.420616	1445.710815	-417.368225	106.834167	1456.787842	-433.545685	85.470581	1752.423218	-549.782349	414.427917	1165.339844	-465.259521	-228.858383	1189.353271	-440.771729	365.363098	866.819397	-350.371246	-165.313309	885.688721	-427.113586	85.643387	1055.349365	562.503479	16.790112	898.663147	557.978210	214.194534
-452.236176	215.828537	956.361511	-435.936432	-47.427986	957.346497	-511.433228	236.298370	571.301392	-449.924652	-100.593521	578.413269	-525.861877	275.111267	87.182091	-529.008972	-133.904999	105.479980	-517.097229	309.499359	1437.671875	-433.943451	-99.396164	1445.693481	-417.344666	106.799271	1456.811646	-433.541870	85.439728	1752.463379	-549.713745	414.333862	1165.331055	-465.191589	-228.850739	1189.315186	-440.598541	365.213623	866.894714	-350.287811	-165.314850	885.654724	-427.048645	85.623802	1055.381592	562.827820	17.136269	898.726563	558.032471	214.240479
-452.234253	215.697357	956.347839	-435.755188	-47.557926	957.447998	-511.467773	236.253479	571.292419	-449.982239	-100.718567	578.492065	-525.841064	275.167633	87.144249	-529.049377	-133.920441	105.498253	-517.118958	309.455902	1437.688232	-433.895020	-99.455093	1445.710815	-417.308258	106.784889	1456.822632	-433.543427	85.421356	1752.492676	-549.661438	414.290100	1165.346313	-465.076691	-228.845093	1189.340088	-440.434235	365.073120	866.951050	-350.220886	-165.318466	885.646362	-426.965759	85.547424	1055.426270	562.846191	17.155754	898.730957	558.021912	214.242081
-452.281403	215.668793	956.357971	-435.742676	-47.568935	957.447510	-511.575409	236.280991	571.280823	-449.968384	-100.766075	578.528992	-525.921814	275.213470	87.097870	-529.103149	-133.931915	105.498360	-517.109863	309.434265	1437.730347	-433.835205	-99.444405	1445.710571	-417.294037	106.783043	1456.820557	-433.535034	85.406326	1752.520996	-549.594971	414.244049	1165.364258	-464.987366	-228.790604	1189.355103	-440.285675	364.970215	867.008667	-350.130859	-165.289749	885.659546	-426.960602	85.529053	1055.427124	562.830566	17.152834	898.706421	558.003540	214.266891
-452.311707	215.678024	956.391663	-435.674561	-47.593670	957.461121	-511.690674	236.322128	571.273315	-449.964478	-100.780304	578.529358	-525.931213	275.265564	87.100128	-529.257996	-133.973679	105.600052	-517.124817	309.387054	1437.728271	-433.786102	-99.478195	1445.731567	-417.254028	106.761040	1456.822510	-433.525391	85.379158	1752.547607	-549.537476	414.194153	1165.374756	-464.897583	-228.787247	1189.344849	-440.098358	364.871063	867.097656	-350.064697	-165.252594	885.660767	-426.922485	85.521141	1055.447510	562.809509	17.128624	898.710144	557.988281	214.257263
-452.410339	215.639038	956.392395	-435.685608	-47.606304	957.427246	-511.813843	236.351486	571.284302	-449.911896	-100.788536	578.526550	-525.979797	275.271729	87.088608	-529.109924	-133.933655	105.524460	-517.072815	309.380066	1437.788818	-433.734528	-99.491447	1445.738403	-417.212677	106.731758	1456.817139	-433.507813	85.346062	1752.578125	-549.435913	414.159241	1165.435669	-464.808105	-228.750809	1189.329346	-439.900116	364.719269	867.211304	-349.753693	-164.968674	885.803467	-426.946045	85.490181	1055.425537	562.795227	17.126440	898.693054	557.982727	214.241287
-452.460297	215.672775	956.421143	-435.681824	-47.558762	957.399292	-511.973419	236.303085	571.313599	-449.884308	-100.742340	578.487427	-526.047424	275.270538	87.100060	-529.184448	-133.969772	105.549423	-517.140015	309.238831	1437.727295	-433.681854	-99.525208	1445.746704	-417.145599	106.691353	1456.851563	-433.493347	85.317253	1752.618896	-549.350769	414.141388	1165.454956	-464.740631	-228.769928	1189.302002	-439.686035	364.616760	867.329041	-349.663910	-164.919830	885.810120	-426.943726	85.514755	1055.421753	562.777405	17.101387	898.689514	557.947144	214.237808
-452.578979	215.616272	956.440063	-435.666199	-47.581127	957.387817	-512.095703	236.234039	571.364868	-449.852905	-100.664444	578.462158	-526.056152	275.249207	87.134163	-529.036926	-133.919800	105.454399	-516.975403	309.286682	1437.940308	-433.617371	-99.536392	1445.749512	-417.098724	106.667458	1456.863770	-433.450989	85.281006	1752.659668	-549.236206	414.095764	1165.540894	-464.651123	-228.780075	1189.302979	-439.522736	364.482880	867.444336	-349.565674	-164.856781	885.812805	-426.966614	85.474709	1055.420532	562.770996	17.114437	898.686523	557.911743	214.233246
-452.780701	215.459488	956.405212	-435.664459	-47.614368	957.397095	-512.190369	236.208481	571.376038	-449.824158	-100.606071	578.463135	-526.053040	275.270935	87.173538	-529.045532	-133.922531	105.459053	-516.931091	309.279510	1437.992065	-433.536926	-99.559105	1445.753784	-417.047485	106.640213	1456.865479	-433.420105	85.265091	1752.694580	-549.134216	414.062256	1165.581421	-464.569275	-228.820221	1189.318604	-439.327209	364.378815	867.517822	-349.722839	-164.998398	885.712097	-427.033295	85.412315	1055.401489	562.775208	17.111683	898.664673	557.901672	214.236877
-452.914734	215.384918	956.390625	-435.650604	-47.616287	957.405151	-512.297363	236.162796	571.339600	-449.796326	-100.577629	578.434387	-526.094666	275.285614	87.153244	-529.175476	-133.959778	105.531105	-516.883484	309.238525	1438.019287	-433.424622	-99.559769	1445.763062	-416.991241	106.636032	1456.852173	-433.363770	85.188370	1752.788086	-549.016357	414.040710	1165.585938	-464.455475	-228.830200	1189.363525	-439.122375	364.292450	867.567444	-349.637085	-164.917175	885.740234	-427.066406	85.394394	1055.393188	562.755188	17.102610	898.680359	557.867981	214.226501
-453.425446	214.894989	956.207825	-435.728882	-47.823467	957.434509	-512.433472	236.169907	571.238342	-449.876740	-100.711792	578.488525	-526.082825	275.312836	87.126183	-529.274597	-133.988327	105.582130	-516.857910	309.233612	1438.007690	-433.356140	-99.572937	1445.791382	-416.939606	106.636063	1456.854614	-433.330322	85.225998	1752.732910	-548.900696	414.039795	1165.594116	-464.372070	-228.865250	1189.342407	-438.902832	364.212921	867.633057	-349.542206	-164.816544	885.746521	-427.287933	85.160179	1055.301880	562.724670	17.099754	898.673889	557.836365	214.231033
-453.522369	214.865860	956.186035	-435.714783	-47.827663	957.469849	-512.522827	236.104126	571.225159	-449.921661	-100.767120	578.517639	-526.130493	275.332245	87.068352	-529.207336	-133.971222	105.528053	-516.837524	309.203278	1438.015503	-433.242554	-99.568306	1445.775879	-416.895782	106.644295	1456.830566	-433.271515	85.155663	1752.798950	-548.792908	414.031738	1165.576782	-464.235229	-228.860992	1189.362793	-438.695374	364.117981	867.665710	-349.467163	-164.730804	885.734802	-427.316071	85.173271	1055.305786	562.719360	17.079050	898.670410	557.822266	214.233704
-453.559601	214.917267	956.214233	-435.682892	-47.800617	957.459473	-512.644897	236.098709	571.248535	-449.999939	-100.916428	578.543518	-526.122253	275.312836	87.067757	-529.447937	-134.063095	105.640701	-516.815186	309.190063	1438.018188	-433.145294	-99.561974	1445.739624	-416.856232	106.637108	1456.821167	-433.201782	85.134666	1752.815552	-548.680420	414.003540	1165.585083	-464.105988	-228.834061	1189.298218	-438.496094	364.066528	867.719360	-349.155457	-164.435699	885.851013	-427.303558	85.203476	1055.312134	562.679749	17.097101	898.652527	557.773376	214.225845
-453.633209	214.908493	956.220947	-435.646393	-47.784512	957.462463	-512.743652	236.024765	571.282166	-449.846283	-100.760681	578.502380	-526.119141	275.305054	87.097847	-529.353577	-134.009811	105.619324	-516.811218	309.152649	1438.063477	-433.031677	-99.557617	1445.712402	-416.791412	106.629257	1456.825562	-433.132385	85.111374	1752.821655	-548.588257	413.947113	1165.599976	-463.970428	-228.817963	1189.289795	-438.300659	364.011322	867.760376	-349.106842	-164.381775	885.809387	-427.306671	85.214218	1055.314209	562.661194	17.078203	898.658936	557.733337	214.222916
-453.673553	214.904144	956.226929	-435.590302	-47.762508	957.461426	-512.834595	236.013031	571.315002	-449.802185	-100.697456	578.476624	-526.130432	275.284546	87.119217	-529.335754	-134.007172	105.606911	-516.776489	309.130707	1438.111572	-432.929260	-99.546036	1445.675171	-416.738678	106.607971	1456.817993	-433.052155	85.078278	1752.819946	-548.482666	413.907440	1165.592163	-463.944611	-228.729828	1189.169189	-438.128632	363.952911	867.816895	-349.210785	-164.485672	885.635559	-427.296112	85.227112	1055.316162	562.647583	17.063272	898.648254	557.715515	214.207169
-453.769257	214.914169	956.221313	-435.626404	-47.774559	957.432861	-512.907471	235.976135	571.312073	-449.793976	-100.700211	578.448181	-526.127441	275.310883	87.100075	-529.248230	-134.011292	105.585304	-516.777527	309.109222	1438.123535	-432.789978	-99.544762	1445.640503	-416.691437	106.600670	1456.790894	-432.955597	85.091629	1752.754272	-548.379211	413.849884	1165.600952	-463.799988	-228.677628	1189.118286	-437.926575	363.936615	867.847839	-348.943817	-164.284653	885.683289	-427.341858	85.222679	1055.295532	562.531433	17.213245	898.646606	557.419128	214.766327
-453.815125	214.952301	956.176697	-435.616028	-47.756779	957.423584	-513.013489	235.992752	571.305542	-449.710785	-100.699005	578.416870	-526.130798	275.353729	87.084457	-529.213562	-133.978699	105.569519	-516.770020	309.101379	1438.107056	-432.673309	-99.532410	1445.602783	-416.649963	106.601982	1456.742554	-432.819763	85.065742	1752.779785	-548.272278	413.846558	1165.571289	-463.651978	-228.704514	1189.131104	-437.767944	363.965485	867.840759	-349.068787	-164.413513	885.511780	-427.349487	85.268135	1055.266479	562.230408	16.671488	898.584595	557.559631	214.128494
-453.881989	214.987076	956.163513	-435.600647	-47.772888	957.402405	-513.151062	236.059921	571.287231	-449.713898	-100.823753	578.441101	-526.174011	275.396271	87.054329	-529.230042	-134.005112	105.616615	-516.782410	309.081177	1438.069580	-432.565338	-99.538567	1445.551147	-416.601715	106.633453	1456.702393	-432.717743	85.064133	1752.708496	-548.183716	413.798370	1165.503662	-463.488342	-228.676910	1189.086792	-437.597260	363.992645	867.838928	-348.817627	-164.223663	885.551758	-427.371216	85.279861	1055.248657	562.195374	16.645113	898.583862	557.527832	214.102478
-453.905212	214.978027	956.138672	-435.511627	-47.780590	957.448181	-513.217407	236.065155	571.227600	-449.663269	-100.866371	578.448120	-526.171265	275.401367	86.987579	-529.121887	-133.966644	105.576744	-516.785156	309.085876	1438.058350	-432.449097	-99.524231	1445.522217	-416.558807	106.656822	1456.675171	-432.583710	85.052826	1752.679565	-548.102905	413.768188	1165.505005	-463.332367	-228.633759	1189.075073	-437.408417	363.982239	867.829163	-348.719666	-164.149536	885.499268	-427.349335	85.304619	1055.260376	562.099609	16.799841	898.594482	557.234192	214.664780
-453.936310	214.964630	956.137634	-435.456482	-47.825573	957.471191	-513.284302	236.073471	571.257690	-449.538574	-100.764091	578.435486	-526.182007	275.420105	87.006638	-529.078247	-133.933899	105.579369	-516.794861	309.048340	1438.056519	-432.325470	-99.512077	1445.517578	-416.520599	106.672295	1456.662720	-432.452179	85.042938	1752.660034	-548.051880	413.716583	1165.481567	-463.205658	-228.616394	1189.052124	-437.244843	363.976868	867.855164	-348.856750	-164.351273	885.322876	-427.337616	85.289894	1055.271240	562.434509	17.166281	898.643799	557.279602	214.782867
-453.898041	214.955017	956.170776	-435.295227	-47.832485	957.551025	-513.313049	236.029755	571.295898	-449.461639	-100.745369	578.421875	-526.174316	275.421875	87.026489	-529.093140	-133.927628	105.588089	-516.798828	309.020538	1438.074097	-432.227631	-99.500229	1445.480225	-416.475769	106.678200	1456.635132	-432.300415	85.037285	1752.642822	-547.997498	413.660339	1165.474854	-463.058472	-228.574860	1188.999878	-437.090729	363.941467	867.876831	-348.620270	-164.167084	885.355652	-427.277283	85.304535	1055.334229	562.399353	17.195705	898.632019	557.235596	214.758759
-453.884308	214.894287	956.166687	-435.124939	-47.926228	957.656128	-513.323547	235.985870	571.299500	-449.428101	-100.692116	578.448608	-526.139893	275.385559	87.004410	-529.084534	-133.928848	105.561592	-516.792053	309.013733	1438.117432	-432.110413	-99.500755	1445.451538	-416.440430	106.646683	1456.626709	-432.139343	85.032852	1752.611328	-547.953003	413.598846	1165.509033	-462.927124	-228.532013	1188.949341	-436.965088	363.898041	867.911987	-348.551758	-164.137604	885.308044	-427.215393	85.276184	1055.389160	562.360046	17.191393	898.641785	557.172180	214.770081
-453.623596	214.578873	956.166321	-434.311310	-48.406292	958.254456	-513.109558	235.740829	571.261597	-449.426300	-100.730217	578.592773	-525.959717	275.348877	86.966225	-529.096130	-133.923523	105.581413	-516.790100	308.981140	1438.110352	-432.020172	-99.509407	1445.424072	-416.409760	106.647690	1456.606567	-431.984924	85.021591	1752.568115	-547.916687	413.583679	1165.504272	-462.801392	-228.522614	1188.912476	-436.944916	363.995636	867.937866	-348.534546	-164.156418	885.230286	-426.885406	85.122887	1055.719604	562.347778	17.177664	898.636841	557.162048	214.748718
-453.641541	214.555496	956.132568	-434.236938	-48.488911	958.289856	-513.160583	235.747452	571.243713	-449.370453	-100.627968	578.602600	-525.923035	275.360168	86.961769	-529.033630	-133.897919	105.575996	-516.810486	308.961578	1438.110718	-431.926392	-99.517845	1445.382446	-416.386475	106.642067	1456.577271	-431.825073	85.021210	1752.536255	-547.905396	413.552368	1165.485596	-462.699432	-228.507431	1188.862915	-436.860687	363.994690	867.933105	-348.464050	-164.102814	885.177734	-426.858215	85.101242	1055.719849	561.919006	16.745123	898.577148	557.035217	214.608963
-453.698639	214.575409	956.121216	-434.259460	-48.452099	958.270508	-513.223694	235.720001	571.221741	-449.372314	-100.599495	578.585327	-525.954651	275.408539	86.955757	-529.077454	-133.906845	105.579475	-516.807434	308.940216	1438.120850	-431.849030	-99.518257	1445.371460	-416.351624	106.662186	1456.540771	-431.652130	85.027031	1752.499512	-547.904602	413.503510	1165.496704	-462.610535	-228.510254	1188.808716	-436.793823	363.988708	867.947632	-348.426880	-164.063202	885.114136	-426.885468	85.129898	1055.702393	562.276367	17.141727	898.621094	557.074524	214.748291
-453.732086	214.629578	956.117798	-434.242676	-48.444702	958.266785	-513.301758	235.722031	571.223572	-449.373718	-100.568771	578.611877	-525.966064	275.406219	86.929146	-528.995850	-133.871979	105.602486	-516.821899	308.939240	1438.145874	-431.792114	-99.513405	1445.336548	-416.306824	106.669060	1456.555420	-431.497253	85.016785	1752.466064	-547.906311	413.499329	1165.515503	-462.518982	-228.480225	1188.783447	-436.741089	363.998047	867.971069	-348.365967	-163.997284	885.094177	-426.888763	85.163811	1055.697876	562.250305	17.149805	898.623657	557.021118	214.741577
-453.769989	214.625610	956.118347	-434.218781	-48.480160	958.286133	-513.380920	235.722229	571.220825	-449.344452	-100.539200	578.607666	-525.970337	275.397034	86.950554	-528.955078	-133.845612	105.606750	-516.829773	308.919891	1438.152466	-431.718201	-99.523735	1445.319092	-416.277557	106.662933	1456.543823	-431.336914	85.010521	1752.449951	-547.916260	413.482208	1165.520142	-462.348816	-228.625046	1188.816040	-436.726685	363.988617	868.016846	-348.353851	-163.944458	885.076599	-426.893555	85.155075	1055.707153	561.814514	16.700682	898.547363	556.872864	214.667496
-453.789673	214.691483	956.140259	-434.224670	-48.421532	958.273315	-513.435181	235.701294	571.268860	-449.282928	-100.510941	578.604126	-525.979858	275.382751	86.964058	-528.938538	-133.834167	105.613228	-516.824768	308.913452	1438.191528	-431.641602	-99.540871	1445.318359	-416.245544	106.652100	1456.549561	-431.194824	84.998306	1752.440918	-547.942810	413.468994	1165.573730	-462.269409	-228.644592	1188.835571	-436.730133	364.006317	868.077820	-348.469818	-164.011063	884.968567	-426.903168	85.205406	1055.711426	562.132263	17.090675	898.601379	556.906738	214.764526
-453.827606	214.668640	956.165405	-434.185211	-48.444607	958.309021	-513.467834	235.658951	571.289124	-449.324249	-100.585815	578.618835	-525.973938	275.378143	86.963577	-528.995483	-133.860916	105.613205	-516.848206	308.877808	1438.210205	-431.605499	-99.531654	1445.305786	-416.196991	106.647705	1456.566162	-431.049866	84.983444	1752.423096	-547.993652	413.452881	1165.621704	-462.211273	-228.648895	1188.811646	-436.747986	363.982727	868.137024	-348.444122	-163.955276	884.970032	-426.901398	85.191490	1055.741455	561.761902	16.720045	898.555054	556.784485	214.650375
-453.884094	214.697983	956.138000	-434.209625	-48.397427	958.261597	-513.491821	235.684967	571.278503	-449.253937	-100.600266	578.602417	-525.978821	275.375031	87.007149	-529.037170	-133.873856	105.611847	-516.836548	308.861206	1438.259888	-431.561401	-99.524956	1445.276855	-416.161713	106.632599	1456.573486	-430.908386	84.954521	1752.398560	-548.036316	413.450226	1165.660522	-462.165497	-228.616364	1188.759277	-436.803101	363.989990	868.165955	-348.251862	-163.733673	885.028687	-426.920532	85.226067	1055.700439	562.077087	17.053875	898.605713	556.821411	214.733124
-453.925598	214.707199	956.131287	-434.217773	-48.403561	958.255920	-513.482849	235.686478	571.281250	-449.210480	-100.631119	578.576172	-525.965698	275.385345	87.010010	-529.017944	-133.889786	105.640022	-516.802795	308.864594	1438.285400	-431.498871	-99.536537	1445.247314	-416.117065	106.647766	1456.577148	-430.781677	84.931000	1752.362305	-548.083496	413.436707	1165.701782	-462.234589	-228.448929	1188.688477	-436.885101	364.003418	868.207275	-348.244690	-163.676331	884.999756	-426.945953	85.229996	1055.694336	562.066162	17.082571	898.610901	556.789490	214.727478
-453.915833	214.766541	956.144531	-434.202393	-48.386600	958.237305	-513.488220	235.681595	571.271118	-449.147919	-100.616783	578.577759	-525.980713	275.361267	86.992615	-528.995605	-133.884262	105.634979	-516.793335	308.820160	1438.291748	-431.435150	-99.540070	1445.244751	-416.078827	106.653168	1456.588379	-430.648132	84.852058	1752.380737	-548.128052	413.466278	1165.726685	-462.205811	-228.436386	1188.658081	-436.993134	363.966705	868.240906	-348.226563	-163.621307	884.979675	-426.936462	85.256020	1055.692383	561.691528	16.480734	898.530090	556.889587	214.079071
-453.976868	214.753494	956.102722	-434.237000	-48.359394	958.214722	-513.460754	235.684097	571.233521	-449.160522	-100.717140	578.544861	-525.935913	275.337769	86.976723	-529.047668	-133.909500	105.624931	-516.754028	308.839569	1438.326050	-431.384979	-99.535110	1445.218994	-416.017700	106.652893	1456.574707	-430.549072	84.860435	1752.286133	-548.178040	413.494446	1165.773926	-462.172913	-228.452866	1188.647827	-437.114136	363.983398	868.277954	-348.353394	-163.705246	884.873596	-426.974457	85.273048	1055.658325	561.642334	16.447260	898.516602	556.845032	214.063873
-453.985718	214.770660	956.074219	-434.239594	-48.367214	958.209106	-513.416931	235.720016	571.188538	-449.155029	-100.764099	578.566406	-525.957886	275.357056	86.977455	-529.060730	-133.916687	105.660309	-516.729675	308.835754	1438.325317	-431.341248	-99.516205	1445.170532	-415.974792	106.661316	1456.559082	-430.429688	84.794846	1752.297852	-548.237427	413.496582	1165.806519	-462.012329	-228.627380	1188.705688	-437.231812	363.991455	868.285461	-348.202820	-163.509109	884.967285	-426.980225	85.286484	1055.641113	561.617981	16.480108	898.542175	556.790710	214.052109
-454.011597	214.794434	956.047668	-434.229279	-48.432629	958.205078	-513.344910	235.712509	571.169617	-449.096497	-100.782532	578.556030	-525.917969	275.312775	86.966621	-529.058960	-133.917603	105.654030	-516.704529	308.829926	1438.348022	-431.301361	-99.510139	1445.138916	-415.919464	106.662636	1456.536377	-430.343170	84.753143	1752.262451	-548.308289	413.538727	1165.825195	-461.996307	-228.605835	1188.663696	-437.400665	364.006561	868.283630	-348.198364	-163.466263	884.933777	-426.993011	85.275391	1055.626465	561.586243	16.465336	898.544556	556.747925	214.067749
-454.052338	214.799042	955.997375	-434.255371	-48.460609	958.185059	-513.232300	235.675751	571.114380	-449.045776	-100.713615	578.537048	-525.923889	275.327454	86.973633	-528.999878	-133.881989	105.654480	-516.656616	308.832001	1438.336426	-431.245575	-99.508827	1445.078735	-415.866638	106.673233	1456.511353	-430.249695	84.718353	1752.211426	-548.378601	413.547150	1165.836670	-461.975006	-228.610474	1188.616821	-437.551941	364.001099	868.273132	-348.175598	-163.436920	884.884460	-427.022430	85.276001	1055.590332	561.527832	16.436693	898.538452	556.689209	214.056259
-454.024689	214.800674	955.963074	-434.207184	-48.486286	958.183899	-513.114380	235.635727	571.078674	-449.067413	-100.762833	578.533752	-525.906067	275.314484	87.001282	-529.053345	-133.898575	105.666107	-516.624878	308.840607	1438.337891	-431.214447	-99.500343	1445.030273	-415.814941	106.667557	1456.490479	-430.187836	84.711327	1752.106567	-548.444702	413.571991	1165.840576	-462.079956	-228.472763	1188.525391	-437.729980	364.003632	868.223145	-348.314606	-163.588943	884.734070	-427.002686	85.276176	1055.575439	561.397217	16.550577	898.513184	556.404114	214.548920
-454.019012	214.812988	955.953674	-434.225983	-48.464867	958.161621	-513.045471	235.612610	571.033691	-449.104248	-100.831062	578.539185	-525.924072	275.313232	86.994957	-529.057556	-133.900421	105.672073	-516.593567	308.817810	1438.320557	-431.143951	-99.504753	1444.988159	-415.772583	106.677017	1456.468994	-430.110107	84.650955	1752.052612	-548.509216	413.594971	1165.852051	-462.059174	-228.431610	1188.473999	-437.899719	364.025574	868.165161	-348.329712	-163.636826	884.653992	-427.018738	85.286011	1055.561523	561.335449	16.541960	898.504272	556.352295	214.517166
-453.998627	214.818695	955.905396	-434.208405	-48.521259	958.148254	-512.972717	235.591141	571.032593	-449.097046	-100.854370	578.524597	-525.927368	275.332306	87.002083	-529.119568	-133.922394	105.664536	-516.550903	308.847778	1438.311768	-431.098724	-99.497787	1444.920410	-415.723419	106.664986	1456.452515	-430.042542	84.606590	1752.009521	-548.553040	413.628204	1165.839844	-462.014954	-228.439987	1188.415161	-438.090118	364.017639	868.105896	-348.333954	-163.655914	884.590698	-427.009369	85.272324	1055.532104	561.295898	16.508568	898.478943	556.313843	214.502441
-453.984344	214.829117	955.888977	-434.217163	-48.524540	958.125977	-513.023071	235.678421	571.036804	-449.067261	-100.799377	578.514221	-526.040833	275.356262	86.989319	-529.087463	-133.886368	105.651871	-516.491882	308.840057	1438.325073	-431.087433	-99.488297	1444.880493	-415.683472	106.684830	1456.443604	-429.964111	84.558563	1751.969604	-548.587341	413.640564	1165.856567	-461.985992	-228.433594	1188.367065	-438.194122	363.938538	868.054626	-348.233795	-163.537659	884.599670	-427.013428	85.271584	1055.514038	561.350037	16.355131	898.480286	556.515381	213.935638
-453.971832	214.820145	955.885376	-434.190186	-48.576557	958.140686	-512.976990	235.707581	571.031250	-449.059143	-100.864845	578.547119	-526.061707	275.400238	86.991150	-529.054993	-133.905289	105.692894	-516.441956	308.855530	1438.320313	-431.063446	-99.479576	1444.836182	-415.625397	106.701157	1456.450195	-429.914276	84.522224	1751.942749	-548.632080	413.660126	1165.832031	-461.980225	-228.423096	1188.351440	-438.375549	363.993896	867.982849	-348.230042	-163.588745	884.557129	-427.003754	85.247787	1055.521118	561.223755	16.493586	898.498779	556.226379	214.429688
-453.931335	214.834656	955.877258	-434.172974	-48.571884	958.134888	-512.929688	235.742706	571.014160	-449.016998	-100.823761	578.520386	-526.083496	275.400238	86.958778	-528.994019	-133.882828	105.686180	-516.408875	308.861755	1438.308594	-431.000946	-99.473976	1444.825806	-415.609833	106.712677	1456.434448	-429.852142	84.478981	1751.902466	-548.683167	413.710388	1165.868774	-461.949036	-228.393967	1188.328491	-438.572113	364.047699	867.938232	-348.268616	-163.663116	884.484192	-426.985779	85.255875	1055.516113	561.175415	16.488035	898.484985	556.160889	214.462662
-453.928375	214.772980	955.848877	-434.158508	-48.646496	958.167358	-512.872437	235.749634	571.026428	-448.990417	-100.855209	578.548401	-526.099304	275.474030	86.964798	-528.991577	-133.877884	105.691566	-516.396179	308.866089	1438.293213	-430.990021	-99.473274	1444.824951	-415.560883	106.720345	1456.444092	-429.815033	84.447998	1751.878174	-548.732605	413.724304	1165.865479	-461.958466	-228.383255	1188.315918	-438.800415	364.144562	867.875244	-348.263214	-163.660995	884.474915	-426.985931	85.210464	1055.519165	561.142090	16.463730	898.499573	556.122559	214.436493
-453.900085	214.781189	955.867065	-434.172394	-48.636681	958.156067	-512.856995	235.810257	571.017273	-448.965027	-100.838646	578.533264	-526.150574	275.535248	86.965973	-528.984802	-133.870941	105.704597	-516.363647	308.865143	1438.271362	-430.969299	-99.483292	1444.794434	-415.545441	106.719955	1456.463623	-429.726501	84.358040	1751.963745	-548.787476	413.755646	1165.890015	-461.974609	-228.376007	1188.305420	-439.083710	364.299255	867.786865	-348.327637	-163.768112	884.422485	-426.977356	85.205841	1055.522705	561.053955	16.446636	898.503418	556.049316	214.443222
-453.864532	214.747665	955.863037	-434.150299	-48.693329	958.187317	-512.833801	235.855042	571.028687	-448.982239	-100.898476	578.540405	-526.169434	275.562042	86.986763	-529.000916	-133.889938	105.722321	-516.353088	308.867523	1438.265747	-430.974060	-99.477852	1444.809937	-415.520447	106.728134	1456.500610	-429.714478	84.379822	1751.883301	-548.839294	413.759247	1165.898682	-461.982178	-228.376877	1188.293091	-439.217438	364.355011	867.785034	-348.322876	-163.756134	884.431702	-426.961975	85.171898	1055.538330	561.068848	16.456413	898.498840	556.014404	214.414993
-453.821564	214.742538	955.876343	-434.126495	-48.671803	958.168030	-512.822449	235.906601	571.036865	-448.950439	-100.927879	578.540588	-526.242188	275.630157	87.007156	-529.046570	-133.913437	105.715019	-516.344666	308.870209	1438.296997	-430.973633	-99.463554	1444.809570	-415.476440	106.738289	1456.541992	-429.670410	84.326927	1751.933594	-548.885925	413.767731	1165.931641	-461.973389	-228.354904	1188.301270	-439.405457	364.445221	867.754578	-348.347137	-163.804642	884.416931	-426.935059	85.166412	1055.536865	561.006531	16.420656	898.494263	555.940369	214.409943
-453.798553	214.714661	955.885681	-434.124786	-48.661247	958.167480	-512.786865	235.930069	571.031921	-448.993164	-101.000137	578.546875	-526.270142	275.673553	87.033257	-529.100281	-133.959991	105.686882	-516.323059	308.853729	1438.298462	-430.956268	-99.454559	1444.833496	-415.451263	106.733719	1456.558350	-429.644043	84.310341	1751.913818	-548.951050	413.805939	1165.948120	-461.970062	-228.312332	1188.343750	-439.575287	364.513306	867.717590	-348.337860	-163.820969	884.421875	-426.922333	85.153023	1055.541260	560.925049	16.404186	898.479797	555.882874	214.369522
-453.707733	214.721527	955.901855	-434.058655	-48.696995	958.164368	-512.777771	235.975677	571.084167	-448.994507	-101.076584	578.517822	-526.327881	275.688507	87.019913	-529.082581	-133.952148	105.679024	-516.281006	308.856964	1438.295288	-430.944763	-99.476463	1444.874512	-415.419556	106.735634	1456.580688	-429.628174	84.304039	1751.912720	-549.007080	413.804596	1165.995117	-461.971710	-228.304871	1188.353882	-439.698944	364.599335	867.701721	-348.334778	-163.817764	884.450439	-426.849792	85.128990	1055.548950	560.909607	16.424931	898.452820	555.844971	214.379639
-453.707764	214.710236	955.923401	-434.053894	-48.693996	958.167297	-512.745117	236.015259	571.085876	-449.000549	-101.057648	578.545715	-526.291016	275.727692	87.017998	-529.085938	-133.946320	105.701569	-516.269958	308.845978	1438.303467	-430.924622	-99.463905	1444.927490	-415.391113	106.740921	1456.640869	-429.622192	84.302948	1751.927124	-549.083435	413.823029	1166.023438	-461.990234	-228.290054	1188.413818	-439.850281	364.682343	867.689758	-348.375732	-163.865677	884.470520	-426.850311	85.118088	1055.561890	560.830566	16.363352	898.485718	555.796204	214.326035
-453.678986	214.717361	955.939575	-434.047546	-48.679714	958.166016	-512.752136	236.060806	571.124634	-448.951019	-100.941292	578.529297	-526.314575	275.746277	87.029694	-529.046875	-133.927261	105.698204	-516.220032	308.860291	1438.309204	-430.939026	-99.478134	1444.975342	-415.373505	106.719803	1456.669434	-429.618988	84.316902	1751.945068	-549.153809	413.839050	1166.052124	-462.028656	-228.304077	1188.440796	-439.990967	364.757751	867.685059	-348.425232	-163.892746	884.507263	-426.836700	85.120590	1055.570190	561.244751	16.836990	898.553162	555.827454	214.478302
-453.668732	214.721878	955.979675	-434.068329	-48.658401	958.159119	-512.739807	236.066513	571.134583	-448.983246	-100.895271	578.538940	-526.311462	275.765778	87.044273	-529.068909	-133.930893	105.704926	-516.197327	308.840698	1438.340088	-430.931915	-99.497879	1445.028320	-415.343536	106.726685	1456.690063	-429.631134	84.366051	1751.884399	-549.224304	413.846344	1166.094849	-462.067413	-228.320053	1188.475708	-440.120361	364.845001	867.664185	-348.425690	-163.878159	884.570068	-426.827515	85.115112	1055.584717	560.801270	16.424255	898.506287	555.684998	214.354309
-453.672760	214.700638	955.998352	-434.080200	-48.655544	958.166565	-512.730530	236.068985	571.145142	-448.996338	-100.858978	578.549133	-526.309814	275.729340	87.045845	-529.014832	-133.882385	105.712494	-516.160583	308.834778	1438.350952	-430.946350	-99.512863	1445.071533	-415.303192	106.714790	1456.749756	-429.637512	84.385727	1751.895142	-549.290466	413.866364	1166.139526	-461.959015	-228.548035	1188.612061	-440.219635	364.900452	867.663940	-348.429047	-163.874664	884.654358	-426.828979	85.101860	1055.596680	561.131836	16.810114	898.585388	555.732544	214.447433
-453.624329	214.652771	956.007446	-434.060120	-48.656261	958.200012	-512.686951	235.989105	571.147156	-449.051788	-100.869331	578.558777	-526.297058	275.713348	87.047653	-528.989868	-133.846756	105.673279	-516.131287	308.843994	1438.357056	-430.937500	-99.507446	1445.101929	-415.282867	106.712181	1456.765137	-429.647461	84.406006	1751.916504	-549.333130	413.886292	1166.171021	-461.974792	-228.562790	1188.642212	-440.316620	364.984253	867.648743	-348.458893	-163.872894	884.696838	-426.806213	85.084389	1055.619873	560.685791	16.414904	898.511108	555.582886	214.332428
-453.599335	214.622818	955.997742	-434.033722	-48.646408	958.202759	-512.641541	235.939529	571.119446	-449.113525	-100.864136	578.575439	-526.283386	275.700226	87.084267	-529.074036	-133.886124	105.677879	-516.091553	308.821228	1438.367798	-430.905243	-99.509819	1445.153198	-415.236359	106.710625	1456.792847	-429.652740	84.436203	1751.910767	-549.376587	413.913239	1166.179688	-461.979187	-228.607925	1188.693848	-440.386139	365.063782	867.625244	-348.483795	-163.875519	884.740112	-426.772980	85.079971	1055.614868	560.597839	16.371126	898.501221	555.514771	214.332550
-453.569916	214.692291	956.024170	-434.027740	-48.628513	958.205017	-512.676086	235.971222	571.138550	-449.142487	-100.765930	578.576355	-526.302795	275.664673	87.066093	-529.045959	-133.842651	105.612747	-516.059814	308.828156	1438.332520	-430.888733	-99.518364	1445.185181	-415.202026	106.709076	1456.800903	-429.662140	84.464478	1751.925537	-549.406799	413.942749	1166.182373	-461.964172	-228.653793	1188.741821	-440.449005	365.154663	867.626648	-348.468079	-163.853897	884.781738	-426.756348	85.112587	1055.629639	560.532776	16.374678	898.475708	555.450623	214.351837
-453.593903	214.652634	956.014282	-434.056213	-48.572468	958.173035	-512.601135	235.971054	571.122375	-449.192993	-100.791969	578.588074	-526.282654	275.674286	87.074425	-529.086060	-133.874878	105.632042	-516.036865	308.838013	1438.345947	-430.866669	-99.515442	1445.226929	-415.188324	106.713112	1456.805176	-429.680298	84.494125	1751.929932	-549.401428	414.016968	1166.200073	-461.916443	-228.696884	1188.789429	-440.502960	365.245850	867.615540	-348.462067	-163.839920	884.823059	-426.763123	85.114418	1055.605591	560.462830	16.364153	898.449341	555.386719	214.351501
-453.552521	214.691238	956.032593	-434.045349	-48.562969	958.210571	-512.579590	235.962540	571.132568	-449.202301	-100.787766	578.588379	-526.265137	275.650482	87.085999	-529.059998	-133.876938	105.633293	-516.004883	308.822174	1438.338989	-430.825378	-99.516151	1445.276855	-415.145996	106.713097	1456.838379	-429.695129	84.518242	1751.952515	-549.392212	414.051147	1166.214111	-461.927063	-228.732025	1188.824219	-440.534088	365.315765	867.627319	-348.440582	-163.817017	884.886719	-426.735535	85.143555	1055.633057	560.455688	16.385380	898.446350	555.346252	214.347336
-453.512543	214.700531	956.062256	-434.003723	-48.576256	958.228333	-512.528442	235.975281	571.134033	-449.209656	-100.770287	578.629395	-526.244629	275.633331	87.102989	-529.049072	-133.870911	105.629387	-515.947876	308.820496	1438.367920	-430.791351	-99.512978	1445.311401	-415.120453	106.692596	1456.866211	-429.748505	84.551407	1751.916260	-549.381165	414.081024	1166.270020	-461.915985	-228.766708	1188.851318	-440.561188	365.398010	867.644531	-348.442993	-163.816467	884.933655	-426.710236	85.135910	1055.659668	560.393677	16.388153	898.475037	555.296021	214.355591
-453.471405	214.694962	956.073242	-433.981537	-48.575733	958.262390	-512.472229	235.983902	571.148621	-449.206146	-100.741707	578.638672	-526.193726	275.633362	87.134056	-529.048523	-133.883942	105.643715	-515.906494	308.839020	1438.383301	-430.753784	-99.509407	1445.349609	-415.073914	106.667290	1456.889404	-429.754547	84.574318	1751.936890	-549.334656	414.132202	1166.300049	-461.873871	-228.794052	1188.924683	-440.553741	365.459534	867.666077	-348.569397	-163.956787	884.911804	-426.687134	85.140205	1055.683472	560.340515	16.364298	898.474243	555.242493	214.359711
-453.438629	214.691666	956.083801	-433.994904	-48.546413	958.267395	-512.438293	236.012848	571.139893	-449.213135	-100.777534	578.633484	-526.164490	275.589569	87.096359	-529.044617	-133.874786	105.670593	-515.862183	308.825439	1438.403198	-430.733276	-99.515549	1445.397705	-415.017914	106.700256	1456.931519	-429.764130	84.600281	1751.943237	-549.283081	414.151672	1166.317017	-461.983521	-228.659286	1188.895630	-440.549316	365.544922	867.662842	-348.554535	-163.974213	884.932068	-426.679993	85.148224	1055.691772	560.295044	16.416672	898.460022	555.212708	214.360016
-453.396423	214.744614	956.091309	-433.964020	-48.504898	958.278320	-512.418213	236.048813	571.122864	-449.196930	-100.749535	578.639343	-526.175415	275.591461	87.098900	-529.035156	-133.863205	105.671875	-515.836609	308.834991	1438.397339	-430.683136	-99.476051	1445.430176	-414.990540	106.697777	1456.935913	-429.773621	84.619659	1751.933350	-549.220520	414.217285	1166.351318	-461.830475	-228.831223	1188.974121	-440.525452	365.612183	867.685181	-348.544250	-163.970932	884.972046	-426.648834	85.195526	1055.701904	560.252869	16.413994	898.440002	555.162903	214.355972
-453.359131	214.790329	956.068237	-434.007996	-48.476868	958.243530	-512.373230	236.099167	571.118103	-449.192932	-100.833839	578.633484	-526.197693	275.590027	87.088181	-529.039551	-133.863052	105.656578	-515.787903	308.836945	1438.410278	-430.624146	-99.448914	1445.447876	-414.963409	106.714378	1456.950317	-429.780640	84.648247	1751.938965	-549.170532	414.229645	1166.354126	-461.753693	-228.833893	1189.026001	-440.485229	365.672485	867.679199	-348.518036	-164.002533	884.984558	-426.649292	85.222824	1055.672729	560.157288	16.392176	898.447327	555.113647	214.360016
-453.294708	214.764740	956.056030	-433.942230	-48.550579	958.283691	-512.317261	236.101395	571.090332	-449.183075	-100.816216	578.648071	-526.190674	275.585297	87.082176	-529.036255	-133.853088	105.678017	-515.765137	308.853699	1438.406128	-430.570374	-99.445663	1445.486206	-414.945496	106.716217	1456.949829	-429.777466	84.668251	1751.930420	-549.109192	414.271271	1166.366577	-461.669678	-228.822433	1189.060913	-440.432831	365.742096	867.687439	-348.352875	-163.927658	885.077087	-426.604614	85.191010	1055.689819	560.114563	16.375282	898.428650	555.061951	214.344727
-453.266998	214.749802	956.035095	-433.944092	-48.569221	958.306030	-512.246033	236.118393	571.091614	-449.164093	-100.778893	578.633911	-526.177673	275.573059	87.094551	-528.981384	-133.816467	105.674049	-515.740173	308.864777	1438.415283	-430.533478	-99.429749	1445.517334	-414.920319	106.738586	1456.947632	-429.782837	84.684425	1751.914429	-549.067749	414.308777	1166.372803	-461.639008	-228.891953	1189.099243	-440.366394	365.758636	867.692017	-348.457458	-164.114731	885.010254	-426.591827	85.188454	1055.690308	560.081543	16.356140	898.455811	555.017334	214.368271
-453.228973	214.759628	956.040161	-433.934143	-48.556232	958.301575	-512.172241	236.121735	571.082764	-449.153198	-100.758423	578.630798	-526.133484	275.596008	87.117195	-528.980530	-133.809998	105.673096	-515.705994	308.881042	1438.453613	-430.505341	-99.396133	1445.529541	-414.893829	106.751122	1456.955566	-429.771088	84.692062	1751.905273	-548.981384	414.340607	1166.395386	-461.559387	-228.875137	1189.096802	-440.299042	365.810852	867.719421	-348.284363	-164.021652	885.085999	-426.574219	85.194054	1055.691772	560.050293	16.389263	898.452576	554.983765	214.370514
-453.169556	214.740662	956.052734	-433.931671	-48.530426	958.277710	-512.163208	236.129501	571.103821	-449.106354	-100.647980	578.611633	-526.152954	275.586060	87.135048	-528.917358	-133.792130	105.641151	-515.667297	308.890656	1438.453979	-430.452362	-99.373253	1445.533325	-414.856598	106.756683	1456.974731	-429.746368	84.711266	1751.889160	-548.902161	414.385651	1166.392456	-461.497681	-228.904022	1189.108154	-440.195526	365.836426	867.736206	-348.366516	-164.181992	885.019104	-426.548279	85.180176	1055.687378	559.996155	16.357206	898.440002	554.952942	214.382309
-453.106384	214.724854	956.048889	-433.881958	-48.538998	958.283508	-512.107422	236.121750	571.117554	-449.127777	-100.638809	578.591064	-526.135925	275.584869	87.140205	-528.951843	-133.801926	105.635246	-515.611145	308.923767	1438.473511	-430.419312	-99.352928	1445.515259	-414.819794	106.784653	1456.972046	-429.729858	84.707268	1751.888428	-548.831726	414.433960	1166.427368	-461.441193	-228.829117	1189.098633	-440.074768	365.844208	867.756165	-348.186859	-164.095261	885.087463	-426.505920	85.169754	1055.690796	559.931519	16.346907	898.434753	554.928955	214.359726
-453.064026	214.717667	956.052917	-433.880951	-48.535370	958.288696	-512.049988	236.122086	571.103149	-449.101318	-100.586327	578.597046	-526.131409	275.557709	87.126480	-528.975586	-133.822739	105.648590	-515.597473	308.951599	1438.467285	-430.389862	-99.309280	1445.528809	-414.805908	106.789848	1456.982666	-429.700226	84.701729	1751.873657	-548.742798	414.486389	1166.413940	-461.351807	-228.849030	1189.153931	-439.956146	365.893555	867.774719	-348.191742	-164.165283	885.084839	-426.486359	85.165665	1055.695801	559.907043	16.349920	898.425842	554.894897	214.367188
-453.032654	214.725540	956.056824	-433.860199	-48.531376	958.304260	-512.040466	236.178497	571.087219	-449.068726	-100.582802	578.611084	-526.123840	275.539612	87.116615	-528.944763	-133.775650	105.672752	-515.546387	308.980957	1438.476807	-430.346710	-99.296394	1445.557007	-414.775757	106.840622	1456.972534	-429.659241	84.662254	1751.910522	-548.660217	414.547119	1166.411743	-461.314087	-228.876358	1189.175659	-439.841736	365.908112	867.793213	-348.226196	-164.288376	885.032471	-426.469086	85.174629	1055.706909	559.793457	16.317614	898.417480	554.861023	214.348312
-452.944946	214.746140	956.060364	-433.845398	-48.519272	958.316101	-511.972778	236.165726	571.068848	-449.063843	-100.609726	578.614807	-526.107178	275.546997	87.115677	-529.001892	-133.808929	105.689651	-515.525085	309.021790	1438.500488	-430.315674	-99.248848	1445.564209	-414.754944	106.878426	1456.980591	-429.640961	84.657364	1751.896851	-548.580139	414.597839	1166.427124	-461.241638	-228.879074	1189.210205	-439.679657	365.891357	867.817993	-348.171478	-164.299988	885.044189	-426.431549	85.188362	1055.717041	559.788147	16.374466	898.444580	554.847473	214.341843
-452.938995	214.730133	956.079468	-433.819641	-48.507656	958.316956	-511.947205	236.158005	571.076355	-449.037292	-100.607666	578.590881	-526.117859	275.523132	87.113892	-529.078918	-133.830170	105.704346	-515.499207	309.044952	1438.515137	-430.300354	-99.238144	1445.577637	-414.733246	106.913597	1456.987915	-429.619049	84.653923	1751.880615	-548.462708	414.657257	1166.429565	-461.178345	-228.877594	1189.243652	-439.526550	365.911774	867.862915	-348.122375	-164.309402	885.064453	-426.421753	85.180382	1055.728149	559.698059	16.349083	898.408813	554.782593	214.358536
-452.897675	214.682800	956.057861	-433.795685	-48.531441	958.324829	-511.881012	236.155716	571.070190	-448.990479	-100.584129	578.604675	-526.065002	275.491302	87.139107	-528.966858	-133.737122	105.658913	-515.479736	309.075073	1438.555908	-430.291809	-99.207809	1445.572754	-414.717407	106.920433	1456.996094	-429.588776	84.638275	1751.865479	-548.374756	414.704865	1166.475952	-461.122314	-228.880447	1189.263306	-439.382813	365.940521	867.916992	-348.084351	-164.309341	885.075623	-426.392456	85.154694	1055.721680	559.632019	16.300472	898.414429	554.755615	214.353485
-452.854614	214.648346	956.064453	-433.784546	-48.520779	958.322998	-511.838837	236.145569	571.081360	-448.939056	-100.520157	578.551025	-526.091614	275.482941	87.149437	-528.898621	-133.705490	105.631065	-515.431213	309.095093	1438.602661	-430.276367	-99.176903	1445.582764	-414.680054	106.937073	1457.012085	-429.557739	84.613480	1751.851929	-548.271851	414.717285	1166.493164	-461.074768	-228.905807	1189.280396	-439.186829	365.927032	868.003052	-348.042877	-164.319580	885.083923	-426.370880	85.137535	1055.725220	559.575256	16.280132	898.407410	554.730408	214.331833
-452.781128	214.672455	956.088257	-433.728943	-48.516968	958.330078	-511.766785	236.172913	571.092834	-448.934296	-100.510826	578.561707	-526.079773	275.469208	87.173256	-528.860718	-133.716827	105.639603	-515.375427	309.134949	1438.642578	-430.249878	-99.143547	1445.601196	-414.644684	106.961304	1457.038452	-429.487457	84.600494	1751.884033	-548.180481	414.790161	1166.553223	-461.056549	-228.896713	1189.275391	-439.040100	365.976532	868.056763	-348.001160	-164.294342	885.112549	-426.324768	85.142647	1055.743896	559.545349	16.290052	898.404114	554.698669	214.327789
-452.722504	214.653915	956.089844	-433.699677	-48.515499	958.359131	-511.694763	236.167297	571.069153	-448.926361	-100.503357	578.579102	-526.089844	275.494568	87.165863	-528.896240	-133.748276	105.675980	-515.328979	309.182068	1438.691528	-430.224274	-99.122101	1445.621460	-414.617401	106.989006	1457.054688	-429.439148	84.597588	1751.870850	-548.058228	414.849731	1166.573853	-461.031250	-228.869400	1189.312134	-438.850677	366.017029	868.134155	-347.966156	-164.287338	885.147400	-426.295532	85.141609	1055.761597	559.488770	16.236441	898.400879	554.703186	214.306137
-452.652893	214.668365	956.091675	-433.639954	-48.528473	958.390808	-511.600433	236.200439	571.038086	-448.937195	-100.502731	578.593689	-526.022888	275.474884	87.150711	-528.889893	-133.714005	105.641273	-515.287842	309.210327	1438.701050	-430.208557	-99.094376	1445.645874	-414.609772	107.031090	1457.072754	-429.393036	84.600975	1751.853027	-547.952576	414.920044	1166.603271	-460.995789	-228.856064	1189.358276	-438.676392	366.015045	868.199768	-347.914612	-164.255722	885.184143	-426.242554	85.151840	1055.780151	559.484863	16.245224	898.412476	554.700806	214.305481
-452.610352	214.679886	956.085388	-433.617462	-48.520489	958.395142	-511.576416	236.273514	571.026245	-448.906616	-100.462265	578.597900	-526.035889	275.490112	87.161453	-528.922180	-133.747803	105.713371	-515.243103	309.246368	1438.734741	-430.191925	-99.078148	1445.691284	-414.567657	107.047447	1457.081299	-429.360107	84.647789	1751.782227	-547.854126	414.983917	1166.612305	-460.974274	-228.845047	1189.371948	-438.502838	366.075836	868.259949	-347.901642	-164.226013	885.210999	-426.209564	85.164284	1055.779053	559.436462	16.224628	898.442688	554.666504	214.282623
-452.524261	214.673447	956.078308	-433.572540	-48.515869	958.441711	-511.507446	236.260437	571.018372	-448.926514	-100.468025	578.630249	-526.000671	275.464752	87.121468	-528.820007	-133.671265	105.660393	-515.203247	309.252411	1438.730957	-430.172028	-99.053535	1445.718262	-414.525116	107.089233	1457.117676	-429.313019	84.639259	1751.780640	-547.722290	415.045349	1166.622314	-460.933563	-228.830109	1189.435059	-438.284485	366.083527	868.322754	-347.848694	-164.206406	885.263672	-426.156708	85.180008	1055.800659	559.416138	16.245586	898.448914	554.651550	214.312851
-452.485657	214.688721	956.080566	-433.559204	-48.476044	958.442139	-511.448914	236.246887	570.979248	-448.900085	-100.443893	578.625854	-525.927063	275.420471	87.126686	-528.797119	-133.676605	105.701736	-515.162476	309.281097	1438.784546	-430.172211	-99.027679	1445.760498	-414.497375	107.097153	1457.153076	-429.264893	84.622108	1751.768799	-547.611450	415.122314	1166.652222	-460.919067	-228.840332	1189.459351	-438.079224	366.083618	868.405762	-347.814728	-164.198914	885.278992	-426.124115	85.205902	1055.800903	559.361633	16.202070	898.447937	554.643433	214.276703
-452.430756	214.677734	956.087463	-433.552460	-48.458015	958.440796	-511.409637	236.201385	571.016357	-448.862213	-100.443398	578.626892	-525.932373	275.375916	87.149384	-528.792847	-133.677765	105.686813	-515.088501	309.308838	1438.820679	-430.153046	-99.010551	1445.788940	-414.461731	107.111465	1457.187134	-429.230743	84.617012	1751.767700	-547.460632	415.204041	1166.704224	-460.908051	-228.798309	1189.474854	-437.884583	366.089020	868.478333	-347.774567	-164.191635	885.316956	-426.093597	85.203453	1055.803833	559.319336	16.182388	898.479736	554.606873	214.243332
-452.363190	214.701187	956.077393	-433.545044	-48.444595	958.440735	-511.341553	236.170166	571.011230	-448.856995	-100.453743	578.614258	-525.886414	275.339630	87.141129	-528.757874	-133.672470	105.663139	-515.035767	309.337128	1438.880005	-430.143219	-99.001060	1445.805786	-414.427917	107.145851	1457.214966	-429.213470	84.609940	1751.708008	-547.343811	415.270386	1166.757446	-460.855530	-228.777481	1189.527344	-437.671814	366.091248	868.562012	-347.760071	-164.200134	885.339417	-426.053741	85.221886	1055.798340	559.664795	16.538147	898.528076	554.687744	214.334595
-452.311066	214.762833	956.091614	-433.558014	-48.369766	958.421570	-511.304321	236.181870	571.000305	-448.824738	-100.440506	578.602234	-525.886658	275.320740	87.134338	-528.822388	-133.681351	105.672821	-514.959167	309.401215	1438.926025	-430.124298	-98.961700	1445.829346	-414.383423	107.165962	1457.246460	-429.189606	84.603790	1751.700928	-547.187622	415.380646	1166.805542	-460.832672	-228.790222	1189.568604	-437.471313	366.113068	868.638062	-347.724976	-164.188110	885.391357	-426.030731	85.273766	1055.795654	559.290466	16.114174	898.490112	554.611450	214.191574
-452.216064	214.764694	956.092529	-433.469818	-48.373325	958.460144	-511.219543	236.154282	571.008301	-448.777435	-100.429451	578.585632	-525.871277	275.311584	87.122765	-528.731934	-133.629700	105.640152	-515.034180	309.342316	1438.787842	-430.130829	-98.925537	1445.868042	-414.349457	107.183723	1457.268799	-429.150513	84.606567	1751.683594	-547.068420	415.475708	1166.811768	-460.809662	-228.782333	1189.582520	-437.288788	366.157227	868.673828	-347.679535	-164.183533	885.431702	-425.961517	85.284966	1055.818970	559.245361	16.057837	898.492676	554.604553	214.163727
-452.168121	214.768250	956.062439	-433.441376	-48.382923	958.476257	-511.196442	236.184341	570.987427	-448.772125	-100.416138	578.599487	-525.838196	275.304901	87.121140	-528.870056	-133.675049	105.718628	-514.973572	309.377380	1438.809814	-430.114594	-98.902412	1445.918945	-414.308594	107.225311	1457.281494	-429.128632	84.603592	1751.680298	-546.919006	415.590912	1166.822021	-460.882385	-228.641754	1189.583252	-437.090332	366.212585	868.719360	-347.653595	-164.190430	885.458069	-425.932159	85.297302	1055.813232	559.638184	16.473099	898.548401	554.695801	214.270370
-452.116577	214.790405	956.037415	-433.438293	-48.377922	958.475586	-511.158966	236.200073	570.973755	-448.734467	-100.381058	578.571655	-525.791748	275.273590	87.108162	-528.811157	-133.652374	105.716713	-514.889343	309.409485	1438.823120	-430.106537	-98.875732	1445.960571	-414.253174	107.243385	1457.318848	-429.108276	84.619003	1751.669189	-546.765869	415.705475	1166.852051	-460.856842	-228.643539	1189.618530	-436.967041	366.361511	868.745056	-347.614319	-164.202194	885.506775	-425.900024	85.317085	1055.799316	559.277100	16.091194	898.521790	554.611938	214.206024
-452.023254	214.821426	956.058350	-433.388367	-48.370174	958.487915	-511.125061	236.214050	570.985046	-448.690521	-100.380188	578.586914	-525.778137	275.275940	87.067413	-528.812927	-133.634735	105.769455	-514.817749	309.446777	1438.859741	-430.109833	-98.825302	1445.994141	-414.211212	107.285370	1457.336426	-429.091278	84.624146	1751.671631	-546.622742	415.792114	1166.875366	-460.823547	-228.640244	1189.669678	-436.714539	366.383331	868.822510	-347.588043	-164.214249	885.548096	-425.837524	85.329628	1055.817749	559.196289	16.022451	898.494690	554.597595	214.154083
-451.986176	214.772903	956.052246	-433.371216	-48.380592	958.523926	-511.072205	236.207123	570.961548	-448.660889	-100.378746	578.589233	-525.743103	275.250732	87.093117	-528.664124	-133.584625	105.726395	-514.647949	309.594757	1439.019531	-430.088013	-98.794113	1446.013306	-414.171783	107.298477	1457.345581	-429.072998	84.628326	1751.663330	-546.463440	415.868530	1166.908447	-460.813538	-228.641769	1189.725830	-436.513550	366.415253	868.868652	-347.558563	-164.231308	885.577209	-425.816803	85.314537	1055.833496	559.252258	16.043850	898.530029	554.604736	214.180435
-451.964050	214.768066	956.042725	-433.375336	-48.389832	958.540833	-511.035400	236.242218	570.933960	-448.648499	-100.350822	578.587158	-525.715698	275.200653	87.076851	-528.636292	-133.549408	105.678452	-514.551941	309.633942	1439.047607	-430.083282	-98.756569	1446.055176	-414.126892	107.313141	1457.372070	-429.069702	84.642204	1751.655762	-546.313049	415.936157	1166.943848	-460.787659	-228.629242	1189.737305	-436.316772	366.474945	868.897766	-347.544403	-164.267105	885.608215	-425.811920	85.315384	1055.837646	559.219055	16.038580	898.516418	554.580261	214.164932
-451.906799	214.774033	956.029297	-433.387726	-48.323380	958.517029	-510.968079	236.227310	570.959900	-448.632843	-100.389297	578.588806	-525.654419	275.183990	87.043671	-528.648376	-133.569199	105.654892	-514.489990	309.663239	1439.070801	-430.079163	-98.749130	1446.056274	-414.074463	107.344406	1457.403198	-429.049469	84.653831	1751.652954	-546.161316	416.042725	1166.983154	-460.766235	-228.641235	1189.770386	-436.152100	366.572144	868.943176	-347.514679	-164.291565	885.629517	-425.786987	85.343903	1055.818848	559.227234	16.026791	898.518921	554.593506	214.156738
-451.839905	214.770645	956.021912	-433.377258	-48.305115	958.510742	-510.945099	236.213058	570.960938	-448.625610	-100.388443	578.570862	-525.619568	275.131226	87.066437	-528.700256	-133.596039	105.676552	-514.516907	309.608948	1438.933838	-430.095184	-98.708473	1446.083862	-414.020630	107.344200	1457.397705	-429.053162	84.658836	1751.647949	-546.000183	416.175995	1166.993774	-460.744537	-228.646561	1189.810425	-435.959839	366.675201	868.972717	-347.473511	-164.320969	885.661621	-425.751892	85.348061	1055.812622	559.309937	15.847113	898.535706	554.817444	213.574112
-451.754669	214.830246	956.056702	-433.355835	-48.272659	958.509705	-510.921082	236.225433	570.947632	-448.617126	-100.372208	578.568298	-525.568604	275.096771	87.049667	-528.722656	-133.579880	105.686996	-514.290527	309.733643	1439.110840	-430.077576	-98.707565	1446.097290	-413.956146	107.385757	1457.423096	-429.040436	84.673164	1751.649658	-545.793457	416.260986	1167.062134	-460.754730	-228.640274	1189.831787	-435.781921	366.755920	869.023132	-347.422607	-164.362350	885.708679	-425.708282	85.375694	1055.831543	559.167969	15.930686	898.536255	554.574219	214.073044
-451.721313	214.792221	956.049316	-433.332001	-48.269154	958.524719	-510.856018	236.200317	570.944214	-448.588013	-100.296059	578.599792	-525.521301	275.032562	87.038399	-528.614990	-133.520554	105.647514	-514.189270	309.795654	1439.137329	-430.092651	-98.664719	1446.141846	-413.885071	107.406593	1457.442993	-429.035187	84.686859	1751.651489	-545.621094	416.361389	1167.079590	-460.746124	-228.675919	1189.858154	-435.605164	366.852966	869.082703	-347.378876	-164.382431	885.754700	-425.681641	85.366425	1055.835571	559.566528	16.331417	898.600586	554.663696	214.203751
-451.629120	214.852783	956.063110	-433.298370	-48.247601	958.541565	-510.816467	236.181747	570.945984	-448.569977	-100.257248	578.600708	-525.522583	275.040466	87.067490	-528.622620	-133.507080	105.679260	-514.068604	309.833588	1439.154175	-430.081421	-98.653938	1446.179077	-413.830109	107.418671	1457.479858	-429.024597	84.702164	1751.666748	-545.444397	416.455811	1167.116821	-460.728851	-228.673386	1189.952148	-435.451508	366.992950	869.125183	-347.357025	-164.399185	885.820923	-425.629730	85.403809	1055.852783	559.679016	16.208925	898.630432	554.903748	213.678207
-451.595306	214.864410	956.075195	-433.293060	-48.235882	958.543579	-510.832367	236.214935	570.945496	-448.600067	-100.252502	578.569824	-525.558105	275.024475	87.064346	-528.718750	-133.569321	105.720573	-513.957642	309.888397	1439.206787	-430.097168	-98.623405	1446.215576	-413.775848	107.446678	1457.469360	-429.013428	84.721596	1751.670898	-545.261353	416.549133	1167.130615	-460.737915	-228.695206	1189.967285	-435.287537	367.099701	869.173706	-347.317047	-164.458969	885.878601	-425.610352	85.409889	1055.859985	559.294800	15.799006	898.578613	554.825867	213.564590
-451.569672	214.886993	956.055237	-433.323242	-48.179493	958.528931	-510.806732	236.185562	570.945557	-448.594147	-100.240669	578.557129	-525.537964	275.014618	87.061310	-528.629639	-133.515030	105.665405	-513.833008	309.934692	1439.234009	-430.105499	-98.596664	1446.230957	-413.701202	107.474327	1457.490723	-428.999298	84.742699	1751.682617	-545.073914	416.665863	1167.182129	-460.746002	-228.720032	1189.999878	-435.137604	367.224335	869.200012	-347.290985	-164.493210	885.909546	-425.594299	85.449295	1055.839600	559.293213	15.764726	898.597595	554.855286	213.563568
-451.501984	214.897644	956.060425	-433.318481	-48.157509	958.529236	-510.857727	236.194229	570.968323	-448.549133	-100.113014	578.543518	-525.535034	275.012787	87.049126	-528.612854	-133.515472	105.658493	-513.729553	310.001007	1439.264038	-430.105560	-98.570953	1446.253540	-413.630310	107.485054	1457.514526	-428.979340	84.751282	1751.686401	-544.886169	416.775208	1167.228394	-460.767731	-228.747879	1190.005981	-434.984100	367.354065	869.242126	-347.272339	-164.534973	885.949219	-425.554718	85.460068	1055.841919	559.309509	15.804334	898.597046	554.857727	213.570343
-451.443024	214.957977	956.079407	-433.327271	-48.131401	958.517395	-510.911560	236.207916	571.009216	-448.565125	-100.131065	578.563782	-525.560242	274.985962	87.043877	-528.615784	-133.489059	105.639275	-513.600952	310.034302	1439.320068	-430.083954	-98.549843	1446.303589	-413.541016	107.506874	1457.531616	-428.949921	84.749908	1751.704102	-544.700439	416.872345	1167.304810	-460.757111	-228.743622	1190.065308	-434.819702	367.476257	869.291443	-347.249237	-164.559357	886.005188	-425.519806	85.487801	1055.844116	559.297607	15.779484	898.585327	554.881287	213.553391
-451.418549	214.926971	956.095093	-433.343872	-48.121208	958.532532	-510.971680	236.238419	571.041138	-448.603058	-100.158157	578.517517	-525.558350	275.016022	87.061295	-528.581177	-133.479034	105.638786	-513.492065	310.061829	1439.361572	-430.094208	-98.555740	1446.334595	-413.480835	107.499252	1457.556519	-428.918823	84.751480	1751.707275	-544.526917	416.999146	1167.347046	-460.773773	-228.758667	1190.123291	-434.650269	367.567108	869.343567	-347.224213	-164.586563	886.060120	-425.493927	85.476349	1055.855835	559.295288	15.769996	898.573547	554.901611	213.550110
-451.370636	214.899506	956.113586	-433.334381	-48.121330	958.573303	-511.061066	236.270721	571.080322	-448.572205	-100.050919	578.540161	-525.623047	275.058868	87.057106	-528.626831	-133.504578	105.665543	-513.343201	310.103699	1439.419678	-430.087250	-98.555473	1446.388916	-413.396606	107.510971	1457.597046	-428.885620	84.763527	1751.741211	-544.351013	417.100037	1167.415039	-460.782410	-228.769913	1190.180176	-434.498291	367.716064	869.394226	-347.209961	-164.642807	886.134949	-425.469818	85.468338	1055.886108	559.293274	15.740869	898.569946	554.925781	213.551361
-451.313629	214.901062	956.152039	-433.321655	-48.111530	958.620605	-511.124634	236.267441	571.098938	-448.633759	-100.059364	578.552124	-525.626099	275.111298	87.056702	-528.620483	-133.473938	105.666794	-513.196960	310.106659	1439.497437	-430.070526	-98.565140	1446.496826	-413.325745	107.521515	1457.642090	-428.837585	84.761658	1751.769409	-544.175415	417.204742	1167.497314	-460.704254	-228.925034	1190.323608	-434.347168	367.816345	869.461914	-347.207245	-164.668671	886.262329	-425.433655	85.474648	1055.928711	559.348694	15.761853	898.590515	554.972351	213.528214
-451.251190	214.947906	956.193359	-433.308990	-48.089897	958.653748	-511.212097	236.333405	571.119568	-448.660400	-100.083412	578.592041	-525.629211	275.129272	87.033676	-528.441711	-133.341919	105.629791	-513.058228	310.131653	1439.538574	-430.065308	-98.531296	1446.566528	-413.252167	107.547333	1457.689453	-428.793152	84.771782	1751.804565	-543.996460	417.318756	1167.577271	-460.836975	-228.786072	1190.367188	-434.177826	367.962463	869.527283	-347.209930	-164.720779	886.326538	-425.388123	85.502953	1055.964722	559.276978	15.904056	898.624695	554.765320	214.073410
-451.230225	214.941788	956.215454	-433.324677	-48.079117	958.670837	-511.319366	236.368423	571.143555	-448.678070	-100.024551	578.596985	-525.692200	275.173523	87.021736	-528.588013	-133.451416	105.706207	-513.024597	310.065399	1439.446899	-430.052887	-98.525368	1446.654175	-413.173340	107.556854	1457.723389	-428.730774	84.788467	1751.825806	-543.809021	417.467224	1167.641235	-460.842438	-228.787140	1190.438232	-434.007294	368.096893	869.602173	-347.207306	-164.738129	886.419128	-425.363770	85.502640	1055.980591	559.352783	15.714201	898.630005	555.001404	213.548294
-451.230652	214.962845	956.251587	-433.338623	-48.067440	958.685303	-511.415131	236.400589	571.155029	-448.700531	-100.009293	578.593872	-525.687744	275.218781	86.997757	-528.587952	-133.447464	105.721062	-512.880432	310.090576	1439.473877	-430.021973	-98.501610	1446.731934	-413.102753	107.574280	1457.777588	-428.679932	84.789261	1751.847046	-543.624329	417.592712	1167.698853	-460.832611	-228.788696	1190.517578	-433.860535	368.199463	869.655640	-347.218567	-164.798004	886.484253	-425.355316	85.510979	1056.003418	559.454163	15.821131	898.631226	555.051331	213.601730
-451.225159	215.053986	956.305481	-433.372192	-47.981541	958.671265	-511.583954	236.457703	571.207825	-448.708557	-99.992569	578.598572	-525.746094	275.280273	87.032829	-528.514282	-133.407074	105.675446	-512.761597	310.131592	1439.557373	-429.998322	-98.497971	1446.815918	-413.013000	107.580803	1457.798096	-428.625397	84.789001	1751.863525	-543.443054	417.683655	1167.779419	-460.849823	-228.760117	1190.602661	-433.716187	368.294006	869.710388	-347.225494	-164.836136	886.544861	-425.336334	85.573685	1056.018188	559.356873	15.930301	898.640320	554.838501	214.113327
-451.236816	215.051025	956.322021	-433.373962	-47.970211	958.670349	-511.684753	236.485977	571.230286	-448.727386	-100.028366	578.608765	-525.738098	275.295898	87.005043	-528.437256	-133.354660	105.609367	-512.650330	310.160889	1439.588135	-429.978760	-98.468620	1446.871338	-412.970032	107.577286	1457.827637	-428.570801	84.788948	1751.878662	-543.289978	417.795532	1167.849365	-460.848541	-228.780548	1190.662842	-433.583588	368.439331	869.762329	-347.245850	-164.863678	886.594421	-425.336487	85.572517	1056.025024	559.341370	15.898225	898.634460	554.857117	214.088837
-451.281525	215.049850	956.344849	-433.408447	-47.987335	958.707764	-511.814423	236.463257	571.229980	-448.752472	-100.043327	578.581848	-525.761719	275.304169	87.013977	-528.465759	-133.357590	105.612991	-512.566895	310.175995	1439.630493	-429.963409	-98.469589	1446.915771	-412.899506	107.567184	1457.857544	-428.504211	84.783157	1751.897949	-543.126648	417.900757	1167.923828	-460.861603	-228.785599	1190.716675	-433.433258	368.550812	869.823914	-347.261353	-164.876617	886.647034	-425.355316	85.570747	1056.051392	559.426819	15.920832	898.632568	554.894653	214.125931
-451.300171	215.121078	956.362427	-433.443726	-47.930492	958.699829	-511.931641	236.433731	571.266235	-448.756073	-99.961182	578.577026	-525.775391	275.290283	87.002151	-528.558289	-133.427292	105.656792	-512.445923	310.206787	1439.692505	-429.924011	-98.465591	1446.961548	-412.831848	107.587082	1457.863525	-428.438171	84.789238	1751.916382	-542.975586	418.013885	1167.997803	-460.891602	-228.819519	1190.786499	-433.280243	368.676971	869.907959	-347.285919	-164.899429	886.700195	-425.364075	85.625267	1056.053223	559.427795	15.923833	898.630676	554.892761	214.127853
-451.352478	215.105545	956.373291	-433.455170	-47.888683	958.723328	-512.040710	236.428802	571.263062	-448.787903	-100.017845	578.581055	-525.794861	275.307617	86.996140	-528.579529	-133.430969	105.688133	-512.321960	310.232391	1439.743164	-429.892456	-98.450676	1447.001099	-412.767944	107.592537	1457.882568	-428.372803	84.787621	1751.922241	-542.822998	418.099945	1168.060181	-460.894775	-228.815033	1190.838257	-433.139832	368.776733	869.972961	-347.309540	-164.935394	886.730286	-425.382599	85.647102	1056.067993	559.427856	15.885389	898.629517	554.929321	214.142578
-451.358124	215.163574	956.395752	-433.460480	-47.821739	958.713013	-512.123901	236.437805	571.289734	-448.766815	-99.915215	578.553223	-525.786926	275.280304	86.998817	-528.517883	-133.400818	105.660202	-512.101807	310.353882	1439.930298	-429.865265	-98.425407	1447.050781	-412.688263	107.599350	1457.899658	-428.271973	84.790817	1751.976929	-542.651978	418.174164	1168.145752	-460.911621	-228.829285	1190.881958	-432.993835	368.897522	870.030701	-347.334808	-164.968201	886.771484	-425.377533	85.698105	1056.072388	559.471924	15.950224	898.652527	554.929382	214.172699
-451.410095	215.145935	956.411011	-433.463623	-47.769638	958.721436	-512.195374	236.419922	571.310242	-448.811890	-99.855782	578.561768	-525.832458	275.298767	87.003891	-528.508118	-133.388519	105.653336	-511.975342	310.401184	1440.000366	-429.783508	-98.409569	1447.091431	-412.621918	107.605843	1457.915161	-428.227112	84.802010	1751.930908	-542.502747	418.240509	1168.221680	-460.885010	-228.841843	1190.925537	-432.833160	369.006073	870.105835	-347.366058	-164.960327	886.817444	-425.386932	85.717705	1056.081055	559.465454	15.923503	898.653137	554.973145	214.162338
-451.455505	215.211639	956.420349	-433.515381	-47.663486	958.685059	-512.278076	236.454102	571.318665	-448.829681	-99.861580	578.573608	-525.860840	275.294556	87.022354	-528.434753	-133.335815	105.615211	-511.879181	310.416260	1440.040527	-429.731903	-98.384567	1447.109009	-412.549072	107.633003	1457.925903	-428.153229	84.805229	1751.927002	-542.373413	418.319061	1168.292114	-460.867157	-228.872650	1190.978271	-432.657928	369.078430	870.214294	-347.401031	-164.960144	886.833374	-425.422516	85.787247	1056.065674	559.520325	15.981222	898.647766	554.996704	214.173859
-451.535522	215.199402	956.435242	-433.566956	-47.610844	958.706116	-512.333557	236.468918	571.323120	-448.850586	-99.777214	578.539490	-525.878906	275.326752	87.013145	-528.429016	-133.302994	105.575432	-511.782227	310.455719	1440.082153	-429.665802	-98.363152	1447.146484	-412.481934	107.633423	1457.947021	-428.072266	84.813057	1751.921021	-542.227783	418.393005	1168.318359	-460.854553	-228.905228	1191.012451	-432.530548	369.229797	870.255981	-347.419708	-164.965561	886.870972	-425.482147	85.812531	1056.082520	559.635681	15.841299	898.641052	555.238708	213.651703
-451.573883	215.245224	956.434509	-433.603058	-47.564247	958.694092	-512.375671	236.515366	571.342407	-448.884033	-99.740929	578.537598	-525.902832	275.346741	87.002625	-528.460693	-133.318283	105.561028	-511.695251	310.477325	1440.120117	-429.592651	-98.354439	1447.159668	-412.408539	107.644524	1457.952393	-427.989868	84.806381	1751.907227	-542.112671	418.478821	1168.370483	-460.830688	-228.940262	1191.059448	-432.394012	369.328125	870.309082	-347.470673	-165.000473	886.897034	-425.503723	85.855713	1056.073364	559.618408	15.810314	898.643311	555.251770	213.636795
-451.666992	215.225143	956.436279	-433.661438	-47.547993	958.715637	-512.453674	236.538589	571.339233	-448.885651	-99.729256	578.535156	-525.914917	275.370453	87.011482	-528.457336	-133.313293	105.547836	-511.636536	310.487213	1440.166382	-429.539520	-98.336784	1447.182373	-412.360992	107.682869	1457.946289	-427.889282	84.803574	1751.893188	-541.998840	418.561340	1168.425903	-460.795471	-228.998535	1191.093994	-432.285645	369.412415	870.349609	-347.509399	-165.012024	886.899597	-425.567017	85.864563	1056.082764	559.668884	15.823606	898.646912	555.242493	213.669724
-451.718323	215.237732	956.431396	-433.711090	-47.548206	958.719299	-512.502380	236.601791	571.355347	-448.948364	-99.770660	578.510864	-525.936035	275.404480	87.015457	-528.463501	-133.326752	105.538803	-511.549133	310.524750	1440.216553	-429.464783	-98.324837	1447.186035	-412.307007	107.671783	1457.959229	-427.797699	84.794922	1751.882690	-541.848816	418.639282	1168.480347	-460.747742	-229.031128	1191.116211	-432.159973	369.497314	870.402100	-347.571045	-165.024139	886.900024	-425.616425	85.874046	1056.081787	559.705322	15.811427	898.631165	555.277161	213.679764
-451.758148	215.270569	956.476746	-433.744568	-47.494026	958.723450	-512.532043	236.632965	571.351501	-448.999084	-99.835022	578.527649	-525.937744	275.429596	87.000107	-528.492981	-133.341141	105.564796	-511.486053	310.509674	1440.273071	-429.373108	-98.297676	1447.211792	-412.240875	107.707565	1457.974609	-427.673767	84.778885	1751.879639	-541.728149	418.736359	1168.544434	-460.705139	-229.056564	1191.163330	-432.046082	369.598480	870.449463	-347.611359	-165.057632	886.895264	-425.647614	85.903038	1056.105957	559.686523	15.805086	898.620117	555.265869	213.703659
-451.815857	215.283096	956.462952	-433.780762	-47.471622	958.745361	-512.613525	236.686615	571.377319	-448.950653	-99.730553	578.528076	-525.948425	275.444580	86.994919	-528.418701	-133.321579	105.577934	-511.428101	310.539825	1440.302979	-429.285583	-98.272377	1447.245483	-412.179993	107.713043	1457.995483	-427.552704	84.769844	1751.876343	-541.613953	418.787964	1168.602905	-460.634766	-229.084579	1191.210083	-431.928070	369.689484	870.523560	-347.654938	-165.080887	886.925720	-425.684601	85.936035	1056.107910	559.709106	15.820554	898.630066	555.261719	213.705124
-451.876526	215.282654	956.474243	-433.826904	-47.483994	958.791687	-512.634766	236.735458	571.349731	-448.995026	-99.791389	578.536072	-525.945862	275.482758	87.020470	-528.514832	-133.371445	105.643364	-511.357819	310.535889	1440.364868	-429.196106	-98.245041	1447.273193	-412.115143	107.739594	1458.026855	-427.423981	84.761772	1751.874512	-541.526184	418.859039	1168.665161	-460.586273	-229.080276	1191.272217	-431.816498	369.774048	870.592102	-347.691772	-165.110275	886.946167	-425.735748	85.943764	1056.136108	559.667908	15.989211	898.649292	555.049011	214.236526
-451.915344	215.303986	956.508972	-433.841248	-47.433426	958.797363	-512.701965	236.784424	571.374268	-448.993774	-99.770691	578.569275	-525.955750	275.498383	87.015999	-528.401794	-133.284866	105.614334	-511.303436	310.551605	1440.412598	-429.082733	-98.231369	1447.307617	-412.048279	107.755516	1458.055298	-427.295532	84.761658	1751.873047	-541.436646	418.915161	1168.712524	-460.496063	-229.102859	1191.346558	-431.724823	369.861694	870.644348	-347.738403	-165.107788	886.952515	-425.760712	85.970749	1056.156128	559.642822	15.948092	898.651855	555.056763	214.232193
-451.987427	215.288498	956.490662	-433.864960	-47.455723	958.803345	-512.782654	236.803650	571.376648	-449.021027	-99.783569	578.589417	-526.009216	275.498199	86.985588	-528.411804	-133.300125	105.623268	-511.274200	310.544128	1440.465332	-429.004028	-98.214409	1447.355347	-411.993134	107.765915	1458.071777	-427.162048	84.751633	1751.858032	-541.353638	418.957458	1168.776855	-460.395203	-229.111359	1191.401733	-431.622986	369.953583	870.733887	-347.761780	-165.140198	886.950623	-425.793640	85.965088	1056.147217	560.171692	16.266930	898.728271	555.374268	213.824326
-452.015869	215.314407	956.502197	-433.879395	-47.417385	958.821350	-512.770691	236.768585	571.347351	-449.039215	-99.728027	578.581177	-525.971558	275.491119	86.980400	-528.402954	-133.279373	105.613831	-511.232788	310.549194	1440.528198	-428.915710	-98.197784	1447.373901	-411.942047	107.793533	1458.085327	-427.028290	84.736877	1751.844604	-541.292236	419.010315	1168.842285	-460.332886	-229.111115	1191.441895	-431.555389	370.021698	870.795654	-347.789612	-165.171829	886.959534	-425.815887	86.000580	1056.161987	559.830139	15.894009	898.662964	555.295471	213.757706
-452.058197	215.304871	956.518860	-433.890594	-47.431366	958.837769	-512.820557	236.764633	571.353027	-449.086609	-99.707619	578.565063	-525.966553	275.490479	86.979416	-528.403503	-133.265640	105.591171	-511.204590	310.546478	1440.575317	-428.838318	-98.174316	1447.392944	-411.885071	107.808250	1458.110352	-426.870361	84.726341	1751.869507	-541.245178	419.079132	1168.913452	-460.251526	-229.130051	1191.488647	-431.486511	370.063843	870.878235	-347.813782	-165.169434	886.963013	-425.850830	85.990166	1056.179932	559.841614	15.868597	898.682739	555.282715	213.760910
-452.128479	215.318771	956.529907	-433.921936	-47.389950	958.820374	-512.858459	236.735229	571.350830	-449.130310	-99.743950	578.570618	-525.956787	275.474487	86.979286	-528.470642	-133.288849	105.591133	-511.203094	310.555664	1440.645020	-428.785583	-98.150772	1447.412964	-411.839478	107.818771	1458.129883	-426.769623	84.717148	1751.801270	-541.219360	419.108917	1168.985229	-460.194092	-229.152267	1191.515991	-431.429779	370.121338	870.950928	-347.848816	-165.215637	886.953369	-425.896698	86.010262	1056.176025	559.899780	15.905015	898.669067	555.310059	213.773926
-452.171570	215.354446	956.547913	-433.953796	-47.368137	958.867493	-512.922668	236.744705	571.345215	-449.153168	-99.695160	578.571045	-525.977600	275.510101	86.961433	-528.459961	-133.290588	105.560448	-511.181946	310.560822	1440.697144	-428.712952	-98.144142	1447.427002	-411.789185	107.814888	1458.131958	-426.635803	84.697578	1751.764893	-541.196045	419.184692	1169.059326	-460.127716	-229.178360	1191.557983	-431.391937	370.216949	871.012024	-347.871490	-165.226959	886.955200	-425.947205	86.049660	1056.210693	559.932434	15.900031	898.674011	555.315247	213.773209
-452.239258	215.370605	956.558411	-433.992523	-47.326740	958.856995	-512.982849	236.751389	571.323242	-449.155975	-99.650269	578.560486	-525.980225	275.500946	86.973495	-528.437317	-133.274017	105.558228	-511.150818	310.578339	1440.752563	-428.629974	-98.140556	1447.445801	-411.737457	107.814217	1458.144775	-426.513428	84.686569	1751.741211	-541.177429	419.225006	1169.135254	-460.067841	-229.178772	1191.579346	-431.354980	370.265686	871.076050	-347.867706	-165.241409	886.967529	-425.986664	86.073601	1056.208374	559.954224	15.903708	898.671936	555.323853	213.768311
-452.277557	215.325439	956.592285	-433.998444	-47.347301	958.913025	-513.034241	236.705338	571.328674	-449.180573	-99.586189	578.586487	-525.973511	275.486115	86.977737	-528.467285	-133.343979	105.617569	-511.150330	310.565887	1440.821533	-428.557526	-98.141586	1447.459351	-411.693390	107.836235	1458.175781	-426.393951	84.659615	1751.713501	-541.161194	419.257050	1169.203003	-460.010162	-229.222702	1191.603882	-431.319550	370.304382	871.180298	-347.860687	-165.256805	886.966431	-426.017059	86.050758	1056.254517	559.946289	15.897898	898.683899	555.281921	213.776428
-452.331451	215.296783	956.583313	-434.030792	-47.297054	958.920105	-513.087952	236.668213	571.333740	-449.230194	-99.647209	578.594177	-525.948364	275.455536	86.984634	-528.400879	-133.277222	105.624779	-511.110382	310.558838	1440.895996	-428.482452	-98.126854	1447.475708	-411.619232	107.824562	1458.220703	-426.272644	84.637131	1751.705688	-541.166931	419.295074	1169.279419	-459.910004	-229.230087	1191.622437	-431.304657	370.328339	871.255920	-347.825684	-165.234787	886.977905	-426.052155	86.070152	1056.252075	559.977356	15.941523	898.686523	555.286865	213.781952
-452.368988	215.289047	956.582336	-434.006439	-47.304836	958.942139	-513.099609	236.649185	571.314697	-449.255859	-99.580070	578.621277	-525.867737	275.419922	86.972198	-528.394775	-133.251816	105.585953	-511.098145	310.562286	1440.914917	-428.413116	-98.105713	1447.490723	-411.567657	107.847603	1458.221924	-426.134155	84.605797	1751.727417	-541.158447	419.354828	1169.342041	-459.847473	-229.244736	1191.629028	-431.289032	370.379547	871.333984	-347.806458	-165.241608	886.976318	-426.057709	86.075150	1056.262085	559.872192	16.063566	898.689575	555.027161	214.313385
-452.399445	215.274109	956.563416	-434.006561	-47.306183	958.967896	-513.134460	236.617188	571.270996	-449.318665	-99.615486	578.613098	-525.865662	275.441193	86.938156	-528.403625	-133.241257	105.583115	-511.096802	310.570190	1440.948975	-428.342621	-98.103630	1447.514893	-411.510193	107.876221	1458.229736	-426.014709	84.581398	1751.701172	-541.165466	419.401428	1169.350464	-459.758484	-229.263916	1191.645996	-431.306702	370.451447	871.364929	-347.773651	-165.234756	886.991455	-426.079498	86.085396	1056.266235	560.010193	15.953140	898.689697	555.243347	213.824738
-452.460358	215.279572	956.547607	-434.010529	-47.342731	959.002930	-513.108154	236.588745	571.224487	-449.332306	-99.584145	578.647156	-525.815125	275.429474	86.904549	-528.392334	-133.250916	105.589722	-511.088531	310.595154	1440.966797	-428.264984	-98.081940	1447.518677	-411.480042	107.912331	1458.218506	-425.913849	84.574150	1751.610840	-541.202759	419.467285	1169.404419	-459.712372	-229.306213	1191.682861	-431.389648	370.548767	871.345825	-347.769501	-165.220169	886.997131	-426.119385	86.091774	1056.276733	560.026184	15.936498	898.680786	555.252075	213.832260
-452.563446	215.281570	956.520386	-434.082581	-47.315945	959.009705	-513.169617	236.611954	571.213440	-449.358521	-99.618721	578.652832	-525.838013	275.403992	86.916725	-528.461060	-133.268356	105.565231	-511.075287	310.605682	1441.000854	-428.213837	-98.074707	1447.538086	-411.470886	107.936317	1458.228516	-425.822601	84.549065	1751.582153	-541.223145	419.543762	1169.461792	-459.567993	-229.428421	1191.732178	-431.395020	370.599701	871.410400	-347.732971	-165.221115	887.044800	-426.195923	86.121910	1056.264160	559.894043	16.061924	898.649719	554.991760	214.361694
-452.612885	215.240417	956.533508	-434.064636	-47.360641	959.051331	-513.142151	236.544388	571.208862	-449.398071	-99.656326	578.688538	-525.791016	275.376404	86.916557	-528.478577	-133.277054	105.569206	-511.078796	310.593842	1441.091675	-428.144348	-98.071808	1447.554321	-411.429199	107.935318	1458.269165	-425.719727	84.509056	1751.577026	-541.267395	419.566772	1169.547974	-459.456543	-229.467575	1191.787476	-431.455811	370.648102	871.473999	-347.710571	-165.222412	887.063965	-426.229004	86.092827	1056.294312	559.897644	16.041328	898.638428	554.947205	214.367950
-452.661102	215.225296	956.585266	-434.093445	-47.337971	959.042603	-513.120422	236.448059	571.183655	-449.369812	-99.604836	578.663025	-525.748352	275.275452	86.946144	-528.461426	-133.290054	105.570412	-511.069061	310.586426	1441.176270	-428.104248	-98.049911	1447.578247	-411.385529	107.914734	1458.327759	-425.621765	84.469757	1751.563477	-541.289490	419.583130	1169.633179	-459.400269	-229.476654	1191.805298	-431.523834	370.673370	871.564148	-347.687714	-165.199051	887.076355	-426.272858	86.075127	1056.317139	560.016052	15.949327	898.644409	555.161865	213.841980
-452.715118	215.162292	956.577515	-434.083221	-47.331810	959.070190	-513.078430	236.372391	571.184448	-449.331085	-99.549179	578.641785	-525.695496	275.177612	86.966835	-528.406433	-133.264160	105.550919	-511.064850	310.577240	1441.229370	-428.031952	-98.034782	1447.598267	-411.335785	107.925034	1458.375000	-425.528625	84.442780	1751.552734	-541.335938	419.620056	1169.718384	-459.362579	-229.499329	1191.809570	-431.599762	370.702026	871.639343	-347.655304	-165.225708	887.086121	-426.297150	86.064552	1056.327148	560.035889	15.941861	898.659546	555.137329	213.814285
-452.783600	215.165817	956.583130	-434.110474	-47.331341	959.079346	-513.077759	236.332382	571.143860	-449.342590	-99.492966	578.623962	-525.646912	275.143158	86.941353	-528.336365	-133.232193	105.560059	-511.069092	310.576538	1441.277588	-428.001434	-98.028938	1447.609497	-411.312042	107.948814	1458.379883	-425.437988	84.421036	1751.535645	-541.367920	419.677002	1169.767578	-459.275085	-229.530029	1191.854370	-431.694611	370.774963	871.651611	-347.607208	-165.213135	887.109436	-426.343933	86.070610	1056.334229	560.007324	15.937387	898.634277	555.101746	213.842209
-452.816650	215.200348	956.559204	-434.138794	-47.312721	959.110962	-513.075012	236.360764	571.111206	-449.361420	-99.478226	578.644531	-525.622803	275.141724	86.906174	-528.339417	-133.234039	105.559662	-511.058319	310.587524	1441.299683	-427.944824	-98.024612	1447.645752	-411.290802	107.971405	1458.381714	-425.362579	84.412804	1751.506104	-541.406250	419.747955	1169.794800	-459.217743	-229.519836	1191.887573	-431.826477	370.887909	871.665222	-347.573822	-165.193771	887.149719	-426.375031	86.118179	1056.337769	560.021851	15.956324	898.641479	555.084656	213.843750
-452.836578	215.185364	956.533569	-434.138428	-47.342331	959.145325	-513.054626	236.357666	571.073975	-449.395508	-99.519272	578.672363	-525.613708	275.134491	86.907700	-528.370178	-133.244888	105.572571	-511.061707	310.601135	1441.318359	-427.900848	-97.976898	1447.690430	-411.286987	108.003578	1458.378052	-425.296204	84.420433	1751.483276	-541.461548	419.819366	1169.834229	-459.147827	-229.520798	1191.935669	-431.952057	371.000885	871.628662	-347.523438	-165.194519	887.185120	-426.390930	86.119156	1056.342651	559.996521	15.910791	898.631226	555.058044	213.844666
-452.821381	215.227234	956.550964	-434.118378	-47.349998	959.176636	-513.029053	236.343628	571.054138	-449.354614	-99.440468	578.671753	-525.545166	275.123535	86.887054	-528.312378	-133.215683	105.572739	-511.050293	310.604279	1441.351807	-427.865570	-97.969170	1447.709595	-411.263367	108.031578	1458.391724	-425.237244	84.395805	1751.454834	-541.525940	419.868378	1169.892822	-459.043823	-229.555328	1191.981445	-432.080872	371.065216	871.658264	-347.493073	-165.212479	887.207886	-426.394653	86.139870	1056.370605	560.015686	15.916264	898.636780	555.018433	213.839828
-452.851044	215.154266	956.529968	-434.132721	-47.377628	959.198547	-513.013489	236.277176	571.050232	-449.389038	-99.462311	578.689331	-525.525940	275.056305	86.888268	-528.305603	-133.205154	105.584435	-511.054993	310.591919	1441.397339	-427.821564	-97.971039	1447.719238	-411.256714	108.029739	1458.407227	-425.180176	84.374245	1751.444580	-541.597717	419.885071	1169.928711	-458.995667	-229.544189	1191.999756	-432.240906	371.138763	871.673706	-347.434113	-165.199158	887.222290	-426.415497	86.107140	1056.370483	559.984924	15.909839	898.642456	554.969604	213.806839
-452.839325	215.143448	956.541321	-434.164276	-47.365189	959.210632	-512.950317	236.194077	571.043640	-449.410828	-99.450691	578.665771	-525.486267	274.991577	86.918320	-528.320984	-133.231079	105.568321	-511.051208	310.599091	1441.435303	-427.777222	-97.944450	1447.729980	-411.245148	108.024124	1458.426025	-425.100128	84.360161	1751.461426	-541.654785	419.930969	1169.997559	-458.922119	-229.569046	1192.019653	-432.381378	371.230347	871.678101	-347.381409	-165.205948	887.231018	-426.440887	86.104538	1056.385010	559.990051	15.888270	898.643921	554.920837	213.794128
-452.833405	215.135864	956.535889	-434.194061	-47.371387	959.210510	-512.914063	236.150497	571.064331	-449.432648	-99.446739	578.667908	-525.483765	274.976257	86.939911	-528.293518	-133.196136	105.552101	-511.057831	310.602051	1441.460449	-427.751495	-97.929550	1447.739014	-411.227478	108.038788	1458.435791	-425.072449	84.363113	1751.400513	-541.743225	419.966949	1170.032227	-458.826294	-229.586960	1192.029175	-432.531677	371.290192	871.687439	-347.321930	-165.232635	887.245239	-426.453552	86.097275	1056.382324	560.014038	15.894300	898.647278	554.884888	213.755569
-452.817078	215.085587	956.500427	-434.165771	-47.443394	959.237305	-512.904602	236.163864	571.041687	-449.446075	-99.465324	578.683228	-525.497620	274.973724	86.925453	-528.325439	-133.205322	105.552399	-511.055573	310.604218	1441.440308	-427.730682	-97.918404	1447.739624	-411.221375	108.059494	1458.431885	-425.040588	84.368210	1751.365234	-541.831848	420.032745	1170.060547	-458.746460	-229.593918	1192.054077	-432.712402	371.367859	871.619812	-347.262268	-165.231033	887.252808	-426.445465	86.059090	1056.379883	559.983276	15.865963	898.632324	554.798584	213.757019
-452.799194	215.114334	956.472595	-434.171448	-47.464840	959.255554	-512.853760	236.154343	570.978638	-449.418701	-99.403656	578.694641	-525.465759	275.001068	86.885414	-528.294556	-133.184387	105.547646	-511.071167	310.651764	1441.441895	-427.712036	-97.907257	1447.753296	-411.230286	108.095551	1458.407959	-425.006592	84.383270	1751.326294	-541.899353	420.110046	1170.070679	-458.665863	-229.610352	1192.073853	-432.881989	371.486908	871.592285	-347.213013	-165.231216	887.269409	-426.447662	86.077522	1056.376221	559.986816	15.807119	898.640320	554.780884	213.737442
-452.747406	215.085464	956.444397	-434.150726	-47.482796	959.294556	-512.817993	236.155838	570.951599	-449.428986	-99.413231	578.695984	-525.454895	275.012665	86.863968	-528.263916	-133.165298	105.542671	-511.076172	310.643036	1441.423828	-427.708466	-97.886154	1447.793457	-411.242767	108.110069	1458.414917	-424.954437	84.343109	1751.354248	-541.977173	420.153137	1170.065918	-458.618835	-229.623871	1192.124023	-433.037933	371.564453	871.544128	-347.147308	-165.236038	887.304443	-426.435120	86.075745	1056.385254	559.941223	15.799762	898.611694	554.696533	213.729614
-452.732025	215.029114	956.448730	-434.149048	-47.542381	959.322937	-512.753418	236.134186	570.926025	-449.384827	-99.324661	578.711853	-525.459534	275.036926	86.871422	-528.148987	-133.110825	105.589729	-511.059570	310.642761	1441.430298	-427.705750	-97.895912	1447.802612	-411.233307	108.120804	1458.415527	-424.950256	84.396675	1751.275024	-542.051086	420.204987	1170.094238	-458.560852	-229.626999	1192.136841	-433.199890	371.604889	871.534546	-347.105865	-165.240921	887.333252	-426.424744	86.026009	1056.401123	559.932800	15.784354	898.638550	554.630554	213.703995
-452.703827	215.007446	956.458801	-434.116547	-47.539387	959.333618	-512.722534	236.093567	570.961487	-449.376617	-99.333626	578.723328	-525.415527	274.980774	86.888985	-528.187683	-133.132050	105.598541	-511.046051	310.661469	1441.461670	-427.718597	-97.867912	1447.826294	-411.212921	108.129738	1458.464355	-424.922638	84.399323	1751.281494	-542.105896	420.249573	1170.146484	-458.604980	-229.495529	1192.138306	-433.329651	371.656006	871.539124	-347.031555	-165.265045	887.346069	-426.414948	86.015999	1056.415039	559.830872	15.870810	898.678345	554.327087	214.151001
-452.662750	214.971436	956.468750	-434.118958	-47.536400	959.349670	-512.687134	236.062546	570.997925	-449.358978	-99.341019	578.705322	-525.444824	274.969696	86.923416	-528.151306	-133.120514	105.603439	-511.047272	310.674347	1441.502686	-427.738068	-97.852356	1447.882080	-411.219574	108.121460	1458.504028	-424.914673	84.411385	1751.281494	-542.177917	420.277679	1170.207031	-458.574036	-229.518768	1192.162964	-433.501770	371.737213	871.549927	-346.999969	-165.269394	887.398621	-426.402283	85.998825	1056.429199	559.820435	15.866802	898.662476	554.234131	214.112656
-452.634979	214.925690	956.468140	-434.090057	-47.595749	959.384216	-512.666382	236.030151	571.013672	-449.335907	-99.352608	578.728149	-525.458130	274.955017	86.924530	-528.169067	-133.115814	105.602402	-511.035797	310.688446	1441.536133	-427.762939	-97.847481	1447.921509	-411.238312	108.118614	1458.536743	-424.908783	84.421364	1751.268188	-542.250916	420.298950	1170.223755	-458.541046	-229.526367	1192.227905	-433.670288	371.784698	871.536926	-346.936676	-165.287109	887.457520	-426.391449	85.958244	1056.448853	559.739380	15.776151	898.652161	554.148499	214.044189
-452.605988	214.934692	956.473633	-434.090210	-47.600990	959.401123	-512.651733	236.064011	570.998352	-449.350677	-99.358429	578.727051	-525.494080	275.002686	86.931671	-528.208069	-133.119965	105.591599	-511.046661	310.702301	1441.513306	-427.806610	-97.821693	1447.963135	-411.260345	108.165970	1458.551880	-424.922150	84.439339	1751.251587	-542.312073	420.361420	1170.243896	-458.526672	-229.511948	1192.269775	-433.854706	371.904877	871.510376	-346.892456	-165.307114	887.503052	-426.385773	85.961761	1056.461548	560.101074	16.108532	898.716492	554.139893	214.079391
-452.591370	214.935974	956.453064	-434.106262	-47.654411	959.432190	-512.622253	236.083160	570.991333	-449.393066	-99.410721	578.744934	-525.521729	275.054626	86.919411	-528.269897	-133.131012	105.574463	-511.066315	310.729553	1441.501587	-427.850647	-97.824768	1448.010620	-411.278137	108.187241	1458.558960	-424.936371	84.462341	1751.230713	-542.369019	420.452118	1170.259521	-458.514923	-229.521027	1192.347656	-434.045654	372.017487	871.477600	-346.854584	-165.323441	887.591675	-426.400604	85.951653	1056.468872	559.605896	15.619725	898.612366	553.952820	213.923523
-452.567657	214.955856	956.445557	-434.111023	-47.661659	959.445496	-512.610168	236.110657	570.972351	-449.357330	-99.356956	578.759338	-525.521423	275.089478	86.908218	-528.203003	-133.089554	105.569016	-511.055756	310.765076	1441.501831	-427.891541	-97.793320	1448.074341	-411.292999	108.205070	1458.561035	-424.949951	84.483841	1751.212402	-542.429016	420.510773	1170.276978	-458.539795	-229.554382	1192.411621	-434.226227	372.125916	871.440735	-346.812897	-165.331848	887.655273	-426.399506	85.963120	1056.473022	559.590271	15.587646	898.612183	553.839355	213.917435
-452.581543	214.897064	956.454163	-434.136078	-47.657055	959.431885	-512.615417	236.105133	570.998535	-449.352325	-99.298607	578.724243	-525.552856	275.128998	86.905106	-528.148132	-133.059906	105.590797	-511.047485	310.786530	1441.526855	-427.962830	-97.793709	1448.114014	-411.311890	108.197525	1458.610596	-424.973724	84.504616	1751.207397	-542.484619	420.545563	1170.328491	-458.592621	-229.554153	1192.444824	-434.383057	372.204712	871.458862	-346.769196	-165.355255	887.747803	-426.406708	85.928391	1056.468628	559.531494	15.538337	898.628601	553.723938	213.852188
-452.556885	214.877899	956.462952	-434.123993	-47.707432	959.449280	-512.584106	236.116592	571.021423	-449.383698	-99.321922	578.739075	-525.565002	275.143097	86.946106	-528.124023	-133.054474	105.594498	-511.024078	310.816284	1441.562500	-428.004333	-97.783409	1448.158691	-411.323578	108.195221	1458.673218	-424.979858	84.476845	1751.281738	-542.509583	420.593414	1170.381958	-458.624786	-229.595520	1192.522583	-434.525574	372.287262	871.477600	-346.765442	-165.377731	887.847717	-426.398560	85.895065	1056.483521	559.501953	15.536258	898.639221	553.630249	213.799805
-452.554352	214.857071	956.495422	-434.131073	-47.710987	959.471375	-512.580505	236.110992	571.063110	-449.382111	-99.285378	578.749146	-525.572510	275.139771	86.979271	-528.096252	-133.028702	105.590996	-511.016205	310.827087	1441.595581	-428.053711	-97.770477	1448.228271	-411.342194	108.202148	1458.712402	-425.006653	84.494431	1751.292725	-542.539978	420.643616	1170.414185	-458.648285	-229.623474	1192.601563	-434.652710	372.341034	871.478333	-346.735748	-165.381241	887.948486	-426.407166	85.878052	1056.511963	559.459412	15.534552	898.672302	553.481628	213.749222
-452.542236	214.848358	956.491760	-434.118164	-47.715176	959.493103	-512.571228	236.121964	571.066284	-449.438629	-99.296638	578.771729	-525.563293	275.162354	87.007011	-528.167480	-133.054276	105.600357	-511.005005	310.842102	1441.631104	-428.124695	-97.762199	1448.285522	-411.356262	108.217804	1458.747192	-425.053192	84.530396	1751.295166	-542.580688	420.694641	1170.444580	-458.687073	-229.617371	1192.677856	-434.775848	372.424683	871.484009	-346.703522	-165.407349	888.047180	-426.394501	85.881248	1056.520752	559.383301	15.475082	898.661621	553.371826	213.714493
-452.513367	214.898361	956.477600	-434.123169	-47.702717	959.508728	-512.581604	236.160385	571.085022	-449.425354	-99.253944	578.787170	-525.607483	275.224213	86.987976	-528.113464	-133.028870	105.588318	-511.007019	310.882660	1441.598511	-428.141876	-97.739082	1448.360596	-411.372437	108.239479	1458.754272	-425.113770	84.602890	1751.236450	-542.611450	420.757965	1170.452881	-458.734680	-229.648499	1192.747925	-434.892792	372.501373	871.443176	-346.688782	-165.445618	888.138184	-426.393921	85.920334	1056.523193	559.316040	15.431628	898.657532	553.271423	213.656921
-452.503357	214.932861	956.483887	-434.135315	-47.707104	959.527222	-512.589111	236.191727	571.059082	-449.449524	-99.197533	578.765015	-525.665405	275.281342	86.979240	-528.144043	-133.023956	105.597725	-511.028229	310.896759	1441.593018	-428.189423	-97.709618	1448.422363	-411.406097	108.277390	1458.768677	-425.161835	84.637344	1751.227661	-542.654419	420.816040	1170.463623	-458.777557	-229.689316	1192.861328	-434.985474	372.581116	871.402527	-346.689606	-165.473770	888.233826	-426.396576	85.938103	1056.535889	559.280640	15.374110	898.676453	553.179077	213.585922
-452.495361	214.922516	956.484131	-434.103424	-47.762157	959.540344	-512.583984	236.211136	571.084473	-449.487640	-99.243706	578.795654	-525.650940	275.279877	86.979950	-528.143982	-133.017685	105.560120	-511.026367	310.923065	1441.578125	-428.240997	-97.708740	1448.467285	-411.429779	108.309296	1458.793457	-425.228271	84.664360	1751.220093	-542.669128	420.884277	1170.457642	-458.825348	-229.721008	1192.939087	-435.072357	372.663574	871.370605	-346.708649	-165.523804	888.324890	-426.392700	85.910286	1056.545166	559.185059	15.340137	898.652283	553.048096	213.568680
-452.474365	214.927277	956.506653	-434.158966	-47.734776	959.528931	-512.591370	236.217285	571.097412	-449.530579	-99.221352	578.780090	-525.706177	275.296753	87.005615	-528.149048	-133.036240	105.559258	-511.020447	310.938019	1441.592651	-428.273438	-97.680801	1448.534790	-411.439667	108.310844	1458.834351	-425.280273	84.683365	1751.220215	-542.699768	420.913757	1170.489746	-458.852814	-229.770676	1193.017700	-435.152771	372.704102	871.365784	-346.707153	-165.557068	888.406250	-426.404846	85.909264	1056.550293	559.118225	15.308767	898.664063	552.953430	213.484360
-452.472809	214.931244	956.528931	-434.163544	-47.723942	959.531189	-512.585510	236.189896	571.112915	-449.488464	-99.096542	578.778687	-525.696899	275.272736	87.011604	-528.055115	-133.000198	105.537971	-511.039917	310.970093	1441.601196	-428.327850	-97.666382	1448.580688	-411.456238	108.303986	1458.859741	-425.351318	84.695541	1751.237793	-542.710449	420.951141	1170.492310	-458.884155	-229.844238	1193.081665	-435.209686	372.752136	871.360962	-346.727539	-165.605316	888.485413	-426.403442	85.909019	1056.562134	559.111145	15.277806	898.709290	552.868591	213.448441
-452.475098	214.925415	956.533813	-434.166382	-47.731487	959.552124	-512.568237	236.207321	571.108032	-449.552551	-99.116653	578.781555	-525.720093	275.308258	87.025124	-528.136230	-133.034927	105.542252	-511.046936	310.999359	1441.616943	-428.347137	-97.621117	1448.645020	-411.487701	108.336029	1458.890747	-425.415527	84.747627	1751.259644	-542.715271	421.002167	1170.505737	-458.928741	-229.867615	1193.181152	-435.251404	372.809326	871.371826	-346.733154	-165.668350	888.572327	-426.403961	85.908440	1056.574585	559.086365	15.241997	898.737671	552.798645	213.414627
-452.480743	214.917877	956.527222	-434.180359	-47.729885	959.531616	-512.546936	236.246536	571.115906	-449.589325	-99.142387	578.806274	-525.718811	275.321960	87.020439	-528.127502	-133.041367	105.511597	-511.037964	311.021393	1441.620972	-428.382782	-97.628044	1448.706177	-411.498077	108.377983	1458.906738	-425.474365	84.783638	1751.259399	-542.723450	421.069061	1170.515991	-458.952637	-229.924698	1193.238403	-435.280151	372.845947	871.329956	-346.752197	-165.735397	888.658142	-426.411438	85.899948	1056.560791	559.066650	15.221496	898.751709	552.770935	213.371521
-452.506561	214.951431	956.515503	-434.223175	-47.725616	959.538635	-512.546143	236.284256	571.078491	-449.661926	-99.171371	578.828430	-525.708862	275.361206	86.980431	-528.100159	-133.029358	105.520111	-511.052887	311.062500	1441.580933	-428.404205	-97.594139	1448.788818	-411.511383	108.393806	1458.918457	-425.544495	84.802010	1751.265381	-542.736267	421.113800	1170.488037	-458.960754	-229.962143	1193.339478	-435.290314	372.903992	871.317932	-346.778809	-165.796890	888.745667	-426.441193	85.924850	1056.557495	559.028503	15.168859	898.756226	552.744263	213.302750
-452.501312	214.946930	956.505615	-434.218903	-47.743252	959.573120	-512.522156	236.303970	571.081482	-449.728149	-99.170128	578.846252	-525.756104	275.382324	86.993065	-528.121582	-133.041077	105.522102	-511.089966	311.055939	1441.546509	-428.429382	-97.572113	1448.842163	-411.527679	108.425003	1458.926880	-425.610046	84.855309	1751.263916	-542.731995	421.146240	1170.457764	-458.982269	-230.023773	1193.431030	-435.286072	372.958160	871.291870	-346.804535	-165.886993	888.807251	-426.444794	85.929672	1056.570923	558.982788	15.097680	898.758240	552.704407	213.245514
-452.489349	214.928986	956.515503	-434.188599	-47.745689	959.587952	-512.496521	236.288879	571.063416	-449.835815	-99.230614	578.892456	-525.747986	275.387421	86.991241	-528.179565	-133.037216	105.514999	-511.120422	311.087067	1441.550781	-428.445099	-97.541779	1448.923828	-411.545319	108.448982	1458.963135	-425.686523	84.892746	1751.288818	-542.733521	421.163483	1170.468384	-459.025269	-230.060944	1193.489258	-435.276642	372.967865	871.296448	-346.861023	-165.988632	888.869690	-426.441223	85.921478	1056.586182	558.971008	15.070284	898.755859	552.676331	213.222672
-452.516449	214.912598	956.529785	-434.198578	-47.745308	959.622559	-512.479248	236.298050	571.077026	-449.931183	-99.202614	578.906433	-525.749512	275.358521	87.004715	-528.241272	-133.053131	105.502052	-511.149200	311.119812	1441.584839	-428.481598	-97.502815	1448.982544	-411.558014	108.474495	1459.003662	-425.761902	84.951157	1751.314697	-542.738098	421.171875	1170.479614	-459.028137	-230.109238	1193.576294	-435.247498	373.001099	871.311890	-346.893250	-166.085602	888.935547	-426.474243	85.921364	1056.612915	558.931580	15.029764	898.781860	552.632324	213.174835
-452.532532	214.912766	956.542480	-434.207916	-47.745579	959.629822	-512.500305	236.308914	571.098267	-449.954651	-99.095787	578.917969	-525.768127	275.389709	87.040749	-528.150269	-133.018585	105.481735	-511.180450	311.120697	1441.597900	-428.474670	-97.508263	1449.043457	-411.574280	108.507408	1459.051392	-425.833496	84.980644	1751.319336	-542.739075	421.193573	1170.489380	-459.046448	-230.153946	1193.670532	-435.215118	373.043671	871.326172	-346.940216	-166.223450	888.995300	-426.479370	85.920212	1056.621582	558.915344	15.011429	898.794739	552.601624	213.115677
-452.579681	214.900909	956.555420	-434.258362	-47.708942	959.624695	-512.493225	236.348709	571.084106	-450.027588	-99.080475	578.921692	-525.792053	275.398224	87.052307	-528.156128	-133.037445	105.493210	-511.188293	311.144348	1441.634399	-428.494659	-97.466026	1449.091675	-411.609314	108.531296	1459.067505	-425.904480	85.031540	1751.326782	-542.720947	421.217682	1170.484863	-459.080688	-230.198944	1193.718018	-435.170929	373.071014	871.349670	-347.015228	-166.330597	889.039246	-426.526520	85.926178	1056.625366	558.943115	14.968940	898.805115	552.604065	213.104553
-452.595642	214.910400	956.559937	-434.315460	-47.694416	959.629456	-512.502197	236.388168	571.077148	-450.080963	-99.049446	578.910767	-525.808838	275.395874	87.029678	-528.189392	-133.023163	105.458382	-511.235077	311.174988	1441.636719	-428.527466	-97.454475	1449.147217	-411.629608	108.553589	1459.107300	-425.984741	85.080673	1751.347656	-542.710999	421.251160	1170.502930	-459.097565	-230.242264	1193.779419	-435.122040	373.078461	871.374817	-347.063263	-166.462524	889.070374	-426.556213	85.936096	1056.628906	558.990295	14.961787	898.805298	552.587585	213.068039
-452.589386	214.967743	956.568237	-434.311981	-47.697140	959.646790	-512.491760	236.389114	571.095947	-450.131256	-99.053337	578.915894	-525.800110	275.418457	87.040665	-528.162415	-133.003235	105.449005	-511.278015	311.213348	1441.631958	-428.523712	-97.420067	1449.194580	-411.631195	108.594093	1459.145874	-426.056030	85.136948	1751.354980	-542.700623	421.262817	1170.512695	-459.109009	-230.277939	1193.862793	-435.042145	373.121582	871.404907	-347.097473	-166.595795	889.118591	-426.555023	85.965851	1056.642334	558.978638	14.926242	898.793396	552.576904	213.027603
-452.578827	214.967300	956.582642	-434.286682	-47.697834	959.665039	-512.495117	236.405319	571.103821	-450.148895	-99.056084	578.943359	-525.778809	275.431580	87.037651	-528.165222	-133.004974	105.449371	-511.312164	311.231201	1441.673828	-428.554016	-97.388710	1449.230713	-411.660828	108.635704	1459.180054	-426.091827	85.179405	1751.419189	-542.664734	421.315002	1170.524170	-459.114227	-230.337479	1193.934204	-434.967285	373.118927	871.443726	-347.138855	-166.725876	889.162537	-426.549164	85.966858	1056.660645	559.007019	14.881970	898.808472	552.586304	212.995132
-452.599091	214.988571	956.594482	-434.336975	-47.642166	959.683105	-512.503723	236.426956	571.093262	-450.213074	-99.102722	578.936951	-525.783020	275.420197	87.019447	-528.174927	-133.029068	105.450615	-511.351593	311.267090	1441.694336	-428.557648	-97.337677	1449.282837	-411.681030	108.657585	1459.209595	-426.192017	85.235039	1751.392578	-542.641724	421.325714	1170.521240	-459.099487	-230.350143	1194.023071	-434.870148	373.136414	871.484924	-347.187134	-166.846878	889.223328	-426.590118	86.005661	1056.676636	559.012085	14.839182	898.800720	552.583191	212.947357
-452.605286	214.954102	956.587891	-434.318237	-47.661858	959.729614	-512.475281	236.389984	571.090271	-450.234497	-99.134285	578.958069	-525.752258	275.387268	87.016670	-528.200256	-133.038055	105.461845	-511.407898	311.295532	1441.703979	-428.562286	-97.293571	1449.324219	-411.689850	108.704193	1459.262207	-426.268829	85.288506	1751.414795	-542.611023	421.365967	1170.526489	-459.119232	-230.395859	1194.101807	-434.737213	373.143982	871.550232	-347.232574	-166.988556	889.257813	-426.596741	85.999359	1056.698242	559.057556	14.802227	898.800232	552.587463	212.902832
-452.625641	214.943909	956.617798	-434.349945	-47.646362	959.738281	-512.503296	236.401382	571.085693	-450.239594	-99.115730	578.979736	-525.774780	275.378540	87.026268	-528.196960	-133.031509	105.465698	-511.443604	311.324402	1441.739380	-428.583557	-97.239502	1449.374634	-411.723969	108.751251	1459.284302	-426.333862	85.303947	1751.476929	-542.584534	421.388733	1170.551025	-459.117493	-230.423676	1194.175659	-434.633148	373.163361	871.618469	-347.254730	-167.095932	889.307007	-426.623688	85.993477	1056.717896	559.067444	14.766183	898.804810	552.583496	212.854416
-452.667633	214.953125	956.594971	-434.389709	-47.614353	959.729675	-512.505920	236.418869	571.092163	-450.237518	-99.116989	578.959595	-525.761719	275.381073	87.053749	-528.221375	-133.035950	105.458794	-511.481384	311.347351	1441.744629	-428.594818	-97.203964	1449.426636	-411.735962	108.786453	1459.310913	-426.432037	85.392845	1751.440063	-542.546570	421.431122	1170.576904	-459.128815	-230.471146	1194.236816	-434.506927	373.141663	871.658447	-347.289612	-167.219345	889.334717	-426.663635	86.019821	1056.701904	559.034546	14.645574	898.824280	552.557373	212.795563
-452.687500	214.937485	956.585449	-434.392456	-47.619755	959.725586	-512.524841	236.426590	571.089905	-450.243896	-99.096687	578.955750	-525.760742	275.372986	87.054710	-528.225342	-133.039322	105.457970	-511.532837	311.363678	1441.767578	-428.622864	-97.162964	1449.450195	-411.760956	108.813057	1459.335083	-426.514832	85.447113	1751.428345	-542.521973	421.470703	1170.585205	-459.125214	-230.500168	1194.306396	-434.372253	373.126648	871.726746	-347.315887	-167.370651	889.355469	-426.676910	86.012405	1056.695313	559.049133	14.630814	898.828186	552.541321	212.748611
-452.661255	214.974854	956.591309	-434.389618	-47.621716	959.737305	-512.518005	236.428726	571.107056	-450.263672	-99.116905	578.977356	-525.762573	275.367950	87.028648	-528.253845	-133.045319	105.455109	-511.555023	311.410614	1441.769653	-428.617981	-97.133690	1449.484741	-411.780121	108.850327	1459.351196	-426.582458	85.495720	1751.435791	-542.479370	421.493500	1170.572144	-459.117523	-230.542633	1194.372314	-434.230743	373.134766	871.771484	-347.317627	-167.495773	889.394104	-426.675995	86.029526	1056.706421	559.053772	14.596210	898.829346	552.526367	212.710983
-452.682678	215.012161	956.589722	-434.420074	-47.604900	959.720154	-512.533142	236.442474	571.112793	-450.264587	-99.045937	578.945618	-525.772705	275.369537	87.029533	-528.224304	-133.029373	105.442848	-511.603027	311.432312	1441.772705	-428.655029	-97.089050	1449.507568	-411.805756	108.906380	1459.356567	-426.648987	85.547821	1751.441772	-542.422180	421.523163	1170.531372	-459.113495	-230.561356	1194.412842	-434.070587	373.148254	871.812500	-347.312744	-167.608047	889.422058	-426.704376	86.049828	1056.697632	559.081787	14.600435	898.815430	552.526672	212.671005
-452.684906	215.019424	956.577026	-434.426208	-47.555927	959.714233	-512.561523	236.469559	571.082031	-450.296234	-99.094795	578.949158	-525.771118	275.354645	87.016708	-528.220642	-133.041245	105.448021	-511.626190	311.463959	1441.765747	-428.677094	-97.047661	1449.532593	-411.813538	108.925064	1459.361816	-426.721924	85.604088	1751.434448	-542.361328	421.586670	1170.527466	-459.112366	-230.561935	1194.443604	-433.912262	373.124969	871.846191	-347.301880	-167.732208	889.445190	-426.710541	86.080482	1056.688721	559.062256	14.515004	898.826660	552.527344	212.611557
-452.703461	215.024567	956.552429	-434.436615	-47.583942	959.741577	-512.554993	236.481415	571.056519	-450.319733	-99.136696	578.957153	-525.763306	275.366333	87.008804	-528.205811	-133.033554	105.448410	-511.665833	311.504059	1441.759033	-428.706665	-96.997406	1449.542725	-411.842255	108.980621	1459.366821	-426.781647	85.660049	1751.437988	-542.304810	421.625580	1170.508057	-459.116150	-230.567749	1194.488281	-433.734680	373.108673	871.853699	-347.313965	-167.834457	889.475952	-426.734558	86.088081	1056.691162	559.084290	14.494268	898.832397	552.525146	212.585358
-452.699951	215.019836	956.542175	-434.419312	-47.595547	959.761536	-512.529968	236.468658	571.053040	-450.325165	-99.081314	578.958984	-525.756775	275.366333	87.007050	-528.195923	-133.029587	105.454254	-511.682953	311.548828	1441.754761	-428.755829	-96.951271	1449.557739	-411.856415	109.021477	1459.369019	-426.852051	85.705666	1751.443115	-542.250183	421.652740	1170.467041	-459.104767	-230.611481	1194.543579	-433.570496	373.130524	871.882996	-347.279785	-167.924896	889.498840	-426.728973	86.091766	1056.696533	559.085754	14.487413	898.825623	552.537354	212.555588
-452.682343	215.043930	956.537537	-434.404327	-47.582748	959.744690	-512.502258	236.464676	571.049744	-450.298187	-99.058342	578.987732	-525.759399	275.381714	86.974609	-528.143982	-132.998230	105.446793	-511.692902	311.577881	1441.739258	-428.775604	-96.916458	1449.586914	-411.870789	109.045876	1459.387817	-426.915741	85.756310	1751.445801	-542.183655	421.688995	1170.439697	-459.123413	-230.610916	1194.563354	-433.407806	373.101318	871.908875	-347.253601	-168.051941	889.525269	-426.709473	86.105598	1056.685425	559.098816	14.461857	898.854248	552.514648	212.511795
-452.696960	215.023788	956.529663	-434.398163	-47.611214	959.792175	-512.529541	236.509201	571.050171	-450.315826	-99.036301	578.968933	-525.778748	275.388794	86.985497	-528.159424	-132.991364	105.464241	-511.708771	311.609924	1441.738037	-428.819153	-96.873466	1449.613159	-411.887207	109.074112	1459.383179	-426.987915	85.803047	1751.449463	-542.120667	421.726501	1170.435059	-459.100494	-230.625702	1194.613159	-433.235016	373.094757	871.937744	-347.235138	-168.142456	889.558838	-426.728607	86.102287	1056.707275	559.495728	14.843812	898.924072	552.614624	212.573792
-452.686676	215.027969	956.515503	-434.392487	-47.616112	959.791199	-512.514832	236.539063	571.040771	-450.350006	-99.070663	578.980408	-525.757935	275.370453	86.973206	-528.202820	-133.011185	105.480194	-511.742493	311.624908	1441.715210	-428.855927	-96.845680	1449.627319	-411.894501	109.091072	1459.386230	-427.052216	85.847321	1751.454224	-542.055786	421.754059	1170.411743	-459.107971	-230.617874	1194.651733	-433.058136	373.045044	871.954224	-347.188904	-168.202972	889.590759	-426.723877	86.106293	1056.700195	559.122681	14.427301	898.860474	552.563171	212.438492
-452.695404	215.036285	956.517578	-434.421539	-47.567772	959.781067	-512.481384	236.560898	571.054199	-450.348358	-99.070023	578.976135	-525.741150	275.349396	86.973915	-528.205933	-133.020706	105.456993	-511.763641	311.651154	1441.707886	-428.892426	-96.820534	1449.637451	-411.913483	109.133690	1459.383301	-427.128357	85.897202	1751.462646	-541.991821	421.765259	1170.397217	-459.113922	-230.617737	1194.651245	-432.902954	373.027161	871.953979	-347.160797	-168.292694	889.618042	-426.749298	86.128647	1056.697388	559.066589	14.358506	898.868958	552.547302	212.367599
-452.699860	215.053177	956.518616	-434.447144	-47.558350	959.796814	-512.461914	236.588943	571.045654	-450.365509	-99.100761	578.976318	-525.751648	275.350922	86.977036	-528.219177	-133.027924	105.460907	-511.793854	311.684448	1441.696899	-428.930389	-96.789803	1449.660278	-411.911957	109.160820	1459.386108	-427.186890	85.947411	1751.471924	-541.934631	421.805359	1170.367676	-459.121979	-230.622437	1194.723511	-432.782379	373.015259	871.947510	-347.143097	-168.342300	889.661011	-426.775726	86.145142	1056.707642	559.105835	14.349012	898.888000	552.580139	212.321472
-452.687744	215.107773	956.510071	-434.436371	-47.557480	959.790283	-512.431824	236.648148	571.047180	-450.330139	-99.027199	578.986877	-525.774231	275.364807	86.984444	-528.204468	-133.020279	105.476830	-511.783234	311.727295	1441.713867	-428.967712	-96.763268	1449.674561	-411.926453	109.170715	1459.386475	-427.254517	85.990280	1751.474121	-541.864624	421.809052	1170.339111	-459.129059	-230.611618	1194.762573	-432.641235	373.015686	871.932068	-347.135864	-168.401947	889.692444	-426.774139	86.172371	1056.701782	559.149902	14.351873	898.881531	552.630554	212.285858
-452.688721	215.121262	956.492920	-434.441406	-47.563667	959.792175	-512.385010	236.680313	571.014771	-450.299347	-98.986542	578.967529	-525.725891	275.338257	86.965988	-528.155518	-132.993195	105.442467	-511.784607	311.737579	1441.701660	-428.979858	-96.758728	1449.708496	-411.918732	109.229141	1459.388794	-427.312408	86.035591	1751.482910	-541.785217	421.815033	1170.320923	-459.135437	-230.602661	1194.778198	-432.510010	373.027557	871.943787	-347.099030	-168.429337	889.712158	-426.770630	86.183189	1056.692871	559.174500	14.362266	898.908630	552.662659	212.260681
-452.684265	215.124252	956.487610	-434.434052	-47.554237	959.778015	-512.318237	236.711273	570.996216	-450.299713	-98.985031	578.962097	-525.747192	275.341187	86.969833	-528.133179	-132.981979	105.472916	-511.779907	311.771606	1441.696777	-429.018005	-96.729919	1449.720459	-411.929718	109.239540	1459.377441	-427.382233	86.068909	1751.498779	-541.713806	421.846649	1170.308838	-459.158539	-230.584473	1194.780273	-432.394501	373.015991	871.944824	-347.058411	-168.441803	889.735291	-426.756287	86.186897	1056.681763	559.172363	14.334455	898.906494	552.681824	212.257446
-452.667236	215.184525	956.472473	-434.438782	-47.553452	959.766785	-512.265991	236.725067	570.988159	-450.259186	-98.968788	578.976379	-525.706970	275.316589	86.962524	-528.105774	-132.970993	105.463051	-511.785187	311.791382	1441.660645	-429.061462	-96.703995	1449.725098	-411.948547	109.243385	1459.355713	-427.408264	86.102745	1751.545288	-541.655884	421.838898	1170.278442	-459.181671	-230.569580	1194.779053	-432.284546	373.020477	871.940063	-347.039978	-168.471252	889.779602	-426.756653	86.216515	1056.669678	559.286682	14.190383	898.918518	552.934082	211.712616
-452.692780	215.172318	956.459412	-434.467926	-47.500072	959.730591	-512.262512	236.753555	570.990784	-450.253265	-98.967674	578.961182	-525.686096	275.290955	86.974457	-528.119568	-132.968384	105.469978	-511.785645	311.817627	1441.649902	-429.097443	-96.693771	1449.729248	-411.962250	109.259834	1459.354126	-427.485229	86.136833	1751.506592	-541.592896	421.821259	1170.236328	-459.205566	-230.559738	1194.796387	-432.188202	373.036194	871.934204	-347.008606	-168.462952	889.789673	-426.773193	86.229523	1056.643433	559.321167	14.164349	898.894897	553.011414	211.665451
-452.640839	215.235382	956.458496	-434.462952	-47.481804	959.727783	-512.244568	236.735825	570.991882	-450.264740	-98.933144	578.940063	-525.650208	275.225616	86.958282	-528.138489	-132.980515	105.471199	-511.793976	311.846008	1441.628540	-429.127411	-96.677582	1449.727539	-411.976593	109.265823	1459.355347	-427.533813	86.170692	1751.520996	-541.541809	421.825958	1170.221436	-459.213501	-230.516800	1194.781372	-432.090851	373.062592	871.929871	-346.983185	-168.440506	889.812378	-426.743988	86.266106	1056.641602	559.312683	14.115763	898.901733	553.049927	211.642105
-452.676514	215.239487	956.428162	-434.536011	-47.485279	959.715881	-512.216919	236.694839	570.977722	-450.272217	-98.945496	578.930115	-525.609009	275.225739	86.949745	-528.157227	-132.994156	105.458122	-511.796448	311.890137	1441.610229	-429.183350	-96.651688	1449.730957	-411.992279	109.284660	1459.340210	-427.580627	86.202225	1751.520752	-541.489197	421.832611	1170.163940	-459.232513	-230.522537	1194.777954	-431.996490	373.049347	871.908203	-346.949951	-168.419174	889.819214	-426.789276	86.271477	1056.618774	559.230103	14.266256	898.885742	552.863159	212.156052
-452.662415	215.234848	956.414063	-434.514740	-47.540783	959.730896	-512.236267	236.675201	570.988037	-450.304016	-98.989830	578.968628	-525.609131	275.171539	86.940742	-528.174866	-132.985596	105.474358	-511.819794	311.894684	1441.558594	-429.222168	-96.635078	1449.728149	-412.018799	109.320137	1459.331055	-427.630859	86.234642	1751.511475	-541.441040	421.839813	1170.092773	-459.246643	-230.518265	1194.781860	-431.936981	373.073853	871.853638	-346.947601	-168.403564	889.818970	-426.777679	86.251923	1056.619995	559.271484	14.245292	898.871338	552.907410	212.157104
-452.604187	215.281631	956.407349	-434.499573	-47.532394	959.730774	-512.233643	236.653625	570.989197	-450.349213	-98.955528	578.978760	-525.590515	275.143707	86.929390	-528.193909	-132.986465	105.463303	-511.820618	311.946045	1441.520874	-429.255432	-96.602264	1449.727783	-412.065613	109.341904	1459.311157	-427.683105	86.266678	1751.513916	-541.395874	421.823090	1170.038330	-459.260895	-230.469666	1194.760254	-431.863342	373.083618	871.832458	-346.923309	-168.351273	889.832336	-426.744659	86.278625	1056.617188	559.304443	14.280202	898.892273	552.956177	212.163864
-452.560120	215.308090	956.392456	-434.490875	-47.524227	959.725586	-512.248962	236.577866	570.979309	-450.329163	-98.883507	578.964905	-525.584717	275.128937	86.944099	-528.180115	-132.974533	105.443382	-511.844635	311.960571	1441.476807	-429.337219	-96.588715	1449.704102	-412.116974	109.353897	1459.299316	-427.726532	86.299751	1751.528076	-541.365906	421.866058	1170.012939	-459.283966	-230.419464	1194.743042	-431.876984	373.130402	871.725220	-346.913055	-168.291824	889.824158	-426.721649	86.296906	1056.607788	559.293396	14.272026	898.883057	552.977844	212.145691
-452.533203	215.344803	956.399414	-434.487701	-47.521534	959.743652	-512.310059	236.552139	571.018188	-450.330139	-98.880058	578.986206	-525.554260	275.099701	86.949158	-528.178711	-132.979721	105.437660	-511.855682	312.001434	1441.466187	-429.393158	-96.576828	1449.697876	-412.130951	109.360405	1459.298828	-427.780914	86.333069	1751.540771	-541.329285	421.846405	1169.949341	-459.304535	-230.362350	1194.709106	-431.737152	373.018951	871.809570	-346.880402	-168.221619	889.797852	-426.707886	86.318871	1056.620361	559.316956	14.259743	898.888428	553.029419	212.143799
-452.489258	215.338806	956.402710	-434.488098	-47.511086	959.749817	-512.360657	236.535294	571.078857	-450.386963	-98.855721	578.996155	-525.584839	275.090240	86.974091	-528.211243	-132.974625	105.448166	-511.862183	312.022095	1441.435913	-429.455383	-96.551964	1449.677124	-412.178162	109.378677	1459.283936	-427.817993	86.364075	1751.549805	-541.305298	421.835327	1169.933472	-459.318481	-230.327881	1194.657227	-431.678986	373.005341	871.804077	-346.859070	-168.127686	889.801331	-426.678101	86.320030	1056.623779	559.384583	14.277507	898.916687	553.057922	212.134659
-452.478607	215.362259	956.412354	-434.507141	-47.501499	959.739624	-512.448608	236.534073	571.086914	-450.401733	-98.806221	578.969666	-525.573669	275.094360	86.954170	-528.165039	-132.925186	105.421532	-511.857391	312.053497	1441.409424	-429.484863	-96.536728	1449.638550	-412.218262	109.384430	1459.263184	-427.863922	86.383255	1751.547607	-541.287720	421.825836	1169.884521	-459.347931	-230.288086	1194.627686	-431.661926	373.006775	871.750793	-346.850952	-168.075333	889.767883	-426.674408	86.327599	1056.622437	559.400635	14.248823	898.883301	553.137695	212.125381
-452.414490	215.396439	956.425110	-434.519226	-47.473698	959.723206	-512.560791	236.557922	571.135925	-450.441956	-98.882355	578.975403	-525.645020	275.139496	86.974060	-528.199402	-132.948578	105.426239	-511.896027	312.068390	1441.366943	-429.553131	-96.532417	1449.627563	-412.256592	109.408455	1459.235840	-427.915009	86.443741	1751.554688	-541.284363	421.841034	1169.832275	-459.372864	-230.210236	1194.588379	-431.630615	372.943756	871.741760	-346.847107	-167.996017	889.745361	-426.639160	86.343338	1056.619385	559.447937	14.279350	898.868042	553.183289	212.121658
-452.392883	215.407593	956.427124	-434.512177	-47.534122	959.762878	-512.606384	236.559937	571.140320	-450.503723	-98.874901	578.986694	-525.639832	275.199036	86.939369	-528.240295	-132.970123	105.454391	-511.903290	312.086304	1441.337891	-429.623077	-96.520401	1449.604370	-412.300293	109.415939	1459.223755	-427.953827	86.447929	1751.559204	-541.290894	421.845215	1169.802612	-459.423981	-230.147629	1194.537476	-431.631378	372.940979	871.696350	-346.815979	-167.875504	889.742493	-426.627258	86.331070	1056.640259	559.477600	14.279019	898.840332	553.244873	212.130463
-452.396057	215.393631	956.436584	-434.556610	-47.515919	959.763611	-512.698303	236.652985	571.172791	-450.542297	-98.844963	578.994873	-525.707336	275.249146	86.959946	-528.225037	-132.967422	105.459198	-511.895630	312.080902	1441.320801	-429.658142	-96.546616	1449.602173	-412.356964	109.426132	1459.218994	-428.003632	86.484718	1751.572388	-541.315674	421.813477	1169.773560	-459.500793	-230.026138	1194.517334	-431.622986	372.897980	871.683044	-346.837555	-167.743042	889.721436	-426.632477	86.328789	1056.642334	559.491150	14.298065	898.845337	553.252869	212.157623
-452.386810	215.362152	956.445862	-434.489990	-47.540821	959.811401	-512.712402	236.631577	571.182007	-450.608704	-98.812569	579.025146	-525.684875	275.292084	86.931541	-528.156860	-132.946396	105.422363	-511.895599	312.107574	1441.315796	-429.732452	-96.535767	1449.596313	-412.376007	109.443443	1459.215820	-428.060364	86.534058	1751.611084	-541.330017	421.800018	1169.756836	-459.560120	-229.929047	1194.495117	-431.634399	372.824066	871.673218	-346.839325	-167.639038	889.715088	-426.605164	86.318062	1056.672241	559.514709	14.289789	898.858704	553.292725	212.135620
-452.394684	215.385071	956.467590	-434.536316	-47.519478	959.817688	-512.804321	236.668625	571.224731	-450.675476	-98.813530	579.060486	-525.752014	275.344849	86.939659	-528.203674	-132.959534	105.423386	-511.999023	312.011230	1441.177490	-429.781281	-96.527840	1449.608521	-412.389313	109.442963	1459.224976	-428.102844	86.550293	1751.646729	-541.367798	421.814972	1169.740112	-459.633728	-229.815475	1194.475708	-431.645966	372.785858	871.690979	-346.867310	-167.493637	889.742249	-426.609161	86.333450	1056.682495	559.501587	14.279032	898.883667	553.300964	212.143875
-452.383850	215.398453	956.516296	-434.537811	-47.498085	959.822449	-512.729248	236.589630	571.224548	-450.712128	-98.833443	579.090271	-525.670593	275.353516	86.956795	-528.215210	-132.958633	105.431145	-511.997009	312.030121	1441.173584	-429.828033	-96.542976	1449.616821	-412.433563	109.428009	1459.237305	-428.155548	86.566551	1751.682007	-541.381653	421.801270	1169.724976	-459.730133	-229.725861	1194.438721	-431.670959	372.705994	871.685120	-346.881531	-167.376022	889.721802	-426.603271	86.333740	1056.709351	559.557251	14.345243	898.885864	553.345520	212.158401
-452.429535	215.415222	956.514771	-434.555878	-47.510891	959.832336	-512.836731	236.631195	571.253235	-450.395996	-98.189346	579.004944	-525.743774	275.404938	86.960358	-527.902588	-132.791092	105.330620	-511.994293	312.021088	1441.170532	-429.895081	-96.538063	1449.604492	-412.441071	109.430145	1459.255005	-428.184021	86.606277	1751.712158	-541.396423	421.772095	1169.729492	-459.757904	-229.728394	1194.452881	-431.710022	372.655243	871.670044	-346.915802	-167.240280	889.739807	-426.620697	86.342453	1056.710938	559.565002	14.345860	898.886353	553.379211	212.144379
-452.451904	215.463562	956.542175	-434.590637	-47.435375	959.787292	-513.092651	236.816711	571.314331	-450.723907	-98.740013	579.092041	-525.858521	275.452820	86.970078	-528.182007	-132.937607	105.400391	-511.998718	312.020050	1441.170410	-429.939667	-96.551765	1449.616455	-412.442627	109.432762	1459.253784	-428.222046	86.628716	1751.731201	-541.430908	421.769104	1169.732178	-459.834991	-229.634247	1194.422119	-431.752380	372.599945	871.686096	-346.947083	-167.053802	889.752502	-426.626923	86.378159	1056.698975	559.561584	14.354554	898.890015	553.407898	212.171890
-452.517670	215.491287	956.537231	-434.648285	-47.425098	959.777771	-513.211914	236.851471	571.337097	-450.814484	-98.817787	579.086365	-525.938110	275.498199	86.975388	-528.236511	-132.966827	105.413368	-512.014465	312.016083	1441.152710	-429.966827	-96.572449	1449.609009	-412.451965	109.430939	1459.260620	-428.264160	86.664299	1751.762451	-541.452271	421.748047	1169.727417	-459.972534	-229.550018	1194.388184	-431.824829	372.564362	871.658630	-347.014618	-166.885223	889.744080	-426.671051	86.396957	1056.688721	559.577209	14.357025	898.870789	553.436951	212.199677
-452.566162	215.546738	956.555054	-434.683472	-47.424671	959.770264	-513.306885	236.865524	571.363281	-450.881104	-98.810646	579.109253	-525.943176	275.524689	86.975006	-528.241272	-132.969391	105.410957	-512.004272	312.007355	1441.153564	-430.018829	-96.582672	1449.610596	-412.454956	109.423225	1459.268555	-428.310242	86.669907	1751.784790	-541.477539	421.744629	1169.722900	-460.061005	-229.487366	1194.364014	-431.886353	372.532745	871.652222	-347.093414	-166.711182	889.750427	-426.693909	86.417023	1056.690796	559.558960	14.359651	898.864990	553.442139	212.195984
-452.650909	215.539383	956.541870	-434.719208	-47.445282	959.757141	-513.378174	236.818344	571.375122	-450.910400	-98.740799	579.104858	-525.947510	275.543732	86.978195	-528.202332	-132.944443	105.398270	-511.886047	312.110168	1441.319946	-430.035065	-96.596329	1449.620605	-412.478210	109.395393	1459.255981	-428.325073	86.639648	1751.866089	-541.491882	421.685913	1169.761108	-460.146576	-229.448059	1194.359009	-431.961548	372.460327	871.661560	-347.182800	-166.544601	889.762756	-426.738403	86.407143	1056.674805	559.568420	14.379871	898.871887	553.486328	212.178284
-452.706329	215.570267	956.587952	-434.737274	-47.443535	959.770569	-513.489380	236.774628	571.389954	-451.038055	-98.704468	579.159119	-525.982666	275.534149	86.963257	-528.354004	-132.987045	105.401901	-511.904846	312.103638	1441.309814	-430.051819	-96.598793	1449.627563	-412.474365	109.371086	1459.260864	-428.387085	86.689537	1751.834229	-541.530212	421.664886	1169.756714	-460.246124	-229.361679	1194.311035	-432.034546	372.418488	871.668945	-347.267090	-166.380768	889.741028	-426.763519	86.414139	1056.702759	559.596497	14.423630	898.901794	553.497925	212.201080
-452.765045	215.589828	956.591614	-434.786530	-47.435047	959.764343	-513.604065	236.776352	571.423706	-451.174652	-98.655685	579.173523	-526.016357	275.580536	86.978989	-528.270203	-132.961914	105.374580	-511.877197	312.094788	1441.303589	-430.059265	-96.634056	1449.625122	-412.491760	109.362961	1459.259521	-428.416565	86.700584	1751.863647	-541.559998	421.610870	1169.743652	-460.311615	-229.351349	1194.285034	-432.127686	372.358307	871.633423	-347.408264	-166.204208	889.728149	-426.804138	86.425850	1056.699341	559.630310	14.465129	898.904663	553.539063	212.207626
-452.877869	215.615387	956.593323	-434.861511	-47.398357	959.740845	-513.737976	236.773178	571.426758	-451.369904	-98.650208	579.241089	-526.035828	275.584198	86.978294	-528.340820	-132.970505	105.339729	-512.017822	311.981812	1441.143311	-430.070251	-96.637207	1449.586914	-412.494965	109.352631	1459.245483	-428.445618	86.709343	1751.892578	-541.612610	421.620972	1169.727661	-460.348999	-229.319580	1194.285156	-432.207977	372.318542	871.611511	-347.532196	-166.009979	889.696533	-426.863495	86.452377	1056.682617	559.606018	14.485911	898.891724	553.558533	212.244034
-452.955963	215.650833	956.595215	-434.894836	-47.385628	959.727783	-513.834412	236.765106	571.461487	-451.515045	-98.627792	579.274170	-526.073303	275.573914	86.968575	-528.401855	-133.006104	105.350266	-512.042480	311.953949	1441.125488	-430.069763	-96.636086	1449.551636	-412.496246	109.341881	1459.242188	-428.453918	86.710312	1751.908691	-541.647766	421.572327	1169.698608	-460.505859	-229.160019	1194.150635	-432.296936	372.263000	871.579163	-347.643677	-165.807404	889.633911	-426.909027	86.474220	1056.675293	559.721680	14.374681	898.900757	553.835693	211.730453
-453.047974	215.691925	956.619507	-434.935425	-47.344437	959.717957	-513.935669	236.745056	571.481995	-451.615112	-98.549988	579.289124	-526.049744	275.608826	86.986481	-528.493408	-133.021301	105.333252	-512.072571	311.958893	1441.119263	-430.045044	-96.653419	1449.524048	-412.501678	109.339569	1459.221680	-428.458832	86.702873	1751.945557	-541.713928	421.534485	1169.686646	-460.567200	-229.108276	1194.106201	-432.398071	372.216339	871.554138	-347.776703	-165.640366	889.579529	-426.961517	86.506851	1056.680298	559.647400	14.540587	898.890808	553.641235	212.257706
-453.144867	215.693542	956.627075	-434.996490	-47.341549	959.714111	-514.056885	236.724411	571.488464	-451.762604	-98.562828	579.307129	-526.063477	275.614563	86.978340	-528.473328	-133.039276	105.283546	-512.103821	311.945526	1441.109619	-430.033386	-96.662262	1449.486694	-412.497009	109.335800	1459.221069	-428.464233	86.692696	1751.960327	-541.776123	421.472290	1169.680908	-460.579651	-229.106445	1194.080322	-432.502563	372.160126	871.553589	-347.900818	-165.500961	889.532593	-427.021332	86.508438	1056.678833	559.663330	14.572093	898.902710	553.672424	212.328400
-453.238220	215.739212	956.652893	-435.024567	-47.301083	959.720520	-514.198975	236.766785	571.539795	-451.824066	-98.519989	579.328735	-526.099731	275.597656	86.990883	-528.506165	-133.053085	105.274162	-512.151001	311.944244	1441.156616	-429.996979	-96.664276	1449.445068	-412.507935	109.336792	1459.217407	-428.452728	86.679749	1751.987549	-541.848267	421.394470	1169.675903	-460.593628	-229.087509	1194.025146	-432.619415	372.080811	871.534546	-348.044495	-165.349869	889.469666	-427.067413	86.549431	1056.692505	559.691589	14.601233	898.904419	553.695129	212.328308
-453.350861	215.726791	956.675842	-435.068085	-47.312187	959.752686	-514.274719	236.767349	571.523804	-451.905121	-98.575134	579.336670	-526.126648	275.633942	86.975166	-528.559937	-133.072205	105.273209	-512.062561	312.021423	1441.333740	-429.968079	-96.660645	1449.394775	-412.509186	109.346329	1459.219238	-428.425262	86.669411	1752.009766	-541.920776	421.264709	1169.700806	-460.596924	-229.052383	1193.993286	-432.725067	372.000244	871.522217	-348.193512	-165.213379	889.388245	-427.138031	86.546104	1056.718506	559.706299	14.653925	898.897583	553.715637	212.355148
-453.463928	215.745285	956.684082	-435.168243	-47.253426	959.713501	-514.185303	236.592575	571.499268	-451.969269	-98.633888	579.350647	-526.012451	275.632294	86.935837	-528.909790	-133.286804	105.433556	-512.115784	312.043976	1441.329224	-429.924683	-96.641518	1449.364258	-412.505371	109.342049	1459.197998	-428.393951	86.646957	1752.032715	-542.015320	421.177338	1169.699951	-460.618988	-229.011337	1193.960571	-432.857910	371.967957	871.493591	-348.333344	-165.085861	889.312866	-427.214294	86.570221	1056.698120	559.667297	14.633417	898.907349	553.742859	212.331360
-453.561066	215.731277	956.680237	-435.188141	-47.231934	959.747253	-514.264099	236.592834	571.482727	-452.030670	-98.641953	579.359192	-526.029419	275.668518	86.932487	-528.602417	-133.120926	105.303299	-512.169739	312.023102	1441.344727	-429.890533	-96.637245	1449.327637	-412.480713	109.348236	1459.183960	-428.362518	86.624390	1752.042358	-542.123291	421.122162	1169.724976	-460.626465	-228.991455	1193.910645	-433.065399	371.931885	871.390503	-348.476471	-164.984299	889.245605	-427.264160	86.593956	1056.711060	559.697205	14.687468	898.899719	553.765625	212.344040
-453.676025	215.757523	956.666321	-435.261688	-47.255013	959.765259	-514.364441	236.640671	571.503418	-452.061432	-98.687950	579.388977	-526.022278	275.680695	86.926590	-528.627686	-133.152527	105.293861	-512.199524	311.988281	1441.348755	-429.830353	-96.652611	1449.286499	-412.488953	109.370224	1459.171753	-428.306091	86.606514	1752.048706	-542.242065	421.010498	1169.717529	-460.663177	-228.932953	1193.840454	-433.174652	371.852448	871.413757	-348.617981	-164.868759	889.143494	-427.337738	86.611168	1056.709229	559.697388	14.702234	898.895508	553.766663	212.421158
-453.796814	215.799149	956.665344	-435.363770	-47.202141	959.723816	-514.495117	236.658981	571.506226	-452.151581	-98.734093	579.373840	-526.050232	275.723358	86.900780	-528.985413	-133.370377	105.443901	-512.282776	311.954071	1441.342285	-429.769379	-96.659523	1449.231689	-412.487488	109.377594	1459.145630	-428.244171	86.586487	1752.054321	-542.377258	420.951202	1169.712524	-460.677917	-228.885803	1193.799927	-433.299713	371.758392	871.421936	-348.757324	-164.757660	889.039429	-427.425232	86.646187	1056.684082	559.693237	14.717517	898.897278	553.783936	212.442200
-453.875000	215.812286	956.666870	-435.388763	-47.214779	959.727173	-514.615234	236.702332	571.545105	-452.256775	-98.784805	579.410034	-526.104919	275.718231	86.915947	-529.078552	-133.423218	105.480530	-512.368225	311.964478	1441.372314	-429.717407	-96.641121	1449.193481	-412.471313	109.386642	1459.116333	-428.168457	86.570015	1752.057007	-542.528503	420.873932	1169.717041	-460.707672	-228.840561	1193.726074	-433.402740	371.641418	871.424805	-348.897217	-164.685760	888.929993	-427.465057	86.651192	1056.684448	559.750671	14.779290	898.892151	553.813477	212.466141
-453.992004	215.866302	956.647766	-435.472198	-47.182972	959.714417	-514.749084	236.685272	571.536743	-452.272949	-98.701591	579.384644	-526.097534	275.750854	86.880440	-529.076416	-133.409012	105.443748	-512.413452	311.938782	1441.386597	-429.649323	-96.643456	1449.145020	-412.494293	109.382866	1459.076172	-428.102051	86.534363	1752.050049	-542.676880	420.795471	1169.706055	-460.705872	-228.748123	1193.680054	-433.515686	371.503296	871.479492	-349.028259	-164.586761	888.829529	-427.554169	86.699226	1056.666382	559.755615	14.783641	898.896179	553.819153	212.490585
-454.111786	215.839264	956.640015	-435.536987	-47.188633	959.705627	-514.878540	236.670807	571.554749	-452.377014	-98.754860	579.412292	-526.106140	275.756805	86.901001	-529.153809	-133.441925	105.476265	-512.481750	311.906799	1441.394531	-429.589142	-96.661461	1449.091553	-412.488647	109.400826	1459.042847	-428.010071	86.505844	1752.045410	-542.845703	420.724670	1169.712280	-460.729004	-228.694321	1193.583984	-433.672241	371.410675	871.480347	-349.129120	-164.506058	888.714111	-427.629517	86.687431	1056.655029	559.757263	14.815046	898.907410	553.833984	212.505020
-454.188751	215.884277	956.640198	-435.572052	-47.204449	959.695251	-515.217468	236.831772	571.616150	-452.475342	-98.754478	579.416931	-526.267090	275.797455	86.901108	-529.094849	-133.427795	105.398254	-512.540405	311.858551	1441.381714	-429.509979	-96.694572	1449.018555	-412.500824	109.381378	1459.000488	-427.903717	86.470848	1752.081543	-543.007690	420.667297	1169.703369	-460.720886	-228.643372	1193.503540	-433.843872	371.297607	871.496948	-349.224304	-164.445267	888.586426	-427.675568	86.700943	1056.648315	559.752563	14.811409	898.919678	553.833069	212.500549
-454.286041	215.952606	956.653931	-435.597290	-47.156723	959.662109	-515.362732	236.825897	571.632446	-452.554688	-98.744316	579.413574	-526.259521	275.802521	86.879501	-529.088074	-133.422409	105.386101	-512.634460	311.809753	1441.370361	-429.450195	-96.688210	1448.923096	-412.508057	109.383034	1458.976318	-427.809082	86.437714	1752.068604	-543.144409	420.620575	1169.692505	-460.698730	-228.579971	1193.414063	-434.005463	371.201538	871.473938	-349.323639	-164.356796	888.441345	-427.726715	86.746666	1056.637085	559.767456	14.848044	898.917786	553.830505	212.514969
-454.405548	215.925858	956.647095	-435.661407	-47.162308	959.653748	-515.479492	236.813461	571.644409	-452.562378	-98.644142	579.400452	-526.246582	275.788513	86.885910	-529.105042	-133.405792	105.358452	-512.690430	311.793304	1441.370850	-429.387909	-96.706619	1448.836548	-412.506470	109.387894	1458.923340	-427.743347	86.415932	1752.005249	-543.297607	420.559967	1169.675537	-460.664063	-228.547256	1193.302368	-434.202820	371.127808	871.482483	-349.402100	-164.298721	888.331299	-427.801331	86.734901	1056.626343	559.747986	14.865992	898.928040	553.814331	212.527832
-454.542236	215.945053	956.634583	-435.711456	-47.143867	959.639771	-515.619873	236.808594	571.646606	-452.614746	-98.661308	579.427612	-526.235291	275.771454	86.877213	-529.163208	-133.431519	105.391479	-512.798767	311.781158	1441.369995	-429.328308	-96.712631	1448.768311	-412.531342	109.374931	1458.876221	-427.645874	86.391396	1751.966064	-543.482605	420.510864	1169.692139	-460.648651	-228.506256	1193.183228	-434.412231	371.078888	871.435730	-349.468506	-164.256500	888.192810	-427.878815	86.759964	1056.610229	559.762085	14.870750	898.924316	553.824036	212.538391
-454.675751	215.918930	956.648132	-435.740112	-47.171391	959.647705	-515.702026	236.752075	571.633301	-452.618652	-98.613663	579.403748	-526.203857	275.775604	86.850052	-529.161072	-133.444382	105.406189	-512.885437	311.737549	1441.384277	-429.314880	-96.722069	1448.679077	-412.548401	109.365112	1458.850342	-427.554932	86.363365	1751.949585	-543.663208	420.462067	1169.715454	-460.603546	-228.469772	1193.092896	-434.623566	371.003296	871.437927	-349.535797	-164.193542	888.097351	-427.949463	86.738625	1056.619019	559.820557	14.742646	898.940613	554.022827	212.033966
-454.803741	215.960846	956.679504	-435.807587	-47.134018	959.618835	-515.828186	236.711258	571.659485	-452.652618	-98.612129	579.407715	-526.228210	275.788727	86.853386	-529.115601	-133.416367	105.385010	-512.975952	311.710632	1441.400879	-429.255676	-96.729790	1448.606079	-412.574371	109.356117	1458.813110	-427.461853	86.326828	1751.940308	-543.858459	420.379761	1169.714111	-460.587250	-228.427383	1192.999023	-434.839539	370.930359	871.430298	-349.603210	-164.146759	887.980896	-428.032532	86.760696	1056.618042	559.867798	14.814419	898.953369	554.035461	212.040558
-454.934204	215.944580	956.681458	-435.868317	-47.145905	959.622559	-515.897156	236.651871	571.657837	-452.671234	-98.619682	579.391174	-526.157593	275.788300	86.845154	-529.161133	-133.475067	105.404953	-513.188171	311.555420	1441.269043	-429.219482	-96.749100	1448.542236	-412.616669	109.345695	1458.789917	-427.345215	86.249603	1751.971191	-544.043701	420.365509	1169.717651	-460.559692	-228.451141	1192.906128	-435.075745	370.864807	871.419312	-349.644165	-164.116241	887.882996	-428.121094	86.752373	1056.619507	559.766785	14.953344	898.954651	553.788757	212.559570
-455.068146	215.923676	956.697327	-435.880096	-47.127361	959.643372	-516.026062	236.624710	571.647217	-452.702118	-98.675743	579.399658	-526.185547	275.783142	86.858276	-529.144226	-133.483353	105.367752	-513.283386	311.514008	1441.277344	-429.167450	-96.766731	1448.476929	-412.648529	109.338577	1458.754517	-427.245972	86.210388	1751.960205	-544.246765	420.272095	1169.734375	-460.531097	-228.398941	1192.831909	-435.304260	370.813690	871.400635	-349.704193	-164.064850	887.792664	-428.191345	86.761604	1056.637207	559.841431	14.821967	898.966736	554.025269	212.066116
-455.225800	215.925293	956.675781	-435.920563	-47.106529	959.610718	-516.114258	236.576447	571.639099	-452.679749	-98.653137	579.388489	-526.162720	275.779633	86.852280	-529.186951	-133.510239	105.385361	-513.375916	311.469421	1441.295410	-429.142242	-96.765739	1448.404907	-412.665833	109.333420	1458.741577	-427.170837	86.218788	1751.882568	-544.440613	420.212982	1169.751099	-460.494263	-228.389236	1192.766968	-435.547974	370.806152	871.427551	-349.730927	-164.026321	887.716980	-428.272919	86.777802	1056.606934	559.840881	14.833068	898.976563	554.021851	212.048569
-455.293610	215.962082	956.686462	-435.911438	-47.121235	959.624817	-516.195129	236.547913	571.635254	-452.726227	-98.741318	579.404297	-526.165527	275.780365	86.848595	-529.282715	-133.553680	105.381668	-513.461975	311.426483	1441.290771	-429.098236	-96.771324	1448.354858	-412.703430	109.331367	1458.707275	-427.081879	86.180183	1751.848389	-544.618164	420.163544	1169.778931	-460.475983	-228.338928	1192.695801	-435.798828	370.774628	871.390625	-349.762909	-163.980286	887.629456	-428.312775	86.793953	1056.620972	559.794067	15.036547	898.988342	553.811768	212.581680
-455.446320	215.987030	956.697083	-435.998627	-47.062683	959.565247	-516.336121	236.540970	571.633179	-452.718231	-98.748444	579.386292	-526.170715	275.777618	86.838547	-529.336365	-133.599335	105.406593	-513.558960	311.399933	1441.309937	-429.082123	-96.802238	1448.287842	-412.744354	109.309219	1458.673218	-426.983215	86.131752	1751.836914	-544.855103	420.100494	1169.811768	-460.452881	-228.362228	1192.632690	-436.120392	370.758820	871.369995	-349.778320	-163.939972	887.569336	-428.406952	86.815903	1056.592529	559.899597	14.915623	898.992004	554.051331	212.099792
-455.546906	215.998520	956.690674	-436.041382	-47.017426	959.524597	-516.355713	236.499649	571.605225	-452.633179	-98.697235	579.359131	-526.125732	275.766815	86.826523	-529.282715	-133.565155	105.395264	-513.670288	311.339111	1441.302124	-429.062744	-96.827248	1448.250488	-412.766968	109.295723	1458.642944	-426.905243	86.082001	1751.806030	-545.076294	420.038757	1169.810547	-460.421295	-228.338104	1192.590820	-436.402008	370.713715	871.333252	-349.789124	-163.869492	887.508545	-428.467560	86.836380	1056.567139	559.878601	14.901018	899.003418	554.059998	212.098679
-455.640442	215.974686	956.674805	-436.022522	-47.068062	959.537109	-516.381592	236.442581	571.575256	-452.640594	-98.711769	579.369263	-526.074402	275.740845	86.831848	-529.276978	-133.570160	105.404343	-513.680786	311.416840	1441.445190	-429.029999	-96.828445	1448.187500	-412.788818	109.288826	1458.619995	-426.829163	86.033470	1751.772339	-545.307617	419.935272	1169.833862	-460.416260	-228.336655	1192.519653	-436.679596	370.681946	871.281128	-349.798004	-163.828415	887.446838	-428.507294	86.816757	1056.565552	559.916992	14.947744	899.010437	554.088562	212.123825
-455.749207	216.013229	956.665100	-436.063812	-47.078201	959.522217	-516.243835	236.252579	571.530212	-452.643188	-98.742981	579.361328	-525.952332	275.702179	86.792931	-529.257874	-133.564697	105.412628	-513.878113	311.248322	1441.275024	-429.031555	-96.870438	1448.110474	-412.836914	109.275322	1458.560303	-426.776276	85.980492	1751.746582	-545.539856	419.885101	1169.799072	-460.409241	-228.347900	1192.475342	-436.968719	370.685059	871.242859	-349.810455	-163.784149	887.372620	-428.583618	86.832909	1056.553467	559.928467	14.958399	899.016296	554.095886	212.152222
-455.850739	215.982742	956.637817	-436.083740	-47.055630	959.511719	-516.426453	236.377029	571.514099	-452.608032	-98.736359	579.323730	-526.046753	275.672791	86.795898	-529.218384	-133.566757	105.436897	-513.868835	311.300415	1441.394775	-429.004395	-96.879372	1448.061646	-412.880646	109.240074	1458.510254	-426.711609	85.925079	1751.707275	-545.747009	419.771362	1169.801147	-460.393311	-228.345200	1192.391724	-437.236725	370.640228	871.172852	-349.808777	-163.712280	887.314392	-428.642517	86.841240	1056.533936	559.952637	14.990675	899.028931	554.132996	212.175842
-455.937195	215.993057	956.602417	-436.091339	-47.085995	959.503479	-516.402954	236.308975	571.477112	-452.636017	-98.841591	579.355957	-525.983765	275.620544	86.802948	-529.317810	-133.595764	105.436798	-513.986389	311.265411	1441.371094	-428.979614	-96.896538	1447.983398	-412.902161	109.221260	1458.463501	-426.652100	85.874374	1751.670654	-545.959290	419.694702	1169.771606	-460.371216	-228.344315	1192.318970	-437.519043	370.628174	871.124084	-349.795654	-163.697510	887.249023	-428.694550	86.845833	1056.512573	559.987793	15.016589	899.031433	554.165649	212.163193
-456.017883	216.034637	956.563171	-436.128601	-47.042202	959.429321	-516.361572	236.262772	571.448181	-452.606384	-98.821739	579.317810	-525.974670	275.582489	86.808823	-529.212463	-133.579010	105.396439	-514.086304	311.218719	1441.312256	-428.954773	-96.898903	1447.898804	-412.970123	109.206467	1458.395142	-426.588959	85.759445	1751.687500	-546.174011	419.659180	1169.747559	-460.319214	-228.349792	1192.235962	-437.847351	370.603119	871.047302	-349.776337	-163.645493	887.171936	-428.742065	86.879173	1056.454102	559.989319	15.008602	899.030579	554.190063	212.145187
-456.078369	216.026611	956.522034	-436.130371	-47.064426	959.413025	-516.334717	236.214447	571.431091	-452.615723	-98.929031	579.327637	-525.912781	275.515015	86.807716	-529.302612	-133.630371	105.422775	-514.191406	311.160858	1441.247192	-428.934875	-96.923424	1447.838013	-413.002441	109.185318	1458.348633	-426.566193	85.743835	1751.590454	-546.408997	419.586456	1169.702637	-460.294067	-228.341675	1192.159790	-438.162537	370.616669	870.988770	-349.754089	-163.611725	887.096863	-428.783508	86.876312	1056.426880	560.046082	15.063019	899.046143	554.216797	212.170990
-456.144928	215.982025	956.459412	-436.088287	-47.117012	959.399292	-516.255188	236.141739	571.358765	-452.582214	-98.909576	579.322327	-525.902588	275.456268	86.805351	-529.279053	-133.632996	105.414154	-514.311035	311.128876	1441.197021	-428.920959	-96.924553	1447.740112	-413.051208	109.176842	1458.282227	-426.539001	85.676224	1751.543213	-546.661926	419.523865	1169.638184	-460.241333	-228.341827	1192.065918	-438.481964	370.643860	870.896729	-349.733765	-163.558517	887.004883	-428.803467	86.852516	1056.389526	560.028931	15.049311	899.032898	554.214111	212.212540
-456.179199	216.001495	956.439514	-436.090424	-47.119080	959.351868	-516.175171	236.069839	571.340027	-452.511780	-98.891075	579.285034	-525.842041	275.350433	86.776657	-529.247742	-133.626450	105.399612	-514.443848	311.084290	1441.133789	-428.905701	-96.956154	1447.664063	-413.105316	109.148285	1458.221924	-426.527527	85.610565	1751.492676	-546.892395	419.423187	1169.592163	-460.229950	-228.318375	1191.944946	-438.762207	370.637970	870.819092	-349.683258	-163.519943	886.911926	-428.831238	86.852142	1056.357666	560.093384	15.109934	899.034485	554.257813	212.227432
-456.210846	215.997208	956.382935	-436.079193	-47.130795	959.318176	-516.029785	236.007660	571.313354	-452.451599	-98.872070	579.292847	-525.796082	275.281891	86.799286	-529.248230	-133.634674	105.393372	-514.566528	311.033752	1441.096191	-428.912018	-96.973770	1447.570190	-413.155975	109.134048	1458.153809	-426.528534	85.538651	1751.457520	-547.118958	419.329346	1169.514038	-460.175751	-228.308533	1191.862793	-439.043945	370.608856	870.704163	-349.660980	-163.484680	886.838196	-428.847870	86.854958	1056.313477	560.097046	15.101598	899.026489	554.269287	212.214508
-456.218018	215.980362	956.345825	-436.092133	-47.147835	959.301453	-515.849365	235.909393	571.260559	-452.446472	-98.947052	579.286438	-525.697021	275.208466	86.800941	-529.272095	-133.656418	105.414688	-514.698425	310.998138	1441.035889	-428.923645	-96.983147	1447.470459	-413.220154	109.138527	1458.110718	-426.516785	85.466362	1751.411377	-547.331238	419.264587	1169.475586	-460.153137	-228.305588	1191.743896	-439.349731	370.612885	870.625793	-349.634308	-163.428024	886.726807	-428.871643	86.844231	1056.288818	560.172913	15.157429	899.045227	554.297058	212.271790
-456.221527	215.952957	956.325623	-436.035461	-47.217304	959.322021	-515.670898	235.843002	571.195496	-452.423553	-98.974854	579.294006	-525.654175	275.161682	86.784744	-529.264893	-133.659195	105.437729	-514.854309	310.944061	1440.969238	-428.919861	-97.014496	1447.397949	-413.279877	109.114922	1458.064209	-426.517548	85.396881	1751.368164	-547.580811	419.183380	1169.406006	-460.128021	-228.275665	1191.641479	-439.676758	370.607483	870.519409	-349.612183	-163.409332	886.630432	-428.879150	86.812080	1056.294556	560.176819	15.158781	899.054443	554.304321	212.277649
-456.203339	215.921112	956.270691	-436.028534	-47.232536	959.288940	-515.492798	235.825638	571.152954	-452.416656	-99.076675	579.315002	-525.615051	275.134705	86.778809	-529.244690	-133.658264	105.415207	-515.003601	310.910797	1440.905396	-428.929138	-97.018707	1447.292847	-413.376251	109.106956	1458.003662	-426.529755	85.333961	1751.320068	-547.835022	419.119537	1169.319458	-460.081757	-228.234940	1191.526733	-440.008789	370.624908	870.410156	-349.609833	-163.386993	886.511414	-428.886078	86.794678	1056.253784	560.242065	15.182765	899.061340	554.336731	212.289307
-456.150543	215.892639	956.229370	-435.994568	-47.295792	959.304565	-515.314026	235.807037	571.121399	-452.384979	-99.056046	579.296326	-525.553772	275.117340	86.790298	-529.266235	-133.659241	105.405853	-515.153687	310.874237	1440.851807	-428.951355	-97.025604	1447.221191	-413.455994	109.102417	1457.941528	-426.549316	85.267700	1751.274170	-548.107239	419.014557	1169.269531	-460.030090	-228.240341	1191.429932	-440.330139	370.638123	870.304932	-349.589325	-163.387756	886.410461	-428.871063	86.766441	1056.245483	560.275818	15.200302	899.056702	554.348633	212.308670
-456.165466	215.821381	956.177856	-435.997955	-47.369465	959.280273	-515.167786	235.799667	571.072815	-452.311584	-99.024353	579.281494	-525.580444	275.108734	86.801643	-529.244812	-133.660797	105.407440	-515.282471	310.828674	1440.774292	-428.981934	-97.056534	1447.118164	-413.546814	109.089340	1457.902466	-426.547058	85.186211	1751.273193	-548.343384	418.949677	1169.234985	-460.021729	-228.194626	1191.343384	-440.625397	370.636169	870.212830	-349.569946	-163.346451	886.298096	-428.887726	86.704330	1056.208618	560.284729	15.206714	899.057495	554.378357	212.307831
-456.086365	215.839600	956.204468	-435.960144	-47.392982	959.269287	-514.989624	235.810379	571.048340	-452.266571	-99.096489	579.263733	-525.568481	275.100861	86.808067	-529.299133	-133.676941	105.420570	-515.428223	310.796906	1440.728271	-429.010040	-97.073944	1447.032349	-413.634460	109.071152	1457.855225	-426.581116	85.104836	1751.237793	-548.600281	418.841980	1169.189331	-460.029266	-228.134949	1191.215698	-440.930450	370.629761	870.123840	-349.542267	-163.318176	886.204834	-428.859100	86.682312	1056.222168	560.338806	15.241267	899.068115	554.411072	212.315979
-456.011475	215.783234	956.181458	-435.889160	-47.480251	959.254395	-514.846863	235.805084	571.056091	-452.223755	-99.138481	579.267029	-525.583801	275.149963	86.846741	-529.095215	-133.621353	105.314201	-515.535034	310.756561	1440.672485	-429.063385	-97.105576	1446.928223	-413.728333	109.048798	1457.803589	-426.604919	85.023834	1751.196899	-548.825317	418.753845	1169.129639	-460.033630	-228.097763	1191.101807	-441.260651	370.643555	870.042358	-349.505188	-163.296326	886.116211	-428.813477	86.610947	1056.207886	560.366943	15.256918	899.086548	554.402954	212.326111
-455.960754	215.752640	956.150452	-435.893188	-47.523590	959.208923	-514.712830	235.817383	571.051270	-452.196991	-99.280449	579.272217	-525.600891	275.148987	86.825333	-529.265503	-133.678268	105.428894	-515.671814	310.742920	1440.621094	-429.119385	-97.115509	1446.862915	-413.828186	109.043777	1457.767944	-426.648529	84.931969	1751.158203	-549.075439	418.662933	1169.063110	-460.033600	-228.056137	1191.021851	-441.557220	370.622772	869.961670	-349.469513	-163.258331	886.035706	-428.798279	86.564285	1056.171387	560.443359	15.286418	899.076477	554.446716	212.338242
-455.887909	215.722565	956.138916	-435.850433	-47.627308	959.231689	-514.570374	235.852539	571.011475	-452.121796	-99.273796	579.274658	-525.607971	275.168213	86.844833	-529.293396	-133.689224	105.445618	-515.811401	310.695251	1440.546997	-429.182556	-97.139648	1446.804810	-413.936890	109.042259	1457.724121	-426.691711	84.840950	1751.123657	-549.305115	418.594757	1168.989258	-460.078888	-228.016647	1190.951660	-441.856934	370.583344	869.870789	-349.447815	-163.259369	885.983704	-428.774109	86.505074	1056.182617	560.812805	15.681565	899.113281	554.537354	212.489105
-455.822296	215.708115	956.140198	-435.814423	-47.666756	959.224121	-514.457214	235.907990	571.016541	-452.027405	-99.292229	579.270508	-525.645508	275.223053	86.857597	-529.202209	-133.647400	105.466431	-515.930664	310.659332	1440.462158	-429.241364	-97.172249	1446.746826	-414.027527	109.043884	1457.693115	-426.762299	84.763092	1751.049805	-549.546387	418.536743	1168.961670	-460.117859	-227.987213	1190.896484	-442.146545	370.574188	869.783875	-349.408936	-163.256134	885.912903	-428.743652	86.471169	1056.183105	560.886292	15.693108	899.119751	554.597229	212.483551
-455.765869	215.645935	956.128479	-435.768616	-47.712975	959.229004	-514.349670	235.945557	571.016602	-451.998749	-99.381897	579.282288	-525.629639	275.241302	86.884758	-529.225037	-133.682037	105.470070	-516.059143	310.619598	1440.411743	-429.314362	-97.168175	1446.708008	-414.129517	109.011345	1457.671509	-426.828430	84.669228	1751.032837	-549.768738	418.470825	1168.933838	-460.069519	-228.093597	1190.862183	-442.435059	370.522186	869.688843	-349.388245	-163.233932	885.882019	-428.716980	86.420845	1056.183838	560.893982	15.699698	899.137451	554.610413	212.474915
-455.695129	215.631363	956.126831	-435.746002	-47.728760	959.174133	-514.265564	236.016022	571.025818	-451.922394	-99.408058	579.231384	-525.629333	275.205261	86.886955	-529.223511	-133.665573	105.462830	-516.179260	310.571564	1440.335571	-429.402985	-97.219048	1446.649292	-414.224274	109.011055	1457.648682	-426.891846	84.574677	1751.001953	-549.992798	418.407898	1168.857788	-460.122498	-228.066223	1190.807251	-442.675140	370.508026	869.632202	-349.356720	-163.223709	885.836243	-428.675171	86.382271	1056.157104	560.935303	15.742168	899.141663	554.635315	212.473862
-455.627502	215.545837	956.079590	-435.665802	-47.779198	959.136108	-514.193604	235.993088	571.019653	-451.832092	-99.412117	579.197693	-525.635864	275.196869	86.900543	-529.240662	-133.681519	105.466171	-516.289307	310.500671	1440.277100	-429.489716	-97.242783	1446.582153	-414.328217	108.962502	1457.604248	-426.948120	84.476418	1750.983398	-550.207458	418.321106	1168.794922	-460.187439	-227.995667	1190.715088	-442.920807	370.449097	869.552673	-349.294250	-163.216248	885.774963	-428.613434	86.317978	1056.116455	560.588379	15.332183	899.100037	554.566711	212.367249
-455.551147	215.528427	956.062866	-435.621582	-47.808620	959.108948	-514.111694	235.956390	570.986450	-451.774506	-99.474495	579.193237	-525.623352	275.169281	86.867699	-529.216431	-133.678375	105.460800	-516.392822	310.483337	1440.185181	-429.601288	-97.281601	1446.515991	-414.409943	108.941322	1457.557129	-427.016785	84.381210	1750.967041	-550.400330	418.254272	1168.711304	-460.290985	-227.960907	1190.617920	-443.127258	370.387329	869.458862	-349.230743	-163.227234	885.740051	-428.566132	86.287506	1056.096924	560.635376	15.364079	899.112427	554.580750	212.383621
-455.482086	215.510864	956.058655	-435.589874	-47.836170	959.082214	-514.051208	235.936691	570.997559	-451.687775	-99.425308	579.168030	-525.642029	275.191650	86.902199	-529.133972	-133.657333	105.463997	-516.477356	310.466644	1440.127197	-429.726929	-97.317268	1446.461914	-414.509186	108.916252	1457.511475	-427.088867	84.275330	1750.944336	-550.557190	418.214539	1168.657959	-460.427551	-227.949310	1190.533691	-443.346771	370.319000	869.389709	-349.191132	-163.245041	885.700317	-428.530121	86.252960	1056.084229	561.030212	15.741743	899.142761	554.701050	212.503403
-455.436279	215.513550	956.055176	-435.580048	-47.819096	959.048767	-514.006470	235.931122	570.987549	-451.671326	-99.497780	579.176147	-525.607910	275.145660	86.885971	-529.180847	-133.688599	105.501488	-516.592285	310.412445	1440.045532	-429.857208	-97.380135	1446.396729	-414.611786	108.880844	1457.487427	-427.176086	84.184158	1750.922363	-550.730774	418.174713	1168.600830	-460.557495	-227.914108	1190.441772	-443.574371	370.277374	869.303833	-349.149323	-163.239395	885.705994	-428.518768	86.248238	1056.068970	561.100403	15.788094	899.156250	554.734497	212.531387
-455.379028	215.462631	956.017395	-435.561768	-47.859024	959.024475	-513.961182	235.853333	570.977295	-451.654358	-99.511909	579.179626	-525.598694	275.118103	86.880730	-529.212830	-133.672791	105.507477	-516.659973	310.364838	1439.971313	-430.006226	-97.422539	1446.332153	-414.704102	108.825577	1457.456421	-427.257446	84.075951	1750.919434	-550.884033	418.112823	1168.535400	-460.720856	-227.896683	1190.363770	-443.779083	370.206268	869.223022	-349.105957	-163.239594	885.679932	-428.482544	86.205345	1056.038086	561.129517	15.801744	899.179932	554.759705	212.543167
-455.329834	215.403488	956.013611	-435.535309	-47.840675	959.000183	-513.921143	235.790741	570.968201	-451.594086	-99.530586	579.152466	-525.603333	275.082581	86.876991	-529.200439	-133.663864	105.528099	-516.737244	310.342896	1439.895386	-430.144196	-97.481148	1446.280396	-414.814606	108.768509	1457.416138	-427.342010	83.975723	1750.910400	-551.022339	418.052979	1168.455322	-460.874847	-227.900925	1190.264404	-443.971924	370.162140	869.145508	-349.082184	-163.268951	885.664795	-428.452484	86.175941	1056.025635	561.164795	15.804861	899.192627	554.787415	212.534439
-455.205872	215.388138	956.005798	-435.431427	-47.875431	958.997192	-513.882996	235.788391	570.993652	-451.509155	-99.492493	579.151184	-525.580688	275.069153	86.901054	-529.171448	-133.664658	105.508339	-516.819946	310.340179	1439.845459	-430.272552	-97.518661	1446.214844	-414.899933	108.709572	1457.378540	-427.432129	83.888237	1750.892822	-551.148438	417.959991	1168.378174	-461.004364	-227.873886	1190.170166	-444.121918	370.096802	869.043457	-349.038879	-163.281708	885.647583	-428.363190	86.149414	1056.024536	561.192993	15.829630	899.184265	554.807800	212.542664
-455.167236	215.366486	955.969727	-435.427124	-47.898281	958.970642	-513.827209	235.771088	570.992493	-451.427185	-99.488564	579.104309	-525.578430	275.070862	86.899864	-529.075562	-133.627487	105.483368	-516.898438	310.297668	1439.755005	-430.407867	-97.569817	1446.165527	-414.982208	108.660866	1457.335083	-427.513306	83.786362	1750.881470	-551.275024	417.880096	1168.269287	-461.114410	-227.897751	1190.124146	-444.273560	370.019379	868.940857	-349.014130	-163.291504	885.610718	-428.332703	86.129158	1055.991577	561.254639	15.811817	899.185669	554.852478	212.532883
-455.102936	215.362518	955.955688	-435.415253	-47.867474	958.922424	-513.772217	235.743530	570.964539	-451.368500	-99.528236	579.108215	-525.571167	275.042358	86.896103	-529.057617	-133.611572	105.464073	-516.932495	310.269348	1439.691772	-430.540741	-97.626740	1446.107910	-415.098267	108.584732	1457.277954	-427.601624	83.702827	1750.876099	-551.371460	417.797577	1168.216797	-461.241150	-227.884506	1190.058228	-444.397827	369.928833	868.868042	-348.988861	-163.311356	885.590149	-428.298340	86.126465	1055.961548	561.262756	15.807640	899.189575	554.861633	212.538193
-455.047546	215.358917	955.960205	-435.406769	-47.835350	958.875000	-513.740051	235.775589	570.975708	-451.291046	-99.558609	579.098938	-525.608887	275.029297	86.879898	-529.132263	-133.656357	105.483055	-517.081238	310.151489	1439.493652	-430.686127	-97.668930	1446.036621	-415.187531	108.533165	1457.242065	-427.678680	83.608383	1750.886475	-551.463196	417.748016	1168.109619	-461.397156	-227.923462	1189.995605	-444.484558	369.854645	868.774109	-348.980896	-163.334335	885.587524	-428.276184	86.117889	1055.942261	561.290344	15.799087	899.196045	554.904480	212.539749
-454.997375	215.370834	955.947266	-435.419128	-47.851856	958.853821	-513.669495	235.776245	570.982483	-451.210785	-99.529373	579.060181	-525.532837	275.007477	86.896156	-529.143860	-133.663788	105.499725	-517.015015	310.223297	1439.574829	-430.806427	-97.714081	1445.984131	-415.285400	108.483475	1457.237793	-427.770020	83.507469	1750.897583	-551.504517	417.612213	1168.072266	-461.550690	-227.907150	1189.942627	-444.569244	369.767822	868.708313	-348.977325	-163.367172	885.579407	-428.261932	86.107872	1055.926270	561.303467	15.793722	899.198853	554.905457	212.541855
-454.965942	215.332794	955.929565	-435.419708	-47.844646	958.825378	-513.615540	235.793274	570.961304	-451.172058	-99.589615	579.075806	-525.526062	274.967224	86.876091	-529.107727	-133.668716	105.519318	-517.053040	310.198700	1439.555176	-430.950348	-97.775764	1445.941772	-415.386902	108.442932	1457.219360	-427.858154	83.415276	1750.911255	-551.548584	417.530579	1168.021362	-461.857910	-227.771042	1189.807251	-444.625580	369.685608	868.639465	-348.962341	-163.424026	885.559814	-428.253418	86.086288	1055.904419	561.331299	15.818880	899.201782	554.926208	212.550629
-454.934296	215.344955	955.929749	-435.443634	-47.854427	958.784241	-513.521118	235.791534	570.962891	-451.132019	-99.627640	579.042908	-525.468323	274.958893	86.906532	-529.127808	-133.668228	105.520111	-517.107971	310.170654	1439.495361	-431.062683	-97.846283	1445.888794	-415.461212	108.387306	1457.197266	-427.935333	83.339569	1750.934814	-551.580688	417.427277	1167.964111	-462.047729	-227.734222	1189.740845	-444.666229	369.609863	868.582336	-348.968414	-163.474625	885.533752	-428.254883	86.067848	1055.885376	561.037781	15.434196	899.181152	554.885559	212.447800
-454.924408	215.304398	955.901855	-435.462402	-47.818928	958.728455	-513.463989	235.788528	570.947571	-451.015289	-99.525909	578.972961	-525.473816	274.958923	86.888855	-529.009094	-133.606445	105.476425	-517.288818	310.010925	1439.297485	-431.153564	-97.886894	1445.849976	-415.538788	108.352242	1457.164063	-428.028381	83.270638	1750.952026	-551.601135	417.337738	1167.867920	-462.280426	-227.690598	1189.615967	-444.657745	369.494232	868.510315	-348.950287	-163.536102	885.501465	-428.254059	86.054092	1055.842896	561.374207	15.769750	899.226013	554.985962	212.514023
-454.895477	215.334961	955.891052	-435.474304	-47.828503	958.689636	-513.437500	235.788376	570.983765	-450.987030	-99.563202	578.957520	-525.516785	274.966248	86.890366	-529.084412	-133.665466	105.507515	-517.225830	310.093811	1439.418091	-431.275787	-97.953209	1445.794556	-415.608551	108.283638	1457.153076	-428.113342	83.203941	1750.977051	-551.603027	417.215271	1167.829102	-462.485321	-227.634216	1189.525391	-444.651855	369.391998	868.452026	-348.947327	-163.616928	885.473022	-428.248322	86.050934	1055.818848	561.448914	15.817039	899.216492	555.031982	212.506317
-454.865173	215.316727	955.896301	-435.501221	-47.779095	958.633423	-513.441650	235.777908	571.020203	-450.955353	-99.564194	578.967712	-525.510559	274.967682	86.911880	-529.081970	-133.673370	105.553070	-517.383240	309.939423	1439.220581	-431.364349	-98.011116	1445.745239	-415.680450	108.232384	1457.129028	-428.205475	83.135635	1751.006836	-551.619385	417.144745	1167.746338	-462.703735	-227.564209	1189.395142	-444.622772	369.296875	868.405945	-348.913239	-163.661148	885.429932	-428.244690	86.040527	1055.793701	561.440918	15.774020	899.219727	555.010620	212.494797
-454.828308	215.318939	955.898926	-435.501770	-47.813652	958.610718	-513.488159	235.776611	571.031067	-450.887360	-99.510475	578.913269	-525.542725	275.015472	86.928162	-528.963379	-133.592194	105.492447	-517.298706	310.018951	1439.333374	-431.442749	-98.067642	1445.691895	-415.742920	108.163727	1457.100342	-428.305542	83.072830	1751.038574	-551.604004	417.008148	1167.722168	-462.932251	-227.469711	1189.307007	-444.577087	369.157715	868.375244	-348.896454	-163.713348	885.398315	-428.233612	86.011650	1055.785156	561.461670	15.765627	899.210754	555.015808	212.504623
-454.803955	215.321396	955.922546	-435.515411	-47.828327	958.597412	-513.548096	235.823959	571.092041	-450.904510	-99.524139	578.917542	-525.605225	275.015747	86.920410	-529.036865	-133.615906	105.490829	-517.363892	309.971619	1439.331055	-431.538330	-98.148972	1445.620239	-415.800232	108.108047	1457.100098	-428.386902	83.008026	1751.071777	-551.574280	416.896423	1167.673096	-463.129059	-227.423431	1189.184814	-444.492981	369.035278	868.374390	-348.713135	-163.609039	885.441101	-428.232819	85.988792	1055.791504	561.495728	15.752025	899.215149	555.019897	212.513290
-454.800659	215.315567	955.934448	-435.551147	-47.832619	958.553040	-513.664246	235.833694	571.136963	-450.879852	-99.494049	578.894653	-525.655884	275.085205	86.959831	-529.059570	-133.616302	105.483040	-517.382629	309.931091	1439.313965	-431.635803	-98.226250	1445.572388	-415.862762	108.030579	1457.081299	-428.480164	82.952072	1751.101807	-551.540894	416.811798	1167.651978	-463.318604	-227.348679	1189.087646	-444.406219	368.929779	868.347778	-348.689026	-163.643845	885.393188	-428.231934	85.961411	1055.772827	561.514343	15.710008	899.213257	555.026428	212.494812
-454.847198	215.298447	955.930298	-435.615265	-47.860825	958.515930	-513.753784	235.873672	571.178467	-450.886841	-99.513588	578.892090	-525.700073	275.127136	86.966087	-529.028870	-133.588882	105.452827	-517.414917	309.880310	1439.306641	-431.754089	-98.324867	1445.501465	-415.902130	107.951782	1457.038330	-428.561768	82.885666	1751.135010	-551.490906	416.682129	1167.621582	-463.397736	-227.493484	1189.059082	-444.270477	368.789551	868.388916	-348.710602	-163.710526	885.372009	-428.262848	85.926910	1055.748169	561.553162	15.692083	899.204102	555.035400	212.459625
-454.884003	215.244965	955.947998	-435.617767	-47.904465	958.509705	-513.856812	235.850616	571.210266	-450.915771	-99.466400	578.879700	-525.716431	275.183258	86.952354	-529.080750	-133.619308	105.473618	-517.458801	309.818420	1439.288086	-431.829987	-98.414536	1445.443848	-415.972351	107.862701	1457.014648	-428.640594	82.816254	1751.178223	-551.450928	416.604492	1167.597900	-463.533356	-227.475037	1188.990479	-444.143677	368.670593	868.400696	-348.707092	-163.761246	885.341736	-428.265808	85.872887	1055.751221	561.550415	15.665887	899.200012	555.027954	212.462936
-454.899597	215.218796	955.968628	-435.650116	-47.930447	958.506287	-513.933655	235.859314	571.210144	-450.933990	-99.479507	578.902649	-525.725769	275.227631	86.986763	-529.085022	-133.619797	105.488525	-517.481812	309.755981	1439.302246	-431.889679	-98.508957	1445.427124	-416.026672	107.796181	1456.997192	-428.702454	82.745857	1751.226929	-551.379761	416.501068	1167.588745	-463.698669	-227.426834	1188.912964	-444.001465	368.507599	868.426025	-348.683105	-163.801712	885.314697	-428.278259	85.837547	1055.758057	561.579163	15.663990	899.215515	555.006592	212.466766
-454.945496	215.177475	955.994934	-435.669159	-47.989582	958.523376	-514.000793	235.820084	571.228149	-451.048706	-99.570702	578.936462	-525.730835	275.249268	86.955849	-529.106812	-133.641495	105.504433	-517.480530	309.698120	1439.315063	-431.972046	-98.596184	1445.399292	-416.097870	107.722595	1456.986084	-428.761169	82.643745	1751.281006	-551.319641	416.406403	1167.605713	-463.860413	-227.441238	1188.840576	-443.840698	368.381714	868.452698	-348.934723	-164.060928	885.161560	-428.298431	85.786346	1055.777588	561.584290	15.626957	899.211853	555.006653	212.428070
-454.997894	215.149338	956.025330	-435.679260	-48.046223	958.539368	-514.091309	235.825424	571.235962	-451.102966	-99.602638	578.964355	-525.776978	275.293823	86.979446	-529.121216	-133.652313	105.502792	-517.470093	309.636078	1439.346802	-432.046783	-98.689568	1445.341064	-416.162079	107.626472	1456.977783	-428.817444	82.539970	1751.346436	-551.242126	416.292847	1167.607666	-464.025787	-227.438644	1188.765991	-443.626190	368.198181	868.495117	-348.976746	-164.107849	885.116272	-428.315979	85.742058	1055.798462	561.607117	15.622695	899.227844	555.004761	212.422928
-455.053192	215.124313	956.054932	-435.731873	-48.020454	958.524963	-514.151733	235.768509	571.214722	-451.158569	-99.603424	578.983398	-525.752075	275.325256	86.989159	-529.141479	-133.706421	105.487282	-517.473328	309.597626	1439.390625	-432.144073	-98.788322	1445.302246	-416.227844	107.531036	1456.956421	-428.875793	82.412880	1751.391602	-551.160278	416.197083	1167.635498	-464.112793	-227.406235	1188.696289	-443.434082	368.030396	868.570251	-348.776184	-163.918884	885.208252	-428.346069	85.728256	1055.802246	561.608276	15.579000	899.224609	554.985413	212.391373
-455.122620	215.118591	956.049194	-435.769958	-48.019707	958.500122	-514.218628	235.758118	571.234131	-451.230194	-99.641716	578.969666	-525.774597	275.314240	86.991905	-529.104736	-133.672363	105.428307	-517.487183	309.518799	1439.435181	-432.211884	-98.874313	1445.262329	-416.287292	107.430046	1456.936768	-428.935303	82.278580	1751.428345	-551.062744	416.103790	1167.648193	-464.223450	-227.396927	1188.622803	-443.212982	367.847260	868.658813	-348.793884	-163.942200	885.180908	-428.368988	85.722908	1055.781738	561.613342	15.589677	899.205811	554.959778	212.377335
-455.159668	215.146179	956.088257	-435.813110	-47.990665	958.493713	-514.255859	235.736801	571.245850	-451.263611	-99.650169	579.008057	-525.792236	275.312347	86.983658	-529.137756	-133.689026	105.440804	-517.497192	309.455017	1439.500977	-432.292725	-98.953659	1445.233643	-416.341431	107.315025	1456.912476	-428.981720	82.119270	1751.467651	-550.961487	416.036987	1167.683472	-464.351410	-227.437683	1188.546997	-443.040161	367.705505	868.742981	-348.827515	-163.965714	885.145203	-428.399994	85.734489	1055.796875	561.651367	15.577853	899.208923	554.956970	212.380783
-455.246674	215.112839	956.101868	-435.852448	-48.002110	958.486206	-514.268250	235.685944	571.243042	-451.372437	-99.705688	579.030640	-525.816467	275.316986	86.979889	-529.123901	-133.718643	105.450539	-517.459839	309.382996	1439.551880	-432.313721	-99.044708	1445.207153	-416.389130	107.234558	1456.896484	-429.048065	81.928246	1751.505737	-550.838501	415.970245	1167.737793	-464.584320	-227.301849	1188.448975	-442.842712	367.569489	868.859619	-348.852753	-163.973358	885.129272	-428.443848	85.708847	1055.796631	561.646912	15.549933	899.215820	554.943970	212.368484
-455.329926	215.104340	956.127502	-435.908386	-47.990738	958.483643	-514.326660	235.669052	571.254578	-451.444000	-99.711296	579.054565	-525.834778	275.324982	86.984665	-529.190430	-133.756271	105.469414	-517.463684	309.299988	1439.607422	-432.371765	-99.133621	1445.182617	-416.422943	107.123436	1456.860352	-429.108032	81.729431	1751.538330	-550.730530	415.893188	1167.808960	-464.685913	-227.321136	1188.416870	-442.618591	367.428925	868.973633	-348.906525	-163.972870	885.124207	-428.496979	85.702843	1055.805420	561.324646	15.195004	899.171875	554.864441	212.241104
-455.387115	215.110519	956.141174	-435.965363	-47.984833	958.493347	-514.305359	235.633118	571.241699	-451.502747	-99.627899	579.037292	-525.828125	275.305206	86.973724	-529.216064	-133.738388	105.435738	-517.450195	309.249359	1439.680908	-432.401672	-99.188454	1445.128784	-416.489471	107.039833	1456.833862	-429.161713	81.522224	1751.554688	-550.615112	415.868256	1167.866577	-464.812805	-227.390091	1188.357300	-442.378174	367.250977	869.074402	-348.959534	-163.978348	885.091064	-428.545410	85.708046	1055.815674	561.203308	15.254314	899.154724	554.609314	212.738922
-455.491028	215.106750	956.140503	-436.038361	-47.980648	958.469666	-514.337952	235.624588	571.240845	-451.593475	-99.651642	579.068542	-525.861511	275.315247	86.979645	-529.208679	-133.733185	105.422821	-517.462524	309.188263	1439.718628	-432.410034	-99.250191	1445.086792	-416.555450	106.953041	1456.787720	-429.198059	81.291626	1751.567871	-550.488892	415.819702	1167.906250	-464.919098	-227.430344	1188.302124	-442.135925	367.110596	869.168701	-349.012390	-163.973572	885.060852	-428.612274	85.703285	1055.799805	561.216492	15.253107	899.158081	554.614990	212.721848
-455.523865	215.159302	956.144897	-436.084808	-47.967316	958.472717	-514.386353	235.630951	571.263855	-451.665588	-99.668617	579.076294	-525.839355	275.274445	86.976692	-529.234314	-133.756866	105.402428	-517.459045	309.107635	1439.764648	-432.443909	-99.325027	1445.032104	-416.599854	106.881950	1456.753174	-429.213440	81.018959	1751.570923	-550.355469	415.778839	1167.901855	-464.996796	-227.472244	1188.245361	-441.873077	366.987793	869.255127	-349.061768	-163.975906	885.000000	-428.645844	85.734955	1055.802490	561.246399	15.246915	899.178284	554.610840	212.685776
-455.567535	215.140396	956.136414	-436.141785	-47.962620	958.467834	-514.406067	235.584763	571.262207	-451.721924	-99.644577	579.068359	-525.842163	275.276947	86.994896	-529.250671	-133.757385	105.410385	-517.508179	309.055817	1439.806396	-432.445953	-99.392586	1444.961182	-416.661682	106.818039	1456.729004	-429.224548	80.739449	1751.562012	-550.231567	415.747711	1167.932007	-465.086700	-227.497803	1188.167236	-441.601654	366.835205	869.344421	-349.108948	-163.957596	884.967712	-428.683441	85.729454	1055.793579	561.245911	15.216558	899.179138	554.622742	212.680038
-455.622711	215.118484	956.114380	-436.189026	-48.027081	958.488037	-514.415527	235.561661	571.276611	-451.806458	-99.676346	579.115234	-525.823181	275.231110	87.015144	-529.258972	-133.765137	105.420944	-517.528625	308.998474	1439.850220	-432.462189	-99.437920	1444.927246	-416.724823	106.756279	1456.706909	-429.213013	80.437965	1751.577393	-550.126343	415.709564	1167.957886	-465.154877	-227.539886	1188.123901	-441.360535	366.718811	869.448303	-349.182556	-163.956070	884.893494	-428.733093	85.702347	1055.791992	561.336914	15.076863	899.174377	554.865662	212.149094
-455.656219	215.166290	956.123779	-436.227356	-48.027275	958.503723	-514.437378	235.525375	571.253540	-451.875458	-99.628380	579.141052	-525.837158	275.227356	87.026665	-529.159912	-133.723572	105.329521	-517.585144	308.947021	1439.904785	-432.492432	-99.484955	1444.862549	-416.826111	106.723114	1456.698608	-429.235657	80.126213	1751.548218	-550.021179	415.654236	1167.971558	-465.215637	-227.583969	1188.027222	-441.134369	366.651276	869.534119	-349.269196	-163.968353	884.808594	-428.781921	85.726875	1055.806763	561.234802	15.212168	899.176697	554.604980	212.670593
-455.700012	215.115433	956.109558	-436.275909	-48.093925	958.523682	-514.446655	235.521118	571.239197	-451.983459	-99.680794	579.166138	-525.854126	275.180054	87.025848	-529.294861	-133.759186	105.338989	-517.646179	308.915466	1439.923218	-432.507660	-99.545753	1444.785278	-416.902740	106.648270	1456.679321	-429.248138	79.806007	1751.477051	-549.917542	415.638000	1167.967651	-465.265717	-227.623352	1187.948730	-440.922577	366.559814	869.604675	-349.356049	-163.974655	884.739563	-428.839050	85.679665	1055.811401	561.243713	15.222409	899.167419	554.598083	212.675629
-455.751190	215.113480	956.109253	-436.334015	-48.143906	958.514038	-514.398804	235.506058	571.214661	-452.041962	-99.651344	579.172546	-525.868652	275.171021	87.037407	-529.273743	-133.775574	105.345253	-517.690308	308.880310	1439.982056	-432.564453	-99.582108	1444.703003	-416.989624	106.593079	1456.664551	-429.246887	79.450226	1751.422729	-549.829773	415.587433	1167.996094	-465.287323	-227.633789	1187.875488	-440.703613	366.502869	869.686279	-349.438416	-164.000397	884.641602	-428.891754	85.649506	1055.806152	561.238708	15.221818	899.164063	554.586914	212.682938
-455.776672	215.114624	956.084290	-436.368530	-48.140388	958.505981	-514.377441	235.496262	571.228821	-452.097931	-99.680138	579.174866	-525.859436	275.130676	87.026917	-529.021057	-133.642181	105.193916	-517.874512	308.742310	1439.867920	-432.603088	-99.645378	1444.662964	-417.068420	106.563644	1456.661133	-429.222046	79.061501	1751.357056	-549.751831	415.596344	1168.006348	-465.274017	-227.676666	1187.828369	-440.481079	366.424744	869.753662	-349.526215	-164.016785	884.536987	-428.928528	85.657089	1055.790649	561.220337	15.168132	899.149536	554.591187	212.654526
-455.765961	215.117126	956.074585	-436.368530	-48.169018	958.501221	-514.282349	235.513428	571.206665	-452.177002	-99.665565	579.211121	-525.830872	275.079681	87.040039	-529.296326	-133.813400	105.272148	-517.946289	308.697601	1439.919556	-432.645874	-99.699036	1444.632446	-417.140717	106.513893	1456.675903	-429.191315	78.677803	1751.286133	-549.655090	415.550690	1168.027832	-465.286682	-227.677505	1187.745361	-440.213196	366.310211	869.842468	-349.590942	-164.028214	884.448669	-428.936646	85.643974	1055.785767	561.232117	15.170232	899.113953	554.591858	212.682938
-455.758545	215.139801	956.077515	-436.420746	-48.160793	958.499207	-514.252441	235.544312	571.188965	-452.216797	-99.625267	579.192993	-525.862244	275.063324	87.079689	-528.915833	-133.618042	105.052795	-518.029236	308.665100	1439.994263	-432.702606	-99.730728	1444.608765	-417.229553	106.479279	1456.706177	-429.166992	78.281769	1751.200195	-549.571838	415.540924	1168.066895	-465.299438	-227.661804	1187.696045	-439.992859	366.239594	869.915894	-349.704742	-164.062195	884.367859	-428.970551	85.652733	1055.788452	561.211182	15.149497	899.104797	554.594788	212.684799
-455.758606	215.077423	956.075256	-436.409088	-48.185196	958.541260	-514.144165	235.488586	571.155151	-452.242859	-99.644897	579.226868	-525.848083	275.032990	87.064758	-528.908813	-133.636337	105.064079	-518.101196	308.628571	1440.067993	-432.788269	-99.764061	1444.603638	-417.331238	106.427528	1456.729492	-429.136780	77.848656	1751.107666	-549.520203	415.523468	1168.139893	-465.292969	-227.687729	1187.706299	-439.794891	366.176819	870.040344	-349.783051	-164.077530	884.312317	-428.988922	85.625267	1055.812134	561.244812	15.176318	899.111023	554.591492	212.668289
-455.773346	215.082611	956.091858	-436.496094	-48.165466	958.541199	-514.092285	235.530945	571.159180	-452.293579	-99.721329	579.244080	-525.829163	275.002136	87.036263	-528.913147	-133.651062	105.101700	-518.194702	308.597260	1440.173706	-432.846161	-99.808357	1444.638550	-417.425720	106.388550	1456.783447	-429.091309	77.424782	1751.017334	-549.464844	415.525391	1168.235352	-465.336945	-227.752380	1187.741089	-439.598053	366.089874	870.177185	-350.101318	-164.317719	884.173950	-429.058899	85.625557	1055.823975	561.223267	15.109003	899.138306	554.567993	212.656723
-455.734650	215.022354	956.113037	-436.498291	-48.205437	958.579224	-513.995239	235.554352	571.132446	-452.282928	-99.702545	579.244751	-525.841919	274.988678	87.072456	-528.873291	-133.623535	105.098015	-518.280762	308.549408	1440.280396	-432.907776	-99.845261	1444.686035	-417.513275	106.338684	1456.851074	-429.026489	76.983978	1750.923828	-549.412720	415.531738	1168.358398	-465.404358	-227.755157	1187.732422	-439.419769	366.054199	870.366638	-350.182159	-164.322311	884.179932	-429.080658	85.576393	1055.860474	561.197266	15.087134	899.131714	554.550049	212.649521
-455.723053	214.978714	956.090088	-436.528809	-48.214100	958.588745	-513.919983	235.580811	571.112793	-452.293640	-99.780975	579.235657	-525.814575	274.978027	87.094200	-528.919739	-133.644669	105.104256	-518.272949	308.600647	1440.540405	-432.962830	-99.896988	1444.748535	-417.618225	106.307007	1456.910034	-428.955505	76.517639	1750.824585	-549.362427	415.541351	1168.489624	-465.442169	-227.805466	1187.774170	-439.240356	366.000793	870.540405	-350.232239	-164.318436	884.215149	-429.114807	85.558205	1055.857910	561.222351	15.083533	899.110962	554.552002	212.643311
-455.631012	214.979324	956.110168	-436.520508	-48.241924	958.628052	-513.826599	235.590988	571.112061	-452.279480	-99.755318	579.231750	-525.792969	274.964966	87.078773	-528.905884	-133.616165	105.091515	-518.363220	308.576874	1440.644165	-433.041504	-99.916763	1444.789307	-417.708191	106.274223	1456.979614	-428.882050	76.054214	1750.703857	-549.329346	415.601563	1168.592285	-465.337769	-228.011368	1187.875122	-439.060242	365.978180	870.704407	-350.274323	-164.339828	884.280457	-429.104645	85.543297	1055.894531	561.241760	15.087347	899.108154	554.565430	212.607635
-455.585785	214.965927	956.127686	-436.553802	-48.221348	958.619202	-513.734436	235.627655	571.079651	-452.261780	-99.799889	579.229126	-525.772827	274.959747	87.065071	-529.142517	-133.772476	105.170334	-518.464661	308.521332	1440.755005	-433.125092	-99.952461	1444.852661	-417.781799	106.228592	1457.060425	-428.800293	75.548164	1750.591797	-549.301758	415.688751	1168.696411	-465.401428	-228.073288	1187.914673	-438.930389	365.992310	870.896301	-350.296295	-164.344818	884.330811	-429.125885	85.530327	1055.903931	561.199829	15.048628	899.088379	554.527222	212.612747
-455.548676	214.952286	956.117249	-436.602356	-48.205692	958.609619	-513.638245	235.634842	571.071350	-452.254486	-99.809830	579.222107	-525.714905	274.936615	87.082817	-528.988159	-133.645508	105.142700	-518.542908	308.467316	1440.852661	-433.228912	-99.977112	1444.922607	-417.891510	106.182098	1457.156372	-428.729340	75.029022	1750.490234	-549.276245	415.759857	1168.805298	-465.454987	-228.165787	1187.995605	-438.798401	366.019196	871.064514	-350.312714	-164.348022	884.421021	-429.146545	85.525314	1055.896606	561.188782	15.041632	899.086853	554.506470	212.624176
-455.494904	214.917480	956.149963	-436.640167	-48.216309	958.642273	-513.591797	235.676102	571.069031	-452.219360	-99.749016	579.200928	-525.735352	274.931671	87.086464	-528.860474	-133.600052	105.096909	-518.603882	308.437042	1440.967529	-433.324890	-100.008888	1445.007690	-417.948273	106.136139	1457.252441	-428.638916	74.484375	1750.379639	-549.238464	415.863861	1168.921875	-465.495972	-228.175476	1188.059814	-438.672913	366.074646	871.270386	-350.095490	-164.148865	884.646362	-429.166351	85.494934	1055.934204	561.174133	15.036602	899.088074	554.482178	212.581665
-455.389984	214.937668	956.221558	-436.593384	-48.247910	958.689026	-513.499939	235.683975	571.062988	-452.193268	-99.701889	579.203735	-525.698669	274.912933	87.107613	-528.936340	-133.614883	105.181229	-518.706116	308.396027	1441.076660	-433.449463	-100.037750	1445.101196	-418.000549	106.100174	1457.387451	-428.558014	73.937477	1750.289551	-549.204224	416.000946	1169.080688	-465.653503	-228.091660	1188.059814	-438.530670	366.109283	871.476257	-350.076050	-164.174316	884.753601	-429.136169	85.472626	1056.001587	561.147583	15.027164	899.086365	554.452148	212.606781
-455.307495	214.957596	956.254883	-436.619690	-48.213352	958.682556	-513.448425	235.701355	571.087524	-452.159607	-99.610619	579.209961	-525.677490	274.883087	87.142914	-528.881470	-133.559784	105.152420	-518.855896	308.240143	1441.038208	-433.587219	-100.069855	1445.182617	-418.051331	106.068665	1457.490234	-428.494934	73.404015	1750.189941	-549.178711	416.170868	1169.189209	-465.543335	-228.357925	1188.218872	-438.380890	366.175598	871.664856	-350.013153	-164.227570	884.879761	-429.135529	85.476204	1056.020142	561.157471	15.044846	899.087646	554.429688	212.626984
-455.282104	214.905090	956.255127	-436.624908	-48.245079	958.693420	-513.385376	235.660721	571.052856	-452.227356	-99.636032	579.220276	-525.632263	274.870514	87.114624	-528.827332	-133.545975	105.101662	-518.895325	308.208984	1441.120605	-433.730377	-100.085983	1445.256714	-418.067139	106.034889	1457.595215	-428.423584	72.862236	1750.065674	-549.127991	416.294739	1169.304321	-465.701965	-228.269821	1188.222046	-438.229919	366.242432	871.829041	-349.965790	-164.304565	884.981628	-429.144806	85.434898	1056.029053	561.147339	15.056253	899.084900	554.398438	212.625580
-455.231659	214.919022	956.274048	-436.622070	-48.237434	958.682922	-513.403137	235.746094	571.083801	-452.249329	-99.567307	579.194641	-525.639587	274.826080	87.098991	-528.783813	-133.522369	105.084465	-518.826477	308.291656	1441.363770	-433.874664	-100.124619	1445.316406	-418.130249	105.988823	1457.670532	-428.349365	72.331825	1749.930176	-549.072205	416.438232	1169.440308	-465.702606	-228.389023	1188.311646	-438.107422	366.377747	871.982666	-349.911194	-164.366302	885.092224	-429.144867	85.429756	1056.038086	561.135010	15.034065	899.074036	554.397888	212.628082
-455.176270	214.924194	956.293457	-436.633240	-48.199059	958.672546	-513.353577	235.710159	571.078491	-452.286163	-99.541168	579.198608	-525.625854	274.828888	87.140190	-528.904663	-133.567627	105.139038	-518.888916	308.262817	1441.446411	-433.996704	-100.125465	1445.397949	-418.169037	105.958481	1457.781982	-428.282806	71.808060	1749.807373	-549.041748	416.578156	1169.583740	-465.705414	-228.477722	1188.397949	-437.986450	366.502441	872.138611	-349.799500	-164.427551	885.234741	-429.143250	85.434982	1056.046509	561.118408	15.057588	899.063049	554.382202	212.619629
-455.096954	214.958313	956.358643	-436.591705	-48.180000	958.711487	-513.312622	235.695099	571.100464	-452.329773	-99.493317	579.202698	-525.633301	274.792236	87.136536	-528.784485	-133.526215	105.051445	-518.901184	308.225922	1441.576538	-434.127838	-100.162933	1445.479248	-418.191833	105.914536	1457.910645	-428.198853	71.280357	1749.698486	-548.980774	416.715210	1169.691895	-465.724609	-228.593048	1188.466553	-437.901855	366.660461	872.307678	-349.681122	-164.481857	885.393127	-429.126404	85.446205	1056.106201	561.099121	15.056720	899.066650	554.358521	212.621643
-455.054657	214.884018	956.397522	-436.562622	-48.185863	958.757446	-513.281677	235.693909	571.119568	-452.352509	-99.418205	579.209656	-525.595703	274.769165	87.167831	-528.869385	-133.542908	105.094757	-518.916687	308.219391	1441.714722	-434.267456	-100.190483	1445.561768	-418.203735	105.881355	1458.020386	-428.119263	70.755432	1749.603394	-548.932617	416.787018	1169.841797	-465.746246	-228.716003	1188.534546	-437.788544	366.837830	872.483643	-349.566010	-164.589996	885.523132	-429.123840	85.406204	1056.154297	561.115845	15.072026	899.078064	554.368042	212.623428
-455.008331	214.874939	956.445190	-436.567444	-48.160152	958.789124	-513.285217	235.696915	571.164978	-452.370422	-99.378166	579.241089	-525.633728	274.743256	87.183159	-528.844055	-133.520782	105.055176	-518.924988	308.167969	1441.834473	-434.394867	-100.227524	1445.636353	-418.214722	105.846092	1458.157959	-428.042297	70.254295	1749.518921	-548.854248	416.903595	1170.009521	-465.769379	-228.765518	1188.604126	-437.683167	367.054688	872.670166	-349.434387	-164.691589	885.680908	-429.131683	85.403603	1056.198975	561.060059	15.047642	899.070313	554.341980	212.642639
-454.990479	214.866486	956.503418	-436.560455	-48.090797	958.799622	-513.336792	235.710007	571.165283	-452.375793	-99.265915	579.210022	-525.647278	274.742981	87.164940	-528.809570	-133.496597	105.022141	-518.933289	308.129547	1441.982544	-434.519592	-100.247795	1445.704956	-418.204285	105.798210	1458.272339	-427.982941	69.776070	1749.458252	-548.780518	416.998535	1170.190186	-465.798431	-228.951370	1188.717529	-437.597656	367.299194	872.836487	-349.533295	-164.995331	885.692566	-429.136597	85.414879	1056.236694	561.051758	15.063509	899.055847	554.328613	212.654984
-454.976257	214.862732	956.574890	-436.606659	-48.006737	958.822693	-513.400452	235.779129	571.221619	-452.396088	-99.187546	579.205627	-525.666321	274.780426	87.186073	-528.966003	-133.521973	105.096886	-518.896973	308.098236	1442.140381	-434.622711	-100.281891	1445.787964	-418.183777	105.748840	1458.385742	-427.938049	69.316147	1749.406494	-548.705383	417.139191	1170.415405	-465.685059	-229.195435	1188.838013	-437.527954	367.542450	873.011108	-349.196167	-164.859924	885.976807	-429.160400	85.433205	1056.285767	561.009521	15.045088	899.066345	554.318726	212.635468
-454.974731	214.831131	956.625305	-436.604065	-48.013588	958.879395	-513.435791	235.827301	571.247864	-452.442108	-99.163841	579.239868	-525.699951	274.800415	87.192833	-528.772461	-133.485199	105.015190	-518.843994	308.054718	1442.309448	-434.718079	-100.328674	1445.884766	-418.147095	105.707939	1458.500244	-427.893097	68.858986	1749.376465	-548.608276	417.261749	1170.641357	-465.820282	-229.116806	1188.843872	-437.448242	367.828796	873.190369	-349.010590	-164.948181	886.116333	-429.171265	85.415710	1056.341431	560.967285	15.037857	899.056824	554.309631	212.627777
-454.983032	214.828232	956.701660	-436.650085	-47.939381	958.906799	-513.500671	235.863098	571.280518	-452.509033	-99.121849	579.234497	-525.754395	274.842987	87.207199	-528.778992	-133.494461	105.011925	-518.805420	308.016632	1442.473267	-434.808167	-100.388664	1445.976685	-418.089447	105.650436	1458.621948	-427.871552	68.437195	1749.334595	-548.485229	417.359497	1170.861816	-465.837799	-229.231232	1188.932251	-437.370972	368.160675	873.381958	-348.886078	-165.071381	886.234680	-429.207031	85.430611	1056.395142	560.966003	15.080206	899.062744	554.297424	212.685806
-454.989838	214.799210	956.736511	-436.674805	-47.895969	958.943237	-513.545532	235.861877	571.263306	-452.582428	-99.050606	579.236694	-525.723389	274.859314	87.195068	-528.747253	-133.488022	105.005043	-518.720154	307.978638	1442.669189	-434.863434	-100.433136	1446.064087	-418.034882	105.591835	1458.735596	-427.843933	68.033058	1749.311279	-548.353821	417.478577	1171.088379	-465.756531	-229.531631	1189.078979	-437.305847	368.457855	873.527527	-348.996185	-165.419586	886.245483	-429.226471	85.437576	1056.431519	560.958496	15.080654	899.060181	554.313538	212.673813
-455.033203	214.804047	956.794250	-436.693146	-47.881340	958.993591	-513.640137	235.899734	571.288208	-452.661438	-99.028648	579.266418	-525.766602	274.888245	87.176971	-528.795532	-133.490799	104.926109	-518.654846	307.937408	1442.832520	-434.905212	-100.476845	1446.152954	-417.975250	105.530533	1458.846069	-427.827271	67.665504	1749.303955	-548.254089	417.604889	1171.292480	-465.852020	-229.474045	1189.098511	-437.235535	368.720123	873.689575	-348.849457	-165.608307	886.335205	-429.257385	85.446198	1056.485596	560.952393	15.091477	899.048767	554.306824	212.705063
-455.034546	214.814987	956.870605	-436.711182	-47.827625	959.037231	-513.726563	235.905029	571.309387	-452.789520	-99.036133	579.280823	-525.751282	274.881287	87.169067	-528.773560	-133.487747	104.941765	-518.575256	307.847504	1443.016479	-434.928711	-100.558556	1446.229370	-417.902283	105.457321	1458.942871	-427.805328	67.294510	1749.320068	-548.103027	417.749176	1171.525879	-465.721405	-229.686142	1189.224976	-437.163910	368.994843	873.837463	-348.732910	-165.786285	886.417725	-429.273407	85.465057	1056.546875	560.937561	15.131324	899.048706	554.313904	212.701553
-455.073883	214.800705	956.929626	-436.737671	-47.768826	959.052429	-513.818604	235.915482	571.336365	-452.867615	-99.014702	579.314941	-525.749573	274.895477	87.183022	-528.824402	-133.513504	104.912346	-518.499023	307.813354	1443.195313	-434.996216	-100.607552	1446.309937	-417.809113	105.376297	1459.041016	-427.767548	66.947426	1749.337402	-547.917358	417.902710	1171.770508	-465.789215	-229.609497	1189.230957	-437.069916	369.335358	873.981323	-348.571808	-165.951431	886.512634	-429.292877	85.473167	1056.582031	560.923523	15.131587	899.055542	554.301697	212.743347
-455.091278	214.810989	957.006653	-436.753998	-47.711620	959.105713	-513.886719	235.901047	571.338318	-452.944427	-99.004501	579.341492	-525.781311	274.930328	87.204414	-528.945068	-133.572723	104.989677	-518.359741	307.752319	1443.359497	-434.994232	-100.680725	1446.366455	-417.724396	105.301842	1459.133789	-427.728668	66.639946	1749.375977	-547.766052	418.016296	1172.009644	-465.738464	-229.655197	1189.295044	-436.998596	369.658020	874.122498	-348.384064	-166.120102	886.604797	-429.300140	85.499062	1056.645752	560.899414	15.105128	899.066650	554.302368	212.739975
-455.127472	214.803665	957.050537	-436.774353	-47.602219	959.111023	-513.977112	235.890686	571.345764	-453.065186	-99.019325	579.319885	-525.801147	274.935913	87.209999	-528.946838	-133.577209	104.995438	-518.253906	307.692902	1443.536865	-435.007202	-100.723206	1446.427368	-417.635803	105.224815	1459.201660	-427.699341	66.337631	1749.418945	-547.602234	418.120148	1172.217896	-465.661316	-229.658463	1189.304077	-436.900482	369.995117	874.266602	-347.987793	-166.050568	886.808960	-429.319672	85.538094	1056.669067	560.863586	15.131051	899.051758	554.301392	212.741547
-455.204895	214.787628	957.100586	-436.803406	-47.546680	959.122070	-514.097290	235.851318	571.347168	-453.118896	-98.986504	579.340698	-525.827820	274.901306	87.166916	-529.051514	-133.616470	104.988075	-518.119507	307.640320	1443.693115	-435.016205	-100.791977	1446.449219	-417.569458	105.134987	1459.275757	-427.656006	66.047478	1749.481689	-547.419617	418.238281	1172.419556	-465.625305	-229.745987	1189.342651	-436.831665	370.352783	874.423584	-347.843628	-166.250565	886.871643	-429.353516	85.548119	1056.696533	561.197205	15.517593	899.094971	554.366943	212.860336
-455.235565	214.802414	957.173462	-436.856262	-47.435642	959.136108	-514.176758	235.829453	571.361877	-453.172546	-98.988930	579.332397	-525.786804	274.892914	87.161217	-528.890076	-133.567017	104.887451	-518.043030	307.605591	1443.844360	-435.020996	-100.839699	1446.500244	-417.506226	105.059082	1459.295532	-427.605225	65.770615	1749.553101	-547.253235	418.369720	1172.645386	-465.458282	-229.954117	1189.426636	-436.763031	370.702271	874.581421	-347.684937	-166.397186	886.938354	-429.381348	85.589165	1056.738037	560.855591	15.148620	899.049377	554.284180	212.760345
-455.266876	214.802917	957.226440	-436.869659	-47.336994	959.143921	-514.284180	235.770874	571.389282	-453.248474	-98.956093	579.351013	-525.813232	274.872375	87.159485	-528.862915	-133.576294	104.858170	-517.925659	307.555084	1444.016968	-435.009247	-100.909058	1446.513184	-417.432587	104.952309	1459.328247	-427.552368	65.518219	1749.619873	-547.049744	418.501770	1172.875122	-465.401978	-230.003937	1189.417725	-436.626892	371.045441	874.762268	-347.545654	-166.572128	886.968140	-429.381195	85.625145	1056.764893	560.790405	15.114700	899.044922	554.261414	212.766724
-455.259857	214.774231	957.288025	-436.859863	-47.255787	959.155701	-514.339111	235.763733	571.403320	-453.301086	-98.973320	579.357178	-525.795288	274.900696	87.156731	-528.826050	-133.576660	104.869507	-517.779175	307.503143	1444.186768	-434.946564	-100.991646	1446.517090	-417.350922	104.889549	1459.351074	-427.502197	65.304909	1749.690063	-546.888367	418.572083	1173.096191	-465.313080	-230.111298	1189.456665	-436.496643	371.416962	874.948120	-347.382263	-166.716949	886.999573	-429.359619	85.634552	1056.799683	560.811401	15.172673	899.040955	554.274902	212.778976
-455.302734	214.767319	957.325989	-436.903931	-47.206131	959.181763	-514.420105	235.758392	571.431702	-453.357300	-98.916412	579.374390	-525.784119	274.898376	87.155067	-528.857971	-133.547272	104.845970	-517.614502	307.452454	1444.365601	-434.907959	-101.093498	1446.513794	-417.255219	104.822517	1459.359619	-427.429749	65.108543	1749.750732	-546.722229	418.684814	1173.299316	-465.240967	-230.159851	1189.411987	-436.370544	371.773987	875.119812	-347.190369	-166.893936	887.001404	-429.368591	85.654175	1056.825806	560.763977	15.157448	899.034912	554.261902	212.793671
-455.309082	214.783020	957.370117	-436.897705	-47.102177	959.194641	-514.525635	235.772980	571.442017	-453.403320	-98.894623	579.397888	-525.791504	274.899689	87.172096	-528.894409	-133.549500	104.860344	-517.502869	307.399719	1444.525024	-434.869873	-101.171638	1446.504639	-417.150177	104.747917	1459.363159	-427.356934	64.920181	1749.807983	-546.558228	418.822906	1173.501709	-465.154907	-230.249374	1189.382935	-436.232483	372.084564	875.257935	-347.038330	-167.041504	887.007690	-429.340607	85.705605	1056.849731	560.718018	15.185569	899.004395	554.208862	212.847473
-455.340149	214.780228	957.404480	-436.926666	-47.090317	959.203186	-514.608521	235.782608	571.454529	-453.466034	-98.883354	579.416992	-525.815857	274.942261	87.154472	-528.913025	-133.559601	104.860931	-517.380615	307.348694	1444.659546	-434.798706	-101.251900	1446.478638	-417.040161	104.681435	1459.369873	-427.272949	64.749146	1749.857422	-546.379639	418.928650	1173.664429	-465.080261	-230.283020	1189.336792	-436.050507	372.386017	875.420898	-346.889557	-167.162430	886.979736	-429.335754	85.703064	1056.865356	561.057190	15.610397	899.037292	554.288574	212.962357
-455.360809	214.770096	957.423889	-436.939636	-47.042469	959.235596	-514.692566	235.768097	571.479797	-453.486725	-98.879303	579.432739	-525.817871	274.945129	87.174698	-528.930237	-133.547012	104.883736	-517.301147	307.268402	1444.772461	-434.766144	-101.324226	1446.438477	-416.918732	104.576385	1459.370117	-427.209320	64.578995	1749.903198	-546.213257	419.006042	1173.852539	-465.003296	-230.357986	1189.287720	-435.900665	372.720428	875.559387	-346.746094	-167.332291	886.940613	-429.330109	85.729294	1056.887329	560.681274	15.222971	898.982605	554.181030	212.866470
-455.380493	214.779465	957.429688	-436.934875	-47.045132	959.215637	-514.796936	235.799652	571.496460	-453.503662	-98.840004	579.425537	-525.831360	274.979950	87.160927	-528.922485	-133.533676	104.852318	-517.211182	307.179718	1444.882080	-434.721313	-101.420792	1446.384277	-416.814575	104.499336	1459.362793	-427.120850	64.414772	1749.936157	-546.065674	419.082581	1174.014404	-464.958649	-230.386169	1189.201538	-435.730957	373.017853	875.673157	-346.611053	-167.461838	886.897827	-429.304413	85.726730	1056.874756	560.647339	15.252907	898.999390	554.129578	212.893448
-455.392792	214.831924	957.448242	-436.918701	-47.041771	959.189148	-514.884521	235.825500	571.516968	-453.509766	-98.828323	579.408936	-525.880554	274.997955	87.165749	-528.903442	-133.554123	104.852394	-517.113098	307.122009	1444.966553	-434.661987	-101.485779	1446.328979	-416.747467	104.408768	1459.327515	-427.041748	64.252228	1749.964722	-545.901978	419.138092	1174.150513	-465.021332	-230.210098	1189.075073	-435.570190	373.290802	875.812561	-346.507416	-167.584457	886.806274	-429.280151	85.740730	1056.867188	560.623718	15.277198	898.989319	554.117798	212.914627
-455.425262	214.892746	957.434937	-436.934509	-47.018085	959.129395	-514.818909	235.739914	571.490540	-453.479492	-98.787971	579.379333	-525.812744	275.027252	87.173271	-528.878601	-133.541519	104.846130	-517.119690	306.949768	1444.890747	-434.648407	-101.535225	1446.247559	-416.665863	104.331963	1459.320679	-426.942017	64.081718	1749.960693	-545.756714	419.190002	1174.249756	-464.997742	-230.255630	1188.985718	-435.406097	373.563171	875.904297	-346.653351	-167.950928	886.577637	-429.271088	85.768623	1056.825195	560.596252	15.275996	898.975342	554.080139	212.933807
-455.454773	214.937149	957.431335	-436.917511	-47.022575	959.094360	-515.017517	235.874634	571.541443	-453.464752	-98.837143	579.404907	-525.912048	275.056824	87.177658	-528.926025	-133.577744	104.860954	-517.048218	306.897644	1444.974609	-434.612488	-101.578835	1446.163818	-416.635315	104.265839	1459.295166	-426.856110	63.910866	1749.952515	-545.608276	419.227142	1174.340576	-464.966980	-230.234955	1188.866943	-435.235901	373.791931	875.976990	-346.341766	-167.835922	886.614197	-429.260925	85.780548	1056.803223	560.926147	15.683281	899.016541	554.127258	213.063034
-455.468292	214.978104	957.411072	-436.885864	-47.039124	959.081116	-515.069458	235.919189	571.561646	-453.406342	-98.815025	579.362793	-525.944153	275.049408	87.149750	-528.918518	-133.574051	104.867294	-516.855225	306.946198	1445.190186	-434.570435	-101.633751	1446.070679	-416.603577	104.191177	1459.244263	-426.748260	63.749260	1749.940186	-545.443787	419.200043	1174.431274	-464.944550	-230.208038	1188.767334	-435.061005	374.011505	876.056580	-346.246155	-167.923767	886.530823	-429.236176	85.799026	1056.783691	560.555176	15.318979	898.964172	554.027710	212.945175
-455.495514	215.001755	957.410156	-436.897034	-47.022160	959.034058	-515.128357	235.921097	571.547852	-453.380859	-98.855782	579.361633	-525.936890	275.069672	87.137711	-528.947632	-133.598328	104.889381	-516.796753	306.891174	1445.229004	-434.546509	-101.688652	1445.995972	-416.540894	104.152962	1459.213135	-426.618988	63.576836	1749.927856	-545.316223	419.178772	1174.475342	-464.940063	-230.170898	1188.686401	-434.854279	374.211426	876.123901	-346.171387	-167.985016	886.428101	-429.237915	85.804161	1056.756958	560.874084	15.715440	899.003723	554.054260	213.078537
-455.471802	215.020447	957.368225	-436.832916	-47.032940	959.022705	-515.134399	235.896317	571.558655	-453.291870	-98.822792	579.323975	-525.946716	275.075317	87.158730	-528.908386	-133.583725	104.893654	-516.722290	306.854431	1445.247192	-434.486542	-101.729515	1445.906616	-416.499908	104.082352	1459.157227	-426.475586	63.409794	1749.882690	-545.220337	419.143982	1174.514526	-464.975372	-230.141037	1188.573853	-434.676392	374.363739	876.170654	-346.347626	-168.260025	886.167725	-429.192200	85.822166	1056.729736	560.468201	15.353807	898.975647	553.926147	212.982941
-455.481567	215.038254	957.366028	-436.843140	-46.963108	958.970642	-515.143982	235.904831	571.562073	-453.182770	-98.777199	579.303345	-525.925781	275.079468	87.124359	-528.950867	-133.595825	104.889320	-516.659851	306.819611	1445.273682	-434.424377	-101.793503	1445.781982	-416.465302	104.030045	1459.099854	-426.331787	63.251953	1749.825317	-545.130188	419.124268	1174.524536	-464.910889	-230.254471	1188.473511	-434.500336	374.504639	876.172302	-346.303131	-168.302536	886.029480	-429.191315	85.848328	1056.701050	560.799194	15.736173	899.010315	553.962708	213.114243
-455.499573	215.086761	957.342346	-436.846497	-46.942974	958.907654	-514.995117	235.780426	571.531006	-453.102234	-98.759613	579.259766	-525.848694	275.064789	87.100235	-528.951416	-133.590622	104.893585	-516.660522	306.767273	1445.227051	-434.378235	-101.839722	1445.662231	-416.440704	103.979866	1459.034180	-426.192139	63.080688	1749.738159	-545.040710	419.107727	1174.506104	-465.027527	-230.135040	1188.279175	-434.349274	374.647858	876.183105	-346.244354	-168.319794	885.861755	-429.196747	85.868988	1056.657104	560.400879	15.383299	898.936096	553.850769	213.050262
-455.524902	215.085938	957.312195	-436.844391	-46.867123	958.825989	-514.979736	235.780045	571.491516	-453.015045	-98.736977	579.196045	-525.847778	275.080841	87.097679	-528.871277	-133.564072	104.905838	-516.618591	306.757111	1445.232056	-434.324341	-101.872734	1445.512939	-416.439209	103.925179	1458.941162	-426.032074	62.933716	1749.656250	-544.948364	419.082001	1174.494995	-465.111725	-229.959167	1188.044678	-434.206451	374.709747	876.171936	-345.955048	-168.088638	885.859009	-429.195465	85.890343	1056.599243	560.378601	15.413810	898.939575	553.787537	213.058044
-455.532837	215.100708	957.298706	-436.858185	-46.862400	958.801453	-514.981567	235.824265	571.484924	-452.949158	-98.732620	579.175964	-525.867920	275.111389	87.069199	-528.854614	-133.560532	104.899696	-516.607056	306.709961	1445.202881	-434.285278	-101.932961	1445.362061	-416.426392	103.873039	1458.893188	-425.857910	62.753773	1749.536865	-544.886658	419.046570	1174.464966	-465.262909	-229.897095	1187.860229	-434.082642	374.752014	876.156982	-346.147980	-168.306396	885.584229	-429.203308	85.895676	1056.579834	560.345459	15.433574	898.921021	553.779846	213.076538
-455.489349	215.158646	957.280579	-436.829926	-46.782642	958.752258	-514.961670	235.850952	571.490051	-452.874420	-98.725700	579.176392	-525.874084	275.128326	87.085602	-528.893005	-133.571411	104.902298	-516.590271	306.657959	1445.157349	-434.260101	-101.990540	1445.221680	-416.412048	103.817001	1458.840088	-425.711365	62.613331	1749.434082	-544.825134	419.011963	1174.444092	-465.415314	-229.747147	1187.661377	-433.955017	374.792694	876.136475	-346.096832	-168.279526	885.438293	-429.173370	85.951591	1056.547363	560.329529	15.462994	898.910034	553.753113	213.099182
-455.469391	215.167694	957.234131	-436.773590	-46.783638	958.703613	-514.909546	235.816696	571.455627	-452.840942	-98.775223	579.156494	-525.827209	275.123718	87.076286	-528.883789	-133.579788	104.917732	-516.693298	306.513794	1444.970703	-434.239258	-102.048882	1445.084595	-416.440033	103.778427	1458.783081	-425.481567	62.353481	1749.323120	-544.777283	418.994751	1174.383057	-465.550201	-229.628372	1187.458496	-433.869904	374.757751	876.108276	-346.041321	-168.218704	885.294312	-429.134064	85.957184	1056.499634	560.294739	15.466347	898.917908	553.724304	213.096970
-455.465393	215.191925	957.213501	-436.754730	-46.765705	958.665283	-514.906494	235.815613	571.472595	-452.752960	-98.738953	579.148010	-525.841370	275.143097	87.040482	-528.848816	-133.554459	104.905464	-516.688782	306.463379	1444.940552	-434.240173	-102.116806	1444.952759	-416.437195	103.746780	1458.713745	-425.249237	62.143139	1749.195557	-544.727722	418.941589	1174.366821	-465.628052	-229.478821	1187.288086	-433.785431	374.733521	876.072510	-345.777008	-167.935272	885.289551	-429.112793	85.973206	1056.468628	560.262451	15.487791	898.920471	553.659973	213.145264
-455.409454	215.232819	957.195923	-436.665833	-46.749687	958.631775	-514.886475	235.846649	571.467651	-452.682831	-98.747116	579.136536	-525.814392	275.154510	87.027298	-528.844238	-133.578018	104.938568	-516.695679	306.442047	1444.935425	-434.265625	-102.134857	1444.844604	-416.437836	103.695129	1458.662842	-425.001190	61.920116	1749.084961	-544.685913	418.898590	1174.321045	-465.824249	-229.184814	1187.040649	-433.729828	374.679718	876.044983	-345.717255	-167.843185	885.164246	-429.049622	85.997002	1056.444702	560.196716	15.504784	898.910767	553.618958	213.128769
-455.817017	215.699783	957.209778	-437.679230	-46.049789	957.796814	-515.139160	236.097458	571.488708	-452.587006	-98.773720	578.878906	-526.003601	275.232422	87.020973	-528.872925	-133.583801	104.939346	-516.739502	306.402954	1444.909424	-434.299133	-102.175827	1444.739868	-416.438599	103.666496	1458.622925	-424.735046	61.708591	1748.957886	-544.669922	418.843872	1174.277954	-465.945099	-229.074951	1186.878296	-433.664001	374.599396	876.011108	-345.726898	-167.797989	885.019287	-429.466309	86.243416	1055.988403	560.180786	15.533775	898.914551	553.583130	213.198593
-455.832886	215.788391	957.201538	-437.771484	-45.942730	957.671997	-515.142517	236.168137	571.487732	-452.496704	-98.802879	578.854614	-526.028320	275.264313	87.003334	-528.818054	-133.583801	104.959969	-516.641174	306.465271	1445.050171	-434.329865	-102.258629	1444.631226	-416.469116	103.649094	1458.568848	-424.457153	61.471577	1748.818115	-544.630432	418.763672	1174.260864	-466.059662	-228.980194	1186.743042	-433.631836	374.455261	876.007568	-345.683838	-167.704422	884.947998	-429.481476	86.295097	1055.915771	560.121399	15.556964	898.901733	553.544617	213.194061
-455.788635	215.801468	957.182739	-437.658813	-45.967827	957.645935	-515.094299	236.198593	571.478394	-452.381470	-98.856682	578.841125	-526.031799	275.315125	87.012024	-528.795898	-133.565765	104.975052	-516.789368	306.329742	1444.898193	-434.399384	-102.277519	1444.519409	-416.468475	103.635712	1458.543091	-424.171509	61.225147	1748.687500	-544.657471	418.716705	1174.222290	-466.185791	-228.899811	1186.598877	-433.612030	374.305176	876.016602	-345.665466	-167.633453	884.843018	-429.402740	86.290710	1055.893188	560.452820	15.923935	898.932800	553.607544	213.313507
-455.738403	215.829330	957.186218	-437.573578	-45.964344	957.613464	-515.070496	236.211746	571.489685	-452.285278	-98.927956	578.810669	-526.033875	275.298004	86.996956	-528.855530	-133.617340	105.009163	-516.827515	306.312866	1444.899292	-434.443207	-102.297150	1444.435791	-416.462952	103.593353	1458.507324	-423.873474	60.967400	1748.544922	-544.675110	418.604675	1174.202759	-466.310822	-228.848755	1186.466553	-433.573669	374.131714	876.029663	-345.899933	-167.756027	884.629822	-429.335052	86.295044	1055.878906	560.078430	15.592724	898.887390	553.501282	213.232971
-455.694061	215.805557	957.149658	-437.491272	-45.922604	957.561768	-515.005127	236.214706	571.473755	-452.113190	-98.928566	578.791443	-526.023193	275.295013	86.997040	-528.848328	-133.613251	104.987541	-516.856140	306.278809	1444.904907	-434.497742	-102.334541	1444.335083	-416.446259	103.587448	1458.475708	-423.586243	60.683807	1748.422974	-544.720459	418.461090	1174.181152	-466.296478	-228.979477	1186.436523	-433.563934	373.913727	876.044739	-345.925171	-167.613159	884.573608	-429.265564	86.301598	1055.833740	560.025391	15.564512	898.875488	553.476685	213.228363
-455.623535	215.787582	957.124878	-437.323090	-45.960522	957.589661	-514.941772	236.201508	571.475769	-451.981720	-98.951042	578.778015	-526.016724	275.325195	87.007370	-528.819641	-133.616257	105.020515	-516.884216	306.254425	1444.911987	-434.536713	-102.349091	1444.283203	-416.449341	103.573738	1458.447021	-423.319336	60.407024	1748.283936	-544.773254	418.389130	1174.160034	-466.407257	-228.884094	1186.313721	-433.549957	373.650574	876.049377	-345.936951	-167.503952	884.524658	-429.155762	86.299187	1055.836670	559.992676	15.637562	898.867554	553.431091	213.284256
-455.620117	215.774353	957.124573	-437.286316	-45.944046	957.558105	-514.928772	236.212250	571.457031	-451.896790	-98.967361	578.757324	-525.995117	275.326477	87.014282	-528.842896	-133.634293	105.029404	-516.894897	306.248810	1444.909546	-434.556305	-102.350349	1444.238159	-416.428589	103.573700	1458.436768	-423.049164	60.139465	1748.132080	-544.842163	418.274872	1174.137939	-466.481140	-228.782761	1186.237061	-433.562256	373.390381	876.072388	-345.690643	-167.152115	884.627258	-429.119812	86.292503	1055.817993	559.973083	15.651997	898.892395	553.404236	213.301926
-455.562988	215.803665	957.081299	-437.172546	-45.949371	957.528259	-514.872742	236.227707	571.444641	-451.649292	-98.775978	578.704102	-525.986389	275.336334	86.994873	-528.708252	-133.537842	105.011078	-516.887878	306.231537	1444.910156	-434.549774	-102.356766	1444.179321	-416.426025	103.577759	1458.373657	-422.785522	59.879696	1747.996338	-544.902344	418.190002	1174.113892	-466.584991	-228.676331	1186.175781	-433.623718	373.099701	876.056213	-345.699860	-167.006332	884.612244	-429.039490	86.312775	1055.782227	559.898132	15.654714	898.862427	553.356628	213.346375
-455.498413	215.858521	957.070618	-437.051300	-45.946430	957.495850	-514.849854	236.217209	571.430115	-451.622803	-98.851891	578.724426	-525.981079	275.335358	86.993828	-528.973328	-133.695633	105.128044	-516.889832	306.207825	1444.896851	-434.558167	-102.386772	1444.144653	-416.409332	103.586441	1458.340454	-422.543243	59.621372	1747.872070	-544.989990	418.109253	1174.084351	-466.676666	-228.627823	1186.118652	-433.707733	372.766388	876.043335	-345.717529	-166.886261	884.601501	-428.951416	86.336624	1055.761597	559.874573	15.686968	898.887451	553.341553	213.351990
-455.465332	215.831390	957.038025	-436.986328	-45.931267	957.468811	-514.590271	236.012100	571.392090	-451.604523	-98.954697	578.726746	-525.810181	275.289795	86.941895	-529.066223	-133.762558	105.180008	-516.878662	306.197632	1444.897461	-434.562256	-102.387657	1444.086426	-416.416748	103.567223	1458.297119	-422.313324	59.380920	1747.741333	-545.090820	418.012329	1174.041260	-466.781219	-228.589264	1186.056274	-433.884094	372.522766	876.004272	-345.763672	-166.797653	884.557556	-428.898651	86.335350	1055.731079	559.849731	15.709691	898.875732	553.302063	213.386307
-455.403351	215.847610	957.004639	-436.854553	-45.938499	957.441284	-514.518555	236.010406	571.371216	-451.506561	-98.854988	578.707886	-525.802429	275.282135	86.956352	-528.988342	-133.699524	105.151939	-516.866089	306.184540	1444.912720	-434.559479	-102.401917	1444.034424	-416.416382	103.551994	1458.262695	-422.069458	59.144772	1747.625000	-545.190491	417.937164	1174.001709	-466.882477	-228.577164	1186.016479	-434.045715	372.270416	875.974609	-346.010681	-166.863846	884.408020	-428.796539	86.346870	1055.699585	559.828979	15.741973	898.892883	553.292175	213.408264
-455.297607	215.903305	956.997681	-436.750732	-45.922039	957.410706	-514.440186	235.991104	571.405029	-451.472382	-98.864456	578.673157	-525.784851	275.281067	86.975937	-529.030334	-133.708954	105.147110	-516.886414	306.170959	1444.886353	-434.547119	-102.415726	1443.960815	-416.377991	103.532410	1458.227661	-421.818634	58.920177	1747.505005	-545.273254	417.844574	1173.957520	-466.944397	-228.512741	1185.898560	-434.153809	371.871155	875.974365	-345.793060	-166.513489	884.493347	-428.697449	86.373352	1055.682007	559.824158	15.753208	898.862488	553.277283	213.409286
-455.183899	215.950211	957.009277	-436.610107	-45.921913	957.408203	-514.325073	235.999298	571.398376	-451.361511	-98.768234	578.646179	-525.794434	275.275055	87.012222	-529.091064	-133.703796	105.219360	-516.878418	306.171082	1444.868530	-434.515137	-102.434128	1443.910034	-416.357147	103.516922	1458.204224	-421.593384	58.721649	1747.394775	-545.338501	417.753662	1173.885132	-466.967560	-228.459625	1185.830078	-434.262604	371.564789	875.931641	-345.768341	-166.392059	884.456238	-428.583221	86.392166	1055.688843	559.820313	15.792013	898.862488	553.257690	213.446518
-455.096710	215.963715	956.993652	-436.541107	-45.909718	957.380981	-514.256165	236.052490	571.396729	-451.338776	-98.795670	578.631226	-525.790955	275.310242	87.011513	-528.960144	-133.684937	105.191216	-516.853943	306.149719	1444.851440	-434.494263	-102.453758	1443.876465	-416.330261	103.522552	1458.152344	-421.373688	58.556252	1747.316040	-545.418823	417.658844	1173.829834	-466.975708	-228.426498	1185.779907	-434.384247	371.216766	875.901001	-345.785950	-166.282486	884.421753	-428.501190	86.399734	1055.666748	559.793335	15.805168	898.841125	553.235107	213.477859
-455.008453	216.026733	956.999146	-436.452087	-45.850464	957.375427	-514.198730	236.143845	571.388428	-451.276886	-98.746895	578.644592	-525.807068	275.298248	87.006470	-528.896301	-133.637817	105.189034	-516.872559	306.122131	1444.822998	-434.485413	-102.466049	1443.841675	-416.284760	103.527382	1458.126831	-421.184570	58.420605	1747.251587	-545.468262	417.582397	1173.762451	-467.007965	-228.429565	1185.740356	-434.546906	370.880005	875.835938	-346.033569	-166.418167	884.253357	-428.412628	86.456757	1055.666870	559.761108	15.802733	898.831848	553.205444	213.512527
-454.918030	215.998962	956.971802	-436.319885	-45.876789	957.404236	-514.089539	236.154266	571.359497	-451.204468	-98.772797	578.667053	-525.799011	275.315826	87.010849	-528.994446	-133.685379	105.217705	-516.870911	306.105469	1444.775635	-434.473297	-102.472176	1443.805298	-416.227570	103.515572	1458.104736	-421.035217	58.294178	1747.194824	-545.527527	417.478027	1173.721802	-466.996948	-228.418472	1185.729126	-434.709991	370.557343	875.775146	-346.047852	-166.320023	884.199463	-428.314911	86.452614	1055.669678	559.710388	15.791062	898.844482	553.175476	213.502075
-454.815277	216.033569	956.984192	-436.241028	-45.860863	957.407654	-513.997009	236.163467	571.361694	-451.147034	-98.788177	578.667786	-525.782471	275.298706	86.998802	-529.136902	-133.704910	105.352364	-516.837219	306.102081	1444.788574	-434.430939	-102.480576	1443.766357	-416.178467	103.520653	1458.069946	-420.906982	58.178078	1747.150146	-545.567871	417.363922	1173.673462	-466.991974	-228.387207	1185.669189	-434.878876	370.216888	875.723267	-346.039856	-166.243896	884.166504	-428.230713	86.472374	1055.678833	559.728394	15.868853	898.844177	553.153809	213.542252
-454.717163	216.039017	956.980469	-436.119507	-45.871487	957.421204	-513.869507	236.165741	571.342957	-451.051422	-98.792297	578.693054	-525.751282	275.238708	87.011749	-529.109802	-133.708344	105.386986	-516.806458	306.082520	1444.788086	-434.417084	-102.502480	1443.731934	-416.124878	103.491661	1458.060669	-420.793457	58.079319	1747.107422	-545.631348	417.235687	1173.656128	-466.942841	-228.365753	1185.631226	-435.053284	369.881714	875.678772	-346.045074	-166.182526	884.114990	-428.128784	86.477196	1055.685059	559.706665	15.855239	898.833069	553.151306	213.539642
-454.624725	216.091827	956.973328	-436.040192	-45.864403	957.427246	-513.749634	236.168533	571.312744	-450.961761	-98.787155	578.657532	-525.724670	275.195343	87.002693	-529.038330	-133.696259	105.346794	-516.766907	306.075806	1444.786865	-434.373962	-102.513206	1443.687622	-416.048584	103.486122	1458.050171	-420.691345	58.003403	1747.079468	-545.658630	417.148499	1173.632202	-466.925659	-228.355728	1185.584961	-435.225952	369.574188	875.620728	-346.079956	-166.154190	884.068665	-428.053802	86.510193	1055.686279	559.710754	15.856257	898.827209	553.143372	213.564224
-454.593628	216.145767	956.941895	-436.046783	-45.790379	957.343567	-513.693542	236.173294	571.305603	-450.863251	-98.750168	578.621826	-525.680115	275.200439	87.016541	-529.032715	-133.683334	105.340958	-516.714355	306.092651	1444.803223	-434.354462	-102.514488	1443.637451	-415.988037	103.478081	1458.004517	-420.592651	57.929432	1747.039795	-545.721680	417.020569	1173.608276	-466.854431	-228.329468	1185.535400	-435.403992	369.276794	875.581299	-345.859558	-165.892654	884.129456	-428.010071	86.554398	1055.623535	559.723877	15.893414	898.830688	553.144165	213.566971
-454.480957	216.136078	956.913574	-435.923676	-45.819305	957.365356	-513.562744	236.112350	571.287048	-450.768890	-98.712067	578.586243	-525.643066	275.160309	86.996407	-529.022461	-133.689438	105.353706	-516.644287	306.086548	1444.804688	-434.275482	-102.518837	1443.615356	-415.950806	103.480049	1457.988159	-420.493439	57.878956	1747.006714	-545.764587	416.939270	1173.592285	-466.796631	-228.328644	1185.474976	-435.585754	368.947296	875.530762	-345.871185	-165.886078	884.055420	-427.900116	86.553955	1055.621338	559.715149	15.901240	898.830933	553.126831	213.601837
-454.377991	216.212433	956.901611	-435.867767	-45.802616	957.349548	-513.466858	236.161438	571.264404	-450.678253	-98.756172	578.587036	-525.638062	275.145325	87.019279	-528.952881	-133.662842	105.332069	-516.478333	306.192963	1444.955933	-434.260620	-102.532043	1443.590454	-415.882751	103.479103	1457.952881	-420.367615	57.848331	1746.990845	-545.826843	416.787750	1173.592407	-466.758392	-228.278442	1185.428345	-435.803772	368.660706	875.471680	-345.857880	-165.843048	884.006592	-427.823425	86.595421	1055.608032	559.728210	15.917979	898.835388	553.126648	213.627609
-454.262512	216.221970	956.868530	-435.811401	-45.806438	957.305298	-513.315552	236.162018	571.277771	-450.616669	-98.773056	578.591125	-525.563599	275.106537	87.003517	-528.985901	-133.688690	105.394363	-516.419006	306.202942	1444.951294	-434.219116	-102.516846	1443.566040	-415.817810	103.473503	1457.937012	-420.242798	57.823944	1746.929443	-545.885010	416.665619	1173.560669	-466.712250	-228.255234	1185.378540	-435.993195	368.375214	875.410461	-345.864044	-165.816467	883.944275	-427.733490	86.590370	1055.568848	559.745972	15.952292	898.833374	553.131287	213.649567
-454.155609	216.264481	956.843201	-435.765625	-45.804775	957.283020	-513.158447	236.117905	571.263672	-450.540039	-98.810539	578.575745	-525.582886	275.102600	87.049149	-528.929810	-133.627762	105.365204	-516.336365	306.193359	1444.937378	-434.175201	-102.518349	1443.530884	-415.765442	103.467461	1457.907104	-420.068451	57.812675	1746.872070	-545.934753	416.582031	1173.535156	-466.680206	-228.216492	1185.340576	-436.230377	368.150330	875.329895	-345.861511	-165.810852	883.895447	-427.663391	86.608932	1055.546143	559.749451	15.982167	898.832825	553.134521	213.679749
-454.037384	216.263138	956.819641	-435.660736	-45.851528	957.284912	-513.014954	236.068283	571.244141	-450.440338	-98.750412	578.571716	-525.529236	275.060547	87.046974	-528.937927	-133.609406	105.403908	-516.293884	306.187622	1444.932495	-434.148926	-102.525078	1443.529297	-415.727997	103.463387	1457.885864	-419.859100	57.805500	1746.793701	-545.996887	416.499634	1173.509399	-466.641113	-228.189819	1185.349121	-436.400177	367.882111	875.253357	-345.852386	-165.788406	883.853210	-427.578003	86.591469	1055.539795	559.763123	15.974708	898.835754	553.153137	213.677399
-453.957581	216.267868	956.789490	-435.628815	-45.889870	957.262207	-512.868591	236.061081	571.233459	-450.393738	-98.762550	578.585571	-525.529114	275.045074	87.066734	-528.954163	-133.629959	105.419151	-516.221558	306.198212	1444.907715	-434.097565	-102.518227	1443.510620	-415.693268	103.432213	1457.872559	-419.623779	57.794731	1746.701538	-546.053955	416.415588	1173.484253	-466.606934	-228.172943	1185.319092	-436.533081	367.605682	875.300903	-345.884277	-165.791855	883.799438	-427.528717	86.573631	1055.514526	559.706177	15.947034	898.836975	553.136719	213.655502
-453.870911	216.290466	956.773132	-435.601715	-45.899899	957.232178	-512.708618	236.077805	571.233582	-450.350006	-98.782455	578.558716	-525.504456	275.009155	87.054016	-528.984863	-133.641815	105.442764	-516.134644	306.202118	1444.881226	-434.050629	-102.524887	1443.486572	-415.684784	103.441864	1457.835938	-419.328918	57.789658	1746.581421	-546.087524	416.360931	1173.431641	-466.570526	-228.124374	1185.298950	-436.616699	367.354156	875.339478	-345.883331	-165.807007	883.748535	-427.476746	86.570335	1055.492310	559.750732	15.963162	898.816040	553.182190	213.692474
-453.765594	216.363205	956.754883	-435.572052	-45.898293	957.196594	-512.563660	236.053589	571.239075	-450.335358	-98.823608	578.531250	-525.464600	274.990601	87.045692	-528.928772	-133.598953	105.416977	-516.049805	306.205627	1444.862427	-434.029999	-102.528976	1443.460083	-415.698639	103.441399	1457.800415	-418.985413	57.774929	1746.446899	-546.117615	416.309265	1173.385864	-466.562500	-228.122421	1185.252930	-436.781342	367.212433	875.209534	-345.892609	-165.819504	883.718079	-427.408234	86.595734	1055.465332	559.795227	15.962385	898.806152	553.211670	213.704605
-453.691498	216.292984	956.707031	-435.484619	-45.988274	957.221191	-512.428406	236.049225	571.206299	-450.298309	-98.835159	578.563660	-525.454834	274.985535	87.041428	-528.964233	-133.592987	105.404388	-515.994202	306.228424	1444.835693	-434.023499	-102.530388	1443.459595	-415.710693	103.411697	1457.771118	-418.573669	57.775745	1746.312988	-546.140747	416.294678	1173.322998	-466.519196	-228.115005	1185.232056	-436.925262	367.084198	875.073547	-345.841888	-165.793015	883.698242	-427.339996	86.542763	1055.455566	559.834229	16.016832	898.793152	553.238403	213.735611
-453.600006	216.300659	956.692200	-435.493256	-46.007843	957.184875	-512.326416	236.045715	571.183655	-450.258820	-98.802353	578.527893	-525.450867	274.955017	87.037773	-528.967896	-133.590500	105.408279	-515.933167	306.247284	1444.796387	-434.024323	-102.541924	1443.461182	-415.719788	103.419258	1457.722290	-418.121094	57.764915	1746.154053	-546.126953	416.271393	1173.255005	-466.528625	-228.137619	1185.245361	-437.081024	367.043976	874.904968	-346.060699	-166.048187	883.549561	-427.281860	86.523155	1055.427246	559.834900	16.015875	898.787537	553.248169	213.732208
-453.493622	216.261688	956.675354	-435.415649	-46.053852	957.191162	-512.250061	236.051208	571.184082	-450.223450	-98.824684	578.567139	-525.491272	274.963043	87.052948	-528.863525	-133.568237	105.393814	-515.901733	306.247070	1444.765747	-434.061371	-102.553993	1443.447998	-415.709686	103.394196	1457.695435	-417.596466	57.727573	1745.970215	-546.129211	416.242371	1173.199341	-466.525604	-228.155243	1185.262451	-437.122253	366.870300	874.916016	-346.047058	-166.046021	883.562927	-427.188568	86.487511	1055.421631	559.858582	16.020945	898.782532	553.288574	213.766266
-453.356750	216.266235	956.673035	-435.385406	-46.068031	957.184509	-512.141663	236.051346	571.195801	-450.225372	-98.856087	578.546814	-525.513977	274.955566	87.083298	-528.885254	-133.571106	105.427322	-515.849915	306.255768	1444.733276	-434.109863	-102.588387	1443.466431	-415.685883	103.392052	1457.672241	-417.040222	57.711067	1745.767456	-546.103516	416.231293	1173.179199	-466.507660	-228.131424	1185.229370	-437.164124	366.779175	874.913208	-345.763214	-165.836929	883.733276	-427.105499	86.473900	1055.417358	560.299500	16.432362	898.857544	553.407532	213.868195
-453.216522	216.224274	956.685730	-435.337036	-46.100456	957.211670	-512.038391	236.063568	571.207825	-450.182861	-98.882545	578.563904	-525.478088	274.936218	87.109688	-528.726196	-133.521515	105.370438	-515.792786	306.271362	1444.705444	-434.135040	-102.599434	1443.465942	-415.636200	103.387794	1457.645386	-416.477417	57.679470	1745.558105	-546.069153	416.243073	1173.143311	-466.569550	-228.130539	1185.260986	-437.233215	366.783234	874.846252	-345.958130	-166.066513	883.633484	-427.022888	86.435364	1055.439331	560.321228	16.442671	898.862000	553.442078	213.879684
-453.082611	216.175903	956.687988	-435.262512	-46.138687	957.237305	-511.955719	236.024323	571.200073	-450.106628	-98.848221	578.573364	-525.467896	274.907806	87.104797	-528.682434	-133.506653	105.340950	-515.726624	306.270172	1444.679688	-434.198578	-102.648293	1443.479614	-415.602203	103.372543	1457.605591	-415.890289	57.636517	1745.360596	-546.029968	416.258820	1173.117188	-466.612854	-228.168854	1185.269531	-437.274719	366.798187	874.759827	-345.919769	-166.089478	883.684509	-426.929596	86.396233	1055.455200	560.345764	16.416389	898.858459	553.495117	213.849518
-452.999969	216.095383	956.683594	-435.239166	-46.174957	957.270203	-511.877319	235.996841	571.172363	-450.039490	-98.921143	578.579956	-525.468628	274.906158	87.084625	-528.928589	-133.571457	105.462746	-515.660461	306.285950	1444.655518	-434.229187	-102.657181	1443.496216	-415.567047	103.359673	1457.551758	-415.332855	57.613033	1745.153931	-546.007324	416.260101	1173.083740	-466.654633	-228.143890	1185.255005	-437.288361	366.823273	874.718689	-345.650055	-165.909622	883.849854	-426.877136	86.348167	1055.469360	560.389465	16.425585	898.863953	553.526245	213.851456
-452.880981	216.033493	956.672424	-435.164612	-46.243958	957.320251	-511.817108	235.943878	571.185913	-450.024628	-99.006805	578.592163	-525.464783	274.905823	87.080727	-528.934448	-133.613647	105.446213	-515.552429	306.307343	1444.603149	-434.276489	-102.682808	1443.494751	-415.512604	103.347809	1457.509888	-414.727875	57.478115	1744.951294	-545.959656	416.282776	1173.071289	-466.695313	-228.170914	1185.286499	-437.318512	366.907043	874.580261	-345.591888	-165.897598	883.922241	-426.784912	86.302429	1055.489380	560.421387	16.426916	898.870239	553.553650	213.852539
-452.764832	216.054321	956.679382	-435.146698	-46.278297	957.338318	-511.785583	235.897034	571.194275	-449.974762	-99.006111	578.599731	-525.446411	274.907471	87.082954	-528.722290	-133.543045	105.359627	-515.466797	306.300446	1444.577881	-434.336700	-102.705887	1443.492310	-415.439911	103.353798	1457.477173	-414.172516	57.375267	1744.783569	-545.911987	416.297302	1173.053101	-466.828674	-228.209427	1185.316772	-437.301147	366.970306	874.538696	-345.804077	-166.182312	883.832764	-426.716827	86.293152	1055.501709	560.465454	16.428375	898.843689	553.628967	213.854950
-452.696960	216.029892	956.675598	-435.065369	-46.381599	957.375061	-511.764679	235.909317	571.232605	-449.955261	-99.029579	578.599121	-525.447754	274.912964	87.110519	-528.700439	-133.530487	105.355621	-515.341125	306.316742	1444.570679	-434.349823	-102.715889	1443.497192	-415.395386	103.332153	1457.441040	-413.684937	57.274544	1744.638672	-545.865051	416.321777	1173.027100	-466.921112	-228.243805	1185.341187	-437.288208	367.024506	874.496948	-345.789642	-166.235809	883.887817	-426.636719	86.245346	1055.516968	560.513916	16.425997	898.868042	553.653198	213.848160
-452.636749	215.990402	956.658386	-435.070190	-46.421604	957.381775	-511.758362	235.869781	571.233276	-449.927246	-99.100922	578.603577	-525.432983	274.923798	87.098541	-528.651794	-133.501404	105.403236	-515.350952	306.212189	1444.396118	-434.405975	-102.703888	1443.483643	-415.323303	103.334488	1457.382324	-413.226013	57.150887	1744.481689	-545.798157	416.402802	1172.997925	-467.029236	-228.274933	1185.337769	-437.245636	367.138580	874.484497	-345.765686	-166.272797	883.961548	-426.583160	86.212029	1055.507080	560.564514	16.438650	898.886169	553.702820	213.867310
-452.573242	215.978653	956.647522	-435.027466	-46.491341	957.398010	-511.791107	235.832260	571.250122	-449.894379	-99.134636	578.626160	-525.478638	274.900970	87.073944	-528.641357	-133.495193	105.405510	-515.087708	306.323700	1444.521484	-434.429901	-102.695236	1443.462769	-415.267548	103.317696	1457.338379	-412.769592	57.025570	1744.335938	-545.706421	416.402740	1173.015503	-467.136627	-228.297943	1185.356567	-437.216431	367.231781	874.469666	-345.762329	-166.336487	884.022766	-426.515503	86.180717	1055.507080	560.708008	16.298382	898.903870	553.972900	213.341476
-452.546661	215.927368	956.623474	-435.039459	-46.539963	957.402832	-511.813568	235.808044	571.274109	-449.852783	-99.101273	578.589905	-525.470642	274.894287	87.064484	-528.632935	-133.508743	105.418388	-514.948242	306.322052	1444.516968	-434.418274	-102.737038	1443.460938	-415.194672	103.305267	1457.297607	-412.371643	56.889294	1744.249268	-545.626160	416.435455	1173.036255	-467.267914	-228.323471	1185.348022	-437.174377	367.336090	874.450134	-345.768219	-166.401459	884.055603	-426.481842	86.140823	1055.492798	560.722656	16.238911	898.898804	554.023865	213.323288
-452.476898	215.874313	956.623779	-434.975983	-46.637875	957.425720	-512.177490	236.063812	571.319580	-449.834625	-99.101860	578.599182	-525.691772	274.922302	87.117516	-528.579224	-133.482880	105.399422	-514.782349	306.337097	1444.540405	-434.414001	-102.743950	1443.414429	-415.098114	103.290497	1457.268799	-412.035492	56.721657	1744.173218	-545.500122	416.453308	1173.060669	-467.389038	-228.376877	1185.320313	-436.990692	367.338318	874.472717	-345.791595	-166.515488	884.081543	-426.405823	86.073753	1055.502563	560.404297	15.836765	898.834839	553.975464	213.234894
-452.461548	215.838669	956.618713	-435.008545	-46.652134	957.417419	-512.457581	236.216141	571.391724	-449.859650	-99.136932	578.590393	-525.867737	274.929962	87.126335	-528.583679	-133.500870	105.405121	-514.638123	306.328827	1444.560059	-434.390259	-102.775307	1443.397095	-415.008453	103.254318	1457.221313	-411.742737	56.573818	1744.093384	-545.373962	416.528992	1173.122070	-467.485413	-228.387268	1185.321655	-436.964569	367.495972	874.470947	-345.829010	-166.593918	884.087219	-426.383453	86.046623	1055.490479	560.824097	16.214924	898.880066	554.124695	213.298172
-452.431519	215.786713	956.616028	-434.997223	-46.689533	957.426819	-512.480042	236.183395	571.432678	-449.816864	-99.162163	578.604858	-525.895813	274.921387	87.149918	-528.583008	-133.501877	105.410843	-514.557251	306.228271	1444.455933	-434.325470	-102.790649	1443.398315	-414.895355	103.222282	1457.173584	-411.514709	56.455093	1744.038696	-545.220032	416.618073	1173.177490	-467.538544	-228.387939	1185.266113	-436.935944	367.677216	874.473633	-345.654419	-166.511551	884.205627	-426.341644	86.006714	1055.489990	560.811157	16.394396	898.873108	553.928528	213.837204
-452.387756	215.734604	956.591675	-434.914886	-46.808426	957.462463	-512.485840	236.131897	571.417114	-449.864471	-99.201897	578.600037	-525.865479	274.905914	87.156982	-528.649292	-133.510742	105.350410	-514.223999	306.325562	1444.667480	-434.268250	-102.817329	1443.369263	-414.741547	103.197304	1457.138794	-411.321594	56.346844	1744.013916	-545.050537	416.646393	1173.254272	-467.638916	-228.400543	1185.254517	-436.900238	367.838715	874.483765	-345.720581	-166.627716	884.181519	-426.264343	85.946831	1055.492798	560.855408	16.363955	898.888794	553.984619	213.820297
-452.319641	215.671341	956.620178	-434.831146	-46.886948	957.522827	-512.499695	236.061966	571.423706	-449.916870	-99.253174	578.652832	-525.841492	274.906372	87.155975	-528.620728	-133.531357	105.379761	-514.031860	306.314331	1444.702515	-434.193756	-102.847450	1443.356445	-414.589813	103.157066	1457.112061	-411.177704	56.240334	1744.009766	-544.841980	416.750366	1173.340576	-467.705780	-228.409546	1185.245361	-436.854645	367.984467	874.507629	-345.770477	-166.770645	884.162537	-426.189392	85.888771	1055.537231	560.542053	15.965829	898.820007	553.924744	213.733795
-452.306702	215.614426	956.627686	-434.808899	-46.951324	957.539612	-512.528870	236.053680	571.445984	-449.950043	-99.269402	578.691101	-525.845947	274.902771	87.148872	-528.659607	-133.522949	105.367508	-513.783264	306.277954	1444.758179	-434.101074	-102.878296	1443.345093	-414.435120	103.119385	1457.101318	-411.062500	56.139889	1744.030518	-544.621704	416.843750	1173.467529	-467.759796	-228.410904	1185.238037	-436.834381	368.179138	874.555969	-345.846710	-166.934525	884.109192	-426.140472	85.834229	1055.543701	561.042480	16.187031	898.896423	554.275696	213.326691
-452.271179	215.620102	956.626648	-434.834412	-46.981071	957.542175	-512.552307	235.993896	571.447937	-450.007507	-99.308937	578.704407	-525.847046	274.918640	87.156898	-528.703186	-133.528122	105.408012	-513.513672	306.256714	1444.833496	-433.967163	-102.905922	1443.341309	-414.261536	103.058380	1457.108398	-410.998657	56.119350	1744.063232	-544.393738	416.931183	1173.570923	-467.838806	-228.410614	1185.229492	-436.800842	368.372559	874.583618	-345.944672	-167.085907	884.033081	-426.113556	85.820747	1055.540527	560.766968	15.796507	898.836487	554.263855	213.187943
-452.251373	215.560760	956.631531	-434.821350	-47.087418	957.581238	-512.592285	235.948471	571.461853	-450.099670	-99.392799	578.758423	-525.839417	274.905121	87.161041	-528.713501	-133.533249	105.411209	-513.249573	306.232483	1444.919678	-433.847168	-102.983620	1443.307617	-414.103088	102.977478	1457.109497	-410.893036	55.985249	1744.055420	-544.174072	417.004242	1173.668213	-467.906097	-228.401779	1185.194092	-436.772034	368.565308	874.637756	-346.028290	-167.276474	883.980225	-426.075684	85.751389	1055.558594	560.780945	15.747684	898.826233	554.298035	213.186600
-452.228363	215.570206	956.645447	-434.824005	-47.139793	957.582581	-512.599854	235.936203	571.474304	-450.113953	-99.343262	578.740601	-525.870178	274.871124	87.175102	-528.855347	-133.582901	105.500542	-512.995972	306.191132	1444.984985	-433.687012	-103.025887	1443.272949	-413.953400	102.885811	1457.073242	-410.803772	55.905945	1744.085449	-543.953552	417.085724	1173.776855	-467.970581	-228.418625	1185.173584	-436.740448	368.758057	874.684631	-346.135040	-167.472916	883.899353	-426.046661	85.724411	1055.562988	560.837952	15.738507	898.851074	554.336121	213.169022
-452.213165	215.579102	956.654541	-434.833618	-47.187046	957.570618	-512.601929	235.892776	571.475098	-450.139923	-99.359512	578.749329	-525.882813	274.862671	87.171982	-528.873657	-133.592102	105.486763	-512.744507	306.154449	1445.055908	-433.517914	-103.090172	1443.234497	-413.810577	102.810593	1457.056885	-410.761414	55.796169	1744.138184	-543.712402	417.169556	1173.890259	-468.041016	-228.397675	1185.135498	-436.669830	368.929077	874.726746	-346.231873	-167.711426	883.816406	-426.016357	85.697151	1055.556763	560.924500	15.741403	898.837830	554.389038	213.134445
-452.202850	215.551346	956.645752	-434.866669	-47.223003	957.554871	-512.600464	235.916504	571.514099	-450.199310	-99.393227	578.760132	-525.848572	274.844818	87.193192	-528.730591	-133.559067	105.400703	-512.481201	306.111053	1445.126953	-433.331299	-103.163567	1443.224243	-413.642090	102.723457	1457.055786	-410.725220	55.692131	1744.181641	-543.472717	417.262268	1174.009399	-468.094666	-228.397186	1185.130737	-436.617798	369.127533	874.773132	-346.352417	-167.922638	883.737915	-425.994232	85.661957	1055.538574	560.947083	15.683059	898.832153	554.455994	213.107468
-452.163055	215.581299	956.695618	-434.865204	-47.237179	957.549072	-512.590759	235.915070	571.526001	-450.233612	-99.432266	578.767456	-525.848694	274.847504	87.232124	-528.853577	-133.592789	105.474869	-512.200073	306.072266	1445.203247	-433.152527	-103.234261	1443.237061	-413.459686	102.651146	1457.053711	-410.704498	55.550636	1744.230225	-543.252441	417.301392	1174.126709	-468.140442	-228.382675	1185.137207	-436.530853	369.288879	874.807556	-346.412811	-168.118271	883.697510	-425.951263	85.647644	1055.557007	561.026428	15.692389	898.855713	554.498413	213.085480
-452.155640	215.560059	956.677979	-434.872681	-47.304859	957.576477	-512.578552	235.912781	571.517151	-450.297974	-99.445892	578.793152	-525.855530	274.857117	87.245483	-528.850098	-133.590439	105.467522	-511.951477	306.030823	1445.251709	-432.949310	-103.323814	1443.218018	-413.312683	102.569725	1457.031250	-410.692566	55.410698	1744.257080	-543.018555	417.364349	1174.213989	-468.188141	-228.400284	1185.137817	-436.452271	369.476654	874.839966	-346.493286	-168.319000	883.652771	-425.932983	85.619972	1055.558350	561.079712	15.664468	898.855225	554.541138	213.113068
-452.139923	215.554932	956.687439	-434.908386	-47.333248	957.565063	-512.439758	235.791931	571.520386	-450.319916	-99.447571	578.797668	-525.763062	274.839264	87.202759	-528.867798	-133.588837	105.491882	-511.687378	305.979401	1445.276489	-432.787354	-103.382210	1443.206787	-413.127289	102.526810	1457.014771	-410.668091	55.262527	1744.261719	-542.799622	417.474670	1174.299072	-468.220581	-228.425598	1185.135132	-436.357819	369.619263	874.883972	-346.576477	-168.540146	883.585022	-425.917206	85.593521	1055.552856	561.020142	15.771722	898.854370	554.387939	213.605560
-452.132599	215.541946	956.660278	-434.925232	-47.397026	957.561584	-512.418457	235.822556	571.513611	-450.294220	-99.402458	578.793518	-525.780518	274.838776	87.211365	-528.924622	-133.589935	105.502075	-511.462799	305.940765	1445.294189	-432.571167	-103.445023	1443.189941	-412.966431	102.445786	1456.958374	-410.631836	55.113724	1744.253662	-542.571167	417.572662	1174.388550	-468.246674	-228.494644	1185.155518	-436.260895	369.754547	874.903748	-346.698608	-168.779312	883.490906	-425.898407	85.563622	1055.533203	561.132141	15.600967	898.864441	554.639587	213.088150
-452.126526	215.577347	956.656921	-435.004761	-47.422359	957.528809	-512.404236	235.844437	571.511230	-450.337036	-99.480591	578.805420	-525.796082	274.839203	87.192223	-528.896667	-133.606186	105.510483	-511.323944	305.780548	1445.155273	-432.403229	-103.495186	1443.123535	-412.767181	102.361275	1456.889404	-410.552765	54.959915	1744.222900	-542.375061	417.699249	1174.433350	-468.238586	-228.588013	1185.186401	-436.180634	369.873199	874.928101	-346.851349	-169.076904	883.378906	-425.901550	85.553734	1055.509277	561.117493	15.743734	898.876099	554.475281	213.567902
-452.118622	215.570389	956.622498	-435.064514	-47.451847	957.470947	-512.419250	235.869522	571.493652	-450.346313	-99.445206	578.761536	-525.810791	274.841614	87.194153	-528.900452	-133.574036	105.471779	-510.947845	305.851715	1445.319946	-432.245758	-103.527550	1443.089722	-412.546448	102.318222	1456.821045	-410.492065	54.784904	1744.178467	-542.146973	417.748352	1174.507080	-468.230652	-228.726273	1185.165894	-436.062378	370.002319	874.968384	-346.970245	-169.330261	883.289673	-425.898010	85.523941	1055.458008	561.248535	15.545950	898.883850	554.757324	213.046570
-452.137360	215.540314	956.575073	-435.149078	-47.498302	957.433655	-512.407715	235.861954	571.491760	-450.386353	-99.524071	578.747192	-525.831482	274.845673	87.194794	-528.916504	-133.588699	105.510109	-510.665039	305.813110	1445.321411	-432.065460	-103.578827	1443.022095	-412.330933	102.254219	1456.747681	-410.438324	54.587585	1744.107422	-541.968079	417.790710	1174.542847	-468.214081	-228.889771	1185.184326	-435.945953	370.098785	874.976929	-347.349213	-169.850327	883.047424	-425.914398	85.487213	1055.409302	561.183777	15.658654	898.862793	554.569092	213.552429
-452.127716	215.535065	956.540588	-435.169250	-47.537865	957.406921	-512.398315	235.826233	571.478149	-450.418121	-99.513344	578.744568	-525.831177	274.847168	87.210388	-528.921326	-133.591904	105.448982	-510.390930	305.761658	1445.331299	-431.875488	-103.587379	1442.932495	-412.090698	102.196220	1456.667114	-410.367767	54.408943	1744.038574	-541.769897	417.870911	1174.590942	-468.154755	-229.027344	1185.196289	-435.827820	370.213135	874.991699	-347.477173	-170.138275	882.960510	-425.897614	85.466911	1055.374756	561.256775	15.641423	898.871460	554.618530	213.516052
-452.084747	215.543213	956.534363	-435.174225	-47.583630	957.392761	-512.396606	235.837997	571.489685	-450.444733	-99.496796	578.773621	-525.837402	274.848419	87.212135	-528.887939	-133.585510	105.444756	-510.117096	305.777039	1445.336670	-431.654449	-103.601936	1442.837158	-411.859192	102.137657	1456.571777	-410.322083	54.218761	1743.975098	-541.596436	417.939484	1174.625977	-468.138489	-229.132751	1185.153809	-435.711090	370.332825	874.992188	-347.559753	-170.392410	882.867615	-425.861786	85.442673	1055.361572	561.328186	15.619139	898.874695	554.680298	213.535965
-452.066345	215.514786	956.503418	-435.151184	-47.641163	957.417419	-512.399048	235.819031	571.493652	-450.468170	-99.563507	578.763550	-525.830078	274.823700	87.201813	-528.913269	-133.600876	105.433311	-509.878967	305.751465	1445.330933	-431.446472	-103.626862	1442.746704	-411.633545	102.111511	1456.502075	-410.283997	54.020382	1743.903687	-541.404480	417.994934	1174.652344	-468.085541	-229.273743	1185.115356	-435.575287	370.418213	874.978516	-347.638580	-170.649475	882.776672	-425.831360	85.421272	1055.356323	561.377686	15.601715	898.873413	554.724243	213.527756
-452.045227	215.553146	956.501221	-435.190796	-47.621429	957.372925	-512.403870	235.825302	571.516418	-450.438202	-99.535858	578.744263	-525.844055	274.825745	87.202667	-528.861267	-133.573044	105.417946	-509.529053	305.752899	1445.358154	-431.234314	-103.645798	1442.622192	-411.423767	102.080788	1456.406006	-410.257141	53.813957	1743.817017	-541.208313	418.045227	1174.687988	-468.039612	-229.329895	1185.034424	-435.493591	370.517731	874.980408	-347.476135	-170.693146	882.799255	-425.816437	85.431824	1055.328979	561.431274	15.552086	898.885376	554.800598	213.480011
-452.014954	215.494415	956.493469	-435.189056	-47.614799	957.369324	-512.383057	235.775421	571.504272	-450.390198	-99.558823	578.754272	-525.824707	274.809387	87.206772	-528.883667	-133.617020	105.433533	-509.179382	305.776947	1445.395508	-430.979919	-103.667793	1442.518921	-411.231873	102.015137	1456.313599	-410.196411	53.626537	1743.738525	-540.994080	418.120636	1174.741333	-468.023926	-229.386337	1184.973022	-435.389465	370.569366	874.976135	-347.540283	-170.972168	882.675232	-425.789795	85.406425	1055.321289	561.479309	15.506119	898.906616	554.830994	213.473175
-452.014954	215.449402	956.467041	-435.197205	-47.666885	957.365234	-512.365723	235.743103	571.474487	-450.337677	-99.575714	578.728271	-525.800964	274.800232	87.196838	-528.940491	-133.630096	105.445244	-508.868469	305.784363	1445.408569	-430.740356	-103.712044	1442.400757	-411.079834	101.972717	1456.226196	-410.119141	53.434711	1743.630249	-540.781616	418.189514	1174.779419	-468.137177	-229.288086	1184.824585	-435.343842	370.651886	874.976746	-347.604492	-171.285751	882.512756	-425.778931	85.366592	1055.303223	561.559021	15.508021	898.898438	554.889221	213.445465
-452.027252	215.468018	956.443604	-435.239075	-47.665768	957.325745	-512.369446	235.781128	571.479431	-450.250519	-99.551178	578.709351	-525.813110	274.801117	87.181747	-528.966553	-133.613922	105.479668	-508.596527	305.764374	1445.416260	-430.492737	-103.734245	1442.313110	-410.925598	101.935013	1456.152100	-410.008484	53.261929	1743.531250	-540.601685	418.269745	1174.827637	-468.092102	-229.549057	1184.822266	-435.305756	370.714661	874.961975	-347.873230	-171.772110	882.299561	-425.785065	85.369675	1055.268066	561.686279	15.318293	898.895447	555.172485	212.900284
-451.995422	215.474289	956.441284	-435.241058	-47.696621	957.317139	-512.345764	235.784149	571.465088	-450.174011	-99.489449	578.651123	-525.804993	274.822693	87.189819	-528.934753	-133.596375	105.472122	-508.312653	305.767365	1445.447998	-430.304474	-103.741409	1442.229126	-410.763824	101.879517	1456.078613	-409.743042	53.252071	1743.509766	-540.410217	418.354126	1174.883789	-468.130035	-229.599121	1184.770264	-435.285187	370.749969	874.959778	-347.932037	-172.065445	882.186584	-425.761108	85.353119	1055.260986	561.742065	15.268732	898.890869	555.242493	212.862137
-451.953918	215.455383	956.411255	-435.196625	-47.719913	957.317871	-512.316956	235.756607	571.470581	-450.123260	-99.500900	578.669434	-525.762817	274.820496	87.192787	-528.815979	-133.550247	105.430954	-508.118408	305.649048	1445.323242	-430.105164	-103.774368	1442.165039	-410.599365	101.847633	1456.032837	-409.637512	53.101406	1743.410645	-540.220093	418.510101	1174.950684	-468.268555	-229.807205	1184.678467	-435.283112	370.793518	874.939331	-347.722168	-172.122101	882.234192	-425.715881	85.343811	1055.245728	561.858765	15.281924	898.914368	555.313049	212.841995
-451.927399	215.463242	956.417725	-435.167419	-47.760914	957.328430	-512.320435	235.772461	571.487366	-450.031464	-99.468742	578.643677	-525.798767	274.845856	87.215508	-528.805298	-133.546097	105.438324	-507.687958	305.771942	1445.521240	-429.929321	-103.786423	1442.109863	-410.424164	101.807335	1455.968140	-409.543457	52.932655	1743.322021	-539.992859	418.570618	1175.049805	-468.355469	-229.954926	1184.618774	-435.349670	370.890167	874.906128	-347.735565	-172.357513	882.157410	-425.678314	85.329285	1055.252441	561.907349	15.223738	898.927673	555.371216	212.814667
-451.874786	215.462143	956.393311	-435.101990	-47.782219	957.333496	-512.286438	235.804611	571.470459	-449.921967	-99.339882	578.610779	-525.803894	274.856537	87.223427	-528.567078	-133.487137	105.347893	-507.435059	305.791351	1445.538696	-429.748993	-103.811928	1442.058960	-410.258636	101.755302	1455.938354	-409.475037	52.770542	1743.244873	-539.778320	418.669678	1175.113892	-468.367249	-229.910416	1184.600220	-435.408386	371.006104	874.873047	-347.745453	-172.602646	882.105103	-425.614990	85.330124	1055.241821	561.969299	15.192622	898.937439	555.442993	212.783005
-451.886078	215.491714	956.384521	-435.131744	-47.757813	957.281921	-512.313660	235.805450	571.480469	-449.848083	-99.312103	578.567810	-525.812927	274.839020	87.187309	-528.684875	-133.516144	105.415459	-507.198059	305.778168	1445.567871	-429.580292	-103.831604	1442.006592	-410.041260	101.732071	1455.927490	-409.427734	52.593998	1743.166382	-539.565430	418.758423	1175.167969	-468.431976	-230.044373	1184.578247	-435.442261	371.045532	874.869507	-347.790466	-172.948669	882.042725	-425.605011	85.341789	1055.206421	562.019592	15.165714	898.944458	555.496521	212.743256
-451.822876	215.522919	956.398193	-435.101257	-47.735779	957.276123	-512.312317	235.814590	571.495361	-449.692169	-99.141113	578.538452	-525.835938	274.840820	87.176270	-528.702271	-133.511826	105.427734	-506.944702	305.786804	1445.590942	-429.415314	-103.854973	1441.980713	-409.853394	101.687675	1455.924316	-409.388580	52.416088	1743.107666	-539.365906	418.865051	1175.206787	-468.457916	-230.107635	1184.583130	-435.491882	371.112000	874.846375	-347.861969	-173.265244	881.949524	-425.550018	85.359367	1055.208984	562.077698	15.121500	898.957458	555.584167	212.703949
-451.829865	215.515366	956.382141	-435.058838	-47.750572	957.264954	-512.318359	235.810410	571.515930	-449.579987	-99.090530	578.492615	-525.844666	274.838104	87.176720	-528.419678	-133.432663	105.327293	-506.672058	305.795593	1445.625610	-429.238556	-103.854668	1441.940918	-409.678528	101.652924	1455.922729	-409.366821	52.266514	1743.037842	-539.161194	419.005615	1175.274170	-468.459930	-230.156052	1184.598145	-435.564514	371.150360	874.801208	-347.935272	-173.586884	881.876038	-425.512085	85.354607	1055.191528	562.138916	15.100614	898.938354	555.651917	212.696426
-451.807220	215.529327	956.367615	-435.055267	-47.704475	957.252563	-512.309937	235.804245	571.507874	-449.408234	-98.928886	578.436768	-525.834839	274.854919	87.183815	-528.367310	-133.404388	105.277451	-506.422516	305.791382	1445.620728	-429.052032	-103.885887	1441.927368	-409.537231	101.635368	1455.912720	-409.338165	52.135937	1742.995483	-538.957642	419.145630	1175.317627	-468.464233	-230.265503	1184.617676	-435.644928	371.206635	874.763672	-348.012970	-173.879532	881.822998	-425.472046	85.386009	1055.173218	562.200928	15.072344	898.953003	555.729370	212.656784
-451.721771	215.563797	956.358948	-434.953827	-47.745743	957.279419	-512.327698	235.799225	571.518066	-449.284729	-98.830475	578.431091	-525.848145	274.881226	87.192223	-528.435852	-133.393066	105.377098	-506.158813	305.794098	1445.602539	-428.867401	-103.877884	1441.929565	-409.379242	101.623993	1455.905151	-409.295105	52.010265	1742.972900	-538.769043	419.224365	1175.361206	-468.424438	-230.314133	1184.656860	-435.717010	371.235016	874.703613	-348.097748	-174.155487	881.788940	-425.388062	85.395950	1055.183838	562.284973	15.068150	898.966248	555.828430	212.626602
-451.670502	215.572083	956.342834	-434.893005	-47.759655	957.247314	-512.316467	235.813171	571.532593	-449.090271	-98.683617	578.407654	-525.850891	274.872162	87.193085	-528.166931	-133.307938	105.275467	-505.913574	305.796204	1445.631104	-428.709198	-103.881218	1441.925781	-409.229065	101.592499	1455.878540	-409.235229	51.902912	1742.967529	-538.606934	419.317291	1175.403320	-468.383209	-230.430328	1184.711304	-435.780731	371.246948	874.671509	-348.123444	-174.385590	881.773499	-425.309998	85.389091	1055.155762	562.342224	15.032430	898.982849	555.864319	212.610077
-451.644897	215.592285	956.330505	-434.871246	-47.753376	957.216675	-512.325500	235.822464	571.540649	-448.973785	-98.609200	578.375732	-525.857239	274.872833	87.193840	-528.076172	-133.256851	105.284645	-505.688690	305.786804	1445.633057	-428.549072	-103.860687	1441.940308	-409.108917	101.577133	1455.862427	-409.167389	51.805454	1742.955811	-538.454834	419.377502	1175.434204	-468.362854	-230.467789	1184.764648	-435.854828	371.286560	874.628723	-348.176758	-174.652405	881.751221	-425.256958	85.397003	1055.128906	562.419189	14.989549	899.002991	555.975830	212.555542
-451.564362	215.616165	956.337769	-434.780151	-47.762035	957.237976	-512.294556	235.812149	571.545532	-448.796997	-98.377686	578.367371	-525.842712	274.872192	87.187622	-528.055176	-133.202774	105.342369	-505.482727	305.770355	1445.610352	-428.404724	-103.876175	1441.952148	-408.985046	101.565544	1455.857544	-409.073425	51.750145	1742.975586	-538.323242	419.420929	1175.461548	-468.305756	-230.552048	1184.821777	-435.915619	371.299561	874.579834	-348.213623	-174.917938	881.749268	-425.172394	85.410316	1055.143311	562.467651	15.015768	899.002991	556.016663	212.547073
-451.497467	215.634857	956.331726	-434.726563	-47.795109	957.222778	-512.250000	235.817978	571.547729	-448.656128	-98.264473	578.336853	-525.802979	274.875885	87.183655	-528.074829	-133.193741	105.338875	-505.341339	305.759583	1445.591187	-428.295288	-103.870354	1441.937622	-408.868469	101.547729	1455.851074	-408.942688	51.726963	1742.982910	-538.220337	419.477142	1175.474487	-468.294952	-230.642014	1184.815674	-435.971436	371.313477	874.527893	-348.245148	-175.143570	881.705017	-425.090271	85.399872	1055.128784	562.523254	14.965158	898.998535	556.101379	212.528046
-451.426056	215.665604	956.330017	-434.656555	-47.789223	957.231689	-512.250549	235.855835	571.552307	-449.791168	-100.257484	578.651550	-525.863098	274.877197	87.157196	-528.991760	-133.677917	105.625603	-505.199799	305.746460	1445.555664	-428.160522	-103.879456	1441.921021	-408.760956	101.536179	1455.825073	-408.818542	51.729641	1742.990479	-538.121521	419.492859	1175.471680	-468.221039	-230.691254	1184.868774	-436.015503	371.344788	874.493713	-348.309052	-175.393860	881.670654	-425.005676	85.422791	1055.129761	562.573059	14.968233	898.995178	556.144470	212.523163
-451.337067	215.673691	956.313049	-434.571747	-47.799496	957.230103	-512.161987	235.836853	571.515564	-450.106110	-100.841965	578.741089	-525.827759	274.883392	87.145866	-529.300964	-133.837494	105.727119	-505.088715	305.719147	1445.507935	-428.061646	-103.882202	1441.879761	-408.651672	101.501060	1455.805054	-408.688538	51.750931	1742.989014	-538.050110	419.504181	1175.466187	-468.143646	-230.759781	1184.873779	-436.050110	371.338226	874.431702	-348.367310	-175.610428	881.599182	-424.904816	85.427925	1055.117798	562.624023	14.948354	898.992920	556.213989	212.486938
-451.246185	215.661743	956.313660	-434.460541	-47.813999	957.250610	-512.118103	235.833679	571.517883	-450.179840	-100.994705	578.786804	-525.825928	274.883392	87.146469	-529.424194	-133.912811	105.788246	-504.970856	305.704803	1445.459106	-427.972168	-103.910118	1441.833618	-408.556519	101.490334	1455.761230	-408.543671	51.808586	1743.008789	-537.994690	419.491455	1175.446045	-468.086975	-230.837753	1184.878418	-436.066345	371.337097	874.376221	-348.392365	-175.797134	881.551331	-424.783966	85.424767	1055.124634	562.687256	14.913981	898.985901	556.283508	212.467621
-451.173828	215.733795	956.321106	-434.419708	-47.730221	957.201599	-512.104736	235.850754	571.545776	-450.365997	-101.323944	578.847351	-525.825745	274.884460	87.164276	-529.500427	-133.966217	105.815720	-504.863403	305.685516	1445.421509	-427.865601	-103.895485	1441.787720	-408.436859	101.446182	1455.714722	-408.398682	51.892136	1743.037598	-537.932556	419.463226	1175.390991	-467.991882	-230.889816	1184.859863	-436.059479	371.338196	874.300476	-348.430847	-176.008087	881.480103	-424.693176	85.481651	1055.097900	563.127380	15.305299	899.056641	556.425354	212.577133
-451.037262	215.720779	956.323425	-434.308258	-47.724586	957.218506	-512.032043	235.829987	571.547485	-450.659454	-101.882408	578.946960	-525.789246	274.867584	87.165337	-529.766785	-134.118103	105.888893	-504.776031	305.666412	1445.395020	-427.787598	-103.937981	1441.725830	-408.324677	101.453156	1455.698853	-408.249969	52.007938	1743.078979	-537.886902	419.433136	1175.355347	-467.967285	-231.051697	1184.826172	-436.045349	371.303253	874.253174	-348.459259	-176.189987	881.417114	-424.564514	85.482086	1055.106567	563.245056	15.333251	899.052673	556.515686	212.572525
-450.968414	215.734558	956.333313	-434.225159	-47.719624	957.222839	-512.008667	235.852936	571.555969	-450.657867	-101.878998	578.959595	-525.791687	274.851624	87.182030	-529.806458	-134.112732	105.891411	-504.684204	305.628601	1445.330444	-427.720673	-103.953629	1441.663452	-408.193176	101.419319	1455.684570	-408.105347	52.123753	1743.119995	-537.872437	419.373901	1175.311157	-467.897247	-231.101135	1184.803589	-436.017273	371.307770	874.185181	-348.441132	-176.324951	881.375671	-424.471191	85.491409	1055.110474	563.205872	15.439980	899.064575	556.338745	213.087265
-450.838379	215.788986	956.338440	-434.152557	-47.703342	957.195068	-511.964752	235.882462	571.593384	-448.274261	-97.697548	578.308472	-525.794006	274.851624	87.185730	-527.888733	-133.047791	105.271011	-504.746124	305.490204	1445.100830	-427.638580	-103.962517	1441.586670	-408.077789	101.410866	1455.647461	-407.966553	52.247372	1743.172607	-537.870911	419.335175	1175.225098	-467.862976	-231.210739	1184.755249	-435.977203	371.242523	874.114502	-348.439758	-176.490601	881.303711	-424.364136	85.510674	1055.098389	562.923889	15.018380	899.014099	556.324280	212.945892
-450.761780	215.850708	956.332520	-434.052399	-47.713169	957.181335	-511.915924	235.904449	571.600281	-447.865509	-97.047470	578.218506	-525.796082	274.869049	87.206322	-527.547729	-132.882355	105.187492	-504.668152	305.478516	1445.031860	-427.572845	-103.983360	1441.492920	-407.961029	101.411171	1455.606445	-407.820984	52.381905	1743.202148	-537.869629	419.258667	1175.141479	-467.816254	-231.254578	1184.698853	-435.955200	371.220886	874.044189	-348.430389	-176.611252	881.245667	-424.252808	85.536385	1055.084229	562.969238	14.974845	899.006348	556.394287	212.939728
-450.690063	215.930862	956.280823	-434.005371	-47.732132	957.118347	-511.904083	235.969650	571.609314	-447.826782	-97.123962	578.191650	-525.844360	274.873383	87.208420	-527.512695	-132.851440	105.216873	-504.430847	305.590454	1445.142822	-427.497253	-103.991585	1441.411865	-407.856598	101.386124	1455.559448	-407.665588	52.535507	1743.240845	-537.854675	419.124298	1175.079712	-467.784851	-231.285095	1184.642578	-435.912506	371.181213	873.969238	-348.397705	-176.734085	881.160156	-424.172943	85.561798	1055.023193	563.050598	14.987335	898.982483	556.459534	212.905945
-450.594055	216.014847	956.243530	-433.924347	-47.777668	957.070313	-511.839478	236.036957	571.592407	-447.727264	-97.081902	578.179688	-525.837097	274.901154	87.202034	-527.487427	-132.810852	105.181999	-504.371124	305.584015	1445.053101	-427.394623	-103.995323	1441.352051	-407.749603	101.396515	1455.530518	-407.502319	52.671894	1743.279175	-537.854126	419.039490	1174.994019	-467.737091	-231.324677	1184.585327	-435.853363	371.087006	873.898438	-348.377136	-176.802765	881.112122	-424.056885	85.576981	1054.975464	563.493835	15.360649	899.011963	556.626953	213.008057
-450.521790	216.049179	956.213013	-433.847198	-47.779434	957.062805	-511.768372	236.053558	571.609375	-447.595551	-96.993858	578.146118	-525.845032	274.902924	87.205048	-527.430237	-132.781876	105.164803	-504.256195	305.597717	1444.998657	-427.311462	-103.988304	1441.307495	-407.648804	101.379639	1455.498413	-407.333740	52.817135	1743.313965	-537.854492	418.934540	1174.919067	-467.674622	-231.314590	1184.525635	-435.813965	371.041199	873.836243	-348.345032	-176.833603	881.065552	-423.963379	85.603165	1054.952881	563.566162	15.343593	899.015320	556.682068	212.982910
-450.409363	216.076584	956.221130	-433.728424	-47.824047	957.083923	-511.702972	236.101089	571.619934	-447.483246	-96.924660	578.153809	-525.848145	274.894440	87.225388	-527.420105	-132.782166	105.226952	-504.159271	305.579651	1444.965942	-427.210663	-104.005867	1441.277100	-407.563171	101.375725	1455.499268	-407.163269	52.969761	1743.347534	-537.853821	418.801727	1174.881958	-467.634216	-231.309967	1184.512573	-435.774414	370.930664	873.764893	-348.320648	-176.833694	881.021240	-423.848053	85.599419	1054.967407	563.648743	15.340856	899.013000	556.769653	212.949463
-450.306702	216.156540	956.200684	-433.695465	-47.802151	957.042847	-511.582672	236.076767	571.617432	-447.208557	-96.611145	578.107849	-525.823669	274.889771	87.224342	-527.167480	-132.636581	105.135422	-504.078766	305.564972	1444.918335	-427.096069	-104.013016	1441.284546	-407.472473	101.383240	1455.509888	-406.961334	53.099773	1743.379150	-537.831665	418.676025	1174.799072	-467.562927	-231.284378	1184.507568	-435.729004	370.829559	873.732300	-348.345428	-176.846634	880.978149	-423.764252	85.638527	1054.933960	563.344849	14.914413	898.993408	556.726501	212.831039
-450.223816	216.162170	956.181396	-433.600433	-47.816273	957.047424	-511.528168	236.131012	571.638489	-447.147766	-96.677658	578.114197	-525.820496	274.864899	87.231041	-527.118713	-132.609894	105.182587	-503.997650	305.556702	1444.868530	-427.005005	-104.018585	1441.263550	-407.404724	101.405060	1455.526123	-406.759216	53.226288	1743.383179	-537.805786	418.560150	1174.744995	-467.499023	-231.275604	1184.525757	-435.670074	370.730591	873.667908	-348.367462	-176.865402	880.931641	-423.662201	85.644699	1054.923950	563.422302	14.871544	899.008850	556.818054	212.805176
-450.106293	216.208679	956.167786	-433.495636	-47.805096	957.039246	-511.454376	236.148392	571.620056	-447.094696	-96.727219	578.101013	-525.840149	274.896179	87.239456	-527.160645	-132.603867	105.226540	-503.924042	305.565704	1444.825317	-426.937286	-103.997231	1441.256714	-407.309357	101.417938	1455.515991	-406.556580	53.345192	1743.387329	-537.766296	418.460754	1174.642334	-467.401062	-231.210968	1184.512085	-435.619354	370.595612	873.584656	-348.334625	-176.786652	880.902161	-423.549225	85.674599	1054.912720	563.614929	14.733881	899.006104	557.142883	212.302979
-450.044434	216.229980	956.135742	-433.454224	-47.790871	956.977966	-511.421783	236.195648	571.619019	-446.897644	-96.536034	578.020874	-525.846375	274.893036	87.192268	-526.761169	-132.384338	105.072632	-503.845551	305.568878	1444.754028	-426.848938	-103.991875	1441.220459	-407.209656	101.428352	1455.494141	-406.353790	53.475170	1743.375366	-537.702820	418.329163	1174.540649	-467.326447	-231.220612	1184.495972	-435.528748	370.470093	873.506104	-348.349976	-176.773300	880.838745	-423.469971	85.681763	1054.861084	563.622864	14.861983	898.982056	556.998779	212.796112
-449.951508	216.261185	956.096863	-433.363159	-47.801208	956.945618	-511.362946	236.208588	571.606079	-446.775757	-96.437805	578.014343	-525.831543	274.900482	87.188873	-526.711365	-132.349319	105.074402	-503.786926	305.589264	1444.682373	-426.776001	-103.962952	1441.194336	-407.123749	101.441154	1455.469849	-406.164154	53.580757	1743.372559	-537.624207	418.244934	1174.449951	-467.190308	-231.146957	1184.498291	-435.466858	370.326263	873.427551	-348.372192	-176.714249	880.773376	-423.357758	85.695511	1054.821655	563.668518	14.803225	898.988403	557.071777	212.770828
-449.874359	216.276901	956.079529	-433.308716	-47.785450	956.893127	-511.297638	236.232697	571.611450	-446.728424	-96.430115	578.025452	-525.833191	274.900726	87.192177	-526.672119	-132.323303	105.085701	-503.721832	305.623749	1444.642212	-426.717010	-103.917618	1441.167236	-407.057983	101.474190	1455.458618	-405.984161	53.671112	1743.369385	-537.539978	418.168884	1174.375854	-467.171631	-230.987778	1184.419556	-435.405273	370.197937	873.358154	-348.359436	-176.586899	880.703369	-423.267365	85.698135	1054.782349	563.772583	14.812661	898.979248	557.153259	212.788437
-449.744507	216.298416	956.069885	-433.157684	-47.798630	956.930786	-511.265228	236.222763	571.622437	-446.660736	-96.339874	578.009033	-525.853088	274.892639	87.220016	-526.633545	-132.294601	105.069450	-503.631927	305.645020	1444.588501	-426.631531	-103.901901	1441.150635	-406.967377	101.487022	1455.459351	-405.808105	53.790257	1743.375732	-537.464355	418.099182	1174.307007	-466.974426	-231.122971	1184.443970	-435.320068	370.023865	873.299866	-348.373932	-176.455643	880.661011	-423.131561	85.720886	1054.796997	563.886536	14.743567	899.002747	557.258789	212.743423
-449.630127	216.342804	956.069458	-433.050812	-47.744186	956.931335	-511.225861	236.214539	571.643066	-446.628815	-96.354019	578.031616	-525.842651	274.889832	87.220856	-526.653809	-132.294266	105.109589	-503.555176	305.664154	1444.547485	-426.565033	-103.876907	1441.136475	-406.871246	101.520645	1455.460571	-405.640991	53.876804	1743.387695	-537.357544	418.070313	1174.259399	-466.878326	-231.078598	1184.425171	-435.265106	369.852051	873.242249	-348.346954	-176.301102	880.612671	-423.012634	85.770721	1054.795532	564.063721	14.605776	899.007813	557.586914	212.181854
-449.587463	216.317444	956.049500	-432.967377	-47.713490	956.952209	-511.196533	236.217896	571.607605	-446.650787	-96.427658	578.055054	-525.832581	274.892395	87.227264	-526.734314	-132.308762	105.124519	-503.466431	305.679382	1444.524048	-426.476257	-103.853271	1441.112671	-406.785095	101.559967	1455.483032	-405.456604	53.983288	1743.398315	-537.256348	418.040466	1174.217896	-466.755676	-231.026627	1184.383301	-435.178162	369.652924	873.187012	-348.326416	-176.139847	880.566528	-422.933014	85.792763	1054.792603	564.153870	14.589133	899.004639	557.662964	212.176575
-449.453308	216.336365	956.041138	-432.760223	-47.739861	957.001526	-511.128601	236.208984	571.609009	-446.584259	-96.380859	578.099060	-525.812744	274.888916	87.226677	-526.665222	-132.277206	105.135994	-503.386414	305.704834	1444.492432	-426.395813	-103.835571	1441.083618	-406.686768	101.606659	1455.480591	-405.280487	54.076126	1743.410645	-537.158569	417.971863	1174.146606	-466.707245	-230.955048	1184.330933	-435.090485	369.470184	873.149170	-348.285858	-175.973251	880.517456	-422.774719	85.814560	1054.814941	564.142212	14.692307	899.002563	557.524902	212.681183
-449.365631	216.389114	956.041931	-432.662354	-47.691200	957.002197	-511.117828	236.240631	571.628967	-446.566956	-96.455460	578.130066	-525.825867	274.893066	87.170708	-526.691162	-132.298874	105.189926	-503.316711	305.729767	1444.466675	-426.304291	-103.807281	1441.065186	-406.576660	101.625435	1455.503174	-405.122009	54.169853	1743.422119	-537.035522	417.915375	1174.108276	-466.650055	-230.875671	1184.271118	-434.992676	369.289154	873.104675	-348.233704	-175.791702	880.484314	-422.668945	85.866707	1054.813232	564.251892	14.701053	899.029663	557.632568	212.644363
-449.321991	216.440277	956.024109	-432.637115	-47.635860	956.972778	-511.117950	236.257355	571.632813	-446.563171	-96.552063	578.134216	-525.862793	274.886566	87.181335	-526.718506	-132.304840	105.215172	-503.227600	305.750946	1444.475220	-426.195953	-103.792923	1441.048706	-406.460846	101.648834	1455.501831	-405.003204	54.214115	1743.426514	-536.895447	417.847076	1174.075439	-466.630981	-230.721390	1184.204712	-434.850647	369.072784	873.076660	-348.152740	-175.573105	880.453369	-422.602936	85.916359	1054.783813	564.323120	14.683009	899.006104	557.725586	212.633682
-449.272186	216.497391	956.030945	-432.581482	-47.579533	956.955200	-511.081848	236.287628	571.622131	-446.529846	-96.612938	578.120972	-525.867493	274.893127	87.210388	-526.784180	-132.318253	105.221336	-503.276611	305.657959	1444.317505	-426.105347	-103.786537	1441.011963	-406.350250	101.674850	1455.549805	-404.875977	54.262524	1743.445679	-536.805481	417.789856	1174.048950	-466.627716	-230.546829	1184.096924	-434.707275	368.845917	873.101379	-348.004852	-175.260330	880.447266	-422.534912	85.965370	1054.775635	564.383423	14.621974	899.010559	557.785278	212.598190
-449.182526	216.552063	956.033997	-432.494415	-47.519878	956.927185	-511.064270	236.316696	571.622498	-446.505219	-96.674545	578.116760	-525.873962	274.905212	87.214699	-526.786377	-132.341614	105.252205	-503.215149	305.687805	1444.324585	-426.007019	-103.775375	1440.976807	-406.231262	101.684631	1455.572632	-404.767029	54.300117	1743.472534	-536.682861	417.678101	1174.009155	-466.627533	-230.385101	1184.040161	-434.554535	368.660156	873.113586	-347.929108	-174.946136	880.423767	-422.426849	86.012054	1054.759644	564.797180	15.011161	899.059204	557.942200	212.696396
-449.085815	216.560104	956.028687	-432.352570	-47.539455	956.967285	-511.022186	236.326996	571.661316	-449.227692	-101.569527	578.918701	-525.850464	274.886688	87.224091	-529.107483	-133.590164	106.005539	-502.985199	305.829163	1444.548462	-425.924347	-103.767632	1441.004150	-406.115845	101.719734	1455.617554	-404.655853	54.322575	1743.497681	-536.547546	417.532593	1174.006714	-466.652283	-230.200165	1183.944946	-434.413300	368.458130	873.131104	-347.808563	-174.660019	880.399536	-422.319305	86.025429	1054.778931	564.537354	14.623075	899.027893	557.944824	212.578110
-449.065674	216.601227	956.008789	-432.311035	-47.507175	956.952087	-511.088623	236.422729	571.670227	-449.471405	-102.107048	578.998901	-525.886230	274.908478	87.229561	-529.350403	-133.728973	106.090248	-502.883972	305.858917	1444.569336	-425.834351	-103.758430	1440.989502	-406.009247	101.750656	1455.640747	-404.555237	54.349178	1743.520142	-536.454285	417.490753	1174.008179	-466.639954	-229.974594	1183.882935	-434.499176	368.432922	873.040161	-347.663757	-174.332108	880.421448	-422.261627	86.066994	1054.756348	564.551697	14.557352	899.030396	558.012817	212.552383
-448.986969	216.640503	955.997192	-432.235901	-47.450344	956.933655	-511.090851	236.429184	571.690613	-448.864197	-101.029671	578.797852	-525.909790	274.929657	87.228828	-528.855835	-133.437851	105.931053	-502.835938	305.887909	1444.596069	-425.729218	-103.731544	1441.001831	-405.878754	101.792404	1455.661865	-404.447968	54.396423	1743.547607	-536.345947	417.444733	1173.992554	-466.587372	-229.602264	1183.829468	-434.328674	368.242767	873.067810	-347.518799	-174.016937	880.419556	-422.177032	86.112839	1054.739868	564.624329	14.562263	899.018311	558.094971	212.563461
-448.949799	216.709808	956.000122	-432.195831	-47.439953	956.912842	-511.100342	236.428146	571.686218	-446.767761	-97.413071	578.218750	-525.931702	274.945496	87.216965	-527.152893	-132.493118	105.408577	-502.732941	305.913879	1444.615356	-425.645935	-103.713593	1441.007813	-405.769653	101.810471	1455.675903	-404.356750	54.425972	1743.560059	-536.219543	417.353210	1173.967896	-466.563354	-229.488571	1183.780151	-434.120972	368.039734	873.105957	-347.661560	-173.994125	880.269165	-422.113312	86.145287	1054.726318	564.664429	14.539945	899.026733	558.148621	212.563995
-448.901459	216.716461	955.998779	-432.147705	-47.391754	956.911621	-511.101807	236.435089	571.698120	-446.543671	-97.061966	578.158630	-525.943909	274.944275	87.230209	-527.017212	-132.383118	105.356781	-502.647217	305.933319	1444.639526	-425.560791	-103.681190	1441.016968	-405.656311	101.852791	1455.711914	-404.243347	54.451664	1743.571533	-536.102478	417.278625	1173.946045	-466.472961	-229.243408	1183.733154	-433.895569	367.816803	873.159790	-347.290100	-173.494995	880.401306	-422.065643	86.172951	1054.725098	564.747498	14.548953	899.045410	558.241455	212.544754
-448.840790	216.747665	956.006775	-432.078522	-47.363106	956.898438	-510.983398	236.337433	571.693542	-446.636810	-97.306877	578.205750	-525.863708	274.900574	87.232491	-527.070862	-132.437073	105.409683	-502.539551	305.944794	1444.666870	-425.468842	-103.665413	1441.012817	-405.543884	101.866783	1455.717896	-404.130585	54.479305	1743.582031	-536.013916	417.268860	1173.971558	-466.370972	-229.096863	1183.673340	-434.154480	368.123016	872.994141	-347.107178	-173.151016	880.419495	-421.994568	86.195953	1054.721558	565.149231	14.951078	899.094299	558.378418	212.641632
-448.795715	216.812332	955.999329	-432.072601	-47.306458	956.866272	-511.022980	236.352081	571.708374	-446.725555	-97.570190	578.227112	-525.880737	274.905060	87.209610	-527.248596	-132.528503	105.451576	-502.446991	305.983124	1444.681152	-425.377045	-103.642601	1441.018433	-405.432037	101.884720	1455.737305	-404.018005	54.492638	1743.568481	-535.900024	417.216492	1173.961670	-466.267578	-228.981659	1183.604736	-434.009430	368.011108	873.016724	-346.951782	-172.790466	880.408142	-421.948456	86.245934	1054.697998	565.224854	14.966351	899.075806	558.451965	212.645294
-448.701874	216.841446	955.999146	-431.942810	-47.313862	956.876282	-511.003601	236.345001	571.723022	-446.712372	-97.643547	578.244507	-525.849976	274.889740	87.206543	-527.294983	-132.549500	105.484314	-502.360291	306.016144	1444.687500	-425.263580	-103.609955	1441.018188	-405.333710	101.910057	1455.726807	-403.910522	54.508575	1743.580933	-535.764648	417.189911	1173.930420	-466.164795	-228.948715	1183.568970	-433.808044	367.878540	873.037598	-346.833984	-172.486084	880.379395	-421.833771	86.263062	1054.702271	565.283325	14.936886	899.085327	558.522278	212.628723
-448.664185	216.865417	955.973938	-431.938232	-47.269505	956.846741	-511.010651	236.395309	571.726685	-446.780334	-97.761559	578.223572	-525.854797	274.926697	87.210670	-527.264404	-132.547943	105.506760	-502.261139	306.029572	1444.667480	-425.141449	-103.568184	1441.012329	-405.213837	101.926971	1455.730957	-403.794800	54.529739	1743.582031	-535.625610	417.178802	1173.902222	-466.062012	-228.875061	1183.534180	-433.601349	367.774628	873.050110	-346.710022	-172.195465	880.367126	-421.788452	86.294937	1054.670410	564.951965	14.483477	899.035645	558.517700	212.487183
-448.594452	216.924026	955.974243	-431.910461	-47.245945	956.830994	-510.939026	236.362915	571.715942	-446.807159	-97.837036	578.230469	-525.822449	274.934753	87.199135	-527.305359	-132.555588	105.532906	-502.184052	306.047882	1444.635864	-425.039368	-103.554100	1441.001343	-405.115784	101.947090	1455.716553	-403.687256	54.550941	1743.577148	-535.483276	417.205902	1173.862671	-465.908051	-228.765579	1183.493652	-433.374176	367.668182	873.041321	-346.609711	-171.920715	880.343018	-421.728210	86.327621	1054.660645	565.016602	14.463219	899.032166	558.590027	212.480743
-448.528625	216.937225	955.963562	-431.831512	-47.244129	956.832886	-510.596344	236.071320	571.644470	-446.852631	-97.900299	578.268311	-525.597351	274.894745	87.168793	-527.336731	-132.553741	105.562195	-502.107056	306.064392	1444.643677	-424.937195	-103.537277	1440.999512	-405.020142	101.986969	1455.734253	-403.589844	54.558960	1743.577271	-535.318726	417.192474	1173.838013	-465.752869	-228.627747	1183.483154	-433.119690	367.557281	873.053833	-346.510223	-171.673813	880.322266	-421.652710	86.340866	1054.655518	565.544250	14.696242	899.096680	558.974426	212.041092
-448.487610	216.960434	955.976013	-431.793488	-47.195652	956.844971	-510.578186	236.093155	571.654053	-446.921173	-97.979965	578.298889	-525.608459	274.910004	87.153404	-527.417236	-132.571213	105.591095	-502.033203	306.084229	1444.652466	-424.829498	-103.493782	1441.021851	-404.926361	102.004158	1455.734863	-403.485901	54.570721	1743.592407	-535.141418	417.232758	1173.831055	-465.576935	-228.488159	1183.470459	-432.895935	367.452240	873.076721	-346.442566	-171.394424	880.300781	-421.610535	86.376671	1054.667358	565.614990	14.718145	899.070740	559.067200	212.022476
-448.425323	216.979309	955.979919	-431.779724	-47.132984	956.828613	-510.561737	236.129547	571.644348	-446.986511	-98.004890	578.315002	-525.582825	274.889099	87.142601	-527.482239	-132.601517	105.609550	-501.951843	306.116455	1444.672729	-424.739075	-103.471367	1441.013672	-404.837585	102.031532	1455.746704	-403.384064	54.594181	1743.592529	-534.981262	417.237091	1173.835205	-465.288239	-228.084518	1183.499512	-432.674225	367.372498	873.107788	-346.357727	-171.089020	880.296265	-421.562469	86.407372	1054.659424	565.275513	14.261394	899.038879	559.069153	211.878036
-448.370941	217.062195	956.012390	-431.748230	-47.093555	956.823181	-510.551910	236.145172	571.656006	-447.078339	-98.123291	578.343384	-525.609924	274.908752	87.158691	-527.579773	-132.633820	105.652946	-501.870819	306.130310	1444.690674	-424.644684	-103.439285	1441.006592	-404.780243	102.046082	1455.758545	-403.285217	54.612885	1743.589844	-534.783508	417.242279	1173.840576	-465.164032	-228.010193	1183.467285	-432.425781	367.320648	873.133301	-346.219482	-170.727051	880.297119	-421.520691	86.452522	1054.673340	565.301331	14.210218	899.036438	559.130859	211.856842
-448.304565	217.113007	956.016113	-431.736023	-47.027569	956.798157	-510.500702	236.157608	571.687073	-447.140320	-98.195580	578.337708	-525.597656	274.908997	87.192497	-527.606445	-132.650467	105.632591	-501.774200	306.154602	1444.695557	-424.557281	-103.413261	1440.999512	-404.674255	102.069855	1455.756104	-403.185242	54.629772	1743.588379	-534.533630	417.164856	1173.804443	-465.001099	-227.851028	1183.392578	-431.401917	366.552032	873.576233	-346.109436	-170.464859	880.278381	-421.468414	86.497307	1054.660400	565.737671	14.592416	899.076172	559.317383	211.943207
-448.276154	217.122208	956.021606	-431.697723	-46.976234	956.795227	-510.484863	236.250366	571.671936	-447.169312	-98.226234	578.329834	-525.584717	274.887146	87.180550	-527.645508	-132.649048	105.636368	-501.689667	306.172028	1444.721436	-424.475433	-103.410240	1440.992798	-404.577393	102.072289	1455.744873	-403.062744	54.652939	1743.581055	-534.367554	417.133545	1173.781494	-464.872864	-227.740738	1183.325684	-431.140106	366.563446	873.593201	-345.968597	-170.189728	880.273315	-421.424072	86.526070	1054.659668	565.805176	14.615680	899.077087	559.392273	211.920120
-448.223511	217.193588	956.009644	-431.666718	-46.950142	956.772766	-510.463837	236.319305	571.682495	-447.198700	-98.320381	578.352234	-525.617493	274.943787	87.200455	-527.678101	-132.662796	105.667259	-501.589264	306.178131	1444.723145	-424.374542	-103.375031	1440.988892	-404.470276	102.084831	1455.755371	-402.932739	54.712383	1743.577881	-534.191956	417.152618	1173.785889	-464.745178	-227.637527	1183.278198	-430.868317	366.568390	873.611633	-345.860626	-169.905792	880.248962	-421.366638	86.570068	1054.639526	565.486633	14.151933	899.027832	559.381592	211.795471
-448.194702	217.261795	956.031250	-431.673798	-46.913101	956.753601	-510.438019	236.390717	571.676697	-447.199432	-98.339386	578.349854	-525.648560	274.959320	87.189697	-527.654968	-132.651642	105.669060	-501.481598	306.203369	1444.739624	-424.282166	-103.346039	1440.974365	-404.372650	102.126411	1455.748535	-402.790405	54.767609	1743.576782	-534.009766	417.148926	1173.806641	-464.627441	-227.510757	1183.241455	-430.604553	366.600708	873.654297	-345.739868	-169.630844	880.247437	-421.336090	86.606087	1054.637329	565.872009	14.507641	899.063599	559.564026	211.865387
-448.164063	217.243454	956.010254	-431.605255	-46.905922	956.809753	-510.399170	236.411743	571.662170	-447.224640	-98.358467	578.363770	-525.625916	274.973450	87.181221	-527.729065	-132.678650	105.680412	-501.417603	306.230591	1444.770752	-424.201965	-103.307373	1440.989258	-404.296570	102.149818	1455.752930	-402.676208	54.803020	1743.572021	-533.843567	417.179810	1173.826050	-464.489532	-227.478714	1183.248291	-430.388397	366.655396	873.732117	-345.702209	-169.428467	880.229370	-421.289093	86.631813	1054.654907	565.942627	14.509800	899.083008	559.622986	211.854889
-448.105469	217.315506	956.023254	-431.612854	-46.865108	956.788208	-510.412354	236.468857	571.677063	-447.264496	-98.423744	578.397583	-525.648682	274.977417	87.187065	-527.762634	-132.687286	105.700752	-501.341522	306.256561	1444.817993	-424.177734	-103.284439	1440.957886	-404.189789	102.180328	1455.779541	-402.545746	54.840008	1743.577393	-533.669678	417.248322	1173.868042	-464.356293	-227.457733	1183.240356	-430.166595	366.719574	873.786621	-345.599670	-169.178162	880.236084	-421.250153	86.671425	1054.648315	565.574524	14.069909	899.030151	559.606812	211.684128
-448.100189	217.364258	956.024292	-431.648804	-46.854446	956.774719	-510.407410	236.509109	571.683167	-447.299622	-98.492004	578.400818	-525.645020	274.963165	87.199310	-527.813110	-132.710602	105.721184	-501.246155	306.286041	1444.848755	-424.081451	-103.242622	1440.932617	-404.107300	102.211937	1455.778076	-402.421661	54.860313	1743.567261	-533.520569	417.284607	1173.894531	-464.248810	-227.447739	1183.213867	-429.979980	366.786804	873.822998	-345.524323	-168.973602	880.236328	-421.241516	86.694069	1054.637695	565.614441	14.031043	899.014526	559.673645	211.678497
-448.075104	217.395401	956.017273	-431.631104	-46.845783	956.737732	-510.456757	236.560532	571.715210	-447.270477	-98.529747	578.382019	-525.691406	274.965332	87.180481	-527.809631	-132.697556	105.738983	-501.159607	306.282593	1444.857666	-424.000946	-103.239632	1440.925049	-403.995514	102.207451	1455.780884	-402.304352	54.877857	1743.551025	-533.364502	417.349121	1173.928833	-464.145477	-227.386017	1183.177002	-429.741760	366.864136	873.908569	-345.408661	-168.772247	880.250183	-421.201202	86.703377	1054.612305	565.642395	13.982481	899.013550	559.755249	211.629471
-448.026459	217.461136	956.006042	-431.650299	-46.788700	956.721558	-510.461548	236.573807	571.719238	-447.303162	-98.609306	578.386536	-525.702820	274.968384	87.200050	-527.865417	-132.705460	105.755737	-501.082855	306.333771	1444.875488	-423.941711	-103.185486	1440.901489	-403.910950	102.273285	1455.790283	-402.170258	54.918125	1743.544678	-533.208008	417.411133	1173.961060	-464.042786	-227.338181	1183.151489	-429.535065	366.960236	873.960144	-345.315247	-168.595306	880.245911	-421.162964	86.759567	1054.594116	565.695679	13.978762	899.036621	559.786987	211.622009
-447.971802	217.471085	955.994690	-431.640228	-46.770916	956.699829	-510.475861	236.605774	571.722534	-447.292908	-98.606911	578.378357	-525.714478	274.970642	87.203705	-527.827515	-132.705750	105.749542	-500.990875	306.345337	1444.901367	-423.842499	-103.146965	1440.894653	-403.828827	102.301888	1455.772583	-402.051331	54.955212	1743.539429	-533.066895	417.472748	1173.966919	-463.943237	-227.271057	1183.141968	-429.309082	367.035858	874.018921	-345.217377	-168.403427	880.255493	-421.108673	86.767784	1054.573486	565.759705	13.921734	899.021729	559.896301	211.560577
-447.937225	217.469559	955.997192	-431.590393	-46.753372	956.712769	-510.504242	236.645493	571.738403	-447.280365	-98.558456	578.367371	-525.749939	274.992401	87.221901	-527.788208	-132.681961	105.760780	-500.896149	306.385376	1444.927612	-423.778290	-103.108307	1440.910767	-403.710388	102.315834	1455.761475	-401.947327	54.974503	1743.556152	-532.931763	417.530396	1173.984497	-464.005859	-227.083755	1183.095337	-429.087189	367.165100	874.060059	-345.388550	-168.471603	880.099976	-421.066223	86.780899	1054.581177	565.650085	14.030285	899.010437	559.692932	212.060730
-447.888672	217.469604	955.984253	-431.583313	-46.752129	956.737610	-510.456024	236.598694	571.733582	-447.328369	-98.614082	578.423340	-525.696899	274.982330	87.198067	-527.847290	-132.691757	105.766991	-500.782288	306.410706	1444.961670	-423.719269	-103.080605	1440.878540	-403.610748	102.351349	1455.770874	-401.834595	55.007538	1743.564941	-532.793640	417.588043	1174.030273	-463.801758	-227.172104	1183.133911	-428.864777	367.246979	874.102661	-345.044006	-168.103455	880.278931	-421.036591	86.792755	1054.586548	565.721436	14.065242	899.016541	559.734619	212.105988
-447.840088	217.502197	955.988892	-431.595093	-46.734612	956.730347	-510.475555	236.631714	571.744812	-447.329102	-98.623924	578.427673	-525.697327	274.970764	87.192825	-527.844971	-132.649780	105.799141	-500.663635	306.436890	1445.003540	-423.647156	-103.043594	1440.886963	-403.513763	102.386597	1455.772095	-401.748840	55.037598	1743.577637	-532.654053	417.654266	1174.045410	-463.749115	-227.138748	1183.138550	-428.671295	367.396912	874.151428	-344.989685	-167.961411	880.285034	-420.995544	86.810425	1054.581055	565.818115	13.882284	899.020020	560.018188	211.530014
-447.794617	217.503967	955.985413	-431.533539	-46.757450	956.764038	-510.491760	236.667465	571.754333	-447.334778	-98.619446	578.441223	-525.715454	274.973572	87.196381	-527.831604	-132.647751	105.824585	-500.549377	306.490143	1445.020020	-423.604919	-103.004059	1440.870239	-403.433441	102.394089	1455.783081	-401.657501	55.070904	1743.589844	-532.507507	417.733429	1174.106201	-463.720703	-227.068085	1183.095947	-428.492096	367.479095	874.175537	-344.931915	-167.866501	880.263611	-420.937286	86.814987	1054.594971	565.902100	13.872729	899.021545	560.086487	211.520569
-447.758270	217.580444	955.982910	-431.532532	-46.730392	956.744934	-510.482513	236.700119	571.765076	-447.339020	-98.630699	578.450134	-525.748047	274.990631	87.208321	-527.850891	-132.650391	105.818291	-500.584229	306.370697	1444.852783	-423.543549	-102.997772	1440.859863	-403.344666	102.433960	1455.771729	-401.577332	55.102070	1743.598511	-532.382080	417.853027	1174.109375	-463.643982	-227.048431	1183.072876	-428.325958	367.616943	874.218018	-344.859772	-167.776566	880.266113	-420.901520	86.858856	1054.581055	565.918030	13.855094	899.012390	560.131958	211.488281
-447.725494	217.585403	955.969360	-431.507355	-46.745346	956.753418	-510.459656	236.700394	571.755737	-447.361816	-98.616936	578.439636	-525.738953	275.003479	87.218277	-527.874695	-132.664047	105.820404	-500.324524	306.546265	1445.046997	-423.479736	-102.970467	1440.841309	-403.265930	102.453232	1455.778198	-401.492432	55.146675	1743.596924	-532.203735	417.911865	1174.179321	-463.592621	-226.970139	1183.039551	-428.194366	367.749786	874.236755	-344.796936	-167.690277	880.241821	-420.854523	86.862495	1054.574951	565.950623	13.811889	899.010132	560.169739	211.458664
-447.678894	217.648422	955.965454	-431.475281	-46.739002	956.753296	-510.480072	236.742722	571.757813	-447.394104	-98.670944	578.442383	-525.774231	275.009888	87.223358	-527.888550	-132.680328	105.835930	-500.229187	306.585754	1445.073242	-423.459564	-102.928986	1440.834595	-403.208008	102.492508	1455.773071	-401.405914	55.210106	1743.608154	-532.077515	417.994720	1174.212158	-463.540192	-226.978165	1183.034424	-428.086182	367.897980	874.247620	-344.785522	-167.654892	880.212158	-420.804657	86.897896	1054.570923	565.970154	13.814977	899.013855	560.197754	211.472229
-447.627380	217.683533	955.959717	-431.482727	-46.727768	956.763000	-510.467468	236.754898	571.774719	-447.336853	-98.565598	578.423462	-525.787292	275.033264	87.210831	-527.846008	-132.642227	105.819000	-500.139038	306.632599	1445.108521	-423.427155	-102.892151	1440.792969	-403.138824	102.525230	1455.786621	-401.327606	55.243198	1743.612305	-531.923706	418.096375	1174.253662	-463.504547	-226.960907	1183.041504	-427.965576	368.071289	874.272339	-345.055695	-167.855148	880.036133	-420.765472	86.923500	1054.569580	565.981323	13.798217	898.984436	560.239929	211.463394
-447.590759	217.670609	955.962585	-431.429199	-46.730621	956.788391	-510.438751	236.737778	571.753540	-447.362396	-98.636978	578.471558	-525.752075	275.030273	87.196014	-527.898804	-132.657990	105.813080	-500.047516	306.685883	1445.120605	-423.376099	-102.868553	1440.810791	-403.072540	102.535286	1455.795898	-401.258057	55.302963	1743.630981	-531.796082	418.197327	1174.293823	-463.445251	-226.898026	1183.035767	-427.857941	368.217590	874.293396	-344.802673	-167.629898	880.151245	-420.706757	86.926064	1054.580933	566.024902	13.790319	899.005615	560.264587	211.454071
-447.549622	217.659012	955.960571	-431.392792	-46.746613	956.802734	-510.414215	236.748810	571.779663	-447.364136	-98.636589	578.491516	-525.739868	274.991211	87.197289	-527.798096	-132.643433	105.831062	-499.954407	306.721771	1445.126099	-423.331879	-102.824944	1440.821411	-403.033020	102.574165	1455.805786	-401.182617	55.346802	1743.644165	-531.660278	418.291290	1174.323608	-463.396423	-226.861816	1183.045776	-427.745331	368.389008	874.301025	-344.782562	-167.598892	880.159180	-420.653900	86.918839	1054.584351	566.109436	13.831368	899.034790	560.298523	211.454880
-447.450867	217.664749	955.951599	-431.323792	-46.744316	956.849854	-510.402924	236.766357	571.753296	-447.314026	-98.580330	578.480591	-525.739990	275.013702	87.206848	-527.773315	-132.615356	105.841545	-500.014099	306.617859	1444.963257	-423.300476	-102.801384	1440.823486	-402.951233	102.601830	1455.822998	-401.124084	55.383377	1743.666504	-531.547241	418.423584	1174.343384	-463.352386	-226.815933	1183.065674	-427.630829	368.512482	874.310913	-344.808105	-167.625961	880.144653	-420.580139	86.940941	1054.605103	566.113342	13.806410	899.036255	560.340698	211.427658
-447.417572	217.668839	955.952332	-431.307220	-46.735256	956.835571	-510.407227	236.759949	571.765015	-447.321442	-98.586166	578.512939	-525.759460	274.980408	87.221237	-527.735901	-132.572388	105.865799	-499.790497	306.795502	1445.127319	-423.253723	-102.742432	1440.850464	-402.890656	102.628380	1455.828247	-401.073730	55.428040	1743.677124	-531.409180	418.469757	1174.363892	-463.312744	-226.810608	1183.101929	-427.510223	368.677460	874.330261	-344.814941	-167.638351	880.147095	-420.541016	86.941635	1054.595703	566.148499	13.795982	899.049500	560.366882	211.440170
-447.351135	217.694962	955.938049	-431.315308	-46.724281	956.833130	-510.412140	236.769974	571.775818	-447.296661	-98.545044	578.509521	-525.761414	274.998260	87.209816	-527.740967	-132.552704	105.855309	-499.840363	306.694611	1444.946167	-423.244415	-102.702522	1440.865967	-402.844513	102.676971	1455.834839	-401.022827	55.461468	1743.681763	-531.319214	418.614655	1174.346069	-463.311523	-226.824554	1183.126587	-427.431976	368.840332	874.314636	-344.866486	-167.697052	880.129211	-420.504211	86.959656	1054.585815	566.170776	13.790300	899.059021	560.372986	211.443573
-447.293793	217.686081	955.933716	-431.301575	-46.692688	956.862549	-510.393372	236.795685	571.786133	-446.901978	-97.907433	578.420776	-525.754517	274.984131	87.220741	-527.416321	-132.375122	105.769806	-499.610504	306.865448	1445.132202	-423.200043	-102.660820	1440.878540	-402.769958	102.706459	1455.839600	-400.983582	55.497852	1743.688599	-531.204346	418.638916	1174.382813	-463.279480	-226.806580	1183.169556	-427.331879	368.996338	874.329773	-344.936371	-167.733902	880.135742	-420.461090	86.981125	1054.596802	566.156555	13.768265	899.067322	560.369019	211.429901
-447.226440	217.661926	955.937683	-431.278564	-46.681343	956.894653	-510.351471	236.765274	571.801514	-447.201172	-98.417686	578.518433	-525.744751	274.992737	87.218651	-527.687195	-132.517441	105.860405	-499.528900	306.927612	1445.127808	-423.168762	-102.612305	1440.926758	-402.720398	102.744209	1455.857666	-400.951538	55.523830	1743.697510	-531.090088	418.723694	1174.395874	-463.307892	-226.814438	1183.210815	-427.278137	369.118835	874.318359	-345.002838	-167.769760	880.156067	-420.429108	86.981407	1054.617310	566.169067	13.792225	899.054871	560.383423	211.439392
-447.188477	217.669083	955.936279	-431.297150	-46.652786	956.889648	-510.321533	236.784576	571.802063	-447.227661	-98.459641	578.530884	-525.754272	274.991455	87.227119	-527.745667	-132.506638	105.865807	-499.413513	306.975159	1445.135498	-423.127289	-102.568977	1440.943115	-402.687103	102.763481	1455.843750	-400.928894	55.587227	1743.708984	-531.016846	418.782410	1174.407715	-463.299316	-226.860245	1183.303589	-427.226166	369.233521	874.311523	-345.383759	-168.083740	879.991211	-420.398102	86.995316	1054.609985	566.190002	13.810895	899.060730	560.395569	211.413223
-447.125153	217.629562	955.946167	-431.276886	-46.641277	956.921326	-510.263214	236.794067	571.775391	-447.195953	-98.411301	578.530762	-525.754089	274.978027	87.237480	-527.692261	-132.461975	105.867554	-499.326691	307.012604	1445.088013	-423.105164	-102.533943	1440.960693	-402.626343	102.813850	1455.847046	-400.895905	55.661289	1743.729614	-530.944214	418.856415	1174.400879	-463.294769	-226.828888	1183.324341	-427.163788	369.334656	874.286011	-345.200470	-167.897522	880.152527	-420.351654	86.986862	1054.629883	566.206360	13.832320	899.070129	560.382019	211.417099
-447.074890	217.642212	955.926208	-431.275391	-46.676830	956.914063	-510.210632	236.809433	571.783386	-447.181824	-98.399612	578.519409	-525.740845	274.980011	87.245628	-527.686768	-132.451614	105.844368	-499.207184	307.080780	1445.083862	-423.096985	-102.482384	1440.958496	-402.568176	102.833977	1455.839355	-400.860718	55.735565	1743.740112	-530.867371	418.900909	1174.397949	-463.303253	-226.820007	1183.357056	-427.117065	369.449127	874.271973	-345.280975	-167.940201	880.142212	-420.315033	86.977020	1054.614136	566.205627	13.821145	899.086609	560.339966	211.431549
-446.987671	217.662170	955.903015	-431.249817	-46.682133	956.916931	-510.149750	236.818726	571.763611	-447.119568	-98.301163	578.485229	-525.677063	274.982941	87.234810	-527.576050	-132.408783	105.849236	-499.097534	307.117676	1445.055420	-423.064880	-102.453354	1440.989502	-402.504181	102.862930	1455.840942	-400.835999	55.814075	1743.754639	-530.794006	418.946045	1174.372559	-463.314148	-226.887115	1183.410889	-427.062286	369.539825	874.232788	-345.426392	-168.028687	880.131104	-420.254730	86.989723	1054.603149	566.230408	13.844074	899.087708	560.342773	211.402023
-446.906281	217.738037	955.903076	-431.260773	-46.657124	956.902588	-510.108246	236.837097	571.785461	-447.089142	-98.252220	578.461548	-525.686218	274.982269	87.249687	-527.569702	-132.425674	105.843727	-498.974182	307.156433	1445.038330	-423.055786	-102.430824	1440.987671	-402.432190	102.910454	1455.836914	-400.799133	55.877052	1743.765259	-530.715027	418.989532	1174.350708	-463.335358	-226.915344	1183.445068	-427.028992	369.640564	874.210205	-345.556091	-168.094437	880.122314	-420.205505	87.028748	1054.593506	566.232727	13.836145	899.105652	560.291687	211.425766
-446.838776	217.747681	955.905823	-431.290802	-46.674690	956.892090	-510.057343	236.848587	571.793884	-447.056702	-98.202148	578.463196	-525.692688	274.983307	87.252121	-527.564758	-132.418930	105.845490	-498.898773	307.204773	1445.014404	-423.046753	-102.379852	1441.031006	-402.385437	102.930573	1455.858032	-400.780029	55.948673	1743.777954	-530.651733	419.042694	1174.342407	-463.355225	-226.936050	1183.469849	-426.984558	369.730408	874.177856	-345.677032	-168.169296	880.129639	-420.177399	87.013313	1054.588013	566.260193	13.845938	899.149841	560.272156	211.376968
-446.776184	217.740082	955.873596	-431.281403	-46.666824	956.888123	-510.032837	236.876572	571.793640	-447.003540	-98.116463	578.453918	-525.706238	274.985413	87.255638	-527.555054	-132.404999	105.827225	-498.814697	307.253998	1444.985962	-423.029633	-102.355576	1441.008789	-402.346130	102.959641	1455.848755	-400.751709	56.046963	1743.795654	-530.577515	419.082153	1174.327026	-463.415771	-227.003235	1183.535156	-426.981659	369.822449	874.122437	-346.078156	-168.505539	880.003967	-420.139099	87.020348	1054.569336	566.201660	13.778244	899.173889	560.190491	211.355942
-446.720428	217.741470	955.854065	-431.270721	-46.681156	956.909729	-509.973846	236.851379	571.795471	-446.978363	-98.052177	578.446472	-525.691406	274.969788	87.262283	-527.530884	-132.391724	105.817787	-498.729706	307.291840	1444.936035	-423.037506	-102.317856	1441.021118	-402.280945	102.979042	1455.852661	-400.725586	56.118507	1743.802490	-530.501831	419.146240	1174.294434	-463.456970	-227.064941	1183.566406	-426.952209	369.867401	874.079895	-346.228149	-168.595764	879.976074	-420.100525	87.026161	1054.569214	566.182373	13.793267	899.175049	560.148560	211.321091
-446.639771	217.773254	955.830811	-431.264282	-46.706318	956.889709	-509.939606	236.855835	571.797974	-446.976471	-98.047180	578.429749	-525.699951	274.969818	87.245209	-527.518250	-132.389206	105.809364	-498.625580	307.343964	1444.914063	-423.024170	-102.282150	1441.016968	-402.237305	103.000984	1455.836792	-400.695892	56.206814	1743.803711	-530.423401	419.161438	1174.255249	-463.501923	-227.067535	1183.631470	-426.934723	369.906189	874.037476	-346.355865	-168.660919	879.980042	-420.048218	87.025536	1054.545898	566.152710	13.794069	899.191101	560.094727	211.278580
-446.554413	217.798706	955.808838	-431.251892	-46.691319	956.893188	-509.921783	236.879578	571.791626	-446.914703	-97.966721	578.425110	-525.700439	274.967529	87.243835	-527.415527	-132.325378	105.792503	-498.548370	307.391571	1444.881592	-423.003784	-102.236938	1441.039307	-402.194489	103.032959	1455.811768	-400.661102	56.314941	1743.810425	-530.332764	419.203827	1174.211792	-463.554749	-227.055634	1183.655151	-426.912018	369.963196	873.979675	-346.494965	-168.722900	879.946960	-419.992462	87.050323	1054.535278	566.006104	13.889277	899.202209	559.774902	211.773239
-446.489716	217.834091	955.794617	-431.278931	-46.655628	956.879944	-509.870178	236.889618	571.796448	-446.881042	-97.904594	578.418945	-525.683044	274.982086	87.242393	-527.402222	-132.309357	105.798454	-498.471863	307.453949	1444.846191	-423.011200	-102.206245	1441.051636	-402.138306	103.083908	1455.801636	-400.621368	56.406548	1743.818604	-530.268616	419.265747	1174.163208	-463.640228	-227.045105	1183.694092	-426.902954	369.980377	873.924377	-346.674225	-168.799652	879.919312	-419.964142	87.080215	1054.519775	565.991821	13.865407	899.206299	559.719238	211.758820
-446.428589	217.820892	955.778259	-431.247925	-46.689819	956.927673	-509.846954	236.879929	571.768799	-446.855499	-97.827408	578.438354	-525.664734	274.975830	87.234642	-527.382568	-132.272690	105.797310	-498.397888	307.487000	1444.809204	-422.995117	-102.178467	1441.043701	-402.079590	103.103859	1455.784302	-400.572571	56.488949	1743.816650	-530.206177	419.273834	1174.120972	-463.671173	-227.055176	1183.706787	-426.889954	370.014069	873.858215	-346.590881	-168.609238	880.042847	-419.929321	87.077400	1054.537354	565.936340	13.876890	899.222229	559.636780	211.741943
-446.392944	217.820938	955.783264	-431.277740	-46.663101	956.931213	-509.811798	236.889832	571.777405	-446.820801	-97.758583	578.447266	-525.674561	274.979279	87.224083	-527.346558	-132.226807	105.817581	-498.324188	307.558441	1444.772705	-422.976746	-102.138229	1441.077515	-402.038147	103.137840	1455.768921	-400.531158	56.565720	1743.815918	-530.132935	419.331207	1174.096436	-463.747284	-227.041397	1183.744995	-426.895599	370.020844	873.802612	-346.760315	-168.659363	880.052002	-419.926331	87.085709	1054.541626	566.239624	14.262300	899.254761	559.643127	211.836731
-446.346985	217.807922	955.773499	-431.324158	-46.642715	956.915100	-509.776855	236.916885	571.768738	-446.748657	-97.619064	578.393372	-525.666687	274.975311	87.219887	-527.246643	-132.166794	105.799416	-498.229858	307.588989	1444.777344	-422.989807	-102.123528	1441.074219	-401.997620	103.167580	1455.771484	-400.483948	56.642689	1743.805298	-530.061279	419.343048	1174.071777	-463.878357	-227.050995	1183.778198	-426.875092	369.983002	873.759521	-347.213593	-168.982834	879.885803	-419.923370	87.080811	1054.528198	566.185974	14.273407	899.244324	559.571594	211.791809
-446.268646	217.830109	955.792053	-431.332642	-46.614815	956.917725	-509.751007	236.942047	571.771667	-446.679047	-97.539597	578.368652	-525.693970	274.978821	87.224182	-527.224243	-132.164078	105.791718	-498.115936	307.656952	1444.765869	-422.993591	-102.086517	1441.084351	-401.946747	103.174606	1455.766846	-400.423309	56.725193	1743.806885	-529.976563	419.362701	1174.057129	-463.954163	-226.993973	1183.767456	-426.871704	369.955597	873.719421	-347.104279	-168.796509	880.011292	-419.891663	87.093582	1054.539673	566.098083	14.292385	899.234619	559.494202	211.809570
-446.218567	217.844833	955.781189	-431.302521	-46.650368	956.918335	-509.723389	236.953018	571.805664	-446.572601	-97.421028	578.375183	-525.710327	274.974487	87.260338	-527.149414	-132.128647	105.765190	-498.018738	307.694885	1444.732788	-422.984711	-102.065437	1441.095703	-401.892578	103.217964	1455.760986	-400.368225	56.782642	1743.791992	-529.905945	419.368835	1174.021484	-464.060608	-226.914078	1183.794922	-426.857391	369.925049	873.658264	-347.268677	-168.878510	879.992310	-419.856323	87.085457	1054.535400	565.648804	13.883953	899.183167	559.352844	211.665955
-446.167999	217.861023	955.765259	-431.338806	-46.633884	956.901855	-509.687988	236.995789	571.782410	-446.500885	-97.331200	578.336792	-525.739014	274.992920	87.257523	-527.080322	-132.094986	105.752083	-497.945190	307.741608	1444.705811	-422.971039	-102.025406	1441.106934	-401.847717	103.227623	1455.756470	-400.329498	56.870857	1743.786621	-529.844604	419.403595	1173.986328	-464.167114	-226.876633	1183.790283	-426.857727	369.864899	873.623352	-347.452637	-168.969147	879.965637	-419.846283	87.095543	1054.518677	565.499390	13.856331	899.150391	559.289856	211.666611
-446.134094	217.864838	955.753418	-431.335236	-46.627262	956.911987	-509.633575	237.004410	571.770264	-446.428101	-97.231728	578.315186	-525.685120	274.982056	87.220856	-527.032471	-132.067078	105.730698	-497.896240	307.799469	1444.667969	-422.963013	-101.992287	1441.131104	-401.826752	103.267288	1455.737061	-400.276642	56.949142	1743.775513	-529.796997	419.417267	1173.940186	-464.260834	-226.865112	1183.843628	-426.828491	369.808350	873.568359	-347.661041	-169.060837	879.932739	-419.834290	87.106407	1054.519043	565.529175	13.740024	899.141357	559.523438	211.126785
-446.112305	217.902939	955.744080	-431.405518	-46.614853	956.913452	-509.619904	237.058319	571.768982	-446.406189	-97.159676	578.309998	-525.727295	274.999115	87.224075	-527.026245	-132.049118	105.719078	-497.816071	307.855896	1444.643921	-422.967804	-101.978516	1441.144043	-401.799347	103.320412	1455.737793	-400.254211	57.003193	1743.772339	-529.743164	419.455444	1173.887329	-464.375885	-226.846100	1183.893433	-426.818085	369.734680	873.525269	-347.818207	-169.120987	879.919128	-419.854584	87.129135	1054.514404	565.755432	14.145079	899.194702	559.572632	211.251251
-446.079254	217.880478	955.726807	-431.386200	-46.659557	956.932373	-509.572144	237.065369	571.758057	-446.313416	-96.947968	578.297424	-525.711731	274.996460	87.225014	-526.939575	-131.985779	105.681587	-497.762085	307.916870	1444.621094	-422.980011	-101.943520	1441.153931	-401.747223	103.365562	1455.737793	-400.232239	57.065613	1743.771240	-529.692688	419.452057	1173.837769	-464.569519	-226.964722	1183.910645	-426.804657	369.649261	873.484680	-348.037872	-169.209869	879.879089	-419.839844	87.107277	1054.517212	565.241089	13.727997	899.122253	559.461548	211.162720
-446.060242	217.901382	955.720459	-431.425842	-46.666748	956.913025	-509.559967	237.118835	571.763184	-446.283325	-96.839439	578.256653	-525.717834	275.010406	87.235626	-526.880249	-131.956650	105.662056	-497.703949	307.976624	1444.608765	-422.971588	-101.906654	1441.177246	-401.704010	103.405449	1455.754395	-400.219910	57.117798	1743.770264	-529.640381	419.489136	1173.812012	-464.730530	-226.993378	1183.920898	-426.755554	369.554321	873.466187	-348.235321	-169.279984	879.863281	-419.837616	87.105637	1054.502197	565.125610	13.740589	899.130981	559.466797	211.167252
-446.011169	217.919632	955.723145	-431.442108	-46.626858	956.886597	-509.565521	237.138153	571.780762	-446.294830	-96.771393	578.257568	-525.735962	275.002075	87.265388	-526.904480	-131.976456	105.651970	-497.623474	308.016907	1444.576782	-422.962738	-101.884453	1441.189819	-401.683441	103.444397	1455.739502	-400.194214	57.168743	1743.772583	-529.589783	419.474243	1173.775269	-464.910492	-227.083298	1183.916382	-426.706604	369.426025	873.428284	-348.413605	-169.335068	879.817749	-419.830353	87.118851	1054.492310	564.947754	13.699620	899.116638	559.442932	211.175735
-445.980865	217.905075	955.702271	-431.420380	-46.689098	956.899109	-509.525055	237.098389	571.764038	-446.256622	-96.631004	578.226196	-525.703674	274.994690	87.242905	-526.812927	-131.931229	105.616791	-497.553101	308.091461	1444.561768	-422.967163	-101.837173	1441.188599	-401.649902	103.487320	1455.740479	-400.174500	57.243641	1743.774414	-529.558044	419.475128	1173.720947	-465.018250	-227.062637	1183.965820	-426.697418	369.331421	873.388245	-348.819427	-169.555771	879.670044	-419.802460	87.092064	1054.487549	564.774780	13.712511	899.092163	559.448242	211.177643
-445.987183	217.907074	955.685303	-431.451630	-46.677341	956.886292	-509.527954	237.133972	571.770447	-446.240448	-96.527649	578.230652	-525.704285	274.994446	87.245399	-526.797485	-131.899902	105.581306	-497.503326	308.139740	1444.507935	-422.965546	-101.800003	1441.193481	-401.644531	103.530174	1455.732422	-400.160400	57.309467	1743.762451	-529.512329	419.462463	1173.677002	-465.150879	-227.106293	1183.992065	-426.665283	369.241730	873.359314	-349.002686	-169.589371	879.634583	-419.815063	87.099083	1054.471436	564.508545	13.813272	899.060913	559.208191	211.657974
-445.986908	217.911346	955.677673	-431.532196	-46.666866	956.888367	-509.541870	237.139648	571.786804	-446.190338	-96.415291	578.187744	-525.709167	274.995422	87.246155	-526.717163	-131.877823	105.587372	-497.475494	308.220795	1444.508545	-422.999664	-101.733856	1441.198853	-401.632355	103.573456	1455.738159	-400.131470	57.369755	1743.765381	-529.474487	419.468201	1173.637939	-465.183990	-226.995071	1184.009033	-426.660522	369.143555	873.320007	-348.917572	-169.400085	879.795959	-419.846497	87.104820	1054.467041	564.419617	13.703203	899.053711	559.410034	211.165680
-445.963623	217.927353	955.680969	-431.569000	-46.639679	956.913208	-509.541718	237.148773	571.770813	-446.169495	-96.356400	578.209839	-525.712463	274.995972	87.247009	-526.680176	-131.859726	105.576775	-497.421844	308.283081	1444.504150	-423.006500	-101.693138	1441.256104	-401.630035	103.613228	1455.727661	-400.113312	57.425911	1743.760742	-529.426208	419.469269	1173.611328	-465.266998	-227.015640	1184.047607	-426.648285	369.032928	873.287231	-349.046600	-169.398346	879.791321	-419.853912	87.130104	1054.481201	564.150391	13.827297	899.046692	559.158264	211.684555
-445.948822	217.915115	955.678894	-431.599945	-46.637611	956.933167	-509.548889	237.146439	571.793152	-446.121277	-96.223686	578.197937	-525.721619	275.002808	87.273277	-526.631226	-131.834595	105.557556	-497.375397	308.310730	1444.485840	-423.008942	-101.671097	1441.248291	-401.607910	103.642838	1455.737915	-400.083618	57.491112	1743.766602	-529.381897	419.469330	1173.583984	-465.340973	-227.019760	1184.109985	-426.618713	368.923157	873.284424	-349.495392	-169.670273	879.615173	-419.860443	87.130112	1054.489746	564.060974	13.624662	899.071960	559.358765	211.122894
-445.949799	217.916870	955.678894	-431.628815	-46.611790	956.949707	-509.598053	237.152344	571.799622	-446.089722	-96.082512	578.176453	-525.751892	275.003723	87.248962	-526.630066	-131.810791	105.522614	-497.376129	308.382019	1444.488403	-423.031219	-101.596405	1441.274048	-401.616180	103.703529	1455.766113	-400.073547	57.548508	1743.766235	-529.349487	419.449036	1173.546021	-465.361664	-226.981476	1184.139038	-426.591644	368.804291	873.255005	-349.401703	-169.452637	879.749756	-419.867096	87.148605	1054.496338	563.883484	13.619452	899.054749	559.312988	211.114777
-445.962189	217.910172	955.685120	-431.706360	-46.581329	956.929688	-509.613464	237.139099	571.817017	-446.043976	-96.014297	578.150085	-525.734436	275.000122	87.246101	-526.572205	-131.749908	105.501427	-497.326538	308.412476	1444.464478	-423.062439	-101.572601	1441.299316	-401.621277	103.749008	1455.769531	-400.055908	57.607956	1743.774780	-529.316650	419.444336	1173.529053	-465.400238	-227.012787	1184.184692	-426.541779	368.691193	873.233154	-349.508118	-169.433441	879.784912	-419.903259	87.146782	1054.487915	563.695374	13.581079	899.075439	559.256836	211.082565
-445.947845	217.891403	955.685547	-431.750031	-46.573814	956.949097	-509.618042	237.109741	571.810974	-445.989624	-95.919609	578.150330	-525.741211	274.985962	87.247345	-526.500122	-131.713440	105.481102	-497.320618	308.498138	1444.473877	-423.075226	-101.499374	1441.323364	-401.611694	103.786285	1455.786499	-400.051910	57.661896	1743.773193	-529.267639	419.428406	1173.485352	-465.427521	-226.975616	1184.231323	-426.493469	368.600586	873.231445	-349.640778	-169.432220	879.804749	-419.919006	87.144119	1054.498047	563.558655	13.573237	899.092834	559.203430	211.068024
-445.910980	217.910797	955.686462	-431.740784	-46.617245	957.003235	-509.650146	237.121933	571.810120	-446.040497	-95.909973	578.161865	-525.732971	274.984131	87.247467	-526.456665	-131.689880	105.486275	-497.265625	308.518585	1444.473389	-423.083496	-101.488297	1441.370850	-401.586121	103.835403	1455.811768	-400.053650	57.704079	1743.784912	-529.239807	419.405701	1173.457031	-465.482849	-226.988220	1184.298218	-426.436493	368.468079	873.222229	-349.775330	-169.437637	879.828247	-419.912842	87.148651	1054.528564	563.386353	13.528237	899.111023	559.164001	211.011917
-445.898224	217.933273	955.687195	-431.767731	-46.618271	957.026794	-509.668457	237.136276	571.798706	-446.078949	-95.878029	578.163086	-525.704529	275.007782	87.235001	-526.477295	-131.706940	105.485222	-497.270935	308.571594	1444.469482	-423.102570	-101.404129	1441.399048	-401.603912	103.882553	1455.827393	-400.064789	57.745300	1743.794678	-529.202148	419.402893	1173.416870	-465.506653	-226.909103	1184.354004	-426.377258	368.374542	873.221619	-349.907196	-169.445831	879.854614	-419.919250	87.164886	1054.540527	563.252502	13.487404	899.116028	559.101318	210.998306
-445.914825	217.919449	955.665955	-431.815735	-46.616734	957.005981	-509.662720	237.112579	571.770508	-446.063995	-95.821060	578.168213	-525.699829	275.010651	87.226791	-526.435608	-131.689743	105.466713	-497.239166	308.592468	1444.447144	-423.122986	-101.392593	1441.426880	-401.597015	103.915100	1455.834229	-400.061523	57.796005	1743.802002	-529.149902	419.405609	1173.388306	-465.559723	-226.941147	1184.401978	-426.292053	368.252014	873.224548	-350.004181	-169.439819	879.883667	-419.946503	87.157043	1054.518555	563.080017	13.451953	899.128662	559.033447	210.983978
-445.962097	217.907486	955.669373	-431.862061	-46.562855	957.018372	-509.732147	237.179382	571.781982	-446.082764	-95.778114	578.151245	-525.715149	275.009613	87.225967	-526.429749	-131.679337	105.466331	-497.209167	308.653839	1444.459351	-423.120941	-101.326118	1441.472046	-401.607208	103.971817	1455.861206	-400.060516	57.853909	1743.804443	-529.098022	419.417694	1173.374023	-465.647247	-226.951187	1184.447388	-426.220215	368.101196	873.232971	-350.083282	-169.406036	879.901978	-419.992004	87.181816	1054.526123	562.931580	13.422851	899.148621	558.945251	210.928879
-445.975342	217.927063	955.674011	-431.893433	-46.560276	957.026062	-509.736847	237.195374	571.805237	-446.069397	-95.697411	578.152100	-525.741150	274.992493	87.238091	-526.371643	-131.658127	105.460487	-497.214539	308.696259	1444.472168	-423.157898	-101.288414	1441.506958	-401.616791	103.992500	1455.868774	-400.068329	57.911301	1743.801514	-529.053467	419.425690	1173.342529	-465.628571	-226.848648	1184.507568	-426.143616	367.978729	873.224731	-350.154785	-169.403366	879.936096	-420.017059	87.192497	1054.532837	562.780701	13.393951	899.165833	558.860840	210.910736
-445.968506	217.981384	955.687134	-431.926056	-46.529438	957.010681	-509.756683	237.216217	571.831543	-446.114227	-95.687462	578.154602	-525.736572	275.026306	87.221222	-526.407349	-131.664139	105.503769	-497.201599	308.775726	1444.476440	-423.195160	-101.216690	1441.531860	-401.637207	104.035187	1455.891479	-400.066528	57.973747	1743.814087	-529.001831	419.433594	1173.322876	-465.693054	-226.830566	1184.541504	-426.053253	367.884521	873.249573	-350.197632	-169.344635	879.975098	-420.026031	87.221764	1054.531128	562.627197	13.364973	899.164124	558.777405	210.890335
-445.986572	217.987671	955.688232	-431.978943	-46.534023	957.047119	-509.737152	237.207062	571.815063	-446.154022	-95.735695	578.167480	-525.708313	275.021729	87.219162	-526.419250	-131.675446	105.521645	-497.211456	308.814209	1444.495605	-423.239655	-101.188560	1441.581177	-401.661102	104.084808	1455.909302	-400.061981	58.028248	1743.804565	-528.948181	419.472717	1173.330933	-465.741760	-226.820282	1184.585693	-425.988678	367.800385	873.258545	-350.242554	-169.351105	880.033569	-420.065338	87.232971	1054.550537	562.414490	13.319627	899.163635	558.681946	210.858444
-446.045685	217.996918	955.693420	-432.033508	-46.544155	957.067932	-509.760223	237.221893	571.815918	-446.216736	-95.740990	578.186401	-525.720947	275.023804	87.220726	-526.458374	-131.682999	105.522232	-497.217407	308.876770	1444.515259	-423.298676	-101.142830	1441.612793	-401.705536	104.131149	1455.935547	-400.063873	58.080254	1743.790649	-528.909058	419.513947	1173.316650	-465.805054	-226.808609	1184.625977	-425.907806	367.732361	873.283020	-350.281494	-169.342941	880.059021	-420.123352	87.238464	1054.563599	562.212952	13.236388	899.141785	558.589966	210.817780
-446.071136	218.029373	955.686218	-432.105621	-46.519169	957.034302	-509.781921	237.245209	571.796753	-446.271820	-95.797577	578.193481	-525.731812	275.017548	87.202515	-526.471985	-131.681549	105.504608	-497.271332	308.913086	1444.502075	-423.341309	-101.097893	1441.645020	-401.727600	104.165779	1455.963867	-400.074951	58.133865	1743.772339	-528.851563	419.560333	1173.296875	-465.809265	-226.745636	1184.701172	-425.810944	367.690338	873.297424	-350.551117	-169.551620	879.978149	-420.158173	87.254730	1054.540771	562.092102	13.208080	899.142273	558.519409	210.784607
-446.138184	218.021408	955.658386	-432.163849	-46.478149	957.036560	-509.809906	237.256958	571.787476	-446.305298	-95.799011	578.177246	-525.760742	275.044312	87.217987	-526.435547	-131.667633	105.495514	-497.294037	308.970856	1444.509277	-423.429718	-101.056732	1441.691650	-401.768463	104.195694	1455.971191	-400.080322	58.197182	1743.760742	-528.789490	419.602234	1173.284302	-465.852905	-226.772049	1184.711426	-425.719330	367.664703	873.331543	-350.570007	-169.514832	880.007751	-420.218689	87.283455	1054.527344	561.888611	13.155924	899.116577	558.385315	210.780045
-446.110962	218.040543	955.682983	-432.164795	-46.477264	957.032349	-509.799316	237.242630	571.784241	-446.355225	-95.844818	578.202576	-525.744873	275.034058	87.251663	-526.466858	-131.689407	105.498978	-497.318420	309.016754	1444.511963	-423.485657	-101.015800	1441.732300	-401.806671	104.217880	1455.992798	-400.086700	58.250320	1743.747559	-528.731628	419.665894	1173.284302	-465.869598	-226.768265	1184.742188	-425.616882	367.627319	873.338806	-350.533173	-169.459824	880.072632	-420.218964	87.279953	1054.540283	561.704407	13.109430	899.092163	558.280762	210.752640
-446.153900	218.042313	955.688049	-432.197601	-46.471066	957.055115	-509.832031	237.256027	571.820435	-446.430756	-95.957382	578.206604	-525.776123	275.023895	87.257622	-526.482422	-131.691528	105.524315	-497.343506	309.060364	1444.531860	-423.526306	-100.970917	1441.769287	-401.835876	104.268028	1456.020142	-400.096985	58.314072	1743.738159	-528.670105	419.690918	1173.272339	-465.856689	-226.738754	1184.756836	-425.502563	367.641663	873.376709	-350.244843	-169.205643	880.268738	-420.267456	87.290710	1054.556152	561.555176	13.075144	899.076538	558.207825	210.720535
-446.133209	218.084702	955.693604	-432.225342	-46.461948	957.070618	-509.843506	237.258789	571.812622	-446.463104	-95.997429	578.220276	-525.742615	275.017792	87.238823	-526.529358	-131.708038	105.526115	-497.385559	309.103424	1444.513428	-423.585114	-100.959999	1441.813721	-401.897156	104.312134	1456.025146	-400.121429	58.363155	1743.728516	-528.627625	419.763947	1173.269531	-465.815704	-226.666077	1184.816040	-425.394379	367.646637	873.400696	-350.182587	-169.131485	880.349854	-420.284973	87.315773	1054.569336	561.410217	13.022005	899.069397	558.105957	210.697968
-446.214691	218.079285	955.678345	-432.293793	-46.439896	957.076904	-509.896484	237.308899	571.823120	-446.570404	-96.097572	578.218506	-525.796692	275.042938	87.258057	-526.602112	-131.744476	105.544495	-497.429321	309.159698	1444.533325	-423.662567	-100.922722	1441.866577	-401.961090	104.351700	1456.056152	-400.143768	58.428703	1743.715820	-528.587158	419.816101	1173.240356	-465.813843	-226.679596	1184.853760	-425.295929	367.647003	873.435303	-350.160370	-169.121750	880.424622	-420.352661	87.333549	1054.563354	561.246216	13.007260	899.055115	557.983582	210.669174
-446.264374	218.082169	955.681580	-432.401154	-46.397659	957.062805	-509.901520	237.313354	571.818848	-446.703186	-96.249199	578.260071	-525.781555	275.037506	87.264053	-526.667114	-131.762573	105.567329	-497.490295	309.202057	1444.530273	-423.735626	-100.880478	1441.894043	-402.014832	104.382187	1456.070068	-400.183533	58.487488	1743.708008	-528.553711	419.875916	1173.248535	-465.889343	-226.452820	1184.869019	-425.193665	367.685333	873.458801	-350.074890	-169.091339	880.474426	-420.427887	87.345955	1054.557495	561.064636	12.925778	899.027161	557.866455	210.649124
-446.292725	218.071701	955.683960	-432.431946	-46.407543	957.112671	-509.884308	237.307953	571.801819	-446.784851	-96.328453	578.271423	-525.756042	275.035553	87.256599	-526.752136	-131.793915	105.581757	-497.544678	309.248230	1444.514648	-423.807983	-100.820724	1441.949951	-402.073792	104.422272	1456.098267	-400.229126	58.546246	1743.693237	-528.525696	419.964478	1173.227417	-465.784637	-226.611526	1184.947266	-425.098663	367.724091	873.480042	-350.024872	-169.048569	880.572388	-420.476837	87.352226	1054.587036	560.946777	12.858861	899.043640	557.753174	210.624435
-446.272186	218.097733	955.706299	-432.451508	-46.397949	957.131775	-509.905487	237.323456	571.818848	-446.895050	-96.440140	578.330322	-525.758972	275.036072	87.257713	-526.791199	-131.797485	105.621727	-497.587158	309.258728	1444.520874	-423.854218	-100.790596	1441.994507	-402.151367	104.453491	1456.126099	-400.269714	58.598614	1743.680176	-528.496643	420.019012	1173.236328	-465.828552	-226.318848	1184.972900	-424.990051	367.796539	873.510986	-349.898468	-168.991638	880.661438	-420.495361	87.364914	1054.611572	560.829895	12.845024	899.062744	557.636719	210.602036
-446.323029	218.048553	955.708374	-432.530731	-46.399254	957.128845	-509.909241	237.318817	571.809021	-446.993988	-96.551300	578.316895	-525.775940	275.021423	87.260384	-526.842651	-131.831787	105.614990	-497.654724	309.295929	1444.534424	-423.944336	-100.764229	1442.039795	-402.214294	104.495445	1456.138428	-400.305176	58.662960	1743.679443	-528.487427	420.083466	1173.234741	-465.790131	-226.624542	1185.031616	-424.886902	367.849030	873.539185	-349.774597	-168.933151	880.765442	-420.561584	87.335999	1054.611328	560.726807	12.798165	899.100159	557.508789	210.529846
-446.353027	218.083160	955.705200	-432.584595	-46.336143	957.111938	-509.919464	237.337280	571.820313	-447.071960	-96.633904	578.320862	-525.773315	275.020721	87.261520	-526.862061	-131.857880	105.624405	-497.730927	309.349030	1444.552368	-424.012207	-100.735596	1442.088745	-402.295776	104.523392	1456.173218	-400.368347	58.721409	1743.657227	-528.491821	420.119568	1173.233643	-465.781464	-226.618256	1185.072754	-424.809875	367.941650	873.572937	-349.669464	-168.901047	880.862366	-420.616730	87.377556	1054.604004	560.550049	12.716174	899.102051	557.365967	210.491409
-446.406342	218.092026	955.719666	-432.639435	-46.333542	957.099365	-509.947876	237.362991	571.808228	-447.146667	-96.749916	578.331482	-525.798279	275.061768	87.264008	-526.910461	-131.859100	105.630844	-497.815399	309.386292	1444.556641	-424.100250	-100.690384	1442.138062	-402.378876	104.583389	1456.188354	-400.424438	58.785866	1743.640869	-528.465576	420.182404	1173.241821	-465.803833	-226.296692	1185.092896	-424.724609	368.045288	873.587280	-349.543335	-168.846786	880.923889	-420.674286	87.372925	1054.605713	560.485229	12.677689	899.127625	557.274414	210.453735
-446.441467	218.095673	955.703552	-432.710693	-46.321278	957.101746	-509.957550	237.407059	571.797729	-447.274200	-96.881668	578.336731	-525.806213	275.063782	87.249031	-526.975830	-131.900162	105.656670	-497.896881	309.443726	1444.557983	-424.178406	-100.661758	1442.178589	-402.460083	104.605225	1456.213257	-400.479858	58.828289	1743.641602	-528.462891	420.263641	1173.268677	-465.732086	-226.571060	1185.162476	-424.653442	368.131775	873.601990	-349.418457	-168.832275	881.017212	-420.726440	87.385277	1054.598633	561.190125	13.382690	898.481384	557.516968	210.912750
-446.479645	218.090042	955.711853	-432.735840	-46.326294	957.109680	-509.933685	237.391052	571.785156	-447.372131	-97.020500	578.364014	-525.780762	275.075165	87.244492	-527.069275	-131.941162	105.676201	-498.000671	309.449707	1444.556641	-424.263641	-100.627113	1442.262573	-402.527039	104.646751	1456.241455	-400.561523	58.853092	1743.641357	-528.463196	420.345764	1173.269653	-465.714081	-226.551346	1185.234131	-424.570313	368.241425	873.639587	-349.311218	-168.842514	881.104004	-420.774689	87.379906	1054.609863	560.524475	12.872010	898.801514	557.210205	210.587143
-446.523071	218.099274	955.700439	-432.825958	-46.312836	957.113647	-509.928680	237.434784	571.789490	-447.443512	-97.134216	578.394043	-525.815918	275.083191	87.268814	-527.060974	-131.939392	105.708229	-498.077545	309.497040	1444.568237	-424.351959	-100.595062	1442.310425	-402.611877	104.696640	1456.260254	-400.638428	58.906937	1743.641113	-528.470764	420.398590	1173.299072	-465.681274	-226.530670	1185.291138	-424.505585	368.369629	873.671448	-349.174988	-168.817444	881.208069	-420.844238	87.393509	1054.606689	560.031067	12.537713	899.065674	556.965149	210.314880
-446.526245	218.093140	955.721985	-432.833618	-46.309208	957.146423	-509.911499	237.427322	571.772400	-447.534393	-97.259018	578.425232	-525.807068	275.073181	87.236076	-527.130676	-131.976166	105.729561	-498.171051	309.498505	1444.587036	-424.442657	-100.558495	1442.362915	-402.678253	104.720695	1456.316406	-400.729584	58.937088	1743.648926	-528.490234	420.484528	1173.320313	-465.700134	-226.587738	1185.347534	-424.422546	368.451904	873.711487	-349.051941	-168.809906	881.309204	-420.878357	87.394707	1054.639282	559.324585	12.725041	899.040771	556.746277	210.122421
-446.594238	218.029755	955.689148	-432.862305	-46.352207	957.207153	-509.896606	237.387207	571.753052	-447.643280	-97.356689	578.454651	-525.771912	275.049561	87.198204	-527.231018	-132.008636	105.770035	-498.270844	309.534393	1444.607300	-424.535431	-100.509743	1442.415283	-402.792694	104.754829	1456.336548	-400.841614	58.975491	1743.648926	-528.500488	420.547211	1173.323975	-465.671661	-226.571411	1185.438477	-424.377167	368.591492	873.740356	-349.210632	-169.067612	881.254517	-420.941742	87.378426	1054.655518	559.305420	12.541571	899.315308	556.628235	210.021057
-446.638702	218.044327	955.685181	-432.926971	-46.337555	957.190369	-509.896881	237.411789	571.720032	-447.702423	-97.400276	578.474487	-525.785095	275.051514	87.200279	-527.266113	-132.023926	105.761459	-498.363708	309.547638	1444.604492	-424.622620	-100.469475	1442.489014	-402.889435	104.798065	1456.367798	-400.951660	59.026081	1743.653198	-528.530518	420.651306	1173.371094	-465.645111	-226.586227	1185.468628	-424.344238	368.722504	873.756165	-348.816101	-168.857269	881.486145	-421.005463	87.386360	1054.647095	559.481628	12.418859	899.263794	556.543213	210.191528
-446.687286	218.033432	955.691711	-432.972107	-46.343399	957.206055	-509.896210	237.370346	571.692993	-447.790100	-97.456108	578.478271	-525.785156	275.065369	87.188248	-527.239990	-132.031708	105.773773	-498.461548	309.572723	1444.605225	-424.719086	-100.429955	1442.536377	-402.989899	104.822792	1456.390381	-401.076996	59.061443	1743.661255	-528.567932	420.724335	1173.373657	-465.612579	-226.596909	1185.514526	-424.292358	368.854340	873.778809	-348.671936	-168.831223	881.582214	-421.061249	87.381218	1054.659790	559.345947	12.325271	899.312134	556.427795	210.198318
-446.736664	218.056839	955.690796	-433.054108	-46.296837	957.179565	-509.919861	237.396255	571.718811	-447.911499	-97.567825	578.484314	-525.778748	275.064240	87.189873	-527.288391	-132.053146	105.788147	-498.568176	309.575714	1444.628662	-424.815491	-100.399925	1442.578613	-403.072693	104.859840	1456.416504	-401.211121	59.086662	1743.657471	-528.599792	420.807922	1173.388428	-465.619415	-226.658447	1185.565186	-424.254089	369.000885	873.805054	-348.799530	-169.076843	881.555664	-421.131317	87.404312	1054.647095	559.356628	12.424076	899.470886	556.351318	210.151306
-446.796295	218.079803	955.692444	-433.112183	-46.290020	957.142151	-509.990051	237.427505	571.724731	-447.963287	-97.636154	578.477966	-525.793457	275.066803	87.192146	-527.360901	-132.081055	105.753441	-498.685333	309.595978	1444.625977	-424.906952	-100.375023	1442.630859	-403.190765	104.874474	1456.438965	-401.341553	59.128685	1743.662598	-528.635010	420.901794	1173.413940	-465.559296	-226.662460	1185.637695	-424.241394	369.133179	873.843079	-348.670044	-169.069199	881.629822	-421.200562	87.404182	1054.631470	558.729431	12.226015	899.398071	556.156311	210.001266
-446.856842	218.102951	955.700012	-433.208466	-46.253399	957.127075	-510.008972	237.423843	571.720154	-448.080902	-97.728043	578.487305	-525.780518	275.064392	87.190880	-527.423035	-132.113602	105.767517	-498.790649	309.628723	1444.649170	-424.975189	-100.332039	1442.688232	-403.293732	104.895340	1456.470093	-401.495117	59.154072	1743.665283	-528.676208	420.966553	1173.446289	-465.537811	-226.668961	1185.694214	-424.210480	369.278534	873.888733	-348.564636	-169.084152	881.739014	-421.273193	87.423470	1054.626709	558.391418	12.122452	899.390869	556.027588	209.882370
-446.940369	218.104126	955.700500	-433.276825	-46.261089	957.114014	-510.067902	237.415054	571.738892	-448.156677	-97.826065	578.514221	-525.786804	275.052460	87.198296	-527.449158	-132.127792	105.778015	-498.914124	309.641632	1444.648438	-425.100586	-100.302162	1442.749512	-403.404755	104.919098	1456.515747	-401.659607	59.175381	1743.676758	-528.724976	421.040314	1173.456909	-465.550110	-226.410446	1185.691406	-424.215759	369.456268	873.940918	-348.194336	-168.877625	881.955139	-421.357330	87.415787	1054.622070	558.108826	12.234927	899.477722	555.603760	210.507706
-447.004181	218.069443	955.712402	-433.315582	-46.280945	957.171753	-510.103485	237.388199	571.750061	-448.276031	-97.916344	578.551880	-525.812134	275.075867	87.216530	-527.514648	-132.167877	105.799820	-499.050507	309.665131	1444.680420	-425.207855	-100.254890	1442.810913	-403.511963	104.959938	1456.558594	-401.834167	59.202347	1743.684570	-528.776367	421.117981	1173.496216	-465.525024	-226.382431	1185.758667	-424.208374	369.587311	873.980164	-348.062469	-168.885223	882.064453	-421.432098	87.406242	1054.661133	558.170288	11.964108	899.572998	555.833679	209.761429
-447.046906	218.050903	955.731873	-433.362274	-46.269936	957.199097	-510.134735	237.384888	571.752625	-448.329376	-97.910713	578.567444	-525.803772	275.063202	87.243088	-527.519348	-132.142944	105.808037	-499.163788	309.688965	1444.699097	-425.288300	-100.228256	1442.885498	-403.610321	104.987999	1456.614136	-402.014923	59.219082	1743.709961	-528.824097	421.193817	1173.511108	-465.556396	-226.494003	1185.849609	-424.229156	369.748871	874.009399	-348.213806	-169.150711	882.035461	-421.494476	87.404388	1054.687866	558.098938	11.885491	899.668457	555.768860	209.621689
-447.137634	218.055939	955.746155	-433.466431	-46.226154	957.180237	-510.203064	237.394806	571.743958	-448.396149	-97.995903	578.583252	-525.828003	275.062531	87.218796	-527.562134	-132.152817	105.817886	-499.272980	309.682953	1444.710327	-425.397461	-100.208138	1442.954956	-403.709595	105.002373	1456.653564	-402.243073	59.279114	1743.714233	-528.894348	421.226410	1173.528442	-465.529205	-226.483902	1185.891724	-424.241882	369.906738	874.048950	-347.869537	-168.955551	882.257568	-421.593658	87.415642	1054.686157	558.136841	11.719102	899.757874	555.859802	209.509735
-447.211060	218.032715	955.758728	-433.519775	-46.237541	957.206787	-510.234283	237.363693	571.721619	-448.445618	-97.952225	578.584473	-525.803589	275.056854	87.214012	-527.541870	-132.154572	105.811081	-499.406372	309.711670	1444.708130	-425.523895	-100.187447	1442.999390	-403.817780	105.039215	1456.704224	-402.374359	59.244457	1743.735229	-528.978394	421.288696	1173.562744	-465.504913	-226.450928	1185.981445	-424.254852	370.049713	874.075317	-347.771454	-168.965576	882.352478	-421.673950	87.404175	1054.708862	558.175781	11.611119	899.799866	555.861023	209.416824
-447.320679	218.001434	955.754028	-433.589355	-46.225193	957.191589	-510.274261	237.379501	571.728638	-448.540802	-98.023964	578.573120	-525.792969	275.054901	87.214462	-527.606628	-132.184555	105.796341	-499.516083	309.753479	1444.728394	-425.633972	-100.148758	1443.068115	-403.921112	105.084427	1456.723999	-402.547455	59.262939	1743.758057	-529.047668	421.368317	1173.607910	-465.552155	-226.598648	1186.028320	-424.305969	370.182434	874.124390	-347.673096	-169.001373	882.458984	-421.768585	87.393639	1054.699829	558.219788	11.527227	899.846130	555.876099	209.330795
-447.411682	218.031693	955.777039	-433.673706	-46.224869	957.186279	-510.350677	237.395599	571.725342	-448.594482	-98.083717	578.586060	-525.820557	275.061188	87.215500	-527.647400	-132.198425	105.768440	-499.649231	309.790070	1444.769653	-425.735107	-100.116882	1443.119629	-404.028473	105.081871	1456.749512	-402.723724	59.290661	1743.778442	-529.139648	421.413696	1173.638184	-465.521729	-226.584290	1186.107422	-424.348022	370.339478	874.144653	-347.617554	-169.064240	882.526611	-421.860626	87.398460	1054.709717	558.375671	11.338385	899.879822	556.050781	209.064301
-447.478058	218.003021	955.786316	-433.710632	-46.236706	957.196777	-510.394135	237.423050	571.710266	-448.676819	-98.134041	578.602722	-525.821411	275.070892	87.217590	-527.668335	-132.234833	105.764610	-499.769012	309.810181	1444.789917	-425.836090	-100.083603	1443.176514	-404.124451	105.122772	1456.780273	-402.911011	59.299614	1743.794678	-529.226257	421.462677	1173.648560	-465.447479	-226.809067	1186.210327	-424.376923	370.464478	874.181152	-347.532227	-169.095428	882.637817	-421.932465	87.379822	1054.723389	558.467590	11.351812	899.897766	555.937500	209.150757
-447.566162	218.015503	955.798340	-433.789001	-46.222961	957.180115	-510.442657	237.423264	571.707397	-448.752014	-98.189651	578.598999	-525.833801	275.073425	87.217407	-527.733826	-132.291595	105.788124	-499.928528	309.823242	1444.810181	-425.965698	-100.048653	1443.225342	-404.241150	105.158653	1456.820557	-403.103149	59.341854	1743.813477	-529.325500	421.530243	1173.692383	-465.452026	-226.872070	1186.266357	-424.436218	370.584808	874.208496	-347.438019	-169.146378	882.722778	-422.028992	87.382286	1054.723755	558.562988	11.315980	899.852356	555.909668	209.080978
-447.615082	218.031601	955.783936	-433.830841	-46.234978	957.189575	-510.494202	237.410782	571.693787	-448.816711	-98.185951	578.596985	-525.854187	275.082977	87.201721	-527.682678	-132.250275	105.783646	-500.051514	309.839539	1444.829956	-426.074554	-100.039299	1443.279785	-404.368805	105.192818	1456.838013	-403.289551	59.359058	1743.810547	-529.421814	421.601044	1173.710449	-465.449493	-226.907593	1186.337769	-424.511566	370.698456	874.249939	-347.387360	-169.210373	882.810425	-422.087555	87.392868	1054.723633	558.685852	11.203823	899.793640	555.893311	209.021240
-447.693481	218.012878	955.790649	-433.869324	-46.212166	957.215393	-510.534424	237.383606	571.689148	-448.900848	-98.150688	578.622253	-525.822205	275.072144	87.171028	-527.692322	-132.234467	105.764633	-500.196411	309.833496	1444.822754	-426.158966	-100.017471	1443.354126	-404.467285	105.216721	1456.859863	-403.484283	59.379047	1743.825806	-529.548523	421.660431	1173.745483	-465.428650	-226.901474	1186.414795	-424.577820	370.822174	874.256348	-347.326691	-169.247955	882.918701	-422.166351	87.404007	1054.743652	559.194458	10.807094	899.833252	556.759949	207.872757
-447.801605	218.020798	955.804077	-433.986664	-46.200806	957.206787	-510.622681	237.371460	571.682312	-448.986603	-98.164879	578.648499	-525.848450	275.091309	87.160103	-527.730591	-132.262070	105.777824	-500.503723	309.700134	1444.635010	-426.269653	-99.996796	1443.425171	-404.563507	105.252930	1456.902710	-403.671753	59.403088	1743.836426	-529.693237	421.748901	1173.738281	-465.484436	-226.916779	1186.456299	-424.679535	370.928711	874.269043	-347.268494	-169.281937	883.024780	-422.279999	87.404793	1054.746338	559.235901	10.892650	899.859009	556.484131	208.143112
-447.889435	217.962936	955.798584	-433.997498	-46.234703	957.254700	-510.663727	237.345047	571.671692	-449.112854	-98.163795	578.674988	-525.834473	275.088165	87.157051	-527.730591	-132.230453	105.774422	-500.516479	309.816132	1444.816528	-426.373413	-99.975426	1443.483643	-404.675446	105.261322	1456.921997	-403.839142	59.440102	1743.850342	-529.819336	421.761078	1173.756714	-465.508881	-227.005508	1186.520752	-424.774872	371.049133	874.264526	-347.225891	-169.374084	883.102356	-422.350708	87.383232	1054.771240	559.331787	10.930907	899.933411	556.338379	208.228363
-448.014160	217.943161	955.786560	-434.122894	-46.263119	957.279236	-510.718231	237.307205	571.682617	-449.280151	-98.203728	578.701477	-525.818848	275.085052	87.133530	-527.763550	-132.267929	105.773148	-500.643738	309.817200	1444.828369	-426.470245	-99.957787	1443.538818	-404.790619	105.288231	1456.939331	-404.012299	59.445087	1743.858765	-529.938599	421.825073	1173.786621	-465.538696	-227.016876	1186.582031	-424.886658	371.144409	874.268066	-347.210541	-169.437408	883.189941	-422.467255	87.373077	1054.775635	559.577209	10.788088	900.100769	556.385742	208.148087
-448.097687	217.968124	955.802734	-434.238464	-46.241798	957.270752	-510.788818	237.280182	571.665161	-449.382721	-98.246414	578.715271	-525.792542	275.084869	87.134735	-527.791748	-132.283051	105.735329	-500.795654	309.816956	1444.822266	-426.560669	-99.957611	1443.576660	-404.914276	105.302528	1456.959717	-404.181732	59.446667	1743.872070	-530.053162	421.885254	1173.770020	-465.578033	-227.107666	1186.634521	-425.017487	371.269043	874.280090	-347.188232	-169.495880	883.257324	-422.560364	87.385086	1054.778442	559.767334	10.666183	900.354675	556.452820	208.044006
-448.236969	217.940399	955.781738	-434.360107	-46.205540	957.256226	-510.855713	237.239273	571.664917	-449.487915	-98.228783	578.713379	-525.773376	275.081726	87.129555	-527.805298	-132.300430	105.725349	-500.920990	309.817810	1444.846924	-426.624817	-99.941010	1443.617310	-405.032135	105.319923	1456.984741	-404.332703	59.466141	1743.881592	-530.195679	421.887726	1173.780884	-465.607666	-227.112625	1186.680420	-425.152283	371.371368	874.276367	-347.175354	-169.597336	883.329651	-422.684113	87.393715	1054.759399	559.874268	10.584317	900.610291	556.509888	207.967590
-448.365112	217.915787	955.794983	-434.480469	-46.197025	957.247620	-510.968506	237.250900	571.686218	-449.572906	-98.218407	578.718140	-525.855164	275.067444	87.147804	-527.810486	-132.294937	105.710564	-501.087128	309.817444	1444.845215	-426.737366	-99.943459	1443.670166	-405.136658	105.336945	1457.006714	-404.493652	59.481903	1743.891357	-530.336060	421.927521	1173.809326	-465.676086	-227.150513	1186.723267	-425.285400	371.453430	874.297119	-347.162964	-169.659988	883.385986	-422.800354	87.378716	1054.760254	559.969849	10.570634	900.935608	556.584106	207.950653
-448.480438	217.878510	955.800110	-434.514465	-46.231220	957.293152	-511.049133	237.287933	571.690308	-449.672272	-98.267853	578.738403	-525.866577	275.063416	87.144402	-527.793213	-132.317947	105.725166	-501.364319	309.720612	1444.685913	-426.820099	-99.936745	1443.723755	-405.261658	105.354538	1457.047852	-404.619110	59.480991	1743.907349	-530.480469	421.961090	1173.800903	-465.725037	-227.227478	1186.804810	-425.422394	371.547485	874.327576	-347.130981	-169.728134	883.481201	-422.887146	87.363106	1054.787598	559.905884	10.609748	901.220947	556.615601	207.946472
-448.596985	217.938843	955.847473	-434.685425	-46.162243	957.282288	-511.153046	237.279816	571.709839	-449.719910	-98.222733	578.744080	-525.878174	275.082275	87.155571	-527.837280	-132.355667	105.721733	-501.517853	309.726654	1444.727051	-426.946808	-99.925323	1443.807983	-405.379150	105.371140	1457.093018	-404.757568	59.493862	1743.911743	-530.610168	421.969452	1173.804810	-465.781525	-227.266724	1186.874512	-425.573730	371.617737	874.364258	-347.154510	-169.804367	883.573059	-423.024780	87.402634	1054.805054	559.871094	10.670397	901.496643	556.687256	207.981445
-448.773895	217.916016	955.872864	-434.798096	-46.189018	957.321289	-511.216919	237.251709	571.683533	-449.814545	-98.256844	578.751526	-525.864990	275.097076	87.137131	-527.878296	-132.349365	105.709351	-501.670410	309.736755	1444.772339	-427.076141	-99.924164	1443.884155	-405.494965	105.378769	1457.128906	-404.884460	59.496422	1743.924316	-530.770935	421.984131	1173.867432	-465.825714	-227.296371	1186.968628	-425.736725	371.717407	874.399658	-347.172028	-169.909332	883.662292	-423.166626	87.387573	1054.836548	559.726135	10.764887	901.696716	556.730774	208.005264
-448.938141	217.851547	955.886902	-434.923889	-46.203857	957.355591	-511.296143	237.200867	571.681274	-449.937012	-98.317841	578.761353	-525.827393	275.087006	87.135437	-527.881348	-132.350342	105.709091	-501.843445	309.755829	1444.815186	-427.175537	-99.904411	1443.958008	-405.627136	105.384193	1457.160889	-405.185394	59.329315	1743.812866	-530.931824	421.997314	1173.929077	-465.896698	-227.342667	1187.093628	-425.875946	371.748322	874.434326	-347.228302	-170.024139	883.759399	-423.303101	87.358887	1054.859009	559.621033	10.878183	901.825500	556.806519	208.076797
-449.083862	217.816650	955.905212	-434.996033	-46.253162	957.411011	-511.386108	237.151154	571.670288	-450.040619	-98.334618	578.816895	-525.794617	275.066772	87.116592	-527.919189	-132.382965	105.722427	-502.021088	309.733704	1444.851563	-427.317139	-99.877228	1444.057861	-405.748535	105.425507	1457.225220	-405.313232	59.340511	1743.830811	-531.100830	422.008881	1173.962036	-465.959167	-227.404846	1187.192383	-426.048096	371.788055	874.472412	-347.298218	-170.142960	883.833313	-423.424988	87.335030	1054.897949	559.417053	11.009375	901.876099	556.843994	208.119965
-449.170563	217.791519	955.938599	-435.066010	-46.249191	957.442139	-511.450897	237.087845	571.691406	-450.149017	-98.333710	578.813538	-525.771423	275.052856	87.111656	-527.918640	-132.383438	105.721794	-502.043823	309.872528	1445.086182	-427.438721	-99.847633	1444.128052	-405.866333	105.414818	1457.276245	-405.426636	59.347466	1743.846558	-531.270386	422.007751	1174.025635	-465.994385	-227.409576	1187.323975	-426.204590	371.792603	874.500488	-347.345551	-170.240799	883.932251	-423.515472	87.324310	1054.932495	559.248535	11.075108	901.839172	556.872620	208.178772
-449.314148	217.785629	955.955139	-435.164307	-46.262455	957.482117	-511.606628	237.073563	571.705261	-450.221008	-98.299904	578.830261	-525.755249	275.031891	87.104195	-527.932068	-132.369247	105.700577	-502.225403	309.880157	1445.112183	-427.533142	-99.836868	1444.181519	-406.015503	105.447937	1457.317383	-405.555969	59.365425	1743.849976	-531.461548	422.015656	1174.048340	-466.054474	-227.486526	1187.403687	-426.393341	371.812286	874.522339	-347.428284	-170.351318	883.992554	-423.650543	87.325867	1054.963257	559.039612	11.167466	901.726746	556.877258	208.236328
-449.472900	217.815826	955.969727	-435.328949	-46.242996	957.430359	-511.745636	237.095245	571.720825	-450.297668	-98.247162	578.774841	-525.784546	275.024780	87.122215	-527.947266	-132.415588	105.671120	-502.396423	309.890106	1445.117188	-427.676666	-99.795616	1444.237915	-406.154724	105.456825	1457.352173	-405.681488	59.369816	1743.840088	-531.664307	422.029968	1174.060059	-466.176208	-227.295944	1187.411621	-426.579102	371.829712	874.529785	-347.458740	-170.439545	884.052124	-423.797791	87.326286	1054.942383	558.885498	11.242750	901.625000	556.829529	208.304047
-449.626038	217.825943	955.957886	-435.456207	-46.244949	957.413574	-511.876068	237.082565	571.718262	-450.381073	-98.239738	578.787964	-525.787781	275.021912	87.112465	-527.914368	-132.404022	105.618225	-502.578857	309.886841	1445.114136	-427.790405	-99.795219	1444.247070	-406.306854	105.475838	1457.358276	-405.805542	59.380493	1743.838257	-531.858215	422.061493	1174.067505	-466.241089	-227.427139	1187.484863	-426.775940	371.832153	874.566589	-347.753143	-170.737930	883.963745	-423.930115	87.330704	1054.926514	558.718506	11.260361	901.493408	556.763306	208.354538
-449.793854	217.816620	955.937256	-435.599884	-46.269505	957.385254	-512.008179	237.062454	571.690369	-450.497528	-98.249130	578.774902	-525.816345	275.013885	87.104820	-527.966797	-132.411957	105.590393	-502.753479	309.903137	1445.107422	-427.907990	-99.767853	1444.281006	-406.448120	105.509666	1457.341919	-405.944183	59.365673	1743.816528	-532.047913	422.070251	1174.041626	-466.327209	-227.533463	1187.530029	-426.945862	371.853302	874.554565	-347.810394	-170.844193	883.999512	-424.077942	87.312927	1054.900635	558.565674	11.239832	901.380371	556.673828	208.327530
-449.940826	217.851257	955.937256	-435.740204	-46.270935	957.370117	-512.160095	237.058197	571.686646	-450.598511	-98.241516	578.807922	-525.843384	275.026367	87.068878	-527.897095	-132.387589	105.575546	-502.964691	309.906708	1445.092651	-428.040619	-99.752319	1444.315674	-406.606110	105.540970	1457.362305	-406.073303	59.375599	1743.799194	-532.250610	422.074158	1174.043701	-466.409027	-227.639740	1187.536255	-427.128082	371.841675	874.553345	-347.868896	-170.914673	884.052307	-424.218933	87.324303	1054.892578	558.383240	11.314097	901.263367	556.430420	208.716675
-450.040527	217.812347	955.956421	-435.771881	-46.313328	957.435608	-512.211426	236.991287	571.671997	-450.741364	-98.243057	578.859375	-525.795715	275.006226	87.080688	-527.948730	-132.409470	105.594666	-503.138275	309.903656	1445.083618	-428.117828	-99.741745	1444.345215	-406.768890	105.581657	1457.386353	-406.225250	59.376965	1743.803589	-532.446106	422.050629	1174.033569	-466.448486	-227.613434	1187.596802	-427.304657	371.833344	874.574036	-347.662323	-170.778656	884.264343	-424.310730	87.304291	1054.939575	558.234070	11.296149	901.219971	556.278015	208.697479
-450.202179	217.737289	955.971680	-435.864166	-46.334217	957.484070	-512.292114	236.963669	571.676758	-450.912445	-98.305397	578.921997	-525.781250	274.983002	87.099731	-528.038391	-132.439987	105.598892	-503.326233	309.901917	1445.079712	-428.224213	-99.723572	1444.391968	-406.914032	105.599678	1457.425415	-406.371094	59.373158	1743.802124	-532.657166	422.068298	1174.033203	-466.551422	-227.703018	1187.674316	-427.469788	371.816193	874.584045	-347.982941	-171.089249	884.187744	-424.450317	87.273186	1054.973511	558.072571	11.246292	901.189697	556.140198	208.633789
-450.328491	217.712372	955.998413	-435.961334	-46.337090	957.537048	-512.368286	236.891190	571.663879	-451.081665	-98.362839	578.974304	-525.773499	274.919403	87.078697	-528.139709	-132.473373	105.616684	-503.648041	309.770782	1444.907593	-428.324524	-99.696426	1444.438354	-407.066895	105.630333	1457.454224	-406.530945	59.396732	1743.812012	-532.892944	422.092285	1174.013916	-466.523560	-227.915588	1187.780029	-427.643433	371.772064	874.597229	-347.871155	-170.983978	884.377441	-424.582977	87.270134	1055.017212	557.933594	11.216352	901.188721	556.006470	208.596375
-450.454132	217.654861	955.973694	-436.021271	-46.344372	957.591003	-512.427429	236.861877	571.643616	-451.234833	-98.360237	579.017883	-525.749390	274.912903	87.073647	-528.138550	-132.486710	105.599930	-503.695862	309.880127	1445.082764	-428.442566	-99.671577	1444.491821	-407.208832	105.665230	1457.456543	-406.679596	59.411598	1743.816528	-533.112122	422.030884	1174.035034	-466.715027	-227.826797	1187.809570	-427.851776	371.738007	874.597107	-348.151917	-171.282043	884.292236	-424.698212	87.270714	1055.035522	557.786011	11.163525	901.207214	555.853760	208.552536
-450.608398	217.636978	955.984009	-436.163116	-46.342754	957.585205	-512.531738	236.848373	571.638000	-451.345947	-98.379692	579.022156	-525.765320	274.927155	87.058487	-528.161743	-132.495529	105.533936	-503.865784	309.906525	1445.070190	-428.569611	-99.666534	1444.525391	-407.377808	105.690247	1457.464355	-406.855164	59.449001	1743.809814	-533.315369	422.032257	1173.998047	-466.692474	-228.041229	1187.864502	-428.051727	371.723724	874.567688	-347.999237	-171.165161	884.489929	-424.853790	87.257172	1055.039185	557.660828	11.067458	901.163818	555.848694	208.231476
-450.755768	217.671509	955.950623	-436.336243	-46.296810	957.539429	-512.629700	236.828537	571.631958	-451.454651	-98.363518	578.995850	-525.770691	274.939178	87.015892	-528.169922	-132.523193	105.506897	-504.044769	309.923370	1445.046021	-428.697723	-99.662010	1444.548950	-407.521881	105.704346	1457.447144	-407.023254	59.487377	1743.787231	-533.521912	422.008423	1173.962524	-466.772308	-228.089157	1187.904785	-428.265594	371.741699	874.524292	-348.021973	-171.210358	884.553589	-425.003296	87.291626	1054.997681	557.436462	11.146920	901.158264	555.504883	208.651596
-450.914459	217.638718	955.930969	-436.461700	-46.319210	957.521667	-512.727783	236.798370	571.591797	-451.525635	-98.350082	578.976379	-525.774658	274.962158	86.987160	-528.111450	-132.504028	105.459206	-504.250977	309.910217	1445.026611	-428.810974	-99.647484	1444.576172	-407.668732	105.700211	1457.447754	-407.203766	59.530678	1743.777954	-533.710510	421.988007	1173.927856	-466.873627	-228.197159	1187.962158	-428.470062	371.699280	874.489380	-348.408997	-171.598404	884.410400	-425.142822	87.267296	1054.978516	557.277344	11.101917	901.100708	555.458435	208.361145
-451.056549	217.650421	955.949951	-436.606812	-46.309982	957.494141	-512.813293	236.802811	571.599182	-451.584229	-98.332222	578.993713	-525.776794	274.946136	86.988884	-528.108154	-132.540634	105.458054	-504.458221	309.903961	1444.992554	-428.945221	-99.645195	1444.618896	-407.826691	105.711327	1457.476929	-407.376862	59.565411	1743.793091	-533.898132	421.956390	1173.922119	-466.939697	-228.167709	1187.988037	-428.691132	371.680664	874.485962	-348.214844	-171.456100	884.626160	-425.286896	87.260185	1054.974609	557.103394	11.109396	901.021606	555.281067	208.408157
-451.197754	217.595245	955.964722	-436.717377	-46.318005	957.535950	-512.878845	236.773422	571.599915	-451.711914	-98.373596	578.991516	-525.788208	274.943054	87.026009	-528.109009	-132.547546	105.474297	-504.643280	309.902039	1445.011963	-429.088104	-99.616226	1444.687012	-407.966339	105.693130	1457.517212	-407.615723	59.656200	1743.816772	-534.096741	421.931641	1173.915405	-467.030151	-228.237640	1188.088745	-428.886444	371.594208	874.491333	-348.280518	-171.509705	884.689453	-425.430481	87.240150	1055.005981	556.884460	11.154439	900.894958	555.092224	208.496994
-451.342316	217.511612	955.986450	-436.814484	-46.345047	957.575684	-512.921997	236.684143	571.581665	-451.830719	-98.415291	579.040222	-525.721802	274.919861	87.036583	-528.208313	-132.570496	105.502602	-504.836029	309.877808	1445.017456	-429.217499	-99.610123	1444.769043	-408.117737	105.707695	1457.573242	-407.751404	59.657204	1743.849976	-534.327148	421.887756	1173.915283	-467.110107	-228.261353	1188.195313	-429.087311	371.554962	874.471069	-348.387695	-171.635208	884.771179	-425.566956	87.194336	1055.039551	556.710205	11.216046	900.746887	554.894287	208.585236
-451.469025	217.490280	956.005066	-436.881683	-46.414307	957.620422	-512.989746	236.654907	571.565918	-451.945160	-98.383644	579.097717	-525.720581	274.902710	87.014778	-528.150146	-132.553131	105.446655	-505.016510	309.904663	1445.005615	-429.332245	-99.583138	1444.839478	-408.268890	105.725281	1457.618896	-407.950806	59.702915	1743.867188	-534.543335	421.833221	1173.897217	-467.213531	-228.287048	1188.279663	-429.296448	371.514526	874.462402	-348.461914	-171.657150	884.872437	-425.690552	87.161201	1055.076050	556.576050	11.247705	900.598572	554.753296	208.687225
-451.641144	217.466202	955.992493	-436.994476	-46.445053	957.665161	-513.068604	236.616776	571.547485	-452.127625	-98.436295	579.123047	-525.697449	274.887085	86.992180	-528.274780	-132.611832	105.471985	-505.236084	309.904602	1444.970581	-429.482910	-99.582993	1444.912842	-408.435730	105.748405	1457.634033	-408.154449	59.762691	1743.885620	-534.767090	421.809998	1173.877075	-467.284058	-228.320221	1188.396851	-429.484680	371.477661	874.421326	-348.554016	-171.761292	884.930786	-425.850922	87.158272	1055.095093	556.425293	11.292334	900.429016	554.591187	208.790421
-451.808594	217.470245	955.979004	-437.120331	-46.474518	957.656616	-513.158569	236.590897	571.501038	-452.283691	-98.479370	579.139038	-525.696472	274.868927	86.940109	-528.374573	-132.623367	105.446266	-505.424774	309.899231	1444.937256	-429.623962	-99.572914	1444.945313	-408.603088	105.762268	1457.638184	-408.378204	59.826553	1743.890869	-534.988159	421.790649	1173.815063	-467.400146	-228.350113	1188.451294	-429.694824	371.452881	874.380615	-348.647644	-171.843796	884.987915	-426.005310	87.149673	1055.085449	556.292725	11.359344	900.285828	554.408752	208.848450
-452.020203	217.441879	955.951782	-437.302765	-46.492088	957.632080	-513.268250	236.564545	571.498657	-452.367462	-98.395844	579.113098	-525.710754	274.884277	86.914635	-528.330139	-132.634430	105.358589	-505.614960	309.894440	1444.905029	-429.776154	-99.583862	1444.991455	-408.789673	105.777824	1457.645874	-408.605103	59.876453	1743.894775	-535.203491	421.763794	1173.771362	-467.569550	-228.180817	1188.492065	-429.919800	371.400726	874.339966	-348.763092	-171.913025	885.010742	-426.192383	87.130348	1055.057617	556.302063	11.359577	900.228210	554.474121	208.435364
-452.156525	217.455017	955.965698	-437.460144	-46.476212	957.610352	-513.380127	236.530243	571.483643	-452.467224	-98.352280	579.063049	-525.691467	274.870239	86.949821	-528.344299	-132.671188	105.305107	-505.813568	309.896942	1444.879639	-429.931885	-99.607674	1444.997803	-408.938812	105.796875	1457.683105	-408.836212	59.935894	1743.919922	-535.404541	421.761383	1173.742798	-467.552460	-228.405258	1188.555542	-430.159241	371.331635	874.321655	-348.866058	-171.974792	885.065125	-426.335968	87.130302	1055.053345	556.178528	11.590632	900.235779	553.979553	208.826431
-452.295654	217.454834	955.989319	-437.562744	-46.488640	957.605835	-513.483826	236.490219	571.501831	-452.553345	-98.337860	579.051636	-525.680786	274.819031	86.954239	-528.397644	-132.713089	105.293488	-506.001862	309.859619	1444.861938	-430.048431	-99.604935	1445.048096	-409.105286	105.807556	1457.704102	-409.077026	59.995090	1743.950928	-535.602051	421.738770	1173.719849	-467.634216	-228.492157	1188.609863	-430.381592	371.264893	874.316467	-348.959991	-172.026642	885.112610	-426.458801	87.115913	1055.063477	556.127930	11.695949	900.260742	553.745911	208.817932
-452.453613	217.395569	955.982666	-437.670288	-46.502289	957.609253	-513.565918	236.417526	571.490845	-452.654633	-98.382698	579.069275	-525.676331	274.798462	86.959061	-528.399231	-132.739777	105.283768	-506.189423	309.863831	1444.855469	-430.183990	-99.588387	1445.067383	-409.258728	105.808899	1457.714722	-409.342041	60.044979	1743.985840	-535.813965	421.684418	1173.688110	-467.681396	-228.454468	1188.658936	-430.603424	371.201141	874.301025	-349.043396	-172.072662	885.151428	-426.595093	87.086830	1055.062378	556.126709	11.774600	900.318115	553.586914	208.822571
-452.547913	217.400970	955.989990	-437.753571	-46.515240	957.629822	-513.696289	236.434296	571.489685	-452.775665	-98.359398	579.088562	-525.671692	274.812256	86.935631	-528.457397	-132.778244	105.305740	-506.363159	309.860748	1444.854370	-430.282013	-99.577049	1445.134399	-409.418579	105.831940	1457.752686	-409.591003	60.120514	1744.034546	-536.023132	421.669250	1173.690063	-467.760010	-228.508286	1188.763306	-430.823914	371.167511	874.299377	-349.353882	-172.341400	885.102844	-426.696289	87.087952	1055.078491	556.105957	11.840289	900.380493	553.455139	208.888245
-452.692444	217.355927	955.983582	-437.852234	-46.533726	957.672424	-513.808594	236.425797	571.482910	-452.922516	-98.388512	579.120178	-525.680664	274.815643	86.951363	-528.639221	-132.855377	105.352165	-506.550293	309.857513	1444.807739	-430.416595	-99.554253	1445.195435	-409.584076	105.873863	1457.805786	-409.858398	60.171486	1744.078613	-536.249329	421.640167	1173.664551	-467.809174	-228.503036	1188.854980	-431.020264	371.103607	874.270630	-349.475830	-172.396942	885.197876	-426.836761	87.076767	1055.099854	556.096741	11.924129	900.423157	553.497375	209.747864
-452.794525	217.288971	955.972717	-437.897522	-46.572453	957.727966	-513.877075	236.380371	571.483643	-453.117279	-98.423042	579.184448	-525.651672	274.823975	86.937141	-528.623169	-132.851349	105.320412	-506.745758	309.847229	1444.793335	-430.576904	-99.556198	1445.267334	-409.739471	105.882744	1457.810669	-410.119385	60.238094	1744.135864	-536.466675	421.591492	1173.629761	-467.940887	-228.560532	1188.923462	-431.211914	371.060608	874.255859	-349.559448	-172.452560	885.297546	-426.940094	87.051163	1055.127319	556.109924	12.016265	900.498596	553.356567	209.857346
-452.936340	217.281158	956.004333	-438.001770	-46.572502	957.732910	-514.037048	236.419495	571.493286	-453.288269	-98.415588	579.225342	-525.703064	274.818268	86.933464	-528.634094	-132.829773	105.289024	-506.976166	309.859802	1444.787109	-430.736969	-99.531181	1445.326904	-409.907349	105.895096	1457.813843	-410.395172	60.286064	1744.163940	-536.691833	421.592896	1173.613770	-468.054230	-228.663269	1188.988770	-431.425537	370.991089	874.232605	-349.646545	-172.487335	885.354004	-427.077789	87.039162	1055.148438	556.166870	12.039934	900.491150	553.345154	209.465240
-453.082672	217.231857	955.981934	-438.134827	-46.592415	957.708679	-514.087769	236.348816	571.466431	-453.487274	-98.473579	579.232971	-525.685059	274.776520	86.901344	-528.753235	-132.899948	105.208229	-507.316925	309.704559	1444.615601	-430.883942	-99.544853	1445.369873	-410.084991	105.884468	1457.852295	-410.673645	60.310062	1744.195435	-536.923096	421.570496	1173.578613	-468.147278	-228.647049	1189.044434	-431.613892	370.904877	874.205383	-349.731903	-172.543365	885.429626	-427.212341	87.005264	1055.124146	556.114624	12.096366	900.468811	553.196228	209.512695
-453.210815	217.201843	956.008362	-438.243713	-46.590031	957.716980	-514.195923	236.329361	571.462524	-453.630585	-98.462669	579.237915	-525.658875	274.742554	86.924057	-528.735657	-132.913773	105.155357	-507.385559	309.834839	1444.795288	-431.003693	-99.546829	1445.404907	-410.230164	105.878067	1457.866577	-410.929535	60.343910	1744.233032	-537.104004	421.496796	1173.581665	-468.242737	-228.635483	1189.054321	-431.815521	370.811340	874.180115	-349.542603	-172.371323	885.604004	-427.337402	86.985886	1055.142822	556.063843	12.186958	900.396484	553.057617	209.555054
-453.369781	217.129608	955.977966	-438.365356	-46.648605	957.709106	-514.243164	236.272659	571.453979	-453.734161	-98.522018	579.248108	-525.659058	274.743805	86.918175	-528.772278	-132.952606	105.127457	-507.574921	309.821106	1444.804443	-431.145905	-99.568665	1445.448120	-410.387024	105.880142	1457.892090	-411.170898	60.373501	1744.257690	-537.282715	421.470612	1173.562622	-468.432068	-228.424973	1189.055786	-431.995544	370.748230	874.167480	-349.597992	-172.409470	885.646912	-427.466644	86.932182	1055.121460	556.079956	12.223309	900.329041	552.967224	209.634460
-453.494293	217.104004	955.987305	-438.471130	-46.668991	957.739075	-514.314941	236.257370	571.455322	-453.852478	-98.482018	579.250122	-525.650330	274.759613	86.913712	-529.003784	-133.116425	105.230835	-507.790161	309.805511	1444.778809	-431.298035	-99.543579	1445.519897	-410.542114	105.874687	1457.929321	-411.402405	60.412632	1744.301514	-537.499451	421.443298	1173.517944	-468.603363	-228.583633	1189.091919	-432.199249	370.705963	874.136719	-349.623840	-172.439087	885.730713	-427.586029	86.917984	1055.141724	555.991943	12.356393	900.244751	552.720825	210.146637
-453.623627	217.046661	955.974426	-438.550049	-46.712292	957.801880	-514.385254	236.263031	571.442566	-453.958771	-98.533417	579.331787	-525.657166	274.764374	86.907539	-528.777344	-132.992645	105.171135	-507.984161	309.809174	1444.745850	-431.449005	-99.555618	1445.589600	-410.735626	105.899818	1457.967651	-411.642853	60.442467	1744.331543	-537.693115	421.404358	1173.481445	-468.624847	-228.756973	1189.231934	-432.363678	370.648254	874.109070	-349.697388	-172.480927	885.843079	-427.714020	86.898132	1055.170654	556.011780	12.419872	900.180603	552.638123	210.226685
-453.771393	217.022034	955.996216	-438.670380	-46.735928	957.839539	-514.426514	236.236435	571.397156	-454.026154	-98.553185	579.410950	-525.670349	274.776520	86.888542	-528.741699	-132.963943	105.186646	-508.197540	309.808289	1444.698364	-431.609039	-99.532074	1445.651367	-410.912170	105.909828	1458.001587	-411.883911	60.492157	1744.378540	-537.909119	421.388092	1173.454346	-468.750610	-228.750580	1189.333008	-432.547028	370.599518	874.103333	-349.719910	-172.506363	885.960571	-427.860870	86.881126	1055.202637	556.044495	12.365158	900.069519	552.695557	209.854599
-453.867157	217.027695	956.007996	-438.757385	-46.749191	957.869446	-514.493713	236.200150	571.380188	-454.122742	-98.597794	579.445862	-525.683167	274.769409	86.883766	-528.802063	-132.995331	105.228905	-508.370880	309.808960	1444.695068	-431.767273	-99.527504	1445.724243	-411.106384	105.934868	1458.033447	-412.130341	60.549053	1744.433228	-538.128418	421.320251	1173.428955	-468.890961	-228.817139	1189.422974	-432.695770	370.523956	874.106812	-349.988586	-172.776550	885.939148	-427.974182	86.883316	1055.227417	556.083618	12.409840	900.032776	552.596924	209.868256
-453.978180	216.967834	956.023743	-438.834229	-46.797054	957.902527	-514.519226	236.109985	571.398621	-454.200623	-98.584274	579.470642	-525.637024	274.743469	86.876572	-528.872986	-133.019806	105.241829	-508.579926	309.784363	1444.693481	-431.939728	-99.519112	1445.760620	-411.270172	105.931702	1458.082153	-412.374481	60.575466	1744.468384	-538.331421	421.260315	1173.418823	-468.967896	-228.762070	1189.439331	-432.838654	370.457703	874.122742	-349.780396	-172.574661	886.136230	-428.085114	86.837410	1055.254883	556.114014	12.436200	900.033752	552.517334	209.899658
-454.062531	216.969513	956.031982	-438.943054	-46.801422	957.893738	-514.561523	236.043152	571.405212	-454.303314	-98.558365	579.451538	-525.621277	274.740845	86.869629	-528.931519	-133.041519	105.193939	-508.786133	309.776459	1444.686523	-432.109650	-99.492035	1445.792480	-411.439819	105.920212	1458.105469	-412.611359	60.616146	1744.497803	-538.538635	421.200562	1173.410400	-469.107330	-228.820847	1189.450317	-432.959229	370.389618	874.122009	-349.750366	-172.564468	886.229675	-428.194550	86.827255	1055.257202	556.140137	12.477057	900.023315	552.449707	209.919861
-454.169556	216.924454	956.035645	-438.986725	-46.832993	957.923462	-514.645630	235.992676	571.397522	-454.440674	-98.583122	579.449890	-525.621887	274.724976	86.878555	-528.910339	-133.049240	105.129921	-508.996765	309.765503	1444.680298	-432.260284	-99.488014	1445.812500	-411.612030	105.935608	1458.116211	-412.852112	60.658924	1744.522339	-538.720825	421.157318	1173.395264	-469.235229	-228.857071	1189.428467	-433.099121	370.325226	874.108582	-349.806702	-172.641876	886.244751	-428.285400	86.802284	1055.276489	556.150452	12.492448	900.015442	552.381897	209.929138
-454.314606	216.897461	955.987061	-439.125519	-46.847927	957.905762	-514.705872	235.966965	571.387512	-454.560760	-98.608131	579.430237	-525.585938	274.730225	86.847023	-528.928467	-133.092300	105.138496	-509.179779	309.768280	1444.660156	-432.442871	-99.491600	1445.803223	-411.799622	105.942223	1458.093994	-413.084717	60.697296	1744.518799	-538.911011	421.118927	1173.346436	-469.338409	-228.898453	1189.432129	-433.215057	370.282562	874.085388	-349.787354	-172.666275	886.316223	-428.426788	86.793365	1055.243042	556.156250	12.604528	900.030579	552.208069	210.407333
-454.432007	216.899521	955.953369	-439.225647	-46.875725	957.910278	-514.779541	235.958069	571.362061	-454.623627	-98.578644	579.438171	-525.592529	274.729523	86.839302	-528.923218	-133.075516	105.092079	-509.395233	309.767700	1444.621704	-432.582428	-99.485909	1445.820313	-411.967010	105.958549	1458.095093	-413.318359	60.737644	1744.528442	-539.084961	421.090393	1173.290527	-469.445679	-228.905838	1189.452759	-433.348083	370.272858	874.043396	-349.825348	-172.721100	886.341675	-428.546997	86.795097	1055.230347	556.214233	12.618455	900.059753	552.164307	210.452576
-454.508148	216.838684	955.926086	-439.252228	-46.958553	957.955627	-514.858093	235.895477	571.346985	-454.738861	-98.645988	579.479309	-525.590637	274.733063	86.826706	-528.927002	-133.104401	105.079216	-509.582306	309.767883	1444.560547	-432.734222	-99.482895	1445.825073	-412.144592	105.956024	1458.074341	-413.549652	60.764664	1744.533691	-539.246887	421.064362	1173.233398	-469.563416	-228.959854	1189.465454	-433.468536	370.233215	874.030823	-349.841553	-172.740540	886.376221	-428.628540	86.751900	1055.244507	556.241272	12.622066	900.076599	552.107056	210.453491
-454.641083	216.795883	955.924561	-439.344391	-46.973991	957.939331	-514.938965	235.887466	571.375732	-454.774384	-98.644272	579.482849	-525.601563	274.759308	86.839348	-528.889893	-133.097672	105.113945	-509.742249	309.763428	1444.514282	-432.907806	-99.502327	1445.834839	-412.345703	105.961342	1458.075806	-413.767212	60.795609	1744.553833	-539.433777	421.016785	1173.167236	-469.660095	-228.957581	1189.443115	-433.601135	370.177765	874.006470	-349.858002	-172.800018	886.422852	-428.745331	86.720039	1055.236328	556.284668	12.665721	900.103333	552.059814	210.484650
-454.758148	216.792755	955.901672	-439.476257	-46.964706	957.904358	-514.998840	235.838058	571.337891	-454.841125	-98.685173	579.512756	-525.602234	274.742645	86.836899	-528.901794	-133.110199	105.131516	-509.926422	309.747711	1444.481934	-433.075775	-99.501427	1445.796509	-412.519287	105.954208	1458.050781	-413.951416	60.773365	1744.581909	-539.612915	420.973694	1173.104492	-469.742523	-228.981552	1189.430176	-433.720398	370.124268	873.964722	-349.831879	-172.779449	886.448120	-428.867493	86.717819	1055.207153	556.363953	12.731992	900.135071	552.022400	210.472626
-454.888733	216.736847	955.907410	-439.548431	-47.043468	957.899475	-515.041443	235.787033	571.355286	-454.890686	-98.663147	579.522827	-525.598389	274.707123	86.868111	-528.963318	-133.124817	105.116196	-510.141113	309.760315	1444.429321	-433.243652	-99.459900	1445.771118	-412.687775	105.941628	1458.043335	-414.174011	60.801033	1744.598877	-539.790894	420.919342	1173.050171	-469.848938	-228.991608	1189.381104	-433.838623	370.089447	873.947449	-349.855743	-172.842056	886.431213	-428.982697	86.649628	1055.210083	556.432556	12.772177	900.161926	551.960999	210.478851
-454.990112	216.760178	955.896423	-439.645172	-47.039967	957.868591	-515.066284	235.799255	571.341675	-454.930908	-98.610504	579.468506	-525.634338	274.689667	86.861656	-529.075684	-133.154312	105.088646	-510.363586	309.735718	1444.389038	-433.411560	-99.486717	1445.739868	-412.878357	105.932137	1458.067017	-414.397888	60.827045	1744.605469	-539.956665	420.902771	1173.000122	-469.914490	-228.955154	1189.355469	-433.949371	370.057404	873.905029	-349.879730	-172.853516	886.438293	-429.090454	86.655319	1055.190918	556.450073	12.825052	900.164551	551.771423	210.433670
-455.112213	216.755615	955.905579	-439.729156	-47.056046	957.880188	-515.134949	235.788681	571.353333	-455.021790	-98.638481	579.482727	-525.624878	274.682312	86.842453	-529.030823	-133.158356	105.035667	-510.571655	309.729401	1444.357056	-433.600311	-99.494965	1445.702271	-413.041168	105.936714	1458.047485	-414.631836	60.852333	1744.605713	-540.104980	420.863434	1172.950317	-470.022949	-228.970337	1189.331299	-434.086761	370.067932	873.869263	-349.919891	-172.910538	886.419983	-429.205078	86.647804	1055.203369	556.492432	12.799368	900.104309	551.691040	210.390945
-455.248749	216.721680	955.879578	-439.793060	-47.083714	957.902344	-515.139282	235.788086	571.320007	-455.137360	-98.621857	579.498169	-525.606201	274.689972	86.829781	-529.122009	-133.200211	105.042152	-510.777618	309.728027	1444.337402	-433.750519	-99.477913	1445.719116	-413.236572	105.918732	1458.025879	-414.869263	60.901642	1744.611084	-540.257080	420.843475	1172.909912	-470.126221	-228.998825	1189.336548	-434.231079	370.075928	873.828674	-350.244324	-173.182755	886.268066	-429.319397	86.639191	1055.203735	556.608459	12.750607	900.094238	551.832092	210.487350
-455.355927	216.740723	955.888550	-439.892242	-47.095627	957.911987	-515.195129	235.823792	571.313049	-455.244812	-98.649467	579.522644	-525.580933	274.690826	86.808899	-529.131042	-133.194397	105.046783	-510.953705	309.714630	1444.317383	-433.924225	-99.488770	1445.706543	-413.420685	105.949081	1458.028442	-415.097809	60.927250	1744.632446	-540.409119	420.814056	1172.877197	-470.213623	-228.976105	1189.317139	-434.337708	370.058685	873.787964	-350.033295	-172.974792	886.428101	-429.436218	86.642570	1055.215576	556.688599	12.690349	900.055054	551.855408	210.481537
-455.457520	216.698349	955.876953	-439.956940	-47.113663	957.954773	-515.236023	235.785202	571.256897	-455.302460	-98.643944	579.539795	-525.565491	274.692810	86.809883	-529.036377	-133.158768	105.024513	-511.155823	309.705383	1444.283447	-434.085205	-99.493721	1445.711426	-413.592682	105.961609	1458.030884	-415.319061	60.950623	1744.656494	-540.533081	420.805817	1172.846191	-470.348572	-228.992569	1189.297241	-434.448700	370.014771	873.767029	-350.048431	-172.972290	886.453674	-429.535492	86.634415	1055.233643	556.781189	12.704889	900.078491	551.869019	210.490265
-455.542572	216.736008	955.878601	-440.078156	-47.107826	957.930725	-515.313904	235.770859	571.291382	-455.366760	-98.628891	579.539124	-525.579895	274.698547	86.803062	-528.926331	-133.143921	104.911087	-511.329346	309.695892	1444.248047	-434.261200	-99.499077	1445.705200	-413.770447	105.960396	1458.017334	-415.530151	60.966400	1744.670654	-540.670227	420.733643	1172.806763	-470.445770	-228.983185	1189.300415	-434.559021	369.989563	873.758728	-350.125824	-173.009247	886.446289	-429.645233	86.643494	1055.223877	556.912109	12.611205	900.095581	552.000000	209.995926
-455.620392	216.748978	955.867737	-440.166138	-47.157513	957.920410	-515.373535	235.737640	571.293762	-455.431335	-98.724510	579.552429	-525.558838	274.677216	86.800926	-529.145020	-133.231628	105.066078	-511.498199	309.644440	1444.222656	-434.416077	-99.535629	1445.691162	-413.947723	105.941460	1458.040527	-415.729675	60.965397	1744.697388	-540.830261	420.679474	1172.778198	-470.560638	-229.020599	1189.294678	-434.647369	369.959656	873.760010	-350.195862	-173.043457	886.420105	-429.736664	86.623726	1055.214966	556.912231	12.718262	900.132813	551.839722	210.421631
-455.730133	216.759705	955.881104	-440.283630	-47.146675	957.903992	-515.458801	235.737839	571.309753	-455.409912	-98.719330	579.529968	-525.560791	274.674347	86.805328	-529.154785	-133.253799	105.041725	-511.688904	309.631378	1444.181152	-434.592224	-99.542206	1445.664307	-414.114960	105.921097	1458.043579	-415.919769	60.958809	1744.698486	-540.971252	420.627411	1172.750977	-470.750854	-228.817139	1189.215942	-434.746002	369.913513	873.763611	-350.248016	-173.035522	886.412048	-429.848938	86.622948	1055.213379	556.961914	12.715021	900.121216	551.846741	210.439209
-455.795227	216.783417	955.883728	-440.356079	-47.142021	957.868652	-515.739197	235.903870	571.358398	-455.401245	-98.676727	579.501831	-525.727051	274.694275	86.789207	-529.135925	-133.246033	105.005318	-511.860443	309.614807	1444.187866	-434.726013	-99.548210	1445.660767	-414.267822	105.894608	1458.031372	-416.125092	60.960915	1744.695313	-541.133545	420.547089	1172.708984	-470.863251	-228.773163	1189.190918	-434.725342	369.796814	873.746948	-350.309906	-173.006943	886.406494	-429.925812	86.621895	1055.198853	557.002808	12.658945	900.112488	551.849976	210.391617
[truncated: 223 more rows]
[truncated: 40 more columns]
