# Supplementary material for: A dyadic stimulus set of audiovisual affective displays for the study of multisensory, emotional, social interactions
Source: Behav Res Methods. 2015 Nov 5;48(4):1285–95. doi: 10.3758/s13428-015-0654-4 (PMC5101291; doi:10.3758/s13428-015-0654-4)
Supplement: Supplementary file 1 — (ZIP 270 MB) [file 13428_2015_654_MOESM1_ESM.zip › supplementary_material_2_stimuli_set_files/B/B10.txt]

-414.985626	226.289413	962.352966	-410.213104	-42.755501	964.981140	-497.678009	236.242233	574.278564	-444.530884	-93.509804	581.922546	-495.941345	271.789673	87.042625	-507.375458	-130.836380	102.776031	-454.384857	324.914154	1435.349854	-384.319458	-85.244621	1455.824097	-361.441406	119.909500	1456.943604	-387.293579	160.969345	1751.322754	-486.832397	427.698303	1161.981567	-427.660980	-220.487457	1203.004517	-380.307739	375.580872	862.987305	-312.388550	-169.923920	897.376831	-389.740540	93.123329	1061.009888	547.151123	2.073644	898.929871	539.770020	200.099533
-414.997437	226.280640	962.333801	-410.215179	-42.763744	964.978943	-497.673859	236.236343	574.275330	-444.727844	-93.773407	581.975830	-495.927917	271.790771	87.036774	-507.546326	-130.870773	102.820061	-454.437805	324.905853	1435.319336	-384.368958	-85.248817	1455.814331	-361.494629	119.928078	1456.920898	-387.325317	160.998459	1751.317383	-486.892792	427.722107	1161.940430	-427.654694	-220.539597	1203.039063	-380.358551	375.598694	862.959961	-312.563110	-170.187622	897.265198	-389.746918	93.121811	1060.999023	547.193542	2.089664	898.927551	539.825500	200.095886
-415.020691	226.320587	962.323425	-410.219513	-42.771400	964.976990	-497.706848	236.245728	574.261047	-444.566956	-93.531113	581.929932	-495.943787	271.788422	87.010757	-507.432251	-130.852142	102.783089	-454.480743	324.923920	1435.298706	-384.404266	-85.232628	1455.785767	-361.531219	119.932220	1456.912354	-387.357269	161.013245	1751.308838	-486.944183	427.695648	1161.884399	-427.635223	-220.545868	1203.017822	-380.410828	375.624817	862.910889	-312.520660	-170.180222	897.277405	-389.760315	93.142357	1060.992676	547.244263	2.072529	898.935547	539.893982	200.083282
-415.042572	226.313034	962.305664	-410.222046	-42.781502	964.974060	-497.721954	236.232758	574.260620	-444.529785	-93.467255	581.946106	-495.942932	271.792114	87.028900	-507.411377	-130.849365	102.773514	-454.536804	324.924072	1435.248169	-384.438904	-85.206398	1455.774780	-361.572205	119.954475	1456.898315	-387.377808	161.033768	1751.294800	-486.981293	427.691010	1161.854858	-427.620300	-220.547531	1203.029297	-380.424255	375.619232	862.883301	-312.482605	-170.215561	897.269714	-389.773224	93.140541	1060.982422	547.295959	2.089422	898.933716	539.963379	200.080521
-415.086975	226.351578	962.314209	-410.266388	-42.766483	964.938965	-497.773560	236.284653	574.266357	-444.681122	-93.611450	581.947937	-495.967651	271.821442	87.060188	-507.506287	-130.878387	102.796890	-454.604736	324.949524	1435.207153	-384.455688	-85.181740	1455.766479	-361.630768	119.959038	1456.881470	-387.415924	161.068359	1751.293457	-487.031281	427.662598	1161.809326	-427.610046	-220.561874	1203.014038	-380.454956	375.581146	862.857239	-312.446808	-170.203735	897.272583	-389.810059	93.151520	1060.967529	547.356201	2.100679	898.934998	540.014832	200.110992
-415.087738	226.366882	962.302063	-410.271332	-42.762470	964.946960	-497.769745	236.281403	574.267578	-446.030548	-95.466782	582.325745	-495.972565	271.819336	87.010612	-508.527374	-131.205704	103.072678	-454.675201	324.939362	1435.176025	-384.503265	-85.179573	1455.751831	-361.680786	119.979858	1456.861084	-387.449707	161.073395	1751.290894	-487.073547	427.665161	1161.765625	-427.583344	-220.531464	1202.983521	-380.516022	375.556000	862.806152	-312.179321	-169.972885	897.381409	-389.814178	93.168045	1060.965698	547.435608	2.154622	898.918518	540.093506	200.127029
-415.112183	226.378922	962.295959	-410.273773	-42.770737	964.947815	-497.787445	236.290268	574.267761	-446.194580	-95.683235	582.382385	-495.993591	271.806244	87.013870	-508.613770	-131.220642	103.100319	-454.738922	324.946106	1435.132935	-384.515778	-85.155876	1455.740845	-361.729218	119.978485	1456.848877	-387.478516	161.116425	1751.281860	-487.135254	427.623810	1161.709229	-427.594788	-220.576813	1203.002808	-380.536011	375.543518	862.781433	-312.396729	-170.164139	897.265503	-389.827271	93.174210	1060.963013	547.503113	2.140081	898.933838	540.177307	200.116272
-415.141632	226.383072	962.291077	-410.292603	-42.772476	964.942566	-497.782471	236.249710	574.258911	-446.164520	-95.588356	582.366394	-495.972046	271.819244	87.026978	-508.622101	-131.217072	103.086960	-454.805695	324.951294	1435.101807	-384.567230	-85.150970	1455.718506	-361.770172	120.004959	1456.831909	-387.512848	161.139664	1751.283325	-487.188873	427.603394	1161.678101	-427.591003	-220.521759	1202.935913	-380.589233	375.491638	862.740662	-312.170044	-169.966660	897.372681	-389.855652	93.176094	1060.958862	547.571045	2.134676	898.920715	540.259949	200.089249
-415.135040	226.389343	962.274048	-410.274933	-42.786530	964.931885	-497.764404	236.234390	574.242004	-446.118896	-95.548096	582.361755	-495.978363	271.805511	87.030151	-508.535461	-131.193863	103.078896	-454.856903	324.948853	1435.056396	-384.570007	-85.133453	1455.712891	-361.810638	120.018410	1456.811157	-387.457764	161.393005	1751.360107	-487.243530	427.560059	1161.634399	-427.624512	-220.522675	1202.954346	-380.627594	375.424561	862.690857	-312.404480	-170.121033	897.229858	-389.838898	93.175423	1060.943848	547.741272	2.007804	898.914246	540.591125	199.511429
-415.124756	226.444336	962.289856	-410.268250	-42.780624	964.931396	-497.773987	236.253082	574.269043	-446.100250	-95.574692	582.369202	-495.991577	271.802155	87.005478	-508.543152	-131.196564	103.086823	-454.901031	324.968445	1435.031616	-384.581146	-85.127563	1455.708008	-361.860046	120.028893	1456.793457	-387.497742	161.427551	1751.367188	-487.319733	427.482788	1161.583374	-427.641022	-220.513885	1202.915771	-380.642944	375.377167	862.669556	-312.401611	-170.098389	897.213013	-389.835114	93.199333	1060.952759	547.702942	2.153289	898.923767	540.423096	200.064636
-415.137360	226.460159	962.284363	-410.291718	-42.732502	964.921936	-497.780060	236.260025	574.271362	-446.069092	-95.552246	582.354736	-496.025635	271.813873	87.038094	-508.550598	-131.213425	103.086136	-454.950165	324.976685	1434.993408	-384.599915	-85.122787	1455.709961	-361.899811	120.061325	1456.793335	-387.541870	161.453629	1751.364746	-487.376038	427.438171	1161.540039	-427.673309	-220.499725	1202.913452	-380.699219	375.307983	862.619080	-312.451447	-170.042313	897.194031	-389.854523	93.229103	1060.945679	547.871826	2.014445	898.926086	540.729675	199.490311
-415.142242	226.453217	962.289185	-410.262543	-42.721138	964.914001	-497.777649	236.272644	574.274902	-446.026642	-95.552086	582.378052	-495.983978	271.787048	87.000977	-508.560211	-131.197388	103.089607	-455.009247	324.967834	1434.960571	-384.605682	-85.103012	1455.708130	-361.909943	120.066177	1456.784180	-387.580109	161.492264	1751.379395	-487.462341	427.378754	1161.500854	-427.706818	-220.424973	1202.903442	-380.757355	375.223572	862.609558	-312.496582	-169.980942	897.190796	-389.844788	93.229630	1060.944580	547.963379	1.988925	898.944092	540.841858	199.470352
-415.161163	226.437027	962.281555	-410.262115	-42.729675	964.913025	-497.769531	236.284363	574.255615	-446.018250	-95.618599	582.385620	-495.965454	271.806793	87.009430	-508.622192	-131.240616	103.106598	-455.061249	324.981506	1434.933472	-384.618103	-85.100281	1455.687012	-361.962128	120.074783	1456.772339	-387.616699	161.518768	1751.385742	-487.547638	427.309540	1161.457642	-427.744171	-220.416519	1202.892578	-380.808868	375.129211	862.570007	-312.540680	-169.912308	897.165771	-389.855255	93.221344	1060.940552	548.018738	2.003610	898.956116	540.909058	199.469971
-415.161713	226.439270	962.284851	-410.244751	-42.700432	964.940430	-497.767120	236.294296	574.247131	-446.008911	-95.633636	582.349487	-495.956604	271.802124	87.004303	-508.628357	-131.231766	103.116211	-455.093048	324.976685	1434.895142	-384.630951	-85.109619	1455.681763	-361.977570	120.096306	1456.746338	-387.673767	161.553162	1751.382080	-487.614197	427.250916	1161.427734	-427.789520	-220.383102	1202.886963	-380.858063	375.021088	862.538696	-312.617096	-169.844925	897.142761	-389.856232	93.247314	1060.958008	548.096741	2.048212	898.953857	540.996765	199.441803
-415.172424	226.463837	962.259094	-410.223389	-42.760963	964.945313	-497.761810	236.334076	574.254639	-445.990234	-95.638092	582.350891	-495.955627	271.819611	87.024841	-508.640686	-131.241562	103.125107	-455.125397	324.996490	1434.853760	-384.637360	-85.089058	1455.666138	-362.004639	120.106018	1456.738525	-387.714233	161.579987	1751.364746	-487.688324	427.207611	1161.363647	-427.809570	-220.355591	1202.844482	-380.930878	374.925537	862.489441	-312.690155	-169.746048	897.101196	-389.851563	93.242683	1060.947510	548.194336	2.052949	898.943481	541.112122	199.425171
-415.164459	226.484772	962.239929	-410.211151	-42.745670	964.885681	-497.775574	236.351837	574.276611	-446.007843	-95.692909	582.325012	-495.991333	271.806976	87.009766	-508.615936	-131.208832	103.114594	-455.165833	324.998230	1434.829590	-384.643921	-85.086670	1455.630859	-362.012207	120.115250	1456.716064	-387.753296	161.605713	1751.371582	-487.754333	427.147705	1161.312622	-427.857544	-220.316971	1202.816284	-380.988220	374.806702	862.460266	-312.787415	-169.612549	897.049194	-389.838623	93.246529	1060.907593	548.284973	2.035459	898.944397	541.208984	199.410950
-415.167419	226.487564	962.231873	-410.197937	-42.752800	964.886780	-497.736450	236.337448	574.275391	-445.941772	-95.621346	582.325439	-495.986115	271.810577	87.047745	-508.587646	-131.203674	103.102051	-455.186218	324.998474	1434.792725	-384.631409	-85.065117	1455.611084	-362.047791	120.135361	1456.683228	-387.791168	161.643448	1751.361816	-487.821167	427.099121	1161.268066	-427.878723	-220.229630	1202.741943	-381.056793	374.678955	862.411560	-312.640808	-169.299637	897.131409	-389.829956	93.249069	1060.903320	548.363464	2.021762	898.961426	541.282898	199.389191
-415.171875	226.499237	962.234436	-410.163391	-42.750999	964.869446	-497.748840	236.345016	574.275391	-445.916321	-95.592415	582.327393	-495.983856	271.819366	87.000961	-508.592316	-131.183273	103.110222	-455.244843	324.987061	1434.730469	-384.625885	-85.071617	1455.577026	-362.057129	120.146873	1456.680908	-387.838104	161.668243	1751.370728	-487.887878	427.051544	1161.206909	-427.912048	-220.202866	1202.730835	-381.122559	374.569611	862.396545	-312.773163	-169.171860	897.081665	-389.815552	93.251854	1060.896118	548.440674	2.000370	898.986450	541.343018	199.388931
-415.163666	226.494705	962.230530	-410.138519	-42.757446	964.866882	-497.727325	236.324158	574.283630	-445.877350	-95.559608	582.324707	-495.981323	271.809937	87.033279	-508.599426	-131.188339	103.107452	-455.260315	325.018799	1434.723633	-384.611633	-85.066322	1455.551392	-362.065643	120.151085	1456.644653	-387.880127	161.696091	1751.372192	-487.948242	427.013611	1161.191895	-427.978912	-220.142654	1202.679688	-381.200745	374.441956	862.350891	-312.907654	-169.054214	897.004700	-389.804993	93.248177	1060.894287	548.427551	2.145061	898.969543	541.171265	199.983490
-415.151123	226.501602	962.204773	-410.096069	-42.785213	964.897766	-497.722473	236.319382	574.285645	-445.917908	-95.607819	582.338379	-496.003265	271.798035	87.037910	-508.582153	-131.196579	103.119171	-455.272919	325.017029	1434.688599	-384.617157	-85.058434	1455.516113	-362.087280	120.173790	1456.624146	-387.927246	161.718231	1751.373291	-488.008270	426.928680	1161.134033	-428.011017	-220.121704	1202.634521	-381.262054	374.314972	862.319519	-313.038269	-168.914719	896.952698	-389.787720	93.260399	1060.898926	548.506165	2.169546	898.978455	541.219238	200.006882
-415.152527	226.499069	962.207520	-410.076996	-42.798397	964.893250	-497.711090	236.255066	574.246704	-445.860962	-95.630463	582.349304	-495.965637	271.779480	86.993553	-508.585297	-131.197769	103.123482	-455.322601	325.004303	1434.633545	-384.600433	-85.071938	1455.479736	-362.110229	120.188438	1456.609863	-388.154419	161.398483	1751.203491	-488.064911	426.890503	1161.074829	-428.050415	-220.051208	1202.586304	-381.354034	374.176025	862.286804	-313.176636	-168.803802	896.879517	-389.773468	93.251694	1060.896729	548.594604	2.161232	898.995544	541.294800	199.978058
-415.159912	226.524399	962.189514	-410.073090	-42.785721	964.844177	-497.727905	236.279861	574.253906	-445.838379	-95.615204	582.336365	-495.975494	271.785950	87.032829	-508.604462	-131.204285	103.125717	-455.332916	325.012665	1434.604370	-384.575745	-85.051880	1455.434814	-362.134857	120.189857	1456.572510	-388.014740	161.752579	1751.362793	-488.106384	426.850952	1161.026367	-428.088745	-219.983383	1202.522461	-381.442474	374.038116	862.233215	-313.270081	-168.644318	896.825195	-389.757080	93.260635	1060.859131	548.706848	2.158038	898.993103	541.372864	199.991882
-415.183624	226.547668	962.192810	-410.079407	-42.788723	964.844543	-497.746429	236.296600	574.256042	-445.831604	-95.690842	582.324951	-496.016205	271.767456	86.995110	-508.610077	-131.211334	103.124329	-455.360413	325.017944	1434.555786	-384.571045	-85.044319	1455.405640	-362.117310	120.209091	1456.550781	-388.034149	161.799057	1751.371216	-488.140442	426.744598	1160.959961	-428.143158	-219.930099	1202.476440	-381.232025	373.778564	862.570251	-313.399506	-168.501907	896.757324	-389.769501	93.271111	1060.860352	548.890076	1.991168	898.998413	541.703125	199.428864
-415.162781	226.539322	962.181458	-410.012909	-42.795265	964.826172	-497.770905	236.275085	574.273499	-445.763031	-95.649323	582.343140	-496.038208	271.780640	87.043213	-508.593964	-131.203384	103.122520	-455.368652	325.017365	1434.552368	-384.541473	-85.051453	1455.366333	-362.118927	120.206886	1456.529419	-388.066803	161.811859	1751.363159	-488.197357	426.650391	1160.900879	-428.178131	-219.898224	1202.423706	-381.293274	373.635925	862.552734	-313.530273	-168.361786	896.682800	-389.727509	93.264961	1060.845825	548.916321	2.115927	899.016113	541.537842	199.980240
-415.158081	226.518127	962.187805	-409.968689	-42.817760	964.861755	-497.743317	236.244217	574.264832	-445.751984	-95.634476	582.337280	-495.952576	271.769196	87.041229	-508.620789	-131.221237	103.129059	-455.385864	325.038147	1434.529053	-384.527130	-85.052345	1455.336182	-362.132233	120.220596	1456.513794	-388.097992	161.833282	1751.370239	-488.252991	426.592957	1160.869019	-428.227783	-219.851196	1202.398926	-381.323181	373.486847	862.572144	-313.679138	-168.219513	896.613037	-389.713806	93.256844	1060.869141	549.127563	2.000439	899.015198	541.873474	199.430618
-415.154877	226.574661	962.201538	-409.994934	-42.776443	964.823364	-497.773651	236.289093	574.287903	-445.689911	-95.656036	582.316040	-495.994049	271.778748	87.051201	-508.567963	-131.204605	103.139198	-455.384491	325.016174	1434.506592	-384.517914	-85.055687	1455.304443	-362.127411	120.204926	1456.506470	-388.326385	161.519501	1751.204834	-488.310974	426.501495	1160.843140	-428.271851	-219.789520	1202.350342	-381.401123	373.363556	862.532959	-313.852905	-168.097641	896.520874	-389.715332	93.284546	1060.854736	549.157349	2.146680	899.046021	541.713989	199.980484
-415.143585	226.521896	962.168030	-409.944916	-42.814178	964.846375	-497.812134	236.292038	574.286011	-445.684357	-95.677345	582.313538	-496.033508	271.780701	87.045326	-508.556244	-131.205811	103.127769	-455.393097	325.013092	1434.477173	-384.511444	-85.068008	1455.266602	-362.139282	120.196106	1456.473999	-388.155212	161.863647	1751.367798	-488.359497	426.442169	1160.789795	-428.351532	-219.740311	1202.307739	-381.450745	373.219055	862.534424	-314.001465	-167.995590	896.420288	-389.683289	93.263100	1060.848877	549.275757	2.194169	899.034485	541.763977	199.993057
-415.140564	226.540787	962.152832	-409.966064	-42.806206	964.818542	-497.774384	236.248459	574.265259	-445.627441	-95.614182	582.284668	-495.957520	271.760620	87.021492	-508.541382	-131.196823	103.111961	-455.392487	325.007416	1434.462158	-384.501678	-85.074677	1455.230713	-362.134674	120.204704	1456.444824	-388.169250	161.893860	1751.369995	-488.416077	426.334839	1160.736938	-428.409271	-219.665070	1202.265991	-381.512573	373.110077	862.509155	-314.126617	-167.859940	896.347046	-389.676636	93.270142	1060.823730	549.407166	2.196032	899.066772	541.883789	199.960587
-415.095184	226.536575	962.150391	-409.902130	-42.827988	964.839539	-497.778656	236.254272	574.271545	-445.631042	-95.676849	582.325867	-495.996582	271.773132	87.023102	-508.588593	-131.219681	103.131371	-455.402649	325.005829	1434.428589	-384.513245	-85.078262	1455.188599	-362.129517	120.202576	1456.434448	-388.183228	161.906036	1751.363159	-488.462891	426.288422	1160.686768	-428.468262	-219.583267	1202.175293	-381.584503	372.984253	862.464844	-314.239227	-167.749023	896.260559	-389.631348	93.266930	1060.835083	549.539246	2.212797	899.067383	541.987488	199.976563
-415.134338	226.474258	962.119812	-409.911377	-42.850159	964.844788	-497.774170	236.247147	574.258545	-445.635437	-95.714630	582.303040	-495.997742	271.767731	87.020355	-508.608673	-131.219879	103.130852	-455.399780	325.009979	1434.411255	-384.494415	-85.091911	1455.160889	-362.118988	120.210754	1456.411377	-388.192352	161.922653	1751.370605	-488.529633	426.192017	1160.665039	-428.522797	-219.523743	1202.120728	-381.636383	372.874573	862.427856	-314.326843	-167.632294	896.213196	-389.645477	93.240555	1060.819824	549.670227	2.210665	899.076294	542.110474	199.939835
-415.116669	226.504059	962.128479	-409.940796	-42.804245	964.805115	-497.755249	236.235046	574.271301	-445.646179	-95.725311	582.280762	-495.970123	271.766632	87.013306	-508.585907	-131.223312	103.143265	-455.399536	324.996826	1434.395752	-384.471802	-85.111397	1455.148315	-362.104767	120.202293	1456.401733	-388.390442	161.614227	1751.207520	-488.569885	426.141541	1160.624512	-428.587128	-219.493973	1202.116943	-381.671722	372.761566	862.445801	-314.666626	-167.751968	896.044861	-389.638275	93.257233	1060.801514	549.805725	2.247863	899.066528	542.213013	199.952301
-415.125061	226.473816	962.104614	-409.903473	-42.868969	964.808777	-497.753448	236.220352	574.262817	-445.637482	-95.768097	582.320618	-495.964508	271.770569	87.038216	-508.635620	-131.243332	103.163818	-455.390961	324.989563	1434.350952	-384.457397	-85.108620	1455.106934	-362.104248	120.195717	1456.396484	-388.204041	161.944885	1751.374878	-488.606323	426.077026	1160.595825	-428.633301	-219.405457	1202.037964	-381.752502	372.669006	862.399109	-314.566742	-167.442307	896.099060	-389.624420	93.223404	1060.791382	549.932434	2.225193	899.077759	542.337219	199.915924
-415.118256	226.472137	962.098816	-409.901306	-42.874001	964.812927	-497.729431	236.214493	574.270081	-445.592773	-95.724678	582.286865	-495.970123	271.775879	87.045364	-508.594635	-131.251511	103.169624	-455.384766	324.975922	1434.338379	-384.433441	-85.112259	1455.060791	-362.084686	120.194344	1456.364258	-388.193329	161.975327	1751.385376	-488.662598	426.007965	1160.546875	-428.657532	-219.331223	1201.984009	-381.803802	372.577240	862.355774	-314.623596	-167.334000	896.048401	-389.616150	93.223297	1060.789673	550.051453	2.249925	899.101990	542.445862	199.894455
-415.104340	226.492844	962.099670	-409.885376	-42.880558	964.807312	-497.795471	236.286469	574.290405	-445.591492	-95.738052	582.275940	-496.019104	271.779572	87.056419	-508.589630	-131.242035	103.167572	-455.387360	324.975891	1434.302368	-384.439972	-85.124123	1455.037354	-362.074554	120.181236	1456.340210	-388.194458	161.973465	1751.381836	-488.694519	425.971741	1160.505981	-428.694366	-219.281235	1201.929077	-381.857300	372.467590	862.311401	-314.724304	-167.243576	895.974243	-389.593201	93.228195	1060.785278	550.177734	2.240208	899.088623	542.573303	199.869766
-415.088776	226.488449	962.091858	-409.844055	-42.898499	964.798096	-497.736664	236.212173	574.269043	-445.637970	-95.789833	582.298767	-495.977661	271.772736	87.038368	-508.624298	-131.253586	103.175789	-455.360504	324.976349	1434.271606	-384.436768	-85.129417	1455.004517	-362.074219	120.162933	1456.314941	-388.194916	161.980896	1751.388672	-488.729187	425.906952	1160.460938	-428.745789	-219.222443	1201.877319	-381.920410	372.382813	862.284485	-314.770844	-167.109390	895.934204	-389.563171	93.218658	1060.776489	550.302673	2.249224	899.099915	542.673950	199.882874
-415.075500	226.479843	962.085083	-409.799225	-42.935730	964.792419	-497.753876	236.222504	574.302063	-445.611969	-95.751617	582.328003	-495.998993	271.775665	87.039093	-508.580231	-131.238434	103.166534	-455.365387	324.964081	1434.231201	-384.429321	-85.123932	1454.962280	-362.050018	120.167656	1456.293091	-388.192596	161.986160	1751.378784	-488.770569	425.836060	1160.431396	-428.779633	-219.208633	1201.817017	-381.968933	372.291809	862.235046	-314.841949	-167.028671	895.891602	-389.543213	93.198502	1060.772339	550.395081	2.207874	899.096436	542.770874	199.876648
-415.047180	226.475372	962.090637	-409.779877	-42.936520	964.798096	-497.745758	236.220490	574.280334	-445.635651	-95.786598	582.312439	-496.002106	271.776215	87.039032	-508.607361	-131.237762	103.157234	-455.377625	324.961334	1434.189819	-384.420502	-85.149254	1454.927979	-362.039551	120.150703	1456.268555	-388.192993	161.989349	1751.381348	-488.811890	425.789093	1160.393066	-428.833038	-219.214478	1201.814209	-382.037292	372.220428	862.179443	-315.154449	-167.173660	895.710205	-389.514130	93.195282	1060.776733	550.522400	2.208064	899.091064	542.907532	199.906174
-415.028137	226.475510	962.083801	-409.778778	-42.933659	964.798279	-497.678833	236.158875	574.261719	-445.611755	-95.757767	582.304199	-495.974121	271.769379	87.039551	-508.614441	-131.233154	103.163048	-455.339111	324.942352	1434.178101	-384.431519	-85.174026	1454.900146	-362.025238	120.153778	1456.248291	-388.182953	162.000549	1751.379517	-488.830841	425.747009	1160.376343	-428.959778	-219.042557	1201.769409	-382.085144	372.173035	862.137085	-315.210083	-167.081650	895.673584	-389.502228	93.197823	1060.772949	550.666016	2.229589	899.112610	543.021179	199.887177
-415.012634	226.462311	962.074341	-409.781708	-42.932362	964.800415	-497.653107	236.170807	574.286682	-445.611084	-95.757103	582.303955	-495.966919	271.768188	87.041061	-508.575012	-131.219574	103.145599	-455.343842	324.947052	1434.134521	-384.415771	-85.175301	1454.896606	-362.000519	120.150833	1456.230591	-388.381409	161.665833	1751.205811	-488.860931	425.693604	1160.336304	-428.891815	-219.154770	1201.768066	-382.139435	372.118835	862.104858	-315.259155	-166.994110	895.646729	-389.490173	93.194687	1060.767822	550.781555	2.246894	899.111816	543.130249	199.904648
-414.998138	226.454193	962.067993	-409.737946	-42.994026	964.799561	-497.648438	236.166779	574.287170	-445.594635	-95.772293	582.324402	-495.968567	271.768463	87.040756	-508.587677	-131.223907	103.149193	-455.322083	324.923126	1434.110840	-384.400879	-85.173576	1454.871826	-361.970367	120.127167	1456.211670	-388.171875	162.002472	1751.369873	-488.879425	425.673492	1160.311279	-429.012329	-218.984375	1201.720337	-382.186920	372.074951	862.054993	-315.278809	-166.940414	895.619507	-389.458344	93.164024	1060.763550	550.903564	2.253022	899.127502	543.253845	199.886353
-414.972504	226.406830	962.060791	-409.732330	-42.994331	964.800537	-497.652771	236.165771	574.282837	-445.575226	-95.739189	582.310913	-495.983978	271.770691	87.040703	-508.565796	-131.230316	103.159012	-455.311066	324.901794	1434.087036	-384.401978	-85.184578	1454.864014	-361.935028	120.124283	1456.202637	-388.148438	162.011566	1751.383301	-488.890869	425.615997	1160.295654	-429.018127	-218.964584	1201.674561	-382.222961	372.011475	862.025940	-315.307159	-166.865128	895.592407	-389.441528	93.141701	1060.760132	551.145447	2.128657	899.154297	543.591980	199.406158
-414.948029	226.384552	962.057251	-409.710266	-42.999592	964.789978	-497.620270	236.125900	574.287903	-445.531891	-95.755264	582.332275	-495.949219	271.757111	87.072441	-508.549286	-131.228851	103.168808	-455.271149	324.886444	1434.081177	-384.383392	-85.206978	1454.823120	-361.906097	120.105408	1456.186768	-388.119568	162.016479	1751.389893	-488.907623	425.607971	1160.284912	-428.948517	-219.080185	1201.648804	-382.263367	371.974792	862.008057	-315.074829	-166.584518	895.718994	-389.416748	93.125336	1060.752808	551.278015	2.105583	899.178223	543.713501	199.353516
-414.941956	226.389709	962.049438	-409.714264	-42.996914	964.802429	-497.635010	236.115768	574.278503	-445.566589	-95.785667	582.346069	-495.959595	271.753998	87.045898	-508.588593	-131.232559	103.161201	-455.245605	324.867035	1434.039795	-384.395050	-85.233078	1454.812744	-361.860474	120.093704	1456.178345	-388.096985	162.017120	1751.398193	-488.907257	425.566254	1160.256836	-429.052551	-218.919403	1201.618652	-382.298340	371.944427	861.989807	-315.324829	-166.772324	895.552368	-389.412262	93.135750	1060.754272	551.377808	2.114873	899.168701	543.821594	199.386597
-414.907196	226.392181	962.054993	-409.705322	-43.026958	964.767456	-497.631622	236.107590	574.279175	-445.565674	-95.797775	582.345398	-495.961853	271.754089	87.044456	-508.614471	-131.231644	103.165619	-455.195007	324.869781	1434.038208	-384.372650	-85.242592	1454.770752	-361.825195	120.073120	1456.158569	-388.271851	161.674133	1751.219116	-488.912445	425.561981	1160.262817	-428.974915	-219.002884	1201.598877	-382.337921	371.904938	861.969238	-315.093231	-166.510941	895.661011	-389.381195	93.105103	1060.737549	551.489441	2.084319	899.190430	543.943726	199.344208
-414.900909	226.394363	962.051697	-409.708710	-43.027855	964.769775	-497.667603	236.146332	574.289063	-445.548584	-95.772469	582.314026	-495.971222	271.760101	87.073792	-508.614594	-131.221664	103.147751	-455.135468	324.852142	1434.026611	-384.361572	-85.273300	1454.765747	-361.769592	120.070297	1456.148315	-388.039520	161.988174	1751.394775	-488.892761	425.537292	1160.247070	-429.000061	-218.961929	1201.568115	-382.364960	371.902100	861.935852	-315.061371	-166.469620	895.661133	-389.373779	93.107033	1060.735718	551.651001	2.095503	899.195618	544.084961	199.351852
-414.924835	226.326370	962.008545	-409.658783	-43.115845	964.770691	-497.635773	236.082092	574.270569	-445.557251	-95.743973	582.323364	-495.955597	271.753754	87.042892	-508.610992	-131.233810	103.136314	-455.076874	324.850525	1434.013306	-384.348633	-85.287178	1454.739136	-361.745026	120.033615	1456.113647	-387.989410	161.986893	1751.402588	-488.887024	425.513458	1160.232422	-429.038605	-218.992340	1201.561523	-382.388336	371.877502	861.908447	-315.338654	-166.690475	895.496277	-389.349792	93.051338	1060.711670	551.763550	2.090473	899.201599	544.210876	199.324631
-414.899445	226.332397	961.997986	-409.660522	-43.098625	964.770142	-497.617706	236.050568	574.301086	-445.600189	-95.782425	582.314026	-495.962494	271.758698	87.046539	-508.616302	-131.227585	103.135033	-455.021820	324.846344	1433.989136	-384.335815	-85.297920	1454.718262	-361.680511	120.010445	1456.105469	-387.948608	161.974518	1751.406494	-488.835602	425.503418	1160.237915	-429.015839	-218.954483	1201.513794	-382.409393	371.892975	861.877319	-315.053375	-166.447327	895.620728	-389.325165	93.064537	1060.703003	551.892456	2.070339	899.221741	544.353577	199.328293
-414.879089	226.327209	961.998291	-409.644226	-43.102470	964.763245	-497.621857	236.027420	574.300354	-445.565216	-95.764931	582.312073	-495.935364	271.755188	87.044746	-508.617523	-131.234924	103.147179	-454.950653	324.833771	1433.983398	-384.298157	-85.314590	1454.688843	-361.623657	119.979958	1456.085938	-387.908234	161.938904	1751.400879	-488.813019	425.507385	1160.241821	-429.033569	-218.986771	1201.509521	-382.422241	371.887421	861.854553	-315.306610	-166.690659	895.452087	-389.299713	93.057213	1060.698120	552.006348	2.081761	899.223450	544.493713	199.276047
-414.898743	226.345428	962.004883	-409.690979	-43.083225	964.735107	-497.711670	236.117889	574.323120	-445.543457	-95.786041	582.332581	-495.991455	271.762756	87.051842	-508.614960	-131.234177	103.149460	-454.889160	324.829773	1433.959839	-384.272552	-85.331528	1454.686157	-361.590210	119.962349	1456.066284	-387.861786	161.925613	1751.413452	-488.762482	425.492462	1160.210571	-429.024261	-218.984390	1201.491943	-382.414246	371.878815	861.826538	-315.318878	-166.713409	895.420227	-389.316071	93.061371	1060.683594	552.054504	2.193251	899.224304	544.412903	199.794220
-414.882935	226.333054	961.992981	-409.684723	-43.147232	964.750732	-497.660309	236.025375	574.303467	-445.581482	-95.842010	582.332214	-495.922760	271.753937	87.063377	-508.646820	-131.246902	103.173225	-454.836304	324.824219	1433.955811	-384.243347	-85.348007	1454.673828	-361.546783	119.958733	1456.054077	-387.796844	161.904449	1751.417358	-488.713440	425.484039	1160.209351	-428.995758	-218.948746	1201.465332	-382.407837	371.903595	861.814758	-315.028015	-166.498444	895.542053	-389.300110	93.032112	1060.684204	552.184387	2.226909	899.211792	544.537231	199.810089
-414.851593	226.340927	962.002930	-409.696442	-43.129608	964.762634	-497.658600	236.021744	574.284546	-445.537750	-95.855461	582.328674	-495.925049	271.749634	87.037209	-508.605255	-131.245209	103.172211	-454.764465	324.807068	1433.948486	-384.220673	-85.372498	1454.639160	-361.505524	119.935577	1456.020386	-387.748352	161.870758	1751.412964	-488.661346	425.479370	1160.203857	-428.979065	-219.006516	1201.456543	-382.418213	371.907532	861.770935	-315.264618	-166.740723	895.372559	-389.293335	93.041908	1060.695801	552.325806	2.221840	899.222412	544.679260	199.799225
-414.845947	226.359222	961.991455	-409.693420	-43.172516	964.731140	-497.682709	236.048843	574.293457	-445.567627	-95.928749	582.330505	-495.957184	271.767334	87.029968	-508.612366	-131.251770	103.184669	-454.695892	324.781586	1433.917480	-384.192657	-85.368858	1454.590332	-361.471069	119.903618	1455.999634	-387.686615	161.845383	1751.407959	-488.609467	425.456665	1160.185059	-428.949036	-218.944962	1201.396973	-382.380524	371.917084	861.742493	-314.985657	-166.580002	895.465698	-389.269379	93.022141	1060.669800	552.441772	2.217636	899.227478	544.820496	199.779572
-414.810120	226.366394	961.990356	-409.643982	-43.230015	964.728821	-497.725555	236.093750	574.321106	-445.533905	-95.899048	582.330627	-495.997284	271.773254	87.033913	-508.568237	-131.231033	103.174255	-454.642395	324.775665	1433.905518	-384.142578	-85.383476	1454.564087	-361.426300	119.903778	1455.970215	-387.609741	161.818970	1751.399536	-488.541931	425.456604	1160.183716	-428.920837	-218.954163	1201.379517	-382.386963	371.918610	861.677429	-314.981110	-166.625916	895.412109	-389.225739	92.997368	1060.667847	552.560974	2.210057	899.214539	544.944397	199.783417
-414.797852	226.350922	961.975281	-409.602112	-43.252811	964.720886	-497.715515	236.064148	574.317444	-445.492249	-95.838638	582.327271	-495.986633	271.776581	87.057556	-508.230225	-130.900620	103.000954	-454.569122	324.762238	1433.894897	-384.116608	-85.390839	1454.525513	-361.394379	119.887749	1455.935303	-387.532410	161.784073	1751.396606	-488.480469	425.443604	1160.165405	-428.921722	-218.914063	1201.327393	-382.342499	371.929260	861.679443	-314.917084	-166.642014	895.361633	-389.196198	92.983360	1060.655640	552.672119	2.265480	899.210022	545.061340	199.808273
-414.775970	226.343369	961.969604	-409.577362	-43.301369	964.729858	-497.707245	236.064835	574.320068	-445.542053	-95.891235	582.353333	-495.977448	271.751801	87.049950	-508.289459	-130.939316	103.001778	-454.525574	324.764954	1433.892456	-384.084412	-85.410606	1454.486816	-361.386017	119.867569	1455.919067	-387.466370	161.753647	1751.405640	-488.432281	425.420288	1160.144409	-428.872833	-218.930054	1201.293823	-382.324677	371.943024	861.633545	-314.932709	-166.682861	895.322327	-389.171021	92.960640	1060.656738	552.814148	2.256263	899.217896	545.191040	199.778824
-414.785950	226.335205	961.961365	-409.589203	-43.308041	964.739014	-497.719482	236.105713	574.321594	-445.560974	-95.888557	582.366516	-495.998596	271.755737	87.071121	-508.631683	-131.233276	103.167625	-454.622498	324.627777	1433.716309	-384.066345	-85.428818	1454.461548	-361.335602	119.863121	1455.905518	-387.390198	161.732834	1751.407715	-488.402771	425.448517	1160.120361	-428.846680	-218.930191	1201.268921	-382.294098	371.978729	861.616699	-314.921356	-166.709091	895.279968	-389.167206	92.959587	1060.653687	552.949158	2.291602	899.211304	545.322144	199.797607
-414.770447	226.321518	961.952271	-409.582520	-43.290890	964.734436	-497.669281	236.046982	574.308105	-445.580902	-95.876068	582.342407	-495.973389	271.751038	87.048721	-508.681396	-131.269287	103.157944	-454.447327	324.732941	1433.850464	-384.019440	-85.449455	1454.444214	-361.315887	119.849792	1455.894775	-387.315460	161.698792	1751.405151	-488.348022	425.384155	1160.111816	-428.822937	-218.936981	1201.224976	-382.278900	371.973175	861.566162	-314.901581	-166.756683	895.224365	-389.148102	92.962502	1060.644897	553.093262	2.317142	899.204529	545.472778	199.831757
-414.730011	226.330063	961.953796	-409.541992	-43.299091	964.728943	-497.687531	236.067245	574.318420	-445.585419	-95.895767	582.341980	-495.991547	271.748535	87.023804	-508.658356	-131.259949	103.154579	-454.545868	324.617218	1433.668213	-383.989227	-85.442879	1454.389771	-361.287842	119.837738	1455.854492	-387.243378	161.661255	1751.400391	-488.323730	425.365723	1160.045044	-428.801392	-218.929703	1201.179810	-382.202179	371.981415	861.558777	-314.927185	-166.812042	895.171326	-389.101715	92.960144	1060.641602	553.239014	2.324878	899.218811	545.593262	199.810181
-414.686890	226.322845	961.951721	-409.494537	-43.355621	964.731201	-497.691284	236.060135	574.320068	-445.582672	-95.901436	582.352783	-495.991272	271.776794	87.057121	-508.336517	-130.931091	102.995735	-454.505249	324.616699	1433.641479	-383.943176	-85.457306	1454.365723	-361.262909	119.837318	1455.839233	-387.156097	161.638474	1751.390625	-488.294189	425.355530	1160.014648	-428.785278	-218.902542	1201.122559	-382.182312	371.993866	861.491821	-314.925629	-166.836227	895.094360	-389.050354	92.930054	1060.640259	553.354919	2.304214	899.224792	545.758362	199.795761
-414.625885	226.319870	961.940369	-409.468903	-43.354767	964.734375	-497.682343	236.061005	574.340454	-445.535309	-95.885933	582.374084	-495.989166	271.763885	87.067406	-508.288727	-130.904495	102.983925	-454.484161	324.597809	1433.610962	-383.935272	-85.458771	1454.304077	-361.218903	119.822838	1455.821655	-387.059448	161.623703	1751.394531	-488.270813	425.294922	1160.001465	-428.777222	-218.921997	1201.105957	-382.141693	372.003357	861.478088	-315.158905	-167.069565	894.929993	-389.002838	92.931305	1060.635132	553.496033	2.323269	899.213684	545.917786	199.803116
-414.572327	226.347977	961.973877	-409.428284	-43.328213	964.719727	-497.688568	236.063171	574.350708	-443.928772	-93.672653	581.924927	-495.990204	271.741455	87.077431	-507.391205	-130.821381	102.813454	-454.441223	324.593475	1433.608276	-383.899384	-85.475540	1454.291382	-361.193329	119.817001	1455.812134	-386.987793	161.584045	1751.387207	-488.240723	425.268036	1159.987671	-428.780518	-218.878326	1201.085571	-382.084900	371.972137	861.473511	-315.161346	-167.106140	894.874390	-388.956696	92.940125	1060.645020	553.614868	2.315730	899.219971	546.049988	199.809586
-414.580078	226.278152	961.956543	-409.427887	-43.339554	964.725769	-497.688171	236.044983	574.329651	-444.345642	-94.262474	582.027039	-495.998383	271.742493	87.075775	-507.712280	-130.926987	102.920616	-454.411652	324.583771	1433.592285	-383.847321	-85.490929	1454.305908	-361.177765	119.819954	1455.803345	-386.894470	161.568024	1751.395996	-488.215820	425.220551	1159.958130	-428.758423	-218.825897	1201.016968	-382.015411	371.960693	861.492981	-314.932190	-166.884689	894.974792	-388.947998	92.909187	1060.636353	553.756592	2.365660	899.234741	546.207153	199.801437
-414.533600	226.286880	961.950012	-409.407257	-43.338055	964.729980	-497.687378	236.032501	574.344177	-445.426178	-95.824074	582.323853	-495.979919	271.724762	87.060562	-508.545197	-131.206207	103.158455	-454.385620	324.574738	1433.573242	-383.831329	-85.485176	1454.255859	-361.127869	119.805267	1455.805908	-387.008240	161.226379	1751.186157	-488.173981	425.178406	1159.948364	-428.771545	-218.814392	1201.008789	-381.967834	371.963470	861.469116	-314.963409	-166.882751	894.941101	-388.908875	92.916039	1060.633789	553.872864	2.338364	899.235840	546.374634	199.793457
-414.466583	226.302933	961.977722	-409.371399	-43.311413	964.721375	-497.700256	236.084106	574.350830	-445.515228	-95.975471	582.345398	-495.993591	271.724091	87.046234	-508.584198	-131.223038	103.198578	-454.348480	324.563995	1433.564331	-383.791168	-85.509567	1454.255859	-361.117920	119.786507	1455.791870	-386.914856	161.206146	1751.217896	-488.162201	425.154877	1159.919922	-428.757690	-218.768829	1200.983765	-381.933289	371.935883	861.478333	-314.979858	-166.869293	894.900635	-388.848389	92.921806	1060.641479	553.994934	2.327125	899.268494	546.511108	199.757767
-414.433868	226.284729	961.939270	-409.333649	-43.333656	964.712585	-497.660583	236.049652	574.364685	-445.383179	-95.885933	582.340210	-496.001617	271.742676	87.076157	-508.551056	-131.232010	103.186790	-454.332245	324.554443	1433.523315	-383.783051	-85.524574	1454.230591	-361.055542	119.797058	1455.770752	-386.821594	161.191208	1751.209717	-488.130280	425.123840	1159.891113	-428.779419	-218.746216	1200.966187	-381.867493	371.883026	861.457214	-314.997345	-166.847702	894.882813	-388.804169	92.912865	1060.615479	554.116394	2.311335	899.278076	546.656860	199.754486
-414.363464	226.304565	961.961365	-409.262421	-43.361111	964.702698	-497.660248	236.076920	574.356750	-445.339813	-95.876968	582.312073	-495.994568	271.723816	87.070587	-508.543427	-131.222092	103.176399	-454.277496	324.562469	1433.505737	-383.733978	-85.533333	1454.231079	-361.018372	119.789513	1455.758545	-386.737793	161.196198	1751.200928	-488.116943	425.082520	1159.874878	-428.783173	-218.744415	1200.966553	-381.839569	371.846375	861.443665	-315.027222	-166.786850	894.874878	-388.738556	92.897217	1060.623047	554.217407	2.340327	899.289429	546.794067	199.751801
-414.305817	226.296219	961.959534	-409.233612	-43.357609	964.703796	-497.635803	236.057220	574.371826	-445.334503	-95.935669	582.327393	-496.009888	271.740662	87.082817	-508.570801	-131.210861	103.178894	-454.245880	324.519623	1433.486328	-383.709869	-85.536880	1454.210571	-360.975647	119.790596	1455.740112	-386.657562	161.190063	1751.208618	-488.083221	425.051147	1159.848267	-428.787537	-218.709061	1200.941650	-381.789246	371.780273	861.441956	-315.067200	-166.754959	894.858704	-388.696106	92.893463	1060.622925	554.461426	2.243051	899.290344	547.164673	199.246033
-414.277405	226.316177	961.955200	-409.211609	-43.362728	964.695129	-497.604309	236.043732	574.361633	-445.337708	-95.940155	582.324158	-495.983337	271.722229	87.068237	-508.623657	-131.228943	103.187416	-454.190887	324.511902	1433.473267	-383.645447	-85.539932	1454.208984	-360.932007	119.783379	1455.739502	-386.573486	161.196121	1751.202148	-488.065277	425.035400	1159.822021	-428.797699	-218.668549	1200.938354	-381.781830	371.752502	861.419189	-315.104095	-166.697021	894.845093	-388.667450	92.898689	1060.615601	554.557739	2.222672	899.317261	547.261841	199.244446
-414.234009	226.301498	961.962830	-409.167908	-43.347439	964.692932	-497.579712	236.078262	574.398560	-445.277954	-95.928581	582.318420	-495.989716	271.722229	87.071182	-508.616760	-131.227936	103.203621	-454.126495	324.505310	1433.458130	-383.602203	-85.563919	1454.182617	-360.871796	119.780243	1455.711304	-386.507996	161.219833	1751.146729	-488.029816	424.989990	1159.807861	-428.816437	-218.677277	1200.922485	-381.723083	371.701050	861.418091	-315.149323	-166.621658	894.831665	-388.619324	92.895706	1060.617310	554.674194	2.214028	899.313477	547.416199	199.226685
-414.207336	226.274078	961.933228	-409.127533	-43.369167	964.683716	-497.558136	236.085419	574.390503	-445.241150	-95.902901	582.313599	-496.013794	271.733643	87.093292	-508.573883	-131.205292	103.190300	-453.938507	324.628082	1433.588135	-383.552643	-85.577202	1454.166992	-360.829865	119.766273	1455.688843	-386.338806	161.287903	1751.222290	-487.971924	424.929779	1159.788208	-428.813812	-218.675537	1200.900391	-381.723053	371.628571	861.383057	-315.196167	-166.562210	894.779907	-388.580200	92.879791	1060.596436	554.800537	2.249876	899.327209	547.534790	199.215973
-414.142120	226.308548	961.922668	-409.090729	-43.354561	964.669556	-497.563568	236.150665	574.406677	-445.204742	-95.926933	582.286194	-496.031433	271.733154	87.104721	-508.573669	-131.214951	103.193069	-453.860565	324.625214	1433.558838	-383.526276	-85.586929	1454.111328	-360.763672	119.761520	1455.662720	-386.147919	161.545959	1751.318359	-487.926025	424.903931	1159.761230	-428.830750	-218.673737	1200.841919	-381.702454	371.581573	861.361572	-315.246490	-166.490158	894.731750	-388.520996	92.900612	1060.582153	554.914001	2.239258	899.315918	547.687683	199.209793
-414.081390	226.298553	961.911743	-409.003387	-43.425323	964.660706	-497.484253	236.107819	574.377441	-445.163940	-95.895370	582.286438	-496.030304	271.728210	87.075592	-508.550812	-131.213135	103.175240	-453.944489	324.504181	1433.346558	-383.462891	-85.586250	1454.090698	-360.697083	119.742210	1455.638916	-386.079102	161.573334	1751.257080	-487.887451	424.914490	1159.694092	-428.846558	-218.656250	1200.803223	-381.704315	371.486359	861.281494	-315.292542	-166.396301	894.684692	-388.440857	92.863045	1060.570801	555.054626	2.256313	899.337524	547.803101	199.227249
-414.051361	226.326614	961.894836	-408.991364	-43.413475	964.659058	-497.479919	236.169678	574.399719	-445.112183	-95.912697	582.306824	-496.037231	271.732666	87.086632	-508.557159	-131.229294	103.194595	-453.721924	324.621704	1433.504272	-383.417358	-85.592178	1454.055664	-360.618408	119.737427	1455.615601	-385.990265	161.554779	1751.288818	-487.798462	424.854004	1159.690186	-428.824188	-218.648285	1200.780762	-381.712311	371.431580	861.232971	-315.354889	-166.304626	894.647217	-388.409210	92.887032	1060.558960	555.055359	2.382833	899.327393	547.704773	199.718124
-413.985199	226.353729	961.908752	-408.931641	-43.394737	964.641052	-497.427124	236.127686	574.394714	-445.100891	-95.901604	582.289063	-495.996307	271.731812	87.109833	-508.556061	-131.207474	103.209679	-453.792206	324.506592	1433.310547	-383.359009	-85.612984	1454.025757	-360.568024	119.742844	1455.611572	-385.902100	161.560242	1751.283325	-487.774872	424.840424	1159.629395	-428.826385	-218.597733	1200.738403	-381.692047	371.342560	861.201782	-315.386261	-166.206360	894.607849	-388.348389	92.897827	1060.557495	555.149414	2.407556	899.347473	547.806396	199.715576
-413.954071	226.364990	961.913208	-408.892273	-43.406277	964.637573	-497.409393	236.149765	574.417175	-445.087708	-95.899300	582.311890	-496.038910	271.733429	87.086784	-508.555542	-131.211288	103.198982	-453.598846	324.599579	1433.438965	-383.290314	-85.611519	1454.003784	-360.521301	119.741974	1455.584839	-385.818085	161.563004	1751.281982	-487.707336	424.750366	1159.612549	-428.827515	-218.532578	1200.722412	-381.680359	371.264526	861.179504	-315.448425	-166.112946	894.555542	-388.305115	92.895546	1060.556152	555.269775	2.401963	899.368835	547.939270	199.673859
-413.886566	226.361145	961.895996	-408.837402	-43.397274	964.618774	-497.375183	236.148590	574.388428	-445.018707	-95.873573	582.325806	-496.025696	271.735809	87.112175	-508.554443	-131.212402	103.210526	-453.509888	324.619232	1433.446777	-383.234375	-85.609818	1453.989502	-360.448822	119.741302	1455.570801	-385.746674	161.582443	1751.241333	-487.639099	424.710205	1159.591309	-428.822327	-218.528595	1200.689331	-381.665222	371.159943	861.114746	-315.536255	-166.050751	894.506226	-388.243988	92.896523	1060.538208	555.370605	2.437151	899.353638	548.038574	199.696457
-413.864838	226.377945	961.894104	-408.805725	-43.411674	964.619080	-497.347382	236.158203	574.416687	-445.057739	-95.933533	582.289063	-496.018738	271.735077	87.114227	-508.559998	-131.201614	103.217926	-453.445587	324.625366	1433.427979	-383.181122	-85.632835	1453.971191	-360.392548	119.727577	1455.563843	-385.672577	161.563187	1751.227051	-487.590088	424.657623	1159.578369	-428.812286	-218.495346	1200.651001	-381.664337	371.063202	861.081726	-315.589325	-165.971024	894.458374	-388.202179	92.899452	1060.533813	555.485046	2.438864	899.370972	548.149780	199.665329
-413.800415	226.377365	961.877563	-408.764069	-43.399109	964.599670	-497.325989	236.143768	574.413330	-445.021912	-95.908302	582.276917	-496.028290	271.712646	87.104843	-508.586884	-131.220612	103.216560	-453.368073	324.633453	1433.410034	-383.131073	-85.623940	1453.942139	-360.322906	119.727715	1455.537354	-385.763092	161.233231	1751.062744	-487.541565	424.603668	1159.517822	-428.814056	-218.450195	1200.601440	-381.652405	370.970612	861.034912	-315.635284	-165.882278	894.398987	-388.147675	92.902550	1060.515503	555.610291	2.422310	899.387268	548.269714	199.663467
-413.722137	226.390198	961.882019	-408.652435	-43.410160	964.618896	-497.309601	236.165482	574.427673	-444.954102	-95.894676	582.301697	-496.034912	271.736694	87.114937	-508.558380	-131.199768	103.220306	-453.297760	324.654846	1433.398438	-383.069489	-85.614586	1453.924561	-360.262756	119.735168	1455.526001	-385.511780	161.553329	1751.211548	-487.495697	424.540283	1159.503784	-428.797302	-218.398544	1200.560059	-381.643219	370.838623	860.999878	-315.656952	-165.761200	894.370178	-388.060547	92.911369	1060.529053	555.793640	2.308683	899.378296	548.625793	199.123245
-413.666931	226.391907	961.874390	-408.646362	-43.403690	964.625916	-497.301727	236.150330	574.424988	-444.930725	-95.909904	582.311035	-496.029907	271.732727	87.107491	-508.541870	-131.185074	103.218163	-453.253937	324.654938	1433.393066	-383.016388	-85.614967	1453.906860	-360.196625	119.737427	1455.513428	-385.412476	161.558716	1751.222290	-487.458954	424.503448	1159.457031	-428.796021	-218.326736	1200.536865	-381.618591	370.736389	860.973694	-315.743347	-165.706940	894.317566	-388.021729	92.916702	1060.526855	555.812439	2.440240	899.400452	548.479858	199.613342
-413.622406	226.389511	961.867065	-408.613922	-43.385784	964.616699	-497.257904	236.128769	574.455139	-444.880768	-95.872231	582.304199	-496.020020	271.711243	87.104416	-508.530273	-131.175705	103.236343	-453.175476	324.677063	1433.370239	-382.948242	-85.606163	1453.892700	-360.114746	119.724976	1455.519653	-385.500183	161.210815	1751.070190	-487.419220	424.434418	1159.446777	-428.788086	-218.306763	1200.524170	-381.604553	370.618195	860.977051	-316.068176	-165.870071	894.130920	-387.981995	92.922867	1060.518311	555.907288	2.460474	899.415955	548.561707	199.633270
-413.589417	226.367126	961.837341	-408.600555	-43.398266	964.613464	-497.237305	236.132614	574.438416	-444.812256	-95.853989	582.282593	-496.017822	271.706970	87.113693	-508.494446	-131.159271	103.235954	-453.113312	324.677460	1433.349121	-382.881744	-85.611343	1453.870850	-360.055450	119.720612	1455.506958	-385.245789	161.509415	1751.219727	-487.385834	424.385742	1159.412109	-428.756989	-218.211212	1200.466797	-381.599548	370.482361	860.947693	-315.842590	-165.560486	894.192261	-387.941986	92.913620	1060.497681	555.990906	2.454238	899.426636	548.662170	199.586487
-413.555573	226.337814	961.831665	-408.541138	-43.400948	964.604065	-497.221527	236.187714	574.449280	-444.788330	-95.855133	582.279846	-496.033386	271.700195	87.130440	-508.561310	-131.165741	103.235268	-453.036255	324.679260	1433.332520	-382.800934	-85.615547	1453.852905	-360.003296	119.721802	1455.493164	-385.144470	161.495102	1751.259033	-487.372192	424.321259	1159.397095	-428.756165	-218.139969	1200.444946	-381.585144	370.361206	860.930847	-315.870087	-165.464127	894.154297	-387.884369	92.898781	1060.487549	556.057251	2.457993	899.420044	548.743469	199.594604
-413.513763	226.358307	961.818787	-408.520386	-43.407825	964.599915	-497.203766	236.178970	574.466248	-444.796021	-95.892059	582.274719	-496.032959	271.712860	87.138535	-508.512085	-131.149673	103.224350	-452.975403	324.688660	1433.320435	-382.735565	-85.606911	1453.820557	-359.929199	119.730255	1455.477417	-385.041992	161.490341	1751.257324	-487.344604	424.290161	1159.367554	-428.736847	-218.079773	1200.371948	-381.564026	370.229645	860.908081	-315.907837	-165.417160	894.100769	-387.841980	92.906990	1060.476318	556.146973	2.423098	899.438782	548.821106	199.591614
-413.472626	226.356430	961.815491	-408.489685	-43.391640	964.595398	-497.185974	236.194946	574.465637	-444.765625	-95.854530	582.269226	-496.020721	271.702148	87.137283	-508.491791	-131.153900	103.240997	-452.910156	324.707336	1433.297607	-382.655426	-85.607925	1453.803955	-359.851715	119.718758	1455.457520	-384.945435	161.492203	1751.257324	-487.328949	424.245026	1159.330200	-428.717926	-218.045242	1200.346802	-381.569580	370.123108	860.879761	-315.938690	-165.347809	894.041809	-387.800354	92.912994	1060.471069	556.238220	2.427050	899.454041	548.906494	199.563004
-413.414764	226.355942	961.804871	-408.455780	-43.377571	964.581665	-497.102325	236.133484	574.448608	-444.719421	-95.832718	582.274597	-496.025726	271.696747	87.139526	-508.515686	-131.148468	103.229225	-452.824097	324.716003	1433.284668	-382.564209	-85.606773	1453.772095	-359.797241	119.757393	1455.448242	-384.852600	161.468536	1751.254517	-487.303864	424.188324	1159.296753	-428.699188	-218.001511	1200.294556	-381.548584	370.003387	860.862000	-315.959595	-165.250092	894.000732	-387.744965	92.916809	1060.456665	556.321838	2.451076	899.436462	548.992554	199.543869
-413.382690	226.361023	961.803711	-408.440948	-43.410931	964.561096	-497.108307	236.168671	574.455139	-444.773743	-95.930710	582.262268	-496.029388	271.693115	87.136063	-508.561951	-131.166412	103.240356	-452.779205	324.738525	1433.266602	-382.477112	-85.589577	1453.754028	-359.730286	119.734467	1455.425415	-384.753113	161.465729	1751.249512	-487.298920	424.143951	1159.261475	-428.661224	-217.963943	1200.261963	-381.540771	369.876831	860.832458	-315.999939	-165.170380	893.956055	-387.707825	92.894211	1060.442627	556.388672	2.440592	899.454102	549.064819	199.540970
-413.327576	226.356247	961.797913	-408.393646	-43.405079	964.552856	-497.077057	236.167557	574.446350	-444.746399	-95.897079	582.260315	-495.983521	271.715729	87.137772	-508.554199	-131.169601	103.233917	-452.703308	324.743500	1433.266602	-382.397827	-85.595352	1453.704468	-359.657288	119.736809	1455.390137	-384.656250	161.452560	1751.248047	-487.272614	424.085144	1159.226074	-428.632629	-217.923660	1200.227417	-381.538452	369.757568	860.801575	-316.008453	-165.084641	893.896179	-387.640930	92.893509	1060.432007	556.455078	2.417238	899.468384	549.133606	199.500656
-413.268707	226.350952	961.771362	-408.318298	-43.419243	964.570801	-497.020447	236.173218	574.455139	-444.704468	-95.872711	582.266174	-495.962494	271.695984	87.106712	-508.500488	-131.153625	103.232819	-452.653900	324.735443	1433.237183	-382.322021	-85.578659	1453.692383	-359.571716	119.742165	1455.374268	-384.566254	161.424683	1751.239136	-487.257233	424.039215	1159.201172	-428.609222	-217.885498	1200.209717	-381.514130	369.632782	860.763733	-316.022034	-165.006485	893.853699	-387.574982	92.901192	1060.427612	556.541565	2.393210	899.456665	549.222168	199.480942
-413.241180	226.359985	961.776489	-408.280182	-43.432533	964.570313	-497.006927	236.174515	574.459473	-444.711456	-95.866272	582.267212	-495.976196	271.698975	87.124542	-508.534698	-131.167984	103.235374	-452.560181	324.758759	1433.228027	-382.235138	-85.553589	1453.663818	-359.515930	119.737045	1455.359375	-384.608337	161.120804	1751.098145	-487.220337	423.996521	1159.190186	-428.569122	-217.830978	1200.188965	-381.510529	369.537506	860.765198	-316.043762	-164.949966	893.797607	-387.532013	92.897972	1060.427612	556.602051	2.367394	899.468018	549.294861	199.432343
-413.186493	226.359100	961.769775	-408.258484	-43.411404	964.570435	-496.914581	236.134064	574.458374	-444.675049	-95.899315	582.275696	-495.931335	271.697723	87.148941	-508.497833	-131.155716	103.253616	-452.512482	324.763824	1433.205200	-382.454956	-85.423111	1453.367188	-359.448517	119.753609	1455.340942	-384.511658	161.115707	1751.042969	-487.182831	423.962341	1159.181030	-428.560150	-217.849960	1200.123413	-381.471130	369.449554	860.741150	-316.033447	-164.865173	893.778320	-387.481873	92.908028	1060.421387	556.664429	2.378924	899.485474	549.372375	199.426804
-413.136139	226.375107	961.769104	-408.215576	-43.417656	964.563354	-496.917175	236.208832	574.446777	-444.693268	-95.908157	582.303772	-495.967865	271.716614	87.146912	-508.515381	-131.156479	103.265663	-452.422394	324.785889	1433.210815	-382.084930	-85.535927	1453.630249	-359.389282	119.779564	1455.309082	-384.400879	161.116974	1751.049927	-487.143158	423.902161	1159.163330	-428.509613	-217.748001	1200.144897	-381.463257	369.349396	860.734680	-316.006775	-164.779144	893.759766	-387.430969	92.909882	1060.416504	556.726501	2.351047	899.494812	549.434204	199.382446
-413.085541	226.384521	961.760498	-408.226990	-43.343273	964.552856	-496.900909	236.230743	574.457520	-444.612488	-95.790451	582.278015	-495.984070	271.714203	87.122528	-508.431000	-131.136002	103.248558	-452.500153	324.666901	1433.029907	-382.002594	-85.538963	1453.602295	-359.327148	119.788918	1455.306152	-384.294403	161.103943	1751.053955	-487.125244	423.892273	1159.110352	-428.485443	-217.690826	1200.122070	-381.439545	369.268494	860.716553	-316.019623	-164.712006	893.728271	-387.400116	92.946297	1060.404419	556.771667	2.343700	899.501709	549.489197	199.359909
-413.040375	226.376465	961.753357	-408.153870	-43.405357	964.554504	-496.846954	236.199219	574.456116	-444.659119	-95.865334	582.309021	-495.967865	271.702515	87.155212	-508.495270	-131.154037	103.249023	-452.424469	324.686157	1433.036621	-381.928833	-85.519569	1453.585327	-359.253021	119.792709	1455.302856	-384.183716	161.099869	1751.058105	-487.085632	423.867645	1159.102295	-428.438995	-217.604630	1200.119385	-381.433289	369.194397	860.708191	-316.008240	-164.640854	893.680115	-387.335968	92.916595	1060.400391	556.804565	2.310096	899.497070	549.553833	199.332291
-412.987183	226.425919	961.772827	-408.139374	-43.334457	964.547913	-496.840057	236.213181	574.480774	-444.611237	-95.870674	582.295532	-495.954468	271.701630	87.168861	-508.520630	-131.165054	103.252296	-452.226013	324.805450	1433.170410	-381.862122	-85.515259	1453.559692	-359.185699	119.800858	1455.287598	-384.069977	161.081406	1751.056885	-487.021790	423.804291	1159.107666	-428.388519	-217.573105	1200.100708	-381.405579	369.126740	860.671326	-315.975555	-164.590378	893.650391	-387.294708	92.964264	1060.405273	556.858276	2.300451	899.506897	549.599854	199.332306
-412.938721	226.433975	961.759155	-408.090485	-43.330372	964.523682	-496.814545	236.237305	574.483887	-444.550049	-95.829651	582.249695	-495.956329	271.704834	87.165825	-508.476685	-131.152878	103.237183	-452.158142	324.832184	1433.171509	-381.804138	-85.501724	1453.531860	-359.127136	119.829018	1455.260864	-383.881409	161.158295	1751.103271	-486.977325	423.770264	1159.089355	-428.344482	-217.554581	1200.069092	-381.385803	369.089417	860.663330	-315.957825	-164.529526	893.614746	-387.234619	92.966721	1060.383667	556.886719	2.280662	899.505859	549.657654	199.298447
-412.865265	226.438446	961.754272	-408.020172	-43.324745	964.511353	-496.790955	236.236664	574.492676	-444.503265	-95.849731	582.262451	-495.954834	271.704590	87.165955	-508.468079	-131.160660	103.255264	-452.203583	324.728210	1432.999512	-381.708435	-85.488060	1453.521973	-359.057953	119.836151	1455.235596	-383.686188	161.313690	1751.164063	-486.922089	423.795441	1159.057007	-428.269409	-217.504974	1200.076294	-381.358429	369.033600	860.627075	-315.926880	-164.484283	893.593933	-387.156647	92.968910	1060.373535	556.942444	2.265514	899.520203	549.700745	199.266342
-412.825287	226.440613	961.752441	-407.957855	-43.352066	964.540039	-496.769623	236.206512	574.471008	-444.494385	-95.835106	582.282654	-495.930725	271.701202	87.163322	-508.436890	-131.138504	103.260834	-452.128937	324.742828	1432.977661	-381.645172	-85.486504	1453.505615	-358.995972	119.844376	1455.235718	-383.564117	161.325699	1751.170654	-486.882996	423.771484	1159.047119	-428.206390	-217.472244	1200.048828	-381.337555	368.983917	860.614624	-315.863831	-164.418671	893.561401	-387.107819	92.969070	1060.387329	556.975098	2.245809	899.520203	549.726868	199.270508
-412.783051	226.433792	961.749329	-407.912598	-43.342010	964.539307	-496.720673	236.161011	574.464294	-444.503967	-95.839325	582.287354	-495.904358	271.711273	87.150757	-508.488403	-131.142014	103.264603	-451.916443	324.878387	1433.137939	-381.578766	-85.477440	1453.490112	-358.934448	119.864143	1455.216309	-383.578552	161.029831	1751.074341	-486.821442	423.701965	1159.037109	-428.140503	-217.434311	1200.032715	-381.299072	368.962555	860.594116	-315.808746	-164.371185	893.555237	-387.058533	92.971970	1060.384033	557.021606	2.235171	899.532349	549.814514	199.238220
-412.725098	226.481827	961.763000	-407.868134	-43.342705	964.533752	-496.700165	236.172058	574.451721	-444.448517	-95.835709	582.307251	-495.908661	271.694305	87.154739	-508.425568	-131.097946	103.275467	-451.981964	324.770020	1432.979004	-381.506439	-85.478821	1453.484375	-358.864655	119.884460	1455.202881	-383.459564	161.039124	1751.076416	-486.791931	423.729553	1159.014648	-428.093933	-217.426086	1200.036743	-381.292053	368.918945	860.569031	-316.035767	-164.556671	893.405762	-387.002930	92.987373	1060.387207	557.057983	2.212518	899.546509	549.860657	199.200653
-412.673157	226.487457	961.747498	-407.820923	-43.336514	964.519348	-496.700836	236.186707	574.480957	-444.401917	-95.786591	582.278992	-495.922455	271.695801	87.156281	-508.449707	-131.104019	103.275139	-451.768768	324.898956	1433.114380	-381.442230	-85.465950	1453.458618	-358.819458	119.890030	1455.188232	-383.347534	161.043259	1751.072632	-486.738281	423.681396	1159.025391	-428.011322	-217.379486	1199.996216	-381.255981	368.881256	860.557678	-315.714081	-164.305252	893.521301	-386.947021	92.993378	1060.370728	557.066650	2.166662	899.565369	549.855713	199.170822
-412.636627	226.493546	961.756287	-407.791321	-43.322605	964.510071	-496.658234	236.150574	574.497192	-444.432404	-95.852150	582.267517	-495.900879	271.692963	87.153648	-508.505035	-131.118011	103.267349	-451.697235	324.907166	1433.131714	-381.377014	-85.445580	1453.441895	-358.729218	119.894653	1455.182007	-383.250122	161.058304	1751.024902	-486.678192	423.683807	1159.021240	-427.935974	-217.367676	1199.984741	-381.246155	368.868103	860.560608	-315.638092	-164.254211	893.504639	-386.901855	92.996498	1060.367676	557.200378	2.055888	899.560486	550.145447	198.640289
-412.602203	226.496323	961.755371	-407.767670	-43.266861	964.491699	-496.641479	236.183624	574.499634	-444.356262	-95.737549	582.260803	-495.912323	271.694397	87.156815	-508.465515	-131.099121	103.275307	-451.608398	324.929718	1433.120361	-381.280914	-85.425774	1453.426392	-358.675354	119.897270	1455.149536	-383.140259	161.070953	1751.017822	-486.629669	423.672241	1159.011475	-427.868591	-217.316666	1199.940430	-381.196198	368.863831	860.527039	-315.590637	-164.232056	893.454163	-386.860352	93.019020	1060.355225	557.142822	2.162654	899.567566	549.958984	199.127396
-412.563812	226.510025	961.747803	-407.708771	-43.266090	964.481140	-496.649506	236.206696	574.500549	-444.329742	-95.759819	582.265076	-495.919250	271.695282	87.158752	-508.453003	-131.108185	103.265938	-451.553314	324.931580	1433.112061	-381.226044	-85.431061	1453.398682	-358.608704	119.920258	1455.144897	-383.025543	161.073517	1751.013428	-486.578918	423.697571	1159.003296	-427.790100	-217.330109	1199.931519	-381.152679	368.857117	860.512207	-315.510559	-164.182755	893.459351	-386.800751	93.027016	1060.343506	557.171387	2.118825	899.600708	549.989319	199.129486
-412.495148	226.478378	961.746399	-407.629395	-43.288143	964.519287	-496.572693	236.171753	574.486023	-444.329132	-95.773178	582.270752	-495.901428	271.689728	87.161896	-508.431763	-131.085388	103.271820	-451.604004	324.836884	1432.948730	-381.137878	-85.423889	1453.412354	-358.555206	119.931488	1455.118042	-382.931061	161.085876	1751.002319	-486.544189	423.725952	1158.980103	-427.695770	-217.346817	1199.938110	-381.131073	368.868591	860.490295	-315.450134	-164.178055	893.461426	-386.733734	93.015312	1060.363281	557.208252	2.104361	899.587952	550.034241	199.111588
-412.494080	226.488190	961.731689	-407.593597	-43.276463	964.503479	-496.586853	236.234802	574.485962	-444.129150	-95.519997	582.222961	-495.898102	271.692871	87.173218	-508.319427	-131.058365	103.220528	-451.407623	324.953735	1433.091919	-381.072906	-85.402245	1453.411621	-358.469971	119.933846	1455.118530	-382.819702	161.108505	1750.997559	-486.464722	423.710724	1159.000732	-427.642975	-217.350204	1199.926392	-381.106018	368.897217	860.476013	-315.382904	-164.139587	893.452881	-386.700531	93.028900	1060.344482	557.232483	2.101980	899.591248	550.071289	199.087509
-412.444427	226.546555	961.736755	-407.562439	-43.277283	964.499634	-496.550446	236.233475	574.489441	-442.790009	-93.694794	581.879211	-495.894379	271.695526	87.168266	-507.289581	-130.734238	102.982323	-451.352814	324.956390	1433.098389	-380.989838	-85.407646	1453.401733	-358.412415	119.937431	1455.106812	-382.711975	161.117813	1750.992920	-486.411041	423.722504	1158.993896	-427.549774	-217.348373	1199.941772	-381.057526	368.917572	860.485535	-315.314850	-164.115280	893.466553	-386.650421	93.052719	1060.342773	557.309082	2.115887	899.606201	550.111145	199.093719
-412.382599	226.512909	961.742798	-407.454712	-43.293373	964.521423	-496.532166	236.229218	574.494629	-442.645599	-93.540886	581.832520	-495.902802	271.696747	87.168121	-507.193146	-130.704636	102.958572	-451.285767	324.946777	1433.092773	-380.912079	-85.408821	1453.399902	-358.350861	119.955856	1455.086548	-382.530884	161.198868	1751.089355	-486.359222	423.748260	1158.996704	-427.515594	-217.327057	1199.939331	-380.999359	368.940338	860.477539	-315.490112	-164.331253	893.331604	-386.570862	93.037483	1060.357788	557.347778	2.068580	899.622925	550.163025	199.079865
-412.348694	226.519897	961.743896	-407.398438	-43.292850	964.511047	-496.520721	236.271439	574.509155	-442.617188	-93.559006	581.838806	-495.909760	271.702148	87.198219	-507.221954	-130.715988	102.958733	-451.195404	324.970703	1433.101074	-380.850616	-85.371063	1453.415649	-358.289246	119.976227	1455.080933	-382.410522	161.257828	1751.096680	-486.298218	423.750641	1158.997314	-427.428986	-217.301453	1199.904785	-380.959015	368.960815	860.467529	-315.165680	-164.099243	893.457092	-386.519989	93.039093	1060.351807	557.364746	2.050060	899.620117	550.212341	199.037247
-412.312500	226.531937	961.735168	-407.386719	-43.235569	964.495117	-496.470093	236.229340	574.503357	-442.619507	-93.593689	581.838257	-495.886536	271.699249	87.195518	-507.239136	-130.723724	102.961929	-451.159149	324.984558	1433.079956	-380.787964	-85.353394	1453.399536	-358.225616	119.979980	1455.057007	-382.308655	161.359573	1751.083984	-486.247681	423.770447	1159.000244	-427.345612	-217.259933	1199.898071	-380.906921	369.020660	860.459473	-315.083862	-164.078751	893.458740	-386.477356	93.069580	1060.335083	557.415955	2.065057	899.628052	550.229187	199.043991
-412.249329	226.544037	961.720642	-407.333893	-43.225872	964.479492	-496.431915	236.246078	574.482605	-442.544373	-93.556213	581.845276	-495.874969	271.694305	87.202202	-507.243896	-130.713608	102.982796	-451.091278	324.984467	1433.085083	-380.716980	-85.348549	1453.406860	-358.157532	119.990601	1455.050049	-382.208496	161.378937	1751.115112	-486.203705	423.804718	1159.000732	-427.298370	-217.310974	1199.920898	-380.853485	369.075317	860.443420	-315.243195	-164.280777	893.338074	-386.412079	93.079292	1060.318237	557.569519	1.936407	899.622131	550.539978	198.472702
-412.229523	226.527328	961.701721	-407.274445	-43.236881	964.467712	-496.468719	236.316193	574.491150	-442.449036	-93.446976	581.832397	-495.927246	271.696716	87.182297	-507.188019	-130.699768	102.965805	-451.011047	324.993195	1433.095581	-380.628693	-85.348801	1453.404663	-358.094666	120.007568	1455.055176	-382.111938	161.424103	1751.112915	-486.132721	423.838287	1158.995483	-427.197784	-217.324493	1199.945313	-380.840912	369.123199	860.415466	-315.183624	-164.266708	893.330872	-386.362762	93.071625	1060.300537	557.589661	1.925881	899.629395	550.551575	198.445694
-412.164795	226.579636	961.707764	-407.235748	-43.218021	964.455200	-496.444824	236.312790	574.499268	-442.504730	-93.518478	581.838745	-495.941620	271.698608	87.181946	-507.149689	-130.676926	102.965111	-450.941132	324.992493	1433.081177	-380.558624	-85.321449	1453.404541	-358.007996	120.004204	1455.035156	-382.067871	161.303360	1751.072144	-486.089325	423.865967	1159.002930	-427.102783	-217.360672	1199.946167	-380.781036	369.176697	860.401489	-315.098907	-164.273697	893.333313	-386.303986	93.098198	1060.295776	557.648315	1.925665	899.648987	550.626221	198.418152
-412.090210	226.549133	961.704102	-407.135986	-43.247154	964.480408	-496.403412	236.290939	574.499268	-442.456787	-93.489716	581.807800	-495.885956	271.686554	87.173660	-507.138794	-130.675110	102.965233	-450.867462	324.995483	1433.072754	-380.480621	-85.322144	1453.396606	-357.956116	120.008240	1455.003174	-381.973267	161.307007	1751.066650	-486.016693	423.862610	1158.994507	-427.020874	-217.338425	1199.954590	-380.720520	369.265717	860.423706	-315.024445	-164.262375	893.337646	-386.226044	93.080826	1060.308472	557.692993	1.921901	899.671631	550.653564	198.436615
-412.047028	226.553467	961.693054	-407.102814	-43.241444	964.472290	-496.374725	236.282135	574.489746	-442.397644	-93.459770	581.827454	-495.847656	271.704926	87.201019	-507.147034	-130.672195	102.959236	-450.812286	325.007050	1433.051880	-380.408295	-85.316132	1453.375000	-357.909698	120.011559	1454.998047	-381.893616	161.338104	1751.068115	-485.965088	423.899170	1159.000366	-426.895996	-217.304657	1199.927612	-380.695892	369.329468	860.401672	-314.715729	-164.023804	893.459656	-386.174286	93.086266	1060.295654	557.725281	1.873905	899.662964	550.688782	198.438400
-412.000183	226.542206	961.693481	-407.001251	-43.259892	964.493530	-496.363159	236.287552	574.511414	-442.393219	-93.460312	581.864563	-495.882233	271.697144	87.224930	-507.131073	-130.661224	102.954933	-450.738495	325.012085	1433.072754	-380.334595	-85.298759	1453.371460	-357.837677	120.036819	1454.983032	-381.822876	161.346680	1751.060791	-485.908020	423.909332	1158.996460	-426.820862	-217.307327	1199.916260	-380.637054	369.392303	860.387939	-314.608093	-164.032654	893.462158	-386.102539	93.083565	1060.306885	557.786316	1.897237	899.669312	550.738037	198.455139
-411.945190	226.543991	961.675049	-406.954376	-43.257545	964.482971	-496.332123	236.296066	574.529297	-442.374939	-93.444473	581.859558	-495.885529	271.693146	87.220139	-507.170013	-130.673294	102.960304	-450.655396	325.025696	1433.050171	-380.264587	-85.287849	1453.372314	-357.777313	120.054283	1454.967651	-381.752380	161.364822	1751.049561	-485.856415	423.940033	1159.004272	-426.742310	-217.295700	1199.912598	-380.609283	369.462891	860.374329	-314.552460	-164.042938	893.453003	-386.039429	93.087982	1060.289429	557.775208	2.095175	899.661377	550.564026	198.995773
-411.888947	226.539780	961.668762	-406.907379	-43.249138	964.474182	-496.297302	236.266830	574.526001	-442.334717	-93.459999	581.836609	-495.834442	271.674805	87.209404	-507.172516	-130.679932	102.964920	-450.582825	325.028290	1433.044800	-380.201569	-85.278519	1453.372681	-357.722229	120.064011	1454.950806	-381.685944	161.384460	1751.057861	-485.804077	423.954712	1159.014893	-426.664032	-217.276657	1199.901489	-380.563080	369.559845	860.376709	-314.454865	-164.019333	893.463379	-385.972931	93.088669	1060.278320	557.795837	2.047135	899.671692	550.595764	199.005020
-411.834595	226.586746	961.679565	-406.848450	-43.257027	964.466919	-496.269928	236.265594	574.516113	-442.276398	-93.440475	581.861633	-495.867981	271.666595	87.209312	-507.143829	-130.665237	102.958481	-450.510284	325.050140	1433.057983	-380.120392	-85.266891	1453.355347	-357.637299	120.073448	1454.948975	-381.625793	161.390045	1751.060547	-485.747101	423.996338	1159.024292	-426.589172	-217.275101	1199.893921	-380.528839	369.615631	860.364563	-314.377502	-164.041428	893.454346	-385.916412	93.101807	1060.280151	557.877563	2.093519	899.662537	550.667175	198.997879
-411.777374	226.590469	961.670227	-406.818573	-43.199135	964.448608	-496.273865	236.299850	574.525513	-442.238129	-93.433739	581.831848	-495.894623	271.692169	87.202530	-507.146332	-130.679016	102.974998	-450.425079	325.078766	1433.061401	-380.032776	-85.246269	1453.348999	-357.567230	120.071449	1454.939941	-381.558014	161.404297	1751.055420	-485.686554	424.012756	1159.031250	-426.527557	-217.282303	1199.901123	-380.479553	369.668396	860.372375	-314.330994	-164.060379	893.447510	-385.862061	93.127472	1060.263916	557.951660	2.115337	899.666504	550.727539	199.026199
-411.751099	226.601868	961.674744	-406.781738	-43.190784	964.437073	-496.250854	236.326370	574.529541	-442.240662	-93.488106	581.864746	-495.874481	271.693604	87.211021	-507.171997	-130.690521	102.985603	-450.338928	325.073975	1433.047852	-379.978760	-85.235435	1453.353394	-357.495819	120.087852	1454.928467	-381.556122	161.337128	1751.018066	-485.638489	424.035706	1159.045532	-426.539825	-217.094040	1199.861328	-380.458313	369.728821	860.368103	-314.260651	-164.077454	893.427185	-385.818542	93.132637	1060.257568	558.025452	2.150334	899.658264	550.773376	199.039124
-411.676544	226.577332	961.663696	-406.695160	-43.197334	964.469421	-496.193268	236.305191	574.522949	-442.175507	-93.489738	581.851501	-495.850647	271.705383	87.205986	-507.170746	-130.688049	102.983704	-450.262665	325.084076	1433.034424	-379.880432	-85.217667	1453.361206	-357.428925	120.109200	1454.923096	-381.498688	161.339386	1751.020996	-485.575348	424.043182	1159.040039	-426.477722	-217.082123	1199.875610	-380.426971	369.805420	860.342224	-314.189240	-164.079239	893.421265	-385.740387	93.133850	1060.268555	558.099548	2.155538	899.667969	550.806824	199.061264
-411.621216	226.615509	961.673645	-406.667206	-43.196201	964.466980	-496.143097	236.284744	574.531555	-442.141541	-93.455460	581.834778	-495.841797	271.667145	87.218697	-507.190247	-130.700821	102.997276	-450.192291	325.116241	1433.051636	-379.834473	-85.201973	1453.355347	-357.359192	120.114723	1454.918579	-381.425995	161.342590	1751.022949	-485.523010	424.086914	1159.049194	-426.403748	-217.069733	1199.874634	-380.389404	369.865387	860.353271	-314.102661	-164.074692	893.443848	-385.692352	93.146561	1060.270874	558.181946	2.184753	899.669495	550.873047	199.068817
-411.569702	226.631271	961.657532	-406.605286	-43.196072	964.450989	-496.128448	236.308472	574.544067	-442.064789	-93.417496	581.852905	-495.871948	271.694366	87.229515	-507.128906	-130.677063	102.998009	-450.111237	325.122009	1433.042969	-379.748871	-85.199463	1453.345825	-357.284790	120.120537	1454.909790	-381.365234	161.354645	1751.021973	-485.466858	424.135345	1159.071167	-426.345306	-217.067947	1199.873535	-380.376007	369.932159	860.353699	-314.049072	-164.100555	893.436768	-385.628326	93.155495	1060.253052	558.247620	2.197089	899.654846	550.925049	199.092773
-411.531250	226.624649	961.656860	-406.555176	-43.192249	964.442871	-496.101837	236.299866	574.534058	-442.056763	-93.442070	581.822388	-495.842346	271.682495	87.217049	-507.136169	-130.677170	102.985840	-450.054932	325.118805	1433.034912	-379.688690	-85.185089	1453.348877	-357.209869	120.141098	1454.897217	-381.288879	161.360168	1751.024658	-485.404236	424.152924	1159.072998	-426.222137	-217.215240	1199.908813	-380.334381	369.988495	860.348206	-314.004944	-164.124039	893.433899	-385.572357	93.152649	1060.245850	558.312805	2.230669	899.661682	550.930237	199.100662
-411.485413	226.594879	961.625854	-406.483795	-43.206097	964.472473	-496.041962	236.269516	574.547852	-442.072784	-93.450623	581.822754	-495.815857	271.671600	87.212555	-507.168671	-130.681168	103.008781	-449.976105	325.122955	1433.023804	-379.623749	-85.187569	1453.326782	-357.134125	120.167381	1454.893677	-381.210388	161.363205	1751.023560	-485.337250	424.209106	1159.056885	-426.158508	-217.205597	1199.910889	-380.293732	370.038086	860.323364	-313.935974	-164.138885	893.449829	-385.515564	93.154968	1060.245239	558.366699	2.243197	899.665344	550.963074	199.122009
-411.435974	226.603546	961.636536	-406.447205	-43.209595	964.469604	-495.987946	236.232239	574.524353	-441.993256	-93.437401	581.828064	-495.796631	271.662048	87.220734	-507.105591	-130.658218	103.000305	-449.895844	325.145081	1433.021362	-379.541046	-85.186371	1453.354248	-357.059662	120.172058	1454.901611	-381.137512	161.383194	1751.026367	-485.266785	424.226074	1159.064087	-426.120361	-217.216965	1199.904175	-380.241486	370.077911	860.321411	-313.888000	-164.133469	893.425903	-385.466583	93.151581	1060.247803	558.425171	2.264293	899.651733	550.989929	199.125259
-411.374207	226.600006	961.626587	-406.394196	-43.201759	964.456482	-495.958466	236.246811	574.545105	-441.977203	-93.475449	581.838501	-495.796631	271.646667	87.208618	-507.125061	-130.644821	103.006676	-449.858795	325.141052	1433.001953	-379.478882	-85.146873	1453.340576	-356.989624	120.171356	1454.878296	-381.055542	161.382690	1751.032104	-485.217133	424.254120	1159.060181	-426.070557	-217.207581	1199.912598	-380.210754	370.124237	860.308289	-313.854736	-164.156937	893.418152	-385.400269	93.152023	1060.234131	558.437744	2.305646	899.666931	550.967041	199.108948
-411.327362	226.614349	961.623230	-406.371552	-43.181927	964.453674	-495.946869	236.234528	574.540466	-441.994232	-93.510117	581.829163	-495.776642	271.645081	87.238625	-507.199280	-130.661972	103.014397	-449.926788	325.046539	1432.854492	-379.421082	-85.144897	1453.337402	-356.916748	120.197395	1454.885498	-380.993164	161.386093	1751.039551	-485.178375	424.314819	1159.063477	-426.014069	-217.223892	1199.943970	-380.144348	370.184784	860.335083	-314.048584	-164.389175	893.296753	-385.356537	93.167374	1060.228882	558.490234	2.363136	899.670288	550.951904	199.151825
-411.263184	226.615143	961.637390	-406.315735	-43.166069	964.442932	-495.901276	236.243500	574.543274	-441.906799	-93.462692	581.833740	-495.783661	271.646454	87.240837	-507.118561	-130.656677	103.022423	-449.701752	325.170044	1433.001709	-379.361115	-85.124657	1453.338501	-356.857788	120.202187	1454.868896	-380.927917	161.400055	1751.037598	-485.076843	424.306641	1159.058105	-425.962219	-217.208740	1199.936646	-380.091095	370.219574	860.319336	-313.759918	-164.172867	893.420959	-385.290680	93.166191	1060.229248	558.548828	2.408787	899.686035	550.976746	199.141235
-411.202179	226.592880	961.627808	-406.240387	-43.195045	964.471069	-495.853668	236.207718	574.531921	-441.900879	-93.463097	581.837708	-495.759979	271.651886	87.202606	-507.136932	-130.639572	103.033401	-449.650665	325.182434	1432.996826	-379.287476	-85.132523	1453.338379	-356.783966	120.204086	1454.867798	-380.849304	161.409256	1751.028320	-485.024567	424.351532	1159.065918	-425.889984	-217.202637	1199.946289	-380.078156	370.240326	860.284424	-313.703369	-164.180801	893.438721	-385.223877	93.155312	1060.238647	558.551270	2.435390	899.713745	550.928894	199.156464
-411.156311	226.592850	961.616699	-406.189606	-43.194260	964.464355	-495.815491	236.210709	574.521423	-441.828735	-93.453705	581.865417	-495.759796	271.656555	87.228928	-507.132172	-130.636627	103.033257	-449.583923	325.189850	1432.994263	-379.234924	-85.143494	1453.315796	-356.710938	120.213623	1454.859131	-380.715271	161.503601	1751.079102	-484.961639	424.367523	1159.055786	-425.859955	-217.213989	1199.921509	-380.024078	370.289734	860.299500	-313.666687	-164.163940	893.420105	-385.161987	93.157928	1060.226440	558.566711	2.470376	899.716309	550.915100	199.140991
-411.111969	226.577682	961.633911	-406.149292	-43.135105	964.445374	-495.822357	236.272934	574.546570	-441.783356	-93.426582	581.804993	-495.741547	271.640167	87.243355	-507.045166	-130.610321	103.043251	-449.498138	325.199219	1432.980713	-379.157257	-85.116219	1453.320435	-356.643951	120.201103	1454.837769	-380.640503	161.516312	1751.075195	-484.894470	424.392456	1159.061646	-425.814575	-217.197220	1199.931152	-379.972107	370.305115	860.289795	-313.616211	-164.163986	893.415527	-385.112701	93.167061	1060.224121	558.681641	2.360248	899.746948	551.130310	198.554611
-410.993500	226.580750	961.654480	-406.030640	-43.171375	964.465942	-495.814941	236.274048	574.562866	-441.806671	-93.471733	581.828491	-495.773621	271.640259	87.237595	-507.088104	-130.637833	103.029510	-449.435272	325.216095	1432.989624	-379.105103	-85.103256	1453.309570	-356.579712	120.195534	1454.829956	-380.643860	161.434372	1751.025024	-484.828491	424.414673	1159.067383	-425.743927	-217.204773	1199.916748	-379.898834	370.316803	860.317261	-313.558075	-164.134460	893.431641	-385.013000	93.149971	1060.249268	558.698364	2.370506	899.748474	551.117676	198.548416
-410.943665	226.580444	961.644775	-405.966705	-43.176971	964.459717	-495.744904	236.271667	574.553589	-441.736725	-93.441460	581.842529	-495.754517	271.643463	87.262238	-507.052612	-130.623169	103.020851	-449.360413	325.195679	1432.986084	-379.055939	-85.109093	1453.299072	-356.500488	120.202148	1454.829346	-380.556702	161.459946	1751.031738	-484.774170	424.399231	1159.050903	-425.703766	-217.197922	1199.913086	-379.854828	370.352783	860.289795	-313.541748	-164.151352	893.403870	-384.942993	93.149658	1060.238037	558.580200	2.559172	899.763123	550.778992	199.168854
-410.894684	226.572815	961.644897	-405.943726	-43.176933	964.452759	-495.682922	236.266617	574.562561	-441.743927	-93.435471	581.804382	-495.744232	271.642273	87.263077	-507.098419	-130.641083	103.029327	-449.275787	325.218109	1432.989868	-378.993896	-85.102638	1453.282959	-356.429932	120.214676	1454.818970	-380.476196	161.465363	1751.026733	-484.713989	424.408844	1159.046997	-425.657318	-217.196777	1199.910889	-379.802856	370.373688	860.281494	-313.485168	-164.108932	893.406250	-384.899994	93.141220	1060.233032	558.617676	2.645030	899.771973	550.737244	199.229507
-410.852997	226.560516	961.653015	-405.912384	-43.156521	964.450989	-495.675995	236.338715	574.577026	-441.723236	-93.439209	581.797791	-495.771393	271.643738	87.251259	-507.115814	-130.651215	103.021759	-449.190552	325.220917	1432.992432	-378.949585	-85.109093	1453.279175	-356.372864	120.205788	1454.820557	-380.409271	161.488907	1750.985352	-484.652130	424.422394	1159.075317	-425.602905	-217.184555	1199.918335	-379.749329	370.393402	860.292847	-313.457336	-164.109131	893.392883	-384.858368	93.141060	1060.234985	558.573364	2.673381	899.795227	550.628418	199.274338
-410.828918	226.542999	961.619751	-405.879364	-43.161957	964.439392	-495.613068	236.353989	574.526428	-441.743713	-93.537483	581.833618	-495.770355	271.647369	87.258820	-507.137299	-130.646255	103.052803	-449.112976	325.213715	1432.989868	-378.877075	-85.109581	1453.265991	-356.302185	120.203239	1454.812500	-380.246399	161.552322	1751.064209	-484.571991	424.415771	1159.067871	-425.589600	-217.217255	1199.923340	-379.692657	370.407623	860.298157	-313.659271	-164.312332	893.252930	-384.811371	93.138527	1060.208008	558.531311	2.692501	899.794495	550.562134	199.295532
-410.779419	226.527298	961.621338	-405.818970	-43.154800	964.423096	-495.582916	236.393326	574.550903	-442.313110	-94.345360	581.989624	-495.775391	271.649658	87.294426	-507.635712	-130.799591	103.188370	-449.022064	325.225861	1432.989014	-378.818085	-85.112289	1453.263672	-356.211151	120.188538	1454.815063	-380.157654	161.574203	1751.026978	-484.502045	424.425415	1159.062744	-425.542450	-217.210037	1199.930176	-379.626068	370.390137	860.290100	-313.640961	-164.304214	893.261108	-384.756989	93.128868	1060.200806	558.644470	2.603121	899.808044	550.733887	198.689224
-410.720032	226.565033	961.633545	-405.755707	-43.127209	964.445557	-495.500061	236.356979	574.544067	-443.273743	-95.744370	582.270691	-495.765625	271.648621	87.292740	-508.395416	-131.051544	103.401459	-448.935455	325.240723	1433.009033	-378.765472	-85.122513	1453.250000	-356.143250	120.184456	1454.801636	-380.066406	161.570389	1751.032715	-484.429260	424.432770	1159.091797	-425.475830	-217.183487	1199.912354	-379.561707	370.388519	860.309937	-313.368744	-164.065796	893.359924	-384.701233	93.165413	1060.219482	558.482239	2.790071	899.812988	550.370667	199.353134
-410.676941	226.563354	961.636047	-405.735748	-43.106689	964.447998	-495.432739	236.333923	574.537048	-443.303009	-95.842781	582.309814	-495.736511	271.605164	87.268700	-508.416443	-131.075623	103.424522	-448.837402	325.251190	1433.021729	-378.719543	-85.127579	1453.257202	-356.060669	120.180473	1454.807983	-379.968628	161.564102	1751.025635	-484.348724	424.434113	1159.089722	-425.460327	-217.158081	1199.895996	-379.491730	370.397522	860.325317	-313.336700	-164.045227	893.372864	-384.656891	93.173111	1060.218872	558.413696	2.815180	899.823608	550.272949	199.382477
-410.632050	226.558548	961.658386	-405.681000	-43.093102	964.435425	-495.390961	236.304733	574.547607	-443.241943	-95.762238	582.283875	-495.732788	271.596039	87.299484	-508.356812	-131.052155	103.410645	-448.751404	325.237610	1433.029907	-378.632965	-85.138763	1453.258545	-356.000916	120.163643	1454.791626	-379.861542	161.546158	1751.036133	-484.274261	424.445862	1159.120850	-425.407745	-217.158829	1199.903076	-379.409119	370.352356	860.347290	-313.305695	-164.030746	893.371033	-384.604095	93.165939	1060.223145	558.368042	2.816351	899.836853	550.196777	199.374130
-410.586273	226.549805	961.653809	-405.638275	-43.148827	964.440430	-495.348419	236.322723	574.555054	-443.210144	-95.751633	582.269958	-495.716248	271.594025	87.302330	-508.378510	-131.068115	103.397430	-448.672729	325.240356	1433.039551	-378.539246	-85.138641	1453.282715	-355.935730	120.175606	1454.787720	-379.830353	161.461670	1750.983398	-484.191071	424.434174	1159.122192	-425.404785	-217.186661	1199.939819	-379.333893	370.358612	860.362488	-313.543640	-164.212418	893.253052	-384.547974	93.136833	1060.220459	558.320435	2.873436	899.838013	549.896667	199.645523
-410.516418	226.580231	961.658752	-405.613342	-43.119221	964.433350	-495.339355	236.354340	574.572754	-443.220154	-95.753113	582.259888	-495.714142	271.628601	87.303368	-508.394653	-131.060089	103.422935	-448.607758	325.229279	1433.048096	-378.464508	-85.134109	1453.284302	-355.859406	120.172745	1454.769287	-379.642242	161.526840	1751.027954	-484.126984	424.428741	1159.113403	-425.320831	-217.156387	1199.912964	-379.259399	370.368195	860.346497	-313.272003	-163.995804	893.386353	-384.501923	93.158562	1060.219849	558.288940	2.851317	899.851501	550.012207	199.417328
-410.488983	226.547974	961.642212	-405.584869	-43.134151	964.432617	-495.339569	236.383057	574.573425	-443.189606	-95.680946	582.293579	-495.757813	271.629242	87.313232	-508.375397	-131.038712	103.414337	-448.521515	325.219025	1433.033813	-378.386688	-85.140114	1453.271851	-355.793884	120.178032	1454.760498	-379.608795	161.439056	1750.977295	-484.038574	424.441711	1159.126221	-425.262207	-217.166336	1199.930786	-379.163910	370.323425	860.352905	-313.251221	-163.984268	893.371033	-384.456787	93.141129	1060.207031	558.225952	2.898190	899.871155	549.717590	199.646393
-410.449646	226.562820	961.641296	-405.587280	-43.126926	964.440979	-495.298920	236.375885	574.567261	-443.176605	-95.647789	582.293030	-495.721100	271.658539	87.310608	-508.320099	-131.012054	103.419899	-448.437714	325.228638	1433.037964	-378.307709	-85.129883	1453.271484	-355.733612	120.164299	1454.746582	-379.506409	161.431900	1750.981079	-483.966675	424.455444	1159.130005	-425.230743	-217.193176	1199.954590	-379.107697	370.284973	860.348206	-313.486267	-164.207855	893.229431	-384.425995	93.151993	1060.207642	558.145020	2.871872	899.876648	549.592163	199.659439
-410.399719	226.552322	961.635803	-405.519806	-43.186913	964.439941	-495.290405	236.410873	574.576782	-443.213867	-95.651833	582.309692	-495.781982	271.671844	87.321136	-508.341156	-131.010437	103.400970	-448.380035	325.213776	1433.037720	-378.228668	-85.132263	1453.269165	-355.667023	120.160400	1454.739380	-379.333069	161.495255	1751.031128	-483.879486	424.429718	1159.128296	-425.144104	-217.179733	1199.947632	-379.028107	370.273743	860.372375	-313.444244	-164.193481	893.223633	-384.366150	93.119637	1060.204102	558.185608	2.725924	899.914185	549.703674	198.883499
-410.345276	226.570557	961.660522	-405.495605	-43.178459	964.450256	-495.227264	236.354202	574.576843	-443.221069	-95.632736	582.309448	-495.693481	271.618195	87.321510	-508.351593	-131.000107	103.387703	-448.285706	325.212067	1433.081421	-378.177032	-85.154915	1453.280640	-355.600861	120.152031	1454.729492	-379.213013	161.484467	1751.034302	-483.791595	424.426849	1159.136841	-425.077576	-217.152863	1199.922485	-378.948669	370.253815	860.369751	-313.193848	-163.974228	893.331970	-384.320099	93.125229	1060.220093	558.166809	2.688833	899.942200	549.749268	198.725739
-410.303864	226.582184	961.662659	-405.452454	-43.167770	964.437073	-495.216125	236.409058	574.588196	-443.212280	-95.614403	582.319885	-495.720276	271.619843	87.327126	-508.313782	-130.996201	103.407661	-448.238708	325.213043	1433.064087	-378.101929	-85.144279	1453.267822	-355.530884	120.153893	1454.733765	-379.084656	161.460052	1751.078125	-483.727875	424.405792	1159.142700	-424.998138	-217.155060	1199.913696	-378.908813	370.193481	860.376648	-313.173370	-163.981003	893.321716	-384.270782	93.131119	1060.213013	558.095947	2.645279	899.950317	549.585449	198.693634
-410.269196	226.591904	961.649597	-405.459320	-43.163918	964.445984	-495.175629	236.366287	574.576111	-443.223480	-95.720734	582.338318	-495.714691	271.606384	87.329430	-508.379974	-131.019440	103.427551	-448.180939	325.217407	1433.052734	-378.031189	-85.153168	1453.247925	-355.492279	120.143379	1454.706299	-378.979553	161.453247	1751.062134	-483.658051	424.379486	1159.128784	-424.933899	-217.161270	1199.905518	-378.839050	370.167511	860.353333	-313.153595	-163.975433	893.281921	-384.240448	93.142410	1060.206787	558.061768	2.618835	899.970825	549.379883	198.700256
-410.216736	226.595032	961.637207	-405.384857	-43.174152	964.464233	-495.154816	236.387695	574.564697	-443.193848	-95.684921	582.315796	-495.710846	271.634216	87.327713	-508.332733	-131.022461	103.427864	-448.116333	325.201263	1433.056396	-377.975525	-85.140915	1453.249390	-355.447540	120.154579	1454.690063	-378.892761	161.450134	1751.007080	-483.599396	424.361725	1159.116455	-424.896393	-217.143677	1199.892212	-378.779816	370.166901	860.348755	-313.142456	-163.998230	893.250610	-384.180267	93.151703	1060.210327	557.999207	2.559260	899.996094	549.189636	198.612686
-410.179443	226.600830	961.641541	-405.383270	-43.163021	964.429626	-495.113159	236.381516	574.564270	-443.132172	-95.644196	582.282715	-495.696320	271.619232	87.336502	-508.331360	-131.022339	103.426208	-448.057068	325.206085	1433.045532	-377.925171	-85.144386	1453.217651	-355.382568	120.152512	1454.688721	-378.766968	161.434311	1751.043945	-483.540161	424.326111	1159.121948	-424.847748	-217.138474	1199.861816	-378.716156	370.144897	860.351807	-313.097504	-164.022064	893.235229	-384.141907	93.143311	1060.190918	557.943298	2.491992	900.027893	548.976807	198.510437
-410.139282	226.608719	961.637451	-405.322906	-43.201473	964.415161	-495.092987	236.405212	574.595032	-443.128479	-95.714043	582.310913	-495.734344	271.626434	87.331566	-508.311401	-131.022415	103.410950	-447.995270	325.204834	1433.048950	-377.853729	-85.147499	1453.233643	-355.336517	120.143524	1454.681274	-378.723877	161.348999	1750.972778	-483.479462	424.303833	1159.108521	-424.816864	-217.094986	1199.853638	-378.634186	370.139069	860.345764	-313.088928	-164.023483	893.205750	-384.093231	93.125801	1060.182007	557.878662	2.436657	900.052612	548.765808	198.436203
-410.074280	226.633392	961.657227	-405.316711	-43.139046	964.413940	-495.069977	236.380188	574.590637	-443.107086	-95.683533	582.299561	-495.711273	271.622772	87.355400	-508.284668	-130.995331	103.430534	-447.937836	325.219788	1433.080566	-377.810242	-85.158127	1453.219360	-355.288300	120.144112	1454.671753	-378.561676	161.413498	1751.020508	-483.432220	424.280365	1159.116089	-424.801941	-217.075562	1199.819336	-378.590363	370.065826	860.319946	-313.057373	-164.035980	893.183472	-384.055573	93.156876	1060.190918	557.835815	2.378622	900.068604	548.579468	198.309860
-410.060760	226.603165	961.651001	-405.290894	-43.190578	964.425903	-495.081970	236.428375	574.583984	-443.137360	-95.727386	582.317566	-495.739319	271.625061	87.341957	-508.329315	-131.011108	103.420464	-447.891205	325.219086	1433.058594	-377.761230	-85.155792	1453.219727	-355.239319	120.149765	1454.673828	-378.453796	161.544479	1751.022217	-483.361206	424.278168	1159.093750	-424.757660	-217.055008	1199.827637	-378.514923	370.060822	860.330933	-313.036041	-164.029663	893.172363	-384.027557	93.123634	1060.191650	557.669250	2.412963	900.087891	548.180786	198.920258
-410.011780	226.549652	961.623230	-405.225494	-43.221050	964.461548	-494.982849	236.347366	574.536987	-443.091583	-95.646477	582.324341	-495.689270	271.631317	87.325890	-508.269104	-130.991180	103.405266	-447.826141	325.223053	1433.044800	-377.728851	-85.173134	1453.188232	-355.188934	120.146530	1454.630981	-378.331116	161.532043	1751.030151	-483.311340	424.256378	1159.095825	-424.761444	-217.027725	1199.827026	-378.450287	370.033630	860.337219	-313.012024	-164.037170	893.146545	-383.976959	93.105919	1060.196899	557.647278	2.314346	900.117554	547.983521	198.833939
-409.971924	226.532410	961.604492	-405.190155	-43.215961	964.447876	-494.950836	236.319077	574.530334	-443.082214	-95.641037	582.319946	-495.671082	271.625122	87.317085	-508.269592	-130.991394	103.405312	-447.760101	325.210083	1433.027344	-377.677338	-85.185143	1453.197388	-355.158875	120.141708	1454.628174	-378.231384	161.546600	1751.011719	-483.257568	424.265625	1159.081299	-424.748077	-216.984894	1199.806641	-378.406891	369.982178	860.318481	-312.998962	-164.054947	893.130493	-383.931702	93.101517	1060.178833	557.641052	2.176248	900.143555	547.816406	198.623779
-409.947266	226.547531	961.609375	-405.174042	-43.219391	964.443542	-494.977081	236.386566	574.545471	-443.085114	-95.645546	582.323669	-495.700104	271.621582	87.330040	-508.260529	-130.986862	103.424301	-447.705200	325.222198	1433.018433	-377.645630	-85.191948	1453.181030	-355.099609	120.136253	1454.612427	-378.140808	161.542618	1751.003418	-483.187744	424.265839	1159.052612	-424.746277	-216.995010	1199.774170	-378.337830	369.942535	860.321960	-312.984711	-164.065201	893.125610	-383.901031	93.103348	1060.176636	557.640198	2.034842	900.173828	547.635925	198.421738
-409.886383	226.579956	961.621338	-405.170135	-43.202023	964.448975	-494.962982	236.377121	574.567078	-443.074219	-95.637711	582.340027	-495.680054	271.629028	87.329262	-508.259460	-130.983429	103.415459	-447.644714	325.216400	1432.997437	-377.616516	-85.194031	1453.178345	-355.073273	120.122124	1454.591553	-378.046082	161.549438	1751.005005	-483.136566	424.261108	1159.055298	-424.726501	-216.986359	1199.773071	-378.291107	369.905243	860.289185	-312.918640	-164.015839	893.139526	-383.862457	93.120918	1060.183960	557.650818	1.881904	900.200073	547.402710	198.234879
-409.851624	226.579407	961.636353	-405.115295	-43.238132	964.445007	-494.953827	236.394135	574.607056	-443.088348	-95.650703	582.335938	-495.688019	271.617676	87.339294	-508.251587	-130.984543	103.423683	-447.559998	325.224365	1433.010376	-377.576508	-85.189598	1453.191040	-355.023529	120.139580	1454.598267	-377.962646	161.553741	1751.013062	-483.068329	424.261139	1159.039551	-424.736420	-217.010223	1199.806030	-378.247955	369.864716	860.291138	-313.168610	-164.261215	893.020447	-383.810974	93.097450	1060.187866	557.646606	1.738510	900.229614	547.171936	197.995255
-409.812225	226.571762	961.645020	-405.086273	-43.201015	964.436462	-494.908478	236.344986	574.597351	-443.078644	-95.629250	582.338013	-495.661865	271.613800	87.335320	-508.260010	-130.983688	103.414635	-447.516724	325.213531	1432.985352	-377.545624	-85.207466	1453.197876	-354.983704	120.128510	1454.598389	-377.883331	161.557938	1751.003906	-482.996735	424.245056	1159.023438	-424.704681	-216.954391	1199.798096	-378.182831	369.834198	860.305054	-312.901154	-164.035156	893.144897	-383.767365	93.105453	1060.185791	557.670715	1.501757	900.230347	546.981079	197.777100
-409.770172	226.582306	961.645508	-405.054108	-43.181030	964.432007	-494.881256	236.331329	574.605469	-443.083191	-95.624176	582.332581	-495.671570	271.618530	87.342026	-508.262268	-130.992722	103.411942	-447.461151	325.213348	1432.983398	-377.526581	-85.203545	1453.197998	-354.929749	120.122055	1454.601685	-377.729401	161.654709	1751.046387	-482.939545	424.243561	1159.023804	-424.697937	-216.990921	1199.813477	-378.137238	369.778717	860.289917	-312.878296	-164.015732	893.182983	-383.726624	93.118149	1060.182861	557.795593	1.108093	900.259521	546.995789	196.791763
-409.703186	226.614304	961.648743	-404.996094	-43.228676	964.428650	-494.906525	236.391144	574.622131	-443.127502	-95.688835	582.359131	-495.690369	271.613861	87.333786	-508.313934	-131.002396	103.426765	-447.390320	325.218658	1432.973145	-377.483490	-85.191841	1453.221191	-354.898041	120.102371	1454.594116	-377.729004	161.576920	1751.002319	-482.886841	424.239868	1159.029663	-424.674500	-217.010376	1199.855225	-378.088379	369.717834	860.305054	-312.895233	-164.006104	893.187927	-383.668274	93.106682	1060.183960	557.806030	0.801085	900.321411	546.788330	196.443604
-409.668182	226.570358	961.631897	-404.933899	-43.263680	964.456360	-494.845581	236.343979	574.597900	-443.089569	-95.649101	582.385071	-495.666412	271.610291	87.329651	-508.292267	-130.994705	103.421150	-447.317047	325.209625	1432.958740	-377.475433	-85.195618	1453.215454	-354.853119	120.110023	1454.569336	-377.582642	161.678726	1751.026245	-482.816528	424.218201	1159.005493	-424.678589	-217.017166	1199.866089	-378.035980	369.708710	860.307800	-312.876740	-164.023071	893.226868	-383.621490	93.085655	1060.189453	557.720337	0.613010	900.340576	546.362793	196.796356
-409.639526	226.557373	961.608643	-404.903107	-43.257011	964.450806	-494.826477	236.351349	574.596069	-443.063873	-95.639542	582.369507	-495.655792	271.608795	87.330536	-508.314301	-130.997345	103.415199	-447.249451	325.236359	1432.971191	-377.452362	-85.204910	1453.230225	-354.806244	120.096283	1454.567383	-377.592285	161.614197	1750.978516	-482.770020	424.208313	1159.003906	-424.676880	-217.092346	1199.913940	-378.017700	369.675690	860.273193	-313.135468	-164.240875	893.115967	-383.586334	93.089249	1060.173706	557.744019	0.325113	900.360474	546.130188	196.499756
-409.607086	226.565704	961.618286	-404.898499	-43.245468	964.450623	-494.815002	236.371445	574.590698	-443.056915	-95.639549	582.365479	-495.689484	271.617554	87.339378	-508.349884	-131.006622	103.427261	-447.179688	325.231812	1432.960571	-377.423431	-85.214752	1453.248901	-354.774628	120.108383	1454.557739	-377.445740	161.687653	1751.057617	-482.715271	424.202759	1158.987427	-424.664703	-217.030792	1199.892578	-377.971008	369.615662	860.251709	-312.879456	-164.023972	893.260010	-383.568848	93.093201	1060.178711	557.845337	-0.161766	900.392822	546.155823	195.432190
-409.565613	226.559433	961.626221	-404.885864	-43.237415	964.454956	-494.769653	236.378632	574.591553	-443.023315	-95.637718	582.377686	-495.657013	271.613007	87.339966	-508.297821	-130.993683	103.429306	-447.131287	325.238617	1432.962646	-377.387177	-85.210449	1453.230347	-354.736816	120.081627	1454.532837	-377.384674	161.706085	1751.048706	-482.673798	424.182434	1158.986572	-424.664703	-217.064499	1199.904419	-377.916504	369.567108	860.244202	-312.881561	-164.021240	893.279358	-383.537323	93.090431	1060.183838	557.876892	-0.502590	900.463379	545.889771	194.997543
-409.531403	226.575043	961.621216	-404.831909	-43.234898	964.439819	-494.785309	236.397797	574.599243	-443.021118	-95.665939	582.354736	-495.679474	271.615997	87.341553	-508.308563	-131.001480	103.442810	-447.182068	325.144196	1432.796997	-377.344421	-85.206215	1453.230103	-354.688965	120.090454	1454.510986	-377.314087	161.715637	1751.047119	-482.636810	424.197327	1158.956177	-424.664093	-217.123627	1199.933228	-377.887573	369.518738	860.241516	-313.132019	-164.260193	893.156799	-383.489838	93.097549	1060.172974	557.921631	-0.901704	900.489319	545.685181	194.604858
-409.500092	226.552673	961.614014	-404.808411	-43.242725	964.432129	-494.717438	236.386154	574.610107	-443.011078	-95.681816	582.346802	-495.643616	271.626038	87.337341	-508.333740	-131.010254	103.448563	-447.009338	325.257294	1432.934448	-377.297546	-85.200821	1453.240845	-354.640656	120.114944	1454.512329	-377.249054	161.718246	1751.035645	-482.560211	424.159180	1158.949829	-424.644012	-217.135910	1199.941772	-377.857239	369.489685	860.225586	-313.122681	-164.276321	893.139038	-383.457306	93.081734	1060.164307	558.060120	-1.257745	900.511597	545.554749	194.219803
-409.484161	226.564972	961.625061	-404.791016	-43.247768	964.428101	-494.708099	236.424057	574.606567	-442.930115	-95.659897	582.337891	-495.681671	271.616394	87.344887	-508.281555	-130.994888	103.434143	-447.076599	325.160187	1432.754883	-377.249237	-85.198433	1453.223511	-354.595917	120.098663	1454.499390	-377.183533	161.727692	1751.022827	-482.524353	424.189819	1158.925903	-424.652405	-217.115128	1199.943359	-377.828278	369.436249	860.204285	-313.123810	-164.304855	893.131042	-383.432709	93.080109	1060.166016	558.033813	-1.559959	900.523621	545.151794	194.507614
-409.410370	226.563202	961.603394	-404.744019	-43.229012	964.412903	-494.670380	236.379242	574.583923	-442.434387	-95.050766	582.195740	-495.640259	271.622192	87.342651	-507.972351	-130.889694	103.347069	-447.011841	325.171753	1432.762451	-377.222351	-85.200912	1453.210205	-354.552917	120.103439	1454.474854	-377.126343	161.735565	1751.022461	-482.492950	424.167145	1158.907837	-424.616882	-217.063065	1199.916382	-377.796661	369.407684	860.166748	-312.855988	-164.098801	893.264038	-383.380768	93.088562	1060.149536	558.237976	-2.057284	900.552673	545.192200	193.347015
-409.411377	226.566101	961.594116	-404.722778	-43.221451	964.406738	-494.634827	236.392456	574.585205	-441.434387	-93.704956	581.906616	-495.664185	271.615540	87.361053	-507.188965	-130.635162	103.131058	-446.982208	325.169586	1432.717285	-377.185211	-85.195305	1453.220215	-354.514282	120.120132	1454.446167	-377.065613	161.771118	1750.973389	-482.442688	424.190887	1158.881836	-424.640411	-217.064682	1199.921753	-377.758850	369.365845	860.153687	-313.121735	-164.358292	893.121277	-383.367676	93.096893	1060.141113	558.328430	-2.484920	900.592896	544.996887	192.842773
-409.366943	226.583084	961.579407	-404.677155	-43.233479	964.395813	-494.631897	236.399033	574.591309	-441.629211	-94.020447	581.949768	-495.685028	271.631989	87.353195	-507.342224	-130.678635	103.173134	-446.800262	325.310059	1432.870850	-377.141754	-85.165634	1453.200317	-354.479095	120.119240	1454.438965	-377.009125	161.756134	1750.996094	-482.391174	424.133331	1158.858032	-424.626526	-217.069916	1199.910889	-377.737610	369.336487	860.116089	-313.146240	-164.419556	893.100586	-383.322418	93.100716	1060.128174	558.312561	-2.911652	900.630676	544.623718	193.100479
-409.316956	226.622391	961.591919	-404.673279	-43.219727	964.401917	-494.616455	236.406631	574.599609	-442.752411	-95.629204	582.274963	-495.659393	271.641022	87.332535	-508.274170	-130.978592	103.424812	-446.875580	325.211945	1432.701416	-377.108734	-85.188271	1453.191040	-354.447052	120.141724	1454.415771	-376.963623	161.778946	1750.953979	-482.373688	424.171448	1158.836304	-424.610229	-217.048370	1199.915771	-377.716156	369.328033	860.076172	-313.152008	-164.467682	893.073242	-383.289398	93.120819	1060.136108	558.380249	-3.467449	900.668762	544.439392	192.551056
-409.288849	226.617859	961.565430	-404.640900	-43.216583	964.382568	-494.602844	236.436295	574.606628	-442.797729	-95.755569	582.293579	-495.654144	271.640778	87.334053	-508.309357	-130.984085	103.464882	-446.732635	325.321960	1432.841675	-377.045135	-85.184662	1453.179688	-354.401917	120.145454	1454.397705	-376.907410	161.773697	1750.946899	-482.325562	424.113708	1158.820557	-424.603851	-217.027649	1199.938110	-377.670197	369.304413	860.069885	-313.170288	-164.516266	893.033386	-383.254364	93.123184	1060.111938	558.465820	-4.081152	900.744263	544.294312	191.891815
-409.282135	226.597229	961.564087	-404.625824	-43.223160	964.387878	-494.622925	236.445618	574.618652	-442.739838	-95.692711	582.299316	-495.670135	271.629669	87.343971	-508.280701	-130.981827	103.436760	-446.685913	325.345184	1432.834229	-377.018951	-85.170731	1453.183838	-354.382874	120.139145	1454.373901	-376.927460	161.699097	1750.897461	-482.281219	424.107239	1158.809082	-424.565887	-217.017761	1199.911499	-377.671570	369.269226	860.027161	-313.190887	-164.587616	892.982117	-383.237152	93.112885	1060.112427	558.650574	-4.769432	900.787964	544.393005	190.662659
-409.230164	226.588959	961.562256	-404.599701	-43.223606	964.379761	-494.566528	236.380676	574.608459	-442.682739	-95.635651	582.287109	-495.653290	271.612152	87.342636	-508.269897	-130.978226	103.431404	-446.646057	325.356415	1432.839844	-376.970245	-85.179832	1453.164673	-354.336548	120.126289	1454.383789	-376.794891	161.784576	1750.932617	-482.268860	424.092255	1158.806274	-424.540283	-217.006760	1199.908325	-377.652557	369.262878	860.019775	-313.211426	-164.627823	892.951233	-383.194580	93.104095	1060.106689	558.732910	-5.313806	900.853455	544.292542	190.064331
-409.185516	226.585785	961.559753	-404.516815	-43.233891	964.411133	-494.558624	236.372665	574.611694	-442.687378	-95.644623	582.268494	-495.639557	271.606873	87.347336	-508.255676	-130.972961	103.426682	-446.620911	325.358337	1432.835815	-376.931366	-85.158569	1453.155029	-354.312897	120.153862	1454.360352	-376.744019	161.803650	1750.929077	-482.242004	424.090057	1158.803833	-424.499939	-217.009140	1199.922974	-377.639282	369.252075	860.010620	-313.235229	-164.690262	892.936218	-383.134918	93.112816	1060.121826	558.733765	-5.697023	900.905884	543.933716	190.198502
-409.167542	226.579208	961.560181	-404.514526	-43.232758	964.417358	-494.596924	236.411011	574.606323	-442.695801	-95.720474	582.319153	-495.683716	271.616394	87.345268	-508.309540	-130.981918	103.459999	-446.593292	325.363495	1432.833984	-376.895386	-85.154846	1453.163330	-354.291718	120.159065	1454.377075	-376.699097	161.824249	1750.932129	-482.218597	424.097839	1158.790039	-424.478027	-217.011429	1199.908936	-377.628296	369.228210	860.022217	-313.234436	-164.727249	892.935791	-383.119507	93.110916	1060.123779	558.888306	-6.461644	900.958679	544.038757	188.847763
-409.140350	226.583344	961.551697	-404.483917	-43.223843	964.399902	-494.561066	236.460175	574.613525	-442.695587	-95.729874	582.325562	-495.673645	271.606110	87.350754	-508.282837	-130.986450	103.472595	-446.592743	325.366516	1432.833496	-376.845154	-85.137070	1453.172729	-354.255157	120.178558	1454.371216	-376.651855	161.829956	1750.932251	-482.224213	424.107300	1158.798706	-424.440155	-216.979431	1199.886963	-377.617188	369.225922	860.022034	-313.010345	-164.543259	893.053040	-383.085297	93.114632	1060.109619	558.849243	-6.980432	900.986694	543.806213	188.921021
-409.096161	226.591354	961.551086	-404.447845	-43.225307	964.402161	-494.532471	236.422577	574.605042	-442.639679	-95.685188	582.309387	-495.641754	271.589691	87.388016	-508.281830	-130.989395	103.485573	-446.547943	325.392090	1432.843506	-376.802795	-85.151474	1453.181519	-354.219574	120.176201	1454.389648	-376.614929	161.831787	1750.926270	-482.217163	424.096710	1158.814819	-424.424042	-217.022186	1199.909546	-377.602295	369.223419	860.044678	-313.016235	-164.590530	893.040527	-383.044769	93.118179	1060.110352	558.854553	-7.640007	901.033630	543.751160	188.282394
-409.082062	226.568054	961.557861	-404.415741	-43.218102	964.388855	-494.506073	236.427521	574.601379	-442.613220	-95.695168	582.308960	-495.659210	271.602661	87.359833	-508.287231	-131.000031	103.455338	-446.510162	325.397186	1432.864380	-376.750946	-85.120972	1453.167847	-354.200989	120.193481	1454.377441	-376.579224	161.854034	1750.929932	-482.204193	424.102875	1158.826782	-424.415161	-217.017563	1199.912842	-377.601349	369.235199	860.053894	-313.044037	-164.624100	893.041382	-383.016479	93.104706	1060.105957	559.026855	-8.392607	901.061462	543.931274	186.852554
-409.048737	226.579407	961.556641	-404.392548	-43.217739	964.389282	-494.430695	236.380829	574.614685	-442.614014	-95.732338	582.303345	-495.613312	271.555084	87.361671	-508.243286	-130.982437	103.469688	-446.606049	325.273254	1432.712036	-376.722443	-85.111923	1453.144043	-354.160370	120.170952	1454.383545	-376.530609	161.850418	1750.931152	-482.217224	424.144836	1158.809448	-424.404083	-217.022568	1199.912720	-377.589386	369.219055	860.058716	-313.039429	-164.669739	893.044373	-382.988251	93.110222	1060.105469	559.049927	-8.997001	901.071106	543.903687	186.107590
-409.040985	226.559860	961.556824	-404.355408	-43.217514	964.379272	-494.426605	236.379379	574.626404	-442.599030	-95.714264	582.266235	-495.587494	271.565735	87.357628	-508.274017	-131.001923	103.457283	-446.458252	325.393188	1432.874268	-376.677917	-85.122765	1453.145020	-354.128021	120.192192	1454.376221	-376.484589	161.842834	1750.971802	-482.191162	424.128052	1158.842773	-424.409790	-217.091141	1199.951660	-377.566864	369.228729	860.087280	-313.285553	-164.912750	892.908081	-382.955200	93.099747	1060.098022	559.003723	-9.540040	901.076172	543.733643	186.244522
-408.995544	226.552414	961.555603	-404.291321	-43.238129	964.414978	-494.472748	236.493942	574.636414	-442.599091	-95.703255	582.269348	-495.669373	271.611328	87.386314	-508.234650	-130.988312	103.449570	-446.434235	325.390778	1432.859863	-376.640869	-85.106323	1453.171875	-354.108246	120.209465	1454.378784	-376.441589	161.847809	1750.964355	-482.183777	424.138763	1158.850708	-424.384918	-217.070908	1199.945557	-377.551300	369.245667	860.079285	-313.058075	-164.713318	893.040894	-382.908569	93.100456	1060.117065	559.001160	-10.234176	901.128662	543.780090	185.637573
-408.971130	226.602325	961.555481	-404.283966	-43.179783	964.398193	-494.458588	236.489685	574.632385	-442.543030	-95.649422	582.269836	-495.650787	271.615967	87.362320	-508.277679	-130.982758	103.470642	-446.409973	325.396729	1432.857422	-376.588623	-85.106392	1453.158081	-354.055176	120.202484	1454.368652	-376.421173	161.846359	1750.965332	-482.182037	424.150391	1158.848633	-424.376190	-217.108398	1199.997681	-377.558014	369.257172	860.080078	-313.284424	-164.951096	892.930847	-382.880890	93.147301	1060.105835	558.984741	-10.969587	901.176270	543.815125	184.877487
-408.918610	226.585068	961.551086	-404.232056	-43.192276	964.433533	-494.430847	236.474182	574.629395	-442.537537	-95.642227	582.278076	-495.640228	271.612579	87.384117	-508.275665	-130.959930	103.479355	-446.377991	325.415588	1432.866455	-376.566742	-85.113335	1453.159790	-354.040558	120.207123	1454.369995	-376.384064	161.861115	1750.973145	-482.179413	424.161041	1158.836304	-424.372284	-217.130219	1200.002563	-377.565582	369.283447	860.081055	-313.292908	-164.958954	892.926697	-382.833832	93.146622	1060.122314	559.026550	-11.803141	901.224243	544.110107	183.414398
-408.887207	226.598892	961.548645	-404.178375	-43.193211	964.422363	-494.434967	236.480270	574.636414	-442.506134	-95.642365	582.304321	-495.660370	271.631805	87.376663	-508.222443	-130.943680	103.462250	-446.336060	325.416260	1432.867554	-376.529480	-85.106659	1453.156128	-354.004608	120.217545	1454.372192	-376.367401	161.868454	1750.968018	-482.151733	424.194733	1158.829224	-424.335815	-217.100861	1199.987061	-377.556915	369.322174	860.066040	-313.024719	-164.763000	893.054749	-382.784912	93.151909	1060.114014	558.945557	-12.328215	901.212341	543.936279	183.433762
-408.864624	226.575272	961.547241	-404.154968	-43.200413	964.413025	-494.378479	236.410416	574.621277	-442.511047	-95.650764	582.311157	-495.610413	271.624390	87.393379	-508.216888	-130.954330	103.467972	-446.326935	325.419434	1432.843750	-376.480835	-85.096436	1453.148926	-353.969116	120.210976	1454.360229	-376.332581	161.866440	1750.965332	-482.136047	424.211517	1158.833984	-424.312134	-217.111069	1199.979858	-377.553650	369.335938	860.067261	-312.998535	-164.777603	893.069885	-382.759552	93.133827	1060.108032	558.925171	-13.044996	901.247498	543.986084	182.795273
-408.830505	226.595718	961.539917	-404.145020	-43.198521	964.418274	-494.385712	236.421326	574.644531	-442.496185	-95.655487	582.307556	-495.599915	271.607391	87.380577	-508.254791	-130.978592	103.480507	-446.287628	325.437347	1432.843872	-376.434143	-85.091110	1453.150513	-353.947937	120.214996	1454.358398	-376.306091	161.883392	1750.976440	-482.117767	424.232574	1158.844849	-424.298157	-217.141769	1200.016968	-377.521790	369.375763	860.067871	-313.243652	-165.000061	892.925659	-382.729828	93.147408	1060.105103	558.972290	-13.981090	901.279480	544.330627	181.329437
-408.807678	226.611038	961.536621	-404.093323	-43.197800	964.402954	-494.391724	236.422791	574.648071	-442.507416	-95.678314	582.318481	-495.586823	271.570099	87.381577	-507.964355	-130.687103	103.334038	-446.281250	325.443481	1432.837891	-376.414703	-85.096252	1453.170776	-353.907349	120.230263	1454.367432	-376.359558	161.813416	1750.928101	-482.089386	424.248688	1158.848633	-424.242218	-217.117722	1199.989258	-377.542419	369.425751	860.044006	-312.993683	-164.812317	893.046875	-382.689117	93.153618	1060.094971	559.004089	-14.965592	901.294556	544.680542	180.964890
-408.802490	226.595840	961.535461	-404.095276	-43.198414	964.406982	-494.404663	236.404739	574.640198	-442.503784	-95.662582	582.281372	-495.618103	271.570251	87.373985	-508.282532	-130.964386	103.485344	-446.243164	325.427551	1432.830933	-376.380371	-85.093544	1453.165161	-353.867371	120.233437	1454.372192	-376.252319	161.892517	1750.967896	-482.080383	424.246307	1158.832031	-424.189301	-217.096710	1200.007568	-377.529175	369.490448	860.045288	-312.942383	-164.816116	893.066162	-382.681702	93.147125	1060.094971	558.835205	-15.491611	901.300903	544.580322	179.894440
-408.730682	226.639435	961.541199	-404.047455	-43.171310	964.392212	-494.431335	236.456879	574.648193	-442.485931	-95.690437	582.329773	-495.630646	271.576080	87.384537	-508.393494	-130.970963	103.540504	-446.222290	325.431549	1432.839355	-376.351868	-85.059372	1453.172729	-353.848053	120.232750	1454.368896	-376.314728	161.847839	1750.889160	-482.047913	424.262054	1158.856689	-424.170898	-217.093964	1200.013184	-377.527679	369.542023	860.034119	-312.927399	-164.817780	893.063171	-382.633514	93.172699	1060.093384	558.790222	-16.366060	901.329346	544.820251	180.168701
-408.713745	226.618073	961.542786	-403.974884	-43.206009	964.420166	-494.411194	236.459930	574.661194	-442.510101	-95.728012	582.345093	-495.626587	271.590790	87.381493	-508.563049	-130.966797	103.615181	-446.207489	325.436676	1432.838745	-376.317566	-85.069695	1453.168335	-353.816772	120.243690	1454.378052	-376.292267	161.854919	1750.887573	-482.042694	424.293457	1158.852661	-424.127686	-217.115326	1200.030518	-377.519470	369.582062	860.035034	-312.886353	-164.817459	893.065002	-382.594879	93.158913	1060.109497	558.806763	-17.326563	901.370239	545.218506	178.757019
-408.706726	226.604965	961.535706	-403.951080	-43.207016	964.415100	-494.400604	236.460892	574.680054	-442.498688	-95.724670	582.336853	-495.631104	271.591614	87.381828	-508.666840	-130.967834	103.668465	-446.166962	325.431366	1432.828613	-376.293793	-85.079018	1453.170654	-353.765839	120.233704	1454.402466	-376.255707	161.871155	1750.888916	-482.016754	424.285583	1158.874023	-424.099884	-217.090881	1200.018188	-377.503357	369.648560	860.038391	-312.825745	-164.818542	893.084167	-382.561615	93.154388	1060.098999	558.779236	-18.138594	901.410706	545.518677	177.805817
-408.661072	226.603745	961.531799	-403.905426	-43.219395	964.445984	-494.416321	236.472244	574.689026	-442.390808	-95.608330	582.345337	-495.638245	271.573273	87.379906	-507.938141	-130.650528	103.337273	-446.129028	325.430969	1432.856079	-376.266876	-85.063301	1453.173218	-353.730438	120.232918	1454.411011	-376.225403	161.888992	1750.897583	-481.999878	424.281219	1158.886963	-424.072205	-217.134003	1200.051025	-377.509827	369.711151	860.030823	-313.047302	-165.063034	892.958374	-382.526947	93.159882	1060.114990	558.644653	-18.779148	901.429749	545.571045	177.659164
-408.639832	226.586792	961.533875	-403.848022	-43.238579	964.439270	-494.338593	236.411575	574.671509	-442.385345	-95.651283	582.346069	-495.588287	271.585052	87.377571	-508.300964	-130.798218	103.508308	-446.110352	325.438202	1432.859619	-376.226166	-85.069534	1453.185547	-353.703491	120.238800	1454.417969	-376.199280	161.895172	1750.882446	-481.976776	424.299194	1158.885742	-424.040283	-217.095123	1200.028809	-377.497253	369.759033	860.034485	-312.724640	-164.823303	893.097290	-382.489624	93.141777	1060.113159	558.608887	-19.808756	901.470459	546.038025	176.201508
-408.612335	226.585663	961.537903	-403.835236	-43.217621	964.435120	-494.325958	236.406219	574.676575	-442.359680	-95.617867	582.321838	-495.564240	271.577393	87.371529	-507.949951	-130.667725	103.336823	-446.073578	325.430511	1432.849609	-376.208862	-85.063812	1453.184448	-353.673431	120.243103	1454.414795	-376.167847	161.920837	1750.882324	-481.951843	424.325958	1158.884888	-423.982971	-217.089249	1200.025024	-377.468872	369.822968	860.054688	-312.674408	-164.801575	893.113831	-382.464264	93.147659	1060.111938	558.488342	-20.679108	901.488953	546.342224	175.361969
-408.618469	226.586517	961.543518	-403.842896	-43.216034	964.440002	-494.329041	236.444824	574.669495	-442.389343	-95.682648	582.323975	-495.579437	271.579803	87.373848	-507.922058	-130.635910	103.331947	-446.048035	325.430908	1432.834473	-376.162262	-85.066788	1453.199097	-353.637329	120.252670	1454.428955	-376.138489	161.942825	1750.865967	-481.930267	424.358582	1158.919678	-423.946838	-217.093719	1200.047241	-377.477814	369.890961	860.025085	-312.616638	-164.784851	893.132935	-382.463867	93.148598	1060.115356	558.320007	-21.397554	901.466309	546.406067	175.253876
-408.633972	226.604874	961.546143	-403.886078	-43.195827	964.407898	-494.314240	236.453644	574.662842	-442.394928	-95.691048	582.317200	-495.599915	271.585999	87.382500	-507.971436	-130.662155	103.351624	-446.000458	325.432037	1432.874390	-376.130829	-85.064140	1453.214600	-353.599060	120.267677	1454.447754	-376.102570	161.956207	1750.865112	-481.900391	424.377747	1158.925171	-423.917145	-217.088058	1200.062988	-377.439606	369.936737	860.061462	-312.539642	-164.758011	893.146484	-382.481537	93.153145	1060.098022	558.305359	-22.439228	901.438232	546.992310	173.742706
-408.588989	226.626175	961.546143	-403.809326	-43.202309	964.420349	-494.288910	236.434738	574.663269	-442.364746	-95.646713	582.320313	-495.574951	271.582642	87.381088	-507.955170	-130.654160	103.342491	-445.993561	325.416321	1432.862305	-376.102081	-85.055084	1453.212158	-353.567688	120.271179	1454.448120	-376.063782	161.980942	1750.863770	-481.890839	424.399567	1158.945435	-423.875885	-217.080063	1200.070313	-377.445801	370.000763	860.041626	-312.453278	-164.758423	893.170471	-382.431458	93.167503	1060.106812	558.136597	-23.402571	901.435608	547.290649	172.863342
-408.559509	226.643997	961.545471	-403.785461	-43.207012	964.426697	-494.278442	236.415359	574.678711	-442.371979	-95.652008	582.321289	-495.572845	271.569641	87.387672	-508.004120	-130.679184	103.355156	-445.940918	325.410187	1432.862915	-376.063477	-85.050247	1453.226318	-353.525482	120.268951	1454.462402	-376.024841	162.001984	1750.855225	-481.855743	424.420868	1158.936401	-423.784271	-217.098557	1200.060791	-377.413116	370.031799	860.057983	-312.371033	-164.734039	893.199158	-382.400604	93.176048	1060.108521	557.965515	-24.131638	901.377014	547.393005	172.722443
-408.556091	226.642487	961.543945	-403.764221	-43.217762	964.415955	-494.276398	236.409500	574.674805	-442.392151	-95.676964	582.338257	-495.572144	271.574158	87.413322	-507.979706	-130.670944	103.352898	-445.899200	325.404572	1432.865845	-376.045074	-85.053726	1453.232178	-353.475159	120.258736	1454.474243	-375.975830	162.003845	1750.877319	-481.824127	424.441681	1158.940186	-423.739777	-217.133148	1200.070313	-377.371094	370.113464	860.082397	-312.287170	-164.721130	893.208374	-382.388367	93.168098	1060.102539	558.002441	-25.108232	901.372864	548.035828	171.190170
-408.551788	226.638168	961.541809	-403.738953	-43.207016	964.408142	-494.271210	236.394516	574.685486	-442.364594	-95.625046	582.336365	-495.573425	271.570007	87.386566	-507.947418	-130.659805	103.344055	-445.891022	325.402588	1432.864380	-376.011841	-85.048668	1453.230225	-353.447937	120.260323	1454.488037	-375.922333	162.023209	1750.871094	-481.784363	424.468109	1158.966553	-423.695221	-217.152084	1200.085083	-377.344330	370.147217	860.074768	-312.230774	-164.689590	893.239990	-382.374969	93.171188	1060.097778	557.813110	-25.923506	901.335144	548.180786	170.901093
-408.561371	226.644058	961.536804	-403.745789	-43.210499	964.412659	-494.277374	236.429260	574.684509	-442.364502	-95.654907	582.341125	-495.578369	271.570129	87.388756	-507.940216	-130.658997	103.339912	-445.845154	325.418640	1432.868286	-375.988464	-85.027374	1453.221313	-353.404602	120.251526	1454.490845	-375.791443	162.117264	1750.900879	-481.743622	424.493195	1158.972290	-423.607605	-217.184357	1200.072876	-377.302551	370.188934	860.067383	-312.150757	-164.672256	893.255188	-382.375610	93.176125	1060.095703	557.779114	-26.762070	901.268921	548.590698	170.122314
-408.540192	226.630707	961.522217	-403.743011	-43.209538	964.410278	-494.250580	236.422409	574.689270	-442.352631	-95.643501	582.343750	-495.595306	271.577515	87.415108	-507.912476	-130.647400	103.329666	-445.839478	325.381165	1432.862061	-375.952484	-85.035530	1453.231079	-353.359070	120.264839	1454.505493	-375.725342	162.140060	1750.881104	-481.702759	424.501617	1158.984375	-423.560974	-217.194489	1200.089111	-377.269348	370.243622	860.077576	-312.072052	-164.628418	893.255249	-382.364014	93.172768	1060.087280	557.801208	-27.768696	901.226807	549.269348	168.704514
-408.532532	226.623093	961.528992	-403.745117	-43.205925	964.413757	-494.239197	236.437729	574.666382	-442.335052	-95.678787	582.363464	-495.601105	271.575409	87.422432	-507.986908	-130.672119	103.351097	-445.801361	325.395905	1432.886963	-375.908203	-85.038727	1453.235107	-353.327393	120.249695	1454.506348	-375.744232	162.079803	1750.831055	-481.680328	424.518311	1158.995728	-423.492432	-217.205856	1200.078857	-377.250061	370.272430	860.083313	-311.985382	-164.627151	893.263794	-382.357208	93.168854	1060.091431	557.610291	-28.529188	901.165955	549.449158	168.515564
-408.517090	226.635025	961.542297	-403.724121	-43.205685	964.415710	-494.215485	236.422043	574.675598	-442.335297	-95.685051	582.336792	-495.588898	271.568665	87.395096	-508.011749	-130.680771	103.355759	-445.782623	325.403503	1432.888062	-375.880066	-85.033241	1453.225952	-353.284546	120.267326	1454.526001	-375.603943	162.171463	1750.849854	-481.628906	424.543091	1159.002319	-423.417542	-217.183304	1200.099243	-377.199951	370.315582	860.092285	-311.897705	-164.581177	893.288208	-382.339935	93.171257	1060.099365	557.635193	-29.568409	901.131897	550.329163	166.913788
-408.507965	226.634720	961.536133	-403.721710	-43.206131	964.415100	-494.195618	236.405182	574.692810	-442.274109	-95.641258	582.310852	-495.584412	271.570221	87.388710	-507.968414	-130.646530	103.341812	-445.750427	325.376343	1432.882324	-375.828186	-85.011482	1453.256104	-353.253723	120.272102	1454.536011	-375.586975	162.110168	1750.798462	-481.583038	424.530090	1159.003906	-423.361725	-217.196426	1200.083252	-377.162201	370.343079	860.102966	-311.828522	-164.548904	893.275635	-382.334381	93.172310	1060.095947	557.562195	-30.236538	901.036316	550.580688	166.699860
-408.488068	226.671692	961.545959	-403.696533	-43.209492	964.404846	-494.231995	236.457733	574.685425	-442.220917	-95.639359	582.294373	-495.605316	271.586639	87.384209	-507.868256	-130.623657	103.331726	-445.729706	325.379181	1432.907227	-375.795013	-85.026123	1453.254272	-353.213684	120.280014	1454.520752	-375.518524	162.124756	1750.767090	-481.531219	424.576691	1159.030151	-423.293976	-217.168106	1200.086548	-377.130005	370.358612	860.117615	-311.708405	-164.490234	893.312805	-382.313873	93.182083	1060.096313	557.598816	-31.000435	900.952698	551.110046	165.974457
-408.464752	226.697098	961.565979	-403.705383	-43.187645	964.410950	-494.226135	236.464493	574.719849	-441.889679	-95.173088	582.187073	-495.589050	271.581238	87.377411	-507.729492	-130.574112	103.279251	-445.707306	325.380310	1432.900269	-375.766052	-85.003326	1453.239136	-353.191650	120.290237	1454.526489	-375.342377	162.257904	1750.794312	-481.487976	424.598450	1159.050415	-423.262939	-217.237686	1200.106934	-377.094879	370.392548	860.116516	-311.913208	-164.704285	893.178040	-382.317139	93.197678	1060.112061	557.648865	-31.797371	900.851196	551.854614	164.957138
-408.503265	226.636734	961.533813	-403.718689	-43.204773	964.411865	-494.209717	236.472885	574.696594	-442.198242	-95.615044	582.308167	-495.597443	271.586182	87.405098	-507.949097	-130.656113	103.348854	-445.693298	325.367188	1432.906250	-375.719666	-85.024498	1453.224365	-353.156067	120.277954	1454.528931	-375.270050	162.298187	1750.733398	-481.447906	424.592896	1159.044312	-423.208160	-217.210434	1200.098999	-377.063019	370.403900	860.133606	-311.844696	-164.686615	893.169495	-382.334747	93.173416	1060.094238	557.683289	-32.429066	900.715637	552.437927	164.350647
-408.488770	226.670380	961.545166	-403.696594	-43.209751	964.404480	-494.224091	236.446564	574.678040	-441.828339	-95.098183	582.188782	-495.635040	271.589783	87.408302	-507.603119	-130.553177	103.270027	-445.662872	325.360992	1432.931152	-375.682465	-85.012383	1453.233643	-353.131348	120.275360	1454.518433	-375.161072	162.318130	1750.727905	-481.427185	424.603333	1159.061890	-423.144714	-217.197006	1200.081177	-377.028076	370.413666	860.149109	-311.777435	-164.668503	893.152649	-382.314453	93.181526	1060.095825	557.698669	-33.145321	900.616516	553.051514	163.681580
-408.472656	226.650116	961.533936	-403.684631	-43.195477	964.397461	-494.224213	236.467056	574.707581	-440.612030	-93.379616	581.819885	-495.559143	271.578400	87.409035	-506.628265	-130.221954	102.986969	-445.615662	325.350311	1432.926270	-375.649536	-84.998810	1453.219238	-353.120361	120.274818	1454.526855	-375.083527	162.325180	1750.710205	-481.376190	424.612091	1159.056030	-423.066650	-217.171768	1200.072998	-377.002411	370.412994	860.136047	-311.710419	-164.640564	893.142517	-382.296692	93.179893	1060.085815	557.806824	-33.740326	900.492737	553.812500	163.105545
-408.435303	226.680176	961.524902	-403.676270	-43.188251	964.393127	-494.222900	236.468643	574.716919	-441.091858	-94.019264	581.960571	-495.565857	271.581787	87.404663	-507.040619	-130.360489	103.103943	-445.612579	325.360077	1432.919678	-375.609039	-85.007790	1453.211914	-353.070374	120.288719	1454.526611	-375.070770	162.245026	1750.647949	-481.362854	424.606537	1159.059937	-422.990875	-217.156052	1200.061523	-376.978485	370.423553	860.119019	-311.649628	-164.598190	893.123535	-382.278290	93.197502	1060.080200	557.956299	-34.227833	900.336914	554.703491	162.640793
-408.433075	226.680283	961.526062	-403.656525	-43.199001	964.384399	-494.251221	236.480484	574.695251	-442.285461	-95.664131	582.290100	-495.595245	271.586853	87.404701	-507.942078	-130.655853	103.351120	-445.594971	325.358124	1432.908081	-375.566162	-84.997643	1453.237305	-353.048737	120.281464	1454.533325	-374.903076	162.309753	1750.730469	-481.326782	424.633484	1159.072388	-422.909546	-217.116913	1200.020142	-376.940704	370.403564	860.138977	-311.330872	-164.330719	893.260315	-382.265198	93.190140	1060.075928	558.029846	-34.713024	900.163696	555.503113	162.306366
-408.460876	226.650497	961.522583	-403.645355	-43.215073	964.388367	-494.253845	236.438522	574.685059	-442.347290	-95.735092	582.322266	-495.594177	271.582153	87.374886	-507.992035	-130.674301	103.367645	-445.559021	325.343872	1432.927002	-375.547394	-85.005692	1453.224365	-353.020294	120.287666	1454.531128	-374.827637	162.309433	1750.714355	-481.311737	424.614502	1159.079590	-422.860077	-217.097366	1200.022217	-376.901459	370.390717	860.145447	-311.270325	-164.283951	893.271301	-382.268188	93.173462	1060.074829	558.212158	-35.230911	900.006348	556.868530	161.149887
-408.451599	226.694519	961.526489	-403.645508	-43.211975	964.391052	-494.291534	236.703735	574.722412	-442.329071	-95.683250	582.314270	-495.639740	271.586945	87.397438	-508.011993	-130.658936	103.342712	-445.546051	325.336823	1432.923584	-375.513245	-85.016212	1453.235107	-352.975159	120.284302	1454.544800	-374.749634	162.310562	1750.704102	-481.292358	424.623138	1159.081299	-422.819672	-217.094360	1200.031494	-376.884155	370.405731	860.178345	-311.233521	-164.271072	893.260742	-382.260956	93.195595	1060.077515	558.260620	-35.523247	899.830994	557.385681	161.585785
-408.456970	226.635941	961.522156	-403.650299	-43.214439	964.393005	-494.290710	236.682678	574.732971	-442.326904	-95.684883	582.306641	-495.647888	271.592346	87.402641	-507.969574	-130.645538	103.330429	-445.526215	325.341309	1432.948486	-375.495514	-85.017960	1453.229248	-352.943542	120.271317	1454.560181	-374.687836	162.336838	1750.633545	-481.265656	424.621033	1159.084595	-422.768707	-217.060913	1200.010010	-376.828033	370.372253	860.194214	-311.177704	-164.236176	893.263306	-382.261597	93.167755	1060.075073	558.460327	-35.886177	899.639282	558.805481	160.738785
-408.466949	226.644913	961.528442	-403.630493	-43.204063	964.389160	-494.274414	236.424408	574.724060	-442.294891	-95.657455	582.302246	-495.585205	271.572266	87.408607	-507.923492	-130.624084	103.321159	-445.500183	325.328003	1432.957642	-375.454010	-85.023125	1453.217529	-352.903717	120.278908	1454.565552	-374.618774	162.328659	1750.616577	-481.254913	424.610229	1159.098877	-422.728668	-217.058548	1200.018311	-376.814423	370.365936	860.178833	-311.163818	-164.188187	893.262512	-382.254150	93.176453	1060.075684	558.512207	-35.993847	899.434509	559.358704	161.342911
-408.462830	226.630386	961.528015	-403.634521	-43.203674	964.393921	-494.271362	236.403397	574.698853	-442.309937	-95.667809	582.305725	-495.580078	271.572266	87.418846	-508.002716	-130.698486	103.356491	-445.456787	325.336975	1432.973145	-375.395386	-85.016838	1453.232788	-352.867157	120.273827	1454.573364	-374.545013	162.331604	1750.609741	-481.228333	424.576721	1159.110352	-422.696991	-217.046417	1200.016113	-376.769043	370.338318	860.196533	-311.141510	-164.152451	893.269714	-382.247131	93.170723	1060.076172	558.641235	-36.125336	899.264648	560.336670	161.365677
-408.479095	226.609451	961.531311	-403.636505	-43.206619	964.393738	-494.286102	236.394699	574.711609	-442.325745	-95.683083	582.307251	-495.564972	271.572693	87.413300	-507.936157	-130.675491	103.302620	-445.432159	325.349487	1432.987549	-375.363342	-85.013100	1453.237915	-352.823181	120.278915	1454.583740	-374.485992	162.326721	1750.608398	-481.205444	424.558228	1159.114014	-422.664124	-217.052673	1200.013428	-376.723145	370.336914	860.238892	-311.096008	-164.115814	893.286926	-382.257111	93.158852	1060.077881	558.773621	-36.145508	899.088440	561.424255	161.364136
-408.450531	226.608795	961.527893	-403.575836	-43.235359	964.419739	-494.268585	236.358963	574.691223	-442.297760	-95.644424	582.325745	-495.539581	271.569153	87.409805	-507.943604	-130.686172	103.305298	-445.398834	325.326477	1433.006592	-375.304871	-85.006927	1453.263916	-352.769012	120.281227	1454.597290	-374.395813	162.306122	1750.636841	-481.179138	424.578827	1159.139526	-422.662598	-216.973572	1200.021851	-376.714600	370.330200	860.248901	-311.063873	-164.056580	893.301758	-382.217407	93.157349	1060.090210	558.853455	-36.046455	898.909485	562.320801	161.633987
-408.451172	226.608582	961.530212	-403.574005	-43.238319	964.423706	-494.266998	236.356873	574.690308	-442.345123	-95.633179	582.346436	-495.533386	271.564301	87.382652	-507.928223	-130.666702	103.305000	-445.376984	325.329132	1433.023315	-375.256897	-85.030197	1453.283569	-352.741730	120.275269	1454.593628	-374.347687	162.324387	1750.592041	-481.139740	424.584198	1159.157349	-422.652679	-216.989929	1200.039917	-376.694336	370.286194	860.240784	-311.062195	-164.053909	893.304077	-382.214569	93.156593	1060.092773	559.128418	-36.147560	898.753967	564.155945	160.565460
-408.472961	226.566666	961.523926	-403.573853	-43.248371	964.428833	-494.293915	236.367630	574.681458	-442.379852	-95.697365	582.352661	-495.547913	271.579590	87.373878	-508.047699	-130.689102	103.341629	-445.373291	325.329224	1433.040283	-375.248016	-85.032730	1453.287842	-352.730225	120.264992	1454.599365	-374.351868	162.222031	1750.577515	-481.125916	424.578888	1159.174072	-422.616089	-217.016190	1200.051147	-376.693878	370.283508	860.280273	-311.056763	-164.019119	893.311646	-382.216797	93.136963	1060.090088	559.011963	-35.654781	898.583130	564.220703	161.935440
-408.450623	226.535904	961.532104	-403.571045	-43.241325	964.430359	-494.287750	236.340485	574.682129	-442.385956	-95.677338	582.352051	-495.551727	271.551971	87.384583	-507.990814	-130.686005	103.319687	-445.323517	325.309082	1433.062256	-375.206055	-85.035576	1453.311768	-352.666718	120.273232	1454.616699	-374.289032	162.204697	1750.575928	-481.075470	424.570099	1159.205322	-422.579132	-217.020676	1200.073242	-376.660309	370.240387	860.319580	-311.055023	-163.999924	893.338257	-382.203491	93.121216	1060.094727	558.968750	-35.129440	898.430115	564.705872	162.637924
-408.460266	226.552460	961.548401	-403.584930	-43.172215	964.417419	-494.284851	236.329544	574.680725	-442.371735	-95.655830	582.338440	-495.549774	271.562347	87.373817	-507.940430	-130.677872	103.283302	-445.289612	325.284637	1433.106201	-375.171997	-85.061127	1453.308838	-352.628876	120.257057	1454.632568	-374.227417	162.206726	1750.574219	-481.028900	424.589294	1159.231812	-422.560028	-217.023239	1200.079468	-376.660522	370.207825	860.310242	-311.041931	-163.982513	893.343872	-382.213287	93.153442	1060.096069	559.228821	-35.081593	898.350891	566.384033	161.506165
-408.427185	226.550247	961.570129	-403.562073	-43.162354	964.418030	-494.282166	236.286224	574.690918	-442.425964	-95.681183	582.327271	-495.533386	271.560608	87.369835	-508.010986	-130.686508	103.280235	-445.257507	325.266907	1433.122559	-375.117096	-85.047508	1453.333130	-352.591827	120.250526	1454.628418	-374.157196	162.201523	1750.563965	-480.990845	424.592163	1159.262207	-422.520294	-217.065872	1200.076050	-376.664276	370.202728	860.331116	-311.061249	-163.983398	893.348022	-382.188080	93.148796	1060.108154	559.378357	-34.635643	898.257996	567.197510	161.534149
-408.424530	226.550613	961.569824	-403.558594	-43.164051	964.417847	-494.327423	236.333374	574.694275	-442.339142	-95.612503	582.336243	-495.563477	271.549438	87.377541	-507.918671	-130.670044	103.276680	-445.239563	325.260864	1433.140503	-375.076111	-85.059120	1453.333984	-352.514648	120.245842	1454.651489	-374.090942	162.193893	1750.560181	-480.959320	424.583862	1159.282715	-422.479553	-217.094208	1200.106934	-376.622955	370.180450	860.340637	-311.029572	-163.957779	893.372314	-382.186737	93.148201	1060.108276	559.379761	-34.040363	898.216003	567.576660	161.937393
-408.444000	226.554642	961.571472	-403.566101	-43.168018	964.421875	-494.357666	236.346909	574.679810	-442.369965	-95.676041	582.297302	-495.559723	271.552643	87.384384	-507.913940	-130.673401	103.288071	-445.169525	325.247772	1433.177612	-375.046234	-85.080940	1453.339722	-352.474640	120.234131	1454.648071	-374.022736	162.190598	1750.552368	-480.902771	424.601257	1159.311279	-422.447144	-217.113617	1200.129028	-376.614746	370.160736	860.368530	-311.042786	-163.959091	893.382080	-382.194305	93.150200	1060.109619	559.341858	-33.311153	898.218079	567.709717	162.790634
-408.437592	226.547104	961.578674	-403.569061	-43.164509	964.425903	-494.350403	236.348404	574.693298	-442.359100	-95.660240	582.318970	-495.554962	271.565674	87.375763	-507.923218	-130.676544	103.288582	-445.117371	325.249878	1433.222290	-374.988708	-85.070969	1453.352417	-352.410126	120.231995	1454.658569	-373.955200	162.175690	1750.538574	-480.870361	424.621429	1159.343262	-422.399933	-217.158157	1200.159058	-376.600830	370.146210	860.396973	-311.032928	-163.984283	893.393738	-382.187805	93.146362	1060.114136	559.322083	-32.554150	898.257019	567.823547	163.449982
-408.455292	226.507843	961.568054	-403.573944	-43.171970	964.426514	-494.363037	236.386292	574.687683	-442.372925	-95.673851	582.350586	-495.573608	271.568329	87.378937	-507.926666	-130.670776	103.294731	-445.084930	325.237976	1433.237427	-374.936401	-85.095306	1453.365112	-352.342987	120.223221	1454.669800	-373.920197	162.101471	1750.504517	-480.831177	424.636505	1159.374023	-422.376953	-217.242661	1200.200439	-376.604126	370.133942	860.404785	-311.305511	-164.224518	893.258362	-382.196014	93.128395	1060.108276	559.548340	-32.065868	898.337830	568.665283	162.694275
-408.460846	226.506210	961.571167	-403.578705	-43.172447	964.430237	-494.355072	236.341583	574.679321	-442.346527	-95.634262	582.338867	-495.565063	271.567261	87.375069	-507.930145	-130.656982	103.327003	-445.026550	325.230682	1433.283081	-374.872955	-85.092064	1453.364380	-352.291565	120.215271	1454.676270	-373.858948	162.072800	1750.484131	-480.788513	424.655426	1159.408081	-422.303528	-217.247299	1200.178223	-376.597290	370.119995	860.445251	-311.070679	-164.062027	893.372559	-382.196045	93.127724	1060.110474	560.309387	-30.269478	897.966797	568.808350	163.878738
-408.461426	226.498520	961.586304	-403.563354	-43.179962	964.427063	-494.333862	236.268158	574.662964	-442.344391	-95.631096	582.341125	-495.554871	271.566223	87.368813	-507.938965	-130.661316	103.333359	-444.950348	325.221252	1433.316772	-374.817841	-85.105919	1453.382324	-352.224915	120.194389	1454.697144	-373.785400	162.050537	1750.481689	-480.740143	424.646332	1159.452759	-422.246948	-217.311630	1200.217651	-376.551788	370.088470	860.485657	-311.052307	-164.078522	893.388184	-382.181122	93.115021	1060.114624	559.867920	-29.682636	898.146362	568.212646	164.681351
-408.441010	226.472488	961.583496	-403.494690	-43.251766	964.466309	-494.319366	236.199585	574.667969	-442.339905	-95.608376	582.387329	-495.522308	271.548401	87.371704	-507.931732	-130.665970	103.325539	-444.908508	325.189148	1433.359619	-374.755859	-85.121986	1453.414795	-352.157013	120.157669	1454.688965	-373.723175	162.032974	1750.480103	-480.692719	424.655396	1159.479492	-422.222900	-217.349121	1200.233032	-376.553925	370.086670	860.490967	-311.049133	-164.115967	893.401794	-382.150330	93.085045	1060.135986	559.437561	-29.021418	898.290222	567.613953	165.481201
-408.445404	226.468063	961.594116	-403.534302	-43.231800	964.440674	-494.345276	236.244583	574.682800	-442.349457	-95.614403	582.356567	-495.535461	271.548981	87.376396	-507.908936	-130.673370	103.287498	-444.834503	325.187286	1433.384399	-374.704865	-85.130714	1453.428711	-352.089264	120.152390	1454.708740	-373.653534	162.007568	1750.462158	-480.652771	424.703796	1159.517212	-422.177185	-217.385437	1200.244873	-376.546173	370.077240	860.530518	-311.032166	-164.186234	893.430115	-382.157410	93.077034	1060.125000	559.079224	-28.207478	898.379578	566.920837	166.465530
-408.430176	226.491837	961.619629	-403.537109	-43.216133	964.440796	-494.359253	236.276657	574.696777	-442.361328	-95.626007	582.351379	-495.541504	271.550598	87.378281	-507.872620	-130.659302	103.277267	-444.758575	325.166809	1433.421631	-374.616211	-85.138107	1453.471069	-352.042023	120.148720	1454.715698	-373.579254	161.998734	1750.457031	-480.628113	424.692078	1159.559082	-422.139984	-217.434280	1200.294922	-376.540894	370.101318	860.548462	-311.034119	-164.249619	893.455383	-382.150848	93.085968	1060.137939	558.815735	-27.286053	898.462524	566.288025	167.308304
-408.417206	226.513794	961.620728	-403.538666	-43.213341	964.445190	-494.392761	236.570023	574.747070	-442.365356	-95.658661	582.327087	-495.571350	271.566650	87.394699	-507.888611	-130.666245	103.287018	-444.707977	325.179626	1433.440308	-374.541260	-85.165375	1453.490356	-351.981201	120.124130	1454.727051	-373.504456	161.982620	1750.450073	-480.578857	424.732391	1159.624146	-422.076233	-217.496933	1200.339233	-376.534973	370.129608	860.576599	-311.027496	-164.345093	893.477844	-382.139740	93.098244	1060.139282	558.624817	-26.290083	898.515259	565.565369	168.340179
-408.417114	226.507843	961.633850	-403.541016	-43.209946	964.449158	-494.408569	236.584503	574.750549	-442.358643	-95.659378	582.348938	-495.583344	271.568542	87.395851	-507.913177	-130.684494	103.299950	-444.652710	325.165253	1433.478882	-374.502228	-85.161179	1453.510132	-351.929169	120.108437	1454.752563	-373.435181	161.963837	1750.439941	-480.535248	424.754059	1159.658813	-422.022522	-217.553497	1200.396240	-376.514435	370.149261	860.593323	-311.022583	-164.427765	893.483582	-382.137573	93.093567	1060.147095	558.379333	-25.160343	898.519226	564.764832	169.418594
-408.446747	226.454208	961.640991	-403.515503	-43.234119	964.448975	-494.406860	236.530319	574.723267	-442.268890	-95.606461	582.359314	-495.568665	271.557922	87.425987	-507.891235	-130.670258	103.299599	-444.598877	325.141846	1433.529419	-374.438965	-85.174789	1453.549805	-351.887390	120.116913	1454.777222	-373.360046	161.957672	1750.398193	-480.454315	424.788422	1159.703125	-421.969910	-217.605499	1200.446655	-376.499725	370.172729	860.617798	-311.010040	-164.537643	893.520569	-382.127106	93.057251	1060.147461	558.187134	-24.001276	898.549683	563.985168	170.449341
-408.424133	226.483307	961.659607	-403.512756	-43.225311	964.454224	-494.372437	236.508392	574.748901	-442.294830	-95.671181	582.336487	-495.556030	271.556213	87.425117	-507.920013	-130.676270	103.326050	-444.547913	325.126251	1433.585449	-374.384003	-85.193047	1453.576172	-351.848938	120.099640	1454.793945	-373.271515	161.927628	1750.437622	-480.400696	424.821838	1159.743530	-421.915466	-217.703705	1200.496582	-376.465088	370.217896	860.652222	-310.987122	-164.664337	893.553772	-382.111267	93.069572	1060.158691	557.714233	-22.405485	898.528442	562.383606	172.539276
-408.440491	226.440720	961.662842	-403.520691	-43.227795	964.458313	-494.336090	236.272064	574.700073	-442.276093	-95.653023	582.327820	-495.522400	271.552795	87.404320	-507.898834	-130.662781	103.329437	-444.529999	325.102570	1433.613159	-374.316162	-85.201439	1453.605225	-351.806458	120.086273	1454.815308	-373.093994	161.984024	1750.465332	-480.358826	424.856354	1159.793579	-421.860077	-217.791611	1200.529785	-376.463959	370.279144	860.664307	-310.941772	-164.762314	893.581848	-382.117340	93.048386	1060.160889	556.999817	-20.490446	898.492920	559.429504	176.386459
-408.433105	226.423019	961.657715	-403.511078	-43.212730	964.451721	-494.327576	236.258087	574.695251	-442.152161	-95.526146	582.340698	-495.528351	271.548950	87.377151	-507.852875	-130.654510	103.320511	-444.633514	324.987061	1433.500000	-374.279724	-85.201584	1453.614502	-351.790710	120.055389	1454.801880	-373.014465	161.970490	1750.447021	-480.308472	424.947754	1159.820313	-421.799042	-217.861740	1200.569092	-376.418213	370.373962	860.696411	-310.911835	-164.903122	893.593079	-382.105377	93.046967	1060.154175	556.579163	-19.008739	898.401001	558.065247	178.182755
-408.421112	226.404968	961.657837	-403.471649	-43.232788	964.485962	-494.307373	236.230438	574.689209	-441.883820	-95.131874	582.248840	-495.521881	271.544708	87.379875	-507.641998	-130.584015	103.260918	-444.491608	325.065826	1433.642822	-374.232910	-85.206955	1453.606812	-351.761444	120.053856	1454.819214	-372.996826	161.865417	1750.387207	-480.242889	424.963745	1159.891235	-421.723999	-217.927277	1200.602783	-376.415222	370.442230	860.694275	-310.865784	-165.052002	893.600525	-382.087524	93.042488	1060.173096	556.252075	-17.547533	898.339050	557.055847	179.574860
-408.369507	226.394547	961.661377	-403.380249	-43.296795	964.483032	-494.303284	236.219589	574.699036	-440.602844	-93.369484	581.901428	-495.510590	271.563202	87.401505	-506.653961	-130.284241	102.959473	-444.430817	325.090027	1433.687866	-374.183197	-85.206055	1453.620239	-351.732971	120.049019	1454.822388	-372.828430	161.932755	1750.406738	-480.201111	424.990662	1159.939209	-421.650421	-217.984756	1200.613647	-376.388977	370.529144	860.644409	-310.808319	-165.170151	893.639282	-382.026428	93.006012	1060.175903	555.889282	-16.031809	898.290649	556.072205	180.979095
-408.345093	226.408646	961.680786	-403.395721	-43.238083	964.478027	-494.301910	236.218872	574.703125	-441.029907	-93.945473	581.971497	-495.524902	271.550690	87.405891	-506.934174	-130.352585	103.051537	-444.397888	325.080872	1433.717163	-374.145630	-85.226067	1453.651611	-351.705475	120.050415	1454.839233	-372.732941	161.923920	1750.394043	-480.159607	425.061737	1159.990356	-421.584045	-218.107574	1200.663330	-376.463409	370.656891	860.510986	-310.756195	-165.291199	893.640564	-382.022034	93.030350	1060.183228	555.617249	-14.426898	898.258484	555.648499	181.367081
-408.345032	226.361694	961.671936	-403.360138	-43.236412	964.461060	-494.289093	236.211990	574.697083	-442.164856	-95.562859	582.299072	-495.523621	271.551758	87.423599	-507.802795	-130.644867	103.275246	-444.362274	325.082062	1433.741943	-374.099426	-85.231216	1453.669678	-351.677338	120.044853	1454.826416	-372.650269	161.911362	1750.381592	-480.126831	425.127014	1160.016602	-421.516418	-218.236084	1200.728149	-376.492828	370.781281	860.425049	-310.958801	-165.659668	893.529236	-381.998993	93.008263	1060.169067	555.434326	-12.825262	898.239563	555.010986	182.723007
-408.336548	226.350998	961.676880	-403.348083	-43.220520	964.457092	-494.284637	236.201767	574.677185	-442.310211	-95.783798	582.343323	-495.523895	271.552155	87.423019	-507.922638	-130.685883	103.308655	-444.305573	325.065125	1433.752319	-374.056824	-85.234665	1453.686157	-351.647400	120.038734	1454.829956	-372.565552	161.904892	1750.362061	-480.077179	425.177185	1160.063110	-421.409088	-218.278580	1200.730225	-376.414551	370.856323	860.425415	-310.641144	-165.541183	893.685181	-381.984589	93.008186	1060.168579	555.176025	-11.128800	898.239624	554.232056	184.375427
-408.299591	226.345261	961.676453	-403.303345	-43.230030	964.447021	-494.254364	236.182175	574.690369	-442.244385	-95.700775	582.322815	-495.499023	271.524902	87.413071	-507.960510	-130.711212	103.309746	-444.261169	325.075653	1433.776855	-374.021301	-85.236237	1453.686035	-351.607056	120.022423	1454.816772	-372.475861	161.884857	1750.346924	-480.041046	425.206207	1160.078369	-421.343445	-218.350922	1200.744873	-376.339752	370.959229	860.476501	-310.571777	-165.710159	893.697571	-381.944580	92.997742	1060.163574	555.052002	-9.439116	898.299988	553.589233	185.933090
-408.283905	226.323715	961.676025	-403.248962	-43.255650	964.482727	-494.251373	236.185638	574.692444	-442.111328	-95.588745	582.326172	-495.529510	271.527100	87.395012	-507.828094	-130.663162	103.284332	-444.253632	325.069580	1433.781372	-374.009216	-85.236977	1453.673706	-351.587158	120.032051	1454.825684	-372.409027	161.877533	1750.320313	-479.991089	425.272461	1160.101440	-421.285828	-218.422318	1200.787476	-376.271851	371.049561	860.486389	-310.488983	-165.840469	893.710266	-381.919037	92.990425	1060.183350	555.158325	-7.991071	898.406189	553.661377	186.064758
-408.249237	226.329422	961.684326	-403.228546	-43.232559	964.476807	-494.215515	236.189697	574.703613	-442.147278	-95.649513	582.337891	-495.521576	271.525970	87.395561	-507.912079	-130.694397	103.320152	-444.194794	325.066193	1433.796997	-373.980957	-85.251587	1453.708862	-351.546112	120.024948	1454.838745	-372.340271	161.870102	1750.307495	-479.960510	425.304291	1160.123657	-421.231506	-218.490540	1200.829590	-376.187012	371.151428	860.530823	-310.424500	-165.998795	893.751160	-381.893433	92.998505	1060.185059	554.969177	-6.059279	898.505188	552.189270	189.228516
-408.258911	226.320923	961.702637	-403.260681	-43.176445	964.475220	-494.167908	236.129211	574.667419	-442.160339	-95.671173	582.335938	-495.494293	271.522491	87.390572	-507.898041	-130.695038	103.355499	-444.163116	325.065613	1433.798950	-373.923676	-85.240639	1453.731812	-351.528442	120.006531	1454.841064	-372.268280	161.864868	1750.300659	-479.887573	425.322906	1160.127808	-421.161346	-218.500015	1200.873047	-375.904266	371.193329	860.819458	-310.339996	-166.148346	893.782715	-381.905426	93.013641	1060.191406	554.918823	-4.444411	898.643250	551.429871	191.022995
-408.228027	226.276260	961.704163	-403.186249	-43.204834	964.498291	-494.119263	236.104462	574.652710	-442.183289	-95.692184	582.343018	-495.440033	271.510925	87.381699	-507.936005	-130.687622	103.367477	-444.140106	325.061523	1433.818481	-373.906342	-85.246925	1453.773438	-351.491638	120.000984	1454.875122	-372.214417	161.866226	1750.298096	-479.830872	425.347778	1160.163452	-421.119720	-218.556396	1200.918823	-375.754150	371.240234	860.946350	-310.302185	-166.296143	893.834717	-381.863403	92.988655	1060.206177	554.975952	-2.925174	898.815491	550.779602	192.669052
-408.211548	226.266052	961.704712	-403.164612	-43.191326	964.491150	-494.110443	236.123840	574.652283	-442.111420	-95.650253	582.378540	-495.463318	271.515472	87.402000	-507.932343	-130.668243	103.359612	-444.103394	325.052032	1433.849121	-373.881409	-85.246071	1453.788818	-351.460236	119.998688	1454.893555	-372.152252	161.875504	1750.290283	-479.768799	425.371796	1160.197876	-421.069183	-218.660431	1201.016602	-375.653107	371.343689	861.038940	-310.473663	-166.644974	893.754822	-381.847626	92.988060	1060.203613	555.067383	-1.488210	898.983521	550.109436	194.137650
-408.192688	226.280380	961.734009	-403.117798	-43.199680	964.489563	-494.124817	236.168381	574.687073	-442.124268	-95.677147	582.362793	-495.482605	271.516327	87.407875	-507.887085	-130.641968	103.361412	-444.065552	325.037415	1433.889038	-373.828339	-85.256241	1453.842773	-351.413605	120.003937	1454.927612	-372.107178	161.897522	1750.289551	-479.718658	425.440063	1160.247803	-421.007782	-218.693787	1201.086670	-375.625580	371.470734	861.036804	-310.409943	-166.786453	893.816162	-381.808716	92.982353	1060.216187	555.165710	-0.078776	899.137024	549.362183	195.719406
-408.203339	226.272675	961.748596	-403.118958	-43.200459	964.493958	-494.134705	236.200272	574.696106	-442.127411	-95.671028	582.379517	-495.472748	271.524292	87.441658	-507.913116	-130.661972	103.371498	-444.036041	325.029449	1433.919434	-373.773132	-85.248138	1453.898193	-351.376404	120.007706	1454.962280	-372.060730	161.935791	1750.246338	-479.665649	425.547913	1160.328735	-420.926361	-218.716507	1201.129761	-375.798370	371.702087	860.738525	-310.061310	-166.674133	894.025818	-381.812164	92.975380	1060.225098	555.492310	1.037369	899.304321	549.464966	195.659332
-408.171692	226.308655	961.784363	-403.108643	-43.167007	964.494446	-494.121704	236.266663	574.699829	-442.140503	-95.689522	582.355286	-495.464081	271.533356	87.444466	-507.884766	-130.651093	103.363701	-443.984558	325.036194	1433.983276	-373.755249	-85.261963	1453.957886	-351.330902	120.001404	1455.000000	-371.996460	161.953644	1750.282471	-479.611755	425.609924	1160.390015	-420.872070	-218.793976	1201.229004	-375.743988	371.857452	860.777344	-309.966553	-166.796188	894.120483	-381.784973	92.995583	1060.241943	555.419006	2.447534	899.335022	548.005310	198.178345
-408.149719	226.327606	961.805298	-403.054932	-43.182518	964.531494	-494.087463	236.217361	574.713196	-442.145569	-95.689392	582.374207	-495.449738	271.518097	87.449242	-507.877563	-130.644150	103.351166	-444.098206	324.931427	1433.879395	-373.699646	-85.251595	1454.021118	-351.273193	119.989388	1455.035522	-372.032623	161.898346	1750.225220	-479.549652	425.708588	1160.445801	-420.813263	-218.902054	1201.350586	-375.690582	371.971588	860.849182	-310.131927	-167.132309	894.071472	-381.757233	93.005562	1060.273315	555.643555	3.472058	899.382446	547.891907	198.373184
-408.146271	226.314957	961.818115	-403.034393	-43.188404	964.538269	-494.056488	236.180969	574.681335	-442.152313	-95.692383	582.385193	-495.429749	271.515137	87.446098	-507.828705	-130.611923	103.338997	-443.935608	325.039825	1434.103271	-373.657349	-85.240295	1454.081787	-351.242188	119.991585	1455.080322	-372.000183	161.931000	1750.236084	-479.454895	425.749786	1160.537964	-420.752106	-219.001678	1201.426514	-375.647186	372.088867	860.917053	-310.047699	-167.240158	894.165100	-381.743530	92.995712	1060.282715	555.793213	4.577785	899.404053	547.206238	199.372742
-408.163666	226.302750	961.846558	-403.042999	-43.162498	964.531860	-494.046997	236.157120	574.682373	-442.104980	-95.625763	582.418030	-495.432251	271.502380	87.453056	-507.794220	-130.599884	103.329201	-443.896118	325.024353	1434.136963	-373.618439	-85.235909	1454.136475	-351.196594	119.977791	1455.122925	-371.961639	161.955292	1750.236450	-479.366241	425.822327	1160.600220	-420.676910	-219.095779	1201.508545	-375.583344	372.163727	860.972107	-309.953461	-167.361572	894.247070	-381.757233	92.990944	1060.294067	555.757629	5.824305	899.377869	545.841675	201.513855
-408.148010	226.291275	961.842468	-403.020630	-43.133587	964.561890	-494.023865	236.159897	574.678040	-442.086548	-95.589821	582.382874	-495.405792	271.514557	87.449142	-507.800293	-130.613464	103.347198	-443.858093	325.028046	1434.188354	-373.587158	-85.227585	1454.180786	-351.162201	119.973053	1455.155762	-371.848358	162.063568	1750.268311	-479.298126	425.919586	1160.657837	-420.592682	-219.215225	1201.595093	-375.546173	372.283813	861.027039	-309.859436	-167.456512	894.334717	-381.739960	93.012749	1060.307251	555.886536	6.892883	899.309570	545.056580	202.623505
-408.148438	226.288818	961.844543	-403.001465	-43.145451	964.556396	-494.022125	236.158463	574.677307	-442.092438	-95.594246	582.377258	-495.416809	271.501373	87.452843	-507.815033	-130.604385	103.347588	-443.816589	325.028198	1434.213989	-373.539001	-85.215805	1454.226685	-351.115387	119.977448	1455.176392	-371.813721	162.085846	1750.252563	-479.227325	425.993652	1160.699951	-420.505707	-219.268036	1201.649048	-375.466919	372.411072	861.083374	-309.754791	-167.561142	894.403931	-381.725983	93.004616	1060.304443	555.966309	7.818418	899.254639	544.350769	203.618866
-408.125549	226.316284	961.854187	-402.969788	-43.135330	964.543213	-494.019897	236.176956	574.675659	-442.100433	-95.559486	582.384399	-495.420532	271.513733	87.446053	-507.810760	-130.602554	103.343475	-443.768280	325.039215	1434.238647	-373.487518	-85.206551	1454.266724	-351.067505	119.977486	1455.166016	-371.792419	162.124542	1750.234375	-479.167786	426.087067	1160.753784	-420.417755	-219.316193	1201.658203	-375.444672	372.573639	861.075745	-309.406464	-167.434357	894.592651	-381.691742	93.015984	1060.301025	555.954346	8.752213	899.242188	543.503906	204.739868
-408.123413	226.314560	961.854187	-402.957916	-43.139816	964.542053	-493.852325	235.980392	574.628113	-442.126404	-95.584618	582.385864	-495.304993	271.498840	87.429352	-507.772491	-130.587952	103.334152	-443.735168	325.053833	1434.261719	-373.438477	-85.174599	1454.283325	-351.024017	119.991302	1455.184814	-371.759979	162.162689	1750.225586	-479.092621	426.158997	1160.785645	-420.336029	-219.390228	1201.706543	-375.374329	372.691315	861.116333	-309.299316	-167.511688	894.660400	-381.685211	93.013313	1060.300537	556.006042	9.626146	899.240662	542.735840	205.880676
-408.161713	226.299957	961.860779	-402.973907	-43.101795	964.543213	-493.613953	235.694061	574.561523	-442.140289	-95.585899	582.386902	-495.136505	271.477203	87.405052	-507.777405	-130.589554	103.334549	-443.694580	325.060974	1434.295898	-373.383301	-85.176605	1454.322754	-350.984283	120.015594	1455.192017	-371.810516	162.102768	1750.185059	-479.028656	426.260284	1160.833618	-420.243683	-219.422791	1201.773071	-375.284607	372.780273	861.175598	-309.197937	-167.588638	894.712646	-381.704071	93.025452	1060.302368	555.991821	10.395462	899.266602	542.085022	206.704773
-408.168640	226.291153	961.876831	-402.974121	-43.096760	964.542969	-494.045349	236.175308	574.707642	-442.157959	-95.603241	582.405151	-495.374481	271.490051	87.441887	-508.310516	-131.046997	103.596291	-443.656738	325.062134	1434.337769	-373.327423	-85.133614	1454.356445	-350.944244	120.001572	1455.223022	-371.698975	162.206726	1750.243286	-478.961334	426.337219	1160.880615	-420.133789	-219.473129	1201.813721	-375.255280	372.942657	861.197937	-309.063324	-167.694580	894.779236	-381.710388	93.018303	1060.311035	556.183350	10.812887	899.353027	541.912170	207.158813
-408.175354	226.302017	961.892090	-402.993103	-43.083118	964.553284	-493.690216	235.779007	574.628296	-442.220398	-95.673225	582.415222	-495.135925	271.446869	87.435417	-507.873474	-130.654556	103.366211	-443.598907	325.088257	1434.383179	-373.287018	-85.132736	1454.388306	-350.906738	120.019440	1455.242310	-371.746857	162.139664	1750.194702	-478.907806	426.382446	1160.915649	-420.053223	-219.512390	1201.848633	-375.176849	373.022156	861.222839	-308.955292	-167.789154	894.832520	-381.726990	93.027634	1060.324829	556.002380	11.533141	899.428467	541.076050	208.251495
-408.191498	226.285660	961.913635	-402.990265	-43.029667	964.576965	-494.053650	236.171234	574.683838	-442.229218	-95.671806	582.420227	-495.378571	271.492126	87.459846	-507.865814	-130.633316	103.358818	-443.591187	325.093903	1434.376831	-373.234375	-85.110092	1454.405396	-350.856567	120.041046	1455.267944	-371.639771	162.226929	1750.227783	-478.839447	426.465881	1160.949463	-419.933380	-219.577667	1201.915649	-375.111725	373.150330	861.250793	-308.887421	-167.936691	894.855103	-381.736816	93.048981	1060.348145	555.618713	12.180595	899.539063	540.214844	208.348679
-408.192383	226.288803	961.902466	-402.978943	-43.036327	964.575623	-494.093475	236.220276	574.687439	-442.200928	-95.630211	582.414612	-495.397888	271.496460	87.439697	-508.269226	-130.954544	103.552895	-443.545288	325.101624	1434.390503	-373.178772	-85.085236	1454.451782	-350.821198	120.059982	1455.258179	-371.681488	162.172989	1750.166382	-478.811829	426.543610	1160.971191	-419.886597	-219.537415	1201.976318	-375.185577	373.414551	861.193542	-308.775604	-168.022003	894.892273	-381.732300	93.051765	1060.342041	555.562622	12.379070	899.634094	540.077393	208.598679
-408.178986	226.310181	961.929688	-402.978180	-43.026711	964.580811	-494.083801	236.238144	574.673706	-442.227112	-95.621338	582.392639	-495.409058	271.512207	87.431702	-508.182220	-130.898804	103.528214	-443.665985	325.018707	1434.254639	-373.134949	-85.076492	1454.477539	-350.775360	120.081131	1455.279663	-371.635620	162.203186	1750.140991	-478.769928	426.674622	1160.991455	-419.793945	-219.539337	1202.033936	-375.126892	373.558136	861.206665	-308.666901	-168.134598	894.929749	-381.722870	93.058174	1060.357788	554.964844	13.091261	899.731323	539.071228	209.109497
-408.201324	226.318649	961.943726	-403.030334	-42.964191	964.589478	-494.090485	236.245178	574.672974	-442.247498	-95.638100	582.404541	-495.405853	271.514954	87.438896	-508.175659	-130.906815	103.501289	-443.507263	325.151398	1434.429810	-373.080200	-85.035675	1454.512817	-350.730743	120.101601	1455.298706	-371.596893	162.239655	1750.133179	-478.699829	426.690582	1161.048340	-419.689056	-219.609497	1202.094727	-375.067261	373.673462	861.227356	-308.574249	-168.237549	894.977661	-381.753510	93.089485	1060.367554	554.645386	13.318055	899.801453	538.869019	208.775192
-408.204742	226.283447	961.942078	-403.008759	-42.977665	964.617432	-494.078735	236.231201	574.665405	-442.235474	-95.587166	582.414001	-495.401093	271.516083	87.456039	-508.142181	-130.893570	103.513634	-443.473755	325.164001	1434.475952	-373.030365	-85.022964	1454.565186	-350.713196	120.113434	1455.328735	-371.561279	162.262833	1750.127197	-478.644135	426.744965	1161.099365	-419.501648	-219.755569	1202.156372	-374.990845	373.777100	861.287781	-308.465942	-168.314606	895.031982	-381.758911	93.077919	1060.384033	554.182190	13.617378	899.853149	538.420593	209.030914
-408.202667	226.305374	961.994141	-403.014008	-42.980457	964.631897	-494.093689	236.257187	574.709412	-442.241425	-95.521812	582.405457	-495.406830	271.504913	87.499344	-508.105560	-130.876175	103.504669	-443.451416	325.160370	1434.537231	-372.981506	-84.991661	1454.611938	-350.668945	120.134949	1455.359375	-371.510254	162.301910	1750.136230	-478.592133	426.791962	1161.163086	-419.519867	-219.652939	1202.245239	-374.902191	373.896637	861.366760	-308.583344	-168.619720	894.956665	-381.764832	93.073059	1060.418579	553.649780	13.941600	899.811890	537.947388	209.337738
-408.246704	226.296143	962.006287	-403.044220	-42.939796	964.634033	-494.086487	236.241226	574.723206	-442.274841	-95.562225	582.427368	-495.398163	271.502899	87.499329	-508.119720	-130.874863	103.505844	-443.410461	325.178864	1434.601685	-372.917114	-84.966591	1454.673096	-350.619934	120.161194	1455.380859	-371.471252	162.335236	1750.131104	-478.539124	426.855804	1161.216431	-419.417145	-219.648544	1202.278687	-374.852631	374.038910	861.410156	-308.231323	-168.456848	895.143799	-381.787415	93.086891	1060.422241	553.186707	14.658756	899.687561	537.328125	210.283493
-408.266968	226.296158	962.011902	-403.073822	-42.928703	964.647705	-494.103607	236.259338	574.695129	-442.337006	-95.550613	582.456482	-495.398804	271.503693	87.499374	-508.142761	-130.890060	103.516960	-443.379089	325.209381	1434.648926	-372.872070	-84.945648	1454.727539	-350.612762	120.167252	1455.403320	-371.442535	162.388947	1750.131714	-478.486206	426.901276	1161.276855	-419.265442	-219.780182	1202.350098	-374.782166	374.140137	861.434204	-308.134369	-168.502670	895.212585	-381.807373	93.094666	1060.430664	552.975037	15.434156	899.524536	536.969543	210.792435
-408.310364	226.327362	962.024780	-403.114319	-42.861946	964.636658	-494.139709	236.324997	574.676575	-442.398560	-95.537758	582.425415	-495.433105	271.516815	87.469925	-508.156403	-130.887878	103.506241	-443.385345	325.226685	1434.669922	-372.820526	-84.928719	1454.767944	-350.585846	120.209145	1455.424683	-371.410278	162.436768	1750.110107	-478.435730	426.992523	1161.331665	-419.214783	-219.797165	1202.397583	-374.726898	374.238434	861.479126	-308.047882	-168.564651	895.265686	-381.841797	93.135605	1060.429810	552.248901	15.575871	899.495605	536.379150	211.028183
-408.345428	226.321884	962.015930	-403.150330	-42.857590	964.651123	-494.147949	236.352798	574.668396	-442.432556	-95.535248	582.438965	-495.413757	271.509796	87.464699	-508.200928	-130.900635	103.521606	-443.377411	325.245392	1434.718384	-372.770142	-84.906525	1454.836914	-350.561340	120.237801	1455.433960	-371.373962	162.474213	1750.097900	-478.385681	427.081696	1161.397583	-419.128998	-219.804764	1202.453613	-374.669586	374.367126	861.519043	-307.933624	-168.610840	895.341980	-381.867767	93.143578	1060.430054	551.639893	15.726301	899.300537	536.067566	210.698730
-408.336914	226.313583	962.027222	-403.113281	-42.874111	964.681580	-494.103180	236.290695	574.665466	-442.420013	-95.432823	582.466797	-495.402924	271.515076	87.461639	-508.135040	-130.879150	103.503555	-443.352539	325.257935	1434.753418	-372.722839	-84.882431	1454.893433	-350.549042	120.248276	1455.472778	-371.261108	162.605011	1750.145020	-478.328033	427.149963	1161.445313	-419.065674	-219.878494	1202.513794	-374.602631	374.451477	861.564209	-308.061890	-168.859283	895.276917	-381.859406	93.140312	1060.454346	550.621704	15.779723	899.188293	535.120789	211.453232
-408.316010	226.374069	962.076538	-403.121735	-42.805447	964.675964	-494.116119	236.313232	574.701965	-442.484650	-95.460503	582.442810	-495.412903	271.508728	87.498306	-508.127991	-130.899307	103.493698	-443.334778	325.258362	1434.825928	-372.706573	-84.860176	1454.930176	-350.538483	120.256569	1455.500854	-371.237305	162.642914	1750.148193	-478.301239	427.200195	1161.508545	-419.005615	-219.899734	1202.583374	-374.533051	374.490295	861.630188	-307.943207	-168.884384	895.331726	-381.863464	93.182358	1060.479126	549.457642	15.429557	899.262756	534.307190	211.462784
-408.344391	226.358124	962.094971	-403.112518	-42.773941	964.705444	-494.112640	236.301270	574.705933	-442.482147	-95.370247	582.427429	-495.408875	271.491516	87.512169	-508.101807	-130.898636	103.487740	-443.324738	325.288208	1434.881592	-372.675079	-84.840584	1454.960205	-350.520050	120.271606	1455.538940	-371.215820	162.671829	1750.140381	-478.264160	427.272064	1161.568481	-418.909210	-219.903168	1202.596924	-374.443817	374.546021	861.728699	-307.577057	-168.695786	895.546997	-381.880829	93.197556	1060.504883	548.621582	15.289940	899.264771	533.820496	210.861435
-408.335022	226.369507	962.128723	-403.106964	-42.762825	964.708984	-494.091431	236.311386	574.719421	-442.523529	-95.378090	582.471069	-495.388641	271.488068	87.513138	-508.155609	-130.918365	103.506958	-443.342407	325.307098	1434.919434	-372.650269	-84.816475	1455.010010	-350.491547	120.284058	1455.564331	-371.192963	162.712540	1750.142334	-478.241791	427.337494	1161.627563	-418.837708	-219.954025	1202.644775	-374.389465	374.629944	861.786011	-307.461792	-168.713943	895.612793	-381.877197	93.197487	1060.524658	547.832092	15.398924	899.246094	533.114380	210.888184
-408.397308	226.389374	962.125183	-403.152222	-42.719616	964.713074	-494.119263	236.365356	574.690613	-442.568268	-95.360947	582.470459	-495.409058	271.504395	87.508392	-508.155609	-130.899811	103.503204	-443.330109	325.340424	1434.964844	-372.651794	-84.792542	1455.036377	-350.485901	120.317276	1455.590576	-371.184113	162.740402	1750.133301	-478.201477	427.412781	1161.644531	-418.769592	-219.976395	1202.717163	-374.355438	374.736053	861.823608	-307.377930	-168.731644	895.684692	-381.926910	93.233490	1060.523804	546.999390	15.638333	899.246765	532.108337	211.681671
-408.413147	226.399399	962.125488	-403.173889	-42.712448	964.762878	-494.113312	236.405396	574.683594	-441.090302	-93.179070	582.022461	-495.398285	271.506561	87.470901	-507.065979	-130.533630	103.175606	-443.337524	325.347778	1434.988770	-372.638336	-84.775955	1455.096680	-350.478302	120.367401	1455.612305	-371.177856	162.789368	1750.085205	-478.186523	427.494965	1161.683838	-418.709930	-219.977890	1202.772705	-374.303223	374.820496	861.858521	-307.269501	-168.745682	895.741760	-381.960449	93.259178	1060.552246	546.266174	15.822772	899.218811	531.390259	211.947189
-408.454865	226.409698	962.123047	-403.245728	-42.649147	964.725403	-494.142212	236.425369	574.656799	-440.981567	-93.010338	582.004700	-495.447479	271.517242	87.478600	-506.972046	-130.500595	103.139107	-443.333374	325.384583	1435.009644	-372.619080	-84.737709	1455.134766	-350.477509	120.395500	1455.623535	-371.149628	162.803879	1750.112427	-478.166412	427.573364	1161.710083	-418.643402	-220.021927	1202.803223	-374.256104	374.917236	861.887329	-307.172943	-168.748291	895.793762	-382.001770	93.281204	1060.528687	545.560242	15.945317	899.240112	530.777466	212.150864
-408.479126	226.419754	962.143616	-403.249969	-42.644081	964.721375	-494.133270	236.430191	574.662964	-441.040710	-93.088562	581.995056	-495.437531	271.518433	87.454979	-507.000610	-130.516632	103.131020	-443.300415	325.420624	1435.052979	-372.581177	-84.709503	1455.148926	-350.464569	120.420280	1455.643311	-371.139069	162.823608	1750.107178	-478.145660	427.606171	1161.756226	-418.555756	-220.021088	1202.865356	-374.174896	374.971405	861.946655	-307.066681	-168.758682	895.857910	-382.020569	93.281548	1060.538208	545.205505	15.696092	899.462402	531.330688	210.311310
-408.501343	226.407776	962.146851	-403.271912	-42.604149	964.703796	-494.155121	236.426132	574.669861	-441.043457	-93.031509	581.941711	-495.441895	271.502197	87.468407	-506.962311	-130.508438	103.124123	-443.300446	325.429443	1435.072388	-372.589417	-84.692436	1455.179565	-350.451416	120.438316	1455.654541	-371.130676	162.846237	1750.107666	-478.128479	427.657745	1161.767578	-418.474152	-220.058411	1202.885498	-374.104218	374.998199	862.005249	-306.940948	-168.736252	895.903259	-382.040192	93.288361	1060.530518	544.411926	15.858440	899.816345	530.489136	210.777130
-408.493378	226.399780	962.152954	-403.259216	-42.603134	964.698364	-494.038330	236.285446	574.648560	-442.551819	-95.113884	582.386292	-495.343658	271.481049	87.510704	-508.103027	-130.889053	103.432190	-443.298004	325.456299	1435.080078	-372.555939	-84.650436	1455.197510	-350.459259	120.457535	1455.667358	-371.128815	162.868271	1750.095581	-478.102386	427.719757	1161.784546	-418.420319	-220.029205	1202.921875	-374.034149	375.055237	862.048340	-306.839508	-168.736633	895.972656	-382.034821	93.281067	1060.532104	543.752930	16.244829	899.736572	529.783447	211.772430
-408.468292	226.461624	962.193115	-403.231964	-42.557381	964.729553	-494.167511	236.469162	574.715515	-442.714203	-95.349731	582.440125	-495.426178	271.508820	87.512901	-508.222656	-130.906784	103.482849	-443.305481	325.492920	1435.116699	-372.546539	-84.612923	1455.231201	-350.426544	120.502922	1455.686890	-371.117065	162.913925	1750.093628	-478.100006	427.769318	1161.803711	-418.348511	-220.047256	1202.968262	-373.994263	375.153687	862.071838	-306.748260	-168.743576	896.021301	-382.023621	93.331505	1060.571533	543.203064	16.415150	899.940613	529.391357	211.903152
-408.494904	226.450333	962.192200	-403.261902	-42.566441	964.743713	-494.601624	236.979462	574.807190	-442.647919	-95.246735	582.446289	-495.716248	271.570831	87.544586	-508.203644	-130.879898	103.476044	-443.312561	325.505676	1435.135864	-372.535095	-84.590469	1455.298950	-350.445953	120.532166	1455.705200	-371.124939	162.950043	1750.089844	-478.088715	427.814453	1161.840698	-418.302643	-220.014496	1203.008057	-373.979980	375.245911	862.110840	-306.663605	-168.774765	896.106079	-382.060425	93.326340	1060.580200	542.714661	16.465050	900.112671	529.199280	211.495865
-408.483551	226.462738	962.211609	-403.259033	-42.561977	964.787354	-494.081238	236.374039	574.641418	-442.684265	-95.266106	582.496460	-495.346893	271.534973	87.484322	-508.216187	-130.870483	103.494530	-443.350494	325.522278	1435.137451	-372.535461	-84.543724	1455.322266	-350.448303	120.562729	1455.724976	-371.206665	162.902069	1750.037964	-477.986237	427.662537	1161.757324	-418.249969	-220.030518	1203.065674	-372.940826	374.853729	863.243225	-306.580322	-168.773239	896.164734	-382.065857	93.342499	1060.614746	542.161926	16.565794	900.210999	528.807983	211.558044
-408.499878	226.480759	962.222839	-403.277527	-42.551594	964.797729	-494.092773	236.422287	574.645569	-442.701752	-95.252312	582.511719	-495.378815	271.534119	87.462273	-508.172607	-130.857742	103.506920	-443.350250	325.544861	1435.156616	-372.534302	-84.516418	1455.377686	-350.465332	120.603279	1455.757324	-371.129578	163.031860	1750.084106	-477.966064	427.731903	1161.791382	-418.222107	-220.077438	1203.170410	-372.880615	374.927917	863.306152	-306.768585	-169.003571	896.105164	-382.088440	93.356087	1060.626709	541.665344	16.615768	900.215210	528.437927	211.637711
-408.549683	226.469070	962.237671	-403.329468	-42.499561	964.791748	-494.080536	236.436829	574.638000	-442.709320	-95.253250	582.501831	-495.366119	271.542664	87.471298	-508.181274	-130.860901	103.508392	-443.355957	325.578552	1435.216797	-372.544739	-84.487762	1455.446045	-350.453430	120.627548	1455.811768	-371.141541	163.084534	1750.082275	-478.060394	427.977203	1161.934937	-418.176422	-220.062363	1203.228149	-373.920380	375.523224	862.114441	-306.716125	-169.006668	896.168640	-382.134888	93.368965	1060.630249	541.350647	16.590246	900.033264	528.023987	212.248108
-408.535217	226.499268	962.272705	-403.334320	-42.475471	964.797485	-494.080658	236.424973	574.650940	-442.705505	-95.155037	582.481689	-495.379395	271.535645	87.486404	-508.153442	-130.861282	103.480476	-443.375671	325.579926	1435.247925	-372.512115	-84.444275	1455.489502	-350.484344	120.641426	1455.841919	-371.227386	163.038132	1750.036865	-477.927185	427.825500	1161.895020	-418.143707	-220.064728	1203.283447	-372.879303	375.082245	863.346375	-306.659271	-169.025116	896.210999	-382.140259	93.383614	1060.653320	541.150330	16.614117	899.992859	527.789612	212.268997
-408.551086	226.522446	962.281677	-403.360931	-42.425846	964.794861	-494.072937	236.420486	574.652161	-442.742065	-95.140060	582.456665	-495.391571	271.542114	87.512383	-508.130005	-130.853348	103.474075	-443.387817	325.603973	1435.299072	-372.539001	-84.422340	1455.508301	-350.484070	120.696365	1455.868896	-371.247589	163.096191	1750.027832	-477.905579	427.876984	1161.934326	-418.087860	-220.094635	1203.319824	-372.795654	375.137360	863.433350	-306.599915	-169.019043	896.261597	-382.157135	93.415070	1060.655396	541.103088	16.683214	899.873596	527.605774	212.261108
-408.578308	226.552017	962.283813	-403.356537	-42.429016	964.786194	-494.062317	236.480927	574.642273	-442.729980	-95.104897	582.453918	-495.346283	271.544373	87.484314	-508.128754	-130.857864	103.447227	-443.437592	325.644836	1435.299805	-372.554993	-84.380844	1455.545166	-350.513489	120.702324	1455.882324	-371.266174	163.146210	1750.004883	-477.899536	427.932678	1161.947510	-418.051331	-220.036667	1203.341431	-372.779022	375.224518	863.457825	-306.309937	-168.815720	896.423645	-382.181030	93.426804	1060.655273	541.097168	16.712090	899.703064	527.465515	212.198227
-408.578094	226.561340	962.283325	-403.371765	-42.382462	964.818115	-494.062378	236.504303	574.623474	-442.781982	-95.143501	582.469849	-495.343262	271.543488	87.485229	-508.148834	-130.854553	103.443153	-443.456970	325.662872	1435.321899	-372.562805	-84.346054	1455.579590	-350.511810	120.744118	1455.894531	-371.278992	163.213821	1749.987793	-477.896790	428.000031	1161.982666	-418.029724	-220.119812	1203.394653	-372.779877	375.328400	863.466980	-306.513702	-169.048859	896.349670	-382.205078	93.464958	1060.674927	541.251465	16.671759	899.528931	527.403198	212.173523
-408.586517	226.583221	962.284546	-403.381836	-42.315002	964.800903	-494.069885	236.526016	574.618469	-442.776337	-95.132484	582.464478	-495.366455	271.555389	87.452614	-508.178223	-130.863434	103.460350	-443.487793	325.683777	1435.322266	-372.588623	-84.324188	1455.596069	-350.512512	120.783615	1455.908936	-371.296143	163.262604	1749.960571	-477.879578	428.072357	1161.979858	-418.005737	-220.095810	1203.445435	-372.755646	375.401947	863.496460	-306.485962	-169.064819	896.390930	-382.217712	93.503021	1060.667847	541.421814	16.569653	899.312378	527.481079	211.506195
-408.589172	226.548477	962.273865	-403.341431	-42.358765	964.836914	-494.020844	236.463104	574.612976	-442.805695	-95.113815	582.459656	-495.342072	271.557098	87.472916	-508.209503	-130.864914	103.457397	-443.500519	325.712158	1435.330444	-372.580933	-84.286743	1455.620239	-350.533722	120.815842	1455.935791	-371.319763	163.324951	1749.903564	-477.882935	428.117950	1162.025757	-417.963989	-220.108032	1203.482056	-372.747437	375.471466	863.503174	-306.427460	-169.068802	896.440125	-382.213715	93.484138	1060.683838	541.610779	16.450949	899.123840	527.482849	211.353241
-408.610474	226.585678	962.324585	-403.375153	-42.295246	964.831909	-494.021973	236.523178	574.617310	-442.798004	-95.122482	582.437622	-495.328400	271.547943	87.460602	-508.169861	-130.849319	103.457253	-443.512177	325.741852	1435.373047	-372.572357	-84.256622	1455.662231	-350.530212	120.837769	1455.958008	-371.326660	163.368027	1749.939209	-477.979614	428.402496	1162.136597	-417.927887	-220.128967	1203.533813	-373.803223	376.066345	862.318237	-306.408569	-169.099182	896.498962	-382.248566	93.513275	1060.708740	541.826294	16.352499	898.951050	527.548645	211.267197
-408.608154	226.613495	962.325806	-403.372742	-42.289150	964.824280	-494.023987	236.515015	574.629883	-442.776917	-95.085602	582.435669	-495.337799	271.548859	87.459435	-508.150940	-130.853165	103.459686	-443.522034	325.756927	1435.404297	-372.572174	-84.209549	1455.701172	-350.553894	120.877861	1455.977051	-371.351837	163.431274	1749.894409	-477.980682	428.467163	1162.189331	-417.887848	-220.135788	1203.582275	-373.808594	376.100555	862.406982	-306.120972	-168.852203	896.700806	-382.254303	93.526794	1060.707642	542.158508	16.036222	898.826111	527.942383	211.443451
-408.638245	226.618530	962.343262	-403.395477	-42.240017	964.870728	-494.002319	236.505310	574.626648	-442.780975	-95.056015	582.466736	-495.307678	271.532471	87.467087	-508.171448	-130.857681	103.466972	-443.547119	325.778564	1435.431152	-372.571747	-84.174820	1455.765381	-350.590210	120.924789	1456.006836	-371.355347	163.481476	1749.885986	-478.016418	428.547699	1162.229004	-417.857330	-220.154617	1203.623535	-373.860596	376.194824	862.389465	-306.093658	-168.853226	896.778015	-382.297272	93.564941	1060.743408	542.362183	15.847685	898.723511	528.061462	211.213928
-408.688232	226.627411	962.346008	-403.482452	-42.207428	964.845398	-494.022308	236.528900	574.615112	-442.811035	-95.076149	582.469238	-495.331055	271.547791	87.460724	-508.179474	-130.865585	103.465622	-443.596466	325.804138	1435.430786	-372.578857	-84.153648	1455.780029	-350.620575	120.951195	1456.008301	-371.352478	163.523788	1749.899170	-478.042847	428.643311	1162.229980	-417.843719	-220.195129	1203.686035	-373.878326	376.278290	862.369995	-306.104218	-168.904922	896.807434	-382.357117	93.572540	1060.730225	542.439819	15.735356	898.670715	527.976563	211.660675
-408.705872	226.643860	962.353943	-403.504059	-42.194035	964.848450	-494.052551	236.583374	574.607971	-442.816162	-95.049835	582.411926	-495.357269	271.568268	87.478889	-508.177826	-130.851196	103.452652	-443.622040	325.846924	1435.455688	-372.596771	-84.109596	1455.807617	-350.652191	120.979713	1456.009521	-371.380737	163.595322	1749.832275	-478.055359	428.696320	1162.234131	-417.857086	-220.274658	1203.771973	-373.792450	376.325043	862.452698	-306.325928	-169.170334	896.726990	-382.385010	93.585197	1060.737793	542.515991	15.607784	898.612122	528.062927	211.529877
-408.680542	226.625031	962.343933	-403.449493	-42.214729	964.874756	-494.068115	236.603149	574.607849	-442.750031	-94.977158	582.452087	-495.375031	271.567017	87.474937	-508.116821	-130.838348	103.428719	-443.666229	325.856750	1435.449829	-372.590881	-84.086739	1455.839111	-350.681244	121.014824	1456.017578	-371.370605	163.630325	1749.836182	-478.088226	428.760773	1162.238647	-417.803864	-220.244034	1203.777954	-373.792664	376.429352	862.485107	-306.049713	-168.966110	896.890259	-382.367493	93.580734	1060.751099	543.116272	15.634478	898.561279	528.247986	211.581436
-408.718750	226.625870	962.334045	-403.484924	-42.197620	964.865295	-494.051819	236.569580	574.593445	-442.766388	-95.003082	582.427124	-495.373627	271.570679	87.478416	-508.177979	-130.849808	103.430580	-443.717987	325.881195	1435.473022	-372.618378	-84.051743	1455.871704	-350.709991	121.051117	1456.019043	-371.373840	163.679291	1749.819702	-478.101379	428.811737	1162.245239	-417.813568	-220.302856	1203.855347	-373.794312	376.498505	862.506287	-306.265839	-169.239334	896.828918	-382.401031	93.590248	1060.740723	542.994507	15.629865	898.655273	528.317200	211.379074
-408.711914	226.655655	962.367310	-403.477783	-42.182835	964.859680	-494.074219	236.604111	574.610840	-442.770660	-95.034302	582.437134	-495.391388	271.573181	87.481689	-508.117035	-130.839966	103.425903	-443.758606	325.909729	1435.494751	-372.621979	-84.019333	1455.897705	-350.719727	121.078377	1456.064331	-371.366913	163.740784	1749.809570	-478.129242	428.857605	1162.258789	-417.867462	-220.141327	1203.885132	-373.790680	376.608154	862.527954	-306.019836	-169.084351	896.976013	-382.406281	93.598244	1060.757690	542.815369	15.642122	898.786194	528.371460	211.078583
-408.701050	226.661377	962.373474	-403.433746	-42.180050	964.897278	-494.084564	236.575409	574.642212	-442.721039	-94.968666	582.428040	-495.366425	271.572693	87.485451	-508.074371	-130.824341	103.428123	-443.779449	325.917572	1435.500977	-372.603485	-83.995811	1455.970947	-350.751556	121.115051	1456.082764	-371.439453	163.720581	1749.751099	-478.140076	428.900452	1162.289795	-417.842865	-220.166245	1203.961426	-373.799133	376.677185	862.537720	-305.986511	-169.112793	897.055542	-382.389832	93.616570	1060.782104	542.848083	15.357339	898.926331	529.338379	211.643326
-408.740387	226.690491	962.384644	-403.491943	-42.139015	964.911438	-494.129028	236.620331	574.643433	-442.772583	-95.028366	582.444031	-495.379547	271.574432	87.489029	-508.153046	-130.839066	103.444832	-443.859406	325.929321	1435.510132	-372.615479	-83.958961	1456.021362	-350.789307	121.139771	1456.105591	-371.399597	163.867432	1749.752197	-478.174927	428.965424	1162.297852	-417.761536	-220.342392	1204.065918	-373.813568	376.794189	862.543945	-306.012634	-169.181702	897.120850	-382.438904	93.651093	1060.794800	542.805237	15.227242	899.032532	529.773132	210.674164
-408.743500	226.676010	962.394226	-403.479004	-42.082157	964.921753	-494.103912	236.582153	574.632324	-442.771942	-95.002144	582.451965	-495.365479	271.575745	87.480331	-508.092163	-130.825470	103.477921	-443.902405	325.950348	1435.514282	-372.631104	-83.943123	1456.075806	-350.808136	121.187279	1456.134155	-371.420105	163.924805	1749.747559	-478.194489	428.995331	1162.305054	-417.777283	-220.382202	1204.122192	-373.811493	376.896942	862.575317	-306.230957	-169.465256	897.039001	-382.452179	93.674019	1060.809204	542.633301	15.206929	899.104309	530.040039	210.500870
-408.767792	226.662338	962.389465	-403.513519	-42.092304	964.939758	-494.112305	236.592926	574.611023	-442.768341	-94.982231	582.451233	-495.365936	271.573700	87.485954	-508.077881	-130.820923	103.474785	-443.958374	325.956909	1435.526611	-372.653625	-83.924797	1456.100220	-350.817535	121.190697	1456.140991	-371.430969	163.989410	1749.727661	-478.228241	429.036499	1162.326416	-417.856659	-220.226563	1204.137939	-373.815979	376.939484	862.576843	-305.971771	-169.328796	897.195557	-382.482697	93.669434	1060.815918	542.579041	15.166385	899.147827	530.389648	210.492737
-408.777863	226.657578	962.397766	-403.495605	-42.082123	964.934448	-494.143127	236.613159	574.630798	-442.800018	-94.954193	582.434509	-495.373016	271.573059	87.469063	-508.055756	-130.801590	103.421623	-443.978577	325.999512	1435.533325	-372.662964	-83.913788	1456.112305	-350.838989	121.212898	1456.163330	-371.457733	164.032730	1749.708496	-478.253204	429.052185	1162.319336	-417.751251	-220.408279	1204.185059	-373.845612	377.056244	862.581360	-305.951996	-169.397476	897.253052	-382.476318	93.669807	1060.816895	542.547180	15.079632	899.166321	530.788208	210.463959
-408.817963	226.667007	962.390564	-403.496002	-42.099400	964.920166	-494.123871	236.599457	574.610657	-442.818878	-94.969696	582.440430	-495.353027	271.563660	87.473198	-508.053894	-130.815048	103.422333	-444.022156	326.013611	1435.552490	-372.684875	-83.884537	1456.141724	-350.858521	121.238403	1456.197632	-371.472229	164.091507	1749.695190	-478.296509	429.084229	1162.347290	-417.752075	-220.421860	1204.218872	-373.862305	377.119537	862.600159	-305.915466	-169.445480	897.273987	-382.497253	93.666695	1060.806274	542.529480	15.001890	899.170227	531.170776	211.209564
-408.809418	226.690353	962.421326	-403.531708	-42.024670	964.921143	-494.140625	236.588730	574.603088	-442.793640	-94.916130	582.411804	-495.368256	271.569031	87.466980	-508.025665	-130.789825	103.402664	-444.062012	326.030548	1435.565430	-372.701141	-83.863846	1456.161743	-350.868896	121.264221	1456.217163	-371.409912	164.235825	1749.731445	-478.319458	429.119812	1162.366455	-417.765808	-220.493576	1204.279541	-373.891998	377.209839	862.612732	-306.160339	-169.747833	897.195679	-382.519989	93.701134	1060.824585	542.564026	14.811164	899.152100	531.686707	210.269791
-408.852081	226.683105	962.420471	-403.541748	-42.031063	964.920898	-494.148499	236.610779	574.604492	-442.838837	-94.870972	582.436768	-495.388336	271.564606	87.485435	-508.058258	-130.808609	103.408615	-444.099792	326.041016	1435.580811	-372.724854	-83.852043	1456.185791	-350.883270	121.279724	1456.223755	-371.518799	164.211639	1749.680420	-478.355469	429.173126	1162.385010	-417.730133	-220.471024	1204.307739	-373.931793	377.268829	862.626282	-305.921814	-169.589615	897.357666	-382.545044	93.697441	1060.823730	542.516113	14.727345	899.132996	531.904480	210.938766
-408.889252	226.660812	962.433594	-403.550598	-42.057194	964.968872	-494.122070	236.580200	574.590393	-442.880798	-94.931595	582.477539	-495.333801	271.564117	87.478294	-508.083954	-130.808807	103.418793	-444.131012	326.049042	1435.587036	-372.725037	-83.831795	1456.247681	-350.922455	121.311699	1456.257935	-371.466003	164.348099	1749.732300	-478.400574	429.191650	1162.397339	-417.722137	-220.468491	1204.360474	-373.972687	377.361023	862.617004	-305.902740	-169.673859	897.410950	-382.586090	93.688011	1060.858398	542.496643	14.643066	899.082336	532.172241	210.993805
-408.880463	226.634827	962.447266	-403.524292	-42.063408	965.012817	-494.120056	236.547028	574.597961	-442.926270	-94.964935	582.501526	-495.338623	271.554810	87.475883	-508.094208	-130.797440	103.458427	-444.168304	326.045013	1435.583862	-372.738190	-83.809731	1456.282593	-350.940308	121.326279	1456.292969	-371.495728	164.405960	1749.735229	-478.451172	429.237915	1162.411377	-417.728577	-220.480911	1204.442383	-374.020538	377.420959	862.632690	-305.898315	-169.742096	897.460083	-382.586090	93.684158	1060.891357	542.479614	14.525646	899.046021	532.468750	210.919662
-408.923340	226.639816	962.452698	-403.550476	-42.021259	965.006104	-494.134735	236.561554	574.596680	-442.928497	-94.962059	582.519592	-495.344086	271.555054	87.476677	-508.099579	-130.788132	103.454712	-444.208984	326.054535	1435.597412	-372.773804	-83.787636	1456.313232	-350.938019	121.352829	1456.315918	-371.525848	164.446869	1749.725586	-478.471710	429.286377	1162.426270	-417.799072	-220.372345	1204.464844	-374.051514	377.471741	862.639832	-305.875488	-169.831512	897.490906	-382.621521	93.704987	1060.890991	542.449280	14.333299	898.997620	532.891541	209.918564
-408.957397	226.643997	962.468201	-403.576416	-42.014610	965.004578	-494.111572	236.522537	574.594788	-442.947632	-95.007919	582.524963	-495.342133	271.554321	87.474411	-508.136627	-130.797928	103.469704	-444.261353	326.073120	1435.582275	-372.788788	-83.777039	1456.333618	-350.956757	121.372787	1456.316162	-371.553497	164.466278	1749.753906	-478.516815	429.306000	1162.421021	-417.705872	-220.540237	1204.519775	-374.072906	377.512268	862.643677	-305.867767	-169.906937	897.547485	-382.651215	93.704987	1060.897949	542.399963	14.243800	898.930542	533.181580	209.756592
-408.972626	226.630630	962.455933	-403.592743	-42.010185	965.007263	-494.136383	236.539444	574.585266	-442.929596	-94.972038	582.510437	-495.332611	271.538239	87.460823	-508.130371	-130.816864	103.432739	-444.309937	326.078033	1435.584595	-372.791626	-83.762856	1456.360229	-350.969147	121.391258	1456.310913	-371.592529	164.502350	1749.740723	-478.565430	429.324127	1162.410767	-417.709900	-220.589676	1204.587158	-374.119659	377.582062	862.619934	-306.095001	-170.190857	897.449463	-382.676544	93.705742	1060.895386	542.311951	14.175940	898.902954	533.290466	210.477356
-409.033478	226.640045	962.457642	-403.655975	-42.015640	964.983215	-494.745331	237.218063	574.734680	-442.919739	-94.932564	582.492188	-495.734711	271.603363	87.516212	-508.121826	-130.814545	103.442802	-444.344238	326.100739	1435.571899	-372.819733	-83.746872	1456.366577	-350.976074	121.400269	1456.302368	-371.643250	164.537277	1749.722534	-478.591034	429.353088	1162.413330	-417.789001	-220.437180	1204.553223	-374.157867	377.599854	862.600159	-305.848206	-170.055435	897.586792	-382.725464	93.698349	1060.881104	541.997314	14.352121	898.835999	532.675659	209.406860
-409.073669	226.652771	962.437744	-403.703888	-42.006092	964.943054	-494.774963	237.260559	574.747498	-442.909546	-94.892868	582.453979	-495.784546	271.615387	87.535622	-508.099609	-130.813934	103.427803	-444.371277	326.113312	1435.559570	-372.839569	-83.735634	1456.374634	-350.994965	121.433342	1456.300781	-371.665375	164.563950	1749.715820	-478.644287	429.380737	1162.400757	-417.805481	-220.472168	1204.581055	-374.214050	377.653198	862.579407	-305.861847	-170.138535	897.617676	-382.760193	93.701653	1060.848999	542.223022	13.944942	898.839294	533.667969	210.324081
-409.114044	226.639297	962.446594	-403.763306	-41.988869	964.954956	-494.765381	237.241333	574.739868	-442.913788	-94.893570	582.422058	-495.789063	271.631439	87.539993	-508.135010	-130.806732	103.449318	-444.392395	326.109863	1435.556641	-372.838074	-83.718086	1456.390137	-351.007141	121.432915	1456.279785	-371.685425	164.607025	1749.709351	-478.667908	429.401184	1162.406616	-417.737549	-220.673431	1204.653931	-374.257538	377.705963	862.563232	-306.087738	-170.382339	897.539368	-382.806091	93.703178	1060.858398	542.242004	13.792670	898.830017	533.898743	210.345749
-409.149109	226.631439	962.437866	-403.782257	-42.013271	964.962585	-494.772186	237.248138	574.736511	-442.914032	-94.865410	582.449585	-495.796997	271.633942	87.540176	-508.160431	-130.814453	103.466652	-444.440857	326.107727	1435.533569	-372.851257	-83.702919	1456.411377	-351.016571	121.447212	1456.278198	-371.707001	164.627579	1749.706909	-478.703674	429.435669	1162.410156	-417.790741	-220.542587	1204.646484	-374.314240	377.714600	862.568481	-305.855408	-170.264771	897.665894	-382.832092	93.694290	1060.857544	542.258362	13.701416	898.803772	534.021790	210.340012
-409.143982	226.630768	962.433105	-403.775818	-42.014801	964.958496	-494.790985	237.241776	574.732727	-442.943726	-94.900681	582.468933	-495.796387	271.633728	87.539230	-508.242920	-130.839584	103.489723	-444.473755	326.108124	1435.524658	-372.862457	-83.699318	1456.425293	-351.044373	121.453270	1456.283203	-371.716858	164.643234	1749.705688	-478.753510	429.422333	1162.379395	-417.827148	-220.577560	1204.697021	-374.393219	377.753540	862.490784	-306.080292	-170.546829	897.599548	-382.832336	93.693466	1060.854492	542.291199	13.563155	898.780090	534.177063	210.333237
-409.189606	226.644562	962.426147	-403.794617	-42.042198	964.966187	-494.833618	237.319855	574.727722	-443.050690	-94.969582	582.488464	-495.818512	271.635620	87.546051	-508.305084	-130.862900	103.513832	-444.490540	326.109680	1435.520752	-372.881287	-83.706520	1456.434570	-351.077576	121.470451	1456.286743	-371.727173	164.670731	1749.707275	-478.798981	429.397614	1162.359863	-417.836121	-220.575333	1204.711426	-374.456573	377.736694	862.496521	-305.860474	-170.383804	897.734924	-382.863556	93.694107	1060.854492	542.337280	13.481528	898.726135	534.084473	210.050964
-409.229034	226.622498	962.437195	-403.808380	-42.044353	964.966614	-494.798584	237.227600	574.695679	-443.024750	-94.908646	582.505371	-495.789337	271.631653	87.538048	-508.329193	-130.846527	103.511520	-444.512268	326.115509	1435.510986	-372.909943	-83.705864	1456.458374	-351.112518	121.473503	1456.278076	-371.729919	164.701157	1749.700073	-478.836792	429.413269	1162.342163	-417.847076	-220.585434	1204.725342	-374.494873	377.752533	862.463013	-305.881653	-170.447998	897.759888	-382.892822	93.680473	1060.860962	542.437988	13.227237	898.662903	534.813538	209.107986
-409.242065	226.642670	962.435974	-403.868317	-42.012390	964.938904	-494.805176	237.233551	574.697632	-442.995453	-94.854927	582.489014	-495.781128	271.630402	87.538376	-508.303711	-130.833649	103.503174	-444.574310	326.103851	1435.488281	-372.936310	-83.699081	1456.467896	-351.147583	121.484169	1456.268555	-371.744507	164.728287	1749.650879	-478.904816	429.417297	1162.356567	-417.858673	-220.606506	1204.751465	-374.652405	377.776123	862.329468	-305.878510	-170.495728	897.791138	-382.924316	93.692986	1060.845459	542.332642	13.210908	898.567505	534.344116	209.973633
-409.322693	226.633759	962.420532	-403.920044	-42.040764	964.945984	-494.448547	236.838501	574.597961	-443.021698	-94.892715	582.491882	-495.549957	271.589996	87.492905	-508.334320	-130.851196	103.517601	-444.594208	326.129791	1435.497803	-372.973846	-83.702957	1456.452637	-351.174042	121.472092	1456.247803	-371.726563	164.732910	1749.655884	-478.946320	429.392120	1162.314209	-417.868317	-220.624680	1204.742798	-374.649933	377.744354	862.425903	-305.908112	-170.542664	897.772888	-382.981628	93.685104	1060.838989	542.214600	13.096546	898.500000	534.370911	210.035370
-409.392303	226.612335	962.402161	-403.976196	-42.040855	964.913818	-493.916656	236.259048	574.486694	-443.040649	-94.902420	582.459106	-495.181854	271.544525	87.450249	-508.355927	-130.864700	103.509407	-444.642303	326.115112	1435.472290	-373.009064	-83.683762	1456.468506	-351.234772	121.473717	1456.238281	-371.724060	164.741089	1749.644531	-478.984406	429.349396	1162.292114	-417.825409	-220.800125	1204.784668	-374.654297	377.689453	862.415283	-305.950562	-170.607529	897.771484	-383.026642	93.670959	1060.809326	541.427979	12.870641	898.500366	534.210144	209.732849
-409.449738	226.606720	962.414429	-403.989807	-42.084450	964.929626	-493.800507	236.150681	574.456970	-443.111603	-94.949829	582.498413	-495.100983	271.544159	87.473465	-508.405060	-130.887817	103.528061	-444.696045	326.123657	1435.454956	-373.047333	-83.690109	1456.477051	-351.271729	121.462357	1456.236816	-371.709412	164.758606	1749.638428	-479.053467	429.324036	1162.285156	-417.928925	-220.678574	1204.756470	-374.720093	377.707184	862.411682	-305.990814	-170.657913	897.771301	-383.068542	93.651199	1060.824951	541.470337	12.794801	898.482544	534.256470	209.711258
-409.435272	226.599411	962.425537	-403.967743	-42.111221	964.966492	-494.347473	236.704803	574.563293	-442.719086	-94.362984	582.379150	-495.448273	271.553497	87.474876	-508.048523	-130.764740	103.451172	-444.739319	326.117340	1435.459351	-373.074280	-83.705315	1456.474609	-351.321472	121.488564	1456.228638	-371.705536	164.790909	1749.637817	-479.099396	429.288544	1162.279419	-417.882904	-220.822647	1204.813232	-374.766235	377.632080	862.409668	-306.229492	-170.907394	897.686951	-383.070740	93.643639	1060.853760	541.188416	12.547007	898.512146	534.513245	208.769516
-409.459381	226.607803	962.431213	-404.001129	-42.119556	964.985779	-493.845001	236.171005	574.435669	-443.134460	-94.924438	582.503601	-495.107758	271.538971	87.467697	-508.357361	-130.862869	103.544739	-444.773529	326.122253	1435.444702	-373.113586	-83.692566	1456.494385	-351.380829	121.470123	1456.224854	-371.705139	164.813919	1749.587158	-479.172455	429.274628	1162.267090	-417.978302	-220.704453	1204.807007	-374.863800	377.595398	862.404114	-306.260742	-170.942169	897.658997	-383.101929	93.647644	1060.866821	540.984436	12.470401	898.528320	534.468628	208.581451
-409.509796	226.584244	962.406067	-404.003845	-42.136982	964.976440	-494.243103	236.581390	574.525024	-443.177338	-94.970428	582.519348	-495.376495	271.570862	87.477547	-508.380157	-130.866241	103.537453	-444.838348	326.117737	1435.435669	-373.139282	-83.697044	1456.473022	-351.439636	121.480042	1456.225830	-371.680237	164.825485	1749.608398	-479.258850	429.210938	1162.229736	-418.009033	-220.669754	1204.813599	-374.915161	377.560913	862.394043	-306.291046	-170.982849	897.666504	-383.136444	93.636948	1060.851318	540.773804	12.368684	898.523010	534.355652	208.544998
-409.534912	226.598938	962.418884	-404.014038	-42.134911	964.976135	-494.332184	236.684402	574.543518	-443.213776	-94.999283	582.520386	-495.443237	271.555603	87.466789	-508.433228	-130.872589	103.529488	-444.909271	326.125336	1435.410889	-373.188416	-83.690231	1456.458618	-351.513367	121.479630	1456.197388	-371.755310	164.760880	1749.541504	-479.333466	429.218689	1162.200073	-418.028107	-220.656143	1204.779297	-374.988770	377.501465	862.375000	-306.105164	-170.811432	897.754761	-383.157959	93.641762	1060.858521	540.559509	12.342031	898.531677	534.249878	208.495148
-409.567291	226.599640	962.419617	-404.030884	-42.156670	964.984375	-494.025909	236.366425	574.455811	-443.192902	-94.963379	582.534790	-495.240387	271.525482	87.444458	-508.362671	-130.860809	103.523033	-444.979126	326.138580	1435.387207	-373.226654	-83.694763	1456.445557	-351.573853	121.473831	1456.166138	-371.675659	164.862442	1749.548096	-479.422211	429.164764	1162.157349	-417.980072	-220.801483	1204.778198	-375.068329	377.436768	862.344727	-306.164429	-170.796951	897.733643	-383.182251	93.635201	1060.862915	540.205444	12.453139	898.514771	533.701660	209.307510
-409.641968	226.591644	962.391235	-404.099182	-42.153408	964.943237	-494.211304	236.528549	574.501526	-443.160492	-94.921661	582.478577	-495.343506	271.564850	87.480484	-508.306335	-130.859192	103.488441	-445.046814	326.148499	1435.354248	-373.281494	-83.687630	1456.401367	-351.626556	121.461029	1456.136597	-371.680542	164.870209	1749.531494	-479.517609	429.137817	1162.125122	-418.056641	-220.847153	1204.762207	-375.118866	377.355225	862.336487	-306.437653	-171.001358	897.587524	-383.244446	93.629028	1060.825928	540.116211	12.259398	898.540039	534.034058	208.363174
-409.643219	226.591232	962.388977	-404.102295	-42.150890	964.939636	-494.254791	236.596878	574.522095	-443.197906	-94.986206	582.481201	-495.372986	271.559540	87.493126	-508.281036	-130.866333	103.488205	-445.140472	326.122833	1435.333984	-373.306427	-83.693886	1456.403076	-351.701935	121.466461	1456.138306	-371.682495	164.882278	1749.496826	-479.615295	429.093628	1162.078857	-418.101624	-220.843002	1204.739136	-375.199890	377.288086	862.304749	-306.527924	-171.005203	897.562866	-383.247528	93.629417	1060.823242	540.167542	11.808945	898.519165	535.108093	206.542313
-409.679047	226.577927	962.409912	-404.115784	-42.143017	964.944885	-494.305115	236.622421	574.527283	-443.198639	-94.979889	582.475159	-495.395020	271.557587	87.477592	-508.275024	-130.867996	103.470787	-445.224854	326.132141	1435.312500	-373.361877	-83.677124	1456.374390	-351.767822	121.462074	1456.123535	-371.683807	164.907318	1749.483154	-479.714142	429.088165	1162.057373	-418.242706	-220.723801	1204.714478	-375.288849	377.203644	862.288757	-306.563843	-170.979828	897.538391	-383.286804	93.622849	1060.839966	539.366638	12.447678	898.526123	533.085876	208.848358
-409.737366	226.553650	962.376526	-404.168976	-42.161980	964.950134	-494.345825	236.652435	574.526794	-443.224274	-95.037338	582.476318	-495.436676	271.566650	87.474159	-508.231384	-130.844406	103.471390	-445.328644	326.122620	1435.268921	-373.398529	-83.668556	1456.384888	-351.832306	121.460930	1456.089355	-371.692017	164.912659	1749.469360	-479.829224	429.018646	1161.994507	-418.293335	-220.686157	1204.721802	-375.351166	377.115997	862.264526	-306.645447	-170.980988	897.521606	-383.352264	93.615494	1060.828003	539.218079	12.541827	898.688110	532.716675	209.399628
-409.792236	226.512909	962.365234	-404.184418	-42.172447	964.946289	-494.327820	236.605591	574.495178	-443.259583	-95.068573	582.493164	-495.398590	271.561584	87.469803	-508.207031	-130.829498	103.458565	-445.415131	326.100250	1435.223877	-373.451843	-83.692963	1456.374512	-351.887573	121.477638	1456.092896	-371.699341	164.931915	1749.442871	-479.939148	428.974976	1161.937866	-418.371033	-220.664536	1204.690063	-375.453369	377.035614	862.224304	-306.732117	-170.964691	897.499451	-383.392334	93.596092	1060.821533	539.248047	12.305183	898.671082	532.631226	209.341278
-409.823883	226.503159	962.352356	-404.204803	-42.172092	964.951294	-494.118622	236.380280	574.420898	-443.227356	-95.069046	582.509705	-495.267181	271.556885	87.430351	-508.156799	-130.811508	103.444931	-445.512482	326.097565	1435.181519	-373.490814	-83.697273	1456.355835	-351.964203	121.475334	1456.069092	-371.717102	164.948380	1749.420898	-480.052795	428.960602	1161.892822	-418.447998	-220.655182	1204.695923	-375.542694	376.963074	862.195251	-306.814331	-170.936340	897.479797	-383.424622	93.598793	1060.819092	539.010864	12.205557	898.674316	532.401978	209.311432
-409.864563	226.504288	962.351196	-404.213470	-42.196007	964.950989	-494.162872	236.363724	574.410400	-443.246582	-95.057243	582.480103	-495.285828	271.560913	87.427864	-508.162689	-130.817734	103.430176	-445.581818	326.097321	1435.150391	-373.552246	-83.695114	1456.343994	-352.023621	121.465202	1456.041016	-371.741394	164.955261	1749.389404	-480.165771	428.890808	1161.848267	-418.520477	-220.627701	1204.647949	-375.648926	376.842346	862.155396	-306.914551	-170.904846	897.437683	-383.461731	93.590164	1060.821289	538.730286	12.143128	898.640930	532.148010	209.204376
-409.876251	226.484467	962.340088	-404.196899	-42.250214	964.952881	-494.179840	236.350266	574.421387	-443.248291	-95.092842	582.492065	-495.294067	271.573364	87.446869	-508.140625	-130.825333	103.413818	-445.675018	326.074860	1435.122192	-373.608185	-83.708672	1456.320557	-352.084656	121.459267	1456.039185	-371.773254	164.967224	1749.377930	-480.273865	428.846954	1161.807617	-418.507080	-220.740845	1204.622925	-375.765808	376.720276	862.138306	-307.000977	-170.879623	897.422363	-383.466888	93.560013	1060.818481	538.413086	12.102526	898.603210	531.848022	209.114609
-409.915955	226.495743	962.326294	-404.246979	-42.257553	964.920593	-494.198975	236.321960	574.432129	-443.222839	-95.065552	582.482849	-495.280975	271.558655	87.453568	-508.126740	-130.827896	103.392311	-445.747681	326.079712	1435.106689	-373.652069	-83.701630	1456.311646	-352.163239	121.447823	1456.028198	-371.805603	164.979248	1749.365967	-480.391724	428.757599	1161.778198	-418.595734	-220.701248	1204.610352	-375.912079	376.638153	862.082520	-307.082458	-170.864304	897.392151	-383.509216	93.554329	1060.794922	538.151062	12.033579	898.549194	531.610962	208.880005
-409.939514	226.502869	962.353638	-404.274323	-42.240818	964.913574	-494.239868	236.339127	574.454712	-443.228455	-95.066963	582.478271	-495.291687	271.543976	87.440506	-508.072754	-130.816544	103.390610	-445.841827	326.072510	1435.065186	-373.716278	-83.720749	1456.294067	-352.210602	121.424461	1456.017944	-371.826263	164.994232	1749.357666	-480.504333	428.723785	1161.750610	-418.674042	-220.644653	1204.578125	-376.042084	376.497772	862.056335	-307.166870	-170.817062	897.371277	-383.544861	93.553360	1060.807739	537.839966	12.023931	898.510559	531.238586	208.929443
-410.011444	226.434341	962.324402	-404.283295	-42.306229	964.928162	-494.323639	236.420425	574.455566	-443.291016	-95.129326	582.494263	-495.374023	271.558929	87.453583	-508.127502	-130.844360	103.397705	-445.912231	326.052917	1435.047607	-373.783386	-83.737862	1456.291626	-352.274933	121.426292	1456.011353	-371.871521	165.000763	1749.346436	-480.609528	428.664825	1161.714355	-418.750885	-220.655899	1204.568604	-376.190765	376.449829	862.007568	-307.266876	-170.751266	897.327148	-383.585999	93.507751	1060.800171	537.557922	11.959229	898.487671	530.924744	208.916809
-410.081360	226.464249	962.323303	-404.386566	-42.294495	964.906372	-494.369537	236.459686	574.449280	-443.340820	-95.177551	582.484863	-495.372742	271.570190	87.445313	-508.115356	-130.834839	103.401840	-445.990265	326.034668	1435.013184	-373.815308	-83.763496	1456.304199	-352.349609	121.433922	1456.010620	-371.902252	165.025940	1749.330566	-480.689728	428.609497	1161.674805	-418.822449	-220.599792	1204.560425	-376.332245	376.354584	861.973267	-307.380005	-170.709518	897.336060	-383.670624	93.518097	1060.788452	538.069031	12.883955	898.205139	530.843811	209.493454
-410.084961	226.440079	962.299805	-404.347870	-42.319511	964.930237	-494.469696	236.524506	574.470337	-443.344788	-95.173042	582.514526	-495.431671	271.586548	87.452042	-508.128723	-130.833817	103.368195	-446.066864	326.027130	1434.977417	-373.887299	-83.760124	1456.274902	-352.431091	121.440193	1455.984131	-371.947754	165.046143	1749.310791	-480.812286	428.509674	1161.627441	-418.915253	-220.609665	1204.561035	-376.459198	376.277252	861.938110	-307.485901	-170.649231	897.316101	-383.669556	93.514038	1060.792358	537.232422	11.987753	898.656067	530.576904	208.519333
-410.135864	226.433716	962.308044	-404.360504	-42.384140	964.951782	-494.521149	236.583572	574.470703	-443.368317	-95.167778	582.514099	-495.464172	271.600952	87.459282	-508.172211	-130.847305	103.368645	-446.135071	326.031555	1434.968384	-373.930389	-83.761909	1456.280396	-352.492889	121.440384	1455.975464	-371.996368	165.069443	1749.253784	-480.925781	428.450470	1161.598145	-418.979431	-220.602722	1204.556030	-376.608276	376.205811	861.892395	-307.624512	-170.595139	897.291199	-383.715576	93.486107	1060.810547	536.884277	11.967408	898.636963	530.145569	208.940109
-410.171692	226.427460	962.298157	-404.401947	-42.373375	964.913391	-494.536560	236.549835	574.464661	-443.363800	-95.209869	582.536011	-495.465424	271.595123	87.411919	-508.168823	-130.845795	103.385529	-446.189026	326.012146	1434.945679	-373.978577	-83.790138	1456.265991	-352.563751	121.433647	1455.945923	-372.032349	165.082901	1749.233643	-481.032867	428.389099	1161.576538	-419.063019	-220.585129	1204.523315	-376.709961	376.071014	861.857971	-307.748413	-170.535385	897.269470	-383.749054	93.477753	1060.785400	536.680664	12.021112	898.608276	529.871948	209.071869
-410.230408	226.431839	962.307068	-404.436798	-42.389244	964.912842	-494.533478	236.501556	574.462219	-443.333038	-95.144493	582.484924	-495.443176	271.584503	87.459991	-508.100006	-130.834808	103.393105	-446.258759	326.017548	1434.955811	-374.033997	-83.797676	1456.258667	-352.632019	121.417938	1455.957153	-372.064575	165.098129	1749.220703	-481.124420	428.332977	1161.541748	-419.143707	-220.597046	1204.529053	-376.846771	375.968109	861.846497	-307.881409	-170.491104	897.254272	-383.803833	93.470428	1060.791504	536.482666	12.077288	898.553467	529.685120	209.151520
-410.259644	226.429642	962.315308	-404.469849	-42.377979	964.922058	-494.559387	236.468185	574.487427	-443.290070	-95.152214	582.498169	-495.447357	271.581207	87.445282	-508.098328	-130.856003	103.377586	-446.302490	326.011230	1434.940063	-374.077637	-83.813919	1456.240356	-352.683167	121.424957	1455.944092	-372.105316	165.089294	1749.202637	-481.226898	428.288849	1161.539063	-419.205322	-220.634720	1204.509766	-376.980164	375.878265	861.830444	-308.013062	-170.441696	897.237488	-383.839386	93.474968	1060.801270	536.019836	12.468291	898.526489	528.908569	210.079956
-410.308685	226.388916	962.294006	-404.497864	-42.402550	964.917480	-494.589447	236.472504	574.490417	-443.394623	-95.234924	582.495972	-495.429352	271.578278	87.444336	-508.178040	-130.892334	103.398552	-446.371490	325.994446	1434.917358	-374.103699	-83.818794	1456.252441	-352.761017	121.422546	1455.929077	-372.139343	165.091675	1749.186035	-481.338196	428.244110	1161.517212	-419.286041	-220.658722	1204.522095	-377.144073	375.811646	861.759949	-308.159607	-170.384537	897.207520	-383.890228	93.450043	1060.791260	536.096863	12.224924	898.513184	529.496765	208.876877
-410.368530	226.417557	962.280640	-404.565491	-42.448093	964.905884	-494.645691	236.497391	574.479126	-443.424103	-95.268028	582.494141	-495.474182	271.581848	87.412743	-508.207794	-130.898712	103.380112	-446.453400	325.998291	1434.880371	-374.150421	-83.822105	1456.250366	-352.823578	121.418015	1455.907959	-372.170929	165.095825	1749.154663	-481.453156	428.199860	1161.466187	-419.372559	-220.680878	1204.527832	-377.296021	375.739136	861.730408	-308.285797	-170.336472	897.217407	-383.946960	93.441307	1060.777100	536.142456	12.028749	898.503418	530.047852	208.025757
-410.422791	226.385300	962.268250	-404.617645	-42.460339	964.912598	-494.686646	236.456573	574.464600	-443.471405	-95.296417	582.532776	-495.499268	271.592834	87.409279	-508.220062	-130.909088	103.390854	-446.523438	326.009338	1434.876343	-374.200439	-83.819473	1456.240234	-352.900635	121.430313	1455.890869	-372.195129	165.087311	1749.182251	-481.581726	428.186798	1161.452271	-419.462158	-220.682983	1204.559204	-377.454803	375.668152	861.697449	-308.396088	-170.297241	897.230225	-384.011200	93.426025	1060.776733	535.723572	11.770510	898.596069	530.131409	207.467575
-410.437164	226.382446	962.278748	-404.672363	-42.446522	964.931396	-494.725067	236.400909	574.462891	-443.560760	-95.341133	582.523010	-495.480072	271.586700	87.398033	-508.298431	-130.923843	103.410194	-446.589722	325.986298	1434.837769	-374.242462	-83.825081	1456.260498	-352.966553	121.421509	1455.878540	-372.232300	165.087036	1749.158691	-481.710266	428.157410	1161.423462	-419.533997	-220.705322	1204.569214	-377.607269	375.564911	861.684387	-308.552338	-170.240997	897.229736	-384.063080	93.430748	1060.795654	535.544006	11.931543	898.731201	530.047607	207.511932
-410.544128	226.371246	962.260071	-404.711853	-42.468678	964.931702	-494.796143	236.384995	574.438599	-443.534637	-95.323494	582.526611	-495.503387	271.590057	87.395752	-508.290771	-130.944000	103.416397	-446.651794	325.979797	1434.847168	-374.289520	-83.830498	1456.252686	-353.035370	121.435120	1455.877808	-372.253387	165.076050	1749.147827	-481.836273	428.170502	1161.426514	-419.624146	-220.739304	1204.583740	-377.804504	375.515625	861.665100	-308.692963	-170.224197	897.247131	-384.129944	93.426872	1060.784668	535.434875	12.315775	898.698242	529.754700	208.285339
-410.564575	226.338333	962.268738	-404.726105	-42.522190	964.950562	-494.846375	236.337204	574.457764	-443.560059	-95.289955	582.533386	-495.488892	271.589081	87.390205	-508.297424	-130.965836	103.412666	-446.861237	325.863922	1434.662842	-374.338379	-83.843384	1456.246948	-353.082489	121.415710	1455.870361	-372.268066	165.077820	1749.135010	-481.978241	428.188599	1161.399780	-419.708984	-220.759506	1204.585449	-377.962463	375.433960	861.644470	-308.848114	-170.214249	897.221619	-384.160034	93.387527	1060.801514	535.451904	12.276217	898.647461	530.207214	207.653610
-410.628967	226.307892	962.254333	-404.747498	-42.537209	964.944641	-494.872009	236.247543	574.457764	-443.559906	-95.285553	582.535217	-495.459839	271.585510	87.381859	-508.319946	-131.008881	103.432762	-446.917389	325.857422	1434.638184	-374.396729	-83.843872	1456.223633	-353.143311	121.409737	1455.862427	-372.291687	165.080627	1749.118896	-482.101318	428.190918	1161.385620	-419.799561	-220.774918	1204.582031	-378.140259	375.420959	861.614746	-308.959930	-170.196930	897.223877	-384.208557	93.371597	1060.792603	535.458618	12.306406	898.601563	530.394348	207.475204
-410.729156	226.273041	962.236572	-404.793518	-42.574627	964.955200	-494.947510	236.268082	574.463196	-443.610260	-95.293060	582.527344	-495.488495	271.584717	87.377716	-508.352631	-131.054947	103.452850	-446.867065	325.966980	1434.795898	-374.441345	-83.851357	1456.219971	-353.183655	121.429459	1455.875244	-372.292938	165.090637	1749.105225	-482.195068	428.144775	1161.392456	-419.880829	-220.780396	1204.583618	-378.247406	375.376495	861.636597	-309.075226	-170.208038	897.199707	-384.271881	93.350609	1060.786377	535.432190	12.446100	898.552185	530.455872	207.603958
-410.769806	226.317520	962.265747	-404.883850	-42.549011	964.937012	-495.019989	236.290634	574.492004	-443.676910	-95.400208	582.478760	-495.490784	271.570496	87.381744	-508.447327	-131.086075	103.431152	-446.931091	325.976715	1434.797119	-374.457764	-83.846123	1456.233276	-353.233185	121.422081	1455.870972	-372.302399	165.091934	1749.096069	-482.309937	428.144775	1161.400391	-419.961884	-220.812622	1204.588257	-378.382538	375.352570	861.616577	-309.193970	-170.202759	897.212646	-384.335510	93.364120	1060.791748	535.432678	12.582073	898.519714	530.552795	207.748810
-410.843597	226.302185	962.279236	-404.923615	-42.542770	964.939758	-495.092102	236.290192	574.463074	-443.677002	-95.397659	582.514404	-495.500732	271.574219	87.376175	-508.419525	-131.087326	103.422188	-446.995270	325.961334	1434.783569	-374.498932	-83.845695	1456.241211	-353.296173	121.442307	1455.868774	-372.321655	165.112473	1749.045044	-482.422089	428.125000	1161.399902	-420.048859	-220.834747	1204.606934	-378.527863	375.347504	861.587158	-309.309875	-170.232224	897.205139	-384.402039	93.358604	1060.802246	535.481384	12.736338	898.481079	530.656067	207.931488
-410.924072	226.265350	962.278748	-404.980927	-42.558548	964.954224	-495.131226	236.244873	574.470947	-443.678741	-95.400803	582.509705	-495.510162	271.576050	87.351570	-508.423462	-131.100403	103.422989	-447.054779	325.975006	1434.786621	-374.552765	-83.836845	1456.262085	-353.347321	121.426476	1455.880127	-372.327637	165.134781	1749.046387	-482.552826	428.119751	1161.410522	-420.132111	-220.847839	1204.630859	-378.664124	375.337097	861.569519	-309.413513	-170.292191	897.193420	-384.476471	93.339722	1060.810425	535.558167	12.865844	898.460693	530.810303	208.100372
-410.998627	226.244354	962.288208	-405.012268	-42.624058	964.979797	-495.170959	236.207886	574.442383	-443.681763	-95.429749	582.524658	-495.485413	271.572693	87.347153	-508.386261	-131.083694	103.412247	-447.126892	325.966125	1434.801880	-374.605042	-83.858368	1456.281128	-353.397064	121.440414	1455.876709	-372.340179	165.140640	1749.029785	-482.656708	428.145416	1161.416138	-420.201477	-220.851364	1204.650269	-378.766083	375.309052	861.590088	-309.515320	-170.311783	897.207886	-384.531708	93.305771	1060.828369	535.168884	12.559834	898.133423	530.901611	208.287643
-411.084045	226.229996	962.289246	-405.115540	-42.579052	964.998291	-495.222351	236.194489	574.454651	-443.704285	-95.445885	582.516724	-495.485413	271.572845	87.345604	-507.971527	-130.658020	103.211563	-447.182892	325.958588	1434.791138	-374.652710	-83.854095	1456.278442	-353.455292	121.442711	1455.871338	-372.356476	165.147736	1749.024292	-482.758240	428.139038	1161.423096	-420.346741	-220.758255	1204.661499	-378.918518	375.366882	861.570313	-309.615417	-170.368408	897.205200	-384.628967	93.326134	1060.838745	535.616272	13.090286	898.085876	531.181274	208.642700
-411.192596	226.174362	962.290100	-405.154205	-42.587234	965.004272	-495.200043	236.111389	574.433411	-443.666779	-95.385590	582.497925	-495.471252	271.582916	87.346420	-508.365417	-131.058792	103.409836	-447.246307	325.963715	1434.806641	-374.701813	-83.868057	1456.289551	-353.503448	121.433372	1455.892334	-372.360657	165.143509	1749.041748	-482.852020	428.121613	1161.456543	-420.407806	-220.772293	1204.659790	-379.016113	375.342621	861.572632	-309.720459	-170.435638	897.205444	-384.706390	93.302368	1060.843018	535.858826	13.352571	898.019653	531.427185	208.921188
-411.255585	226.177399	962.299744	-405.198029	-42.604012	965.007507	-495.295807	236.141953	574.454712	-443.699127	-95.448799	582.502991	-495.476837	271.570526	87.357330	-507.897369	-130.662781	103.183983	-447.278381	325.962494	1434.822876	-374.756561	-83.864159	1456.272095	-353.573883	121.423836	1455.881592	-372.377350	165.169693	1748.984497	-482.947906	428.129852	1161.486694	-420.463287	-220.831360	1204.671875	-379.136932	375.372528	861.569336	-309.793549	-170.523727	897.205200	-384.766357	93.294617	1060.850952	536.030518	13.502319	897.962341	531.675781	209.109695
-411.309509	226.162521	962.302917	-405.246735	-42.611572	965.016357	-495.342377	236.097214	574.435852	-443.742126	-95.435646	582.484131	-495.496185	271.558105	87.356705	-507.880096	-130.647446	103.173828	-447.326477	325.961914	1434.822754	-374.776154	-83.867157	1456.283813	-353.614990	121.424454	1455.892212	-372.367615	165.185104	1748.971191	-483.023621	428.141510	1161.504883	-420.505737	-220.865768	1204.694214	-379.269012	375.427002	861.569763	-309.856903	-170.592072	897.210388	-384.831360	93.285675	1060.860352	536.173035	13.756213	897.912720	531.806641	209.582535
-411.355133	226.193604	962.322144	-405.307068	-42.580925	964.988831	-495.424164	236.195511	574.441772	-443.801758	-95.479370	582.472046	-495.522400	271.561127	87.364395	-507.927551	-130.653351	103.178497	-447.400085	325.952240	1434.845337	-374.801270	-83.858971	1456.314941	-353.691040	121.425774	1455.879639	-372.365845	165.208618	1748.943726	-483.109711	428.188904	1161.513550	-420.532379	-220.891693	1204.729126	-379.407501	375.486267	861.544678	-309.908630	-170.646500	897.228699	-384.884735	93.298340	1060.856567	536.371277	13.988611	897.855591	532.076782	209.812775
-411.433258	226.186569	962.303589	-405.354614	-42.590672	964.985962	-495.480469	236.163239	574.444580	-443.824646	-95.534210	582.482361	-495.541504	271.580719	87.346886	-507.957764	-130.682617	103.183723	-447.458618	325.939941	1434.841187	-374.838928	-83.843063	1456.329468	-353.741455	121.435654	1455.889038	-372.363892	165.218796	1748.912842	-483.163513	428.216583	1161.536743	-420.560547	-220.931641	1204.757202	-379.497253	375.514557	861.554504	-309.959717	-170.749771	897.241333	-384.941620	93.298401	1060.844238	536.595276	14.191794	897.812866	532.382141	210.068329
-411.544312	226.135666	962.293579	-405.398743	-42.623459	965.000122	-495.520477	236.151550	574.412964	-443.829041	-95.525436	582.509521	-495.546051	271.576965	87.318924	-507.919342	-130.649399	103.174461	-447.673401	325.829315	1434.692627	-374.891815	-83.861397	1456.343140	-353.821747	121.440933	1455.879028	-372.356659	165.241699	1748.891357	-483.239044	428.300476	1161.531982	-420.590485	-220.987747	1204.773804	-379.592590	375.609131	861.550354	-309.995300	-170.845749	897.257935	-385.024536	93.271111	1060.847412	536.862488	14.366115	897.792664	532.695801	210.264420
-411.585815	226.116409	962.302002	-405.449188	-42.627266	965.013611	-495.559387	236.133133	574.421814	-443.849762	-95.489265	582.482422	-495.523102	271.578186	87.342415	-507.902649	-130.670044	103.174355	-447.626282	325.945343	1434.850586	-374.945953	-83.854431	1456.329468	-353.885223	121.429611	1455.896240	-372.354980	165.247223	1748.873535	-483.279663	428.315674	1161.564819	-420.595245	-221.065414	1204.811035	-379.699097	375.689209	861.564697	-310.044647	-170.956558	897.273499	-385.079010	93.260559	1060.860352	537.102234	14.533818	897.758301	532.993103	210.448685
-411.629517	226.096039	962.323303	-405.445892	-42.638054	965.053589	-495.596680	236.117874	574.421631	-443.831909	-95.480751	582.486145	-495.528442	271.562164	87.298035	-507.862488	-130.664093	103.163116	-447.719452	325.939453	1434.853149	-374.984497	-83.864777	1456.337524	-353.935638	121.416237	1455.894409	-372.355286	165.249023	1748.848389	-483.338226	428.376892	1161.598755	-420.651306	-221.126968	1204.831177	-379.777832	375.760834	861.583618	-310.065155	-171.063034	897.293274	-385.115234	93.255539	1060.894775	537.372253	14.661140	897.725464	533.335938	210.565857
-411.675415	226.090897	962.328369	-405.518066	-42.593285	965.060303	-495.645355	236.087082	574.432983	-443.819458	-95.437386	582.481140	-495.538818	271.559021	87.287621	-507.867798	-130.656662	103.165230	-447.773071	325.921753	1434.869751	-375.054047	-83.866653	1456.345581	-354.008728	121.400108	1455.907349	-372.354706	165.261581	1748.820923	-483.385315	428.400482	1161.627808	-420.648560	-221.188538	1204.872681	-379.873505	375.875946	861.601440	-310.059631	-171.172302	897.326904	-385.181885	93.273781	1060.902466	537.677307	14.836768	897.692688	533.640991	210.737213
-411.724823	226.090286	962.332581	-405.518677	-42.598930	965.049866	-495.649139	236.071960	574.429382	-443.871307	-95.518509	582.490967	-495.545380	271.551453	87.334785	-507.908112	-130.662582	103.166115	-447.848236	325.909424	1434.906006	-375.098999	-83.865097	1456.357544	-354.070038	121.405235	1455.922119	-372.336243	165.268295	1748.803589	-483.438995	428.447662	1161.658325	-420.670868	-221.286682	1204.899780	-379.931213	375.957672	861.635803	-310.062775	-171.280563	897.366577	-385.220612	93.269310	1060.902710	537.971313	14.914455	897.682739	533.980164	210.873886
-411.739990	226.094543	962.360474	-405.555756	-42.592178	965.060364	-495.697083	236.064163	574.432800	-443.858826	-95.494179	582.486938	-495.561493	271.568573	87.311386	-507.935516	-130.685547	103.164063	-447.928070	325.900574	1434.915039	-375.158966	-83.860176	1456.370239	-354.134064	121.382935	1455.940918	-372.327179	165.279297	1748.787476	-483.507721	428.491058	1161.701416	-420.697723	-221.362457	1204.936523	-379.986633	376.071747	861.659607	-310.050049	-171.394165	897.406494	-385.264832	93.266266	1060.926392	538.250122	15.045177	897.671570	534.302307	210.988953
-411.795654	226.118469	962.366394	-405.639832	-42.560272	965.033630	-495.750488	236.101959	574.449463	-443.835754	-95.467842	582.451782	-495.589203	271.572388	87.313599	-507.914917	-130.669556	103.146606	-447.980377	325.885529	1434.961914	-375.183350	-83.870407	1456.423218	-354.218048	121.389572	1455.951172	-372.314941	165.303253	1748.777100	-483.551147	428.533569	1161.737915	-420.714417	-221.407974	1204.999023	-380.021027	376.228485	861.703918	-310.043213	-171.545090	897.462402	-385.330109	93.280014	1060.915039	538.579895	15.119686	897.664246	534.747559	210.906189
-411.828491	226.085495	962.377869	-405.636292	-42.547264	965.059937	-495.745483	236.085831	574.427551	-443.867188	-95.507774	582.468567	-495.554840	271.567505	87.311928	-507.827820	-130.633835	103.150452	-448.182922	325.767365	1434.832886	-375.261932	-83.870461	1456.432617	-354.273834	121.389908	1455.968628	-372.319092	165.315155	1748.762939	-483.613342	428.627838	1161.775024	-420.668823	-221.635147	1205.087402	-380.072327	376.335754	861.759583	-310.014618	-171.685928	897.538635	-385.363373	93.278442	1060.938354	538.909607	15.234266	897.660645	535.055298	211.005707
-411.886444	226.070862	962.400452	-405.674377	-42.537792	965.069275	-495.791046	236.092804	574.440308	-443.900330	-95.570457	582.467468	-495.595673	271.581879	87.324486	-507.857086	-130.644348	103.160599	-448.134949	325.869812	1435.021484	-375.307373	-83.881981	1456.495605	-354.347107	121.391579	1456.009277	-372.323944	165.320755	1748.760864	-483.677277	428.646240	1161.844116	-420.679749	-221.685883	1205.170288	-380.107971	376.490784	861.827698	-309.994415	-171.797302	897.603210	-385.420074	93.272774	1060.956421	539.246033	15.291386	897.675903	535.336243	210.964081
-411.932434	226.048431	962.415833	-405.706970	-42.546242	965.081665	-495.809479	236.058426	574.417114	-443.888885	-95.546181	582.459167	-495.570068	271.553375	87.294739	-507.839020	-130.644424	103.149986	-448.191833	325.865692	1435.049683	-375.387970	-83.876556	1456.521851	-354.419159	121.387978	1456.027466	-372.339264	165.341400	1748.750854	-483.747375	428.689087	1161.891235	-420.710510	-221.769989	1205.227417	-380.104645	376.595703	861.884644	-309.965088	-171.934692	897.676392	-385.470428	93.257233	1060.972900	539.465393	15.307051	897.721069	535.555420	211.033829
-411.959747	226.022552	962.425964	-405.665161	-42.573189	965.111084	-495.813934	236.026596	574.438354	-443.876984	-95.511497	582.485107	-495.548523	271.573273	87.299232	-507.883636	-130.677994	103.167183	-448.271362	325.826569	1435.077271	-375.442688	-83.898193	1456.543701	-354.477203	121.367096	1456.043213	-372.347046	165.344574	1748.749390	-483.824341	428.774200	1161.963989	-420.731293	-221.838776	1205.273071	-380.115692	376.731049	861.898193	-309.927185	-172.075287	897.738953	-385.481567	93.243423	1060.996948	539.546814	15.105827	897.747498	535.730042	210.993622
-411.972595	226.031250	962.457825	-405.699951	-42.510841	965.104309	-495.876404	236.032288	574.459290	-443.858978	-95.420120	582.429871	-495.555542	271.575165	87.299820	-507.890656	-130.676392	103.154160	-448.375610	325.820129	1435.081177	-375.513428	-83.891754	1456.559570	-354.545593	121.370399	1456.067383	-372.368347	165.359589	1748.752686	-483.882935	428.820923	1162.003174	-420.746552	-221.889008	1205.315430	-380.108246	376.862610	861.947754	-309.853912	-172.207642	897.816650	-385.511444	93.263229	1061.011108	539.523071	14.858661	897.776611	535.841736	210.899582
-412.018555	225.993683	962.453491	-405.747528	-42.499741	965.108826	-495.935699	236.038773	574.455261	-443.903595	-95.438324	582.471252	-495.567596	271.572571	87.293457	-507.943848	-130.678574	103.148361	-448.448273	325.796570	1435.102539	-375.583679	-83.891075	1456.608398	-354.608765	121.361656	1456.088989	-372.395355	165.354675	1748.757080	-483.944366	428.869720	1162.044800	-420.768402	-221.968674	1205.356201	-380.078644	377.020721	861.996704	-309.784698	-172.315796	897.880493	-385.561249	93.253281	1061.011963	540.388611	15.493903	898.037231	536.145935	211.078857
-412.062042	225.968842	962.467224	-405.748993	-42.505726	965.106018	-495.992249	236.045792	574.445007	-443.932556	-95.415237	582.456116	-495.572205	271.573120	87.293228	-507.865234	-130.641037	103.119713	-448.540314	325.781128	1435.135742	-375.658722	-83.887161	1456.630005	-354.671509	121.363411	1456.111206	-372.409119	165.351349	1748.807861	-483.987976	428.930420	1162.083984	-420.784424	-222.013367	1205.402954	-380.071411	377.147736	862.032043	-309.699524	-172.466324	897.945618	-385.590790	93.235466	1061.019165	540.681702	15.549035	898.035828	536.344055	211.135864
-412.081604	225.966278	962.503113	-405.747040	-42.501301	965.108337	-496.016541	236.017670	574.454102	-444.000610	-95.422577	582.439697	-495.579834	271.578583	87.297333	-507.924316	-130.669891	103.113464	-448.639343	325.780945	1435.170654	-375.721924	-83.901268	1456.669556	-354.726929	121.347488	1456.125488	-372.432037	165.362457	1748.820679	-484.036041	429.013458	1162.111938	-420.784454	-222.055084	1205.446045	-380.054688	377.308838	862.070496	-309.609894	-172.590134	898.018860	-385.604218	93.226067	1061.039551	540.970886	15.549177	898.044800	536.546448	211.140579
-412.147766	225.926178	962.515747	-405.824219	-42.458023	965.114319	-496.045349	236.025711	574.432373	-444.051727	-95.401192	582.440430	-495.570496	271.578247	87.296829	-507.916656	-130.664749	103.111107	-448.735931	325.764465	1435.179932	-375.774719	-83.897804	1456.697754	-354.777008	121.344620	1456.178711	-372.457916	165.371887	1748.836426	-484.067902	429.065247	1162.155273	-420.765381	-222.149231	1205.512085	-380.028717	377.474915	862.109070	-309.544525	-172.723755	898.102051	-385.683228	93.224602	1061.050659	541.241150	15.557998	898.055481	536.699219	211.158157
-412.153046	225.918320	962.550110	-405.823059	-42.445004	965.112000	-496.062653	235.989258	574.441650	-444.121124	-95.488670	582.462769	-495.534729	271.568390	87.287300	-507.913879	-130.679993	103.098183	-448.952606	325.624115	1435.052368	-375.841125	-83.910370	1456.727173	-354.827026	121.346100	1456.205200	-372.495605	165.369003	1748.850342	-484.126953	429.152405	1162.180054	-420.777679	-222.212921	1205.563965	-380.015411	377.647125	862.139404	-309.469635	-172.848251	898.171936	-385.693359	93.214394	1061.068726	541.425781	15.608767	898.053833	536.674194	211.406631
-412.174469	225.935425	962.575134	-405.829529	-42.463902	965.161987	-496.098511	236.011063	574.463318	-444.066650	-95.405045	582.483948	-495.580353	271.578674	87.295723	-507.859680	-130.692993	103.086113	-449.033478	325.619019	1435.073486	-375.896271	-83.908409	1456.758301	-354.884033	121.349464	1456.239258	-372.524353	165.379181	1748.872192	-484.140656	429.220032	1162.201172	-420.769257	-222.253815	1205.611206	-379.982300	377.789825	862.184937	-309.372406	-172.978592	898.249023	-385.725189	93.223259	1061.110352	541.525391	15.766062	898.028259	536.347473	212.151627
-412.206390	225.908829	962.598450	-405.812897	-42.437439	965.187927	-496.033844	235.925552	574.433838	-444.061615	-95.380714	582.470825	-495.514191	271.570068	87.288681	-507.895050	-130.691711	103.088394	-448.986053	325.724213	1435.237793	-375.916718	-83.888214	1456.772339	-354.936432	121.355637	1456.233154	-372.552948	165.383087	1748.890869	-484.156097	429.244354	1162.241455	-420.765076	-222.317825	1205.663452	-379.946594	377.984436	862.225403	-309.303589	-173.079041	898.308167	-385.748169	93.228325	1061.138672	541.595581	15.952490	898.034302	535.890747	213.088760
-412.232178	225.922791	962.619934	-405.833984	-42.425209	965.198669	-496.034119	235.931244	574.434692	-444.086853	-95.416458	582.472717	-495.516388	271.584900	87.291229	-507.968292	-130.717346	103.089699	-449.054962	325.718903	1435.248413	-375.965332	-83.879715	1456.784912	-354.994690	121.351357	1456.270142	-372.589539	165.392136	1748.919067	-484.182068	429.296539	1162.284302	-420.755676	-222.367981	1205.710693	-379.932953	378.107727	862.264282	-309.246216	-173.231705	898.346130	-385.775757	93.237808	1061.155762	541.716431	16.048222	898.021606	535.309998	213.949585
-412.271027	225.907455	962.643372	-405.851593	-42.434338	965.213684	-496.049744	235.965164	574.427429	-444.144867	-95.471718	582.482178	-495.537903	271.576569	87.286812	-508.013245	-130.739319	103.099365	-449.138123	325.705811	1435.280518	-375.973694	-83.874290	1456.822998	-355.046204	121.374405	1456.279907	-372.632782	165.387817	1748.932251	-484.213074	429.350800	1162.309448	-420.745850	-222.421310	1205.744507	-379.906982	378.255066	862.297119	-309.164032	-173.350479	898.432678	-385.816345	93.224144	1061.177979	542.024231	15.894847	898.038147	535.598511	213.698013
-412.273865	225.911194	962.671265	-405.860413	-42.419937	965.208618	-496.056915	235.967392	574.421631	-444.129791	-95.413048	582.476440	-495.542328	271.576752	87.286636	-507.975555	-130.720078	103.093742	-449.198334	325.701355	1435.276733	-375.997894	-83.873024	1456.852051	-355.077789	121.369118	1456.298462	-372.666565	165.421478	1748.904419	-484.229553	429.383301	1162.318604	-420.731903	-222.450226	1205.798096	-379.875549	378.411713	862.321533	-309.080811	-173.466293	898.480103	-385.834961	93.220528	1061.192627	542.404480	15.645516	898.073486	536.162476	212.994171
-412.303864	225.872559	962.668396	-405.887085	-42.415928	965.218384	-496.026764	235.905579	574.405273	-444.145721	-95.422241	582.484619	-495.523529	271.590088	87.295532	-507.939056	-130.697906	103.079880	-449.264160	325.672394	1435.277832	-376.025513	-83.858185	1456.876099	-355.123871	121.384560	1456.328003	-372.682037	165.410950	1748.965454	-484.264893	429.440094	1162.340942	-420.706177	-222.497253	1205.849243	-379.869781	378.539490	862.334290	-308.996124	-173.561356	898.531372	-385.862732	93.208328	1061.195923	542.553955	15.527697	898.085388	536.165527	212.892899
-412.318298	225.927368	962.698608	-405.923950	-42.350750	965.207642	-496.106018	235.987946	574.427979	-444.124268	-95.396637	582.478699	-495.579620	271.598022	87.302711	-507.861786	-130.678024	103.075150	-449.353302	325.687958	1435.304321	-376.037811	-83.849373	1456.884399	-355.170197	121.410767	1456.350830	-372.707428	165.451599	1748.940186	-484.290100	429.490692	1162.350098	-420.654724	-222.573898	1205.888428	-379.829315	378.656555	862.366028	-308.925720	-173.676147	898.554626	-385.896576	93.251419	1061.207886	542.595398	15.326298	898.109009	536.122986	212.757935
-412.298340	225.903061	962.729065	-405.861237	-42.361542	965.235535	-496.085358	235.984848	574.416870	-444.146637	-95.342293	582.463745	-495.548401	271.602844	87.286598	-507.848969	-130.680756	103.063217	-449.451630	325.681946	1435.311768	-376.044464	-83.823631	1456.891357	-355.207428	121.422798	1456.373657	-372.701843	165.460144	1748.988281	-484.318512	429.507751	1162.348267	-420.598999	-222.591782	1205.888306	-379.817200	378.785370	862.404236	-308.832886	-173.782990	898.603760	-385.880127	93.236191	1061.242920	542.592285	15.100848	898.086060	536.045166	212.626907
-412.272217	225.879547	962.728882	-405.794922	-42.382999	965.257019	-496.040100	235.945465	574.423218	-444.182434	-95.386559	582.484802	-495.493408	271.583771	87.275177	-507.898285	-130.701797	103.071617	-449.558472	325.697662	1435.306641	-376.075256	-83.811760	1456.881714	-355.269135	121.442551	1456.398193	-372.698853	165.501404	1748.955200	-484.344940	429.559143	1162.337036	-420.550140	-222.644684	1205.897339	-379.789154	378.864441	862.432312	-308.757538	-173.898727	898.625061	-385.867676	93.224304	1061.261475	542.924194	15.192550	897.938721	535.856506	213.267258
-412.262939	225.858749	962.730225	-405.747284	-42.405045	965.287109	-496.051544	235.959564	574.439270	-444.185150	-95.384277	582.524109	-495.495941	271.580475	87.281494	-507.867340	-130.682693	103.061531	-449.660522	325.706116	1435.325317	-376.080505	-83.781540	1456.892822	-355.330383	121.467789	1456.419312	-372.664368	165.525024	1748.998779	-484.392029	429.562256	1162.343872	-420.499268	-222.703674	1205.924927	-379.735077	378.932892	862.464050	-308.686890	-173.975174	898.637695	-385.856384	93.216232	1061.281128	543.506348	15.209117	897.844177	536.156006	212.840897
-412.246399	225.868408	962.770325	-405.753052	-42.376190	965.288818	-496.011047	235.916687	574.431824	-444.212280	-95.353897	582.527588	-495.490417	271.580078	87.278435	-507.909546	-130.693665	103.066727	-449.786743	325.697449	1435.337402	-376.089508	-83.780098	1456.904419	-355.398285	121.481850	1456.436157	-372.635742	165.552292	1749.007324	-484.440125	429.612122	1162.364502	-420.541656	-222.591446	1205.934814	-379.719971	379.033508	862.502441	-308.606873	-174.079941	898.662292	-385.874908	93.219215	1061.307861	543.642700	15.103390	897.882324	536.104431	212.764603
-412.265961	225.891495	962.809265	-405.775848	-42.315517	965.281738	-496.022827	235.949661	574.465759	-444.253174	-95.374878	582.542175	-495.493225	271.581970	87.286438	-507.906677	-130.673553	103.090431	-449.911957	325.688568	1435.360596	-376.086884	-83.753822	1456.918213	-355.487732	121.521553	1456.488037	-372.579071	165.607361	1749.003418	-484.494568	429.651550	1162.374268	-420.386322	-222.794525	1205.977539	-379.689941	379.112793	862.537415	-308.550415	-174.157318	898.685669	-385.901550	93.244209	1061.325439	543.750244	14.999701	897.909912	536.005737	212.676147
-412.243225	225.901825	962.831116	-405.722870	-42.343391	965.316711	-495.987396	235.901459	574.458191	-444.277893	-95.396996	582.566650	-495.479370	271.580292	87.282623	-507.963043	-130.674866	103.094910	-450.029388	325.718781	1435.396973	-376.088959	-83.735947	1456.929443	-355.562775	121.522003	1456.511108	-372.593109	165.575851	1748.954102	-484.558441	429.686066	1162.391357	-420.345856	-222.792557	1206.005737	-379.674072	379.199921	862.583862	-308.467560	-174.233368	898.721375	-385.889130	93.242043	1061.359741	543.844543	14.937254	897.956116	535.865601	212.585663
-412.250580	225.881638	962.860474	-405.744934	-42.308399	965.321960	-496.023315	235.901886	574.475830	-444.317108	-95.316170	582.550537	-495.525726	271.571686	87.286514	-507.897980	-130.637863	103.084610	-450.182312	325.708191	1435.394287	-376.119965	-83.724579	1456.951904	-355.661285	121.552032	1456.525146	-372.424072	165.719101	1748.975830	-484.646271	429.703033	1162.400513	-420.313385	-222.862915	1206.035156	-379.658020	379.273743	862.611206	-308.419342	-174.306122	898.746948	-385.907440	93.239662	1061.378052	543.893921	14.878550	897.978760	535.701477	212.507324
-412.268921	225.828552	962.880920	-405.678162	-42.342838	965.346375	-496.032104	235.874359	574.468201	-444.356689	-95.286728	582.609680	-495.503967	271.583740	87.280022	-507.920898	-130.645203	103.079529	-450.342010	325.687134	1435.386963	-376.141388	-83.710274	1456.972046	-355.742157	121.561508	1456.548706	-372.329041	165.795776	1748.931641	-484.721741	429.746368	1162.400635	-420.289978	-222.886719	1206.089600	-379.622711	379.346039	862.671936	-308.355103	-174.371185	898.780457	-385.893860	93.204506	1061.402832	543.923828	14.808297	897.984314	535.548523	212.412994
-412.256378	225.817001	962.933777	-405.631836	-42.290306	965.374817	-496.043152	235.873993	574.473816	-444.458374	-95.291672	582.596436	-495.518280	271.578003	87.276711	-508.008514	-130.714081	103.080963	-450.500275	325.700653	1435.409302	-376.168976	-83.670464	1456.975220	-355.855072	121.578369	1456.571655	-372.208771	165.862457	1748.926514	-484.827728	429.768219	1162.423340	-420.268097	-222.936218	1206.095337	-379.601196	379.397400	862.716187	-308.287964	-174.396545	898.829651	-385.874146	93.219177	1061.445923	543.821533	14.869709	898.001648	535.010254	213.031143
-412.222473	225.806488	962.972656	-405.543091	-42.288563	965.404114	-496.098053	235.871658	574.524536	-444.494232	-95.209404	582.635925	-495.535553	271.569153	87.277206	-507.957642	-130.688736	103.032372	-450.662170	325.652008	1435.376709	-376.180054	-83.683640	1457.013672	-355.951385	121.591858	1456.585083	-372.069763	165.937698	1748.924927	-484.955750	429.776764	1162.430176	-420.221191	-222.951294	1206.124512	-379.579834	379.473297	862.778809	-308.031006	-174.260056	898.982483	-385.828796	93.215744	1061.483765	543.939331	14.682874	898.007629	535.122009	212.256897
-412.211884	225.750122	963.016846	-405.496918	-42.238613	965.431091	-496.145050	235.867172	574.529297	-444.537323	-95.150772	582.701294	-495.545227	271.601196	87.296089	-507.864532	-130.654526	102.988335	-450.820740	325.642426	1435.374878	-376.215637	-83.649879	1457.032593	-356.042053	121.622353	1456.602539	-371.916748	165.997025	1748.973755	-485.088654	429.825256	1162.433472	-420.208801	-222.970215	1206.168091	-379.566681	379.513123	862.820923	-307.996063	-174.308105	899.030212	-385.810913	93.209686	1061.521851	543.903809	14.600504	898.016968	534.935974	212.129517
-412.181427	225.689957	963.042297	-405.361847	-42.276947	965.493530	-496.149292	235.793442	574.542480	-444.658295	-95.104347	582.758301	-495.515991	271.622223	87.298462	-507.982819	-130.694183	102.993370	-451.018402	325.614685	1435.363647	-376.240479	-83.615135	1457.051392	-356.128113	121.662117	1456.625000	-371.754822	166.078506	1748.967896	-485.249481	429.837372	1162.412231	-420.213776	-223.038071	1206.221680	-379.539124	379.559235	862.847046	-308.069397	-174.480331	899.016541	-385.735626	93.182793	1061.567261	543.776306	14.697364	898.025818	534.370483	212.827042
-412.122131	225.689606	963.085571	-405.273224	-42.234180	965.511292	-496.217957	235.818802	574.570435	-444.796509	-95.099297	582.759949	-495.528992	271.624878	87.260666	-507.994049	-130.666824	102.971992	-451.181488	325.586182	1435.342773	-376.245483	-83.622276	1457.122314	-356.209930	121.685982	1456.643677	-371.650757	166.064758	1748.917480	-485.417145	429.848206	1162.402588	-420.194183	-223.046021	1206.270386	-379.533447	379.604828	862.896912	-307.845917	-174.334961	899.155762	-385.672974	93.197258	1061.600586	543.696777	14.620066	898.021790	534.144897	212.776138
-412.080078	225.668884	963.121094	-405.191040	-42.237720	965.538635	-496.266846	235.784683	574.580750	-444.860687	-95.051369	582.844543	-495.504608	271.634338	87.250755	-508.022217	-130.707031	102.959679	-451.341248	325.578217	1435.346802	-376.244263	-83.586182	1457.151733	-356.292633	121.714813	1456.660645	-371.449463	166.166229	1748.864990	-485.589142	429.876221	1162.420410	-420.206390	-223.079102	1206.334473	-379.531708	379.619263	862.916687	-307.791870	-174.351105	899.241333	-385.610809	93.185684	1061.631958	543.608276	14.542496	898.018555	533.911255	212.738144
-412.093750	225.645538	963.158569	-405.132019	-42.245552	965.573486	-496.361084	235.801727	574.576477	-444.961151	-95.012856	582.883789	-495.506104	271.644623	87.253502	-508.024231	-130.694107	102.911880	-451.509155	325.585358	1435.342896	-376.275024	-83.549713	1457.174683	-356.392639	121.726044	1456.661255	-371.208954	166.235153	1748.893921	-485.760834	429.855621	1162.393799	-420.208649	-223.111908	1206.386475	-379.539276	379.643921	862.951904	-307.705017	-174.342392	899.317505	-385.593750	93.175323	1061.669434	543.611511	14.356856	898.013428	534.010803	211.905701
-412.106934	225.634567	963.172180	-405.098816	-42.242424	965.575745	-496.442688	235.775757	574.592285	-445.015961	-94.983353	582.932373	-495.533508	271.649231	87.251366	-507.981079	-130.700043	102.909180	-451.691559	325.548431	1435.303101	-376.272705	-83.525246	1457.214111	-356.456360	121.767242	1456.669922	-370.882996	166.415771	1748.911865	-485.926239	429.837677	1162.380371	-420.210052	-223.171021	1206.447876	-379.551178	379.674683	862.987366	-307.817078	-174.521301	899.315002	-385.575439	93.171547	1061.675293	543.364014	14.422516	897.985107	533.460754	212.485840
-412.075500	225.656555	963.197998	-404.948212	-42.280800	965.628967	-496.512939	235.730682	574.611633	-445.092133	-94.994774	582.981934	-495.528198	271.663940	87.260712	-507.480927	-130.417770	102.729378	-451.849426	325.535736	1435.286499	-376.301697	-83.523575	1457.228149	-356.526489	121.801933	1456.652710	-370.676361	166.434921	1748.830444	-486.076385	429.839844	1162.351318	-420.227325	-223.236908	1206.480225	-379.566345	379.721436	863.010376	-307.748383	-174.544418	899.384216	-385.508911	93.182617	1061.720337	543.192383	14.393865	897.982422	533.169861	212.466370
-412.064362	225.679840	963.222778	-404.843719	-42.308437	965.660278	-496.618958	235.712814	574.652222	-445.163055	-94.957077	583.043762	-495.516663	271.647736	87.262283	-507.989258	-130.679749	102.904137	-451.973053	325.530762	1435.273193	-376.292358	-83.518745	1457.217163	-356.580200	121.837379	1456.628662	-370.292389	166.619919	1748.829224	-486.225922	429.825989	1162.344482	-420.210602	-223.287888	1206.511230	-379.595581	379.728119	863.040344	-307.659668	-174.569107	899.469421	-385.452881	93.190498	1061.748657	543.097290	14.220696	897.971252	533.156677	211.732010
-412.094727	225.719986	963.244385	-404.784149	-42.330811	965.689819	-496.708374	235.704102	574.677368	-445.205780	-94.893631	583.103271	-495.501282	271.645294	87.260315	-508.038239	-130.705170	102.925049	-452.085876	325.541504	1435.264038	-376.270142	-83.512100	1457.245483	-356.632843	121.863029	1456.613403	-370.016510	166.642517	1748.721680	-486.384491	429.772461	1162.327271	-420.224915	-223.298065	1206.541260	-379.636230	379.759430	863.065186	-307.566620	-174.573532	899.529846	-385.433167	93.209770	1061.772949	542.876892	14.121469	897.985535	532.893433	211.662918
-412.133179	225.750046	963.251099	-404.694977	-42.369644	965.716309	-496.765350	235.628754	574.698730	-445.262085	-94.877258	583.139282	-495.487823	271.648315	87.259857	-507.447998	-130.371689	102.717094	-452.193207	325.543823	1435.260986	-376.252045	-83.510979	1457.245972	-356.680634	121.880783	1456.578491	-369.661377	166.726776	1748.667236	-486.533295	429.772034	1162.333008	-420.231537	-223.348953	1206.572144	-379.692596	379.816711	863.103149	-307.489197	-174.568619	899.616943	-385.406586	93.223137	1061.788940	542.646912	14.085135	897.987915	532.563721	211.593735
-412.180359	225.780930	963.280762	-404.650513	-42.383472	965.718323	-496.863831	235.607880	574.695801	-445.344543	-94.850883	583.177917	-495.513702	271.637146	87.261162	-507.458710	-130.344788	102.704338	-452.275482	325.532227	1435.268555	-376.192169	-83.522552	1457.266357	-356.752991	121.907028	1456.515259	-369.282104	166.827103	1748.580322	-486.663635	429.798279	1162.341553	-420.253174	-223.355133	1206.581421	-379.780182	379.839081	863.119751	-307.293365	-174.516373	899.729370	-385.388794	93.229736	1061.800293	542.410217	14.030013	897.990662	532.293884	211.554123
-412.269043	225.761688	963.276550	-404.645691	-42.362267	965.711609	-496.879852	235.489182	574.667114	-445.410309	-94.818741	583.217590	-495.482941	271.614685	87.218201	-507.472137	-130.348907	102.725189	-452.368195	325.519623	1435.264526	-376.190186	-83.520798	1457.248901	-356.800812	121.912399	1456.450073	-368.904175	166.877625	1748.570068	-486.804504	429.828644	1162.336304	-420.296631	-223.374664	1206.594360	-379.868317	379.883728	863.144226	-307.218842	-174.610916	899.796387	-385.401581	93.238846	1061.787842	542.088623	13.953486	897.982422	531.926270	211.512100
-412.333862	225.760696	963.279846	-404.597839	-42.368320	965.700623	-496.948700	235.455566	574.676025	-445.500183	-94.792595	583.222839	-495.493347	271.619141	87.208656	-507.489197	-130.365494	102.710739	-452.443359	325.506073	1435.253174	-376.143494	-83.524582	1457.229126	-356.812927	121.908676	1456.372192	-368.463226	167.049561	1748.520020	-486.940033	429.845245	1162.337524	-420.399719	-223.287720	1206.561768	-379.962341	379.920929	863.128113	-307.068390	-174.658478	899.862366	-385.389191	93.240349	1061.778931	541.835144	13.937626	897.980591	531.579773	211.522430
-412.362640	225.744629	963.249878	-404.517883	-42.377113	965.712830	-497.058197	235.409683	574.671936	-445.520905	-94.778900	583.229919	-495.496307	271.616333	87.197540	-507.510956	-130.365402	102.704155	-452.493927	325.494049	1435.216919	-376.089996	-83.516457	1457.176025	-356.829834	121.922050	1456.258545	-368.098694	167.071320	1748.493774	-487.038391	429.881256	1162.339722	-420.434448	-223.319687	1206.543091	-380.072479	380.013641	863.128906	-307.069305	-174.837463	899.852173	-385.348236	93.253021	1061.765991	541.502869	14.104798	897.960754	530.944397	212.264145
-412.402588	225.797745	963.245728	-404.454498	-42.350082	965.674988	-497.136383	235.421936	574.687012	-445.568665	-94.754623	583.260193	-495.511475	271.641357	87.178459	-507.786194	-130.669189	102.814011	-452.543579	325.470520	1435.164429	-376.002472	-83.514473	1457.152832	-356.778076	121.941017	1456.154663	-367.743927	167.110443	1748.420654	-487.140808	429.964905	1162.334961	-420.362579	-223.463974	1206.539185	-380.186981	380.089142	863.111816	-306.744751	-174.754440	899.999207	-385.313660	93.290268	1061.739624	541.230530	14.109102	897.975403	530.612732	212.264435
-412.448578	225.817276	963.228394	-404.351990	-42.403847	965.700867	-497.236786	235.424500	574.718384	-445.597504	-94.731705	583.261108	-495.545502	271.632935	87.180435	-507.778534	-130.668274	102.814034	-452.590393	325.460938	1435.114380	-375.939911	-83.554314	1457.097168	-356.721741	121.968399	1456.065430	-367.456421	167.052032	1748.313232	-487.244812	430.019135	1162.325439	-420.406494	-223.473557	1206.506226	-380.308807	380.176971	863.098022	-306.582367	-174.831772	900.048828	-385.279480	93.301369	1061.741943	540.933716	14.102290	897.948914	530.298035	212.270203
-412.532104	225.895874	963.208130	-404.338959	-42.430214	965.695129	-497.372894	235.412155	574.765015	-445.666962	-94.792236	583.304016	-495.562439	271.635101	87.178322	-507.794800	-130.671326	102.818802	-452.601837	325.464142	1435.074219	-375.751373	-83.510262	1457.040039	-356.639282	121.997055	1455.971680	-367.023804	167.147781	1748.280151	-487.327484	430.091919	1162.302490	-420.415894	-223.474899	1206.497314	-380.437836	380.247986	863.046875	-306.466461	-174.945511	900.065247	-385.297211	93.340927	1061.724609	541.242981	14.868059	897.516235	530.197266	212.604630
-412.582794	225.971039	963.211426	-404.291718	-42.447552	965.684570	-497.488159	235.417404	574.802429	-445.711548	-94.833916	583.360779	-495.587189	271.649261	87.195663	-507.781586	-130.676895	102.837555	-452.574738	325.473114	1434.980713	-375.626526	-83.522133	1456.969116	-356.532898	122.021843	1455.887329	-366.726227	167.078888	1748.183105	-487.425171	430.156281	1162.278076	-420.407776	-223.497162	1206.496704	-380.591553	380.328735	863.003723	-306.377136	-175.059677	900.065979	-385.289337	93.372986	1061.718628	540.936890	14.904423	897.480103	529.882202	212.516235
-412.668671	226.030319	963.199646	-404.273834	-42.535427	965.695557	-497.596283	235.374985	574.810120	-445.739899	-94.853012	583.400024	-495.608856	271.659302	87.181976	-507.829102	-130.660889	102.821976	-452.552399	325.471527	1434.922363	-375.452789	-83.507759	1456.936401	-356.388367	122.061623	1455.824707	-366.346100	167.084488	1748.136963	-487.507690	430.219421	1162.237793	-420.402710	-223.539841	1206.487915	-380.752991	380.404449	862.948120	-306.512268	-175.379181	899.923523	-385.302246	93.375595	1061.713013	540.467773	14.850837	897.462830	529.376038	212.530563
-412.765228	226.151138	963.201355	-404.267761	-42.552399	965.648621	-497.693634	235.434341	574.838867	-445.755829	-94.878876	583.411560	-495.672913	271.647766	87.163940	-507.847778	-130.675797	102.872665	-452.497711	325.469025	1434.848267	-375.267365	-83.508461	1456.870605	-356.246490	122.094093	1455.755371	-365.888641	167.181305	1748.129028	-487.588531	430.312775	1162.206421	-420.334045	-223.527588	1206.429321	-380.934906	380.456757	862.852539	-306.225952	-175.306656	899.979980	-385.317139	93.418823	1061.683228	540.067627	14.804161	897.415955	528.968567	212.570419
-412.879059	226.167664	963.128052	-404.271027	-42.617210	965.650696	-497.708282	235.409760	574.836243	-445.661102	-94.829437	583.421326	-495.662445	271.641937	87.155045	-507.780304	-130.656937	102.853195	-452.557312	325.363739	1434.636963	-375.085938	-83.494827	1456.787598	-356.104828	122.116135	1455.669800	-365.516998	167.190765	1748.030396	-487.663452	430.419434	1162.155396	-420.245636	-223.566849	1206.399536	-381.153503	380.507965	862.760925	-306.188934	-175.468338	899.913391	-385.341522	93.432014	1061.638916	539.792297	14.648541	897.401611	528.889709	211.834656
-412.990967	226.197891	963.100647	-404.275269	-42.686119	965.626343	-497.787323	235.432297	574.836243	-445.664886	-94.858841	583.408630	-495.723480	271.667206	87.142334	-507.814972	-130.656708	102.845970	-452.499084	325.379059	1434.594482	-374.923767	-83.471680	1456.680664	-355.952301	122.147995	1455.595825	-365.130615	167.220779	1747.934570	-487.718567	430.490936	1162.114624	-420.146606	-223.608170	1206.357910	-381.355927	380.592407	862.657837	-306.172363	-175.645142	899.820374	-385.357697	93.423744	1061.602783	539.303101	14.771003	897.350403	528.205200	212.606583
-413.122192	226.205170	963.067932	-404.272675	-42.746544	965.629761	-497.778748	235.391953	574.789795	-445.646545	-94.901329	583.440063	-495.716492	271.666870	87.138573	-508.470612	-131.058151	103.089676	-452.393311	325.348816	1434.568481	-374.734344	-83.454475	1456.636353	-355.807251	122.180153	1455.501831	-364.821564	167.164948	1747.799316	-487.758209	430.527008	1162.117676	-419.997284	-223.636337	1206.360474	-381.589508	380.681824	862.589905	-306.148346	-175.808365	899.752441	-385.396118	93.422173	1061.581421	538.924072	14.799252	897.292603	527.782837	212.746414
-413.240509	226.238251	963.071655	-404.372467	-42.680969	965.599243	-497.792603	235.360886	574.806152	-445.602539	-94.883118	583.369507	-495.736572	271.671295	87.167488	-507.552917	-130.418518	102.741493	-452.172058	325.449890	1434.694336	-374.504150	-83.403206	1456.617432	-355.661774	122.201775	1455.441772	-364.397766	167.207764	1747.729858	-487.788361	430.520691	1162.146484	-419.808350	-223.683029	1206.381592	-381.819611	380.748016	862.545105	-306.149353	-175.958344	899.685181	-385.465637	93.462135	1061.558716	538.493774	14.776977	897.278381	527.383606	212.723557
-413.328979	226.226685	963.055786	-404.406067	-42.681061	965.564819	-497.752502	235.284393	574.805664	-445.542786	-94.842354	583.389343	-495.695801	271.647980	87.144508	-507.474243	-130.372467	102.708458	-452.054596	325.420532	1434.718628	-374.302856	-83.388397	1456.568726	-355.507568	122.204903	1455.375610	-363.958374	167.244690	1747.652344	-487.819855	430.520538	1162.179932	-419.596008	-223.736801	1206.407837	-382.050323	380.832062	862.518188	-306.120667	-176.114731	899.640198	-385.481903	93.455841	1061.522827	538.164856	14.598472	897.342773	527.312866	211.895493
-413.437775	226.235352	963.034119	-404.444580	-42.710972	965.540588	-497.825684	235.321304	574.776855	-445.633698	-94.915276	583.357544	-495.742493	271.673126	87.166260	-508.083832	-130.678574	102.934387	-451.947540	325.392487	1434.698120	-374.085480	-83.386322	1456.533569	-355.321381	122.230606	1455.319702	-363.461884	167.363953	1747.619263	-487.843506	430.578217	1162.209839	-419.348450	-223.846024	1206.445679	-382.322784	380.942749	862.468506	-306.351501	-176.505173	899.439758	-385.513062	93.451485	1061.489624	537.010681	13.927811	897.742004	526.417053	212.131042
-413.528839	226.193771	962.992920	-404.450134	-42.742260	965.538208	-497.854431	235.255951	574.747681	-445.721954	-94.968109	583.378845	-495.758636	271.679596	87.155731	-507.577850	-130.370392	102.746651	-451.859222	325.360657	1434.683228	-373.870636	-83.356697	1456.462646	-355.127350	122.225281	1455.210815	-363.039978	167.420471	1747.551270	-487.856903	430.593170	1162.232056	-419.090088	-223.887329	1206.423828	-382.608978	381.068665	862.385742	-306.157623	-176.539108	899.427429	-385.527863	93.437630	1061.459351	536.609619	13.918052	897.748352	526.061035	212.121918
-413.586334	226.193527	962.969604	-404.453461	-42.756874	965.499390	-497.928864	235.239792	574.731018	-445.706512	-94.922806	583.372559	-495.799713	271.698853	87.144363	-507.495209	-130.347046	102.735558	-451.770081	325.309601	1434.653931	-373.709839	-83.371666	1456.386597	-354.891266	122.250412	1455.131104	-362.689087	167.399506	1747.440308	-487.864746	430.623810	1162.238647	-418.854614	-223.973801	1206.384766	-382.880249	381.208771	862.324524	-306.142639	-176.713364	899.318604	-385.509979	93.430763	1061.416504	536.192749	13.942789	897.735962	525.684387	212.108154
-413.659515	226.162628	962.946106	-404.438110	-42.786144	965.501343	-498.015503	235.228119	574.749939	-445.733582	-94.860008	583.392517	-495.879608	271.706451	87.136772	-507.531586	-130.351227	102.703278	-451.689636	325.279327	1434.627686	-373.519379	-83.362984	1456.300537	-354.606567	122.258965	1455.048584	-362.197662	167.566559	1747.376831	-487.873993	430.639984	1162.249023	-418.699219	-223.872116	1206.287354	-383.115814	381.310242	862.202271	-306.099792	-176.850632	899.176025	-385.504425	93.418724	1061.397095	535.791321	14.012363	897.705750	525.275513	212.214386
-413.718811	226.195480	962.933777	-404.446869	-42.852650	965.486206	-498.031494	235.195694	574.770630	-445.845978	-94.896301	583.418030	-495.879486	271.708405	87.151970	-507.772003	-130.623428	102.840225	-451.602112	325.222382	1434.624878	-373.342133	-83.367310	1456.183838	-354.320831	122.248230	1455.000732	-361.754120	167.633102	1747.285156	-487.881470	430.653687	1162.266113	-418.419006	-224.094131	1206.243652	-383.342010	381.448425	862.124939	-306.302612	-177.175385	898.939392	-385.497040	93.405998	1061.373291	535.371155	13.943757	897.657288	524.957275	212.235779
-413.759186	226.191635	962.925964	-404.394775	-42.922241	965.490234	-498.065857	235.127823	574.781006	-445.866943	-94.859177	583.433960	-495.852600	271.706940	87.177658	-508.080109	-130.674255	102.882034	-451.516602	325.171173	1434.601196	-373.104980	-83.382309	1456.113647	-354.024628	122.240570	1454.943237	-361.290192	167.680740	1747.188232	-487.898987	430.660309	1162.288574	-418.286316	-223.983398	1206.156128	-383.595428	381.537231	862.043579	-306.101685	-177.170044	898.880981	-385.469391	93.381943	1061.365845	535.053894	13.747716	897.634033	524.903809	211.460510
-413.829407	226.266113	962.939819	-404.444244	-42.929947	965.476990	-498.109955	235.117676	574.814819	-445.908783	-94.878311	583.469177	-495.874451	271.696594	87.185997	-508.068085	-130.667770	102.879723	-451.394653	325.117310	1434.591064	-372.851379	-83.416252	1456.040771	-353.699280	122.224792	1454.919800	-360.902222	167.651276	1747.036377	-487.931671	430.633362	1162.328247	-418.121582	-224.012329	1206.128296	-383.828491	381.642181	861.986328	-306.112793	-177.282974	898.724487	-385.477875	93.408516	1061.353760	534.486389	13.882050	897.595947	524.209351	212.214508
-413.864838	226.297699	962.950806	-404.427765	-42.995682	965.490967	-498.119019	235.107956	574.817322	-445.994751	-94.965492	583.526184	-495.881653	271.682068	87.188789	-508.115906	-130.683411	102.891945	-451.257355	325.075867	1434.607788	-372.598724	-83.432770	1456.012695	-353.417786	122.223976	1454.898438	-360.413422	167.678589	1747.000244	-487.944733	430.622711	1162.361084	-417.996033	-224.043045	1206.116943	-384.044891	381.681854	861.947205	-306.305023	-177.551010	898.540100	-385.461700	93.397278	1061.359863	534.029907	13.879869	897.565552	523.821106	212.214096
-413.930328	226.316086	962.948242	-404.416351	-43.075100	965.522827	-498.157288	235.115845	574.831726	-446.105530	-95.028053	583.560974	-495.909180	271.727905	87.188324	-507.565033	-130.361771	102.729111	-451.096436	325.025299	1434.631714	-372.347565	-83.456551	1455.935181	-353.165436	122.214012	1454.868652	-359.859833	167.818390	1746.925537	-487.992462	430.621277	1162.407104	-417.837097	-224.063034	1206.085938	-384.313599	381.778015	861.930298	-306.188812	-177.520355	898.491577	-385.457764	93.386330	1061.366699	533.635559	13.920869	897.526306	523.430603	212.250198
-413.999573	226.343628	962.962952	-404.420776	-43.087101	965.533020	-498.181641	235.118729	574.825378	-446.140289	-95.004326	583.608398	-495.969543	271.751160	87.197830	-507.553467	-130.337738	102.751053	-450.931030	324.974670	1434.672852	-372.092438	-83.486298	1455.924316	-352.960052	122.214691	1454.831177	-359.472412	167.782455	1746.799805	-488.036774	430.601349	1162.486206	-417.635437	-224.176987	1206.108765	-384.555756	381.843475	861.942078	-306.157349	-177.534042	898.486816	-385.455719	93.399216	1061.369507	533.352295	13.784847	897.523621	523.389221	211.475677
-414.084717	226.320770	962.953857	-404.446045	-43.095596	965.511169	-498.176575	235.111267	574.810547	-446.215820	-95.002808	583.605225	-495.992767	271.772614	87.195206	-508.117249	-130.644150	102.936043	-450.767181	324.929901	1434.708252	-371.808533	-83.537155	1455.897095	-352.769958	122.176125	1454.789185	-358.988373	167.760803	1746.622314	-488.105286	430.592468	1162.559692	-417.539581	-224.165955	1206.090820	-384.811340	381.872040	861.940979	-306.142792	-177.566422	898.423950	-385.454529	93.386215	1061.340210	532.813721	13.895267	897.499634	522.721619	212.205887
-414.127106	226.278549	962.960266	-404.437347	-43.108459	965.524536	-498.134399	235.062210	574.806458	-446.191101	-94.860405	583.594360	-495.963989	271.755127	87.200386	-507.482666	-130.316467	102.737160	-450.752136	324.748840	1434.600464	-371.523529	-83.591370	1455.901001	-352.575104	122.109612	1454.772217	-358.565613	167.666626	1746.515259	-488.166382	430.614807	1162.655396	-417.426270	-224.159897	1206.100098	-385.023987	381.882141	861.960388	-306.116608	-177.543213	898.376038	-385.424683	93.367447	1061.338379	532.445618	13.940730	897.492126	522.370911	212.261963
-414.205872	226.239700	962.974426	-404.443787	-43.099937	965.502930	-498.154144	234.989136	574.808716	-446.267456	-94.793762	583.586304	-495.976532	271.736328	87.202148	-507.433533	-130.277756	102.702972	-450.464752	324.776794	1434.838867	-371.289337	-83.654449	1455.873169	-352.389984	122.051674	1454.740967	-358.044159	167.678772	1746.432617	-488.181854	430.527954	1162.795044	-417.341278	-224.150070	1206.074341	-385.210205	381.871918	862.078796	-306.124603	-177.560226	898.334900	-385.407074	93.348145	1061.319946	532.138428	13.799399	897.495483	522.285706	211.563324
-414.204498	226.181458	962.992065	-404.392914	-43.115341	965.504578	-498.124268	234.889145	574.802979	-446.409576	-94.818283	583.603149	-495.951447	271.741577	87.202637	-507.477203	-130.282578	102.698868	-450.458405	324.582611	1434.765381	-371.332428	-83.573013	1455.597900	-352.237457	121.962944	1454.723633	-357.513885	167.701843	1746.359741	-488.203186	430.523987	1162.886353	-417.258118	-224.222198	1206.033936	-385.403168	381.869080	862.121704	-306.116608	-177.544266	898.287170	-385.338959	93.311668	1061.319214	531.619324	13.890320	897.484070	521.649963	212.256622
-414.210480	226.100113	963.000854	-404.293976	-43.143333	965.495972	-498.162415	234.810455	574.804199	-446.502930	-94.737106	583.638123	-495.941284	271.741211	87.195671	-507.991333	-130.571777	102.833496	-450.281738	324.520844	1434.810913	-370.818268	-83.737579	1455.858154	-352.078430	121.902451	1454.677856	-356.897339	167.818817	1746.315552	-488.214508	430.483643	1162.995605	-417.139587	-224.218887	1206.061646	-385.572754	381.907837	862.167297	-306.322571	-177.732147	898.145813	-385.242981	93.262131	1061.307007	531.247681	13.700205	897.431030	521.564880	211.563675
-414.256073	226.054810	962.987183	-404.278961	-43.113041	965.489502	-498.214264	234.773926	574.807983	-446.677155	-94.811646	583.640991	-495.941284	271.743347	87.228004	-507.489716	-130.281693	102.664230	-449.961151	324.597595	1435.012085	-370.568512	-83.774345	1455.852173	-351.911530	121.854187	1454.622437	-356.365234	167.836075	1746.206665	-488.194672	430.418854	1163.084351	-417.027985	-224.248260	1206.048462	-385.751831	381.917114	862.178894	-306.337952	-177.705353	898.093872	-385.200470	93.265129	1061.282471	530.843628	13.676679	897.380066	521.242798	211.465393
-414.270233	226.035049	962.992065	-404.233398	-43.173504	965.511597	-498.256226	234.711563	574.819824	-446.772766	-94.739807	583.711243	-495.943451	271.762177	87.220695	-507.435638	-130.243942	102.678192	-449.916412	324.407501	1434.891113	-370.361603	-83.832108	1455.796387	-351.747894	121.814178	1454.592773	-355.812500	167.839813	1746.072632	-488.194397	430.446350	1163.132813	-416.912964	-224.234497	1205.994995	-385.917389	381.938293	862.174927	-306.109650	-177.512405	898.151855	-385.138336	93.237907	1061.284180	530.505249	13.704391	897.363831	520.934448	211.461884
-414.235474	226.047501	962.977295	-404.125366	-43.279804	965.555237	-498.302551	234.681473	574.825989	-446.846680	-94.708733	583.811829	-495.972137	271.752563	87.211563	-507.402740	-130.235764	102.664940	-449.595154	324.438873	1435.031982	-370.160706	-83.907059	1455.740479	-351.624603	121.755508	1454.573608	-355.290161	167.761826	1745.901001	-488.161713	430.375031	1163.194336	-416.804596	-224.278091	1205.942261	-386.085541	381.944031	862.155212	-306.056885	-177.443588	898.093628	-385.045624	93.218559	1061.292725	529.989929	13.836123	897.370789	520.235352	212.196106
-414.230438	226.078888	962.997375	-404.071564	-43.335361	965.575256	-498.337616	234.594986	574.833496	-446.938568	-94.721100	583.866760	-495.977386	271.738159	87.207458	-507.408020	-130.225204	102.641235	-449.596802	324.247253	1434.876099	-369.969299	-83.977112	1455.661987	-351.489594	121.704254	1454.586182	-354.692078	167.745407	1745.800537	-488.170929	430.371368	1163.191406	-416.715363	-224.279785	1205.876099	-386.242065	381.940247	862.129456	-306.002625	-177.413971	898.029419	-384.981659	93.211441	1061.304077	529.605652	13.852460	897.330322	519.872009	212.240616
-414.205811	226.106857	962.994507	-404.016418	-43.413548	965.591125	-498.384766	234.498047	574.896545	-447.052643	-94.809868	583.908997	-496.022064	271.719452	87.208359	-507.471344	-130.267090	102.654953	-449.309998	324.310364	1435.054321	-369.779877	-84.076004	1455.620117	-351.377014	121.612389	1454.604492	-353.957703	167.822128	1745.744995	-488.114075	430.276581	1163.252686	-416.672241	-224.331436	1205.793579	-386.391937	381.897430	862.129395	-306.143616	-177.497635	897.848145	-384.899719	93.196571	1061.299927	529.173401	13.785630	897.316650	519.534180	212.173752
-414.176300	226.122116	962.994141	-403.918884	-43.551701	965.619751	-498.394745	234.439072	574.916870	-447.111481	-94.844284	583.975952	-495.995087	271.705811	87.262085	-507.488953	-130.290176	102.663261	-449.147278	324.245148	1435.126465	-369.598938	-84.165604	1455.558228	-351.268066	121.519760	1454.635010	-353.303040	167.791183	1745.650146	-488.066010	430.228302	1163.305664	-416.577606	-224.364456	1205.701538	-386.540924	381.841217	862.125793	-305.943756	-177.310730	897.856506	-384.792267	93.152168	1061.302734	528.774292	13.749533	897.295959	519.216858	212.188751
-414.183350	226.095795	962.972961	-403.841949	-43.687019	965.648193	-498.458130	234.391220	574.949402	-447.169708	-94.879532	583.999390	-496.043304	271.688782	87.261833	-508.040741	-130.600937	102.854965	-449.172241	324.061340	1435.008789	-369.462860	-84.242157	1455.538208	-351.188202	121.428413	1454.646606	-352.651245	167.755951	1745.549316	-488.052002	430.203308	1163.349121	-416.508575	-224.357697	1205.599731	-386.652618	381.781982	862.128479	-305.827179	-177.192612	897.821472	-384.697815	93.098099	1061.291016	528.426941	13.741786	897.279846	518.944458	212.222321
-414.180054	226.115250	962.977844	-403.865753	-43.718822	965.649536	-498.504608	234.372192	574.946228	-447.244385	-94.884941	584.013611	-496.076660	271.749084	87.280205	-507.467346	-130.265045	102.672554	-448.923615	324.108429	1435.221313	-369.300323	-84.338936	1455.518921	-351.113220	121.393440	1454.653564	-352.044983	167.639038	1745.421265	-487.995483	430.088318	1163.439941	-416.455627	-224.355713	1205.596191	-386.726501	381.727844	862.138916	-305.772278	-177.108749	897.779724	-384.632599	93.090576	1061.275146	528.221497	13.599026	897.292969	518.975464	211.450729
-414.168396	226.098511	962.986816	-403.827637	-43.799465	965.686035	-498.573181	234.320328	574.957092	-447.343079	-94.925247	584.063049	-496.094849	271.766754	87.273544	-507.479767	-130.226227	102.661537	-448.833832	324.035583	1435.270020	-369.190063	-84.438858	1455.554932	-351.010132	121.312469	1454.672974	-351.319855	167.672134	1745.403564	-487.954346	430.010071	1163.515991	-416.375519	-224.324173	1205.544312	-386.790741	381.692993	862.182922	-305.661194	-177.014511	897.780701	-384.535431	93.056282	1061.279419	527.888672	13.606828	897.247925	518.695251	211.490311
-414.167542	226.040024	962.984680	-403.811066	-43.832718	965.683716	-498.663452	234.259232	574.986389	-447.416626	-94.844376	584.093811	-496.115021	271.760437	87.285461	-507.460571	-130.179062	102.671989	-448.756378	323.952942	1435.342896	-369.070526	-84.497459	1455.538818	-350.875183	121.227356	1454.670166	-350.679657	167.623138	1745.377930	-487.916199	429.907074	1163.591675	-416.318817	-224.311646	1205.536499	-386.795593	381.629059	862.213135	-305.769745	-177.112122	897.644043	-384.449097	93.014740	1061.257446	527.520142	13.563183	897.228271	518.369080	211.501724
-414.113525	225.932220	963.010803	-403.727600	-43.920063	965.748901	-498.706665	234.133759	575.061890	-447.461273	-94.783775	584.138306	-496.123260	271.769104	87.311722	-507.374054	-130.148346	102.664864	-448.655121	323.864990	1435.442139	-368.988220	-84.589722	1455.538208	-350.673370	121.165863	1454.707642	-350.086121	167.560043	1745.334961	-487.846527	429.784821	1163.681519	-416.246948	-224.269119	1205.518433	-386.775330	381.559113	862.270569	-305.648468	-177.053268	897.622375	-384.329498	92.935837	1061.289917	527.158508	13.554259	897.196533	518.071594	211.475464
-414.073669	225.808792	963.044556	-403.668915	-43.978088	965.778320	-498.770111	234.054321	575.096863	-447.553070	-94.739830	584.164612	-496.147797	271.778473	87.347298	-507.340790	-130.106094	102.686043	-448.530518	323.780487	1435.502075	-368.888794	-84.670494	1455.526367	-350.437347	121.081421	1454.731323	-349.617493	167.351273	1745.297852	-487.738892	429.666046	1163.767090	-416.124268	-224.207352	1205.445801	-386.674103	381.455902	862.377136	-305.282074	-176.788254	897.734497	-384.218994	92.847954	1061.305908	526.841675	13.527880	897.203247	517.807434	211.416016
-414.066864	225.682541	963.055481	-403.616974	-44.064949	965.808105	-498.842041	233.961380	575.089600	-447.621613	-94.658607	584.212891	-496.106812	271.766968	87.337921	-507.235229	-130.059555	102.665695	-448.424652	323.707489	1435.598999	-368.821136	-84.738792	1455.490845	-350.199799	120.998520	1454.759766	-349.028381	167.353180	1745.313110	-487.638245	429.536133	1163.829346	-416.026978	-224.171005	1205.381958	-386.587738	381.352936	862.426819	-305.105804	-176.685791	897.713806	-384.131012	92.754692	1061.311035	526.527527	13.514291	897.211304	517.576111	211.368164
-414.042297	225.604965	963.059875	-403.553314	-44.171104	965.842957	-498.886505	233.881592	575.119507	-447.725586	-94.633842	584.223999	-496.130493	271.790802	87.383827	-507.238953	-130.066696	102.676437	-448.282532	323.635834	1435.650269	-368.713745	-84.833908	1455.464722	-349.977020	120.951363	1454.760742	-348.509155	167.399216	1745.419189	-487.534729	429.409973	1163.873779	-415.951874	-224.139633	1205.338867	-386.470886	381.258514	862.486450	-304.991882	-176.631668	897.673645	-384.036255	92.678963	1061.317383	526.154175	13.641007	897.181274	517.040771	212.070938
-414.061981	225.538727	963.043030	-403.549194	-44.252964	965.882324	-498.929840	233.811859	575.122925	-447.822083	-94.682991	584.297119	-496.155975	271.801666	87.393852	-507.284271	-130.065460	102.658043	-448.083252	323.571106	1435.702759	-368.638275	-84.914322	1455.405884	-349.764038	120.882881	1454.741455	-348.186951	167.090317	1745.339355	-487.428955	429.290192	1163.921509	-415.838257	-224.132095	1205.293823	-386.346466	381.133545	862.521545	-304.851959	-176.534103	897.675232	-383.982544	92.629402	1061.312378	525.866028	13.627056	897.156372	516.806091	212.117935
-414.077179	225.498032	963.061829	-403.543854	-44.357548	965.935181	-498.958435	233.772141	575.130493	-447.925140	-94.798439	584.334473	-496.184631	271.802917	87.365623	-507.306183	-130.072495	102.677971	-447.879730	323.484558	1435.725220	-368.508575	-85.013664	1455.397461	-349.577667	120.800468	1454.758179	-347.795502	166.931473	1745.349731	-487.299042	429.178925	1163.962891	-415.765259	-224.115829	1205.273560	-386.238190	381.045654	862.504211	-304.733826	-176.447495	897.667847	-383.937286	92.572205	1061.334961	525.606323	13.590403	897.137268	516.590271	212.121368
-414.065643	225.488831	963.095703	-403.529205	-44.449749	965.943237	-499.013611	233.751740	575.145508	-448.019287	-94.907669	584.362061	-496.194916	271.783813	87.366432	-507.317810	-130.064285	102.676300	-447.685944	323.405762	1435.793701	-368.409821	-85.136429	1455.413696	-349.424866	120.726479	1454.769043	-347.347626	166.980270	1745.465576	-487.176971	429.042175	1164.014282	-415.697113	-224.168503	1205.268677	-386.106903	380.923431	862.573792	-304.861206	-176.515198	897.549683	-383.869904	92.513885	1061.342163	525.330627	13.617949	897.112061	516.345520	212.160355
-414.095673	225.415039	963.129822	-403.512909	-44.522911	965.984070	-499.033081	233.674332	575.139954	-448.053284	-94.942955	584.364197	-496.194061	271.757690	87.410637	-507.337006	-130.094910	102.677116	-447.503387	323.329834	1435.850098	-368.232361	-85.240601	1455.459106	-349.277222	120.606720	1454.785522	-347.126923	166.640091	1745.403320	-487.039886	428.894043	1164.082520	-415.611511	-224.145294	1205.230957	-385.949554	380.726868	862.643738	-304.738922	-176.416382	897.535278	-383.820892	92.449135	1061.365112	525.163574	13.432493	897.103455	516.428589	211.473877
-414.115997	225.366211	963.170227	-403.547699	-44.564106	965.995239	-499.073059	233.636841	575.168640	-448.051636	-94.961754	584.372803	-496.221191	271.741302	87.423553	-507.351624	-130.119797	102.686195	-447.297516	323.242523	1435.917847	-368.093262	-85.343979	1455.459473	-349.158813	120.477112	1454.797485	-346.732727	166.681015	1745.488159	-486.882904	428.744568	1164.147949	-415.491913	-224.186050	1205.209106	-385.759155	380.542389	862.732544	-304.635284	-176.274948	897.550598	-383.779449	92.394897	1061.373291	524.816589	13.560197	897.102356	515.980286	212.109467
-414.083832	225.346893	963.192322	-403.470734	-44.625385	966.013428	-499.058777	233.598557	575.186462	-448.057556	-94.932892	584.356201	-496.198029	271.734985	87.476707	-507.313965	-130.120331	102.675667	-447.140991	323.138062	1435.990967	-367.901398	-85.437805	1455.498169	-349.029816	120.350075	1454.806885	-346.527191	166.357635	1745.437744	-486.682281	428.636719	1164.200195	-415.278656	-224.258072	1205.169312	-385.542542	380.357697	862.776733	-304.279510	-175.979568	897.671692	-383.673431	92.358917	1061.380005	524.557068	13.522860	897.065186	515.787476	212.115402
-414.074524	225.285065	963.205383	-403.456116	-44.681534	966.012390	-499.088043	233.574997	575.221313	-448.100159	-94.943344	584.359558	-496.217407	271.751709	87.466522	-507.252930	-130.091827	102.680519	-446.986633	323.050293	1436.033936	-367.759064	-85.546577	1455.530762	-348.945984	120.234642	1454.802856	-346.319244	166.147263	1745.368652	-486.478729	428.487091	1164.221069	-415.107208	-224.351807	1205.170532	-385.320221	380.200531	862.806580	-304.180603	-175.885559	897.680359	-383.609314	92.297333	1061.372437	524.311096	13.455979	897.033691	515.635986	212.101151
-414.052429	225.195328	963.212219	-403.442657	-44.717587	965.987427	-499.092041	233.542435	575.204346	-448.168243	-94.950394	584.357483	-496.226135	271.737976	87.466812	-507.294922	-130.079422	102.679413	-446.840607	322.950562	1436.077393	-367.612701	-85.637421	1455.566040	-348.843262	120.135597	1454.809448	-345.958649	166.099197	1745.394043	-486.234070	428.381744	1164.247437	-414.938507	-224.437134	1205.192139	-385.045746	380.002472	862.837402	-304.028870	-175.781967	897.708984	-383.538239	92.224579	1061.349731	524.071411	13.348619	897.019592	515.496521	212.031174
-414.017822	225.124664	963.206177	-403.373322	-44.780972	965.993408	-499.084686	233.502823	575.189392	-448.202637	-94.913353	584.400513	-496.198578	271.749359	87.459496	-507.209381	-130.036224	102.663322	-446.715271	322.796509	1436.116333	-367.515106	-85.760941	1455.573730	-348.769531	120.017830	1454.811401	-345.603973	166.151993	1745.470093	-485.964813	428.256622	1164.223389	-414.750244	-224.541168	1205.214844	-384.722870	379.812225	862.868774	-303.903351	-175.730988	897.728210	-383.446106	92.166611	1061.339111	523.990295	13.195386	897.019775	515.663818	211.321686
-414.028503	225.024155	963.228882	-403.348480	-44.821850	965.975342	-499.099274	233.447800	575.197754	-448.276489	-94.874672	584.388855	-496.239563	271.756836	87.473053	-507.234222	-130.020126	102.659508	-446.604340	322.676880	1436.164185	-367.420563	-85.848328	1455.592651	-348.696411	119.876137	1454.835571	-345.337921	166.045715	1745.464355	-485.676331	428.113098	1164.217041	-414.555878	-224.618561	1205.259155	-384.419739	379.642426	862.898865	-303.756409	-175.636887	897.741882	-383.399750	92.086533	1061.331299	523.795349	13.174692	896.981323	515.510864	211.259476
-414.025635	224.928238	963.239624	-403.338135	-44.834435	965.982727	-499.126129	233.426773	575.210388	-448.312531	-94.808693	584.413818	-496.254822	271.745728	87.480614	-507.165466	-129.960663	102.651680	-446.496185	322.522675	1436.172729	-367.350739	-85.962753	1455.597412	-348.590698	119.752197	1454.870850	-345.234192	165.702103	1745.328613	-485.373566	427.973145	1164.244995	-414.348480	-224.766296	1205.285645	-384.107513	379.497437	862.949951	-303.578430	-175.594803	897.786377	-383.369141	92.033295	1061.334106	523.269226	12.930753	897.085144	515.242126	211.065247
-413.994751	224.864243	963.275513	-403.275177	-44.892941	965.980286	-499.140472	233.360672	575.211609	-448.389313	-94.846970	584.417175	-496.211487	271.717407	87.524940	-507.245056	-129.979675	102.665649	-446.418793	322.388000	1436.167114	-367.269470	-86.094414	1455.600220	-348.457672	119.609245	1454.908813	-344.878174	165.681534	1745.345703	-485.095337	427.864136	1164.236694	-414.163025	-224.886139	1205.319702	-383.740143	379.267578	862.986816	-303.429688	-175.591736	897.801514	-383.314240	91.961632	1061.348877	522.968994	12.824204	897.133362	515.060547	210.971680
-414.016144	224.816498	963.302002	-403.244263	-44.954605	966.004333	-499.144043	233.341187	575.246094	-448.390503	-94.761101	584.430176	-496.189636	271.715515	87.543465	-507.245422	-129.958023	102.667656	-446.268707	322.246124	1436.167603	-367.225189	-86.241684	1455.568848	-348.314514	119.489479	1454.920288	-344.585419	165.597229	1745.312134	-484.828461	427.733307	1164.221680	-414.010712	-225.047073	1205.289673	-383.355743	379.050720	863.041321	-303.209106	-175.559235	897.836121	-383.296112	91.911354	1061.370605	522.806213	12.842062	897.136780	514.891663	210.974365
-413.994293	224.814484	963.344482	-403.196106	-45.069679	966.033875	-499.116302	233.316666	575.252808	-448.400055	-94.862473	584.456726	-496.195313	271.690277	87.539085	-507.254089	-129.959442	102.673256	-446.145630	322.131195	1436.162598	-367.089996	-86.388733	1455.560303	-348.189697	119.359680	1454.928467	-344.269684	165.523468	1745.252930	-484.553772	427.587677	1164.199829	-413.871063	-225.143631	1205.255615	-382.963379	378.830780	863.058472	-303.032532	-175.546295	897.863770	-383.246826	91.850342	1061.402954	522.692932	12.804855	897.168030	514.769531	210.949020
-414.048889	224.820160	963.380554	-403.205261	-45.122120	966.020569	-499.110840	233.312164	575.255249	-448.383514	-94.881844	584.451111	-496.153015	271.675293	87.578735	-507.247833	-129.972565	102.691727	-446.001984	322.032379	1436.160889	-367.015533	-86.511086	1455.515869	-348.054382	119.209572	1454.930664	-343.991180	165.440079	1745.222290	-484.298279	427.467987	1164.190552	-413.799530	-225.242508	1205.190552	-382.549225	378.568695	863.094055	-302.785553	-175.535065	897.883728	-383.246643	91.814331	1061.406128	522.569214	12.791524	897.158691	514.653931	210.920212
-414.044952	224.788849	963.430725	-403.107208	-45.226582	966.030640	-499.058868	233.262421	575.275085	-448.310699	-94.976028	584.455872	-496.123138	271.648499	87.567650	-507.259033	-130.015488	102.723457	-445.845886	321.936981	1436.201172	-366.883514	-86.623238	1455.480591	-347.920013	119.071465	1454.936768	-343.727936	165.242264	1745.116943	-484.049988	427.267090	1164.178711	-413.746368	-225.359650	1205.165649	-382.135559	378.322968	863.131348	-302.743195	-175.654739	897.849915	-383.170929	91.741333	1061.429932	522.481445	12.797197	897.155457	514.539490	210.885330
-414.085175	224.778473	963.480713	-403.119446	-45.274097	966.027283	-499.054871	233.265442	575.275024	-448.194183	-94.949768	584.431641	-496.140411	271.607819	87.573753	-507.230743	-130.002991	102.713623	-445.667206	321.836609	1436.228882	-366.738708	-86.765305	1455.473877	-347.845032	118.905220	1454.942383	-343.323425	165.201508	1745.102417	-483.824677	427.056732	1164.159058	-413.661072	-225.440353	1205.102905	-381.728821	378.048798	863.190430	-302.384399	-175.513687	897.957764	-383.154816	91.697258	1061.442383	522.379272	12.749481	897.177185	514.451050	210.836136
-414.160004	224.757828	963.505310	-403.145966	-45.308777	965.965759	-499.100739	233.284286	575.287048	-448.142761	-95.025436	584.382568	-496.173126	271.616425	87.596581	-507.225616	-130.006851	102.713928	-445.554169	321.705627	1436.290771	-366.639801	-86.904938	1455.452515	-347.754547	118.759201	1454.917114	-342.963776	165.084991	1745.041748	-483.585663	426.881714	1164.177979	-413.602448	-225.557220	1205.086426	-381.315918	377.755463	863.265198	-302.331116	-175.702469	897.918884	-383.146423	91.645508	1061.408813	522.317993	12.747511	897.186829	514.377808	210.818039
-414.173370	224.742294	963.532104	-403.117065	-45.308319	965.967957	-499.093292	233.255417	575.283142	-448.065613	-95.035149	584.351563	-496.196838	271.639099	87.588829	-507.215576	-129.999588	102.662254	-445.433807	321.588287	1436.326294	-366.488373	-87.043144	1455.446045	-347.712616	118.611145	1454.896606	-342.627167	164.965027	1744.976807	-483.366577	426.682587	1164.176270	-413.520477	-225.642242	1205.026733	-380.904663	377.518005	863.365356	-302.002319	-175.632675	898.010254	-383.113098	91.634254	1061.416626	522.238647	12.691792	897.177307	514.309387	210.772125
-414.200592	224.705521	963.515991	-403.120300	-45.303200	965.928040	-499.118408	233.269867	575.269470	-448.032715	-95.034508	584.292419	-496.189636	271.661682	87.597679	-507.197296	-129.988617	102.651222	-445.348969	321.462585	1436.382935	-366.433258	-87.147682	1455.416138	-347.680939	118.471581	1454.860107	-342.294739	164.832138	1744.902100	-483.146973	426.494904	1164.167236	-413.453613	-225.748001	1204.994507	-380.512604	377.258087	863.455688	-301.768005	-175.681610	898.050842	-383.101440	91.613503	1061.381592	522.178955	12.650865	897.177551	514.243774	210.765625
-414.239410	224.672699	963.515015	-403.110260	-45.306232	965.878052	-499.132324	233.297180	575.270996	-447.933533	-94.959625	584.256775	-496.214417	271.674500	87.585060	-507.129517	-130.019287	102.609970	-445.266663	321.334229	1436.425415	-366.374420	-87.273239	1455.389771	-347.629028	118.337547	1454.823486	-341.957306	164.678207	1744.822144	-482.911835	426.375671	1164.190430	-413.452820	-225.709534	1204.943115	-380.135590	376.958435	863.555664	-301.574768	-175.796539	898.024414	-383.084808	91.584068	1061.348145	522.109863	12.613070	897.180603	514.184387	210.743011
-414.224121	224.600952	963.497009	-403.073425	-45.362473	965.882202	-499.133026	233.266510	575.258972	-447.937408	-95.007629	584.199646	-496.239166	271.690094	87.553665	-507.197296	-130.041534	102.624374	-445.233826	321.225922	1436.460083	-366.310944	-87.396103	1455.372559	-347.579834	118.237038	1454.791870	-341.627594	164.498138	1744.745117	-482.670746	426.251190	1164.187500	-413.287903	-225.891861	1204.900757	-379.727325	376.670471	863.623474	-301.393463	-175.916534	898.005310	-383.064392	91.529938	1061.342529	522.061096	12.573647	897.165527	514.154785	210.695236
-414.244537	224.564850	963.494751	-403.074860	-45.367493	965.841003	-499.119080	233.199753	575.264465	-447.905762	-95.088280	584.206055	-496.228729	271.692291	87.571297	-507.141876	-130.024460	102.618713	-445.167786	321.111786	1436.524902	-366.298767	-87.502373	1455.307007	-347.511597	118.128601	1454.784546	-341.318420	164.326828	1744.691895	-482.427185	426.100800	1164.189941	-413.192474	-225.989868	1204.825073	-379.333954	376.448212	863.689941	-301.214081	-176.075378	897.973816	-383.065155	91.497871	1061.318359	522.018127	12.520019	897.168823	514.116943	210.643692
-414.254730	224.465591	963.491577	-403.031006	-45.433945	965.832825	-499.087738	233.127502	575.251343	-447.851013	-95.043129	584.163025	-496.202820	271.689514	87.565956	-507.132233	-130.012192	102.609337	-445.107117	321.022003	1436.554932	-366.300415	-87.580002	1455.247437	-347.440063	118.002014	1454.790405	-341.018341	164.157654	1744.631714	-482.158600	425.947815	1164.190308	-413.079163	-226.060715	1204.757324	-378.908051	376.179108	863.783813	-301.025970	-176.191574	897.937988	-383.052643	91.418396	1061.313721	521.986206	12.472298	897.185059	514.065552	210.605698
-414.278473	224.430237	963.489746	-403.057678	-45.469410	965.806885	-499.125732	233.103088	575.265930	-447.755981	-95.023582	584.131653	-496.217102	271.678284	87.572441	-507.104675	-129.999603	102.610016	-445.074768	320.908691	1436.564819	-366.281799	-87.694344	1455.183716	-347.355133	117.903694	1454.781372	-340.780212	163.905060	1744.518677	-481.918365	425.816406	1164.169312	-413.011475	-226.148590	1204.697510	-378.541077	375.928925	863.801880	-301.087219	-176.539001	897.760132	-383.069641	91.374405	1061.297852	522.018555	12.439788	897.171082	514.059326	210.633438
-414.307404	224.340714	963.462585	-403.040649	-45.577957	965.772522	-499.097137	233.019440	575.240723	-447.772461	-95.136124	584.175781	-496.202423	271.649780	87.580856	-507.159943	-130.023148	102.638382	-445.004181	320.812592	1436.586548	-366.286438	-87.808426	1455.107422	-347.309204	117.812210	1454.772827	-340.486084	163.724213	1744.446899	-481.682678	425.732513	1164.147461	-412.870819	-226.225510	1204.595947	-378.205078	375.627045	863.875488	-300.755157	-176.528305	897.788635	-383.061523	91.277557	1061.263306	521.987915	12.377370	897.161743	514.013489	210.626007
-414.362793	224.261917	963.467773	-403.010406	-45.674740	965.787537	-499.111420	232.979172	575.220642	-447.705933	-95.097870	584.127686	-496.177246	271.619324	87.562263	-507.117798	-130.003571	102.619781	-444.955780	320.713074	1436.571655	-366.270172	-87.916656	1455.037476	-347.236542	117.700378	1454.751709	-340.142578	163.631958	1744.410522	-481.474335	425.635986	1164.116089	-412.829285	-226.343536	1204.550659	-377.898773	375.380157	863.916138	-300.852753	-176.874374	897.599121	-383.068298	91.201508	1061.271606	522.047546	12.305935	897.149109	514.042236	210.553497
-414.362152	224.255890	963.478271	-402.986420	-45.769684	965.762085	-499.101563	232.925095	575.221497	-447.675415	-95.143188	584.163940	-496.197205	271.608521	87.562981	-507.123932	-130.012024	102.619583	-445.048950	320.489380	1436.424927	-366.254761	-88.017700	1454.969360	-347.212280	117.582153	1454.740234	-339.850647	163.466965	1744.322266	-481.288544	425.611572	1164.077637	-412.765198	-226.357422	1204.432617	-377.566193	375.119171	863.934875	-300.569763	-176.840942	897.610596	-383.039459	91.140434	1061.260010	522.145508	12.330063	897.104065	514.081543	210.541992
-414.361786	224.216232	963.496155	-402.966003	-45.820232	965.786926	-499.103668	232.881729	575.246338	-447.629822	-95.132324	584.116821	-496.170624	271.581055	87.561005	-507.092834	-130.001999	102.611191	-444.993378	320.408447	1436.422607	-366.214142	-88.100998	1454.889771	-347.177002	117.467796	1454.737061	-339.564148	163.269760	1744.268311	-481.103149	425.537750	1164.069580	-412.737762	-226.456772	1204.374756	-377.217804	374.844635	863.927673	-300.707794	-177.184601	897.440613	-383.014923	91.100197	1061.277466	522.608154	12.544546	896.977417	514.229553	210.716217
-414.378021	224.160889	963.496338	-402.990631	-45.876511	965.780823	-499.100922	232.820251	575.242004	-447.538208	-95.070938	584.141785	-496.192413	271.561401	87.584908	-507.026978	-129.981995	102.598869	-444.938690	320.297028	1436.456909	-366.226532	-88.212532	1454.826050	-347.157166	117.349510	1454.760498	-339.299042	163.117554	1744.196411	-480.947662	425.416077	1164.059814	-412.673340	-226.553680	1204.310425	-376.970917	374.601501	864.066528	-300.466309	-177.179138	897.457642	-383.011169	91.042305	1061.268188	522.679016	12.526266	896.983765	514.266479	210.713531
-414.372833	224.115875	963.522949	-402.986664	-45.915806	965.799744	-499.075439	232.722824	575.233337	-447.620148	-95.194283	584.101501	-496.158234	271.548279	87.592308	-507.071991	-130.003113	102.586929	-444.900940	320.217072	1436.501099	-366.219940	-88.295197	1454.820313	-347.136627	117.229195	1454.780518	-339.050690	162.950897	1744.142334	-480.802246	425.326294	1164.091431	-412.682281	-226.635925	1204.285400	-376.718994	374.326019	864.012817	-300.652924	-177.547516	897.316345	-382.995850	90.997742	1061.288086	522.722229	12.483347	897.009277	514.290588	210.636749
-414.364899	224.082016	963.538086	-402.968323	-45.960155	965.771545	-499.082428	232.671722	575.256348	-447.569824	-95.155273	584.088379	-496.162567	271.549225	87.588020	-507.003448	-129.985291	102.561874	-444.741241	320.246338	1436.689453	-366.216339	-88.376091	1454.817261	-347.114075	117.145554	1454.804688	-338.819275	162.792038	1744.098145	-480.654907	425.194763	1164.133789	-412.646454	-226.689514	1204.236084	-376.522339	374.120819	864.111694	-300.470703	-177.579102	897.357483	-382.965607	90.944740	1061.277344	522.750305	12.479368	897.017395	514.301270	210.617813
-414.345459	224.022491	963.512878	-402.951508	-46.016663	965.782104	-499.122437	232.686844	575.237671	-447.602539	-95.309662	584.111023	-496.170837	271.550323	87.588661	-507.121796	-130.052628	102.596542	-444.732452	320.174286	1436.715576	-366.214569	-88.458344	1454.807495	-347.112823	117.061127	1454.811279	-338.605652	162.649170	1744.043091	-480.548004	425.053741	1164.152954	-412.632385	-226.790863	1204.218994	-376.334747	373.917297	864.151184	-300.490967	-177.755493	897.308594	-382.936310	90.899742	1061.266724	522.789917	12.443396	897.006775	514.308655	210.600388
-414.338623	223.999985	963.487061	-402.951782	-46.061279	965.739441	-499.149872	232.644043	575.231750	-447.550049	-95.330215	584.064148	-496.177582	271.564789	87.575638	-507.105835	-130.064972	102.574547	-444.712769	320.083496	1436.747437	-366.244446	-88.538826	1454.788208	-347.099304	116.980713	1454.805786	-338.406403	162.522537	1743.976807	-480.414368	424.959534	1164.161987	-412.646393	-226.886337	1204.227783	-376.167694	373.734772	864.215698	-300.730042	-178.127502	897.144958	-382.927368	90.859535	1061.231201	522.861328	12.439469	897.031555	514.346741	210.586945
-414.272980	223.930099	963.478394	-402.896057	-46.105865	965.740356	-499.178558	232.632156	575.251587	-447.439789	-95.381058	584.078613	-496.184937	271.550934	87.578133	-507.101227	-130.085327	102.579758	-444.731995	320.022125	1436.764404	-366.315460	-88.599739	1454.737671	-347.064636	116.907860	1454.819092	-338.234314	162.406418	1743.909668	-480.315826	424.845734	1164.151123	-412.658173	-226.932434	1204.189941	-375.984711	373.551300	864.235718	-300.566376	-178.137314	897.192810	-382.877197	90.804550	1061.229980	522.906555	12.399570	897.017578	514.363342	210.602417
-414.199646	223.902359	963.479065	-402.829865	-46.149883	965.724243	-499.180359	232.628311	575.289429	-447.347961	-95.427963	584.085876	-496.190491	271.547333	87.572021	-507.113434	-130.112915	102.558067	-444.738617	319.937958	1436.780884	-366.342529	-88.667976	1454.703735	-347.050903	116.839951	1454.812500	-338.079010	162.278870	1743.853516	-480.205109	424.747467	1164.158203	-412.668884	-226.996826	1204.155640	-375.806061	373.376160	864.252747	-300.572388	-178.287613	897.157837	-382.832062	90.760887	1061.229004	522.834106	12.541032	896.988159	514.123047	211.223511
-414.160187	223.869263	963.478760	-402.768433	-46.214249	965.719482	-499.143707	232.554077	575.286133	-447.222076	-95.484299	584.099976	-496.164032	271.544281	87.565834	-507.053680	-130.103790	102.567177	-444.714844	319.891449	1436.788330	-366.381470	-88.740601	1454.668823	-347.034332	116.772209	1454.830200	-337.915161	162.165543	1743.777710	-480.133301	424.655029	1164.162109	-412.736908	-227.126099	1204.147949	-375.668976	373.231445	864.222717	-300.844116	-178.602142	897.014160	-382.816559	90.711037	1061.235840	522.916626	12.484838	896.994019	514.174805	211.244202
-414.101807	223.811401	963.478210	-402.699493	-46.301556	965.715759	-499.101074	232.513168	575.269653	-447.114288	-95.547623	584.109802	-496.192261	271.535126	87.571945	-507.031433	-130.107269	102.596916	-444.692535	319.851593	1436.797241	-366.409485	-88.815910	1454.634155	-347.033997	116.680428	1454.825195	-337.778442	162.075928	1743.707275	-480.067352	424.568695	1164.138306	-412.767578	-227.194901	1204.102905	-375.519623	373.060333	864.226990	-300.711090	-178.585327	897.060120	-382.784851	90.636848	1061.242188	522.992249	12.475546	897.010254	514.238831	211.139343
-414.071075	223.778564	963.472351	-402.672089	-46.402287	965.678955	-499.020081	232.515808	575.271118	-447.074280	-95.696617	584.081604	-496.204895	271.533447	87.578697	-507.167847	-130.125366	102.656242	-444.675201	319.791016	1436.768921	-366.431030	-88.888924	1454.593506	-347.038940	116.600067	1454.844727	-337.659180	161.992081	1743.622192	-480.023682	424.495026	1164.107422	-412.872284	-227.224457	1204.066162	-375.415985	372.923950	864.208679	-300.755646	-178.643265	897.030518	-382.767883	90.557716	1061.224243	523.063721	12.450840	896.999329	514.305725	211.171173
-414.021912	223.721725	963.449890	-402.620911	-46.470673	965.678711	-498.902161	232.454865	575.261475	-446.991943	-95.764778	584.079163	-496.182129	271.524719	87.563591	-507.155609	-130.138199	102.677444	-444.623657	319.745209	1436.737671	-366.447144	-88.963943	1454.562866	-347.064392	116.519493	1454.812378	-337.547180	161.921967	1743.543213	-479.990295	424.446289	1164.068237	-412.957703	-227.292175	1204.049194	-375.341614	372.785339	864.172180	-300.849823	-178.801666	896.983032	-382.739441	90.502281	1061.218506	523.125427	12.463852	896.999695	514.350586	211.142044
-413.986816	223.689880	963.447266	-402.610565	-46.541698	965.653259	-498.852386	232.495041	575.251831	-446.866669	-95.791176	584.067993	-496.195709	271.541138	87.563576	-507.170593	-130.121658	102.695251	-444.608521	319.697845	1436.703247	-366.474518	-89.062759	1454.531372	-347.101685	116.465927	1454.793213	-337.454010	161.862259	1743.463745	-479.946594	424.419678	1164.010498	-413.099854	-227.285980	1204.011597	-375.281982	372.689087	864.144104	-300.923218	-178.868042	896.957581	-382.718567	90.439987	1061.205200	523.209412	12.469230	897.028198	514.422424	211.166306
-413.938812	223.623413	963.411865	-402.534973	-46.611504	965.640137	-498.724243	232.428375	575.234802	-446.668060	-95.776466	584.040955	-496.156403	271.532837	87.552521	-507.124969	-130.092102	102.688919	-444.585114	319.666077	1436.660400	-366.514221	-89.127724	1454.487549	-347.176544	116.365967	1454.763916	-337.360443	161.804886	1743.372925	-479.928345	424.387543	1163.971191	-413.218933	-227.323029	1203.960815	-375.281769	372.580872	864.101929	-300.993896	-178.932617	896.935730	-382.667084	90.382004	1061.183472	523.381348	12.326929	897.027588	514.781738	210.477631
-413.858521	223.585159	963.432312	-402.494110	-46.632847	965.597046	-498.630798	232.396515	575.252686	-446.582397	-95.850204	583.970215	-496.183655	271.510284	87.552315	-507.170319	-130.119110	102.707298	-444.583649	319.612854	1436.614624	-366.591919	-89.211922	1454.448242	-347.230225	116.263084	1454.739380	-337.285370	161.764893	1743.295288	-479.910065	424.377899	1163.932983	-413.349609	-227.358002	1203.905518	-375.293121	372.501343	864.071960	-301.068542	-179.045807	896.920410	-382.615997	90.325485	1061.175171	523.472290	12.273820	897.027771	514.897522	210.387802
-413.780853	223.552078	963.416687	-402.452820	-46.624348	965.583496	-498.487305	232.305725	575.227844	-446.447601	-95.871544	583.941467	-496.206146	271.514923	87.564117	-507.107422	-130.106216	102.674767	-444.563049	319.584381	1436.609741	-366.689697	-89.289101	1454.431519	-347.277161	116.190910	1454.723389	-337.209045	161.734177	1743.214478	-479.907349	424.357635	1163.881470	-413.490906	-227.424484	1203.858276	-375.325958	372.413696	864.027771	-301.189362	-179.130280	896.891479	-382.574799	90.310036	1061.165527	523.550720	12.267114	897.027405	514.965454	210.389236
-413.698792	223.464584	963.399353	-402.351868	-46.665527	965.559570	-498.387909	232.302765	575.242188	-446.322540	-95.893425	583.940063	-496.192871	271.512207	87.547447	-507.159912	-130.128113	102.681007	-444.557617	319.530518	1436.572876	-366.730347	-89.368759	1454.398804	-347.352264	116.104797	1454.673462	-337.138611	161.705399	1743.135986	-479.914581	424.308105	1163.861694	-413.626892	-227.421951	1203.834106	-375.371704	372.371246	863.979858	-301.279999	-179.239059	896.899353	-382.503754	90.244644	1061.150269	523.632080	12.264532	897.020508	515.049377	210.390381
-413.617004	223.385742	963.362976	-402.216095	-46.753166	965.573547	-498.288483	232.286270	575.235107	-445.951111	-95.571083	583.875122	-496.167511	271.518921	87.545647	-506.966370	-130.082367	102.642929	-444.554016	319.490509	1436.532349	-366.820435	-89.428429	1454.386841	-347.417053	116.036896	1454.637695	-337.077881	161.680405	1743.046997	-479.899597	424.291504	1163.816895	-413.776215	-227.465698	1203.826172	-375.442047	372.331329	863.942871	-301.390442	-179.340256	896.896240	-382.429443	90.183083	1061.147705	523.706055	12.250760	897.018616	515.134583	210.375641
-413.524841	223.352615	963.344177	-402.127014	-46.804195	965.547302	-498.139862	232.228790	575.215759	-444.524536	-93.789398	583.490540	-496.162750	271.518738	87.542450	-505.914978	-129.785797	102.379227	-444.538788	319.438293	1436.500122	-366.875549	-89.489052	1454.386841	-347.447418	115.973747	1454.614990	-337.009674	161.666794	1742.945435	-479.926758	424.236450	1163.790161	-413.907349	-227.505890	1203.825073	-375.515808	372.331268	863.887146	-301.513336	-179.438400	896.885986	-382.375122	90.136452	1061.134888	523.748474	12.263121	897.009888	515.225342	210.363464
-413.423584	223.348511	963.331482	-402.032043	-46.913204	965.534119	-498.027771	232.212936	575.208923	-444.370880	-93.809097	583.505798	-496.171387	271.519073	87.543266	-505.903381	-129.793320	102.397980	-444.558472	319.372192	1436.434937	-366.963074	-89.546761	1454.384888	-347.481537	115.909386	1454.593750	-336.947205	161.663712	1742.852539	-479.955078	424.204712	1163.757813	-414.049805	-227.575729	1203.835449	-375.611633	372.324036	863.846313	-301.628815	-179.556244	896.891907	-382.311890	90.077034	1061.131104	523.842102	12.261084	897.045776	515.326355	210.351532
-413.352478	223.346100	963.343750	-401.953339	-46.995228	965.526917	-497.926056	232.218384	575.190369	-444.525543	-94.191780	583.571289	-496.184753	271.499298	87.547592	-506.078064	-129.834213	102.458504	-444.545166	319.332672	1436.431763	-367.029968	-89.602814	1454.402710	-347.528046	115.842697	1454.594849	-336.879120	161.650024	1742.762207	-479.980988	424.207001	1163.747681	-414.188873	-227.709137	1203.860352	-375.750854	372.292053	863.798828	-301.985718	-179.816681	896.798462	-382.277130	90.026421	1061.144409	523.769958	12.385179	897.048096	515.104004	211.120163
-413.246399	223.332642	963.342651	-401.866699	-47.095863	965.535583	-497.799500	232.197464	575.206909	-445.870148	-96.244759	583.994568	-496.196075	271.487854	87.559799	-507.145782	-130.135513	102.762711	-444.543915	319.299469	1436.415771	-367.080963	-89.666534	1454.410889	-347.568573	115.790588	1454.594849	-336.807800	161.646271	1742.669922	-480.028229	424.190826	1163.723389	-414.360962	-227.739014	1203.861206	-375.890350	372.312439	863.756958	-302.099487	-179.916153	896.805237	-382.207184	89.969383	1061.155029	523.833801	12.392765	897.022156	515.193481	211.178345
-413.178040	223.310349	963.337524	-401.794037	-47.250511	965.556213	-497.707092	232.215836	575.238342	-445.959534	-96.580833	584.073425	-496.211853	271.458923	87.580795	-507.338593	-130.219803	102.829994	-444.507568	319.280823	1436.383667	-367.114441	-89.729332	1454.411377	-347.660553	115.683701	1454.589478	-336.732147	161.624146	1742.601807	-480.081299	424.183899	1163.731689	-414.544922	-227.802155	1203.864380	-376.076508	372.326935	863.721680	-302.239685	-179.995056	896.802368	-382.155579	89.888855	1061.167603	523.895081	12.394166	897.030579	515.287781	211.156128
-413.108093	223.292236	963.323730	-401.723999	-47.407967	965.578064	-497.561005	232.241913	575.242065	-445.794800	-96.534599	584.071716	-496.160706	271.448273	87.597946	-507.264954	-130.189194	102.853607	-444.523468	319.262024	1436.381714	-367.190491	-89.801575	1454.425171	-347.751373	115.633415	1454.585938	-336.646881	161.605865	1742.532349	-480.158051	424.190491	1163.718506	-414.710693	-227.852661	1203.857056	-376.260101	372.344238	863.674988	-302.156189	-179.869324	896.940796	-382.101013	89.812241	1061.175537	523.939575	12.397546	897.042175	515.343140	211.159393
-413.036133	223.234283	963.341003	-401.667816	-47.516529	965.595520	-497.454071	232.256546	575.248169	-445.743988	-96.590416	584.057434	-496.212921	271.455444	87.601013	-507.904816	-130.527023	103.051353	-444.535614	319.228668	1436.363892	-367.261841	-89.851830	1454.426758	-347.840851	115.571968	1454.596313	-336.559326	161.587021	1742.463379	-480.224060	424.198853	1163.732910	-414.960236	-227.830750	1203.891602	-376.474396	372.373230	863.643860	-302.299835	-179.930359	896.969299	-382.036194	89.727257	1061.192749	523.966248	12.369823	897.028381	515.427185	211.222336
-412.955780	223.177521	963.330933	-401.654388	-47.563869	965.609924	-497.323792	232.263474	575.236694	-445.705322	-96.642075	584.080444	-496.215210	271.445557	87.595177	-507.904724	-130.531952	103.032669	-444.535431	319.180817	1436.339478	-367.310944	-89.907936	1454.486328	-347.949799	115.529732	1454.598022	-336.472961	161.595474	1742.402100	-480.318115	424.221375	1163.755981	-415.109802	-227.930771	1203.971802	-376.680145	372.402893	863.620361	-302.471130	-180.020493	897.008606	-381.991241	89.677681	1061.195313	524.034607	12.377441	897.041992	515.513123	211.226730
-412.885559	223.128586	963.345276	-401.641541	-47.582603	965.627258	-497.215973	232.298904	575.262390	-445.691498	-96.691566	584.075195	-496.201355	271.459686	87.584076	-507.918213	-130.507675	103.055077	-444.537323	319.149384	1436.332031	-367.389069	-89.936562	1454.506104	-348.024628	115.483383	1454.608521	-336.385651	161.579086	1742.356445	-480.409088	424.234680	1163.757324	-415.249420	-228.029007	1204.044312	-376.882019	372.441681	863.592224	-302.624054	-180.128845	897.079041	-381.954132	89.639572	1061.212402	524.024841	12.361594	897.047424	515.549866	211.231735
-412.835480	223.000641	963.337585	-401.605164	-47.626133	965.627747	-497.067230	232.246719	575.206909	-445.688293	-96.658470	584.068481	-496.178345	271.495605	87.585136	-507.321136	-130.184494	102.869827	-444.565399	319.104218	1436.317383	-367.477966	-89.960732	1454.531006	-348.099854	115.449211	1454.610962	-336.292053	161.578751	1742.295166	-480.519043	424.258362	1163.786011	-415.282990	-228.222458	1204.118896	-377.091522	372.514526	863.596802	-302.773010	-180.216583	897.149231	-381.920593	89.555695	1061.211304	524.068726	12.401779	897.061340	515.593628	211.288162
-412.702667	222.924637	963.345703	-401.537048	-47.670570	965.673096	-496.942963	232.192612	575.206299	-445.707916	-96.704704	584.106262	-496.162201	271.457611	87.583267	-507.299011	-130.185364	102.881706	-444.587341	319.048889	1436.273804	-367.557983	-89.989944	1454.550537	-348.157837	115.381859	1454.598389	-336.189941	161.571640	1742.229614	-480.620300	424.254669	1163.780762	-415.400909	-228.316269	1204.211914	-377.286560	372.626923	863.581787	-302.917542	-180.341232	897.207153	-381.856201	89.501526	1061.247314	524.111084	12.381488	897.085876	515.679932	211.306122
-412.615173	222.877914	963.345398	-401.515930	-47.729023	965.682922	-496.851898	232.189789	575.186951	-445.741638	-96.750076	584.100952	-496.175568	271.481659	87.591812	-507.268280	-130.159760	102.863312	-444.612427	319.014374	1436.222534	-367.645447	-90.025215	1454.556641	-348.195923	115.313393	1454.590210	-336.085510	161.569046	1742.165894	-480.746124	424.293427	1163.787354	-415.512848	-228.359451	1204.228027	-377.497772	372.723755	863.568359	-303.015900	-180.492538	897.249939	-381.826599	89.445328	1061.258667	524.154785	12.433987	897.090881	515.731873	211.328308
-412.548950	222.810928	963.316711	-401.468323	-47.839367	965.731995	-496.719696	232.120071	575.170227	-445.768585	-96.783424	584.143494	-496.174255	271.458282	87.561241	-507.296051	-130.187424	102.846336	-444.615204	318.976318	1436.146362	-367.719971	-90.081223	1454.570313	-348.212463	115.264153	1454.550293	-335.970154	161.575302	1742.092529	-480.881012	424.312225	1163.757324	-415.633484	-228.470215	1204.254272	-377.732208	372.812103	863.523376	-303.115784	-180.650116	897.268311	-381.800659	89.381226	1061.276367	524.226501	12.435901	897.065491	515.799316	211.391281
-412.485138	222.761795	963.278259	-401.431305	-47.967342	965.748901	-496.671753	232.115570	575.169495	-445.776917	-96.806976	584.173157	-496.157745	271.448639	87.542824	-507.291656	-130.196548	102.805969	-444.618927	318.953979	1436.086060	-367.797363	-90.155289	1454.520386	-348.196442	115.205154	1454.527466	-335.841095	161.578537	1742.017334	-480.983398	424.333374	1163.698853	-415.781769	-228.495544	1204.249023	-377.963013	372.920593	863.439514	-303.195648	-180.832718	897.278625	-381.769257	89.308701	1061.270264	524.229370	12.451125	897.061279	515.836365	211.394958
-412.393372	222.770828	963.286621	-401.405182	-48.047115	965.775330	-496.617279	232.122559	575.142883	-445.799408	-96.942535	584.165283	-496.185791	271.452484	87.544075	-507.317230	-130.226013	102.822678	-444.631836	318.918671	1435.991821	-367.834229	-90.227913	1454.486084	-348.210907	115.144547	1454.475464	-335.696442	161.600357	1741.939087	-481.120728	424.351746	1163.661621	-416.008148	-228.442352	1204.188843	-378.201385	373.029602	863.331970	-303.294464	-181.004227	897.235901	-381.724701	89.272461	1061.291504	524.304077	12.489487	897.058533	515.899048	211.437241
-412.380920	222.725723	963.243713	-401.443024	-48.142292	965.762756	-496.540924	232.101395	575.146667	-445.802155	-97.008507	584.153320	-496.194977	271.458130	87.549629	-507.332184	-130.266983	102.829300	-444.753143	318.756927	1435.750732	-367.896759	-90.289124	1454.434692	-348.202057	115.090691	1454.431030	-335.542603	161.603928	1741.864380	-481.241577	424.370483	1163.588501	-416.179321	-228.489670	1204.146606	-378.441254	373.136597	863.204956	-303.369720	-181.175537	897.205688	-381.720886	89.208786	1061.259277	524.342041	12.470781	897.080322	515.942566	211.451691
-412.327698	222.718781	963.222229	-401.494476	-48.189526	965.751892	-496.472229	232.100388	575.136414	-445.747772	-97.048630	584.137024	-496.205383	271.446381	87.559471	-507.307770	-130.264801	102.799500	-444.621887	318.848022	1435.853760	-367.934631	-90.342491	1454.407837	-348.201660	115.037048	1454.405396	-335.379150	161.627426	1741.782593	-481.328552	424.343872	1163.585571	-416.346436	-228.510498	1204.087769	-378.705017	373.249481	863.144836	-303.447845	-181.340454	897.169189	-381.703552	89.176071	1061.238892	524.401855	12.491959	897.084595	515.983521	211.456390
-412.287323	222.666855	963.220520	-401.500275	-48.241951	965.774475	-496.440918	232.099701	575.155090	-445.713104	-97.118240	584.129578	-496.203644	271.439758	87.545647	-507.408081	-130.335571	102.842506	-444.609131	318.809784	1435.822876	-367.995850	-90.421654	1454.380615	-348.204865	114.971893	1454.380737	-335.227386	161.655441	1741.703491	-481.439270	424.324799	1163.580444	-416.495056	-228.527832	1204.068604	-378.963470	373.360687	863.070251	-303.511261	-181.484619	897.157532	-381.674316	89.128723	1061.246094	524.433655	12.508348	897.074402	516.031860	211.469833
-412.287384	222.588684	963.214722	-401.547760	-48.286522	965.764709	-496.401306	232.073364	575.134094	-445.708191	-97.129753	584.116211	-496.216125	271.454132	87.551041	-507.408722	-130.348404	102.824005	-444.621124	318.755249	1435.784912	-368.063721	-90.453430	1454.354980	-348.176483	114.918503	1454.361572	-335.086487	161.681015	1741.634888	-481.523895	424.306244	1163.575439	-416.642273	-228.560699	1204.043823	-379.215973	373.483063	863.005066	-303.571411	-181.637726	897.125732	-381.676208	89.062576	1061.232788	524.472900	12.521255	897.077942	516.087646	211.476730
-412.256927	222.476288	963.194458	-401.555725	-48.347267	965.784363	-496.381714	232.099564	575.161621	-445.748322	-97.192833	584.124878	-496.237213	271.461060	87.560936	-507.406647	-130.323959	102.786980	-444.649811	318.694519	1435.738159	-368.133850	-90.506142	1454.341553	-348.179962	114.888283	1454.348755	-334.938385	161.704697	1741.558228	-481.642883	424.278503	1163.577271	-416.769043	-228.593689	1204.048950	-379.477753	373.608704	862.937744	-303.649994	-181.836914	897.100281	-381.652649	88.987503	1061.229004	524.524414	12.537332	897.076233	516.116943	211.481842
-412.192932	222.467880	963.233704	-401.602753	-48.350883	965.779236	-496.409790	232.095169	575.167847	-445.780762	-97.170784	584.082581	-496.270813	271.462646	87.553864	-507.406494	-130.319305	102.779984	-444.665253	318.642639	1435.731201	-368.195068	-90.560165	1454.339355	-348.173004	114.817184	1454.339722	-334.788483	161.726105	1741.482544	-481.739532	424.244385	1163.596069	-416.873352	-228.629807	1204.070068	-379.736603	373.726837	862.877747	-303.724487	-181.961624	897.102295	-381.639465	88.955490	1061.245361	524.553040	12.551835	897.086792	516.147583	211.503510
-412.160675	222.401718	963.258423	-401.618378	-48.426151	965.770081	-496.442352	232.075317	575.180176	-445.793365	-97.178452	584.110168	-496.281982	271.454407	87.570992	-507.374054	-130.324234	102.791878	-444.663666	318.584900	1435.702881	-368.283112	-90.619324	1454.348267	-348.187988	114.771194	1454.333008	-334.638611	161.768753	1741.415649	-481.830444	424.231628	1163.636230	-416.948700	-228.670090	1204.097534	-379.995117	373.840942	862.804260	-303.787354	-182.166321	897.087952	-381.621765	88.868500	1061.250977	524.604492	12.551612	897.084839	516.217896	211.481842
-412.110321	222.328888	963.256653	-401.619812	-48.468487	965.785645	-496.447449	232.035904	575.164612	-445.785797	-97.075050	584.106934	-496.283966	271.483429	87.554787	-507.306396	-130.282928	102.757683	-444.647247	318.547089	1435.681030	-368.331024	-90.659233	1454.359497	-348.136292	114.712616	1454.320679	-334.490448	161.796661	1741.333496	-481.891968	424.206116	1163.640625	-417.016968	-228.691193	1204.103271	-380.202850	373.928864	862.729675	-303.834045	-182.345764	897.078613	-381.612885	88.811920	1061.261963	524.650208	12.586441	897.081726	516.258911	211.521042
-412.078430	222.278687	963.245422	-401.635345	-48.573746	965.818237	-496.430969	231.961563	575.147095	-445.906189	-97.197281	584.116516	-496.269257	271.481781	87.534775	-507.380676	-130.308197	102.772057	-444.614441	318.473206	1435.636475	-368.422638	-90.704178	1454.352539	-348.057770	114.669861	1454.293335	-334.317688	161.836243	1741.253540	-481.943939	424.179901	1163.629761	-417.072327	-228.737640	1204.127930	-380.389679	374.020660	862.646912	-303.886139	-182.500977	897.087524	-381.616333	88.744629	1061.275513	524.713562	12.606503	897.098572	516.316101	211.504669
-412.068665	222.234344	963.217102	-401.670837	-48.681206	965.803528	-496.457611	231.945282	575.153198	-445.934021	-97.201859	584.165405	-496.314148	271.454956	87.521004	-507.325928	-130.278458	102.775314	-444.574341	318.434509	1435.582031	-368.502838	-90.743279	1454.312622	-347.988953	114.627289	1454.287964	-334.133301	161.855087	1741.152588	-481.984711	424.159424	1163.608154	-417.157654	-228.778717	1204.105225	-380.595398	374.131622	862.563721	-303.966309	-182.698303	897.089966	-381.631378	88.668839	1061.254517	524.730957	12.617424	897.096252	516.332397	211.535187
-412.040497	222.208557	963.199585	-401.656189	-48.841267	965.832825	-496.475555	231.910782	575.154053	-445.979736	-97.300140	584.203369	-496.313477	271.462738	87.550362	-507.382538	-130.292770	102.776413	-444.487030	318.401062	1435.514404	-368.528839	-90.802696	1454.302979	-347.932526	114.560654	1454.272461	-333.919434	161.892639	1741.053223	-482.042297	424.137360	1163.579224	-417.242645	-228.820557	1204.099731	-380.779083	374.226013	862.455322	-303.997620	-182.869431	897.092346	-381.633301	88.589592	1061.266235	524.782837	12.603486	897.087402	516.399414	211.527496
-412.030914	222.174606	963.164917	-401.672272	-48.963795	965.864197	-496.437958	231.847031	575.134216	-445.999023	-97.403641	584.202148	-496.320007	271.464752	87.546135	-507.436951	-130.313156	102.810814	-444.380981	318.346741	1435.467651	-368.529663	-90.859062	1454.275757	-347.905975	114.497284	1454.249146	-333.686401	161.926010	1740.926147	-482.055756	424.152100	1163.540039	-417.347900	-228.892883	1204.081787	-380.950745	374.281952	862.360413	-304.069336	-183.027756	897.085571	-381.647003	88.531540	1061.266968	524.841797	12.617811	897.077698	516.456360	211.566895
-412.027283	222.161392	963.171326	-401.713470	-49.041664	965.867737	-496.403351	231.835556	575.157104	-445.906677	-97.421776	584.222412	-496.364166	271.454132	87.532265	-507.400635	-130.308121	102.800682	-444.272247	318.319397	1435.418579	-368.509247	-90.923508	1454.218018	-347.912933	114.435028	1454.210571	-333.434570	161.964783	1740.810059	-482.084503	424.147034	1163.524902	-417.453125	-228.982819	1204.062256	-381.136597	374.338959	862.282104	-304.133606	-183.146759	897.079773	-381.652496	88.480812	1061.268555	524.911194	12.626816	897.085938	516.508606	211.556320
-412.061005	222.136780	963.166443	-401.769836	-49.151859	965.860962	-496.366364	231.857056	575.134583	-445.930847	-97.568748	584.205750	-496.349182	271.425476	87.530762	-507.510406	-130.382568	102.833900	-444.116913	318.275452	1435.371826	-368.431061	-90.987747	1454.180786	-347.927795	114.350845	1454.168091	-333.141846	161.986572	1740.669556	-482.089600	424.153900	1163.485352	-417.543701	-229.059860	1204.029663	-381.311035	374.373779	862.195068	-304.196411	-183.259232	897.071838	-381.683777	88.410500	1061.259155	524.947205	12.633576	897.078857	516.557312	211.559677
-412.042389	222.107376	963.147095	-401.784149	-49.184963	965.840942	-496.325012	231.811127	575.115295	-445.855164	-97.593132	584.158447	-496.336761	271.407135	87.512718	-507.500031	-130.388184	102.840942	-443.990479	318.253387	1435.328125	-368.377838	-91.033875	1454.137695	-347.923218	114.285744	1454.104004	-332.828003	162.014984	1740.524048	-482.073334	424.168243	1163.486938	-417.643738	-229.146255	1204.017944	-381.451691	374.362122	862.151611	-304.248871	-183.359589	897.049744	-381.663452	88.376579	1061.234863	524.976929	12.612510	897.088989	516.606567	211.559265
-412.087341	222.042969	963.135864	-401.878998	-49.187210	965.820740	-496.310120	231.831833	575.142090	-445.782013	-97.616310	584.146423	-496.355347	271.424774	87.511162	-507.453766	-130.375824	102.825684	-443.824097	318.232758	1435.307129	-368.317444	-91.081154	1454.096069	-347.947357	114.211174	1454.042725	-332.464478	162.040848	1740.366699	-482.059387	424.166412	1163.476929	-417.731873	-229.241409	1204.000122	-381.610962	374.374237	862.093872	-304.324188	-183.436768	897.028015	-381.700714	88.336975	1061.210693	525.028137	12.633440	897.096375	516.685120	211.529297
-412.078613	221.997681	963.137878	-401.922028	-49.163979	965.841919	-496.272888	231.833649	575.120117	-445.786835	-97.663742	584.134644	-496.391541	271.465057	87.508766	-507.441772	-130.375153	102.831352	-443.693054	318.190399	1435.277954	-368.284393	-91.109032	1454.043213	-347.933533	114.147354	1453.973999	-332.054749	162.078766	1740.196167	-482.024414	424.212250	1163.477173	-417.794220	-229.345673	1203.985474	-381.738129	374.367096	862.041504	-304.388489	-183.522644	897.033020	-381.705536	88.328873	1061.218994	525.118286	12.673672	897.081665	516.747253	211.540497
-412.082520	221.881088	963.108765	-401.927612	-49.174160	965.843201	-496.283844	231.846069	575.104309	-445.839203	-97.673882	584.111633	-496.396942	271.482910	87.495255	-507.482941	-130.360321	102.821159	-443.583160	318.149933	1435.209839	-368.266998	-91.157333	1454.009277	-347.917572	114.090363	1453.886108	-331.626740	162.086975	1740.026978	-481.981506	424.236023	1163.483643	-417.862244	-229.491089	1204.005981	-381.834656	374.371368	862.005920	-304.722992	-183.824478	896.893311	-381.704102	88.277145	1061.203247	525.172363	12.689147	897.110107	516.799744	211.566742
-412.084656	221.826965	963.102356	-401.982422	-49.204918	965.829590	-496.272552	231.800674	575.072632	-445.890594	-97.674728	584.111450	-496.392792	271.467224	87.494652	-507.434174	-130.355057	102.808983	-443.497162	318.103638	1435.157349	-368.233185	-91.190689	1453.943359	-347.850464	114.016357	1453.812256	-331.193878	162.088074	1739.835815	-481.940338	424.257996	1163.456177	-417.904480	-229.573105	1204.001709	-381.930481	374.357635	861.961304	-304.817291	-183.960312	896.873230	-381.731018	88.227417	1061.192993	525.315063	12.568051	897.090332	517.130005	210.866791
-412.086914	221.789459	963.077209	-401.988251	-49.267616	965.826416	-496.290771	231.767746	575.062378	-445.936096	-97.680962	584.173462	-496.418213	271.485992	87.494545	-507.447937	-130.342697	102.795509	-443.391083	318.052704	1435.091431	-368.250305	-91.244865	1453.854370	-347.737122	113.965271	1453.725098	-330.745972	162.072449	1739.633789	-481.875824	424.304596	1163.436646	-417.935638	-229.685318	1203.963257	-381.990540	374.359589	861.897461	-304.907410	-184.089752	896.824646	-381.752960	88.184029	1061.183350	525.285828	12.714619	897.089294	516.898499	211.560852
-412.100861	221.763855	963.079224	-401.996002	-49.418144	965.822998	-496.297333	231.747192	575.058350	-445.974030	-97.721329	584.179993	-496.440430	271.493530	87.499756	-507.425781	-130.341965	102.789345	-443.290161	317.991852	1435.025635	-368.212646	-91.290306	1453.750000	-347.617737	113.904404	1453.625854	-330.268280	162.048874	1739.429565	-481.802124	424.335175	1163.396118	-417.985382	-229.758972	1203.916260	-382.020996	374.326752	861.844177	-305.006256	-184.220520	896.772034	-381.782806	88.093071	1061.187622	525.415039	12.569803	897.066406	517.237976	210.884949
-412.089142	221.810501	963.085754	-401.965515	-49.579170	965.857117	-496.321533	231.701706	575.082825	-445.925262	-97.746704	584.217224	-496.438263	271.484161	87.495056	-507.462830	-130.357758	102.805077	-443.152374	317.961487	1434.923218	-368.160309	-91.359856	1453.644653	-347.448273	113.834229	1453.538208	-329.756348	162.012787	1739.219604	-481.742584	424.337372	1163.321167	-418.002869	-229.826843	1203.844238	-382.073883	374.306183	861.756226	-304.882935	-184.133728	896.791504	-381.793915	88.044876	1061.216187	525.483459	12.569411	897.075928	517.303711	210.840027
-412.134338	221.824585	963.091858	-402.038849	-49.696281	965.875793	-496.338013	231.715500	575.091492	-445.948364	-97.878151	584.201355	-496.457306	271.488831	87.496300	-507.468781	-130.351990	102.846245	-443.017731	317.900360	1434.819336	-368.125031	-91.436821	1453.508911	-347.242004	113.769852	1453.469482	-329.233826	161.961182	1739.006348	-481.678894	424.396576	1163.262695	-418.081573	-229.938049	1203.765991	-382.110291	374.264221	861.650330	-304.986053	-184.220551	896.711731	-381.846832	87.994514	1061.226929	525.509888	12.590202	897.061340	517.328674	210.871002
-412.206055	221.842682	963.102661	-402.118103	-49.838676	965.891113	-496.380157	231.721878	575.091309	-445.879761	-97.892525	584.191528	-496.496460	271.485138	87.496101	-507.494568	-130.364044	102.866264	-442.830231	317.833099	1434.724365	-368.044891	-91.532257	1453.408813	-347.059784	113.683281	1453.381104	-328.715820	161.930176	1738.798340	-481.596527	424.420990	1163.191406	-418.175079	-230.030533	1203.704956	-382.145020	374.179962	861.566528	-305.379486	-184.546692	896.501221	-381.912384	87.932495	1061.237427	525.472900	12.758582	897.038025	517.104065	211.643723
-412.291077	221.856033	963.134033	-402.277954	-49.927841	965.888855	-496.402191	231.741882	575.086914	-445.870483	-97.990578	584.195679	-496.488739	271.487854	87.503456	-507.507751	-130.328720	102.901787	-442.623749	317.787567	1434.647827	-367.943420	-91.626976	1453.329468	-346.900909	113.600937	1453.295166	-328.192596	161.895355	1738.618164	-481.515228	424.418732	1163.128540	-418.265320	-230.055496	1203.615479	-382.195740	374.139862	861.482666	-305.302734	-184.447617	896.529053	-381.992859	87.876366	1061.241333	525.586914	12.604201	897.035645	517.402405	210.941086
-412.348999	221.841385	963.138672	-402.443604	-49.994530	965.879333	-496.439362	231.756805	575.085938	-445.815063	-97.996559	584.143555	-496.527924	271.492706	87.493187	-507.454559	-130.280823	102.905823	-442.406433	317.702057	1434.594482	-367.819580	-91.735947	1453.253418	-346.765015	113.499901	1453.185669	-327.638367	161.867569	1738.451538	-481.426575	424.441284	1163.088135	-418.345245	-230.093475	1203.564209	-382.252258	374.046204	861.407715	-305.489807	-184.551132	896.461304	-382.054077	87.821976	1061.225952	525.658875	12.606218	897.036072	517.489258	210.893555
-412.425598	221.728531	963.131531	-402.541504	-50.050022	965.887268	-496.443604	231.751297	575.108582	-445.758453	-98.037346	584.085693	-496.510315	271.493408	87.499367	-507.481964	-130.289124	102.914612	-442.194946	317.619568	1434.583252	-367.688324	-91.834030	1453.220825	-346.654846	113.406479	1453.111572	-327.103699	161.812012	1738.290894	-481.339661	424.406158	1163.075806	-418.455719	-230.143127	1203.532104	-382.303772	373.980072	861.361572	-305.669525	-184.689850	896.406189	-382.088440	87.743362	1061.212280	525.705688	12.598597	897.051025	517.537964	210.892746
-412.471161	221.659546	963.167603	-402.687744	-50.073040	965.881470	-496.471710	231.751938	575.120483	-445.767303	-98.031242	584.004150	-496.551849	271.496307	87.492867	-507.498199	-130.269119	102.893440	-441.955109	317.569885	1434.590454	-367.553894	-91.925919	1453.190796	-346.538300	113.294662	1453.069336	-326.580933	161.772614	1738.157959	-481.235352	424.352356	1163.114014	-418.557098	-230.200714	1203.517090	-382.362946	373.891174	861.338928	-305.887360	-184.820526	896.338989	-382.129059	87.675224	1061.213379	525.751465	12.595609	897.037964	517.597046	210.910507
-412.512146	221.530228	963.180725	-402.807922	-50.062168	965.885681	-496.481537	231.754379	575.092102	-445.801453	-98.031441	583.966736	-496.565887	271.537781	87.515045	-507.498779	-130.283752	102.875359	-441.705322	317.480988	1434.633667	-367.450989	-92.030312	1453.183960	-346.420563	113.170692	1453.010498	-326.078033	161.747269	1738.059692	-481.109955	424.262939	1163.177612	-418.663544	-230.241714	1203.530518	-382.387329	373.804565	861.334290	-306.108734	-184.949966	896.277771	-382.152588	87.608269	1061.207153	525.830444	12.614170	897.054626	517.649475	210.911957
-412.541595	221.394440	963.189697	-402.960571	-50.006214	965.857544	-496.479187	231.731064	575.078125	-445.844513	-98.022911	583.924438	-496.543243	271.549225	87.520378	-507.406982	-130.268417	102.840019	-441.507141	317.401337	1434.654053	-367.368439	-92.136375	1453.195190	-346.304993	113.047272	1452.972778	-325.603546	161.712280	1737.961060	-480.981842	424.180237	1163.242065	-418.777466	-230.346329	1203.602051	-382.451233	373.742889	861.336487	-306.632629	-185.318542	896.120544	-382.178833	87.546989	1061.180908	525.881348	12.601423	897.039001	517.681519	210.926697
-412.611786	221.189697	963.151367	-403.088898	-50.012501	965.868103	-496.519714	231.688034	575.029907	-445.903259	-98.014984	583.917542	-496.504517	271.589386	87.466362	-507.430145	-130.315659	102.853737	-441.267426	317.293854	1434.716064	-367.289551	-92.207939	1453.229004	-346.164642	112.929298	1452.945068	-325.150299	161.669861	1737.884033	-480.806000	424.083771	1163.335571	-418.880035	-230.419769	1203.671631	-382.468933	373.701752	861.349365	-306.904572	-185.480927	896.077026	-382.216156	87.456810	1061.150269	525.944580	12.613887	897.044495	517.751526	210.899704
-412.609589	221.104813	963.180359	-403.166443	-49.978436	965.859985	-496.588318	231.666779	575.023010	-445.967072	-98.016907	583.967712	-496.508270	271.590515	87.462959	-507.376770	-130.296371	102.813637	-441.062347	317.158417	1434.749023	-367.212524	-92.336304	1453.249268	-345.988678	112.798065	1452.943115	-324.720001	161.615341	1737.843262	-480.621246	423.936737	1163.425659	-418.979218	-230.475616	1203.711914	-382.469543	373.612732	861.380188	-307.132385	-185.615860	896.045166	-382.209991	87.412857	1061.149414	525.991272	12.606298	897.054077	517.808655	210.889481
-412.579742	221.019928	963.199097	-403.187378	-50.028595	965.897339	-496.724762	231.686386	575.044250	-446.106781	-98.056671	584.003052	-496.528534	271.596344	87.458099	-507.303436	-130.313965	102.788040	-440.881226	317.061005	1434.805298	-367.128815	-92.426399	1453.250977	-345.744965	112.658623	1452.907227	-324.322021	161.539398	1737.812012	-480.447357	423.808868	1163.494507	-419.051331	-230.520782	1203.743652	-382.431915	373.546478	861.376953	-307.370880	-185.759094	896.017273	-382.175140	87.348366	1061.169312	526.062744	12.621506	897.045410	517.868225	210.926834
-412.594025	220.888168	963.183777	-403.232452	-50.133495	965.912170	-497.116486	231.911377	575.114197	-446.246094	-98.152748	584.080017	-496.728119	271.642517	87.507446	-507.962463	-130.675232	102.950531	-440.699677	316.965515	1434.849609	-367.041199	-92.560089	1453.253540	-345.505615	112.538940	1452.924072	-323.958069	161.429596	1737.785034	-480.285034	423.712738	1163.532715	-419.138092	-230.605209	1203.770020	-382.401489	373.461700	861.376099	-307.598633	-185.902176	895.987122	-382.157990	87.239532	1061.156494	526.133484	12.614976	897.050110	517.928284	210.928940
-412.533997	220.855072	963.233643	-403.262726	-50.199421	965.926758	-497.263275	231.891647	575.163879	-446.376740	-98.233284	584.099915	-496.770477	271.618988	87.543640	-507.418030	-130.409882	102.799362	-440.463348	316.883575	1434.881104	-366.950684	-92.657730	1453.209229	-345.309662	112.423286	1452.906250	-323.615875	161.302597	1737.785156	-480.116241	423.576263	1163.569458	-419.217316	-230.655731	1203.735474	-382.334747	373.326508	861.365967	-307.567841	-185.814178	896.033936	-382.105133	87.169838	1061.178955	526.185791	12.613750	897.043396	518.001404	210.888931
-412.496124	220.778915	963.235107	-403.281677	-50.355778	965.997192	-497.337860	231.774918	575.184692	-446.494354	-98.323860	584.167908	-496.742737	271.613251	87.544716	-507.972412	-130.708939	102.966270	-440.187408	316.809479	1434.896851	-366.850739	-92.759315	1453.161377	-345.114960	112.326607	1452.903809	-323.309723	161.158875	1737.821289	-479.927307	423.444916	1163.597778	-419.331970	-230.719803	1203.702393	-382.264465	373.202179	861.363525	-307.794189	-185.944031	895.961487	-382.064362	87.073181	1061.206177	526.151672	12.736826	897.022644	517.748535	211.684235
-412.427277	220.744217	963.281799	-403.296448	-50.469669	966.016907	-497.456329	231.704727	575.211853	-446.582123	-98.341621	584.189270	-496.741150	271.571991	87.545410	-507.936310	-130.690781	102.953850	-439.903351	316.774384	1434.925537	-366.730804	-92.865273	1453.103760	-344.922485	112.239670	1452.913208	-323.034149	160.998749	1737.842285	-479.729248	423.336365	1163.595825	-419.425171	-230.837326	1203.666626	-382.180573	373.082123	861.329834	-308.039673	-186.086792	895.865845	-382.006744	86.981720	1061.231445	526.334900	12.575561	897.025818	518.112244	210.939270
-412.380890	220.659760	963.273376	-403.320526	-50.661991	966.060242	-497.554260	231.635147	575.243347	-446.674866	-98.334572	584.282349	-496.748444	271.560822	87.579208	-507.428833	-130.399017	102.784485	-439.658020	316.752716	1434.917847	-366.612274	-92.976959	1453.082275	-344.738312	112.159554	1452.922974	-322.779236	160.829376	1737.878052	-479.531433	423.284119	1163.606934	-419.508545	-230.893494	1203.627686	-382.090057	372.938354	861.307251	-308.243805	-186.213882	895.802368	-381.953522	86.855598	1061.237427	526.280029	12.730828	897.021179	517.877014	211.659332
-412.353119	220.509033	963.272888	-403.314972	-50.776363	966.106079	-497.651855	231.566772	575.242554	-446.772736	-98.291801	584.301086	-496.718384	271.518463	87.549690	-507.958954	-130.661148	102.970055	-439.403412	316.713531	1434.926514	-366.515381	-93.063850	1453.048218	-344.542603	112.060242	1452.929443	-322.541504	160.648026	1737.927124	-479.318420	423.198456	1163.605835	-419.609863	-230.969620	1203.629272	-382.021027	372.736694	861.286072	-308.509125	-186.344833	895.728333	-381.906891	86.738579	1061.251831	526.338074	12.707750	897.016052	517.945557	211.639893
-412.286896	220.386703	963.283875	-403.332916	-50.879280	966.111389	-497.657928	231.476074	575.262756	-446.845398	-98.279358	584.349243	-496.711578	271.520050	87.590561	-507.990143	-130.646988	102.969597	-439.129486	316.662048	1434.929443	-366.411499	-93.143532	1453.062866	-344.366302	111.964531	1452.949951	-322.314667	160.457153	1737.982544	-479.117340	423.147400	1163.614014	-419.702240	-231.050400	1203.658936	-381.920990	372.570068	861.265198	-308.983429	-186.672836	895.534424	-381.846802	86.617104	1061.250488	526.376221	12.697255	897.020508	518.002075	211.662552
-412.178741	220.298843	963.296936	-403.332367	-50.929562	966.100037	-497.647644	231.392975	575.294434	-446.847900	-98.182793	584.346741	-496.688538	271.466064	87.570747	-507.924683	-130.599792	102.964653	-438.840240	316.628632	1434.959351	-366.312469	-93.204941	1453.067505	-344.187408	111.878929	1452.972168	-322.091888	160.243179	1738.028442	-478.898956	423.064056	1163.633179	-419.778625	-231.092728	1203.712402	-381.784271	372.379700	861.272827	-309.213715	-186.804749	895.491455	-381.771454	86.529930	1061.245972	526.439697	12.677106	897.038452	518.058777	211.659668
-412.136230	220.173859	963.292725	-403.347046	-50.973007	966.086853	-497.586243	231.286972	575.267700	-446.969696	-98.273949	584.357910	-496.679352	271.448883	87.603073	-507.967529	-130.621536	102.982918	-438.558624	316.574646	1434.979370	-366.229340	-93.276932	1453.086914	-344.029816	111.798332	1452.962402	-321.884918	160.039047	1738.069824	-478.640869	422.999603	1163.665405	-419.842682	-231.133759	1203.750488	-381.648651	372.189240	861.313232	-309.452484	-186.948364	895.475281	-381.738861	86.438156	1061.232422	526.518494	12.631144	897.052673	518.161865	211.581482
-412.052673	220.076294	963.307007	-403.341766	-51.011631	966.111267	-497.493011	231.248795	575.293640	-446.955353	-98.226593	584.362366	-496.681183	271.412292	87.626137	-507.918427	-130.569687	102.961311	-438.251434	316.542603	1435.024048	-366.124573	-93.335106	1453.121460	-343.871643	111.692902	1452.958984	-321.689697	159.863724	1738.099365	-478.360748	422.928284	1163.697266	-419.880066	-231.155121	1203.768188	-381.465637	371.955688	861.340271	-309.362793	-186.844528	895.603088	-381.686340	86.366814	1061.249634	526.557312	12.635834	897.046326	518.233337	211.585938
-412.007690	220.008301	963.307434	-403.395447	-50.976406	966.088623	-497.419250	231.215820	575.274719	-446.928741	-98.237976	584.297119	-496.629395	271.401367	87.616074	-507.978912	-130.611053	102.969284	-437.998505	316.513275	1435.062256	-366.037659	-93.381737	1453.112549	-343.697968	111.607246	1452.938721	-321.490875	159.707962	1738.105713	-478.060883	422.899384	1163.726196	-419.936279	-231.188766	1203.812744	-381.277405	371.748047	861.336121	-309.560883	-186.954376	895.590576	-381.666412	86.334129	1061.232300	526.754333	12.473381	897.064941	518.616699	210.867996
-411.955811	219.930847	963.282837	-403.376617	-51.015766	966.050232	-497.300293	231.169785	575.246277	-446.930298	-98.363731	584.295837	-496.595184	271.394318	87.617455	-507.359528	-130.319534	102.804482	-437.719330	316.460388	1435.041870	-365.953217	-93.441719	1453.093872	-343.523773	111.521072	1452.894531	-321.277191	159.548859	1738.090332	-477.730774	422.899017	1163.715210	-420.011536	-231.233368	1203.828735	-381.033966	371.546814	861.333557	-309.710785	-187.087097	895.544861	-381.614441	86.268364	1061.196411	526.823853	12.473834	897.069275	518.731018	210.774765
-411.860504	219.899750	963.305786	-403.345825	-51.033241	966.016663	-497.199158	231.187042	575.246155	-446.762848	-98.346550	584.280762	-496.608215	271.396149	87.620567	-507.866608	-130.606827	102.962067	-437.440765	316.387695	1435.044067	-365.849030	-93.526123	1453.045044	-343.411865	111.456696	1452.823364	-321.077271	159.420044	1738.052856	-477.395874	422.868530	1163.687012	-420.075928	-231.299164	1203.859497	-380.794891	371.345245	861.314270	-309.882111	-187.190018	895.516174	-381.545837	86.218002	1061.190186	526.764587	12.583427	897.064148	518.489929	211.573761
-411.757935	219.851654	963.277588	-403.301575	-51.096298	966.016907	-497.073364	231.171814	575.254028	-446.700226	-98.484360	584.282959	-496.596161	271.412537	87.637772	-507.908112	-130.645645	102.988533	-437.364990	316.229309	1434.838379	-365.772766	-93.587784	1453.003418	-343.282990	111.364098	1452.803467	-320.887665	159.299118	1738.003296	-477.089844	422.885101	1163.643311	-420.143280	-231.343170	1203.845825	-380.573547	371.122192	861.260742	-310.029602	-187.283951	895.445923	-381.470703	86.166885	1061.175659	526.854797	12.600883	897.069397	518.554871	211.633942
-411.622528	219.806656	963.250061	-403.202698	-51.191780	966.021545	-496.975830	231.199249	575.241760	-446.617004	-98.605507	584.306396	-496.583221	271.430298	87.643997	-507.295135	-130.357895	102.808891	-436.972015	316.323822	1434.974243	-365.683167	-93.653786	1452.965942	-343.167389	111.298195	1452.755127	-320.689545	159.184372	1737.948975	-476.710358	422.831696	1163.616089	-420.210510	-231.397186	1203.781982	-380.340424	370.901947	861.242493	-310.160736	-187.385239	895.369690	-381.357666	86.104134	1061.165161	526.900024	12.574174	897.054504	518.635193	211.604355
-411.519073	219.776093	963.211853	-403.181274	-51.225410	965.977356	-496.849457	231.223129	575.244629	-446.523682	-98.697449	584.270264	-496.577881	271.448944	87.649094	-507.294434	-130.372635	102.832405	-436.757324	316.310120	1434.929199	-365.577484	-93.713531	1452.927124	-343.069000	111.224327	1452.754761	-320.497070	159.079636	1737.890991	-476.371399	422.857391	1163.576538	-420.279022	-231.467499	1203.755493	-380.109222	370.670807	861.201782	-310.275146	-187.482132	895.300964	-381.285278	86.062317	1061.121460	527.072144	12.438122	897.073242	518.995911	210.863235
-411.364563	219.777481	963.194397	-403.143188	-51.237495	965.977234	-496.740051	231.242920	575.262939	-446.446991	-98.751106	584.241821	-496.579651	271.458710	87.653114	-507.322205	-130.382919	102.843918	-436.558197	316.301483	1434.928223	-365.506866	-93.789726	1452.863770	-342.942780	111.155045	1452.761353	-320.303040	158.966949	1737.836548	-476.051178	422.833466	1163.534790	-420.325806	-231.506607	1203.693604	-379.825256	370.506470	861.163757	-310.379852	-187.552429	895.230042	-381.196930	86.051636	1061.114868	527.129761	12.415608	897.061584	519.079651	210.777191
-411.236053	219.745712	963.172180	-403.034973	-51.336357	965.976990	-496.343048	231.013504	575.198059	-446.322174	-98.779808	584.241882	-496.381744	271.430389	87.617058	-507.288910	-130.383041	102.855896	-436.361847	316.250488	1434.890259	-365.419525	-93.868805	1452.811890	-342.846954	111.091675	1452.717041	-320.126251	158.873001	1737.771851	-475.712769	422.826691	1163.454590	-420.371460	-231.546967	1203.631592	-379.492828	370.294861	861.129150	-310.463409	-187.634933	895.148132	-381.086090	85.991516	1061.105591	527.152039	12.364322	897.061218	519.095215	210.840775
-411.084473	219.726013	963.166565	-402.948944	-51.372734	965.973816	-496.540985	231.304260	575.304504	-446.244934	-98.782150	584.219177	-496.570221	271.464630	87.674904	-507.259155	-130.355682	102.849518	-436.154144	316.238892	1434.882080	-365.372314	-93.926201	1452.744507	-342.739929	111.036758	1452.746094	-319.959595	158.787827	1737.718262	-475.408356	422.747559	1163.384155	-420.426178	-231.605606	1203.587036	-379.135498	370.085968	861.089722	-310.578613	-187.738419	895.066101	-380.977356	85.957664	1061.104004	527.149658	12.518159	897.063843	518.879150	211.556412
-410.937195	219.672455	963.148926	-402.899323	-51.431465	965.947632	-496.465759	231.336624	575.294006	-446.144806	-98.733543	584.214233	-496.521698	271.441376	87.657822	-507.282013	-130.333420	102.881187	-435.988586	316.194672	1434.869629	-365.341064	-94.021263	1452.716064	-342.651581	110.986534	1452.753174	-319.785065	158.689575	1737.660522	-475.100952	422.692871	1163.324829	-420.442627	-231.615662	1203.555420	-378.816986	369.886414	861.071045	-310.649323	-187.820847	895.005676	-380.877899	85.889130	1061.082031	527.181946	12.500227	897.074524	518.902039	211.597733
-410.804169	219.592010	963.146729	-402.825470	-51.467613	965.945068	-496.364624	231.313950	575.287415	-446.050903	-98.707481	584.170959	-496.576874	271.420227	87.669487	-507.304535	-130.323944	102.891747	-435.789948	316.171478	1434.875122	-365.319855	-94.056389	1452.682251	-342.558746	110.905006	1452.765259	-319.611084	158.592819	1737.621582	-474.797028	422.625641	1163.310181	-420.500000	-231.704437	1203.539673	-378.505554	369.738678	861.080261	-311.012421	-188.164383	894.805603	-380.778931	85.825172	1061.081055	527.211975	12.455975	897.080444	518.959167	211.560547
-410.631775	219.487411	963.131592	-402.726105	-51.549374	965.940918	-496.238495	231.269226	575.304993	-446.010071	-98.756783	584.182251	-496.521515	271.395111	87.697014	-507.247437	-130.286285	102.907043	-435.622803	316.115479	1434.879028	-365.273041	-94.130508	1452.667969	-342.473267	110.832642	1452.774536	-319.444977	158.493073	1737.588745	-474.510559	422.516418	1163.306885	-420.504791	-231.736435	1203.535767	-378.170044	369.612701	861.115967	-311.140991	-188.246475	894.752136	-380.652954	85.728783	1061.074097	527.295227	12.464720	897.080200	519.023987	211.575394
-410.443268	219.426529	963.127747	-402.646729	-51.567837	965.942993	-496.163452	231.225632	575.319153	-445.942017	-98.749786	584.161804	-496.495728	271.378662	87.702820	-507.278839	-130.285919	102.914108	-435.467896	316.079651	1434.890381	-365.261993	-94.178711	1452.657593	-342.374969	110.754555	1452.781860	-319.275391	158.395676	1737.560547	-474.263397	422.434082	1163.307983	-420.512085	-231.745193	1203.532227	-378.000671	369.569550	861.091980	-311.222107	-188.331100	894.700378	-380.532593	85.680641	1061.077026	527.306763	12.452149	897.089355	519.047363	211.535080
-410.253906	219.403503	963.120789	-402.534576	-51.641918	965.940674	-496.076935	231.181717	575.333191	-445.752960	-98.666084	584.138062	-496.486938	271.358978	87.717789	-507.131256	-130.222534	102.885254	-435.321503	316.035126	1434.906006	-365.227905	-94.235611	1452.649414	-342.277466	110.680260	1452.785889	-319.108582	158.293350	1737.541992	-474.014526	422.286499	1163.271362	-420.518036	-231.794067	1203.515625	-377.308319	369.130798	861.087646	-311.300995	-188.401505	894.660828	-380.396729	85.625648	1061.076538	527.380371	12.453126	897.086731	519.117126	211.572784
-410.115997	219.353409	963.109375	-402.492279	-51.665524	965.906067	-496.007538	231.195633	575.335388	-445.754517	-98.776321	584.107727	-496.475922	271.342072	87.717369	-507.211029	-130.246628	102.906075	-435.162567	315.998810	1434.886108	-365.213470	-94.283707	1452.605957	-342.187714	110.634926	1452.772339	-318.942261	158.185577	1737.526855	-473.745636	422.218719	1163.220459	-420.528229	-231.797028	1203.466797	-376.891083	368.935364	861.072693	-311.363983	-188.468811	894.603027	-380.294434	85.571846	1061.050537	527.431946	12.428357	897.098022	519.178772	211.515335
-409.975281	219.326996	963.096558	-402.418427	-51.704315	965.906616	-495.908783	231.166397	575.335022	-445.594086	-98.738098	584.135376	-496.453735	271.338501	87.715553	-507.198212	-130.220398	102.914490	-435.016296	315.975586	1434.867188	-365.184814	-94.356415	1452.581543	-342.088379	110.558044	1452.778809	-318.800781	158.080627	1737.523438	-473.501099	422.147766	1163.187866	-420.559448	-231.843491	1203.439819	-376.688751	368.953491	861.141113	-311.415131	-188.501587	894.548462	-380.180054	85.537659	1061.042480	527.469604	12.416828	897.076965	519.229126	211.509140
-409.815857	219.329132	963.075623	-402.337555	-51.745262	965.909668	-495.865540	231.186386	575.342651	-445.459900	-98.740417	584.106079	-496.476471	271.341980	87.718307	-507.135620	-130.216339	102.960426	-434.836060	315.921051	1434.841187	-365.153229	-94.422211	1452.551514	-341.994995	110.493301	1452.787964	-318.668518	157.959732	1737.538818	-473.217590	422.047852	1163.138306	-420.542389	-231.840546	1203.373779	-376.183197	368.677399	861.055420	-311.195282	-188.300934	894.625305	-380.052399	85.519196	1061.031494	527.519165	12.398737	897.087646	519.262695	211.524429
-409.690460	219.296143	963.054077	-402.285004	-51.788116	965.913147	-495.817078	231.228867	575.351868	-445.398682	-98.815262	584.100830	-496.513031	271.350403	87.773193	-507.113525	-130.197968	102.961327	-434.650482	315.896179	1434.817871	-365.091980	-94.498604	1452.517456	-341.905792	110.418159	1452.777344	-318.564636	157.826981	1737.584229	-472.925842	421.978668	1163.075928	-420.588379	-231.892868	1203.340576	-375.786835	368.558075	861.060669	-311.458984	-188.563736	894.459106	-379.949768	85.483444	1061.018799	527.553650	12.422166	897.085876	519.303772	211.521301
-409.535065	219.281097	963.036987	-402.208588	-51.827522	965.916992	-495.708130	231.221832	575.344482	-445.245422	-98.839012	584.114197	-496.506561	271.351654	87.750679	-507.100006	-130.198074	102.972893	-434.465912	315.848297	1434.774048	-365.034210	-94.574715	1452.480713	-341.810333	110.343170	1452.763672	-318.484222	157.678253	1737.655518	-472.656494	421.880951	1163.016968	-420.613495	-231.904053	1203.265259	-375.402100	368.433167	861.060547	-311.470612	-188.585022	894.394714	-379.823914	85.456184	1061.009399	527.593750	12.391707	897.090454	519.363586	211.462997
-409.416443	219.222122	963.012512	-402.129730	-51.860012	965.911499	-495.645874	231.249496	575.356445	-445.166931	-98.876640	584.084351	-496.509766	271.336365	87.786163	-507.056305	-130.194031	102.970993	-434.462372	315.690582	1434.551025	-364.982361	-94.640533	1452.433838	-341.691895	110.264694	1452.741455	-318.416504	157.531647	1737.720459	-472.453339	421.861786	1162.953735	-420.643951	-231.919174	1203.187866	-375.047546	368.294342	861.044617	-311.460510	-188.551987	894.351929	-379.719910	85.413689	1060.993042	527.730042	12.213811	897.091858	519.705322	210.694031
-409.341919	219.190048	962.988159	-402.108124	-51.945374	965.892151	-495.387787	231.101517	575.325073	-445.180023	-99.007607	584.089172	-496.363373	271.317902	87.762703	-507.141541	-130.225388	103.002670	-434.150970	315.806885	1434.661987	-364.895233	-94.712341	1452.393066	-341.583130	110.207840	1452.719604	-318.372925	157.392807	1737.795410	-472.178101	421.759979	1162.892578	-420.678833	-231.917084	1203.139893	-374.697479	368.197540	861.008057	-311.448700	-188.536911	894.318237	-379.640228	85.352081	1060.962646	527.777283	12.217771	897.084106	519.759338	210.618347
-409.234680	219.152603	962.979004	-402.075928	-51.977947	965.914124	-495.240143	231.054947	575.315552	-445.133087	-99.028664	584.090759	-496.282013	271.331787	87.758553	-507.103638	-130.226776	102.975677	-433.967560	315.761963	1434.637451	-364.810364	-94.761520	1452.334961	-341.453522	110.144058	1452.685913	-318.330109	157.241318	1737.880371	-471.902924	421.730316	1162.832764	-420.707336	-231.923218	1203.085693	-374.345032	368.092438	860.981995	-311.450928	-188.520081	894.261597	-379.552979	85.321365	1060.964233	527.832153	12.213089	897.081848	519.788391	210.636078
-409.101654	219.138000	962.984009	-402.042267	-51.993919	965.886353	-494.834930	230.710831	575.217712	-445.079681	-99.002594	584.057556	-496.034027	271.308105	87.730156	-507.113770	-130.204453	102.950851	-433.798126	315.742218	1434.571045	-364.721527	-94.821968	1452.309082	-341.329376	110.087761	1452.642700	-318.303650	157.081131	1737.962524	-471.632263	421.679443	1162.760864	-420.729095	-231.894485	1203.021606	-373.982605	368.015472	860.945190	-311.415100	-188.472351	894.223389	-379.450378	85.285286	1060.947998	527.831543	12.170004	897.079590	519.809021	210.613434
-408.984955	219.098877	962.966003	-402.011841	-52.081753	965.869934	-494.918671	230.845413	575.282104	-445.107269	-99.035828	584.073059	-496.139984	271.322632	87.742607	-507.066498	-130.195251	102.948685	-433.627411	315.683014	1434.522949	-364.643188	-94.897865	1452.268188	-341.216644	110.043800	1452.608765	-318.284210	156.918015	1738.054443	-471.368622	421.614624	1162.704956	-420.732788	-231.884232	1203.000732	-373.661469	367.946533	860.933838	-311.392120	-188.440598	894.202209	-379.357147	85.214203	1060.925659	527.879517	12.163763	897.101257	519.841431	210.606552
-408.862793	219.040802	962.959778	-401.963257	-52.122601	965.877625	-494.827301	230.777618	575.267639	-445.121490	-99.026466	584.094055	-496.105988	271.301819	87.723190	-507.116211	-130.206863	102.951912	-433.421478	315.656281	1434.494385	-364.549469	-94.943291	1452.256348	-341.118896	109.971428	1452.578491	-318.274658	156.758545	1738.152344	-471.100342	421.559265	1162.626587	-420.703339	-231.862534	1202.958130	-373.357391	367.871918	860.885437	-311.351624	-188.380203	894.170715	-379.254028	85.163124	1060.921509	527.892578	12.125592	897.101318	519.877747	210.579742
-408.704468	218.982742	962.950867	-401.916199	-52.142395	965.895203	-494.754517	230.709412	575.304077	-445.088959	-98.988922	584.090027	-496.086304	271.253723	87.750137	-507.084076	-130.198120	102.955879	-433.258820	315.603760	1434.447998	-364.455017	-95.008751	1452.236450	-340.986633	109.909561	1452.557251	-318.255188	156.586700	1738.240234	-470.843079	421.503204	1162.599243	-420.672882	-231.856171	1202.919312	-373.061829	367.753296	860.867188	-311.323303	-188.316666	894.137817	-379.142273	85.123337	1060.923462	527.945801	12.124865	897.122375	519.892151	210.577179
-408.545441	218.956757	962.954651	-401.829834	-52.174805	965.893921	-494.702209	230.631851	575.313538	-445.088440	-99.059250	584.069214	-496.097107	271.204742	87.767723	-507.124664	-130.213120	102.983185	-433.020874	315.569550	1434.442627	-364.385468	-95.045570	1452.212158	-340.856140	109.836769	1452.561279	-318.248810	156.422867	1738.337402	-470.562683	421.403778	1162.569458	-420.635406	-231.838470	1202.890015	-372.751404	367.664764	860.862854	-311.299805	-188.294891	894.095154	-379.022034	85.085236	1060.925537	527.933472	12.087296	897.124756	519.893555	210.559647
-408.436340	218.882446	962.929688	-401.837830	-52.154823	965.904419	-494.670013	230.604492	575.311035	-445.021973	-99.055740	584.083679	-496.078461	271.176361	87.766418	-507.114685	-130.198212	102.995064	-432.815399	315.515289	1434.414429	-364.306641	-95.112335	1452.201538	-340.701569	109.741951	1452.571777	-318.226929	156.257309	1738.427856	-470.295044	421.327271	1162.576660	-420.564423	-231.830658	1202.823364	-372.462677	367.567200	860.876160	-311.247437	-188.234482	894.054199	-378.951874	85.060371	1060.912964	527.981445	12.066175	897.116150	519.938782	210.489349
-408.260162	218.869873	962.926331	-401.801697	-52.222370	965.924683	-494.620270	230.551804	575.330444	-444.932800	-99.088623	584.072021	-496.053772	271.174652	87.793556	-507.076416	-130.189117	102.997887	-432.558929	315.471527	1434.430786	-364.231079	-95.182823	1452.174561	-340.545410	109.684509	1452.578247	-318.207031	156.097992	1738.525146	-470.011047	421.272705	1162.606323	-420.479706	-231.815918	1202.785278	-372.181763	367.492859	860.887146	-311.173553	-188.190750	893.995728	-378.844971	85.014854	1060.921265	527.998535	12.082057	897.123779	519.944580	210.488632
-408.172516	218.866180	962.921936	-401.853485	-52.180683	965.905945	-494.562805	230.524078	575.317505	-444.874573	-99.189247	584.043701	-496.062408	271.154388	87.803093	-507.065033	-130.191910	103.036354	-432.309906	315.432770	1434.469971	-364.195038	-95.246681	1452.123169	-340.393402	109.591927	1452.591431	-318.198120	155.931335	1738.614624	-469.761841	421.212067	1162.638306	-420.366486	-231.802750	1202.704468	-372.124695	367.555359	860.862488	-310.855865	-187.885422	894.072937	-378.795563	85.016212	1060.901489	528.038391	12.065133	897.130798	519.964966	210.476639
-408.063538	218.801758	962.891113	-401.826843	-52.230896	965.926636	-494.539490	230.489441	575.349609	-444.768494	-99.199158	584.017029	-496.084167	271.157257	87.800758	-507.025848	-130.184235	103.033836	-432.079193	315.405579	1434.482788	-364.149567	-95.322296	1452.102539	-340.243408	109.491730	1452.602661	-318.197113	155.764481	1738.714966	-469.501648	421.128326	1162.662231	-420.256195	-231.804596	1202.627075	-371.711945	367.375824	860.916748	-310.785767	-187.796417	894.011353	-378.712494	84.969666	1060.892090	528.062805	12.065306	897.137268	519.979187	210.499176
-407.954224	218.806107	962.884399	-401.841187	-52.235962	965.906921	-494.499329	230.503937	575.351196	-444.677826	-99.285202	583.979370	-496.057739	271.162506	87.834053	-507.011261	-130.179474	103.040939	-431.803375	315.332825	1434.551880	-364.105835	-95.406586	1452.067261	-340.069122	109.416069	1452.613403	-318.212311	155.605194	1738.799072	-469.249756	421.019806	1162.704468	-420.160126	-231.831818	1202.561523	-371.499817	367.301605	860.932007	-310.727997	-187.740738	893.954712	-378.647736	84.952972	1060.874512	528.072205	12.000346	897.145081	520.004944	210.431931
-407.835785	218.768677	962.868469	-401.789490	-52.336445	965.921570	-494.448120	230.449448	575.349426	-444.568420	-99.334488	583.963501	-496.039917	271.160583	87.830391	-506.990936	-130.189713	103.064117	-431.530548	315.284210	1434.617554	-364.046478	-95.495926	1452.024536	-339.907959	109.327713	1452.599365	-318.219421	155.448227	1738.892822	-468.954834	420.930908	1162.748657	-420.076691	-231.822983	1202.477295	-371.282928	367.203156	860.964111	-310.607086	-187.681274	893.897827	-378.554626	84.888229	1060.871582	528.092834	12.010518	897.130249	520.005371	210.441391
-407.708801	218.742188	962.868591	-401.732880	-52.407471	965.896912	-494.444458	230.530090	575.391724	-444.489899	-99.373169	583.897949	-496.064117	271.159698	87.831177	-506.997803	-130.192047	103.070732	-431.304962	315.208557	1434.653320	-364.004700	-95.598869	1451.999023	-339.696228	109.247765	1452.595581	-318.225952	155.298203	1738.964966	-468.658600	420.898987	1162.784302	-420.027100	-231.837540	1202.416626	-371.067627	367.115967	860.989258	-310.746216	-187.815186	893.717041	-378.453522	84.823715	1060.857056	528.110229	11.992607	897.123169	520.003296	210.450241
-407.601379	218.711014	962.829895	-401.691376	-52.490208	965.871948	-494.392334	230.512070	575.394287	-444.431305	-99.396820	583.913269	-496.084839	271.163269	87.842499	-506.976898	-130.180298	103.059921	-431.045593	315.145782	1434.692993	-363.933411	-95.721001	1451.978149	-339.547424	109.151497	1452.582153	-318.221161	155.131836	1739.034668	-468.388031	420.861298	1162.803223	-419.973114	-231.771149	1202.333374	-370.851227	367.015228	861.028381	-310.351044	-187.520309	893.798401	-378.357819	84.765358	1060.819458	528.132568	11.959314	897.126587	520.035767	210.437820
-407.468842	218.686829	962.849487	-401.632416	-52.535900	965.880432	-494.374664	230.583115	575.415466	-444.403564	-99.455940	583.913391	-496.092407	271.179871	87.852226	-506.981598	-130.200165	103.077805	-430.823181	315.045959	1434.722412	-363.849091	-95.811440	1451.948120	-339.376953	109.055542	1452.570313	-318.220459	154.968201	1739.108521	-468.124298	420.838531	1162.833374	-419.960693	-231.708298	1202.253174	-370.647552	366.928589	861.057129	-310.216431	-187.409256	893.776245	-378.262970	84.719200	1060.833862	528.049438	12.111868	897.135376	519.726074	211.184631
-407.423828	218.592972	962.831604	-401.629028	-52.614574	965.870728	-494.318695	230.566055	575.409668	-444.384430	-99.439278	583.915405	-496.098083	271.182068	87.863235	-506.999359	-130.199127	103.085403	-430.583771	314.977112	1434.764526	-363.735229	-95.929718	1451.934204	-339.227264	108.926384	1452.548462	-318.231567	154.797989	1739.185547	-467.837860	420.807007	1162.865479	-419.961884	-231.661484	1202.185913	-370.471008	366.858368	861.106262	-310.076324	-187.312576	893.760376	-378.215485	84.632324	1060.813721	528.091614	12.100246	897.137329	519.730713	211.218704
-407.322845	218.547256	962.830139	-401.613861	-52.635773	965.843567	-494.273651	230.589233	575.437317	-444.403015	-99.461639	583.899475	-496.109436	271.185364	87.901100	-507.014709	-130.208435	103.046471	-430.372833	314.907806	1434.791748	-363.635071	-96.026543	1451.925171	-339.041931	108.816010	1452.549683	-318.227295	154.636932	1739.276367	-467.557312	420.803314	1162.943726	-419.964203	-231.619034	1202.087158	-370.268951	366.754822	861.120544	-309.938110	-187.215805	893.726257	-378.134491	84.581970	1060.793457	528.104309	12.061764	897.170410	519.715698	211.158997
-407.204437	218.553085	962.845520	-401.568390	-52.698391	965.821716	-494.243378	230.603226	575.478333	-444.456909	-99.498352	583.874695	-496.108948	271.170380	87.901123	-507.044556	-130.219559	103.039116	-430.144989	314.831329	1434.828247	-363.513397	-96.143105	1451.874512	-338.921997	108.718925	1452.514404	-318.243256	154.461517	1739.379028	-467.271820	420.781860	1162.964355	-419.994202	-231.606598	1202.050415	-370.076630	366.671051	861.156982	-310.063568	-187.359726	893.567322	-378.036621	84.533134	1060.786255	528.138916	12.056777	897.176514	519.737427	211.149506
-407.161957	218.459961	962.830383	-401.542511	-52.730434	965.792358	-494.099670	230.533234	575.449036	-444.441986	-99.471268	583.873657	-496.052429	271.153564	87.930031	-507.013611	-130.208511	103.042587	-429.919830	314.760071	1434.841431	-363.417450	-96.258148	1451.840942	-338.774048	108.606407	1452.484741	-318.266479	154.277847	1739.480347	-467.004883	420.777710	1162.991089	-420.001099	-231.588882	1201.948853	-369.903503	366.610046	861.161072	-309.902252	-187.235199	893.527710	-377.970856	84.464790	1060.755493	528.157715	12.023575	897.167114	519.742371	211.124405
-407.069885	218.434845	962.823486	-401.515686	-52.766087	965.761475	-494.064026	230.493912	575.479065	-444.365417	-99.406761	583.847656	-496.069672	271.162628	87.972847	-506.979584	-130.194168	103.036690	-429.855194	314.534363	1434.687622	-363.307800	-96.346519	1451.789551	-338.640350	108.497711	1452.468262	-318.297485	154.099609	1739.592041	-466.761292	420.762543	1162.983521	-420.004028	-231.541901	1201.868774	-369.694214	366.502136	861.164917	-309.759430	-187.134720	893.492676	-377.876801	84.420074	1060.727417	528.195862	12.029579	897.158508	519.759033	211.123367
-406.981781	218.409286	962.792725	-401.438477	-52.837822	965.762207	-494.043213	230.489838	575.499390	-444.329529	-99.402290	583.855835	-496.062805	271.132172	87.964325	-507.008667	-130.203079	103.041588	-429.507538	314.617401	1434.868652	-363.240204	-96.447624	1451.748291	-338.512665	108.394859	1452.443970	-318.346436	153.889450	1739.700684	-466.502991	420.672546	1163.033203	-419.973969	-231.557068	1201.782227	-369.502747	366.443970	861.181580	-309.617584	-187.052780	893.445435	-377.769348	84.381737	1060.705322	528.209229	11.976685	897.172974	519.772034	211.066055
-406.849060	218.412750	962.807434	-401.350006	-52.862011	965.764404	-494.056091	230.530609	575.513672	-444.344574	-99.470093	583.853149	-496.054779	271.118927	87.977180	-506.999603	-130.197922	103.059860	-429.315826	314.545746	1434.901611	-363.171204	-96.547546	1451.724609	-338.354431	108.315887	1452.441406	-318.382111	153.689606	1739.827881	-466.296906	420.598389	1163.055298	-419.920868	-231.561829	1201.693604	-369.306610	366.360352	861.200745	-309.464294	-186.942734	893.432495	-377.648712	84.362617	1060.711182	528.275818	11.978103	897.198853	519.797668	211.044357
-406.799286	218.387436	962.801941	-401.355225	-52.895912	965.742981	-494.073212	230.483170	575.534912	-444.319519	-99.539978	583.837646	-496.078094	271.078979	88.024506	-507.012512	-130.198837	103.078659	-429.150208	314.464783	1434.913696	-363.119659	-96.635635	1451.687622	-338.211670	108.230209	1452.444458	-318.425476	153.494370	1739.961304	-466.097137	420.509003	1163.082153	-419.852509	-231.600388	1201.623047	-369.109985	366.297546	861.223999	-309.345276	-186.871429	893.406860	-377.592316	84.322517	1060.688599	528.288879	11.936434	897.216125	519.793274	211.038361
-406.713959	218.377563	962.824341	-401.320099	-52.886860	965.747925	-494.063751	230.461151	575.559387	-444.234375	-99.524376	583.833191	-496.059448	271.009705	88.018883	-506.990234	-130.197159	103.098289	-428.928650	314.429321	1434.975830	-363.053406	-96.706169	1451.687622	-338.050903	108.150696	1452.473022	-318.475830	153.279083	1740.099854	-465.921906	420.406464	1163.109619	-419.740143	-231.587479	1201.567505	-368.913849	366.225647	861.271362	-308.966187	-186.618378	893.522095	-377.513977	84.311424	1060.697388	528.339661	11.915656	897.222717	519.820374	211.011307
-406.610260	218.366013	962.813232	-401.221130	-52.934109	965.738647	-493.979584	230.373764	575.576294	-444.169220	-99.566032	583.830566	-496.045044	270.975433	88.029404	-506.989685	-130.199692	103.091545	-428.762604	314.380829	1435.015259	-363.003387	-96.772179	1451.649170	-337.942780	108.063629	1452.463989	-318.538452	153.057266	1740.224121	-465.747528	420.299591	1163.135864	-419.616455	-231.634705	1201.531494	-368.741577	366.128082	861.277710	-308.826660	-186.571472	893.527588	-377.396881	84.282280	1060.682861	528.386230	11.912403	897.239563	519.850708	210.977249
-406.521393	218.316605	962.795410	-401.161682	-52.926464	965.728699	-494.003906	230.380447	575.580383	-444.096375	-99.581787	583.842529	-496.025726	270.992279	88.032272	-506.963501	-130.205170	103.070389	-428.579071	314.326294	1435.058716	-362.962616	-96.824684	1451.634521	-337.808136	107.988365	1452.488159	-318.595520	152.866547	1740.320923	-465.589050	420.175507	1163.154175	-419.509521	-231.686172	1201.484131	-368.585022	366.067932	861.298767	-308.757050	-186.546219	893.482605	-377.312012	84.261818	1060.666016	528.439636	11.929083	897.239868	519.867798	210.977844
-406.421448	218.315186	962.780945	-401.065735	-52.966110	965.719116	-493.945740	230.339172	575.600769	-444.079803	-99.674889	583.825684	-496.033234	270.984924	88.077911	-507.016174	-130.231537	103.095848	-428.377197	314.316925	1435.109741	-362.877533	-96.876816	1451.611938	-337.711456	107.938492	1452.483398	-318.633423	152.677704	1740.421753	-465.453766	420.077393	1163.197388	-419.384247	-231.697983	1201.423706	-368.647919	366.171844	861.236877	-308.596069	-186.508133	893.495056	-377.211487	84.242455	1060.653320	528.475464	11.888184	897.252930	519.882935	210.975449
-406.277679	218.315079	962.782104	-400.931946	-52.973000	965.729004	-493.944031	230.378830	575.601929	-444.014404	-99.722267	583.827271	-496.025513	270.990051	88.072250	-506.967468	-130.234558	103.112885	-428.243622	314.279694	1435.148315	-362.838043	-96.896614	1451.565552	-337.598145	107.894661	1452.489746	-318.678497	152.499969	1740.498535	-465.277679	419.949188	1163.215576	-419.271790	-231.735901	1201.388916	-368.266235	365.914032	861.342285	-308.504028	-186.479904	893.453552	-377.080811	84.240891	1060.661011	528.513672	11.877034	897.254272	519.898376	210.972946
-406.206116	218.301208	962.781555	-400.863220	-53.018505	965.693604	-493.948334	230.401291	575.654663	-443.941315	-99.783676	583.811707	-496.034119	271.006317	88.070419	-506.955841	-130.223862	103.125168	-428.099030	314.226288	1435.207764	-362.745148	-96.970413	1451.544556	-337.524719	107.860153	1452.492310	-318.706512	152.330307	1740.571167	-465.115753	419.849182	1163.233154	-419.137451	-231.747803	1201.344360	-368.104706	365.799164	861.359497	-308.452850	-186.473862	893.388428	-377.006927	84.198441	1060.642212	528.575134	11.825835	897.268555	519.942627	210.916183
-406.118774	218.317429	962.770508	-400.825378	-52.999172	965.679016	-493.917847	230.413300	575.647400	-443.885132	-99.770363	583.774536	-496.021881	270.985443	88.069649	-506.904633	-130.198456	103.112160	-427.967499	314.212036	1435.249268	-362.653259	-97.005028	1451.526978	-337.434509	107.828781	1452.471313	-318.723755	152.167801	1740.631958	-464.981659	419.734833	1163.256958	-419.012054	-231.790161	1201.294800	-367.919220	365.684174	861.394653	-308.361694	-186.447266	893.340576	-376.933899	84.210312	1060.626587	528.639832	11.851159	897.278625	519.952393	210.917404
-406.049652	218.307953	962.771423	-400.714783	-53.048103	965.672302	-493.896942	230.432587	575.649902	-443.843475	-99.793922	583.812683	-496.064148	270.978760	88.070152	-507.557587	-130.519730	103.338295	-427.887177	314.182678	1435.278442	-362.564148	-97.065292	1451.499878	-337.372253	107.773933	1452.486206	-318.736725	152.024979	1740.696411	-464.858490	419.669800	1163.259277	-418.871735	-231.833176	1201.258301	-367.757843	365.552521	861.427368	-308.300293	-186.431320	893.273926	-376.844025	84.182236	1060.623657	528.688293	11.814575	897.293396	519.990234	210.884903
-405.944031	218.288879	962.764343	-400.584290	-53.068146	965.682983	-493.826996	230.396317	575.649597	-443.758972	-99.783081	583.829773	-496.053864	270.967285	88.126610	-507.499817	-130.489136	103.358414	-427.793396	314.118042	1435.302490	-362.456879	-97.080170	1451.444824	-337.277008	107.771347	1452.458130	-318.746704	151.890076	1740.736206	-464.722443	419.605103	1163.274658	-418.762543	-231.835327	1201.204834	-367.606750	365.452301	861.447571	-308.246399	-186.418106	893.175110	-376.733276	84.171295	1060.627319	528.754272	11.798888	897.313904	519.998474	210.889969
-405.848267	218.302078	962.740723	-400.490845	-53.074734	965.659424	-493.790771	230.414047	575.669189	-443.648224	-99.731003	583.792725	-496.063721	270.984283	88.126335	-507.470062	-130.466675	103.332069	-427.710632	314.111633	1435.293213	-362.326874	-97.112442	1451.375854	-337.206665	107.730095	1452.442383	-318.740753	151.774857	1740.766846	-464.589233	419.558105	1163.264404	-418.617950	-231.897781	1201.154907	-367.445313	365.330475	861.478516	-308.167175	-186.390747	893.074524	-376.630615	84.174416	1060.601563	528.828674	11.797565	897.333618	520.029602	210.865112
-405.794800	218.289902	962.732422	-400.408630	-53.120480	965.649292	-493.712799	230.433182	575.677307	-443.549927	-99.699310	583.788269	-496.053894	270.911621	88.124336	-507.470184	-130.457489	103.326645	-427.665619	314.071045	1435.314697	-362.232178	-97.176140	1451.311401	-337.122864	107.716690	1452.395874	-318.764771	151.626068	1740.739014	-464.474609	419.581146	1163.257202	-418.463348	-231.909775	1201.052490	-367.304749	365.245483	861.473877	-308.120117	-186.388214	892.966614	-376.563171	84.147415	1060.592407	528.864990	11.740207	897.355286	520.027649	210.810852
-405.684235	218.305206	962.751404	-400.282532	-53.099106	965.614319	-493.657990	230.451950	575.707275	-443.433289	-99.653526	583.728088	-496.073547	270.918182	88.151009	-507.490997	-130.448792	103.334679	-427.626434	314.030457	1435.308228	-362.117188	-97.211189	1451.274048	-337.069153	107.681694	1452.378296	-318.706848	151.607391	1740.785034	-464.368378	419.564697	1163.252197	-418.307617	-231.934845	1200.971191	-367.168304	365.145416	861.497559	-308.064575	-186.370331	892.858459	-376.452789	84.147995	1060.586914	528.960388	11.764405	897.352295	520.069153	210.842087
-405.619019	218.291367	962.753479	-400.208466	-53.092667	965.597534	-493.566589	230.431580	575.697937	-443.386169	-99.689781	583.736206	-496.057526	270.882141	88.183388	-507.490601	-130.442413	103.323509	-427.593384	314.002411	1435.301147	-362.019226	-97.234093	1451.194824	-337.017181	107.662224	1452.351807	-318.678223	151.555115	1740.783813	-464.262451	419.552643	1163.219849	-418.166656	-232.021378	1200.914673	-367.026642	365.067841	861.499756	-308.304565	-186.624146	892.584839	-376.384247	84.138565	1060.579956	529.037109	11.709097	897.379822	520.135132	210.789047
-405.552155	218.272629	962.744751	-400.103210	-53.085682	965.560547	-493.447601	230.416748	575.678528	-443.235046	-99.606087	583.734497	-496.009064	270.844177	88.162270	-507.406647	-130.405945	103.312302	-427.567657	313.966187	1435.290161	-361.910583	-97.252632	1451.151245	-336.950195	107.652985	1452.352783	-318.641876	151.513535	1740.769287	-464.176880	419.557373	1163.213867	-417.976105	-231.957306	1200.842896	-366.895203	364.996887	861.525513	-307.975708	-186.349487	892.644226	-376.298950	84.126541	1060.557373	529.122375	11.703413	897.391907	520.151001	210.793304
-405.485840	218.301987	962.747192	-400.020630	-53.079224	965.535889	-493.354095	230.383331	575.673828	-443.206238	-99.660011	583.719910	-495.998688	270.844208	88.194374	-507.431580	-130.424789	103.347450	-427.549377	313.940155	1435.265259	-361.781952	-97.260384	1451.110840	-336.858368	107.656631	1452.338745	-318.650452	151.417297	1740.716064	-464.111816	419.516937	1163.179077	-417.817108	-232.014587	1200.806152	-366.754852	364.946747	861.542297	-308.239502	-186.590942	892.383789	-376.236786	84.136063	1060.549805	529.161865	11.713675	897.404297	520.172241	210.780640
-405.398254	218.308533	962.732666	-399.920959	-53.083652	965.501770	-493.269501	230.408157	575.654724	-443.122162	-99.662369	583.693787	-495.992096	270.843597	88.198280	-507.437439	-130.436188	103.352501	-427.520325	313.931244	1435.252441	-361.702362	-97.271469	1451.071045	-336.762207	107.660118	1452.316406	-318.597290	151.465775	1740.753906	-464.052521	419.478882	1163.165894	-417.666229	-232.010513	1200.772095	-366.609680	364.867523	861.535461	-308.229950	-186.586441	892.304077	-376.148560	84.131187	1060.527100	529.237854	11.658062	897.425842	520.222595	210.726257
-405.301727	218.325043	962.718323	-399.767456	-53.094513	965.497253	-493.202179	230.455887	575.655579	-442.992828	-99.665009	583.710144	-495.992889	270.843414	88.156433	-507.484924	-130.440674	103.370987	-427.516571	313.891937	1435.224731	-361.569794	-97.259209	1451.052979	-336.682617	107.649765	1452.292480	-318.586761	151.474625	1740.756104	-464.039886	419.432007	1163.101685	-417.521576	-232.014481	1200.720093	-366.487457	364.822693	861.534241	-308.219177	-186.567612	892.230164	-376.036774	84.142693	1060.521118	529.314392	11.635989	897.429688	520.260010	210.720734
-405.230713	218.326752	962.683716	-399.650726	-53.121162	965.512573	-493.144867	230.461792	575.679382	-442.897003	-99.714241	583.703308	-496.011993	270.859009	88.148331	-507.412537	-130.428421	103.376389	-427.515350	313.868225	1435.202515	-361.477661	-97.273712	1451.041260	-336.564026	107.664322	1452.271729	-318.625549	151.416367	1740.721924	-464.029297	419.369843	1163.054443	-417.367767	-232.000687	1200.690430	-366.387085	364.778809	861.529663	-307.957245	-186.282547	892.297058	-375.953888	84.152046	1060.514160	529.508789	11.509648	897.461426	520.593872	209.960190
-405.198578	218.320221	962.687256	-399.616669	-53.106323	965.512634	-493.112427	230.477768	575.659302	-442.783813	-99.739975	583.679138	-496.008881	270.862946	88.156479	-507.412476	-130.445038	103.406494	-427.483337	313.875580	1435.194458	-361.348480	-97.288498	1451.041504	-336.489410	107.653633	1452.292114	-318.629272	151.498413	1740.792725	-464.031738	419.297821	1163.044800	-417.233398	-231.982986	1200.693848	-366.293854	364.723236	861.536987	-307.915344	-186.203079	892.272156	-375.917053	84.155342	1060.514893	529.576660	11.478873	897.480530	520.634583	209.893341
-405.130524	218.352554	962.668396	-399.555664	-53.101757	965.498718	-493.091827	230.478790	575.674377	-442.721191	-99.847153	583.687683	-496.006531	270.830872	88.192329	-507.429718	-130.438828	103.449074	-427.460907	313.839417	1435.196411	-361.217285	-97.276314	1451.029785	-336.390747	107.667152	1452.302002	-318.663757	151.528473	1740.841431	-464.057343	419.205414	1163.043091	-417.137543	-231.989517	1200.687622	-366.212189	364.678772	861.522339	-307.944336	-186.165573	892.214355	-375.841888	84.174896	1060.495605	529.671570	11.519340	897.497314	520.687317	209.930862
-405.066650	218.346069	962.667358	-399.519470	-53.105499	965.489075	-493.044922	230.479126	575.704590	-442.618530	-99.879585	583.666992	-495.963837	270.799316	88.213509	-507.412415	-130.428101	103.432587	-427.410156	313.838776	1435.198242	-361.100739	-97.287376	1451.016235	-336.293213	107.670738	1452.306152	-318.705475	151.548218	1740.883057	-464.077667	419.115784	1163.045654	-417.023407	-232.013824	1200.702148	-366.164825	364.645203	861.525146	-307.956268	-186.079437	892.178650	-375.785736	84.164162	1060.488647	529.766296	11.490403	897.514465	520.765076	209.867859
-405.072449	218.285355	962.637268	-399.507965	-53.068195	965.478821	-493.016937	230.412369	575.694885	-442.505707	-99.875710	583.625610	-495.987427	270.774658	88.220932	-507.361359	-130.425613	103.442642	-427.371429	313.817902	1435.203369	-360.959778	-97.274956	1451.015259	-336.195923	107.650299	1452.295776	-318.774750	151.580719	1740.927002	-464.103027	419.008698	1163.019531	-416.914490	-231.992462	1200.714478	-366.144806	364.625702	861.517822	-307.942474	-185.978943	892.153625	-375.759308	84.162163	1060.461914	529.865479	11.461932	897.545654	520.804138	209.828766
-405.012756	218.279419	962.612976	-399.425171	-53.079441	965.452087	-492.977692	230.361557	575.687866	-442.486176	-99.975296	583.576294	-495.931122	270.760651	88.225113	-507.424866	-130.434479	103.446236	-427.321381	313.820160	1435.193481	-360.861511	-97.264786	1450.996460	-336.077606	107.665367	1452.290771	-318.847351	151.622330	1740.969727	-464.131866	418.905029	1163.021118	-416.812775	-232.008453	1200.702271	-366.150879	364.625519	861.634277	-307.950623	-185.867477	892.112122	-375.678741	84.155090	1060.433838	529.967285	11.477386	897.531128	520.864807	209.791519
-404.971893	218.266434	962.579651	-399.359314	-53.132244	965.436646	-492.778442	230.096161	575.618164	-442.413635	-99.998360	583.589478	-495.776672	270.726501	88.207314	-507.416351	-130.446136	103.462761	-427.260742	313.811737	1435.183105	-360.737793	-97.271591	1450.969604	-335.946411	107.693710	1452.276367	-318.916687	151.669647	1740.993164	-464.154114	418.841064	1162.999268	-416.681976	-232.030396	1200.703735	-366.175201	364.595856	861.609070	-307.935577	-185.734360	892.075745	-375.626099	84.130745	1060.409424	530.029785	11.430518	897.559998	520.891541	209.771713
-404.904083	218.252136	962.548645	-399.240906	-53.184269	965.449890	-493.045746	230.336716	575.690308	-442.319427	-99.999886	583.576050	-495.926758	270.763428	88.213188	-507.387848	-130.422546	103.454201	-427.184753	313.816162	1435.169678	-360.616272	-97.261932	1450.967041	-335.858521	107.692413	1452.280640	-318.980469	151.710251	1741.031738	-464.175110	418.753296	1162.983521	-416.558105	-232.026428	1200.693726	-366.204742	364.579102	861.438599	-307.933441	-185.620178	892.040894	-375.539154	84.117905	1060.401855	530.126465	11.379874	897.586853	520.955627	209.759766
-404.874603	218.207108	962.543762	-399.176483	-53.226257	965.452698	-493.030060	230.217392	575.672302	-442.214233	-100.041740	583.584717	-495.903809	270.723572	88.216476	-507.472412	-130.449799	103.505295	-427.089905	313.826050	1435.192017	-360.484283	-97.247940	1450.951416	-335.759674	107.694450	1452.296143	-319.037720	151.742279	1741.080078	-464.176422	418.711487	1162.985107	-416.435883	-232.013214	1200.671997	-366.257568	364.572601	861.408875	-307.937561	-185.495331	892.004578	-375.496582	84.080490	1060.401978	530.207458	11.372051	897.602112	521.004150	209.738190
-404.855377	218.149567	962.511292	-399.122101	-53.266045	965.482910	-492.999664	230.105835	575.672607	-442.134918	-100.046143	583.578857	-495.862457	270.699097	88.189613	-507.813873	-130.799561	103.694839	-427.015106	313.797760	1435.187988	-360.361206	-97.265945	1450.937378	-335.634796	107.696167	1452.303101	-319.100586	151.764313	1741.123657	-464.177124	418.665070	1163.006592	-416.270752	-232.007721	1200.646606	-366.328766	364.534760	861.404236	-307.943909	-185.383774	891.959656	-375.455444	84.057709	1060.399170	530.305664	11.324158	897.601990	521.083252	209.644974
-404.871338	218.123505	962.499390	-399.168274	-53.314701	965.470032	-493.063293	230.111938	575.681946	-442.114014	-100.142342	583.554626	-495.894684	270.677490	88.204041	-507.833954	-130.844894	103.739410	-426.915680	313.779388	1435.203857	-360.254089	-97.254158	1450.942139	-335.521912	107.722374	1452.323120	-319.146271	151.796127	1741.167480	-464.154205	418.631195	1163.021851	-416.169647	-232.007538	1200.626587	-366.417572	364.519135	861.367126	-308.214050	-185.485123	891.767883	-375.468536	84.017242	1060.381958	530.391052	11.304047	897.614563	521.140930	209.660782
-404.837311	218.126389	962.497437	-399.172058	-53.305569	965.471802	-493.019196	230.018814	575.658813	-442.039917	-100.234085	583.501404	-495.867157	270.673859	88.196304	-507.396484	-130.448425	103.529312	-426.806580	313.768188	1435.226563	-360.140991	-97.233574	1450.936890	-335.411346	107.717636	1452.344238	-319.178558	151.808929	1741.194580	-464.119904	418.611206	1163.036011	-415.997192	-231.960556	1200.566406	-366.520569	364.497986	861.346741	-307.931549	-185.116257	891.840637	-375.446472	84.021049	1060.380005	530.473145	11.345127	897.604309	521.188416	209.685684
-404.852753	218.053680	962.450623	-399.167328	-53.374504	965.487000	-493.028625	229.972260	575.643616	-441.972321	-100.336388	583.490906	-495.855194	270.672638	88.191849	-507.440369	-130.456161	103.521866	-426.720673	313.754700	1435.207520	-360.044098	-97.241554	1450.929688	-335.316650	107.740990	1452.327637	-319.190521	151.824570	1741.215576	-464.087036	418.618011	1163.043091	-415.862274	-231.891739	1200.520508	-366.638855	364.520294	861.296082	-307.903320	-184.932724	891.770020	-375.431427	83.974594	1060.358154	530.579407	11.295769	897.617249	521.295410	209.607407
-404.861603	218.021332	962.401794	-399.262787	-53.368244	965.478638	-492.982239	229.881668	575.626770	-441.904999	-100.449783	583.464600	-495.812958	270.656799	88.166855	-507.489532	-130.496124	103.545555	-426.627441	313.750397	1435.202637	-359.959137	-97.231316	1450.934570	-335.215698	107.761559	1452.342041	-319.201233	151.843262	1741.235352	-464.056610	418.639191	1163.057983	-415.717682	-231.863297	1200.502441	-366.767334	364.508759	861.268127	-308.146545	-185.011169	891.589294	-375.456848	83.968124	1060.322021	530.563293	11.429043	897.620850	521.061035	210.423279
-404.883240	217.941437	962.361572	-399.260956	-53.432438	965.488037	-493.052399	229.885712	575.640076	-441.752838	-100.480812	583.450439	-495.854767	270.631104	88.156143	-507.990570	-130.919708	103.787910	-426.517914	313.770050	1435.188477	-359.875275	-97.237701	1450.939453	-335.153168	107.752068	1452.331055	-319.187744	151.855591	1741.232422	-464.013062	418.637970	1163.056030	-415.582184	-231.756592	1200.487793	-366.878235	364.509979	861.228088	-308.108337	-184.833389	891.502258	-375.451263	83.916389	1060.302002	530.697083	11.462922	897.612732	521.130554	210.441040
-404.839966	217.896667	962.336792	-399.252228	-53.494839	965.505615	-493.079010	229.827118	575.642334	-441.683044	-100.609268	583.411438	-495.864563	270.624023	88.185684	-508.018707	-130.963654	103.825264	-426.423462	313.772614	1435.191406	-359.818665	-97.226616	1450.920776	-335.083679	107.742043	1452.324707	-319.161926	151.861008	1741.225464	-463.973267	418.648438	1163.081787	-415.431946	-231.676163	1200.435913	-366.994537	364.514954	861.194153	-307.819427	-184.431793	891.579651	-375.423187	83.874367	1060.297607	530.887512	11.283181	897.636719	521.467407	209.690277
-404.807983	217.827499	962.297424	-399.248108	-53.561283	965.519104	-493.044708	229.685944	575.653076	-441.611298	-100.714653	583.415283	-495.823242	270.572540	88.175072	-508.010284	-130.971237	103.844528	-426.327881	313.766998	1435.186523	-359.747406	-97.231888	1450.895386	-334.995850	107.734703	1452.320801	-319.145813	151.858963	1741.218750	-463.925873	418.644989	1163.072266	-415.312744	-231.539642	1200.407227	-367.078156	364.492065	861.142090	-307.749786	-184.206528	891.522034	-375.403748	83.822639	1060.284058	530.976929	11.264778	897.645142	521.568787	209.634445
-404.763611	217.715546	962.269043	-399.212708	-53.619766	965.517639	-492.986969	229.525528	575.638672	-441.510712	-100.732666	583.389526	-495.749115	270.546936	88.192909	-507.984650	-130.990891	103.812035	-426.197113	313.768066	1435.171509	-359.688690	-97.227463	1450.899170	-334.905762	107.738457	1452.322876	-319.133240	151.852722	1741.207031	-463.868744	418.618195	1163.046387	-415.188293	-231.436401	1200.361206	-367.167053	364.469604	861.104126	-307.684204	-184.025482	891.476685	-375.357635	83.746536	1060.267212	530.985840	11.387336	897.642944	521.385559	210.376770
-404.734497	217.638031	962.240417	-399.231445	-53.667843	965.489685	-492.981232	229.388565	575.671936	-441.466553	-100.814781	583.351563	-495.701202	270.507446	88.202721	-508.032928	-131.031738	103.826576	-426.115997	313.775787	1435.140503	-359.647552	-97.231628	1450.894287	-334.819763	107.741074	1452.302124	-319.151825	151.848557	1741.222412	-463.837372	418.628845	1163.017212	-415.091980	-231.335358	1200.319092	-367.247864	364.466797	861.056152	-307.600159	-183.788940	891.454468	-375.349365	83.679512	1060.238159	531.125671	11.406343	897.672913	521.477783	210.369110
-404.670746	217.544846	962.235718	-399.204956	-53.721436	965.505554	-493.069336	229.369156	575.667908	-441.407379	-100.835541	583.335999	-495.761261	270.510315	88.225945	-508.018707	-131.063675	103.835754	-425.983490	313.781464	1435.109741	-359.583496	-97.251366	1450.903442	-334.744202	107.743858	1452.290649	-319.192047	151.836075	1741.239014	-463.798920	418.580902	1162.969482	-414.998596	-231.198441	1200.262207	-367.332886	364.451050	860.979980	-307.504120	-183.617065	891.419006	-375.306580	83.610001	1060.244263	531.240967	11.412828	897.698792	521.553345	210.400970
-404.661774	217.472153	962.211487	-399.236877	-53.814999	965.490601	-493.079987	229.252014	575.663879	-441.419312	-100.984161	583.339172	-495.739807	270.465698	88.205147	-508.018951	-131.070999	103.843292	-425.883850	313.785492	1435.053589	-359.558533	-97.254974	1450.931519	-334.646027	107.778915	1452.296509	-319.278778	151.808121	1741.284058	-463.779510	418.548737	1162.905762	-414.905365	-231.123520	1200.239014	-367.399872	364.440735	860.901184	-307.420532	-183.375977	891.408447	-375.307709	83.526184	1060.221924	531.379883	11.403440	897.719482	521.671143	210.346481
-404.624023	217.344818	962.155396	-399.261047	-53.872353	965.515320	-493.097961	229.148270	575.652832	-441.368042	-101.052933	583.305542	-495.705017	270.460541	88.194687	-507.475342	-130.653473	103.566673	-425.772064	313.789581	1435.000854	-359.517822	-97.274368	1450.930908	-334.580536	107.786743	1452.299316	-319.397247	151.773346	1741.360474	-463.765747	418.516296	1162.855835	-414.820923	-230.996887	1200.193115	-367.666016	364.550537	860.759827	-307.324554	-183.150284	891.387329	-375.292145	83.457054	1060.203369	531.524170	11.405656	897.734314	521.791992	210.324493
-404.526917	217.224350	962.132263	-399.292419	-53.953911	965.558899	-493.008026	228.991333	575.630615	-441.317657	-101.187408	583.289856	-495.626099	270.421265	88.175858	-507.509979	-130.672867	103.582420	-425.636597	313.789032	1434.975830	-359.501312	-97.281151	1450.945557	-334.490326	107.786346	1452.315063	-319.545898	151.718475	1741.445557	-463.717377	418.449280	1162.802002	-414.760712	-230.908279	1200.171143	-367.526672	364.373108	860.732910	-307.241760	-182.872742	891.372803	-375.266876	83.367249	1060.215454	531.635742	11.410280	897.737427	521.917603	210.339478
-404.423523	217.089661	962.098206	-399.307922	-54.004940	965.586060	-492.992432	228.847092	575.624756	-441.184296	-101.280609	583.273987	-495.601776	270.391724	88.160332	-507.436615	-130.677902	103.602554	-425.495239	313.810608	1434.954712	-359.473663	-97.269348	1450.955688	-334.419189	107.776291	1452.330688	-319.723511	151.645584	1741.552612	-463.680206	418.350281	1162.755859	-414.684753	-230.816971	1200.135376	-367.579956	364.307800	860.663574	-307.144531	-182.625000	891.367493	-375.228333	83.284897	1060.213379	531.769104	11.416207	897.754639	522.045471	210.294724
-404.307098	216.912949	962.051086	-399.306641	-54.148796	965.626343	-492.903870	228.656479	575.612915	-441.137787	-101.478966	583.215637	-495.582336	270.356476	88.183075	-508.102356	-131.165329	103.893250	-425.377106	313.830536	1434.934814	-359.455078	-97.252213	1450.979736	-334.320557	107.770363	1452.357666	-319.941864	151.552994	1741.667236	-463.660736	418.284241	1162.740601	-414.629242	-230.710266	1200.092163	-367.836426	364.444183	860.534302	-307.045013	-182.364166	891.391479	-375.172363	83.144547	1060.210327	531.897400	11.407969	897.774597	522.134705	210.314072
-404.226257	216.749435	961.977356	-399.393219	-54.226803	965.634583	-492.844574	228.506699	575.574585	-440.963928	-101.584641	583.173950	-495.546600	270.329102	88.162697	-508.058441	-131.192947	103.869003	-425.259491	313.843781	1434.912476	-359.463440	-97.244217	1451.009155	-334.260101	107.773216	1452.380615	-320.208771	151.456116	1741.790039	-463.615295	418.184906	1162.704590	-414.590393	-230.588562	1200.083984	-367.877533	364.374695	860.467041	-306.962524	-182.121277	891.403076	-375.165924	83.037155	1060.174805	532.065125	11.418262	897.784180	522.295532	210.317184
-404.133820	216.578537	961.903137	-399.421143	-54.327133	965.678284	-492.739105	228.389053	575.534119	-440.885345	-101.814011	583.139648	-495.682648	270.307312	88.157082	-508.074097	-131.214493	103.905792	-425.285706	313.732788	1434.732666	-359.477844	-97.218025	1451.039673	-334.187408	107.777039	1452.395264	-320.514221	151.354385	1741.926392	-463.569214	418.078125	1162.639771	-414.539276	-230.475403	1200.067627	-367.699310	364.157562	860.454041	-306.799225	-181.827606	891.460938	-375.128845	82.932190	1060.157593	532.161743	11.396667	897.792480	522.392944	210.297287
-404.048401	216.427750	961.834473	-399.465393	-54.463974	965.686523	-492.709717	228.295563	575.517822	-440.742737	-102.000023	583.088745	-495.474030	270.277832	88.145325	-508.049133	-131.243362	103.918388	-424.965454	313.909332	1434.887207	-359.484650	-97.220215	1451.084595	-334.098450	107.758347	1452.401978	-320.906342	151.257980	1742.073730	-463.487640	417.897705	1162.640503	-414.509644	-230.331497	1200.065674	-367.704224	364.088654	860.393127	-306.685547	-181.586060	891.494446	-375.096741	82.803223	1060.123901	532.286011	11.401478	897.811279	522.513489	210.322845
-403.944885	216.256226	961.773132	-399.453735	-54.617287	965.679016	-492.653442	228.204407	575.493958	-440.575317	-102.219360	583.084167	-495.464996	270.277679	88.138069	-508.065704	-131.265381	103.921448	-424.976471	313.790771	1434.685425	-359.518463	-97.221786	1451.132813	-334.036041	107.759750	1452.426147	-321.340088	151.174500	1742.240723	-463.447235	417.785645	1162.573364	-414.493561	-230.237793	1200.089844	-367.700745	364.010010	860.312134	-306.799713	-181.561295	891.412354	-375.035217	82.651054	1060.088257	532.459229	11.407463	897.820862	522.635376	210.350540
-403.842468	216.137192	961.722412	-399.469177	-54.758205	965.673462	-492.619171	228.117828	575.499329	-440.412537	-102.381523	582.995728	-495.431458	270.237793	88.114548	-508.018250	-131.318909	103.914307	-424.805664	313.810913	1434.686279	-359.543976	-97.188896	1451.164917	-333.956238	107.759224	1452.445313	-321.853424	151.062012	1742.440796	-463.361816	417.647644	1162.547241	-414.471832	-230.135284	1200.069580	-367.697083	363.890259	860.238953	-306.650604	-181.292099	891.482483	-374.985901	82.525475	1060.058472	532.545044	11.342841	897.856812	522.737671	210.286102
-403.685791	216.003082	961.689697	-399.486664	-54.825924	965.665161	-492.455750	227.912079	575.455078	-440.190674	-102.533836	582.936829	-495.338013	270.212219	88.105240	-507.946991	-131.301270	103.896057	-424.433105	313.977325	1434.853149	-359.596436	-97.184410	1451.223389	-333.886627	107.727783	1452.466309	-322.421173	150.940491	1742.669556	-463.263428	417.465698	1162.535034	-414.469360	-229.984726	1200.064331	-367.694641	363.774658	860.155090	-306.512482	-181.030685	891.548584	-374.922729	82.416481	1060.039917	532.674744	11.332760	897.867126	522.879028	210.262924
-403.474365	215.872299	961.635437	-399.473907	-54.916386	965.691711	-492.509644	227.949310	575.506775	-439.948883	-102.714394	582.882019	-495.398743	270.216461	88.103371	-507.963226	-131.329147	103.899651	-424.244049	314.017487	1434.836914	-359.634552	-97.194443	1451.275391	-333.833588	107.693954	1452.497803	-323.034790	150.841705	1742.909546	-463.140411	417.340210	1162.506470	-414.467804	-229.877075	1200.050781	-367.632690	363.592377	860.098816	-306.371826	-180.774796	891.605774	-374.834198	82.315086	1060.032349	532.928650	11.190612	897.885315	523.312439	209.521484
-403.238342	215.770798	961.582703	-399.463837	-55.016754	965.678589	-492.486267	227.903534	575.516357	-439.742645	-102.919365	582.749634	-495.412842	270.255432	88.099068	-507.868164	-131.356369	103.930450	-424.063721	314.025696	1434.820801	-359.686249	-97.224426	1451.343872	-333.808350	107.660110	1452.515869	-323.691772	150.742874	1743.150879	-462.997711	417.247345	1162.444092	-414.437500	-229.750870	1200.023438	-367.577148	363.431183	859.991821	-305.976624	-180.298767	891.803955	-374.731567	82.205811	1060.005249	533.093628	11.196836	897.882996	523.469482	209.483841
-402.984924	215.621582	961.500366	-399.481720	-55.085167	965.664673	-492.149475	227.560913	575.411621	-439.450958	-103.057610	582.621643	-495.238861	270.245453	88.039871	-507.764526	-131.349854	103.932533	-423.907288	314.032410	1434.783203	-359.761902	-97.244522	1451.398071	-333.796112	107.633163	1452.523560	-324.421448	150.628632	1743.389771	-462.855865	417.228851	1162.396606	-414.445618	-229.642242	1200.028442	-367.725464	363.390381	859.843384	-305.820129	-180.085876	891.886108	-374.630249	82.095093	1059.961670	533.234009	11.203703	897.883606	523.615845	209.469742
-402.823730	215.431107	961.398376	-399.537079	-55.208439	965.661926	-492.349243	227.779892	575.463928	-439.169922	-103.380310	582.547852	-495.415070	270.264130	88.036201	-507.841644	-131.398041	103.999870	-423.724579	314.044708	1434.726563	-359.896942	-97.264511	1451.461304	-333.786743	107.599815	1452.561157	-325.164856	150.518478	1743.637817	-462.681183	417.154938	1162.314087	-414.476959	-229.529892	1200.029663	-367.648712	363.203888	859.757813	-305.674835	-179.867905	891.916138	-374.598602	81.952545	1059.914917	533.369690	11.203845	897.896484	523.766357	209.446274
-402.603210	215.249573	961.322144	-399.524719	-55.379635	965.654236	-492.527832	227.988663	575.509338	-438.795044	-103.633224	582.498840	-495.558685	270.298035	88.050781	-507.837708	-131.439743	104.050613	-423.561096	314.047089	1434.681396	-359.991699	-97.316315	1451.536377	-333.799072	107.537407	1452.597778	-325.962189	150.411331	1743.870605	-462.483002	417.110718	1162.236816	-414.485504	-229.466782	1200.006836	-367.547119	363.026978	859.682556	-305.486908	-179.654358	892.007019	-374.511536	81.780006	1059.880981	533.520142	11.209819	897.912537	523.933899	209.413544
-402.344971	215.106461	961.290833	-399.447388	-55.533260	965.625488	-492.317444	227.799255	575.468689	-438.390411	-103.915367	582.441467	-495.511078	270.279663	88.045090	-507.861115	-131.498932	104.133362	-423.412140	314.012329	1434.607178	-360.130157	-97.353409	1451.604736	-333.823303	107.481705	1452.634399	-326.768127	150.319687	1744.096191	-462.263214	417.028503	1162.130859	-414.492401	-229.373962	1199.999756	-367.194885	362.691223	859.651428	-305.327087	-179.466934	892.069153	-374.391846	81.614449	1059.864502	533.711914	11.283490	897.899597	524.119690	209.413956
-402.133484	214.894836	961.201965	-399.371582	-55.718357	965.593262	-492.538208	228.038513	575.577148	-438.046265	-104.149445	582.318176	-495.734314	270.283630	88.068703	-507.826477	-131.498749	104.174957	-423.248779	314.026550	1434.543335	-360.327698	-97.389359	1451.681885	-333.831543	107.405670	1452.656128	-327.616150	150.247162	1744.295898	-462.023315	417.014038	1162.042603	-414.542633	-229.375763	1200.030273	-367.027191	362.490692	859.606812	-305.436157	-179.548920	892.016235	-374.289368	81.422897	1059.815063	533.849548	11.275718	897.918579	524.258545	209.421600
-401.876770	214.767868	961.150757	-399.325348	-55.875828	965.533936	-492.241516	227.737076	575.552368	-437.667755	-104.264816	582.204712	-495.589386	270.242310	88.055374	-507.279327	-131.263351	104.116959	-423.091583	313.987244	1434.455566	-360.558411	-97.435516	1451.721802	-333.874451	107.325188	1452.685059	-328.484131	150.185791	1744.496338	-461.772614	416.959259	1161.926147	-414.578857	-229.343033	1200.031738	-366.800354	362.302948	859.543396	-305.278595	-179.396362	892.084106	-374.180023	81.256813	1059.771851	534.027771	11.282465	897.929443	524.447449	209.367813
-401.571259	214.615952	961.070801	-399.215790	-56.018360	965.482300	-492.065491	227.586121	575.528259	-437.358307	-104.382515	582.083923	-495.523407	270.208405	88.059273	-507.755341	-131.513245	104.225052	-422.951813	313.972412	1434.356323	-360.779083	-97.503113	1451.787720	-333.931580	107.235977	1452.690918	-329.369354	150.149261	1744.667358	-461.505463	416.929504	1161.785522	-414.605530	-229.291397	1199.993774	-366.493958	362.000305	859.447021	-304.839294	-179.012161	892.302429	-374.029236	81.100365	1059.721802	534.187256	11.311453	897.942932	524.605591	209.412231
-401.268280	214.484329	960.972229	-399.124054	-56.139084	965.435730	-491.972565	227.491608	575.564392	-436.999329	-104.451637	581.968323	-495.510162	270.203308	88.046028	-507.722626	-131.514053	104.234932	-422.816071	313.954315	1434.254150	-360.997467	-97.568436	1451.835205	-333.986115	107.161232	1452.694580	-330.240387	150.139786	1744.834351	-461.222412	416.891449	1161.672729	-414.659302	-229.263458	1199.982910	-366.174042	361.787872	859.348816	-304.690125	-178.893539	892.350464	-373.882355	80.972061	1059.662964	534.244690	11.457105	897.970276	524.493103	210.239075
-400.977875	214.401718	960.935730	-399.012970	-56.269436	965.347473	-491.859222	227.412354	575.567871	-436.684082	-104.575546	581.906250	-495.483185	270.169098	88.049889	-507.656769	-131.500534	104.259789	-422.689423	313.900604	1434.145630	-361.197723	-97.647949	1451.901123	-334.050903	107.060677	1452.708374	-331.131042	150.137405	1745.000244	-460.920929	416.851074	1161.527100	-414.712677	-229.265518	1199.960571	-365.847198	361.608185	859.277893	-304.535706	-178.776840	892.414917	-373.731354	80.829239	1059.614868	534.453735	11.456780	898.005066	524.666504	210.290421
-400.683716	214.277283	960.868103	-398.876038	-56.384506	965.282349	-491.620880	227.245895	575.562317	-436.425598	-104.812675	581.791870	-495.436096	270.162842	88.037567	-507.686279	-131.559982	104.280533	-422.590637	313.862183	1434.065552	-361.451416	-97.740593	1451.931641	-334.116638	106.959694	1452.730469	-332.008575	150.176392	1745.130371	-460.616791	416.766327	1161.386475	-414.793915	-229.276138	1199.944946	-365.458984	361.345734	859.217163	-304.389099	-178.696701	892.490784	-373.571259	80.695076	1059.563843	534.654602	11.440841	898.047607	524.890747	210.235504
-400.383606	214.105972	960.830200	-398.688019	-56.512959	965.248108	-491.599609	227.312576	575.642517	-436.019135	-104.951981	581.670410	-495.490479	270.148315	88.045403	-507.655304	-131.574310	104.326805	-422.477325	313.792511	1433.959473	-361.697968	-97.845467	1451.970947	-334.195374	106.822021	1452.748413	-332.853088	150.234375	1745.248901	-460.279480	416.665924	1161.262329	-414.863800	-229.264069	1199.922729	-365.047943	361.076843	859.130066	-304.214508	-178.602356	892.575012	-373.405243	80.535782	1059.549072	534.857910	11.465066	898.058044	525.104492	210.235428
-400.133728	213.900040	960.762451	-398.537231	-56.649101	965.169495	-491.470551	227.344131	575.660767	-435.599976	-105.199440	581.572449	-495.751068	270.170441	88.097054	-507.642426	-131.646149	104.353607	-422.389587	313.720367	1433.884033	-361.949066	-97.943542	1451.981689	-334.273224	106.685410	1452.779053	-333.703186	150.327316	1745.340576	-459.919189	416.572937	1161.133301	-414.946442	-229.304092	1199.903076	-364.530823	360.776733	859.075378	-304.075867	-178.540833	892.625916	-373.268982	80.351654	1059.493408	535.024292	11.449196	898.064697	525.325073	210.234085
-399.802185	213.755203	960.742004	-398.350525	-56.757442	965.122925	-491.291687	227.326752	575.644104	-435.127472	-105.508530	581.478333	-495.732391	270.149170	88.089226	-507.703827	-131.750107	104.400940	-422.321411	313.640961	1433.799438	-362.217682	-98.070076	1452.027832	-334.387299	106.556831	1452.795532	-334.517609	150.440475	1745.415649	-459.565613	416.470001	1160.981079	-415.066040	-229.353699	1199.905762	-364.039063	360.601196	859.062195	-304.143433	-178.684845	892.586365	-373.105988	80.201912	1059.486328	535.205811	11.447138	898.100586	525.530457	210.215469
-399.540985	213.577225	960.698853	-398.173615	-56.927322	965.055176	-491.057709	227.277237	575.648193	-434.677612	-105.817726	581.410217	-495.720123	270.171478	88.098961	-507.735413	-131.821716	104.489777	-422.277496	313.537384	1433.702026	-362.444977	-98.215469	1452.098755	-334.486115	106.371925	1452.817749	-335.304810	150.582306	1745.452026	-459.227997	416.405579	1160.877808	-415.168152	-229.401276	1199.895020	-363.818451	360.623413	858.926270	-304.011719	-178.643494	892.680664	-372.968567	80.011139	1059.453003	535.406433	11.457123	898.096130	525.776306	210.159042
-399.258728	213.443100	960.678040	-398.009247	-57.035221	964.974731	-490.897552	227.288452	575.654236	-434.215210	-106.094719	581.323364	-495.755585	270.159943	88.112877	-507.712067	-131.855927	104.540474	-422.259155	313.404175	1433.596924	-362.702972	-98.351212	1452.157227	-334.613861	106.228127	1452.843384	-336.042328	150.759842	1745.449707	-458.837219	416.207520	1160.700317	-415.279724	-229.443787	1199.888428	-362.812073	360.006439	858.987854	-303.900940	-178.614929	892.778931	-372.835785	79.857674	1059.427246	535.682434	11.311749	898.089111	526.273865	209.369629
-398.989349	213.334076	960.654602	-397.832642	-57.128326	964.881042	-490.224915	226.867828	575.552734	-433.719849	-106.207115	581.169861	-495.460449	270.118103	88.079948	-507.676270	-131.895660	104.582603	-422.294189	313.283325	1433.476929	-362.990997	-98.497688	1452.213135	-334.736511	106.070084	1452.862305	-336.737091	150.929825	1745.444092	-458.513245	416.155182	1160.564453	-415.415405	-229.517975	1199.884644	-362.635223	360.158173	858.842285	-303.797211	-178.601471	892.876038	-372.709686	79.722755	1059.395020	535.851501	11.292307	898.104004	526.482422	209.349319
-398.729553	213.276520	960.637634	-397.666840	-57.237537	964.795349	-490.212616	227.143448	575.624939	-433.251251	-106.393768	581.109070	-495.603333	270.145264	88.112892	-507.614197	-131.914230	104.625793	-422.294434	313.165283	1433.397827	-363.246246	-98.662476	1452.270508	-334.874390	105.903923	1452.874146	-337.382660	151.144760	1745.418213	-458.136383	415.951172	1160.398071	-415.518860	-229.634079	1199.900024	-361.635834	359.631195	858.938477	-303.724030	-178.643494	892.970337	-372.595642	79.605606	1059.370483	536.088562	11.322207	898.099426	526.720642	209.371338
-398.478302	213.205093	960.627625	-397.480072	-57.292099	964.692444	-490.045898	227.295380	575.674377	-432.793030	-106.525917	580.972778	-495.470886	270.117035	88.143600	-507.600372	-131.938522	104.662315	-422.324341	313.002808	1433.280273	-363.476959	-98.820015	1452.350830	-335.023376	105.729210	1452.872314	-337.966980	151.344101	1745.348022	-457.816833	415.739502	1160.244385	-415.597717	-229.699066	1199.871704	-360.904846	359.313080	858.879150	-303.395935	-178.437592	893.203491	-372.481384	79.503448	1059.342407	536.347961	11.344549	898.117004	526.987305	209.385117
-398.278870	213.134842	960.627075	-397.321747	-57.355228	964.591553	-489.952972	227.514511	575.720215	-432.399323	-106.737801	580.871155	-495.560883	270.092987	88.167809	-507.580536	-131.959793	104.699486	-422.379303	312.842957	1433.177734	-363.706970	-99.001335	1452.424316	-335.192108	105.561874	1452.884033	-338.480347	151.555603	1745.238403	-457.468719	415.555115	1160.077393	-415.708038	-229.858505	1199.877319	-360.212402	359.075745	858.838440	-303.337006	-178.471390	893.300476	-372.388184	79.397102	1059.314819	536.622559	11.383518	898.134888	527.260986	209.418365
-398.038025	213.121643	960.632751	-397.139221	-57.388840	964.434204	-489.862366	227.737915	575.811707	-432.070801	-106.905304	580.729858	-495.649414	270.135895	88.224724	-507.615143	-132.001038	104.704033	-422.475800	312.673798	1433.031494	-363.947510	-99.201927	1452.444946	-335.374512	105.363235	1452.873535	-338.973480	151.754715	1745.073975	-457.112274	415.397522	1159.874878	-415.778381	-230.067551	1199.887939	-359.566162	358.894684	858.756836	-303.311798	-178.568222	893.364014	-372.261505	79.309875	1059.262207	536.861267	11.409045	898.159485	527.526611	209.408798
-397.795258	213.123215	960.664917	-396.923767	-57.455189	964.323547	-489.794037	227.959549	575.874451	-431.651733	-107.095207	580.587646	-495.799591	270.143890	88.235802	-507.608246	-132.043777	104.743095	-422.580627	312.513763	1432.903442	-364.138794	-99.396698	1452.494873	-335.579773	105.162033	1452.854370	-339.411194	151.970612	1744.893066	-456.771973	415.205872	1159.660034	-415.875488	-230.322556	1199.901367	-358.731201	358.590973	858.667297	-303.307648	-178.703674	893.416809	-372.122101	79.223564	1059.247192	537.011963	11.560080	898.168335	527.506592	210.217621
-397.519409	213.161957	960.708923	-396.695099	-57.494507	964.210388	-489.648376	228.123764	575.956177	-431.168427	-107.264175	580.518311	-495.932526	270.189178	88.247871	-507.574554	-132.090668	104.780251	-422.731537	312.323273	1432.742188	-364.336182	-99.565880	1452.515259	-335.802582	104.962463	1452.819092	-339.826477	152.188705	1744.709229	-456.469818	415.094147	1159.471069	-415.957764	-230.554230	1199.904297	-358.273193	358.461273	858.563599	-303.296753	-178.855270	893.478149	-371.962250	79.162315	1059.237549	537.262878	11.561707	898.197510	527.769043	210.263062
-397.338654	213.132721	960.715576	-396.482117	-57.523933	964.089661	-489.544739	228.298859	575.980164	-430.685852	-107.387489	580.358643	-496.033356	270.217255	88.287186	-507.549744	-132.124832	104.808670	-422.894165	312.159363	1432.601074	-364.533020	-99.751060	1452.522827	-335.989288	104.788139	1452.809814	-340.247162	152.403519	1744.524902	-456.135132	414.825043	1159.218140	-416.041443	-230.860275	1199.951538	-357.208862	358.056305	858.571350	-303.561981	-179.238373	893.401794	-371.849640	79.090446	1059.203003	537.501343	11.555881	898.234375	528.069092	210.281265
-397.223236	213.087219	960.710815	-396.325317	-57.574551	963.942017	-489.477814	228.481781	576.049866	-430.302216	-107.502892	580.221924	-496.142792	270.210846	88.327003	-507.594940	-132.181686	104.871078	-423.102783	311.961334	1432.437866	-364.710876	-99.896507	1452.539063	-336.210175	104.615120	1452.785034	-340.677399	152.553635	1744.379883	-455.860718	414.657715	1158.993164	-416.113586	-231.125748	1200.024048	-356.660156	357.900574	858.481323	-303.626648	-179.455856	893.441711	-371.771332	78.995079	1059.142334	537.786682	11.545471	898.271179	528.378601	210.184891
-397.028748	213.079330	960.742859	-396.083069	-57.628899	963.826050	-489.314697	228.553711	576.067383	-429.940430	-107.539894	580.150818	-496.171051	270.216583	88.368172	-507.526825	-132.180481	104.861481	-423.297241	311.815369	1432.309204	-364.857544	-100.023849	1452.592773	-336.385712	104.511002	1452.770142	-341.157349	152.678528	1744.268799	-455.564240	414.410828	1158.749268	-416.177063	-231.342575	1200.094116	-355.649109	357.501038	858.528381	-303.684875	-179.671875	893.499756	-371.631653	78.915199	1059.121216	538.081421	11.534040	898.290039	528.676025	210.200760
-396.859558	213.050812	960.737061	-395.805878	-57.722527	963.705872	-488.992584	228.465836	576.028931	-429.607788	-107.517891	580.038879	-496.047668	270.154877	88.349266	-507.449554	-132.152130	104.880226	-423.504456	311.695160	1432.197144	-365.016541	-100.152771	1452.639526	-336.542053	104.369583	1452.781860	-341.705750	152.759628	1744.231201	-455.302063	414.184235	1158.505493	-416.257904	-231.669922	1200.174927	-354.822662	357.188995	858.476929	-303.754272	-179.910736	893.605835	-371.479095	78.822800	1059.076782	538.492920	11.439988	898.298889	529.267334	209.451096
-396.764130	213.006485	960.733948	-395.546692	-57.775787	963.565796	-488.366058	228.046753	575.930115	-429.332153	-107.518013	579.986572	-495.703430	270.106873	88.349342	-507.408630	-132.131027	104.864769	-423.723694	311.585114	1432.078857	-365.142639	-100.285110	1452.708130	-336.726349	104.291145	1452.793579	-342.327332	152.784851	1744.239380	-455.086212	413.958832	1158.318726	-416.336182	-232.028595	1200.302612	-354.089386	356.915710	858.477783	-303.847900	-180.174347	893.695496	-371.358429	78.739922	1059.020142	538.783264	11.440092	898.308350	529.581604	209.462128
-396.654236	212.952621	960.731506	-395.238556	-57.896935	963.477722	-487.981567	227.867218	575.857544	-429.096375	-107.522453	579.954285	-495.554260	270.078156	88.334641	-507.394104	-132.149063	104.862183	-423.970215	311.493622	1431.987427	-365.285156	-100.349922	1452.768311	-336.900818	104.215485	1452.819214	-343.056549	152.767273	1744.313721	-454.903595	413.745483	1158.122681	-416.409393	-232.379608	1200.454224	-353.358856	356.554688	858.465088	-303.943848	-180.496277	893.819519	-371.198975	78.639534	1058.987671	539.138672	11.429999	898.338867	529.985657	209.425400
-396.562805	212.945847	960.751465	-395.003052	-57.905426	963.400146	-487.836517	227.963379	575.903503	-428.906494	-107.547279	579.949097	-495.563751	270.048462	88.355560	-507.423981	-132.170090	104.891739	-424.218140	311.410248	1431.901245	-365.386414	-100.412582	1452.846680	-337.050079	104.177132	1452.880371	-343.871307	152.645355	1744.467407	-454.761719	413.522461	1157.956177	-416.448303	-232.704559	1200.597412	-352.846649	356.329193	858.451050	-304.085358	-180.873672	893.947021	-371.072693	78.610031	1058.968628	539.496826	11.460653	898.330994	530.394043	209.483521
-396.451111	212.919327	960.778198	-394.637146	-57.991226	963.396729	-487.937225	228.301270	575.968140	-428.758698	-107.583687	579.957397	-495.752625	270.062042	88.421593	-508.081482	-132.421127	105.017570	-424.489990	311.358795	1431.835449	-365.427643	-100.455208	1452.955933	-337.195007	104.141586	1452.943237	-344.784546	152.503113	1744.653809	-454.622009	413.215973	1157.758057	-416.465088	-233.009933	1200.789917	-351.966827	355.873871	858.567688	-304.193604	-181.257324	894.099731	-370.881378	78.565842	1058.992188	539.865417	11.461433	898.378540	530.749634	209.476959
-396.354828	212.876053	960.841858	-394.309387	-57.984085	963.379272	-487.822113	228.358398	575.990417	-428.579437	-107.602058	579.977417	-495.762207	270.062958	88.441437	-508.029968	-132.437866	105.048836	-424.765961	311.311890	1431.796631	-365.504425	-100.474098	1453.083496	-337.320801	104.145111	1453.019287	-345.836823	152.279022	1744.944336	-454.516785	412.967346	1157.624634	-416.479736	-233.304962	1200.966553	-351.274658	355.464630	858.628967	-304.302460	-181.655441	894.240173	-370.710602	78.539825	1059.025879	540.125122	11.597878	898.429443	530.834961	210.204330
-396.285950	212.835434	960.870483	-394.006165	-58.016804	963.385315	-487.785156	228.469284	576.060364	-428.437500	-107.615257	579.984985	-495.807648	270.043823	88.467804	-507.540253	-132.179245	104.951111	-424.969055	311.318268	1431.823364	-365.500641	-100.456421	1453.221191	-337.445953	104.182594	1453.146851	-346.964478	152.023041	1745.269043	-454.468353	412.684570	1157.537964	-416.476227	-233.633636	1201.192993	-350.635406	355.119080	858.752319	-304.449860	-182.090057	894.385437	-370.560486	78.516197	1059.052246	540.462646	11.613577	898.433655	531.172119	210.250305
-396.207062	212.824280	960.920776	-393.705872	-57.967522	963.403503	-487.724213	228.531998	576.074158	-428.344849	-107.707710	580.026794	-495.822937	270.023010	88.496635	-508.047668	-132.458878	105.074524	-425.175964	311.339386	1431.854858	-365.439514	-100.419907	1453.378418	-337.567200	104.208488	1453.266724	-348.152069	151.711044	1745.620117	-454.425903	412.449707	1157.460693	-416.424133	-233.901810	1201.390991	-350.105408	354.769257	858.893005	-304.351776	-182.409119	894.677429	-370.412628	78.543800	1059.096924	540.820496	11.627880	898.458557	531.587402	210.256149
-396.105499	212.782623	960.965942	-393.338684	-57.978588	963.430054	-487.646301	228.595459	576.108154	-428.211151	-107.720039	580.100647	-495.882965	270.024261	88.537201	-507.608093	-132.253281	104.997635	-425.417511	311.355164	1431.938110	-365.311188	-100.351830	1453.570190	-337.684509	104.285370	1453.424805	-349.445313	151.423477	1746.020508	-454.414001	412.233948	1157.418457	-416.394531	-234.134354	1201.633789	-349.585449	354.358002	859.026978	-304.495453	-183.005508	894.788574	-370.223206	78.534645	1059.143921	541.232544	11.689249	898.468079	532.008789	210.298599
-396.028015	212.712631	960.993530	-392.964783	-57.955143	963.475952	-487.552490	228.584351	576.113647	-428.134277	-107.793587	580.159729	-495.888794	270.029816	88.544685	-508.035187	-132.480179	105.084518	-425.657837	311.386261	1432.052612	-365.107330	-100.238022	1453.739990	-337.805634	104.381691	1453.570190	-350.749451	151.235458	1746.519531	-454.414551	412.009125	1157.411499	-416.314941	-234.388321	1201.865723	-349.063995	353.916504	859.224609	-304.642548	-183.553589	894.879333	-370.045929	78.544708	1059.192505	541.734131	11.575912	898.495117	532.657532	209.578156
-395.960052	212.687332	961.014893	-392.598236	-57.917114	963.561401	-487.537079	228.671188	576.114197	-428.139496	-107.875725	580.230530	-495.955109	269.990265	88.573044	-508.101349	-132.529724	105.112503	-425.915558	311.459961	1432.161743	-365.051392	-100.137207	1453.865112	-337.935699	104.467873	1453.747070	-352.144867	150.882416	1746.939819	-454.445251	411.824951	1157.412231	-416.226044	-234.609222	1202.111206	-348.608521	353.561859	859.438660	-304.751373	-184.158386	894.953979	-369.875641	78.600807	1059.257202	542.138245	11.575574	898.540100	533.082825	209.547134
[truncated: 49 more rows]
[truncated: 40 more columns]
