# Supplementary material for: A dyadic stimulus set of audiovisual affective displays for the study of multisensory, emotional, social interactions
Source: Behav Res Methods. 2015 Nov 5;48(4):1285–95. doi: 10.3758/s13428-015-0654-4 (PMC5101291; doi:10.3758/s13428-015-0654-4)
Supplement: Supplementary file 1 — (ZIP 270 MB) [file 13428_2015_654_MOESM1_ESM.zip › supplementary_material_2_stimuli_set_files/B/B11.txt]

-455.575531	238.240540	957.555908	-448.292389	-24.789322	957.600281	-535.647461	250.493744	574.062012	-481.260406	-85.976982	580.532715	-522.026428	286.507782	86.171638	-543.686462	-134.540039	103.307259	-505.757965	335.398438	1439.962280	-429.253571	-75.783195	1455.294312	-409.196106	130.972641	1461.256348	-434.682922	154.425247	1757.148315	-548.533936	430.530518	1166.415771	-466.517731	-203.514084	1198.982544	-440.613434	378.515594	867.593994	-353.070496	-138.610687	895.473572	-430.011749	107.349098	1055.143555	557.020935	26.916731	898.102051	549.352722	223.569534
-455.590637	238.226379	957.518005	-448.312012	-24.815193	957.594543	-535.642700	250.487808	574.055908	-481.211670	-85.938980	580.511658	-522.003662	286.523712	86.183922	-543.704041	-134.533096	103.292023	-505.851471	335.377289	1439.927856	-429.370148	-75.798920	1455.256348	-409.321136	130.931808	1461.223877	-434.743530	154.419846	1757.125366	-548.650574	430.516693	1166.388428	-466.603638	-203.504807	1198.959106	-440.750336	378.517700	867.570129	-353.149719	-138.630768	895.436584	-430.037079	107.340370	1055.123535	557.380371	26.987953	898.096558	549.553406	223.623688
-455.644012	238.191772	957.515259	-448.350159	-24.809698	957.596069	-535.659729	250.482315	574.047668	-481.189423	-85.920860	580.495789	-522.011169	286.516693	86.170563	-543.674194	-134.532440	103.311737	-505.975922	335.368347	1439.903076	-429.459442	-75.827255	1455.212158	-409.452209	130.925598	1461.180908	-434.810303	154.421387	1757.105835	-548.762451	430.491730	1166.339722	-466.693787	-203.531387	1198.923828	-440.849854	378.475433	867.554321	-353.196014	-138.662186	895.422485	-430.094635	107.328445	1055.125488	557.747009	27.016573	898.137939	549.780396	223.676178
-455.666229	238.209488	957.518250	-448.346924	-24.868364	957.608765	-535.673157	250.508698	574.056641	-481.165161	-85.962914	580.505859	-522.020386	286.530457	86.163498	-543.673706	-134.530396	103.307823	-506.083771	335.354828	1439.875977	-429.586426	-75.859711	1455.170898	-409.566864	130.902130	1461.145752	-434.877930	154.420517	1757.085571	-548.899841	430.474762	1166.332153	-466.712860	-203.685410	1198.945923	-440.975952	378.478577	867.508240	-353.247589	-138.716934	895.413391	-430.125092	107.312920	1055.138062	558.155334	26.871447	898.127563	550.222046	223.191147
-455.690460	238.250870	957.515991	-448.405792	-24.799364	957.564209	-535.669495	250.506775	574.060242	-481.106689	-85.959259	580.493103	-522.054382	286.515839	86.179031	-543.708801	-134.545288	103.324440	-506.210480	335.339478	1439.838989	-429.692657	-75.882027	1455.141113	-409.716064	130.875732	1461.101563	-434.942200	154.426529	1757.055908	-549.020935	430.479004	1166.293945	-466.862885	-203.615875	1198.872192	-441.091309	378.486023	867.507507	-353.268890	-138.782288	895.391357	-430.163513	107.349678	1055.114014	558.449768	26.855827	898.110291	550.418945	223.215805
-455.739929	238.221176	957.505981	-448.394592	-24.856991	957.554688	-535.507996	250.315231	574.033936	-481.076202	-86.002235	580.459167	-521.890869	286.502167	86.159866	-543.672791	-134.527847	103.320160	-506.336517	335.303436	1439.807495	-429.837250	-75.899063	1455.091919	-409.838287	130.869431	1461.049194	-435.000153	154.428207	1757.026245	-549.144714	430.448883	1166.263916	-466.865234	-203.804977	1198.907715	-441.203033	378.476410	867.478027	-353.296906	-138.840637	895.383606	-430.198242	107.310760	1055.107788	558.693909	26.839800	898.093445	550.578613	223.228851
-455.769897	238.245209	957.488953	-448.458832	-24.810377	957.512268	-535.505798	250.310699	574.022095	-481.041016	-86.030663	580.433044	-521.874512	286.473877	86.145714	-543.713013	-134.545715	103.312897	-506.439606	335.297241	1439.792358	-429.968048	-75.900734	1455.058350	-409.967102	130.845749	1461.010254	-435.048096	154.425018	1756.988892	-549.255920	430.452515	1166.247925	-467.017120	-203.711182	1198.818115	-441.298096	378.477448	867.447449	-353.306732	-138.952606	895.363342	-430.248627	107.333778	1055.078857	558.948608	26.862051	898.040039	550.754883	223.244690
-455.835907	238.180069	957.478821	-448.451569	-24.873205	957.504089	-535.491943	250.291428	574.001770	-481.015137	-86.091660	580.424438	-521.874695	286.499756	86.157425	-543.677002	-134.538010	103.320885	-506.665009	335.198761	1439.621582	-430.080383	-75.919212	1455.047729	-410.092377	130.834183	1460.976318	-435.099335	154.423019	1756.955811	-549.385864	430.454956	1166.207153	-467.084503	-204.028290	1198.864990	-441.385101	378.444855	867.446777	-353.314667	-139.025345	895.369812	-430.292114	107.276230	1055.072754	559.165161	27.041681	898.051331	550.713867	223.751175
-455.846375	238.153214	957.450806	-448.459778	-24.880789	957.495056	-535.473755	250.270340	573.993408	-481.005157	-86.149773	580.452393	-521.870850	286.500336	86.156509	-543.748352	-134.557159	103.331612	-506.693329	335.263123	1439.708740	-430.228760	-75.938004	1455.012573	-410.244995	130.807678	1460.935303	-435.151276	154.410446	1756.935547	-549.501831	430.402802	1166.156006	-467.249939	-204.283661	1198.826050	-441.472687	378.464325	867.406555	-353.325104	-139.115295	895.372559	-430.311554	107.265976	1055.056519	559.478882	27.138203	898.081421	550.826172	223.799225
-455.923248	238.158936	957.456116	-448.529236	-24.874435	957.468445	-535.509460	250.319199	573.994141	-480.965363	-86.145119	580.427246	-521.877197	286.484497	86.145744	-543.710022	-134.550171	103.330315	-506.827820	335.244507	1439.687256	-430.337219	-75.925591	1454.975708	-410.408386	130.781631	1460.902710	-435.211487	154.397644	1756.898804	-549.637390	430.406708	1166.120728	-467.367523	-204.429428	1198.801392	-441.584839	378.454529	867.383911	-353.340637	-139.207596	895.360352	-430.393524	107.260536	1055.047852	559.764832	27.140568	898.081055	550.956299	223.814987
-455.948334	238.139221	957.438782	-448.527283	-24.882797	957.455994	-535.503235	250.281479	573.986816	-480.911224	-86.125099	580.417236	-521.873779	286.497162	86.133568	-543.745056	-134.556122	103.331345	-506.984009	335.253510	1439.621948	-430.481659	-75.943527	1454.957886	-410.558441	130.761978	1460.859375	-435.278992	154.390717	1756.869995	-549.773499	430.391541	1166.112305	-467.449310	-204.502319	1198.808472	-441.677856	378.457672	867.344666	-353.363831	-139.334198	895.382690	-430.416351	107.250290	1055.035522	560.007080	27.172844	898.083069	551.039307	223.835831
-455.996033	238.109268	957.419250	-448.523438	-24.927263	957.490479	-535.471863	250.249619	573.976807	-480.924713	-86.174904	580.416626	-521.867065	286.512909	86.145622	-543.712097	-134.560150	103.359421	-507.116760	335.238434	1439.601440	-430.616119	-75.975121	1454.957397	-410.724640	130.757645	1460.819092	-435.335358	154.378510	1756.839966	-549.900818	430.356323	1166.043579	-467.536530	-204.586182	1198.773804	-441.772247	378.462860	867.345093	-353.360840	-139.441849	895.377991	-430.464355	107.236610	1055.048706	560.226135	27.223473	898.084473	551.110718	223.876144
-456.039551	238.029892	957.402222	-448.523743	-24.978621	957.491394	-535.435974	250.145874	573.952271	-480.923431	-86.157524	580.424988	-521.829956	286.480072	86.132423	-543.728149	-134.565277	103.322189	-507.337982	335.135071	1439.432129	-430.762024	-75.988251	1454.925781	-410.888519	130.734421	1460.775879	-435.402832	154.362823	1756.808105	-550.055725	430.325043	1165.989258	-467.637970	-204.689728	1198.754272	-441.854218	378.460205	867.311707	-353.402893	-139.559525	895.385620	-430.512390	107.180809	1055.046265	560.482056	27.110403	898.052856	551.370728	223.414307
-456.121216	238.040176	957.401123	-448.588409	-24.984865	957.454956	-535.441101	250.155060	573.939697	-480.942078	-86.215248	580.395020	-521.844055	286.480865	86.132263	-543.724976	-134.576965	103.340439	-507.494843	335.115997	1439.404297	-430.885864	-76.011322	1454.920898	-411.056000	130.730865	1460.769897	-435.471252	154.335571	1756.785645	-550.195374	430.278076	1165.947510	-467.709961	-204.678711	1198.762207	-441.941956	378.458649	867.294434	-353.442413	-139.722534	895.381836	-430.589050	107.170982	1055.028442	560.692017	27.117720	898.050476	551.432068	223.462723
-456.169556	238.030731	957.399292	-448.640411	-24.989223	957.462402	-535.446838	250.144730	573.941772	-480.946564	-86.214302	580.413635	-521.834045	286.483978	86.137276	-543.744812	-134.578278	103.339676	-507.632568	335.089264	1439.369385	-431.006744	-76.037582	1454.896362	-411.214264	130.714874	1460.739990	-435.542603	154.337616	1756.759888	-550.329407	430.223297	1165.900513	-467.786255	-204.806396	1198.743774	-442.044922	378.461792	867.259766	-353.496796	-139.872757	895.357422	-430.650726	107.166924	1055.033813	560.816833	27.292107	898.063293	551.286560	223.985016
-456.248657	238.015884	957.398499	-448.657776	-25.036461	957.428833	-535.483459	250.189941	573.960144	-480.965820	-86.263969	580.407837	-521.842163	286.461426	86.132484	-543.764587	-134.587845	103.336227	-507.806793	335.073242	1439.317017	-431.140533	-76.046059	1454.873047	-411.372711	130.705399	1460.692993	-435.622070	154.313644	1756.736572	-550.446899	430.223969	1165.873657	-467.876862	-204.853256	1198.724976	-442.145172	378.460083	867.228271	-353.532166	-140.009186	895.346375	-430.704010	107.128578	1055.017822	560.996216	27.346996	898.050842	551.338867	224.044327
-456.337708	237.963348	957.401184	-448.689911	-25.070707	957.431702	-535.492798	250.168259	573.943787	-480.960571	-86.247749	580.402588	-521.838867	286.456909	86.135727	-543.739258	-134.576569	103.323067	-507.993073	335.015656	1439.288818	-431.277039	-76.057533	1454.861694	-411.531464	130.689087	1460.675659	-435.700073	154.314178	1756.716553	-550.591675	430.179504	1165.812622	-467.944336	-204.879456	1198.737305	-442.248505	378.445129	867.203064	-353.590027	-140.150848	895.339905	-430.769073	107.089874	1055.021484	561.188354	27.394722	898.078796	551.386780	224.082245
-456.408264	237.953598	957.388855	-448.758636	-25.114567	957.414795	-535.497803	250.171158	573.934448	-481.023834	-86.252823	580.430359	-521.863770	286.464996	86.161186	-543.761658	-134.571793	103.312302	-508.143005	335.017181	1439.265503	-431.401581	-76.064743	1454.848389	-411.695282	130.682739	1460.649902	-435.798645	154.305908	1756.691406	-550.736694	430.142639	1165.784058	-468.041748	-204.909103	1198.724976	-442.347168	378.463043	867.191406	-353.661377	-140.283524	895.330627	-430.841858	107.061348	1055.007568	561.359009	27.454802	898.072632	551.402283	224.155670
-456.483368	237.922119	957.400085	-448.784363	-25.144381	957.453613	-535.554443	250.166672	573.901184	-481.049652	-86.231987	580.458374	-521.889282	286.472168	86.154434	-543.728394	-134.565155	103.311104	-508.219940	335.083069	1439.370361	-431.504974	-76.124596	1454.848633	-411.862793	130.667221	1460.634277	-435.899994	154.281372	1756.678101	-550.887939	430.048340	1165.775391	-468.102783	-204.927826	1198.729126	-442.463684	378.445190	867.135986	-353.728485	-140.409149	895.333435	-430.915771	107.044350	1055.037720	561.538147	27.498289	898.065918	551.465759	224.217392
-456.572052	237.897354	957.405396	-448.831757	-25.197367	957.438354	-535.581848	250.193954	573.905579	-481.131653	-86.208534	580.472473	-521.899414	286.473175	86.156013	-543.791382	-134.574356	103.300430	-508.391296	335.072449	1439.363647	-431.657013	-76.127846	1454.840942	-412.024689	130.629013	1460.612427	-436.028381	154.263046	1756.686401	-551.068848	430.024780	1165.746460	-468.203857	-204.935730	1198.731323	-442.579376	378.403107	867.131714	-353.818176	-140.528351	895.338257	-430.991547	107.000938	1055.034546	561.715027	27.531528	898.081360	551.533691	224.231461
-456.664032	237.847382	957.382324	-448.892426	-25.203779	957.438293	-535.615112	250.177155	573.892395	-481.194122	-86.194351	580.473877	-521.924683	286.471741	86.128021	-543.770569	-134.575058	103.297043	-508.521881	335.043762	1439.330566	-431.769745	-76.152031	1454.815308	-412.187012	130.596039	1460.610840	-436.159943	154.247345	1756.677612	-551.241516	429.978851	1165.721924	-468.396027	-204.823685	1198.678955	-442.741852	378.386139	867.096375	-353.922546	-140.664734	895.323120	-431.073853	106.983810	1055.024292	561.844727	27.561960	898.074646	551.590393	224.275726
-456.715454	237.819855	957.391174	-448.893005	-25.268284	957.450806	-535.623779	250.143723	573.903748	-481.261353	-86.171005	580.501587	-521.924683	286.468903	86.150284	-543.746155	-134.571899	103.263763	-508.667053	335.024200	1439.318726	-431.878296	-76.189873	1454.823608	-412.325348	130.559555	1460.592529	-436.296082	154.218155	1756.678955	-551.412903	429.927307	1165.695923	-468.413147	-204.990005	1198.729004	-442.875916	378.362793	867.066650	-354.060089	-140.777908	895.304932	-431.122009	106.942604	1055.039795	562.037354	27.610975	898.082336	551.661316	224.332657
-456.617859	237.512955	957.346130	-448.266632	-25.658506	957.735352	-535.507080	249.961700	573.830139	-481.312225	-86.144150	580.609497	-521.832031	286.458771	86.137863	-543.729187	-134.610703	103.240509	-508.830200	334.990387	1439.300903	-432.002533	-76.215912	1454.797241	-412.474548	130.543106	1460.581787	-436.427979	154.194153	1756.684204	-551.574402	429.892395	1165.686646	-468.562378	-205.073990	1198.716187	-443.056183	378.354065	867.039185	-354.163910	-140.903824	895.291931	-430.881958	106.755821	1055.185303	562.192078	27.684217	898.110901	551.729980	224.384750
-456.686707	237.484375	957.335876	-448.319550	-25.727745	957.720459	-535.540100	249.959869	573.826294	-481.377136	-86.155418	580.590881	-521.839966	286.465210	86.161194	-543.773987	-134.629715	103.246193	-508.981689	334.958801	1439.249878	-432.111206	-76.240448	1454.810913	-412.601532	130.516403	1460.575439	-436.592926	154.169418	1756.719482	-551.723328	429.861938	1165.673706	-468.666626	-205.049744	1198.709351	-443.204132	378.316895	867.033081	-354.301666	-140.965027	895.281494	-430.939514	106.706459	1055.171997	562.329712	27.759384	898.144714	551.805664	224.448334
-457.009399	237.719757	957.385620	-449.066833	-25.411373	957.464966	-535.745972	250.138107	573.890930	-481.471710	-86.255554	580.508118	-521.965088	286.480103	86.172829	-543.743408	-134.629883	103.230713	-509.146729	334.915222	1439.227417	-432.225647	-76.258049	1454.802979	-412.735626	130.514343	1460.574097	-436.742584	154.134705	1756.733887	-551.890930	429.850159	1165.657349	-468.822327	-205.148132	1198.736206	-443.374817	378.279541	867.025757	-354.449554	-141.038391	895.279358	-431.361237	106.837967	1055.045166	562.433655	27.809841	898.165405	551.880249	224.501083
-457.147247	237.686798	957.386780	-449.240845	-25.365744	957.437561	-535.771667	250.137512	573.858582	-481.505280	-86.216751	580.518433	-521.952271	286.478394	86.172302	-543.762329	-134.630417	103.220871	-509.288544	334.903259	1439.218140	-432.354736	-76.284218	1454.814575	-412.877136	130.512238	1460.564209	-436.906158	154.106613	1756.748291	-552.056885	429.828766	1165.646729	-468.961517	-205.114609	1198.759521	-443.525330	378.244507	867.020020	-354.607117	-141.107697	895.290955	-431.500916	106.831390	1055.028564	562.573059	27.871237	898.170837	551.980713	224.588684
-457.281525	237.636353	957.383423	-449.304657	-25.404472	957.456909	-535.800903	250.111786	573.838989	-481.553680	-86.206116	580.508606	-521.976013	286.471252	86.169716	-543.766785	-134.635223	103.224510	-509.445709	334.876099	1439.204834	-432.492157	-76.279808	1454.815674	-413.020721	130.498291	1460.561157	-437.061584	154.076126	1756.766846	-552.247559	429.784821	1165.629517	-469.115936	-205.184006	1198.767090	-443.700531	378.215576	867.008545	-354.776947	-141.174820	895.278076	-431.607574	106.800835	1055.038208	562.694153	27.899010	898.181519	552.090576	224.616058
-457.390594	237.572937	957.375183	-449.375000	-25.470757	957.489136	-535.871521	250.085648	573.830017	-481.641693	-86.293953	580.569214	-521.960571	286.478210	86.147720	-543.804504	-134.638611	103.229645	-509.663422	334.776123	1439.056641	-432.595795	-76.300293	1454.830811	-413.156677	130.462967	1460.539063	-437.229736	154.025986	1756.775879	-552.435425	429.760498	1165.612305	-469.208496	-205.188187	1198.802246	-443.875671	378.178558	867.002136	-354.951996	-141.242126	895.287476	-431.702576	106.754021	1055.051147	562.826660	27.984163	898.195190	552.194946	224.691208
-457.487122	237.520233	957.381104	-449.480408	-25.484856	957.515503	-535.915161	250.089233	573.825928	-481.713043	-86.319839	580.573669	-521.987122	286.472809	86.165909	-543.835938	-134.659363	103.227852	-509.714600	334.836670	1439.190918	-432.709290	-76.321510	1454.820313	-413.297913	130.456085	1460.550781	-437.380249	153.999115	1756.781738	-552.603577	429.666595	1165.607910	-469.330780	-204.837280	1198.800537	-444.049072	378.100342	866.989929	-355.093231	-141.283112	895.273621	-431.817841	106.727142	1055.070435	562.947327	28.041927	898.197754	552.307678	224.761658
-457.586731	237.524124	957.397461	-449.571777	-25.520269	957.501770	-535.961243	250.063293	573.818665	-481.735748	-86.296288	580.544800	-521.964050	286.470093	86.164070	-543.837891	-134.683472	103.231247	-509.819489	334.815002	1439.208374	-432.831146	-76.360443	1454.815674	-413.461914	130.439392	1460.530884	-437.537689	153.972015	1756.781738	-552.776123	429.624908	1165.613770	-469.470551	-204.875458	1198.819092	-444.216675	378.094513	866.979370	-355.255188	-141.320450	895.268982	-431.912231	106.700844	1055.071533	563.079834	28.109333	898.195618	552.409180	224.818756
-457.690216	237.447449	957.361877	-449.654083	-25.604748	957.532532	-536.020508	250.046906	573.805115	-481.823486	-86.310440	580.587280	-521.983459	286.454071	86.159943	-543.810120	-134.676956	103.224960	-509.970825	334.793793	1439.172974	-432.961975	-76.354691	1454.810791	-413.590332	130.416626	1460.522095	-437.672852	153.943985	1756.776367	-552.954956	429.594086	1165.591431	-469.610321	-204.921371	1198.812988	-444.423553	378.029755	866.967529	-355.441559	-141.349823	895.249207	-432.013611	106.646339	1055.070801	563.228577	28.219616	898.188049	552.543152	224.896805
-457.814301	237.427094	957.334961	-449.766571	-25.611021	957.505188	-536.101868	249.999680	573.791260	-481.936066	-86.318542	580.547058	-521.967224	286.450562	86.136459	-543.799683	-134.663406	103.171478	-510.171783	334.689575	1439.042969	-433.055969	-76.369362	1454.793945	-413.749176	130.398376	1460.507568	-437.814240	153.931030	1756.770142	-553.115967	429.558502	1165.562622	-469.712769	-204.870148	1198.809326	-444.618774	378.009094	866.942139	-355.606140	-141.354233	895.233459	-432.132904	106.633820	1055.043945	563.402161	28.301247	898.187805	552.658325	224.964783
-457.949463	237.368027	957.317871	-449.894440	-25.667700	957.500549	-536.179443	250.004456	573.801453	-482.036896	-86.332497	580.590332	-521.997986	286.453369	86.103966	-543.823792	-134.668671	103.160408	-510.309662	334.645447	1439.009033	-433.204468	-76.416878	1454.774170	-413.887939	130.394485	1460.483765	-437.943481	153.903992	1756.763794	-553.276733	429.541840	1165.533203	-469.876038	-204.890167	1198.817627	-444.830719	377.926422	866.903564	-355.770416	-141.403061	895.218750	-432.266968	106.581100	1055.033569	563.558899	28.388947	898.196167	552.769592	225.057755
-458.044006	237.339844	957.319641	-449.965759	-25.681395	957.510864	-536.224365	249.962509	573.777466	-482.145660	-86.306557	580.589539	-521.972839	286.454742	86.106979	-543.838440	-134.680649	103.144218	-510.458282	334.652130	1438.982056	-433.340851	-76.427895	1454.766113	-414.033478	130.361526	1460.496216	-438.067047	153.889297	1756.757202	-553.447327	429.518646	1165.517334	-470.126373	-205.189194	1198.797363	-445.052521	377.876495	866.869019	-355.950531	-141.404358	895.202759	-432.358337	106.565056	1055.041504	563.778381	28.351892	898.200623	553.036743	224.666306
-458.166382	237.303757	957.307190	-450.089508	-25.737486	957.511902	-536.311279	249.930725	573.776917	-482.236267	-86.367592	580.615967	-521.974304	286.463318	86.105324	-543.873840	-134.697235	103.147423	-510.509613	334.709167	1439.096436	-433.490814	-76.463409	1454.739258	-414.187622	130.338501	1460.493164	-438.184082	153.872223	1756.748047	-553.584290	429.445282	1165.498657	-470.293488	-205.214172	1198.740112	-445.248444	377.793091	866.834412	-356.107361	-141.439651	895.184326	-432.481659	106.523781	1055.035767	563.934143	28.416162	898.221863	553.141541	224.748138
-458.298157	237.241608	957.291077	-450.168365	-25.765656	957.519714	-536.353271	249.867401	573.729187	-482.276794	-86.364624	580.629211	-521.988770	286.469971	86.105980	-543.903503	-134.710144	103.132095	-510.645050	334.699768	1439.079590	-433.632355	-76.510109	1454.728027	-414.323151	130.318878	1460.484619	-438.299927	153.856689	1756.736938	-553.738159	429.393677	1165.470947	-470.454926	-205.134125	1198.705200	-445.436584	377.692841	866.813660	-356.250549	-141.430008	895.163330	-432.594391	106.491699	1055.033203	564.078308	28.477007	898.248718	553.246216	224.814941
-458.423279	237.205765	957.277283	-450.306274	-25.777536	957.521484	-536.414246	249.854279	573.735596	-482.353394	-86.406006	580.653137	-521.994080	286.460510	86.104820	-543.956909	-134.772720	103.152603	-510.774719	334.698334	1439.085327	-433.775421	-76.516769	1454.708618	-414.486176	130.287796	1460.491211	-438.402313	153.847031	1756.720947	-553.879578	429.351624	1165.457031	-470.541229	-205.022018	1198.693359	-445.642914	377.646667	866.771423	-356.399536	-141.429810	895.153748	-432.714569	106.472992	1055.024658	564.218140	28.512964	898.250061	553.363342	224.885391
-458.519257	237.153107	957.287109	-450.345001	-25.839333	957.529480	-536.468933	249.849838	573.710510	-482.374176	-86.410973	580.668396	-521.993469	286.461823	86.122154	-543.980469	-134.772720	103.145981	-511.022522	334.588867	1438.944336	-433.923920	-76.560394	1454.698486	-414.630280	130.268921	1460.494507	-438.511322	153.838089	1756.719116	-554.054504	429.317413	1165.420166	-470.685699	-204.914093	1198.677124	-445.835541	377.574677	866.735474	-356.561249	-141.444626	895.129333	-432.805298	106.419067	1055.038696	564.351807	28.563921	898.278076	553.466858	224.940872
-458.664642	237.150284	957.285034	-450.533752	-25.828672	957.535828	-536.445801	249.706650	573.686157	-482.485931	-86.501678	580.646973	-521.910156	286.451080	86.093445	-543.960266	-134.786560	103.142189	-511.176300	334.574707	1438.938477	-434.072296	-76.575859	1454.698608	-414.786011	130.242798	1460.486084	-438.620422	153.826706	1756.713135	-554.221924	429.264587	1165.417725	-470.757935	-205.066147	1198.676880	-446.013336	377.501587	866.704285	-356.698883	-141.424606	895.128662	-432.970581	106.422646	1055.040405	564.501038	28.628244	898.264648	553.596497	225.012527
-458.805237	237.109009	957.270447	-450.676178	-25.841618	957.519165	-536.566223	249.749176	573.692505	-482.610077	-86.594528	580.643494	-521.973877	286.443848	86.098152	-544.047852	-134.794998	103.139435	-511.256073	334.646942	1439.057617	-434.241730	-76.607040	1454.715454	-414.964478	130.218719	1460.489868	-438.739929	153.805328	1756.697388	-554.374573	429.215607	1165.415771	-471.010834	-205.285172	1198.625610	-446.232178	377.421570	866.685791	-356.844208	-141.421890	895.114380	-433.104309	106.394897	1055.023071	564.644043	28.719341	898.273682	553.718933	225.114349
-458.920502	237.067886	957.254272	-450.783539	-25.909393	957.545776	-536.624878	249.732590	573.676636	-482.649048	-86.570068	580.670898	-521.962891	286.446106	86.090935	-544.007507	-134.781998	103.129608	-511.401428	334.619537	1439.038330	-434.438965	-76.629799	1454.677368	-415.137054	130.201950	1460.491211	-438.855133	153.796036	1756.683105	-554.557495	429.152496	1165.403687	-471.223083	-205.331848	1198.587646	-446.432434	377.319183	866.647644	-356.998901	-141.391296	895.102173	-433.231537	106.356461	1055.031738	564.791016	28.754580	898.303589	553.835144	225.195374
-459.039948	237.033035	957.240173	-450.906799	-25.925474	957.527649	-536.684143	249.690430	573.651306	-482.748901	-86.559692	580.682678	-521.962219	286.442657	86.080894	-543.976990	-134.773361	103.110428	-511.561798	334.603851	1439.033936	-434.603882	-76.661263	1454.678223	-415.296783	130.160965	1460.486450	-438.972748	153.773331	1756.670898	-554.713745	429.119171	1165.390503	-471.371582	-205.369568	1198.588623	-446.638885	377.235687	866.632446	-357.145355	-141.370132	895.091248	-433.354736	106.329178	1055.015991	564.965942	28.848112	898.300232	554.001404	225.246246
-459.141418	237.001709	957.237488	-450.979034	-25.939161	957.533508	-536.815796	249.753906	573.677246	-482.868896	-86.570122	580.721924	-522.001465	286.447083	86.084229	-544.034180	-134.808685	103.086296	-511.740326	334.570221	1439.001587	-434.797852	-76.691437	1454.680176	-415.460022	130.148071	1460.489258	-439.089478	153.750610	1756.655151	-554.910156	429.053467	1165.378784	-471.551544	-205.352478	1198.571167	-446.828918	377.161804	866.620972	-357.287537	-141.355850	895.085266	-433.452637	106.311951	1055.020020	565.040039	29.038586	898.311157	553.970703	225.801361
-459.244141	236.975418	957.238342	-451.064453	-26.007183	957.563354	-536.797058	249.616898	573.649231	-483.041077	-86.583374	580.717102	-521.933960	286.439667	86.073959	-544.052002	-134.791641	103.059792	-511.882355	334.550232	1438.992554	-434.970520	-76.721443	1454.687500	-415.624573	130.107391	1460.506592	-439.218536	153.730591	1756.661133	-555.093872	428.987793	1165.364380	-471.711487	-205.298111	1198.576050	-447.024414	377.070557	866.636780	-357.408020	-141.315399	895.094238	-433.564087	106.276321	1055.039185	565.257446	28.959488	898.309326	554.290283	225.396667
-459.386597	236.934357	957.250549	-451.232086	-26.001091	957.559448	-536.878235	249.603546	573.634155	-483.188934	-86.554832	580.763916	-521.934753	286.441498	86.090454	-544.081177	-134.813187	103.020164	-512.055115	334.508484	1438.995605	-435.150787	-76.748779	1454.703491	-415.782867	130.097717	1460.531616	-439.341919	153.713531	1756.665161	-555.273560	428.965607	1165.339111	-471.938171	-205.084869	1198.549438	-447.211395	376.970642	866.619446	-357.558563	-141.285767	895.099731	-433.719635	106.250893	1055.043457	565.374573	29.046961	898.320374	554.409973	225.482452
-459.544098	236.923035	957.255859	-451.413055	-25.989868	957.563477	-536.947937	249.627945	573.645874	-483.367035	-86.539375	580.746765	-521.947083	286.441528	86.073402	-544.098022	-134.838852	103.011696	-512.219666	334.495819	1439.005615	-435.324310	-76.765877	1454.721680	-415.917114	130.098389	1460.554810	-439.480164	153.685394	1756.671387	-555.442322	428.924957	1165.343262	-472.025299	-204.878006	1198.548462	-447.377197	376.871490	866.617188	-357.682404	-141.236832	895.127014	-433.886139	106.248596	1055.047607	565.556091	29.162924	898.313232	554.552002	225.568420
-459.683899	236.878540	957.259460	-451.540863	-26.010593	957.589661	-537.025024	249.622726	573.593872	-483.508698	-86.553329	580.763916	-521.976563	286.434753	86.071152	-544.151367	-134.855835	103.000786	-512.384216	334.477020	1438.986450	-435.508911	-76.775665	1454.719116	-416.065186	130.077789	1460.565186	-439.624878	153.655807	1756.668213	-555.607666	428.884125	1165.337646	-472.254486	-205.044540	1198.547607	-447.533752	376.749847	866.592163	-357.814697	-141.205460	895.127625	-434.025604	106.225258	1055.063599	565.659912	29.213785	898.329285	554.649536	225.646729
-459.843201	236.847656	957.239746	-451.688599	-26.070610	957.591309	-537.103333	249.628815	573.600525	-483.605408	-86.536140	580.761230	-521.965759	286.438843	86.045029	-544.182312	-134.884048	102.971657	-512.537537	334.475922	1438.981689	-435.694458	-76.783791	1454.692017	-416.212097	130.045197	1460.570435	-439.768860	153.642578	1756.661987	-555.754578	428.869720	1165.307495	-472.416687	-205.014984	1198.510742	-447.687561	376.691406	866.575317	-357.937561	-141.197632	895.122620	-434.178772	106.188622	1055.054443	565.771851	29.309111	898.321045	554.755920	225.723450
-459.957214	236.821579	957.254578	-451.760406	-26.084118	957.597961	-537.135742	249.588043	573.565491	-483.748108	-86.597939	580.804260	-521.972290	286.456207	86.054710	-544.228271	-134.915710	102.975807	-512.699951	334.455627	1438.985107	-435.883057	-76.796036	1454.682739	-416.366089	130.052780	1460.586426	-439.921387	153.627029	1756.657959	-555.916077	428.840820	1165.287109	-472.593872	-205.043900	1198.516357	-447.824097	376.593872	866.584106	-358.051605	-141.151794	895.122009	-434.285309	106.168877	1055.068237	565.873291	29.355679	898.330811	554.829956	225.832550
-460.096527	236.846756	957.259949	-451.927795	-26.077471	957.594299	-537.252563	249.620041	573.590942	-483.808777	-86.541733	580.759705	-522.028198	286.449219	86.050812	-544.191345	-134.918808	102.910217	-512.898743	334.441589	1438.963623	-436.065369	-76.810905	1454.684082	-416.528992	130.022568	1460.601074	-440.080444	153.608047	1756.659058	-556.089050	428.771088	1165.262451	-472.674957	-204.862061	1198.504150	-447.963135	376.532074	866.588745	-358.155090	-141.164063	895.137329	-434.437683	106.179092	1055.068848	565.981567	29.452847	898.302612	554.933777	225.894241
-460.220459	236.779617	957.266785	-452.031708	-26.095705	957.612732	-537.289429	249.582962	573.561523	-483.905426	-86.574684	580.800354	-522.044861	286.455383	86.053474	-544.299805	-134.945129	102.910263	-513.049316	334.425476	1438.982178	-436.245300	-76.832787	1454.668823	-416.687256	130.022156	1460.609863	-440.246460	153.588638	1756.669678	-556.245728	428.748413	1165.257935	-472.857208	-204.962540	1198.521973	-448.090698	376.464691	866.588074	-358.279846	-141.167313	895.174438	-434.571320	106.141914	1055.085815	566.083252	29.483706	898.335815	555.034180	225.970444
-460.342224	236.785995	957.271423	-452.163269	-26.134680	957.617493	-537.358765	249.605820	573.561035	-484.076660	-86.623589	580.838562	-522.054871	286.456848	86.054741	-544.305298	-134.987274	102.928680	-513.211426	334.416412	1438.980347	-436.414764	-76.855530	1454.674561	-416.856842	129.998062	1460.622437	-440.429871	153.567108	1756.668945	-556.415344	428.714355	1165.239502	-473.098022	-205.106094	1198.502075	-448.221558	376.409973	866.591187	-358.397095	-141.188065	895.188660	-434.712860	106.124260	1055.093750	566.165344	29.540306	898.353455	555.108093	226.041016
-460.495667	236.743759	957.260071	-452.363739	-26.119614	957.612366	-537.407837	249.591690	573.551270	-484.168701	-86.620056	580.866638	-522.013428	286.447479	86.046631	-544.338257	-135.006393	102.916611	-513.343567	334.393188	1438.971924	-436.599426	-76.873245	1454.667114	-417.036407	129.977676	1460.640869	-440.620728	153.548004	1756.672363	-556.575012	428.653961	1165.246948	-473.246704	-205.069351	1198.525879	-448.364319	376.305145	866.599609	-358.527679	-141.176956	895.212769	-434.895752	106.109138	1055.086914	566.240967	29.618605	898.357605	555.206787	226.102371
-460.578674	236.726456	957.262939	-452.458954	-26.171875	957.639832	-537.465515	249.556625	573.527588	-484.352173	-86.636314	580.860291	-522.043091	286.455536	86.049126	-544.385864	-135.002716	102.905502	-513.488159	334.384338	1438.989136	-436.769684	-76.871101	1454.665649	-417.223053	129.971313	1460.618530	-440.815216	153.524170	1756.670410	-556.720886	428.634857	1165.233276	-473.416321	-205.121384	1198.506836	-448.502136	376.254456	866.606201	-358.658691	-141.199081	895.228516	-435.003052	106.081825	1055.105957	566.316650	29.658117	898.370300	555.289124	226.201706
-460.715057	236.685318	957.235901	-452.625854	-26.178488	957.633423	-537.528564	249.528458	573.512451	-484.502350	-86.634659	580.908691	-522.032043	286.454041	86.033882	-544.384094	-135.034760	102.869614	-513.669739	334.375427	1438.972900	-436.937500	-76.866745	1454.666138	-417.405670	129.955017	1460.625122	-441.011292	153.503220	1756.670776	-556.855408	428.612244	1165.243042	-473.569153	-205.169373	1198.489380	-448.622986	376.226837	866.599976	-358.778992	-141.224762	895.214417	-435.152283	106.063286	1055.088745	566.415955	29.732044	898.374695	555.384155	226.237793
-460.830231	236.690399	957.232971	-452.745483	-26.224197	957.626587	-537.715698	249.631149	573.549988	-484.468445	-86.335518	580.843567	-522.153503	286.458008	86.049187	-544.256226	-134.998108	102.802673	-513.834473	334.372559	1438.973267	-437.105804	-76.881836	1454.674683	-417.561920	129.957031	1460.623169	-441.204041	153.497238	1756.678223	-556.976318	428.600128	1165.228149	-473.705078	-205.167374	1198.465820	-448.752502	376.177063	866.604370	-358.882568	-141.250595	895.201965	-435.279327	106.040703	1055.085938	566.479614	29.756592	898.388977	555.503113	226.305527
-460.943329	236.653870	957.225830	-452.844513	-26.253323	957.638733	-537.748657	249.588898	573.502930	-484.829010	-86.556244	580.973022	-522.107788	286.448303	86.039101	-544.419067	-135.053513	102.840378	-514.004272	334.366669	1438.976074	-437.269379	-76.876541	1454.664063	-417.741302	129.931961	1460.633667	-441.401978	153.476120	1756.683350	-557.112122	428.601929	1165.224731	-473.796356	-205.472412	1198.486206	-448.869812	376.122864	866.609985	-359.003998	-141.273651	895.203735	-435.399200	106.015793	1055.091431	566.541199	29.812675	898.375549	555.589478	226.364075
-461.074677	236.629929	957.238892	-452.953613	-26.275450	957.669250	-537.801575	249.553421	573.510437	-485.065247	-86.592316	581.014771	-522.117310	286.450317	86.047646	-544.438354	-135.052399	102.808838	-514.182251	334.372711	1438.986572	-437.465118	-76.889297	1454.675293	-417.877136	129.934708	1460.654907	-441.602600	153.461716	1756.711914	-557.238953	428.568542	1165.231567	-474.036896	-205.292984	1198.427979	-448.985901	376.090515	866.616760	-359.130005	-141.292877	895.204895	-435.528107	106.000809	1055.115112	566.627197	29.888336	898.378296	555.685059	226.424728
-461.179077	236.597977	957.239807	-453.042297	-26.339220	957.694824	-537.861145	249.553558	573.502136	-485.066132	-86.298676	581.016052	-522.110535	286.449738	86.047478	-544.297913	-135.018784	102.763214	-514.356323	334.368317	1438.975708	-437.624329	-76.901566	1454.692749	-418.049591	129.922226	1460.677979	-441.793640	153.430374	1756.731201	-557.362671	428.581696	1165.238159	-474.177246	-205.335312	1198.427368	-449.093994	376.083435	866.638428	-359.276703	-141.377823	895.204651	-435.648499	105.962540	1055.133423	566.696777	29.939211	898.385742	555.765137	226.458099
-461.285553	236.593918	957.267151	-453.142883	-26.352312	957.724243	-537.928528	249.496918	573.484253	-485.440796	-86.465118	581.081116	-522.111633	286.450256	86.041626	-544.450012	-135.063309	102.783531	-514.523315	334.367096	1438.973755	-437.778473	-76.923347	1454.697021	-418.200348	129.934540	1460.690430	-442.012695	153.400070	1756.755127	-557.484253	428.572296	1165.238159	-474.344208	-205.307983	1198.448364	-449.190033	376.067566	866.649353	-359.417938	-141.395340	895.223999	-435.765625	105.954765	1055.164795	566.726074	29.990904	898.383179	555.814087	226.552200
-461.407410	236.571609	957.270752	-453.257507	-26.370529	957.752014	-537.925049	249.422455	573.440918	-485.723785	-86.522255	581.135864	-522.064514	286.444885	86.036057	-544.564880	-135.110458	102.785805	-514.663879	334.378540	1439.000610	-437.964722	-76.924095	1454.711426	-418.366974	129.923889	1460.687012	-442.216431	153.387314	1756.769531	-557.595520	428.549011	1165.231445	-474.433380	-205.599304	1198.500000	-449.281799	376.083191	866.657104	-359.574097	-141.457870	895.237732	-435.894043	105.943794	1055.182617	566.770935	30.024965	898.374634	555.888062	226.602921
-461.551636	236.525223	957.270325	-453.364868	-26.384869	957.777527	-538.001709	249.400925	573.432922	-485.894775	-86.466331	581.186462	-522.072388	286.446075	86.033173	-544.508972	-135.093002	102.751740	-514.796631	334.384888	1439.006836	-438.142334	-76.922684	1454.754272	-418.543701	129.928360	1460.725464	-442.415070	153.365265	1756.795898	-557.714600	428.536133	1165.219238	-474.606628	-205.636917	1198.535278	-449.358826	376.076477	866.688293	-359.725281	-141.495071	895.256287	-436.020508	105.926147	1055.195313	566.818542	30.102610	898.354919	555.941895	226.665863
-461.675598	236.487366	957.294006	-453.495117	-26.393923	957.811035	-538.044800	249.388245	573.432556	-486.146332	-86.473061	581.222839	-522.084290	286.437256	86.031967	-544.624268	-135.143250	102.737968	-514.977417	334.379974	1439.009277	-438.306183	-76.924950	1454.774414	-418.693115	129.928452	1460.740601	-442.611084	153.345612	1756.828857	-557.835388	428.528351	1165.222412	-474.765564	-205.606873	1198.571899	-449.445709	376.079590	866.694336	-359.881683	-141.534485	895.297791	-436.152130	105.905792	1055.224854	566.841248	30.161463	898.355957	555.965271	226.720062
-461.815002	236.440598	957.305969	-453.599915	-26.459118	957.854797	-538.129639	249.361511	573.437622	-486.303864	-86.465141	581.280945	-522.109375	286.444244	86.022705	-544.590637	-135.184677	102.734337	-515.137146	334.377197	1439.032349	-438.445618	-76.929802	1454.841553	-418.854187	129.929794	1460.776855	-442.809601	153.328217	1756.862915	-557.966675	428.527039	1165.237183	-474.923126	-205.542419	1198.622437	-449.530426	376.104309	866.731567	-360.035675	-141.557358	895.336975	-436.289459	105.863907	1055.255859	566.841064	30.182001	898.368530	555.985474	226.770264
-461.978668	236.437561	957.311096	-453.812836	-26.407682	957.857056	-538.165344	249.334381	573.432556	-486.485779	-86.487259	581.299438	-522.083313	286.422882	86.030144	-544.664490	-135.249908	102.701241	-515.293091	334.373474	1439.042114	-438.605682	-76.916428	1454.850830	-418.995331	129.907288	1460.793945	-443.003906	153.305496	1756.898193	-558.081604	428.513214	1165.257446	-475.082794	-205.589371	1198.688477	-449.584839	376.120087	866.765015	-360.204315	-141.558365	895.403809	-436.455048	105.883919	1055.254639	566.884033	30.252295	898.373047	555.996765	226.868698
-462.103027	236.465927	957.341003	-453.969543	-26.395164	957.896484	-538.273682	249.359024	573.421387	-486.683716	-86.515953	581.313904	-522.104370	286.435852	86.020950	-544.752014	-135.308624	102.706779	-515.442749	334.389832	1439.060547	-438.772034	-76.902840	1454.864868	-419.147400	129.909088	1460.826660	-443.215607	153.297394	1756.917480	-558.218567	428.517029	1165.269775	-475.285736	-205.629761	1198.730469	-449.657135	376.129669	866.787048	-360.346100	-141.618607	895.452148	-436.601868	105.905014	1055.290649	566.893799	30.308405	898.364319	556.029724	226.892761
-462.223083	236.431259	957.325378	-454.047821	-26.462332	957.927490	-538.316406	249.332901	573.402771	-486.851288	-86.610779	581.396423	-522.091003	286.450928	86.032684	-544.802307	-135.330902	102.711761	-515.621338	334.377747	1439.053467	-438.928101	-76.906570	1454.887695	-419.319244	129.908005	1460.818481	-443.412537	153.289566	1756.937744	-558.327332	428.515717	1165.280884	-475.463898	-205.688156	1198.763306	-449.732391	376.166595	866.812744	-360.503479	-141.628448	895.481323	-436.703857	105.874649	1055.298828	566.875366	30.345175	898.357056	556.007690	226.945221
-462.343811	236.473358	957.341675	-454.227600	-26.438757	957.932068	-538.385925	249.328217	573.422791	-486.949738	-86.556519	581.416260	-522.104431	286.440887	86.011574	-544.795349	-135.358505	102.659019	-515.792908	334.378326	1439.059082	-439.093719	-76.890930	1454.899902	-419.479919	129.926331	1460.830933	-443.613708	153.293259	1756.936523	-558.450256	428.538147	1165.262207	-475.602478	-205.639969	1198.790771	-449.798981	376.159821	866.816040	-360.653168	-141.658279	895.522583	-436.858765	105.898109	1055.310425	566.890564	30.402201	898.343140	556.038147	227.009506
-462.471619	236.460815	957.323364	-454.346069	-26.463757	957.957031	-538.440247	249.325912	573.382568	-486.885010	-86.316383	581.389832	-522.063843	286.448456	86.002304	-544.167358	-135.092606	102.440750	-516.032715	334.287109	1438.912476	-439.236237	-76.874908	1454.925903	-419.623901	129.926743	1460.827759	-443.802490	153.309143	1756.940186	-558.582336	428.588318	1165.244873	-475.781982	-205.411697	1198.791626	-449.874268	376.226593	866.815002	-360.808563	-141.672272	895.535156	-436.986267	105.895988	1055.314453	566.886658	30.408762	898.342102	556.016968	227.050095
-462.568207	236.483063	957.315552	-454.481903	-26.466429	957.941589	-538.527466	249.312393	573.397888	-486.938812	-86.273834	581.356750	-522.056458	286.451569	85.995316	-544.158691	-135.094299	102.404762	-516.176880	334.308685	1438.926758	-439.397980	-76.864037	1454.942627	-419.816895	129.961548	1460.817749	-443.985107	153.324295	1756.939697	-558.692017	428.618744	1165.239990	-475.929199	-205.422867	1198.809448	-449.905396	376.219849	866.828918	-360.959412	-141.707428	895.548096	-437.098389	105.899788	1055.302002	566.861145	30.460733	898.360901	555.994141	227.085144
-462.710602	236.483170	957.303711	-454.617493	-26.501270	957.930542	-538.588684	249.278030	573.371704	-487.314178	-86.627945	581.467834	-522.066223	286.471497	85.973969	-544.820862	-135.419022	102.606087	-516.343506	334.313080	1438.921509	-439.548462	-76.841911	1454.929321	-419.994751	129.971741	1460.823730	-444.157715	153.339584	1756.947266	-558.811035	428.630280	1165.241699	-476.058472	-205.429611	1198.797974	-449.975983	376.251312	866.825928	-361.093903	-141.734985	895.560608	-437.239441	105.883102	1055.291016	566.777100	30.606770	898.369568	555.821167	227.562943
-462.787567	236.453583	957.299133	-454.695587	-26.526398	957.944336	-538.644287	249.188263	573.340454	-487.314514	-86.440102	581.452881	-522.087341	286.491669	85.980789	-544.810547	-135.443848	102.602097	-516.469543	334.324127	1438.909302	-439.701935	-76.824318	1454.928833	-420.163025	130.008636	1460.822632	-444.323364	153.363297	1756.946289	-558.927551	428.629456	1165.207397	-476.177795	-205.416809	1198.796631	-450.046478	376.286072	866.831482	-361.205170	-141.773422	895.558594	-437.329285	105.862091	1055.298218	566.701294	30.620022	898.370117	555.758484	227.570984
-462.907654	236.451019	957.272888	-454.837067	-26.533428	957.932434	-538.699036	249.165039	573.339355	-487.312775	-86.290642	581.373352	-522.058838	286.488831	85.979523	-544.694824	-135.397125	102.533966	-516.555908	334.428619	1439.012451	-439.878723	-76.815361	1454.914795	-420.332703	130.006760	1460.798584	-444.506165	153.384140	1756.944580	-559.023438	428.639587	1165.201294	-476.346771	-205.434494	1198.778198	-450.099060	376.303802	866.814880	-361.356476	-141.837906	895.522827	-437.464905	105.860718	1055.280273	566.679138	30.674843	898.359619	555.728394	227.596161
-462.995300	236.456390	957.270569	-454.932098	-26.530352	957.949097	-538.756165	249.109253	573.308594	-487.459229	-86.284859	581.391357	-522.051331	286.488068	85.973885	-544.714478	-135.403030	102.529793	-516.810181	334.363464	1438.847412	-440.045319	-76.803368	1454.898071	-420.493103	130.038834	1460.787598	-444.676849	153.416595	1756.932495	-559.160828	428.678009	1165.163818	-476.513275	-205.459366	1198.761475	-450.169586	376.360504	866.800903	-361.488708	-141.896729	895.512695	-437.565369	105.871124	1055.289307	566.625916	30.684952	898.342590	555.692322	227.648849
-463.089539	236.433777	957.253967	-455.030762	-26.556273	957.963196	-538.870361	249.137497	573.322388	-487.579742	-86.231560	581.386292	-522.089661	286.482361	85.974861	-544.670288	-135.383270	102.498611	-516.982849	334.402954	1438.832642	-440.221527	-76.798607	1454.880493	-420.659302	130.039856	1460.766479	-444.829224	153.446060	1756.927612	-559.273315	428.719025	1165.123413	-476.685638	-205.468735	1198.778687	-450.228943	376.415558	866.780518	-361.629395	-141.920303	895.499146	-437.672729	105.857559	1055.290405	566.609741	30.700535	898.353821	555.656250	227.694397
-463.194244	236.421555	957.250854	-455.097015	-26.615429	957.986877	-538.925537	249.099960	573.316345	-487.852264	-86.398819	581.454651	-522.045471	286.464203	85.963112	-544.794739	-135.434082	102.518585	-517.044250	334.503601	1438.954224	-440.394287	-76.784096	1454.872314	-420.826630	130.071030	1460.762695	-444.983093	153.474777	1756.913818	-559.394653	428.729309	1165.116211	-476.906982	-205.552429	1198.737183	-450.318237	376.441376	866.751770	-361.783875	-141.957535	895.471375	-437.772675	105.834328	1055.303711	566.552795	30.726000	898.355164	555.614807	227.709900
-463.288025	236.439407	957.250244	-455.214111	-26.620302	957.969849	-539.002380	249.076096	573.308716	-488.060333	-86.479683	581.521973	-522.078247	286.457916	85.959724	-544.923401	-135.458740	102.520241	-517.218811	334.508698	1438.924805	-440.570831	-76.765076	1454.884888	-420.976807	130.079086	1460.772827	-445.132019	153.496323	1756.908447	-559.509521	428.758057	1165.076538	-477.036102	-205.450333	1198.732910	-450.386566	376.497345	866.733093	-361.911621	-141.990158	895.464172	-437.881409	105.832664	1055.295654	566.492920	30.749474	898.346741	555.578857	227.737854
-463.386627	236.414734	957.265503	-455.299347	-26.619940	957.991943	-539.047424	249.043030	573.305542	-488.123169	-86.381699	581.509949	-522.055603	286.455414	85.957069	-544.825684	-135.431015	102.491478	-517.372192	334.536865	1438.926270	-440.716492	-76.776062	1454.894531	-421.162872	130.074371	1460.760620	-445.275146	153.520050	1756.894897	-559.622864	428.765198	1165.045288	-477.212860	-205.444046	1198.732056	-450.470062	376.542694	866.708069	-362.044830	-141.985764	895.466370	-437.981171	105.823997	1055.316040	566.420532	30.752272	898.343262	555.510742	227.751984
-463.468628	236.428558	957.283997	-455.389191	-26.571650	957.994690	-539.091492	249.054428	573.303650	-488.298035	-86.493004	581.564514	-522.062561	286.428162	85.970375	-544.868896	-135.449600	102.500168	-517.522278	334.561371	1438.894653	-440.869171	-76.750984	1454.911377	-421.316040	130.090012	1460.777222	-445.425110	153.565918	1756.887695	-559.731812	428.799622	1165.028564	-477.393372	-205.393341	1198.723267	-450.575989	376.595306	866.686279	-362.174103	-141.997681	895.455444	-438.077881	105.848343	1055.329102	566.339417	30.746174	898.333313	555.456360	227.749481
-463.562927	236.409576	957.267273	-455.488068	-26.572620	958.011230	-539.101257	249.049835	573.291687	-488.449951	-86.483002	581.576599	-522.060913	286.442566	85.965492	-544.961975	-135.499908	102.477463	-517.664673	334.572479	1438.888916	-441.046265	-76.722061	1454.908813	-421.485718	130.099182	1460.775635	-445.567078	153.600342	1756.885010	-559.864258	428.822662	1165.040161	-477.521912	-205.643936	1198.758911	-450.673065	376.634857	866.682739	-362.328552	-141.987350	895.479248	-438.185303	105.850090	1055.331299	566.287903	30.761379	898.333069	555.419495	227.772369
-463.648926	236.348541	957.277100	-455.551025	-26.610527	958.072693	-539.124939	249.050781	573.275513	-488.543121	-86.457184	581.626404	-522.056213	286.455627	85.956795	-544.916321	-135.491745	102.470390	-517.814209	334.576141	1438.864868	-441.202271	-76.715637	1454.946045	-421.648193	130.120041	1460.786621	-445.708008	153.653427	1756.881226	-559.988159	428.850464	1165.022095	-477.683533	-205.612274	1198.781616	-450.758636	376.688080	866.685242	-362.463135	-141.989334	895.500977	-438.278473	105.821198	1055.370850	566.205933	30.752943	898.331970	555.385376	227.775269
-463.744415	236.393875	957.298157	-455.601501	-26.624369	958.084900	-539.159180	249.127075	573.280701	-488.684021	-86.439819	581.677856	-522.075806	286.457581	85.962433	-545.014160	-135.527237	102.473930	-517.945984	334.605988	1438.872925	-441.390442	-76.712105	1454.993530	-421.809296	130.158005	1460.804688	-445.849030	153.702530	1756.890381	-560.110168	428.874664	1165.038574	-477.875214	-205.556610	1198.821045	-450.886322	376.738953	866.669373	-362.598236	-141.942551	895.554382	-438.367554	105.836609	1055.390991	566.137451	30.741503	898.337158	555.339294	227.763977
-463.847473	236.382233	957.310120	-455.692657	-26.624920	958.103271	-539.167114	249.134979	573.267761	-488.793732	-86.393547	581.688354	-522.082031	286.458221	85.962799	-544.977844	-135.542999	102.446823	-518.086975	334.614319	1438.863403	-441.567139	-76.691986	1455.029419	-421.964722	130.179443	1460.809570	-446.006836	153.748459	1756.892944	-560.250244	428.874298	1165.012939	-478.031647	-205.502304	1198.851196	-451.002075	376.776306	866.682678	-362.766266	-141.907410	895.605286	-438.476471	105.833519	1055.408691	566.053772	30.724859	898.331726	555.301086	227.773468
-463.920258	236.390991	957.320313	-455.771912	-26.579386	958.106323	-539.220337	249.211670	573.264893	-488.782898	-86.178658	581.679749	-522.121948	286.462646	85.967796	-544.920105	-135.510620	102.405365	-518.212769	334.638062	1438.863281	-441.722626	-76.697502	1455.056030	-422.110199	130.179138	1460.827148	-446.163025	153.799057	1756.894409	-560.374207	428.876465	1165.026855	-478.203430	-205.464737	1198.887085	-451.128845	376.802612	866.693298	-362.916016	-141.857254	895.644287	-438.562469	105.857330	1055.417480	565.995178	30.743032	898.346069	555.250183	227.787445
-464.031219	236.371017	957.325867	-455.868927	-26.582153	958.125793	-539.230835	249.225342	573.273804	-488.911896	-86.147888	581.698120	-522.113831	286.461548	85.969124	-544.850220	-135.510376	102.341370	-518.359192	334.643585	1438.871704	-441.894409	-76.667793	1455.083252	-422.251068	130.197266	1460.833496	-446.309570	153.842361	1756.902954	-560.517639	428.873901	1165.005371	-478.404236	-205.491348	1198.920654	-451.256042	376.831512	866.697937	-363.049652	-141.805145	895.695007	-438.674500	105.852066	1055.431641	565.931030	30.733381	898.336975	555.203369	227.772354
-464.097443	236.416748	957.331299	-455.942261	-26.579210	958.146667	-539.294434	249.316605	573.290344	-489.220917	-86.372795	581.782898	-522.146545	286.451965	85.984146	-545.025696	-135.578796	102.368683	-518.486511	334.678223	1438.875000	-442.040741	-76.655075	1455.108765	-422.396423	130.222885	1460.845215	-446.474213	153.896225	1756.900269	-560.661499	428.888641	1165.003174	-478.561218	-205.506073	1198.950073	-451.393219	376.855377	866.701538	-363.178345	-141.736984	895.746277	-438.756195	105.881058	1055.447388	565.874695	30.708010	898.337158	555.186279	227.760437
-464.197113	236.429291	957.337280	-456.032166	-26.543776	958.156982	-539.339844	249.329422	573.288635	-489.421631	-86.387840	581.831787	-522.144104	286.484833	85.992622	-544.575623	-135.349670	102.197678	-518.623901	334.677582	1438.850830	-442.181671	-76.641342	1455.138550	-422.533203	130.238800	1460.847168	-446.614807	153.950531	1756.898438	-560.781067	428.928284	1164.981812	-478.718323	-205.503098	1198.964233	-451.519104	376.863098	866.710999	-363.308258	-141.704956	895.786682	-438.850830	105.907516	1055.455444	565.833435	30.717348	898.327087	555.156250	227.749542
-464.292786	236.437103	957.309631	-456.148590	-26.544102	958.174133	-539.380127	249.355652	573.273499	-489.298523	-86.008865	581.756531	-522.161682	286.467346	85.977905	-544.372681	-135.326996	102.121185	-518.832703	334.640808	1438.735718	-442.331726	-76.610573	1455.124390	-422.653564	130.266998	1460.847168	-446.753326	153.995453	1756.893188	-560.929138	428.978943	1164.967773	-478.881287	-205.567612	1198.964844	-451.645599	376.857574	866.688599	-363.433105	-141.656281	895.823242	-438.961182	105.926086	1055.451050	565.782898	30.712202	898.307983	555.135986	227.747787
-464.380890	236.439148	957.311707	-456.225250	-26.490595	958.172852	-539.396362	249.359421	573.235779	-489.359375	-85.989441	581.762512	-522.150146	286.498505	85.985245	-544.854553	-135.583176	102.266113	-518.963135	334.669617	1438.707031	-442.455017	-76.572372	1455.138184	-422.781708	130.290894	1460.852051	-446.887054	154.046478	1756.888672	-561.068787	429.015167	1164.951538	-479.024658	-205.564758	1198.984619	-451.785217	376.862946	866.669067	-363.550079	-141.617416	895.848877	-439.046356	105.953651	1055.452026	565.712097	30.685268	898.318481	555.099121	227.728073
-464.436462	236.470032	957.309875	-456.295898	-26.485411	958.191589	-539.476990	249.435074	573.249756	-489.709961	-86.309921	581.860046	-522.178772	286.479431	85.982437	-545.069336	-135.680649	102.304916	-519.044128	334.767059	1438.770386	-442.583252	-76.542503	1455.134277	-422.890045	130.324081	1460.861572	-447.023895	154.081284	1756.889893	-561.193542	429.030151	1164.951904	-479.163147	-205.526764	1199.000366	-451.938049	376.864716	866.652283	-363.683563	-141.602371	895.868591	-439.122437	105.977615	1055.463257	565.686646	30.676338	898.315430	555.081604	227.711258
-464.502716	236.477249	957.313843	-456.374664	-26.442734	958.196655	-539.531006	249.454437	573.265442	-489.819946	-86.350166	581.883362	-522.171326	286.477539	85.983330	-545.107544	-135.698929	102.303467	-519.149536	334.798645	1438.746948	-442.708649	-76.510681	1455.146851	-423.027679	130.348083	1460.859253	-447.155670	154.124527	1756.890015	-561.334167	429.065277	1164.937134	-479.274109	-205.478851	1199.016968	-452.103973	376.863739	866.627380	-363.792542	-141.592682	895.871582	-439.202301	106.001884	1055.469360	565.638306	30.640945	898.307007	555.065796	227.704437
-464.592194	236.455811	957.301819	-456.472229	-26.445450	958.216736	-539.567505	249.450180	573.257568	-489.901611	-86.376297	581.881653	-522.204956	286.490051	85.965195	-545.155151	-135.737305	102.280426	-519.234253	334.853333	1438.764282	-442.812866	-76.473808	1455.135986	-423.131409	130.368423	1460.866211	-447.292175	154.169128	1756.885620	-561.474060	429.111755	1164.944702	-479.429443	-205.254517	1199.000488	-452.269775	376.847076	866.609985	-363.885986	-141.563583	895.890076	-439.299438	106.001045	1055.473999	565.591064	30.652184	898.299500	555.049072	227.691147
-464.652802	236.524719	957.313171	-456.583496	-26.371531	958.183960	-539.635437	249.521332	573.253784	-489.976868	-86.343658	581.907593	-522.208252	286.494965	85.995865	-545.175781	-135.762009	102.277206	-519.348450	334.892700	1438.743042	-442.926178	-76.432571	1455.149048	-423.247284	130.413467	1460.877930	-447.428223	154.215454	1756.891602	-561.610535	429.139343	1164.924683	-479.553619	-205.255890	1199.000732	-452.427063	376.850067	866.599854	-363.988251	-141.576782	895.878845	-439.391724	106.051788	1055.464966	565.563721	30.626829	898.307678	555.012268	227.661392
-464.728088	236.517044	957.294373	-456.652527	-26.381470	958.185181	-539.696350	249.549911	573.257141	-490.082489	-86.330597	581.916321	-522.211853	286.495483	85.998199	-545.157715	-135.743149	102.263031	-519.448181	334.910980	1438.714966	-443.044830	-76.414154	1455.135742	-423.356445	130.461624	1460.893066	-447.561890	154.246796	1756.884521	-561.736633	429.167664	1164.894043	-479.643524	-205.212646	1198.997070	-452.567749	376.832397	866.582947	-364.098114	-141.585022	895.871887	-439.476349	106.050537	1055.458740	565.540344	30.623875	898.302551	555.021484	227.643021
-464.771729	236.532349	957.273926	-456.686829	-26.379711	958.183716	-539.701172	249.551071	573.245056	-490.175598	-86.264458	581.912354	-522.231934	286.492767	85.960808	-545.170166	-135.755402	102.254562	-519.546997	334.979767	1438.712036	-443.152496	-76.368660	1455.140747	-423.467560	130.482925	1460.875000	-447.690399	154.293198	1756.874878	-561.861938	429.179565	1164.881592	-479.742340	-205.146805	1198.988892	-452.733582	376.825378	866.547852	-364.156158	-141.612854	895.861450	-439.528931	106.066406	1055.450684	565.502197	30.606565	898.288391	555.000244	227.641312
-464.859894	236.574097	957.268372	-456.813141	-26.319422	958.158203	-539.745972	249.605637	573.249207	-490.344055	-86.303818	581.908752	-522.206909	286.492920	85.970619	-545.243286	-135.759995	102.241898	-519.631775	335.032410	1438.693115	-443.251678	-76.321129	1455.130249	-423.562256	130.535294	1460.851807	-447.813293	154.330521	1756.862305	-561.985107	429.208832	1164.853760	-479.833221	-205.150131	1198.984009	-452.896149	376.824799	866.493347	-364.244293	-141.655090	895.824829	-439.627991	106.107254	1055.433472	565.484863	30.568638	898.286621	554.997681	227.635056
-464.924713	236.597031	957.256226	-456.892151	-26.323725	958.169067	-539.750793	249.623566	573.240356	-490.462891	-86.245331	581.930786	-522.212463	286.511871	85.938751	-545.211548	-135.789093	102.201729	-519.812683	334.989868	1438.552002	-443.355042	-76.293961	1455.098145	-423.663116	130.552383	1460.853394	-447.939758	154.364517	1756.854248	-562.125427	429.209534	1164.807739	-479.909515	-205.060501	1198.981201	-453.034882	376.810699	866.478638	-364.309113	-141.679810	895.822266	-439.699585	106.123878	1055.432739	565.443848	30.554098	898.281189	554.969543	227.605484
-464.976471	236.632324	957.277527	-456.936646	-26.265915	958.168518	-539.789124	249.612686	573.252625	-490.551849	-86.152664	581.990967	-522.235901	286.508148	85.959885	-545.235107	-135.792465	102.210190	-519.914185	335.048798	1438.551025	-443.468781	-76.243210	1455.096436	-423.778534	130.590393	1460.849121	-448.055573	154.400589	1756.859131	-562.224365	429.227386	1164.793945	-479.988068	-205.054932	1198.966675	-453.190308	376.805573	866.453613	-364.366730	-141.718185	895.798218	-439.756226	106.162735	1055.445068	565.428528	30.547859	898.291687	554.976685	227.585617
-465.038849	236.623474	957.270142	-456.963287	-26.296814	958.179016	-539.817017	249.647675	573.253784	-490.663696	-86.129036	582.023865	-522.229675	286.540527	85.971153	-545.224121	-135.799988	102.196793	-520.008179	335.089142	1438.532227	-443.564819	-76.205986	1455.087158	-423.883942	130.620926	1460.858154	-448.166168	154.447128	1756.858521	-562.333984	429.226837	1164.758545	-480.080505	-205.005234	1198.945068	-453.335266	376.785278	866.439575	-364.438385	-141.722458	895.784241	-439.794983	106.152481	1055.445190	565.382385	30.503664	898.279907	554.979065	227.552795
-465.071136	236.651169	957.289551	-456.988403	-26.254126	958.215393	-539.827576	249.690872	573.250122	-490.762329	-86.081703	582.050598	-522.205078	286.542999	85.999931	-545.215637	-135.785538	102.183372	-520.111816	335.134216	1438.520264	-443.676178	-76.161438	1455.097168	-423.981232	130.675446	1460.869385	-448.276917	154.490601	1756.866089	-562.436523	429.249512	1164.756226	-480.146362	-204.969177	1198.957642	-453.492950	376.767059	866.425720	-364.513123	-141.738312	895.796936	-439.834473	106.194267	1055.475342	565.339294	30.478712	898.287598	554.944275	227.526550
-465.147858	236.710678	957.291443	-457.081146	-26.185701	958.224182	-539.837280	249.688843	573.213440	-490.704956	-85.812866	582.004150	-522.230469	286.542206	85.993431	-545.096313	-135.776703	102.140808	-520.191101	335.176331	1438.515747	-443.786438	-76.151642	1455.108765	-424.084381	130.736389	1460.883301	-448.379517	154.553848	1756.880737	-562.547546	429.276978	1164.738159	-480.216705	-204.858643	1198.977051	-453.649017	376.781006	866.404663	-364.586975	-141.726242	895.794006	-439.923645	106.259415	1055.481689	565.308899	30.462343	898.277466	554.944092	227.515091
-465.212616	236.754028	957.298157	-457.109741	-26.186203	958.219727	-539.860596	249.743622	573.209595	-490.885529	-85.879395	582.039063	-522.227905	286.558350	85.994530	-545.178223	-135.797256	102.137230	-520.283936	335.221802	1438.500366	-443.881683	-76.090012	1455.110596	-424.183289	130.778748	1460.896973	-448.478516	154.593124	1756.881958	-562.647034	429.316833	1164.723145	-480.283081	-204.825562	1198.973022	-453.799774	376.788544	866.396484	-364.646332	-141.726364	895.794006	-439.975037	106.279297	1055.483887	565.266724	30.388308	898.275879	554.941528	227.498779
-465.270294	236.794907	957.314209	-457.162598	-26.128872	958.221558	-539.849243	249.786606	573.231689	-490.896301	-85.782639	582.093933	-522.218018	286.555817	85.980110	-545.146912	-135.802505	102.130203	-520.372925	335.267761	1438.501953	-443.999908	-76.048737	1455.095581	-424.277313	130.827652	1460.900024	-448.573914	154.643280	1756.886475	-562.765137	429.355591	1164.734375	-480.313293	-205.015656	1199.022095	-453.947418	376.797729	866.382019	-364.710480	-141.709412	895.820190	-440.036072	106.323402	1055.494141	565.220947	30.375696	898.260681	554.938232	227.433945
-465.324432	236.823364	957.308411	-457.216339	-26.075562	958.220520	-539.824524	249.762924	573.190186	-491.096863	-85.845345	582.116882	-522.199951	286.540466	85.986687	-545.260315	-135.857773	102.114578	-520.449829	335.294678	1438.497314	-444.073608	-75.988091	1455.114258	-424.353149	130.857040	1460.912720	-448.661224	154.690018	1756.896118	-562.869385	429.387756	1164.731934	-480.411652	-204.975601	1198.995239	-454.085022	376.802765	866.396667	-364.758270	-141.669647	895.848999	-440.091583	106.366127	1055.490967	565.186279	30.300093	898.263672	554.941040	227.394180
-465.371246	236.884094	957.315857	-457.285126	-26.009512	958.219910	-539.857300	249.813187	573.207703	-491.309631	-86.014008	582.176147	-522.224670	286.543121	85.990349	-545.304260	-135.863220	102.127739	-520.535156	335.358246	1438.506348	-444.167206	-75.941483	1455.123657	-424.426483	130.907227	1460.939575	-448.726685	154.727463	1756.904297	-562.971863	429.399902	1164.738037	-480.499664	-205.002213	1199.036011	-454.208527	376.801270	866.401367	-364.804840	-141.610779	895.869629	-440.152161	106.424706	1055.494995	565.150391	30.294058	898.257690	554.940735	227.385651
-465.403870	236.893326	957.337524	-457.307343	-25.980124	958.259705	-539.875427	249.837906	573.214417	-491.401367	-85.984978	582.213013	-522.227600	286.543427	85.992218	-545.336609	-135.871964	102.130592	-520.609802	335.403961	1438.518311	-444.235352	-75.887535	1455.165771	-424.510254	130.942825	1460.954102	-448.811249	154.788147	1756.913086	-563.079956	429.434906	1164.754639	-480.583618	-204.876007	1199.051880	-454.335114	376.770966	866.408203	-364.879608	-141.558075	895.912537	-440.198059	106.451103	1055.529785	565.103699	30.236069	898.262756	554.920288	227.327026
-465.443359	236.965866	957.345093	-457.369904	-25.915257	958.259705	-539.899536	249.860809	573.221252	-491.485382	-85.939949	582.230103	-522.226990	286.544373	86.012817	-545.381958	-135.890106	102.150124	-520.673279	335.453888	1438.495361	-444.322052	-75.842499	1455.179688	-424.584991	131.013962	1460.958862	-448.879425	154.831879	1756.909546	-563.195618	429.460815	1164.746704	-480.646912	-204.846207	1199.063354	-454.436462	376.781281	866.395142	-364.938446	-141.518280	895.959595	-440.254639	106.514931	1055.534790	565.045837	30.186668	898.243286	554.918335	227.312592
-465.509613	237.011780	957.337463	-457.447784	-25.811779	958.247498	-539.904175	249.922531	573.216003	-491.554077	-85.883133	582.239258	-522.218933	286.541962	85.999779	-545.386353	-135.892532	102.140457	-520.719116	335.510712	1438.489014	-444.378571	-75.763634	1455.205322	-424.661774	131.063354	1460.950195	-448.946533	154.875290	1756.905151	-563.301331	429.471588	1164.735962	-480.753510	-204.845291	1199.053467	-454.527496	376.800842	866.386536	-365.000275	-141.441330	895.974548	-440.329865	106.587128	1055.525513	565.030457	30.162973	898.238159	554.906982	227.270554
-465.546814	237.034500	957.321045	-457.463104	-25.785845	958.270325	-539.916077	249.941879	573.203369	-491.625702	-85.813362	582.243958	-522.190857	286.560913	85.963158	-545.305542	-135.863953	102.118301	-520.798950	335.568420	1438.473511	-444.449951	-75.713013	1455.183228	-424.728882	131.135315	1460.941895	-449.013885	154.929718	1756.892822	-563.404724	429.519165	1164.720581	-480.822906	-204.787399	1199.051025	-454.614319	376.783722	866.377136	-365.065430	-141.359436	895.972961	-440.360199	106.627708	1055.529419	564.977234	30.097469	898.238647	554.887268	227.241699
-465.579102	237.100525	957.330200	-457.504333	-25.727854	958.270020	-539.946838	249.999451	573.219299	-491.691681	-85.773605	582.267273	-522.195923	286.561401	85.967339	-545.330566	-135.850098	102.112831	-520.850403	335.643494	1438.476196	-444.494232	-75.645927	1455.190308	-424.777649	131.189026	1460.945435	-449.085175	154.990158	1756.892334	-563.485474	429.549164	1164.702881	-480.877594	-204.696182	1199.073120	-454.676910	376.810730	866.367554	-365.130371	-141.297272	895.995056	-440.403656	106.685234	1055.535400	564.926453	30.012007	898.221130	554.875244	227.162216
-465.627899	237.144119	957.319885	-457.576721	-25.667244	958.268188	-539.966431	250.011139	573.221436	-491.801453	-85.722176	582.241577	-522.224915	286.584015	85.970474	-545.385132	-135.879028	102.108475	-520.900513	335.681061	1438.456665	-444.547607	-75.602036	1455.213257	-424.833588	131.258743	1460.924316	-449.137573	155.039612	1756.890137	-563.576172	429.610260	1164.694458	-480.911926	-204.633713	1199.081909	-454.750153	376.825836	866.358215	-365.192749	-141.226349	896.021057	-440.464447	106.738663	1055.529297	564.898315	29.992868	898.205933	554.890198	227.114883
-465.678680	237.177322	957.305786	-457.659271	-25.594622	958.236328	-539.995789	250.051941	573.230408	-491.915039	-85.683525	582.248291	-522.212952	286.593140	85.973633	-545.328186	-135.839783	102.086922	-520.947998	335.751068	1438.467773	-444.595581	-75.532829	1455.197510	-424.891632	131.310501	1460.933228	-449.192932	155.103607	1756.896240	-563.647949	429.648834	1164.682251	-480.991913	-204.541931	1199.052124	-454.807953	376.831207	866.344482	-365.270508	-141.160812	895.995605	-440.521515	106.782829	1055.504395	564.852356	29.939451	898.215759	554.867615	227.083649
-465.707367	237.239471	957.315796	-457.707489	-25.533047	958.224976	-540.010681	250.018448	573.211670	-492.004608	-85.589577	582.232361	-522.200439	286.595337	85.965332	-544.784363	-135.547379	101.870735	-521.011902	335.812622	1438.440063	-444.608795	-75.471985	1455.195679	-424.947357	131.373856	1460.934448	-449.250305	155.176422	1756.888428	-563.713440	429.719604	1164.682983	-481.024567	-204.485504	1199.053467	-454.871155	376.864838	866.328430	-365.325592	-141.112625	895.982483	-440.561066	106.835152	1055.504028	564.798157	29.879242	898.207092	554.842468	227.025024
-465.760986	237.295883	957.322021	-457.762878	-25.478508	958.229675	-540.023560	250.038101	573.205933	-492.120148	-85.529739	582.238464	-522.177002	286.592224	85.967392	-545.349854	-135.835541	102.036736	-521.079407	335.874268	1438.416504	-444.655945	-75.396370	1455.197998	-424.991364	131.426666	1460.902588	-449.285461	155.251968	1756.881836	-563.791687	429.765778	1164.662964	-481.045654	-204.382355	1199.044678	-454.919800	376.893616	866.297791	-365.370789	-141.026245	895.961243	-440.612305	106.890007	1055.508789	564.767578	29.823641	898.205994	554.836365	226.952698
-465.809967	237.276566	957.289124	-457.763153	-25.472307	958.255188	-540.052551	250.081863	573.193237	-492.177277	-85.425720	582.277710	-522.163025	286.588928	85.952423	-544.707214	-135.528351	101.843864	-521.124329	335.944275	1438.395508	-444.713776	-75.329872	1455.172607	-425.020935	131.514923	1460.898804	-449.321899	155.335831	1756.863892	-563.825317	429.816620	1164.636353	-481.128571	-204.091843	1199.018311	-454.954071	376.973328	866.284485	-365.417633	-140.957260	895.926697	-440.636200	106.909225	1055.504639	564.742920	29.766272	898.200378	554.855347	226.908676
-465.840820	237.340363	957.291809	-457.806641	-25.418997	958.247986	-540.158203	250.190002	573.200745	-492.296906	-85.393616	582.303833	-522.218567	286.606964	85.947617	-544.727661	-135.536194	101.869072	-521.156250	336.007477	1438.396362	-444.745880	-75.252403	1455.187134	-425.070709	131.565567	1460.895508	-449.342773	155.426559	1756.857910	-563.861206	429.873230	1164.623535	-481.191650	-204.064713	1198.982422	-454.999146	377.030060	866.258667	-365.460022	-140.904480	895.915833	-440.673950	106.963005	1055.502563	564.683289	29.685217	898.203674	554.843262	226.852768
-465.878235	237.399734	957.308899	-457.858215	-25.399410	958.261108	-540.153870	250.195450	573.200195	-492.378204	-85.371223	582.333801	-522.214478	286.614044	85.965958	-544.731262	-135.531693	101.855011	-521.218445	336.066589	1438.387695	-444.770905	-75.199692	1455.186768	-425.111603	131.632492	1460.888306	-449.373291	155.514450	1756.862915	-563.897949	429.943451	1164.627930	-481.215851	-203.974625	1198.983521	-455.018494	377.096893	866.266052	-365.520691	-140.870560	895.911438	-440.714478	106.999825	1055.516846	564.655396	29.657898	898.216125	554.816589	226.799271
-465.923828	237.437439	957.323853	-457.930695	-25.329268	958.274170	-540.197815	250.254822	573.212891	-492.476715	-85.314857	582.326721	-522.219971	286.616058	85.986084	-545.297607	-135.815674	102.019371	-521.266357	336.117737	1438.392090	-444.816864	-75.124512	1455.182617	-425.144897	131.696564	1460.901978	-449.393005	155.603882	1756.855713	-563.912903	429.999207	1164.623169	-481.255890	-203.932327	1198.967285	-455.047943	377.160095	866.254944	-365.576080	-140.797836	895.887756	-440.774170	107.051010	1055.531128	564.635925	29.606331	898.191711	554.810059	226.767120
-465.979004	237.508011	957.326233	-458.016754	-25.216309	958.269287	-540.216064	250.266724	573.202759	-492.525604	-85.259087	582.306335	-522.225952	286.613159	85.979950	-545.276611	-135.833420	102.011536	-521.308838	336.188080	1438.396851	-444.846619	-75.065094	1455.172974	-425.164948	131.755630	1460.913696	-449.414673	155.702698	1756.848633	-563.931152	430.064667	1164.626709	-481.293243	-203.857727	1198.992554	-455.086548	377.237732	866.245972	-365.642731	-140.742935	895.866333	-440.843201	107.137772	1055.529541	564.576660	29.559185	898.193115	554.766235	226.728317
-465.995209	237.589752	957.355408	-458.045929	-25.152279	958.262878	-540.215149	250.253983	573.212402	-492.597992	-85.235764	582.316711	-522.210205	286.609924	85.960396	-545.295898	-135.839767	101.997223	-521.318176	336.258698	1438.389160	-444.848999	-75.013062	1455.176392	-425.171722	131.826309	1460.909058	-449.407227	155.799652	1756.827637	-563.953064	430.107025	1164.619873	-481.329041	-203.797409	1198.996948	-455.119385	377.329193	866.228271	-365.664886	-140.665268	895.851501	-440.865723	107.196320	1055.541016	564.533508	29.500402	898.197571	554.721924	226.662720
-466.034210	237.643875	957.327881	-458.101196	-25.109648	958.256897	-540.267578	250.324402	573.234070	-492.645447	-85.193413	582.313904	-522.228943	286.652618	85.990616	-544.698120	-135.545059	101.800392	-521.348511	336.307434	1438.367798	-444.866302	-74.958168	1455.175659	-425.186066	131.885406	1460.896729	-449.396820	155.898315	1756.822510	-563.952820	430.198242	1164.635132	-481.359680	-203.755341	1198.970459	-455.132874	377.400757	866.213928	-365.722260	-140.600540	895.837280	-440.902557	107.251656	1055.521973	564.472656	29.458326	898.201660	554.663818	226.602814
-466.065308	237.693909	957.329895	-458.155701	-25.053326	958.252319	-540.284851	250.359802	573.225891	-492.713654	-85.174812	582.346436	-522.236145	286.649567	85.968636	-544.684570	-135.504105	101.813545	-521.338806	336.378235	1438.371948	-444.854645	-74.895882	1455.190308	-425.177551	131.946655	1460.915283	-449.372131	155.994247	1756.808716	-563.948486	430.259186	1164.620361	-481.366638	-203.652435	1199.003540	-455.147064	377.508270	866.218018	-365.766815	-140.530411	895.836426	-440.937561	107.300766	1055.519043	564.434143	29.415970	898.195374	554.597839	226.553299
-466.059753	237.764603	957.326538	-458.176392	-24.999378	958.290222	-540.281738	250.347107	573.208252	-492.731537	-85.123352	582.337463	-522.216614	286.650024	85.961754	-544.682678	-135.517563	101.817261	-521.344788	336.439484	1438.372314	-444.857269	-74.829857	1455.187134	-425.176666	132.011642	1460.923706	-449.349487	156.093109	1756.794434	-563.955017	430.335175	1164.633179	-481.410889	-203.598053	1199.024048	-455.155853	377.606476	866.216492	-365.807709	-140.429825	895.836182	-440.961487	107.375778	1055.539673	564.361450	29.343588	898.210266	554.503113	226.517731
-466.117584	237.828659	957.347229	-458.248871	-24.933668	958.296753	-540.347412	250.416443	573.214478	-492.818695	-85.134468	582.358459	-522.252380	286.654236	85.966217	-544.692444	-135.521454	101.818832	-521.265991	336.595062	1438.514038	-444.882843	-74.776093	1455.185791	-425.189301	132.072281	1460.946655	-449.331116	156.179581	1756.789795	-563.947266	430.385071	1164.659424	-481.405792	-203.479584	1199.074951	-455.189362	377.695465	866.229858	-365.888702	-140.367844	895.868530	-441.025177	107.434265	1055.553101	564.302246	29.305693	898.213501	554.425171	226.461563
-466.131378	237.878159	957.356689	-458.327789	-24.868929	958.312622	-540.338806	250.396912	573.222900	-492.873413	-85.112328	582.337097	-522.231445	286.638733	85.973846	-544.712158	-135.508926	101.821533	-521.265015	336.646790	1438.526001	-444.907471	-74.699615	1455.202637	-425.186523	132.130402	1460.936401	-449.304077	156.271210	1756.782227	-563.941467	430.462189	1164.642212	-481.462616	-203.481949	1199.074829	-455.185394	377.769867	866.237793	-365.947205	-140.301437	895.883789	-441.075043	107.488495	1055.566528	564.242554	29.267313	898.232849	554.332886	226.374069
-466.159576	237.954193	957.361633	-458.401733	-24.798346	958.317627	-540.370178	250.408783	573.233093	-492.844635	-85.005463	582.377319	-522.247314	286.636475	85.968681	-544.646729	-135.503983	101.798363	-521.261108	336.721313	1438.511963	-444.904968	-74.639633	1455.200439	-425.173645	132.214645	1460.926880	-449.257782	156.350174	1756.765747	-563.943542	430.542633	1164.671753	-481.479126	-203.396545	1199.094727	-455.168427	377.871857	866.250000	-365.989349	-140.244781	895.885986	-441.120605	107.558258	1055.570313	564.175354	29.257174	898.228638	554.226990	226.347260
-466.179230	238.056244	957.344971	-458.455872	-24.779024	958.289734	-540.435364	250.473938	573.235291	-492.973602	-85.036079	582.327148	-522.244873	286.652771	85.970535	-544.682312	-135.498123	101.799767	-521.236023	336.777832	1438.507446	-444.900787	-74.585243	1455.195435	-425.173126	132.284286	1460.915894	-449.203918	156.435181	1756.741089	-563.921875	430.626221	1164.654297	-481.488068	-203.314484	1199.100830	-455.171906	377.977417	866.242432	-366.035736	-140.184570	895.879150	-441.136505	107.612282	1055.543579	564.084229	29.175049	898.242798	554.084412	226.304291
-466.185699	238.070587	957.331665	-458.494690	-24.749662	958.280334	-540.475403	250.519287	573.235046	-493.047424	-85.010460	582.358643	-522.250488	286.670013	85.988365	-544.691772	-135.493500	101.782074	-521.211731	336.851013	1438.500977	-444.918976	-74.509727	1455.162354	-425.157257	132.340714	1460.892944	-449.139648	156.528519	1756.698975	-563.893555	430.727783	1164.634888	-481.500458	-203.327225	1199.101196	-455.166260	378.071289	866.235962	-366.088531	-140.119934	895.869263	-441.152374	107.633240	1055.530762	563.971252	29.140636	898.230347	553.951477	226.241852
-466.228271	238.103287	957.303467	-458.527405	-24.756344	958.289856	-540.518127	250.536133	573.235474	-493.117828	-84.935669	582.351685	-522.236633	286.668549	85.990150	-544.680115	-135.495926	101.775604	-521.188965	336.923462	1438.484985	-444.938324	-74.440399	1455.152954	-425.138336	132.401871	1460.874756	-449.077667	156.629150	1756.667480	-563.872559	430.823608	1164.612183	-481.510345	-203.253128	1199.090332	-455.167908	378.211548	866.205383	-366.123383	-140.079498	895.849243	-441.184631	107.661072	1055.520142	563.900391	29.115160	898.237915	553.816956	226.181046
-466.234772	238.160904	957.304321	-458.576477	-24.692905	958.294678	-540.552368	250.566437	573.234680	-493.206635	-84.837326	582.392334	-522.255371	286.660675	85.941772	-544.634094	-135.482040	101.748589	-521.178101	336.984467	1438.464355	-444.932404	-74.369949	1455.156616	-425.120544	132.475586	1460.876343	-449.012085	156.721863	1756.647583	-563.850281	430.901855	1164.606201	-481.524261	-203.187027	1199.115723	-455.143707	378.270416	866.206543	-366.175232	-140.038834	895.855652	-441.207520	107.719788	1055.521851	563.786499	29.083620	898.251404	553.651184	226.132324
-466.234680	238.252151	957.323547	-458.617462	-24.662611	958.305481	-540.599670	250.607391	573.244080	-493.336884	-84.808594	582.420898	-522.269226	286.665039	85.938179	-545.254944	-135.762009	101.916931	-521.240479	336.950195	1438.328003	-444.934937	-74.306908	1455.165894	-425.112823	132.537979	1460.895142	-448.939606	156.823776	1756.632080	-563.827820	431.037079	1164.587769	-481.570282	-203.145508	1199.137329	-455.146545	378.380066	866.208435	-366.239990	-139.996506	895.857300	-441.229431	107.773865	1055.537231	563.679688	29.056370	898.261292	553.492920	226.077515
-466.243683	238.242371	957.314392	-458.646240	-24.620544	958.340393	-540.595459	250.559662	573.261902	-493.404022	-84.745018	582.463684	-522.240173	286.667755	85.979927	-545.272034	-135.779312	101.942078	-521.108826	337.093292	1438.453979	-444.940186	-74.225204	1455.165039	-425.074890	132.591660	1460.903564	-448.852386	156.918839	1756.617798	-563.792297	431.076050	1164.612671	-481.583618	-203.073837	1199.143066	-455.144714	378.488892	866.192871	-366.278717	-139.964279	895.854065	-441.253418	107.804855	1055.551147	563.592407	29.026291	898.269836	553.353577	226.006042
-466.243896	238.331879	957.335083	-458.713959	-24.589645	958.325989	-540.607544	250.548431	573.267029	-493.502228	-84.741852	582.418640	-522.232117	286.667236	85.980034	-544.712219	-135.472427	101.735641	-521.161682	337.089203	1438.330811	-444.942139	-74.170555	1455.181396	-425.036591	132.654358	1460.907837	-448.757843	157.009811	1756.593872	-563.752258	431.174072	1164.619263	-481.633209	-203.071075	1199.135010	-455.118317	378.571869	866.204224	-366.320160	-139.933914	895.853333	-441.283539	107.846451	1055.553589	563.472778	28.974745	898.254272	553.204285	225.911255
-466.253326	238.351456	957.321594	-458.740570	-24.585491	958.324463	-540.648865	250.633408	573.265381	-493.529083	-84.720238	582.428223	-522.247925	286.668518	85.986000	-544.670837	-135.456680	101.717438	-521.026855	337.205688	1438.431519	-444.945160	-74.112801	1455.153564	-425.000244	132.706894	1460.909546	-448.672211	157.111053	1756.568604	-563.708252	431.232941	1164.608643	-481.634308	-203.002823	1199.167358	-455.143127	378.663666	866.171753	-366.360046	-139.913879	895.839478	-441.297394	107.861435	1055.545166	563.352722	28.927500	898.255249	553.029175	225.871567
-466.254028	238.415482	957.327209	-458.778931	-24.526451	958.316650	-540.663513	250.662720	573.270203	-493.589874	-84.728996	582.435120	-522.279602	286.702576	85.942726	-544.673767	-135.465759	101.699165	-520.988953	337.264404	1438.397583	-444.923065	-74.060799	1455.165283	-424.955658	132.762299	1460.900879	-448.563416	157.217575	1756.523560	-563.658142	431.298248	1164.588745	-481.658691	-202.927475	1199.169922	-455.121429	378.768890	866.140930	-366.407288	-139.897873	895.824402	-441.312744	107.915031	1055.543335	563.236267	28.897625	898.231750	552.866394	225.796478
-466.284454	238.436966	957.317383	-458.834839	-24.529211	958.331482	-540.672729	250.720764	573.250854	-493.624725	-84.685066	582.451599	-522.292847	286.704163	85.946503	-544.697632	-135.485168	101.705750	-521.013855	337.238373	1438.265503	-444.917145	-73.988884	1455.161499	-424.902924	132.802200	1460.895630	-448.471649	157.325211	1756.496826	-563.631287	431.380585	1164.576294	-481.709442	-202.894943	1199.164795	-455.105621	378.842621	866.105957	-366.448456	-139.886566	895.812500	-441.357513	107.931374	1055.546021	563.191956	28.719881	898.239136	552.914673	225.264847
-466.270172	238.506134	957.316406	-458.882294	-24.460707	958.335876	-540.656799	250.721558	573.260254	-493.655273	-84.677086	582.456909	-522.289551	286.704865	85.978073	-544.662048	-135.463165	101.701088	-520.871521	337.365723	1438.371216	-444.898010	-73.937469	1455.173584	-424.851410	132.868729	1460.913086	-448.368469	157.418777	1756.472656	-563.557678	431.435669	1164.585205	-481.736847	-202.812057	1199.188477	-455.104279	378.933014	866.108154	-366.516296	-139.851379	895.837097	-441.368713	107.997375	1055.546631	563.065979	28.674889	898.235779	552.750305	225.226074
-466.281738	238.518051	957.324951	-458.933319	-24.452887	958.351624	-540.629883	250.734161	573.263550	-493.698914	-84.660118	582.477844	-522.251953	286.700867	85.954521	-544.654602	-135.470154	101.723213	-520.798340	337.417664	1438.375366	-444.874664	-73.874878	1455.179321	-424.774323	132.917786	1460.925171	-448.277649	157.511841	1756.452271	-563.509277	431.481354	1164.618652	-481.792389	-202.761490	1199.209106	-455.105347	379.004852	866.103088	-366.585388	-139.836853	895.830688	-441.404327	108.006599	1055.559692	562.885254	28.748070	898.249817	552.414001	225.667206
-466.284241	238.596573	957.341125	-458.993195	-24.374767	958.352600	-540.646790	250.755554	573.276611	-493.716339	-84.604050	582.438599	-522.274780	286.708008	85.980446	-544.615234	-135.463226	101.737350	-520.736816	337.479645	1438.359009	-444.858978	-73.820969	1455.171875	-424.716400	132.976074	1460.921143	-448.165771	157.625153	1756.418579	-563.445496	431.551819	1164.600708	-481.829590	-202.749634	1199.215698	-455.117615	379.091675	866.075012	-366.657837	-139.810913	895.820984	-441.439972	108.074516	1055.569336	562.726807	28.701662	898.248169	552.260742	225.652939
-466.255798	238.637711	957.341858	-458.984619	-24.362518	958.345032	-540.619934	250.799072	573.280151	-493.753265	-84.579849	582.427490	-522.256592	286.706879	86.004578	-545.177063	-135.742447	101.897964	-520.730896	337.457825	1438.229126	-444.836731	-73.775169	1455.166626	-424.664642	133.006912	1460.907227	-448.044312	157.727142	1756.376099	-563.395264	431.640869	1164.578491	-481.785309	-202.862991	1199.265381	-455.099396	379.134979	866.047485	-366.731873	-139.764709	895.841736	-441.430298	108.096199	1055.567871	562.590149	28.651754	898.212708	552.116455	225.599091
-466.265015	238.648209	957.307312	-458.997650	-24.392979	958.351135	-540.623596	250.852905	573.287842	-493.820984	-84.567482	582.425537	-522.258545	286.711212	85.964256	-544.571899	-135.438171	101.716743	-520.564270	337.608002	1438.317017	-444.796417	-73.729004	1455.174561	-424.593018	133.061142	1460.891724	-447.919800	157.817017	1756.322510	-563.317383	431.668793	1164.574585	-481.801605	-202.810333	1199.285400	-455.120972	379.188843	865.997986	-366.809906	-139.751663	895.823120	-441.438324	108.100929	1055.552856	562.500916	28.661051	898.233459	551.969299	225.576645
-466.280243	238.723480	957.312134	-459.089661	-24.345247	958.325256	-540.654419	250.955078	573.294067	-493.874054	-84.523430	582.437134	-522.307495	286.729340	85.961777	-545.192261	-135.756424	101.884361	-520.495117	337.657104	1438.304077	-444.783875	-73.692490	1455.185669	-424.525452	133.106476	1460.853394	-447.790466	157.921295	1756.271729	-563.246704	431.750183	1164.543091	-481.853119	-202.738739	1199.281860	-455.133331	379.247162	865.947083	-366.897491	-139.742355	895.809814	-441.484711	108.144951	1055.540894	562.357178	28.619432	898.221069	551.832214	225.562592
-466.261627	238.796509	957.308167	-459.137604	-24.270840	958.322693	-540.650879	250.979111	573.320862	-493.901642	-84.452278	582.435242	-522.308228	286.729584	85.964363	-545.182922	-135.749405	101.854233	-520.393433	337.723785	1438.284424	-444.762054	-73.639595	1455.182495	-424.467346	133.153152	1460.832031	-447.644104	158.020599	1756.236938	-563.172119	431.806610	1164.547363	-481.915771	-202.686554	1199.296387	-455.137817	379.298096	865.900513	-367.009277	-139.709106	895.789734	-441.498291	108.213837	1055.537476	562.370483	28.494572	898.184387	551.955688	225.030640
-466.278503	238.836258	957.303406	-459.235138	-24.243690	958.310730	-540.657471	250.965591	573.287537	-493.978882	-84.466461	582.428955	-522.319092	286.730988	85.962654	-544.628723	-135.452454	101.698341	-520.378479	337.716583	1438.158081	-444.745789	-73.596634	1455.165405	-424.428925	133.203522	1460.800049	-447.498474	158.119034	1756.187256	-563.105774	431.883209	1164.530273	-481.952728	-202.667114	1199.324585	-455.163635	379.301727	865.854309	-367.113525	-139.691589	895.768433	-441.542084	108.238426	1055.526245	562.245483	28.479748	898.196960	551.812439	224.969162
-466.277557	238.824051	957.269165	-459.243866	-24.251925	958.308228	-540.632202	250.899826	573.286438	-493.995422	-84.468910	582.443359	-522.286865	286.714325	85.966736	-545.205078	-135.737503	101.857330	-520.186523	337.848297	1438.288086	-444.711395	-73.556831	1455.157837	-424.369568	133.241623	1460.779053	-447.347595	158.208969	1756.139404	-563.006775	431.917816	1164.515991	-481.991821	-202.678696	1199.324463	-455.167755	379.306061	865.811584	-367.214417	-139.682770	895.763245	-441.539307	108.239403	1055.506348	562.118286	28.480507	898.184143	551.712585	224.952393
-466.232086	238.829819	957.261047	-459.215576	-24.256599	958.299622	-540.652649	250.962479	573.316284	-494.024170	-84.436378	582.429565	-522.298462	286.714203	85.952789	-545.190613	-135.740128	101.848366	-520.085022	337.899872	1438.277954	-444.702332	-73.519730	1455.181396	-424.321655	133.276047	1460.778076	-447.192688	158.281754	1756.079834	-562.929871	432.001648	1164.530396	-481.990753	-202.588837	1199.358521	-455.189514	379.315979	865.772339	-367.301331	-139.692688	895.755920	-441.499939	108.238426	1055.497437	562.029663	28.489805	898.190674	551.622131	224.891876
-466.170837	238.846222	957.272766	-459.178986	-24.279669	958.345154	-540.614807	250.939621	573.290588	-494.018311	-84.370018	582.436340	-522.260986	286.723480	85.962204	-545.182556	-135.722549	101.829536	-519.978333	337.967499	1438.268677	-444.671448	-73.477844	1455.196899	-424.243896	133.322205	1460.765869	-447.038147	158.362518	1756.028320	-562.837891	432.052734	1164.526123	-482.030792	-202.565704	1199.360229	-455.203430	379.333008	865.747375	-367.383636	-139.667480	895.763672	-441.457031	108.245354	1055.527344	561.930603	28.493801	898.200195	551.523743	224.883255
-466.159180	238.862289	957.272888	-459.188416	-24.270802	958.342407	-540.638733	251.027298	573.326050	-494.002686	-84.348984	582.429382	-522.298889	286.731384	85.964005	-545.143799	-135.712143	101.822655	-519.889465	338.040680	1438.293335	-444.648621	-73.433334	1455.228149	-424.185242	133.363525	1460.776855	-446.875671	158.439972	1755.983154	-562.751526	432.128601	1164.527344	-482.092072	-202.596268	1199.400391	-455.234619	379.343445	865.738098	-367.505981	-139.663330	895.775940	-441.462372	108.254860	1055.527466	561.843872	28.482000	898.197510	551.443481	224.868118
-466.151245	238.959808	957.280212	-459.273865	-24.172855	958.310791	-540.662476	251.088196	573.325684	-494.007416	-84.311638	582.417603	-522.316101	286.725067	85.947617	-545.098511	-135.683472	101.818260	-519.797913	338.088440	1438.309814	-444.631927	-73.414612	1455.272339	-424.105652	133.415375	1460.818848	-446.716766	158.513657	1755.942139	-562.676697	432.222321	1164.571289	-482.177795	-202.611572	1199.451172	-455.295776	379.348602	865.738525	-367.600311	-139.668213	895.803650	-441.491241	108.330856	1055.513306	561.765869	28.534590	898.202026	551.342163	224.881439
-466.122833	238.984909	957.297241	-459.301270	-24.114866	958.317749	-540.665222	251.079529	573.330139	-494.073883	-84.311852	582.441650	-522.336548	286.717072	85.946510	-545.152710	-135.702057	101.823700	-519.681946	338.143402	1438.366211	-444.630402	-73.378136	1455.332397	-424.037903	133.455002	1460.828491	-446.568390	158.585526	1755.901855	-562.604065	432.304504	1164.618164	-482.221954	-202.580139	1199.538086	-455.332733	379.304352	865.765259	-367.719788	-139.672424	895.855347	-441.497131	108.364113	1055.526733	561.675842	28.532553	898.222168	551.254883	224.818634
-466.121185	239.011261	957.304810	-459.390991	-24.085926	958.307800	-540.640808	251.103348	573.321838	-494.092224	-84.346191	582.427429	-522.300842	286.726318	85.956139	-545.113708	-135.709122	101.811539	-519.555542	338.210052	1438.440308	-444.589508	-73.333916	1455.374146	-423.976959	133.468857	1460.840210	-446.402771	158.633987	1755.874268	-562.533386	432.369690	1164.669434	-482.330902	-202.392838	1199.570679	-455.375793	379.289337	865.787292	-367.825348	-139.705032	895.867798	-441.524323	108.378319	1055.522095	561.573547	28.538822	898.231445	551.156738	224.807205
-466.126495	238.992874	957.281006	-459.389221	-24.104033	958.304382	-540.604431	251.045532	573.318359	-494.096893	-84.355156	582.426147	-522.288147	286.725433	85.952118	-545.109070	-135.693008	101.801529	-519.417786	338.242035	1438.479248	-444.555115	-73.303085	1455.439209	-423.900055	133.496658	1460.863892	-446.229614	158.694855	1755.845215	-562.439941	432.437042	1164.738281	-482.290710	-202.514557	1199.688599	-455.410828	379.276978	865.817383	-367.927094	-139.716003	895.929504	-441.507965	108.368652	1055.504517	561.473328	28.556097	898.223572	551.051025	224.796341
-466.049652	238.996124	957.271606	-459.336304	-24.119652	958.330078	-540.594727	251.103073	573.346558	-494.122162	-84.353592	582.438416	-522.307800	286.715485	85.984200	-545.120911	-135.699799	101.827309	-519.278442	338.273651	1438.521606	-444.527344	-73.263687	1455.517944	-423.830292	133.527649	1460.865845	-446.051575	158.751923	1755.827393	-562.344604	432.498627	1164.795044	-482.349091	-202.600540	1199.764404	-455.396790	379.242279	865.852356	-367.991211	-139.739609	895.975769	-441.447327	108.373405	1055.513428	561.335815	28.538162	898.234985	550.922119	224.785233
-465.987549	239.036880	957.294006	-459.316010	-24.125931	958.334534	-540.588440	251.135941	573.360779	-494.143219	-84.350792	582.454285	-522.321716	286.733948	85.984215	-545.080688	-135.691010	101.814735	-519.146057	338.325684	1438.540527	-444.474548	-73.210289	1455.579712	-423.768616	133.549057	1460.889771	-445.878723	158.800400	1755.797485	-562.248047	432.611267	1164.836182	-482.345032	-202.558136	1199.864380	-455.429352	379.238953	865.898560	-368.051971	-139.757645	896.072815	-441.404358	108.380463	1055.526611	561.236511	28.549309	898.278564	550.800415	224.761688
-465.973816	239.101822	957.302795	-459.337891	-24.107761	958.347473	-540.539368	251.149994	573.347961	-494.166534	-84.310295	582.435486	-522.322266	286.730225	85.980125	-545.110413	-135.691086	101.804352	-519.035034	338.361115	1438.568604	-444.449951	-73.177132	1455.656006	-423.705688	133.578430	1460.920532	-445.714722	158.850037	1755.790161	-562.168701	432.726990	1164.883545	-482.388733	-202.570313	1199.947510	-455.427765	379.225616	865.940308	-368.111938	-139.835770	896.126709	-441.405273	108.420609	1055.536743	561.045227	28.670294	898.313477	550.470703	225.228912
-465.932495	239.117691	957.327881	-459.365021	-24.090954	958.368408	-540.502686	251.153183	573.345337	-494.135925	-84.230286	582.472656	-522.324036	286.730164	85.980598	-545.029297	-135.664459	101.804123	-518.944824	338.398865	1438.604248	-444.411804	-73.157967	1455.733032	-423.661285	133.614838	1460.922729	-445.529205	158.905807	1755.750244	-562.076782	432.831543	1164.921387	-482.418793	-202.625397	1200.056519	-455.431702	379.217926	865.959900	-368.179596	-139.870422	896.206604	-441.399078	108.429871	1055.560059	560.934570	28.663727	898.309326	550.370728	225.193008
-465.873260	239.144958	957.341492	-459.332550	-24.126842	958.428650	-540.482666	251.162613	573.354370	-494.149597	-84.207726	582.501648	-522.293701	286.741089	85.978333	-545.013428	-135.654816	101.812622	-518.857300	338.452423	1438.611938	-444.405823	-73.110321	1455.782471	-423.615906	133.617706	1460.939453	-445.408905	158.931808	1755.750854	-561.994080	432.962860	1164.944824	-482.432892	-202.674362	1200.140381	-455.443024	379.211456	865.953674	-368.211761	-139.922394	896.289917	-441.367218	108.440155	1055.599854	560.829041	28.656599	898.354858	550.235962	225.178314
-465.830872	239.160843	957.327881	-459.347015	-24.116020	958.434204	-540.453369	251.183670	573.372437	-494.192078	-84.206467	582.489807	-522.313293	286.753845	85.979469	-545.010437	-135.652405	101.817841	-518.731384	338.485779	1438.604126	-444.387787	-73.089958	1455.819458	-423.559235	133.644180	1460.950439	-445.249451	158.969452	1755.723389	-561.882141	433.040985	1164.967773	-482.399933	-202.757263	1200.237915	-455.398560	379.194702	865.959595	-368.246155	-140.009613	896.333557	-441.346466	108.456154	1055.594360	560.745667	28.654396	898.369324	550.167847	225.174393
-465.781097	239.185318	957.331421	-459.369904	-24.085556	958.396973	-540.371155	251.178741	573.370300	-494.198242	-84.205528	582.480286	-522.244507	286.749725	86.005898	-545.000061	-135.661942	101.802643	-518.715637	338.424591	1438.474487	-444.348175	-73.060509	1455.845581	-423.509949	133.652283	1460.921387	-445.091217	159.003784	1755.692017	-561.773865	433.165405	1164.963501	-482.389282	-202.799210	1200.284912	-455.377075	379.181335	865.945435	-368.257355	-140.116776	896.357422	-441.312653	108.463142	1055.573242	560.649841	28.680845	898.401428	550.088745	225.114197
-465.717834	239.212875	957.318848	-459.385468	-24.057661	958.352356	-540.330750	251.149506	573.372192	-494.182800	-84.182564	582.441101	-522.252136	286.734406	85.989594	-544.999268	-135.668503	101.776680	-518.619324	338.477356	1438.468140	-444.312042	-73.046585	1455.860718	-423.467957	133.681473	1460.914795	-444.935547	159.058563	1755.650879	-561.671753	433.250671	1164.953735	-482.344543	-202.807922	1200.315430	-455.327362	379.219025	865.926697	-368.235199	-140.212234	896.396179	-441.274353	108.472946	1055.541626	560.638489	28.708805	898.393372	550.080627	225.131561
-465.678680	239.223816	957.314941	-459.385010	-24.048027	958.354309	-540.303162	251.157120	573.362122	-494.220520	-84.190987	582.423523	-522.264648	286.735382	85.989510	-545.047363	-135.656525	101.756142	-518.513794	338.489746	1438.436768	-444.281982	-73.011177	1455.871704	-423.425690	133.701187	1460.891357	-444.790070	159.114853	1755.612793	-561.561401	433.339966	1164.922852	-482.317535	-202.882034	1200.372925	-455.260498	379.251160	865.904480	-368.221466	-140.299286	896.425232	-441.249207	108.482391	1055.539551	560.562439	28.771461	898.387695	550.041809	225.163071
-465.584351	239.260010	957.299622	-459.355957	-24.032553	958.346619	-540.249268	251.133667	573.363037	-494.202209	-84.160645	582.415894	-522.243103	286.729706	85.994064	-545.020508	-135.652008	101.760910	-518.429932	338.551880	1438.416138	-444.252838	-72.974083	1455.899170	-423.394318	133.706390	1460.859497	-444.649475	159.168793	1755.566284	-561.459961	433.384674	1164.905884	-482.301300	-202.941879	1200.424927	-455.161743	379.300842	865.886719	-368.192413	-140.413651	896.463074	-441.195892	108.505524	1055.529907	560.533508	28.880089	898.339294	550.105103	225.183258
-465.503815	239.241165	957.292664	-459.290527	-24.045103	958.379944	-540.186035	251.132721	573.361450	-494.166443	-84.155922	582.449097	-522.241577	286.732697	85.989578	-544.993713	-135.640594	101.762390	-518.313049	338.585419	1438.400757	-444.235809	-72.958649	1455.919189	-423.358154	133.738007	1460.846802	-444.520935	159.219543	1755.528076	-561.357300	433.433502	1164.899048	-482.280914	-202.986221	1200.461548	-455.050690	379.364105	865.891663	-368.143005	-140.531204	896.521606	-441.133575	108.503334	1055.545288	560.599670	28.987976	898.308899	550.234924	225.265015
-465.434235	239.197433	957.287292	-459.227570	-24.107376	958.421570	-540.154358	251.102676	573.344788	-494.144348	-84.115120	582.469604	-522.221130	286.731049	85.998421	-544.908386	-135.623642	101.777405	-518.135010	338.716827	1438.546509	-444.207031	-72.933998	1455.942749	-423.322113	133.761826	1460.843628	-444.392670	159.260986	1755.486572	-561.248962	433.450714	1164.894287	-482.346100	-202.873444	1200.482666	-454.943542	379.432037	865.868042	-368.094299	-140.643845	896.540161	-441.075134	108.466980	1055.564941	560.689392	29.121302	898.257324	550.399414	225.372345
-465.334839	239.221161	957.288818	-459.191956	-24.089428	958.421387	-540.152466	251.167755	573.376587	-494.130341	-84.096008	582.468445	-522.251953	286.736359	86.007866	-544.916809	-135.626190	101.777657	-518.040588	338.747986	1438.535645	-444.187469	-72.917473	1455.954956	-423.275452	133.778503	1460.837524	-444.273163	159.314529	1755.448242	-561.125244	433.455536	1164.863892	-482.323547	-202.975189	1200.536255	-454.801331	379.491760	865.831848	-368.052643	-140.756332	896.579712	-441.014496	108.481895	1055.567139	560.787659	29.267015	898.194641	550.578552	225.672485
-465.256714	239.243256	957.307007	-459.176361	-24.061859	958.418701	-540.070435	251.138977	573.384399	-494.170654	-84.129692	582.470703	-522.233337	286.719330	86.011040	-544.909668	-135.617035	101.774818	-517.941895	338.760162	1438.541504	-444.162384	-72.915756	1455.997559	-423.258789	133.787567	1460.795044	-444.149536	159.371185	1755.411011	-561.022644	433.502533	1164.850952	-482.302612	-203.025696	1200.596069	-454.692902	379.558929	865.813904	-368.005951	-140.884750	896.630920	-440.973938	108.493797	1055.576416	560.787598	29.558678	898.155396	550.407532	225.773392
-465.174347	239.258179	957.307129	-459.138214	-24.087250	958.380981	-540.057861	251.196640	573.411804	-494.109955	-84.031258	582.465454	-522.232849	286.702118	86.001915	-544.876770	-135.608902	101.763367	-517.864380	338.799835	1438.530151	-444.137970	-72.883530	1456.036011	-423.235626	133.801254	1460.778687	-444.052490	159.431870	1755.368164	-560.907471	433.553253	1164.847290	-482.257050	-203.040665	1200.652588	-454.575226	379.642151	865.805664	-367.947296	-141.005997	896.670898	-440.908844	108.470932	1055.556763	561.082703	29.404287	898.080627	550.735901	225.334686
-465.107422	239.265640	957.310242	-459.114868	-24.056488	958.372437	-540.066284	251.271225	573.405701	-494.103638	-84.034904	582.448425	-522.310486	286.727722	86.020027	-544.887939	-135.584091	101.750336	-517.783630	338.813660	1438.518555	-444.115784	-72.856598	1456.065674	-423.189087	133.812973	1460.759644	-443.933624	159.491669	1755.338013	-560.805542	433.592987	1164.817139	-482.218384	-203.074936	1200.710693	-454.442474	379.708313	865.768677	-367.895508	-141.107330	896.726440	-440.864380	108.482246	1055.554199	561.405884	29.176941	898.089600	551.862610	224.880966
-465.013275	239.288986	957.327576	-459.086090	-24.037411	958.369446	-539.986267	251.236099	573.442383	-494.095367	-83.985291	582.421997	-522.260254	286.720459	86.001480	-544.874512	-135.559494	101.735878	-517.700806	338.844574	1438.524292	-444.075012	-72.845543	1456.118896	-423.153625	133.816925	1460.744873	-443.837799	159.550735	1755.304810	-560.674683	433.641724	1164.812866	-482.182861	-203.120728	1200.775024	-454.300018	379.766998	865.764648	-367.841888	-141.201996	896.787720	-440.795807	108.490807	1055.559937	562.508179	30.388826	898.231079	552.372620	225.258942
-464.930634	239.310669	957.338501	-459.052155	-24.025661	958.361206	-539.862427	251.214752	573.445984	-494.077881	-83.975983	582.426025	-522.232422	286.734253	86.018257	-544.248718	-135.251572	101.588737	-517.607483	338.869568	1438.522461	-444.036865	-72.813324	1456.147705	-423.115448	133.832413	1460.713379	-443.718384	159.621674	1755.270264	-560.527527	433.699554	1164.819214	-482.149292	-203.156616	1200.840576	-454.125092	379.834503	865.771179	-367.804901	-141.325104	896.838379	-440.736877	108.496445	1055.561279	562.719849	30.405376	898.258240	552.823669	225.313095
-464.832825	239.303757	957.343994	-458.933655	-24.034626	958.379211	-539.704224	251.111679	573.435303	-494.007324	-83.874733	582.425049	-522.166199	286.724060	86.024956	-544.775452	-135.498306	101.757835	-517.530029	338.906891	1438.525879	-443.988831	-72.793259	1456.221069	-423.062988	133.847183	1460.716431	-443.620056	159.693893	1755.246094	-560.403992	433.774963	1164.836670	-482.105743	-203.233063	1200.935669	-453.993439	379.949554	865.792480	-367.748566	-141.392960	896.932312	-440.638580	108.494591	1055.575073	561.755554	29.126045	898.150818	552.912292	225.082336
-464.756073	239.304489	957.373047	-458.850006	-24.089676	958.424927	-539.907471	251.452896	573.517090	-493.997162	-83.862274	582.453308	-522.334473	286.734222	86.062294	-544.815796	-135.518829	101.775124	-517.440125	338.924194	1438.545288	-443.969849	-72.784019	1456.277100	-422.999603	133.849960	1460.724731	-443.533295	159.761246	1755.230591	-560.277344	433.829346	1164.840698	-482.054352	-203.287643	1201.035645	-453.832397	380.038971	865.825195	-367.716919	-141.477600	897.010315	-440.572510	108.473679	1055.615479	561.727661	29.049002	898.281311	553.349243	226.058594
-464.656067	239.284698	957.398987	-458.769958	-24.094044	958.459961	-539.840698	251.447540	573.520874	-493.968109	-83.819580	582.472961	-522.330322	286.707001	86.059677	-544.796814	-135.464828	101.766243	-517.353638	338.949097	1438.562622	-443.936249	-72.752075	1456.348755	-422.964874	133.862656	1460.737549	-443.449219	159.840637	1755.217285	-560.136658	433.900543	1164.871338	-482.024414	-203.341980	1201.157471	-453.656464	380.118744	865.882385	-367.702850	-141.558563	897.128784	-440.497101	108.463127	1055.649170	561.701355	29.216106	898.358826	553.769043	226.378922
-464.576385	239.298157	957.442566	-458.777191	-24.049654	958.476563	-539.788574	251.472015	573.524597	-493.969177	-83.788849	582.474182	-522.337524	286.690979	86.047455	-544.810425	-135.470718	101.796310	-517.255615	338.942200	1438.606445	-443.877167	-72.755669	1456.429077	-422.894897	133.865112	1460.756592	-443.376892	159.908371	1755.229858	-560.018616	433.999695	1164.918701	-482.004211	-203.403244	1201.264160	-453.494293	380.193970	865.923523	-367.670135	-141.648010	897.213318	-440.461670	108.475090	1055.679565	561.604919	29.358084	898.489441	554.506226	225.952698
-464.472626	239.333252	957.472290	-458.715942	-24.011385	958.460388	-539.707458	251.445663	573.549744	-493.940430	-83.762764	582.471924	-522.288391	286.685638	86.060806	-544.134399	-135.142151	101.607185	-517.150879	338.962036	1438.647339	-443.813080	-72.738495	1456.484985	-422.817352	133.873398	1460.765259	-443.301208	159.982025	1755.219238	-559.875305	434.091522	1164.953613	-481.973114	-203.481171	1201.345459	-453.328796	380.279846	865.993103	-367.652771	-141.723267	897.310303	-440.384247	108.491234	1055.687622	561.484619	29.548384	898.553528	555.140686	226.189926
-464.422302	239.376953	957.473511	-458.716522	-23.970331	958.411560	-539.748108	251.557388	573.575745	-493.945251	-83.767899	582.435547	-522.368713	286.701416	86.059700	-544.757813	-135.409988	101.772354	-517.055115	338.978729	1438.672241	-443.751678	-72.721046	1456.524170	-422.760559	133.886169	1460.770386	-443.229828	160.048370	1755.200562	-559.739685	434.196350	1164.998291	-481.908661	-203.532028	1201.432861	-453.169220	380.391235	866.043152	-367.626068	-141.807846	897.369202	-440.346710	108.511230	1055.661255	561.327576	29.641708	898.605286	555.870911	226.221985
-464.333862	239.414658	957.469421	-458.658386	-23.950998	958.394165	-539.680237	251.541031	573.574707	-493.940460	-83.745560	582.444214	-522.369141	286.694733	86.054008	-544.735840	-135.412231	101.767403	-516.945313	339.014160	1438.691284	-443.692719	-72.693481	1456.566162	-422.683990	133.876785	1460.756226	-443.174255	160.121964	1755.182129	-559.610168	434.278076	1165.046143	-481.864410	-203.640884	1201.477173	-452.998291	380.502869	866.091003	-367.585846	-141.891907	897.427856	-440.268890	108.532387	1055.649536	561.272827	29.612679	898.653931	557.004944	225.593094
-464.245514	239.444992	957.470093	-458.624939	-23.942352	958.388245	-539.636230	251.549026	573.572571	-493.866119	-83.644081	582.409119	-522.323669	286.698700	86.055756	-544.654419	-135.376526	101.738220	-516.960022	338.939026	1438.598999	-443.633881	-72.675186	1456.593384	-422.593994	133.895248	1460.767700	-443.112457	160.206070	1755.168213	-559.474854	434.414734	1165.084473	-481.812958	-203.672333	1201.547729	-452.832703	380.616058	866.152344	-367.552307	-141.944931	897.488403	-440.203522	108.545021	1055.645996	560.470642	29.433119	898.606567	557.478455	226.025650
-464.162994	239.474564	957.500977	-458.536743	-23.950436	958.424438	-539.626099	251.521347	573.574036	-493.894958	-83.603157	582.422241	-522.351501	286.702820	86.052879	-544.668213	-135.367874	101.760170	-516.746094	339.061127	1438.778931	-443.546509	-72.649529	1456.655396	-422.508881	133.900330	1460.777100	-443.057617	160.270096	1755.171143	-559.302063	434.505249	1165.155151	-481.744659	-203.748657	1201.650513	-452.683289	380.708649	866.223938	-367.533997	-142.060181	897.560791	-440.133484	108.557770	1055.682861	560.269043	29.602102	898.649780	558.184021	226.147705
-464.077087	239.488358	957.512817	-458.504303	-23.943123	958.474243	-539.571594	251.535461	573.595093	-493.889618	-83.576256	582.457336	-522.327942	286.699463	86.055428	-544.583130	-135.327179	101.775970	-516.614014	339.075592	1438.844238	-443.466858	-72.656342	1456.714233	-422.411011	133.908615	1460.823730	-443.013794	160.322021	1755.192627	-559.152893	434.603577	1165.234375	-481.696503	-203.800629	1201.746826	-452.515381	380.815094	866.303284	-367.511017	-142.171204	897.654175	-440.080017	108.577965	1055.714844	560.170166	29.676643	898.699585	559.079346	225.928207
-464.004272	239.529572	957.554138	-458.487885	-23.896194	958.476990	-539.579163	251.550262	573.622986	-493.910553	-83.503983	582.471619	-522.317871	286.702057	86.062607	-544.588928	-135.320831	101.788589	-516.520935	339.092651	1438.884399	-443.387939	-72.627449	1456.759888	-422.317383	133.912735	1460.861206	-442.956757	160.376862	1755.226563	-559.013733	434.671722	1165.295044	-481.623566	-203.887039	1201.837158	-452.337585	380.897217	866.376221	-367.487854	-142.293396	897.727173	-440.028931	108.603333	1055.735718	559.932617	29.909904	898.737183	559.494568	226.613281
-463.933929	239.541779	957.569641	-458.425415	-23.902382	958.512817	-539.585144	251.558640	573.634827	-493.917999	-83.483040	582.507385	-522.296082	286.686890	86.083313	-544.563599	-135.319901	101.786774	-516.389221	339.117462	1438.916626	-443.293152	-72.584023	1456.812988	-422.226318	133.936432	1460.880249	-442.920837	160.417023	1755.248901	-558.867615	434.762878	1165.343750	-481.563995	-203.951981	1201.904785	-452.168640	381.006531	866.418579	-367.464783	-142.384354	897.789612	-439.972717	108.613007	1055.763428	559.708618	29.950457	898.725952	560.311218	226.435242
-463.900726	239.593796	957.543762	-458.442902	-23.831066	958.463074	-539.445313	251.377838	573.578552	-493.972290	-83.510330	582.469604	-522.202087	286.671509	86.066086	-544.606323	-135.299683	101.749733	-516.295959	339.138916	1438.931030	-443.186035	-72.573135	1456.859985	-422.127747	133.960632	1460.893555	-442.882263	160.463791	1755.261597	-558.716125	434.879486	1165.393433	-481.415588	-204.087753	1201.995483	-452.031616	381.133545	866.444641	-367.423096	-142.504349	897.814392	-439.938934	108.662300	1055.720093	559.500977	29.970793	898.771362	561.012085	226.441467
-463.826630	239.629181	957.559204	-458.396118	-23.802700	958.449402	-539.415649	251.324936	573.580261	-493.926239	-83.398560	582.448120	-522.171814	286.671265	86.057198	-544.521606	-135.273315	101.721962	-516.178650	339.172638	1438.961914	-443.085388	-72.540482	1456.881714	-422.012512	133.991211	1460.896484	-442.845398	160.520203	1755.274414	-558.570679	434.966888	1165.410645	-481.345978	-204.130630	1202.049072	-451.869965	381.259857	866.474609	-367.370209	-142.635757	897.821106	-439.872894	108.681282	1055.719849	559.296875	29.936901	898.829346	561.603943	226.478409
-463.762512	239.668808	957.561951	-458.329102	-23.825705	958.479187	-539.475525	251.418488	573.621948	-493.909515	-83.349106	582.442566	-522.213562	286.685242	86.049652	-544.495605	-135.273483	101.705772	-516.056396	339.202515	1439.011597	-442.991180	-72.504791	1456.907959	-421.914978	134.011642	1460.915894	-442.805389	160.553421	1755.290039	-558.423706	435.027313	1165.474976	-481.318146	-204.037048	1202.051392	-451.705414	381.407684	866.516418	-367.329315	-142.780396	897.848694	-439.808868	108.699623	1055.736450	559.168396	29.940197	898.915771	562.167053	226.453033
-463.727234	239.718323	957.592285	-458.329132	-23.746994	958.478699	-539.486572	251.417801	573.625854	-493.918640	-83.319336	582.405884	-522.217834	286.686554	86.069481	-544.497925	-135.278564	101.693321	-515.954163	339.218170	1439.038330	-442.911743	-72.480263	1456.964844	-421.805206	134.050842	1460.915405	-442.762115	160.588928	1755.310547	-558.275391	435.132446	1165.525635	-481.183167	-204.176010	1202.153931	-451.547913	381.563324	866.586731	-367.277771	-142.890778	897.899353	-439.780548	108.749756	1055.749146	559.102173	29.895887	899.045715	562.759766	226.309097
-463.695068	239.810394	957.642578	-458.343658	-23.649818	958.471130	-539.513428	251.441788	573.653625	-493.833649	-83.242996	582.407959	-522.201782	286.701691	86.069214	-544.483337	-135.294525	101.721458	-515.853149	339.251801	1439.077759	-442.778778	-72.457329	1457.032104	-421.701660	134.065598	1460.950928	-442.710114	160.632217	1755.334961	-558.119141	435.230133	1165.599854	-481.105652	-204.255981	1202.239990	-451.404327	381.756836	866.698120	-367.252625	-143.011993	897.935303	-439.766083	108.819267	1055.769409	559.061096	29.964123	899.177368	562.947876	226.576080
-463.668182	239.851959	957.667603	-458.330688	-23.576981	958.466309	-539.680054	251.595245	573.664856	-493.813965	-83.218941	582.396729	-522.294678	286.695160	86.060928	-544.469055	-135.283310	101.725746	-515.732910	339.265778	1439.142700	-442.676025	-72.401199	1457.083130	-421.614014	134.096939	1460.963379	-442.657379	160.663879	1755.368652	-557.980286	435.292480	1165.631348	-481.002502	-204.262939	1202.329590	-451.248138	381.895447	866.770752	-367.220001	-143.126587	897.981934	-439.736267	108.864571	1055.777466	559.174133	29.976559	899.325012	563.169739	226.604843
-463.611511	239.863617	957.693298	-458.269135	-23.584770	958.504822	-539.514282	251.431747	573.646790	-493.771698	-83.164467	582.425842	-522.175903	286.696411	86.065620	-543.896057	-134.991501	101.566887	-515.725342	339.192841	1439.033936	-442.590820	-72.372833	1457.138062	-421.503021	134.126862	1461.008545	-442.590179	160.685562	1755.398804	-557.837341	435.398987	1165.682373	-480.888702	-204.279953	1202.418701	-451.104004	382.066437	866.864685	-367.152985	-143.244675	898.027527	-439.687134	108.871414	1055.811768	559.386414	29.971161	899.492188	563.277405	226.608704
-463.571472	239.939545	957.740906	-458.247406	-23.536499	958.542480	-539.529053	251.439621	573.675964	-493.763794	-83.125221	582.445007	-522.166382	286.701355	86.058250	-543.817627	-134.966476	101.551170	-515.598389	339.239349	1439.080933	-442.449860	-72.330200	1457.196533	-421.376678	134.155472	1461.050293	-442.504028	160.725342	1755.421509	-557.675232	435.478851	1165.747681	-480.835938	-204.148346	1202.501587	-450.944031	382.198425	866.931335	-367.088348	-143.380051	898.095154	-439.659607	108.928177	1055.855103	559.647888	29.817890	899.653503	563.281738	226.303680
-463.523529	239.996002	957.756714	-458.219757	-23.470909	958.563049	-539.531921	251.423111	573.663757	-493.771027	-83.066872	582.440674	-522.149780	286.715515	86.043121	-544.390869	-135.210205	101.725571	-515.383423	339.373138	1439.295166	-442.341339	-72.294144	1457.252075	-421.247711	134.186478	1461.078613	-442.424255	160.754028	1755.426880	-557.505310	435.564789	1165.818359	-480.729095	-204.171127	1202.579712	-450.786285	382.180786	866.805908	-367.067963	-143.499573	898.134094	-439.630646	108.989212	1055.875244	559.946045	29.713129	899.767029	563.063843	226.208435
-463.535614	240.043045	957.763000	-458.270172	-23.381107	958.523438	-539.549377	251.489563	573.665710	-493.810333	-83.039154	582.387878	-522.145752	286.731232	86.063118	-544.395630	-135.218246	101.721153	-515.353882	339.328400	1439.194214	-442.219116	-72.249229	1457.290039	-421.142822	134.230499	1461.075806	-442.337952	160.795197	1755.413452	-557.345215	435.695679	1165.849121	-480.608002	-204.219559	1202.639282	-450.641144	382.336670	866.855042	-366.986725	-143.616898	898.180420	-439.641998	109.038025	1055.854370	560.228577	29.567684	899.827698	562.573059	226.338867
-463.520630	240.116745	957.750549	-458.263733	-23.319765	958.512146	-539.574341	251.535294	573.649231	-493.796509	-82.956810	582.405029	-522.171814	286.730286	86.026421	-544.320862	-135.198853	101.684158	-515.132935	339.470490	1439.388184	-442.090179	-72.212906	1457.322632	-421.026703	134.260437	1461.072876	-442.247253	160.831116	1755.395386	-557.161987	435.802490	1165.942749	-480.499969	-204.320633	1202.735596	-450.496094	382.510895	866.945190	-366.932922	-143.754166	898.195801	-439.619232	109.105453	1055.839844	560.595398	29.260641	899.903137	562.088867	225.922287
-463.514984	240.193268	957.768127	-458.259003	-23.256464	958.495056	-539.616760	251.619827	573.652039	-493.844604	-82.890343	582.368835	-522.202637	286.752319	86.037796	-544.342346	-135.202362	101.674095	-514.996948	339.527405	1439.448975	-441.970795	-72.169113	1457.351074	-420.912689	134.306976	1461.088501	-442.144836	160.860809	1755.384033	-557.005981	435.892914	1165.996704	-480.380035	-204.397858	1202.797607	-450.341827	382.627594	866.941895	-366.864532	-143.894333	898.213379	-439.604889	109.162590	1055.838257	561.027100	29.116304	899.922913	561.470276	225.745956
-463.451233	240.267090	957.808167	-458.245117	-23.189398	958.486206	-539.615845	251.607315	573.673828	-493.884521	-82.829277	582.385498	-522.171387	286.750885	86.072044	-544.278809	-135.176834	101.660248	-514.849060	339.575562	1439.521240	-441.862946	-72.132813	1457.399536	-420.795349	134.327744	1461.104980	-442.033844	160.890610	1755.398926	-556.840149	436.014923	1166.058716	-480.217316	-204.486450	1202.882446	-450.189758	382.737244	867.017761	-366.775055	-144.012650	898.271118	-439.560303	109.210968	1055.852783	561.380798	28.873608	899.950989	560.751221	225.554581
-463.424805	240.283707	957.799988	-458.213959	-23.146805	958.513794	-539.567566	251.561691	573.680847	-493.914886	-82.752266	582.389465	-522.152771	286.731171	86.052582	-544.273499	-135.143829	101.683090	-514.730408	339.611908	1439.607788	-441.732605	-72.067734	1457.444336	-420.680420	134.359512	1461.155762	-441.900116	160.917542	1755.416260	-556.669800	436.101654	1166.123047	-480.089752	-204.562714	1202.964722	-450.004791	382.871674	867.106934	-366.653015	-144.107147	898.354431	-439.525238	109.254417	1055.860962	561.970520	29.135311	900.050598	559.840393	225.822479
-463.409088	240.300385	957.826782	-458.155670	-23.108997	958.533386	-539.555176	251.610596	573.703979	-493.950897	-82.675247	582.427490	-522.108215	286.724548	86.055908	-544.277649	-135.130249	101.675240	-514.615479	339.638855	1439.669922	-441.597809	-72.029022	1457.527832	-420.567719	134.393967	1461.214844	-441.776001	160.951355	1755.440552	-556.521790	436.224854	1166.226196	-479.952118	-204.580460	1203.058716	-449.848114	383.015350	867.198669	-366.536133	-144.211014	898.444946	-439.488586	109.282471	1055.884277	561.827698	28.647043	899.983032	558.962830	225.561508
-463.372620	240.363602	957.863953	-458.120026	-23.062126	958.575989	-539.533569	251.657379	573.708435	-494.012360	-82.636276	582.422363	-522.121704	286.750305	86.086876	-544.307373	-135.138885	101.694031	-514.523254	339.688232	1439.730347	-441.518616	-71.975571	1457.588623	-420.468384	134.450027	1461.251709	-441.648438	160.992050	1755.445801	-556.378418	436.383545	1166.294922	-479.754700	-204.759811	1203.193848	-449.696259	383.148529	867.284912	-366.408600	-144.337189	898.547974	-439.464264	109.339188	1055.926636	562.035828	28.500765	900.033203	558.211731	225.258636
-463.373138	240.435196	957.879211	-458.148956	-22.939898	958.560669	-539.454041	251.656052	573.652527	-494.018890	-82.594383	582.441345	-522.103455	286.741516	86.060135	-544.364136	-135.140930	101.688797	-514.440125	339.731873	1439.764526	-441.403137	-71.907692	1457.639282	-420.388275	134.512848	1461.267578	-441.513489	161.030884	1755.433472	-556.249023	436.515747	1166.370972	-479.635101	-204.797379	1203.276489	-449.550903	383.292450	867.350281	-366.292450	-144.433487	898.627014	-439.471497	109.422752	1055.925049	562.119019	28.452522	900.065125	557.332092	225.279373
-463.395721	240.481293	957.884155	-458.169098	-22.874058	958.552856	-539.430542	251.669128	573.643555	-494.015289	-82.519958	582.399231	-522.123840	286.779022	86.048950	-544.336060	-135.136780	101.660065	-514.364685	339.774963	1439.810059	-441.314941	-71.854866	1457.686523	-420.294250	134.568298	1461.279907	-441.377930	161.070724	1755.414307	-556.107422	436.652557	1166.431519	-479.578156	-204.696213	1203.319580	-449.398560	383.464172	867.420044	-366.127594	-144.517380	898.688171	-439.478485	109.474503	1055.920532	562.166382	28.528135	900.084290	556.465820	225.554733
-463.373169	240.505554	957.908630	-458.163940	-22.803570	958.536682	-539.513062	251.885910	573.687988	-493.991730	-82.464691	582.409729	-522.189148	286.783325	86.070847	-544.366211	-135.149124	101.659843	-514.289734	339.816803	1439.847534	-441.207367	-71.813431	1457.729858	-420.189941	134.614731	1461.293457	-441.224182	161.097214	1755.388916	-555.968567	436.780487	1166.500488	-479.425812	-204.736908	1203.400757	-449.261902	383.577667	867.505066	-365.983002	-144.639221	898.759644	-439.454590	109.505692	1055.922607	562.169617	28.683743	900.101563	555.620972	225.739288
-463.316559	240.544647	957.928955	-458.116180	-22.748219	958.548645	-539.474731	251.892166	573.681396	-493.994720	-82.464539	582.410461	-522.140564	286.779083	86.095840	-544.256714	-135.133911	101.643166	-514.174988	339.850433	1439.932251	-441.100220	-71.749413	1457.746460	-420.093384	134.651520	1461.325073	-441.069580	161.130524	1755.386597	-555.853088	436.876770	1166.566406	-479.295776	-204.765045	1203.467163	-449.106476	383.721710	867.588440	-365.815063	-144.723526	898.817200	-439.407074	109.549042	1055.939819	562.180969	28.748188	900.111450	555.016663	225.572235
-463.302460	240.592957	957.949646	-458.132355	-22.644636	958.542358	-539.327087	251.744110	573.672058	-493.981445	-82.415649	582.350037	-522.038086	286.758270	86.101738	-544.296936	-135.146362	101.660820	-514.068909	339.913605	1439.998657	-441.002808	-71.666740	1457.800781	-419.992554	134.699966	1461.339722	-440.907349	161.183304	1755.380493	-555.753784	436.972626	1166.651855	-479.148865	-204.839111	1203.547729	-448.955994	383.829193	867.678589	-365.642700	-144.783432	898.908142	-439.403076	109.612770	1055.946045	562.512268	29.423014	900.170959	554.318237	225.929504
-463.313263	240.630356	957.970825	-458.162354	-22.560457	958.540833	-539.376526	251.907562	573.691467	-493.989471	-82.400360	582.343811	-522.069702	286.767853	86.119270	-544.277100	-135.126053	101.653023	-513.991821	339.956635	1440.061157	-440.866180	-71.608727	1457.865723	-419.907898	134.761810	1461.362671	-440.743835	161.229767	1755.363281	-555.651733	437.080078	1166.716797	-478.949097	-204.986176	1203.655396	-448.819397	384.001251	867.741638	-365.500122	-144.836670	898.989197	-439.419739	109.663757	1055.955078	562.099670	29.278063	900.103271	553.624634	226.053040
-463.277130	240.694717	957.994263	-458.170654	-22.434135	958.562073	-539.366455	251.962646	573.688110	-493.997955	-82.370544	582.325378	-522.091309	286.781921	86.084114	-544.258667	-135.091385	101.648827	-513.904358	340.031311	1440.077637	-440.775970	-71.525902	1457.887939	-419.837036	134.841827	1461.377319	-440.567261	161.294388	1755.341064	-555.552795	437.224701	1166.748413	-478.814667	-205.005676	1203.729004	-448.725769	384.158173	867.759399	-365.337280	-144.906845	899.076111	-439.417023	109.754616	1055.979858	562.172546	29.940445	900.121765	552.852051	226.772476
-463.256744	240.735397	957.986145	-458.149353	-22.382421	958.580933	-539.360779	252.026611	573.627136	-493.965759	-82.355133	582.394592	-522.109802	286.796814	86.079483	-544.248901	-135.063782	101.658447	-513.827759	340.080688	1440.076416	-440.677002	-71.470718	1457.949951	-419.720215	134.898605	1461.356445	-440.387054	161.352524	1755.300781	-555.434387	437.375122	1166.791260	-478.676575	-204.975739	1203.795044	-448.607819	384.328217	867.816101	-365.144592	-144.960526	899.156128	-439.402557	109.810822	1055.986572	561.981140	30.197876	900.110229	552.190796	226.973663
-463.245789	240.749023	957.961365	-458.155273	-22.347002	958.565674	-539.416260	252.208984	573.653137	-493.966125	-82.351303	582.365173	-522.148804	286.817261	86.079987	-544.297424	-135.070282	101.686317	-513.693237	340.154938	1440.107910	-440.555511	-71.423920	1457.979614	-419.625763	134.976883	1461.355957	-440.193604	161.411255	1755.258789	-555.326172	437.471893	1166.814941	-478.536743	-204.999847	1203.851685	-448.427643	384.474884	867.847595	-364.973480	-145.002167	899.214966	-439.390930	109.837723	1055.964600	561.722534	30.444031	900.078430	551.504456	227.373169
-463.238007	240.784836	957.968079	-458.134613	-22.289591	958.540039	-539.338318	252.170807	573.636597	-493.927704	-82.293861	582.334290	-522.085144	286.811188	86.083504	-544.293579	-135.087936	101.676041	-513.607910	340.225494	1440.109741	-440.511078	-71.347870	1457.971436	-419.524048	135.019836	1461.352051	-440.008667	161.464203	1755.201904	-555.219543	437.613831	1166.841064	-478.391968	-204.999619	1203.886353	-448.332703	384.616364	867.896545	-364.778564	-145.039124	899.280640	-439.375946	109.873451	1055.954956	561.440308	30.680176	900.057190	550.861511	227.708466
-463.179871	240.844757	957.980164	-458.084869	-22.225407	958.515564	-539.308350	252.153900	573.664001	-493.860077	-82.215736	582.309814	-522.082886	286.793884	86.085815	-544.252563	-135.086700	101.669167	-513.489685	340.274658	1440.160889	-440.407501	-71.296570	1457.977173	-419.406311	135.070160	1461.347656	-439.804108	161.527756	1755.148193	-555.106689	437.719299	1166.885376	-478.319092	-204.824219	1203.846313	-448.229401	384.739594	867.913513	-364.580017	-145.107269	899.279419	-439.323578	109.921211	1055.949219	561.169678	30.903725	899.990295	550.175293	227.916718
-463.147522	240.878754	957.992310	-458.070557	-22.152821	958.501648	-539.523254	252.390991	573.731812	-493.782837	-82.174919	582.270142	-522.220337	286.781006	86.105377	-544.177124	-135.039246	101.639351	-513.384827	340.345123	1440.181885	-440.322296	-71.221191	1457.968994	-419.320679	135.106415	1461.337158	-439.607513	161.592697	1755.118042	-555.004578	437.825897	1166.913086	-478.161224	-204.828735	1203.902832	-448.138336	384.866394	867.948730	-364.417023	-145.147522	899.299072	-439.301453	109.963440	1055.948730	560.901245	31.148630	899.939392	549.496033	227.760895
-463.122925	240.931915	957.977051	-458.066833	-22.092222	958.479004	-539.961853	252.936371	573.832886	-493.764252	-82.135208	582.268372	-522.543213	286.821716	86.170143	-544.194153	-135.040802	101.618065	-513.371338	340.315887	1440.065186	-440.215820	-71.166824	1457.989136	-419.217163	135.169250	1461.336060	-439.422913	161.653656	1755.078491	-554.904236	437.998108	1166.941040	-478.015564	-204.819031	1203.914307	-448.051117	385.019592	867.943481	-364.225189	-145.196609	899.325012	-439.277069	110.016068	1055.927490	560.644531	31.375969	899.917053	548.912415	227.731598
-463.131622	240.914841	957.953979	-458.042999	-22.077425	958.503784	-539.322876	252.323059	573.663391	-493.767700	-82.151527	582.246704	-522.126892	286.782990	86.106606	-544.218323	-135.024506	101.632385	-513.234741	340.378510	1440.061523	-440.131958	-71.108185	1458.023315	-419.111847	135.245850	1461.323486	-439.223206	161.728851	1755.045776	-554.791504	438.133698	1166.953491	-477.889984	-204.791168	1203.976196	-448.012177	385.189819	867.944092	-364.056183	-145.267334	899.379883	-439.275024	110.035316	1055.929443	560.297363	31.703501	899.881531	547.940430	228.642654
-463.142853	240.964783	957.956848	-458.063324	-22.008745	958.491089	-539.328857	252.439011	573.656128	-493.708832	-82.120819	582.258301	-522.141235	286.813721	86.092705	-544.273987	-135.027817	101.695534	-513.049011	340.544617	1440.200562	-440.025330	-71.016289	1458.059204	-419.043182	135.319427	1461.316162	-439.040009	161.800278	1755.000610	-554.685425	438.207611	1166.969604	-477.740356	-204.765457	1204.052368	-447.919373	385.352234	867.942688	-363.899750	-145.268997	899.442078	-439.288635	110.088211	1055.924072	560.003113	31.910381	899.863953	547.249207	228.840973
-463.173584	240.999680	957.944641	-458.093231	-21.940845	958.482910	-539.348450	252.478745	573.623596	-493.701843	-82.108604	582.255493	-522.163025	286.820038	86.089943	-544.296387	-134.999817	101.697990	-512.935059	340.592041	1440.217651	-439.934326	-70.963409	1458.113037	-418.972748	135.394958	1461.314453	-438.844788	161.868439	1754.960938	-554.591858	438.355835	1167.006714	-477.614502	-204.755814	1204.103882	-447.892517	385.536591	867.934753	-363.748810	-145.284348	899.494568	-439.317902	110.141266	1055.913696	559.669434	32.156136	899.816162	546.483826	229.130768
-463.215790	241.010361	957.957825	-458.065857	-21.922781	958.475647	-539.226624	252.383133	573.579956	-493.631989	-82.061218	582.278625	-522.097534	286.806793	86.060242	-544.310059	-135.002319	101.679932	-512.838257	340.658722	1440.250854	-439.854248	-70.889458	1458.112061	-418.879578	135.448425	1461.307129	-438.671875	161.930618	1754.926392	-554.511841	438.468048	1167.057983	-477.401611	-204.877090	1204.165161	-447.940948	385.669525	867.928528	-363.605560	-145.320343	899.555725	-439.317322	110.153854	1055.914917	559.286011	32.256031	899.779297	545.781616	228.898483
-463.217560	240.983444	957.953674	-458.048523	-21.893419	958.459351	-539.279297	252.491028	573.635498	-493.612152	-82.067856	582.236511	-522.139832	286.784882	86.084961	-544.246338	-135.000259	101.673576	-512.702637	340.697693	1440.312866	-439.772858	-70.849190	1458.131226	-418.786835	135.481567	1461.315430	-438.491547	161.965698	1754.878906	-554.401428	438.565857	1167.115479	-477.284149	-204.876923	1204.179443	-447.959320	385.846741	867.946350	-363.461609	-145.298019	899.583496	-439.307251	110.152290	1055.904175	558.807617	32.497929	899.732544	544.901306	229.318542
-463.144592	241.006683	957.938538	-457.940033	-21.875631	958.448669	-539.205505	252.401871	573.647400	-493.550507	-82.003349	582.214661	-522.097229	286.776489	86.084770	-544.207031	-135.011932	101.656487	-512.591064	340.758179	1440.339600	-439.642761	-70.787216	1458.149170	-418.654236	135.534897	1461.325806	-438.286499	162.013428	1754.828247	-554.295776	438.693390	1167.168457	-477.134766	-204.835434	1204.216187	-447.958984	385.992767	867.982605	-363.323120	-145.284698	899.634155	-439.218750	110.177292	1055.891724	558.346985	32.683563	899.701050	544.031189	229.616135
-463.700104	240.348999	957.741028	-458.033752	-22.115767	958.456726	-539.114136	252.362640	573.472839	-493.600128	-82.087654	582.208923	-522.029053	286.780060	86.120064	-544.220642	-135.035583	101.660515	-512.464905	340.812714	1440.349121	-439.527527	-70.738052	1458.176270	-418.547119	135.574524	1461.305420	-438.088623	162.068176	1754.782104	-554.197693	438.814636	1167.211304	-476.997406	-204.835861	1204.247314	-447.948151	386.121429	867.989746	-363.178802	-145.256943	899.668030	-439.462524	109.845078	1055.778564	557.940857	32.848999	899.664551	543.292297	229.748215
-463.408325	240.690720	957.817871	-457.940369	-21.973663	958.469971	-539.160339	252.474487	573.548279	-493.560303	-82.085014	582.233093	-522.085144	286.823425	86.120895	-544.229736	-135.031952	101.669220	-512.341003	340.869690	1440.355957	-439.409180	-70.667755	1458.225464	-418.442963	135.665863	1461.328003	-437.890350	162.127731	1754.740479	-554.102478	438.989288	1167.272095	-476.861420	-204.801178	1204.311157	-447.952423	386.314087	868.015442	-363.094879	-145.230972	899.725403	-439.302307	110.045959	1055.830933	557.480164	33.086731	899.675964	542.495605	230.030609
-463.679413	240.437317	957.750366	-458.027649	-21.984148	958.485352	-539.309448	252.739151	573.498108	-493.594452	-82.123566	582.243103	-522.234741	286.874298	86.137917	-544.317200	-135.046875	101.700562	-512.264709	340.923340	1440.365967	-439.308868	-70.600693	1458.280273	-418.332794	135.741119	1461.356934	-437.713013	162.185364	1754.702637	-554.033203	439.124756	1167.310425	-476.764679	-204.759262	1204.426270	-447.918823	386.470703	868.000793	-363.020050	-145.214417	899.807434	-439.455536	109.961006	1055.798950	557.093201	33.200569	899.691589	541.880676	229.843994
-463.710052	240.482697	957.781860	-458.078369	-21.890886	958.494751	-539.702576	253.239029	573.575256	-493.628357	-82.136490	582.243774	-522.524902	286.884155	86.105331	-544.363892	-135.040192	101.717506	-512.149963	341.005829	1440.412964	-439.209503	-70.543549	1458.344971	-418.232330	135.805115	1461.384155	-437.536499	162.236053	1754.674927	-553.968506	439.273224	1167.369019	-476.665344	-204.779938	1204.518311	-447.967438	386.643738	868.032410	-362.989594	-145.181763	899.877686	-439.495453	110.020622	1055.819214	556.535095	33.497139	899.717957	541.047729	230.373596
-463.682190	240.514587	957.800293	-458.047272	-21.877663	958.525085	-539.694946	253.222214	573.581299	-493.563171	-82.102745	582.250610	-522.473511	286.894867	86.112732	-544.402161	-135.017670	101.709145	-512.018982	341.058350	1440.472412	-439.106750	-70.483185	1458.422241	-418.151947	135.867874	1461.414795	-437.417358	162.175034	1754.593872	-553.904968	439.430939	1167.451538	-476.536224	-204.775818	1204.592896	-448.020203	386.765228	868.081116	-362.933777	-145.159302	899.972717	-439.469971	110.047752	1055.844482	555.939514	33.651745	899.704834	540.401367	230.501709
-463.680023	240.498337	957.791626	-458.013702	-21.839708	958.509399	-539.658203	253.261292	573.599792	-493.498383	-82.035858	582.234619	-522.484680	286.883728	86.125885	-544.349182	-135.039581	101.730652	-511.884644	341.107239	1440.525024	-438.977417	-70.426933	1458.450439	-417.992310	135.898926	1461.422729	-437.232483	162.217667	1754.565430	-553.850037	439.542908	1167.533081	-476.434906	-204.783951	1204.668213	-448.061768	386.909058	868.144592	-362.872803	-145.131332	900.025146	-439.440399	110.058945	1055.829712	555.329285	33.965618	899.692749	539.475159	230.936935
-463.605255	240.507065	957.778198	-457.921753	-21.873026	958.520447	-539.622375	253.275955	573.605347	-493.459167	-82.031960	582.208313	-522.467163	286.877625	86.133247	-544.266846	-135.023605	101.690018	-511.754547	341.147797	1440.569824	-438.841309	-70.383598	1458.487671	-417.867615	135.935974	1461.420288	-436.943695	162.377335	1754.598877	-553.775452	439.666321	1167.594238	-476.305054	-204.752930	1204.722778	-448.057465	387.061981	868.196594	-362.828827	-145.090302	900.051270	-439.363953	110.056877	1055.829956	555.757874	35.560963	899.482544	539.066345	231.641968
-463.589935	240.567505	957.785461	-457.911469	-21.808880	958.459167	-539.580200	253.282150	573.608521	-493.399445	-82.016243	582.147888	-522.467896	286.898224	86.154213	-544.250427	-135.029099	101.674728	-511.600800	341.192566	1440.603882	-438.700134	-70.319077	1458.515259	-417.737915	135.976227	1461.429443	-436.766235	162.446121	1754.543945	-553.704468	439.780243	1167.664063	-476.249420	-204.619400	1204.741821	-448.125519	387.198364	868.218140	-362.761810	-145.050644	900.072754	-439.334839	110.093613	1055.799561	555.306030	35.738712	899.809204	538.479553	231.673004
-463.559418	240.626709	957.784546	-457.880280	-21.808426	958.457581	-539.552063	253.276321	573.623901	-493.395477	-82.015976	582.132080	-522.491821	286.893036	86.144814	-544.271118	-135.033417	101.676941	-511.512512	341.222870	1440.605347	-438.594482	-70.265839	1458.539307	-417.611542	136.030106	1461.425293	-436.581360	162.515137	1754.498657	-553.660339	439.922668	1167.718628	-476.126709	-204.672592	1204.809570	-448.144501	387.327118	868.265869	-362.720032	-145.032990	900.117432	-439.304169	110.123077	1055.798340	554.741089	35.867657	899.818298	537.931885	231.510818
-463.596344	240.602554	957.766479	-457.907104	-21.763832	958.492981	-539.535889	253.295029	573.584351	-493.397461	-82.014442	582.140686	-522.438171	286.886078	86.107811	-544.319031	-135.027435	101.687172	-511.399902	341.296844	1440.646973	-438.466492	-70.194153	1458.589111	-417.484253	136.090134	1461.447266	-436.428741	162.551620	1754.430298	-553.608704	440.065918	1167.765869	-476.031433	-204.684662	1204.899292	-448.187378	387.476685	868.282410	-362.713776	-145.005112	900.173645	-439.330750	110.154327	1055.805664	554.273987	36.099400	899.790955	537.458313	231.745987
-463.582336	240.665680	957.784973	-457.922028	-21.702209	958.491821	-539.536133	253.307083	573.581116	-493.319824	-81.966583	582.162720	-522.455200	286.896881	86.140503	-544.307495	-135.029953	101.703217	-511.273041	341.347717	1440.698730	-438.329803	-70.154114	1458.648071	-417.368195	136.137268	1461.485107	-436.245300	162.522827	1754.380127	-553.551514	440.174469	1167.843262	-475.921387	-204.711288	1205.017334	-448.198608	387.640900	868.298645	-362.703979	-144.980927	900.249146	-439.326569	110.207130	1055.813477	552.699158	35.087200	899.648621	536.600098	231.576843
-463.565704	240.672394	957.822510	-457.893494	-21.684063	958.534729	-539.563538	253.367645	573.599731	-493.338837	-82.030319	582.169495	-522.481079	286.916138	86.147934	-544.341248	-135.029312	101.723419	-511.281342	341.276611	1440.602173	-438.189423	-70.104332	1458.708618	-417.257507	136.212402	1461.507080	-436.055969	162.583572	1754.351074	-553.508545	440.338684	1167.899536	-475.823883	-204.714020	1205.086304	-448.224762	387.779419	868.344849	-362.677826	-144.950974	900.294922	-439.309326	110.222443	1055.854858	552.166931	35.289783	899.666260	536.035706	232.297058
-463.562958	240.684113	957.806335	-457.867523	-21.687744	958.524353	-539.585266	253.350235	573.617737	-493.243134	-81.985039	582.145020	-522.503784	286.923431	86.152679	-544.364502	-135.049194	101.715416	-511.131195	341.322205	1440.655029	-438.046326	-70.046913	1458.742554	-417.136688	136.238190	1461.519775	-435.786621	162.763916	1754.381470	-553.439087	440.462463	1167.979736	-475.725037	-204.717224	1205.143677	-448.231262	387.917236	868.385620	-362.666443	-144.931885	900.314514	-439.283295	110.230705	1055.838989	551.474426	35.708618	899.614868	535.031982	232.062866
-463.545135	240.684296	957.782471	-457.831879	-21.647091	958.501099	-539.605347	253.371719	573.635742	-493.155243	-81.974121	582.121704	-522.530334	286.894745	86.161163	-544.322510	-135.050125	101.700584	-510.918884	341.458679	1440.850586	-437.922699	-70.011528	1458.734253	-417.010376	136.258270	1461.516479	-435.591370	162.818573	1754.331909	-553.368713	440.552429	1168.068481	-475.550323	-204.909912	1205.186035	-448.279572	388.041046	868.400879	-362.647827	-144.938049	900.321472	-439.247925	110.253128	1055.813477	551.285828	35.580162	899.634155	535.185974	232.247833
-463.499420	240.672180	957.801636	-457.771484	-21.632835	958.484070	-539.588440	253.333359	573.598572	-493.107239	-82.037491	582.074707	-522.500549	286.881348	86.119232	-544.319336	-135.049728	101.689484	-510.791107	341.480286	1440.866211	-437.764069	-69.984848	1458.742310	-416.892029	136.277206	1461.499023	-435.395477	162.878357	1754.262939	-553.312317	440.649872	1168.123169	-475.444611	-204.916870	1205.224854	-448.319214	388.164368	868.393738	-362.631104	-144.954376	900.329041	-439.197815	110.241920	1055.815308	550.846069	35.677586	899.623291	534.804260	232.839218
-463.519348	240.652695	957.773804	-457.785004	-21.607399	958.469360	-539.544617	253.249649	573.571411	-493.044739	-82.044685	582.043945	-522.455505	286.899292	86.094643	-544.272888	-135.061951	101.715363	-510.669586	341.514221	1440.866333	-437.594940	-69.958549	1458.736816	-416.756592	136.317123	1461.487671	-435.197632	162.929581	1754.217285	-553.247070	440.747162	1168.154297	-475.334930	-204.921127	1205.282227	-448.324371	388.339111	868.404541	-362.613129	-144.956665	900.327637	-439.202301	110.250702	1055.791260	550.342163	35.790936	899.625610	533.993225	232.991608
-463.462067	240.637344	957.772949	-457.725372	-21.620680	958.502686	-539.554077	253.232147	573.570496	-492.973267	-82.060799	582.024841	-522.449646	286.929779	86.101692	-544.244934	-135.050552	101.707832	-510.525116	341.549591	1440.911743	-437.428223	-69.904442	1458.796143	-416.615997	136.365051	1461.487671	-434.997192	162.991974	1754.180054	-553.177673	440.880524	1168.214478	-475.330505	-204.790802	1205.297974	-448.357941	388.496552	868.415405	-362.608795	-144.983063	900.353760	-439.154510	110.249077	1055.809814	549.539978	36.212032	899.621277	532.973083	233.508224
-463.436554	240.673447	957.787659	-457.735687	-21.605747	958.506165	-539.609009	253.312271	573.607910	-492.981384	-82.086784	582.024414	-522.483093	286.935577	86.126518	-544.297791	-135.054901	101.722298	-510.419189	341.583313	1440.933716	-437.278290	-69.869347	1458.826172	-416.471008	136.407013	1461.484741	-434.803955	163.034103	1754.155151	-553.112122	440.983459	1168.290161	-475.219177	-204.784149	1205.380615	-448.366241	388.681366	868.437195	-362.591675	-145.006088	900.388855	-439.147430	110.267426	1055.819092	549.220764	36.219475	899.676941	532.925903	233.587219
-463.434082	240.647491	957.795898	-457.711121	-21.593311	958.501038	-539.601196	253.291168	573.617615	-492.905975	-82.050896	582.015747	-522.486267	286.939178	86.119797	-544.255188	-135.034256	101.726501	-510.396851	341.512756	1440.842651	-437.121979	-69.860680	1458.890869	-416.320190	136.454422	1461.487793	-434.598511	163.086411	1754.119873	-553.080139	441.103394	1168.355225	-475.131012	-204.802429	1205.458252	-448.427917	388.894592	868.485962	-362.600067	-145.029053	900.420288	-439.130310	110.257668	1055.819824	548.862915	36.209972	899.722717	532.678711	233.319000
-463.436920	240.572784	957.797485	-457.644653	-21.637207	958.532471	-539.587585	253.263000	573.617065	-492.905884	-82.051193	582.030457	-522.464172	286.921265	86.122139	-544.263611	-135.036270	101.727882	-510.176788	341.617798	1440.998169	-436.969513	-69.815079	1458.928711	-416.151459	136.473618	1461.495605	-434.404266	163.139130	1754.085693	-553.020264	441.188812	1168.423462	-475.021332	-204.861633	1205.548218	-448.475281	389.043732	868.513123	-362.602814	-145.060898	900.454651	-439.098999	110.215218	1055.836304	548.393799	36.478760	899.739014	532.157593	233.928223
-463.428802	240.536118	957.807983	-457.571259	-21.655382	958.562561	-539.558899	253.164688	573.578430	-492.833832	-81.967651	582.043152	-522.444702	286.919006	86.114326	-544.229431	-135.025192	101.711479	-509.993134	341.626831	1441.055908	-436.793213	-69.795158	1458.987671	-415.994934	136.493713	1461.491821	-434.189240	163.173325	1754.038696	-552.947327	441.269836	1168.497437	-474.922852	-204.926315	1205.624512	-448.526001	389.228516	868.561462	-362.614410	-145.122711	900.500183	-439.066284	110.200325	1055.858276	547.937622	36.646835	899.730225	531.779602	234.106369
-463.439789	240.525620	957.801514	-457.556183	-21.674768	958.578979	-539.577759	253.170502	573.585266	-492.782379	-81.905495	582.044373	-522.427979	286.928680	86.115967	-544.199707	-135.028870	101.721252	-509.810089	341.655304	1441.104126	-436.622772	-69.777054	1458.994507	-415.831421	136.518311	1461.494873	-433.962646	163.210251	1753.997681	-552.870300	441.352264	1168.561157	-474.807343	-204.984756	1205.706909	-448.526306	389.391663	868.570801	-362.604065	-145.174698	900.529785	-439.045013	110.196426	1055.858887	547.457153	36.793221	899.737732	531.362854	234.282684
-463.438690	240.522415	957.801331	-457.534424	-21.671144	958.569031	-539.521362	253.055161	573.571716	-492.788910	-81.906044	582.017639	-522.359131	286.893860	86.105629	-544.231689	-135.046555	101.700615	-509.632416	341.701630	1441.177979	-436.427429	-69.753456	1459.033936	-415.668427	136.542725	1461.493042	-433.750153	163.251251	1753.954834	-552.783203	441.447998	1168.643799	-474.608551	-205.183746	1205.808105	-448.546326	389.538391	868.598755	-362.632690	-145.241379	900.566650	-439.020844	110.194977	1055.851074	547.053528	36.919056	899.758240	530.999634	234.444443
-463.447784	240.543793	957.798523	-457.543640	-21.653231	958.533386	-539.566467	253.099014	573.572632	-492.863586	-82.034691	581.991577	-522.375122	286.895050	86.108177	-544.293823	-135.068970	101.717705	-509.471741	341.706207	1441.224365	-436.244904	-69.761101	1459.058594	-415.523773	136.557983	1461.472046	-433.529419	163.278152	1753.921997	-552.673035	441.565765	1168.712646	-474.476440	-205.267227	1205.908081	-448.571899	389.695770	868.610046	-362.653656	-145.308746	900.591187	-438.997559	110.203094	1055.824829	546.611023	36.988705	899.738281	530.678467	234.573669
-463.452423	240.545059	957.794128	-457.502106	-21.682690	958.521118	-539.593689	253.090195	573.545166	-492.835724	-82.067200	581.972595	-522.420166	286.885345	86.091362	-544.283997	-135.078751	101.710655	-509.320313	341.724304	1441.269775	-436.026398	-69.714058	1459.135864	-415.355835	136.561310	1461.488770	-433.303375	163.320480	1753.895996	-552.588745	441.676697	1168.800903	-474.318298	-205.335098	1206.020630	-448.621338	389.822388	868.654480	-362.673462	-145.409210	900.623047	-438.965912	110.190063	1055.813599	546.209656	36.964428	899.695923	530.533691	234.225113
-463.419769	240.499832	957.796082	-457.438019	-21.700125	958.550964	-539.612671	253.118942	573.571472	-492.772675	-82.077034	581.985046	-522.437378	286.868317	86.115463	-544.252991	-135.064758	101.674980	-509.104309	341.750885	1441.360840	-435.856079	-69.692589	1459.178467	-415.199280	136.606598	1461.519287	-433.068420	163.367462	1753.880859	-552.456482	441.789673	1168.902588	-474.200317	-205.381195	1206.147583	-448.635101	389.962952	868.734680	-362.658417	-145.490356	900.690979	-438.907471	110.171989	1055.827148	545.803589	37.095161	899.661438	530.172729	234.373474
-463.393829	240.473114	957.828613	-457.364258	-21.728498	958.586975	-539.598572	253.066208	573.605530	-492.695251	-82.028854	582.008301	-522.429199	286.870697	86.106956	-544.229004	-135.059509	101.702736	-508.904297	341.775787	1441.471069	-435.670380	-69.686745	1459.257446	-415.027069	136.611786	1461.549194	-432.820648	163.421021	1753.887695	-552.364929	441.887238	1169.027466	-474.077423	-205.469437	1206.251587	-448.639313	390.121857	868.823181	-362.642151	-145.619751	900.773926	-438.859711	110.149612	1055.861816	545.436279	37.201180	899.665649	529.824341	234.578232
-463.382813	240.421539	957.851746	-457.280151	-21.808695	958.635925	-539.602356	253.084457	573.601563	-492.665039	-82.042351	582.066833	-522.420288	286.869507	86.108467	-544.254150	-135.077499	101.730392	-508.836182	341.697205	1441.411743	-435.504364	-69.672272	1459.353271	-414.880005	136.613358	1461.596802	-432.599060	163.457397	1753.861084	-552.255249	442.044708	1169.125122	-473.938141	-205.558914	1206.402954	-448.671387	390.280731	868.911621	-362.637299	-145.740341	900.855225	-438.820129	110.099052	1055.899536	544.805603	37.589344	899.606140	528.846191	235.626816
-463.372101	240.387039	957.868225	-457.228241	-21.836439	958.680420	-539.582520	253.029892	573.598999	-492.662964	-82.035172	582.080261	-522.390137	286.872833	86.109367	-544.240417	-135.091965	101.717239	-508.688049	341.699158	1441.468872	-435.307465	-69.651680	1459.423706	-414.716064	136.626556	1461.609863	-432.367523	163.495926	1753.821777	-552.156555	442.170288	1169.240112	-473.798981	-205.709854	1206.545898	-448.660645	390.430145	868.956116	-362.621185	-145.884872	900.945251	-438.791626	110.081711	1055.930542	544.433289	37.547802	899.567322	528.762756	235.426041
-463.388702	240.396286	957.871216	-457.290833	-21.810678	958.674255	-539.606567	252.996643	573.588440	-492.705780	-82.004494	582.045532	-522.388794	286.859467	86.112190	-544.174866	-135.076706	101.690544	-508.537506	341.710175	1441.517700	-435.110992	-69.629044	1459.493774	-414.571228	136.634506	1461.630127	-432.138367	163.541443	1753.777100	-552.062378	442.288452	1169.346680	-473.707520	-205.652832	1206.638306	-448.663544	390.560242	868.977173	-362.583282	-146.059784	900.990112	-438.800262	110.092781	1055.922119	544.092957	37.371433	899.522888	528.822510	235.053177
-463.412445	240.367386	957.854004	-457.260590	-21.822628	958.660950	-539.584412	252.947189	573.571777	-492.706116	-81.984268	582.064697	-522.385803	286.855011	86.102638	-544.221313	-135.080460	101.663719	-508.241486	341.820374	1441.728394	-434.882782	-69.627151	1459.563232	-414.406860	136.661194	1461.635864	-431.919922	163.589874	1753.726929	-551.917603	442.389130	1169.470459	-473.526337	-205.729126	1206.775513	-448.684540	390.728333	869.010498	-362.542755	-146.234619	901.073914	-438.781860	110.078651	1055.903442	543.733032	37.190937	899.471985	528.789917	234.559525
-463.369812	240.392258	957.896973	-457.218170	-21.802345	958.661682	-539.578003	252.953781	573.608643	-492.754761	-81.966743	582.054688	-522.378540	286.853973	86.103584	-544.161438	-135.062256	101.649567	-508.074005	341.817596	1441.777954	-434.652069	-69.602081	1459.651123	-414.249603	136.663925	1461.656616	-431.682190	163.643097	1753.708252	-551.782776	442.533875	1169.562866	-473.346680	-205.874969	1206.930542	-448.653412	390.926208	869.076477	-362.484680	-146.429459	901.158936	-438.725433	110.085793	1055.922363	543.118835	37.257858	899.479004	528.119324	235.103424
-463.379761	240.366165	957.937500	-457.228943	-21.797930	958.666992	-539.594666	252.948593	573.597046	-492.760223	-81.896538	582.025085	-522.357849	286.859467	86.123734	-544.116882	-135.071289	101.635849	-507.897430	341.853241	1441.871704	-434.456665	-69.577751	1459.767212	-414.084045	136.701202	1461.704590	-431.430359	163.709259	1753.686523	-551.652344	442.681213	1169.698486	-473.154755	-206.013550	1207.072021	-448.645752	391.112762	869.124268	-362.409698	-146.649246	901.262329	-438.719879	110.062218	1055.941895	542.843750	37.184231	899.559631	528.380432	234.483765
-463.371124	240.330429	957.947205	-457.134155	-21.873827	958.702209	-539.602051	252.933014	573.620300	-492.797913	-81.881859	582.073853	-522.372498	286.861816	86.122520	-544.171875	-135.091461	101.641830	-507.703552	341.880188	1441.960449	-434.201813	-69.545265	1459.854736	-413.939056	136.714493	1461.733398	-431.184479	163.760544	1753.687012	-551.513184	442.791595	1169.791382	-472.977051	-206.136551	1207.255615	-448.678925	391.339050	869.172363	-362.315552	-146.876556	901.385986	-438.661865	110.023010	1055.962891	542.472534	37.231884	899.607971	528.223389	234.404083
-463.367859	240.291168	957.959534	-457.100220	-21.861273	958.752686	-539.580200	252.886520	573.595703	-494.366852	-83.977158	582.576538	-522.346191	286.858490	86.119102	-545.395813	-135.384094	101.945007	-507.559021	341.866272	1441.998657	-434.013000	-69.527489	1459.960693	-413.772156	136.753159	1461.780273	-430.959656	163.808182	1753.689941	-551.398926	442.934570	1169.887329	-472.794952	-206.262848	1207.429688	-448.700195	391.538483	869.231995	-362.247375	-147.108582	901.490967	-438.628632	110.026886	1055.990845	541.987732	37.327667	899.664307	527.831970	234.842896
-463.345703	240.284958	957.975464	-457.057709	-21.860010	958.791199	-539.570679	252.871887	573.596985	-494.544983	-84.206833	582.671570	-522.374146	286.850739	86.108521	-545.515076	-135.420486	101.985687	-507.412781	341.886871	1442.033569	-433.796356	-69.507858	1460.053711	-413.602081	136.769196	1461.818604	-430.729889	163.877594	1753.669189	-551.288330	443.053162	1169.963867	-472.594238	-206.429337	1207.593384	-448.664337	391.734711	869.266479	-362.123596	-147.354645	901.604919	-438.591309	110.034637	1056.016846	541.553955	37.335186	899.744019	527.515442	234.893372
-463.305817	240.276001	957.995850	-456.948761	-21.909199	958.870911	-539.546753	252.829605	573.572693	-494.487701	-84.149406	582.662598	-522.344238	286.843445	86.110954	-545.499634	-135.444199	102.005936	-507.324463	341.814728	1441.990356	-433.594727	-69.468658	1460.142212	-413.400452	136.815659	1461.869019	-430.498596	163.943237	1753.662842	-551.168213	443.162750	1170.029907	-472.376770	-206.587158	1207.778564	-448.621521	391.928406	869.332886	-362.046661	-147.631226	901.715149	-438.525452	110.033035	1056.068604	541.134399	37.308090	899.830444	527.233704	234.923920
-463.240448	240.277115	958.044189	-456.868805	-21.880526	958.902954	-539.541992	252.865967	573.626770	-494.409729	-84.082031	582.668579	-522.374573	286.859589	86.122780	-545.422668	-135.442383	101.996071	-507.029938	341.942078	1442.205078	-433.366455	-69.425529	1460.259155	-413.193359	136.845993	1461.920532	-430.274353	164.014832	1753.636597	-551.035583	443.240692	1170.146362	-472.100739	-206.839432	1207.979614	-448.569244	392.084839	869.400208	-361.902435	-147.890747	901.877563	-438.456787	110.043045	1056.109741	540.736328	37.303333	899.903015	527.001038	234.944565
-463.217194	240.288712	958.054016	-456.834167	-21.872189	958.898621	-539.495972	252.816635	573.621399	-494.425629	-84.094475	582.656372	-522.318420	286.868408	86.122620	-545.415955	-135.440323	101.981148	-506.847198	341.993134	1442.289673	-433.146179	-69.364548	1460.363647	-413.004578	136.869507	1461.964600	-430.058136	164.085999	1753.619019	-550.902710	443.348785	1170.224731	-471.963165	-206.836487	1208.115601	-448.509766	392.277740	869.443726	-361.744507	-148.208984	901.999146	-438.411957	110.049042	1056.109009	540.314514	37.311127	899.942017	526.676819	235.061798
-463.225464	240.360596	958.068848	-456.881744	-21.764965	958.857239	-539.497070	252.821609	573.630981	-494.483673	-84.159401	582.625000	-522.326660	286.900177	86.145187	-545.515869	-135.470474	101.994232	-506.683685	342.034393	1442.368408	-432.929016	-69.305801	1460.463501	-412.811829	136.906403	1462.001831	-429.807129	164.157364	1753.582886	-550.781128	443.442047	1170.322876	-471.734955	-206.943665	1208.292480	-448.459137	392.460480	869.489990	-361.588989	-148.520752	902.105347	-438.409607	110.115234	1056.089233	539.926514	37.337460	899.938049	526.466003	235.109329
-463.225525	240.343750	958.074036	-456.857727	-21.759127	958.847229	-539.459412	252.818100	573.595215	-494.445068	-84.144142	582.625977	-522.308594	286.878876	86.124771	-545.442688	-135.440338	101.969429	-506.624634	341.976654	1442.299683	-432.723175	-69.266098	1460.573608	-412.646484	136.972717	1462.064697	-429.604797	164.256302	1753.568115	-550.657776	443.574036	1170.381104	-471.509430	-207.062500	1208.503052	-448.397430	392.633881	869.537842	-361.458313	-148.814407	902.230164	-438.380219	110.106552	1056.083008	539.542297	37.342823	899.955566	526.244263	235.181839
-463.179291	240.374924	958.096375	-456.794312	-21.713499	958.877808	-539.475586	252.852905	573.625732	-494.477966	-84.124977	582.621887	-522.313110	286.877289	86.107903	-545.448730	-135.442017	101.967598	-506.454803	342.001556	1442.377808	-432.513153	-69.206871	1460.711304	-412.488617	137.015976	1462.104980	-429.405396	164.340561	1753.572144	-550.517273	443.702301	1170.493408	-471.244781	-207.191467	1208.715942	-448.324432	392.798676	869.604004	-361.282013	-149.122757	902.348938	-438.327759	110.149429	1056.109863	539.158447	37.355003	899.997803	525.999146	235.237076
-463.108276	240.385880	958.128906	-456.709595	-21.667850	958.900696	-539.454712	252.889374	573.633545	-494.429749	-84.015556	582.689209	-522.330505	286.913208	86.130241	-545.383789	-135.417007	101.951019	-506.261658	342.042084	1442.494751	-432.305695	-69.168015	1460.845703	-412.302002	137.064850	1462.176147	-429.183105	164.448395	1753.572144	-550.360046	443.793274	1170.593872	-470.986877	-207.320709	1208.916992	-448.222870	392.953033	869.696411	-361.085388	-149.435318	902.516357	-438.249451	110.175400	1056.137573	538.843994	37.323746	900.037537	525.906677	235.026505
-463.012238	240.409286	958.151062	-456.555664	-21.703064	958.952087	-539.378479	252.805267	573.628296	-494.455200	-83.944550	582.721802	-522.295410	286.910126	86.125595	-545.339478	-135.400574	101.957993	-506.104065	342.081329	1442.551270	-432.098724	-69.134941	1461.003174	-412.118225	137.085327	1462.248901	-428.953857	164.560608	1753.550049	-550.216614	443.897186	1170.689331	-470.745819	-207.434402	1209.101685	-448.097351	393.089508	869.786865	-360.826477	-149.782959	902.672424	-438.132111	110.184784	1056.175903	538.452881	37.414413	900.036682	525.753845	235.113113
-462.901337	240.424545	958.189270	-456.438995	-21.665613	959.019287	-539.356445	252.848038	573.620972	-494.554749	-83.899780	582.766479	-522.285400	286.908142	86.129410	-545.369568	-135.395020	101.948730	-505.838898	342.222656	1442.804688	-431.900574	-69.089310	1461.146606	-411.956757	137.137146	1462.350098	-428.743744	164.677872	1753.531128	-550.047668	443.985962	1170.842773	-470.480499	-207.530975	1209.286865	-447.979156	393.238129	869.900024	-360.597656	-150.113525	902.855286	-438.030212	110.222214	1056.231201	538.080444	37.481342	900.017700	525.633118	235.207794
-462.866760	240.474686	958.215820	-456.406067	-21.574234	959.045776	-539.329102	252.852997	573.650635	-494.620544	-83.844315	582.760620	-522.283325	286.907776	86.130356	-545.378418	-135.357712	101.927879	-505.753754	342.250916	1442.887695	-431.707001	-69.047798	1461.295166	-411.809143	137.175140	1462.444214	-428.538818	164.823456	1753.506592	-549.923157	444.118774	1170.940796	-470.165894	-207.739975	1209.515503	-447.866425	393.400421	869.975281	-360.369049	-150.406036	903.013550	-437.976837	110.293427	1056.253296	537.725403	37.532074	899.992126	525.546692	235.296982
-462.809540	240.532715	958.272827	-456.380066	-21.467352	959.039246	-539.284119	252.853546	573.647766	-494.692749	-83.784706	582.785706	-522.265015	286.901428	86.125793	-545.325012	-135.339691	101.918823	-505.699005	342.192230	1442.855225	-431.545532	-69.003693	1461.468506	-411.650238	137.205109	1462.533081	-428.342346	164.986221	1753.510742	-549.758972	444.292389	1171.073486	-469.927887	-207.794601	1209.717773	-447.722473	393.524353	870.075134	-360.117249	-150.700104	903.179688	-437.922455	110.350075	1056.275879	537.320374	37.725121	899.967407	525.348816	235.674637
-462.787567	240.524246	958.303223	-456.349823	-21.417652	959.080505	-539.275391	252.912643	573.660034	-494.736420	-83.657677	582.741455	-522.264282	286.900848	86.130951	-545.308655	-135.329910	101.900536	-505.447449	342.322174	1443.111450	-431.342773	-68.952675	1461.633789	-411.520477	137.236206	1462.645508	-428.148346	165.138580	1753.512817	-549.563049	444.403198	1171.243408	-469.662476	-207.970718	1209.978394	-447.597137	393.700653	870.217468	-359.836945	-151.021576	903.356201	-437.878204	110.376045	1056.307617	536.978638	37.878582	899.948547	525.305664	235.825623
-462.698120	240.577362	958.390259	-456.240906	-21.354263	959.145935	-539.220642	252.858856	573.663635	-494.775726	-83.591187	582.795105	-522.230774	286.920135	86.136139	-545.323120	-135.322372	101.901703	-505.247406	342.361023	1443.253418	-431.178009	-68.919701	1461.820190	-411.369019	137.269730	1462.764038	-427.943390	165.302551	1753.525391	-549.362122	444.536652	1171.392578	-469.403534	-208.078094	1210.193604	-447.414307	393.828094	870.338623	-359.534546	-151.368927	903.574341	-437.773071	110.428032	1056.382690	536.616211	37.998833	899.943359	525.244080	235.980316
-462.608093	240.587021	958.432251	-456.121674	-21.311544	959.208740	-539.145020	252.865021	573.656738	-494.831757	-83.556740	582.837097	-522.221802	286.927826	86.103539	-545.327209	-135.316666	101.889839	-505.100647	342.419067	1443.411011	-431.000183	-68.853127	1461.987305	-411.210022	137.317917	1462.892700	-427.729156	165.464996	1753.523193	-549.177246	444.673645	1171.536987	-469.138824	-208.274338	1210.454468	-447.246094	393.984589	870.516846	-359.249146	-151.682083	903.784546	-437.658936	110.464752	1056.432861	536.296570	38.099323	899.889282	525.334290	235.896103
-462.524109	240.602982	958.494385	-455.996582	-21.250540	959.305481	-539.107666	252.883301	573.689270	-494.875885	-83.492317	582.847656	-522.181030	286.912720	86.121635	-545.253296	-135.284653	101.881821	-504.941833	342.465363	1443.572632	-430.817322	-68.793579	1462.159424	-411.042358	137.382217	1463.028809	-427.508484	165.639587	1753.520508	-548.975037	444.863403	1171.727661	-468.857147	-208.434036	1210.716431	-447.041168	394.138367	870.703125	-358.926880	-151.965637	904.039063	-437.556610	110.519608	1056.512573	535.970520	38.231457	899.869995	525.328430	236.080994
-462.422455	240.638657	958.560486	-455.893402	-21.138430	959.367615	-539.064331	252.944107	573.703796	-494.912903	-83.416672	582.907043	-522.237000	286.935211	86.122292	-545.236023	-135.278625	101.879936	-504.758850	342.540863	1443.781494	-430.635559	-68.710442	1462.396729	-410.877502	137.459763	1463.174805	-427.271759	165.819305	1753.536133	-548.749451	445.045166	1171.911743	-468.543091	-208.680862	1211.003174	-446.803650	394.315308	870.889709	-358.598846	-152.217010	904.338562	-437.455566	110.592377	1056.577026	535.680054	38.423161	899.808472	525.376770	236.300415
-462.336975	240.666183	958.619629	-455.799347	-21.059772	959.485168	-538.937378	252.894440	573.717407	-494.981628	-83.401543	582.945313	-522.139954	286.945313	86.144676	-545.200195	-135.259628	101.891914	-504.620056	342.585236	1443.941406	-430.438995	-68.647820	1462.618286	-410.726166	137.519836	1463.335449	-427.034424	165.997940	1753.555176	-548.531738	445.237762	1172.115479	-468.393127	-208.700073	1211.261353	-446.552246	394.473938	871.090332	-358.255951	-152.464920	904.634216	-437.362701	110.668190	1056.664551	535.367493	38.656857	899.780579	525.445557	236.535629
-462.189453	240.698593	958.699707	-455.621582	-21.014723	959.577148	-538.901001	252.962936	573.752625	-494.997284	-83.308563	582.972961	-522.157349	286.971130	86.167603	-545.143127	-135.248779	101.886467	-504.470856	342.634308	1444.131714	-430.295898	-68.602158	1462.861084	-410.571503	137.582672	1463.486938	-426.794159	166.185974	1753.573608	-548.338013	445.399261	1172.314575	-468.146942	-208.835815	1211.539063	-446.267365	394.692657	871.317932	-357.900238	-152.696457	904.939758	-437.214172	110.713562	1056.753662	535.026550	38.875153	899.767639	525.455200	237.019974
-462.062866	240.721985	958.764587	-455.475067	-20.965088	959.633362	-538.851135	253.017410	573.739136	-495.042938	-83.257248	583.005432	-522.172546	286.984833	86.161194	-545.147461	-135.238754	101.905525	-504.296021	342.714172	1444.310791	-430.117432	-68.538246	1463.113037	-410.411743	137.649887	1463.657593	-426.551392	166.367874	1753.589355	-548.122070	445.582642	1172.478882	-467.908478	-208.943985	1211.859497	-445.958191	394.889282	871.551147	-357.527161	-153.023026	905.264221	-437.074219	110.748650	1056.813477	534.519165	38.681309	899.711182	525.561951	236.941193
-461.952820	240.759140	958.824402	-455.360626	-20.861002	959.685730	-538.805359	253.087112	573.779419	-495.033722	-83.135338	583.019409	-522.175171	286.983490	86.148781	-545.083679	-135.215729	101.875786	-504.186981	342.758362	1444.431519	-429.952332	-68.452385	1463.340942	-410.240997	137.712692	1463.809082	-426.379608	166.524506	1753.557495	-547.888489	445.813477	1172.683350	-467.661102	-209.054932	1212.178711	-445.664093	395.099060	871.788269	-357.156860	-153.312775	905.584045	-436.958679	110.817177	1056.868774	534.482300	39.212719	899.703186	525.719238	237.242264
-461.800385	240.800354	958.907043	-455.192963	-20.797350	959.743835	-538.712585	253.058487	573.796997	-495.086029	-83.065102	583.035950	-522.126770	287.010529	86.126633	-545.085693	-135.184601	101.836525	-504.058746	342.822754	1444.602905	-429.795410	-68.379387	1463.574829	-410.089294	137.798279	1463.967163	-426.139404	166.749054	1753.561157	-547.612915	445.416534	1172.715454	-467.423615	-209.144745	1212.449829	-445.357422	395.312286	871.960083	-356.753357	-153.551224	905.924622	-436.804840	110.861633	1056.940674	533.820862	39.150360	899.588623	525.642761	237.671432
-461.665894	240.866211	958.992310	-455.112915	-20.680250	959.816162	-538.634033	253.085693	573.784119	-495.151459	-82.943764	583.038818	-522.129761	287.024994	86.141197	-545.091797	-135.159607	101.835632	-503.909515	342.911255	1444.775024	-429.637848	-68.288002	1463.774414	-409.938263	137.862762	1464.107422	-425.927643	166.951431	1753.568115	-547.472839	446.223633	1173.060547	-467.138611	-209.425369	1212.751099	-445.015625	395.505157	872.203247	-356.369232	-153.784668	906.268982	-436.698700	110.943909	1057.019775	533.555908	39.373474	899.507141	525.791504	237.925034
-461.471375	240.893509	959.073120	-454.935638	-20.611042	959.911560	-538.722717	253.309341	573.854187	-495.245728	-82.925568	583.112732	-522.260315	287.040009	86.157051	-545.084717	-135.125534	101.864082	-503.726715	342.970093	1444.955322	-429.496826	-68.221199	1463.995728	-409.784912	137.925858	1464.268799	-425.713989	167.149597	1753.586060	-547.232483	446.471527	1173.240845	-466.907379	-209.583862	1213.055664	-444.575012	395.764191	872.443359	-355.954590	-154.013428	906.617432	-436.534515	110.995804	1057.112671	533.321777	39.558891	899.446350	525.962891	238.153534
-461.291656	240.944397	959.159607	-454.777588	-20.562155	960.022705	-538.640564	253.307434	573.843140	-495.226318	-82.788521	583.150513	-522.262512	287.043396	86.152184	-545.022217	-135.092026	101.869850	-503.575684	343.041901	1445.125610	-429.357910	-68.148682	1464.232178	-409.614746	138.005295	1464.426270	-425.467255	167.357285	1753.593018	-546.988220	446.675842	1173.425537	-466.731415	-209.611313	1213.299316	-444.141388	396.034454	872.671021	-355.525757	-154.244461	906.940491	-436.383881	111.052643	1057.215454	533.135437	39.738014	899.353577	526.255432	238.207855
-461.093994	240.975449	959.238464	-454.597076	-20.460508	960.110229	-538.403809	253.203583	573.856445	-495.290253	-82.766106	583.181824	-522.161987	287.044617	86.168015	-545.055237	-135.093323	101.877335	-503.397186	343.126373	1445.270142	-429.228943	-68.060005	1464.459961	-409.421600	138.088165	1464.590088	-425.195953	167.577972	1753.600830	-546.712402	446.911407	1173.566040	-466.410217	-209.830795	1213.593262	-443.681061	396.301666	872.921204	-355.079285	-154.530853	907.274292	-436.206238	111.120758	1057.301147	532.925354	39.943890	899.249451	526.453369	238.450729
-460.893707	240.979752	959.321716	-454.364563	-20.425411	960.199036	-538.393677	253.287888	573.879761	-495.242828	-82.639084	583.222473	-522.217590	287.047485	86.134209	-545.013611	-135.052582	101.876945	-503.259460	343.176331	1445.396118	-429.083893	-67.981110	1464.697510	-409.233673	138.170914	1464.782349	-424.933899	167.786316	1753.604736	-546.450806	447.161163	1173.737549	-466.222443	-209.794479	1213.791260	-443.244507	396.555573	873.132507	-354.582153	-154.821472	907.595764	-435.997101	111.145142	1057.388794	532.705627	40.275562	899.134460	526.564209	238.926346
-460.703674	241.041473	959.404785	-454.204193	-20.359488	960.257324	-538.315918	253.365097	573.902039	-495.205933	-82.566086	583.246948	-522.241028	287.049255	86.140144	-544.974609	-135.016815	101.855988	-503.100220	343.232361	1445.525146	-428.959015	-67.885712	1464.922363	-409.030884	138.274979	1464.966797	-424.699280	167.995575	1753.605591	-546.148254	447.410309	1173.873413	-465.958282	-209.852325	1214.064331	-442.769653	396.887115	873.356323	-354.111816	-155.042404	907.881165	-435.814484	111.197441	1057.457886	532.572144	40.522118	899.053345	526.748901	239.237900
-460.483368	241.063354	959.490845	-454.034851	-20.261652	960.350647	-538.194214	253.362778	573.920837	-495.142853	-82.502510	583.242126	-522.263916	287.053650	86.172264	-544.887390	-134.980743	101.871780	-502.915985	343.319824	1445.666748	-428.834564	-67.802277	1465.161743	-408.839203	138.336212	1465.123413	-424.449280	168.209595	1753.618896	-545.821716	447.619690	1174.065430	-465.699554	-209.962753	1214.336792	-442.237915	397.228668	873.571777	-353.622284	-155.272522	908.215271	-435.631195	111.255768	1057.550171	532.401001	40.741337	899.011902	526.950928	239.426407
-460.282684	241.101990	959.560242	-453.934845	-20.156843	960.432251	-537.989868	253.282822	573.906372	-495.125427	-82.518562	583.280090	-522.209656	287.047424	86.169373	-544.978638	-134.992004	101.916801	-502.730408	343.386505	1445.818237	-428.712585	-67.719933	1465.364990	-408.620544	138.412903	1465.278809	-424.208649	168.420502	1753.619629	-545.528198	447.838226	1174.204346	-465.458740	-210.021179	1214.621338	-441.694366	397.526825	873.759094	-353.154724	-155.520493	908.516113	-435.480469	111.323936	1057.625610	532.298767	40.981667	898.951111	527.197632	239.683670
-460.058350	241.167053	959.638184	-453.790131	-20.056608	960.494202	-537.879517	253.292847	573.933167	-495.069427	-82.500069	583.276855	-522.230042	287.064545	86.166641	-545.003967	-134.971848	101.922104	-502.542053	343.457520	1445.923950	-428.597351	-67.629677	1465.545776	-408.409149	138.476303	1465.436890	-423.975311	168.628799	1753.620605	-545.204163	448.056488	1174.346680	-465.231598	-210.050644	1214.872192	-441.157349	397.899780	873.950928	-352.714539	-155.781631	908.816956	-435.309662	111.393829	1057.698730	532.124207	41.185364	898.850342	527.430969	239.940460
-459.811493	241.124542	959.663574	-453.568115	-20.011528	960.570313	-537.761719	253.337875	573.921875	-494.983093	-82.441025	583.314819	-522.212341	287.057098	86.146133	-544.924316	-134.940750	101.941147	-502.367462	343.529266	1446.029907	-428.479767	-67.548393	1465.708008	-408.209259	138.547989	1465.556885	-423.737244	168.853851	1753.613281	-544.834229	448.318085	1174.478149	-464.999725	-210.136429	1215.109253	-440.627258	398.273926	874.129517	-352.233856	-156.011932	909.097046	-435.101349	111.411682	1057.755127	532.091614	41.321976	898.771301	527.895142	239.827866
-459.586548	241.112808	959.703247	-453.413879	-19.941162	960.627625	-537.734070	253.466797	573.962402	-494.885956	-82.398750	583.285400	-522.298279	287.079590	86.146667	-544.848511	-134.885422	101.920303	-502.164337	343.615051	1446.118408	-428.355011	-67.449570	1465.874023	-408.002411	138.606354	1465.672485	-423.474609	169.077667	1753.607422	-544.481506	448.502930	1174.588501	-464.768036	-210.187225	1215.310425	-440.036713	398.676453	874.280029	-351.761047	-156.288803	909.384399	-434.909698	111.442070	1057.803101	531.997620	41.484417	898.720947	528.151001	239.768051
-459.302185	241.128036	959.751648	-453.196838	-19.874859	960.660278	-537.668823	253.593063	573.986572	-494.804626	-82.374573	583.289368	-522.352844	287.091187	86.181610	-544.805420	-134.862289	101.944901	-501.946075	343.676483	1446.251953	-428.221008	-67.365829	1466.040161	-407.776093	138.683334	1465.769165	-423.214722	169.303497	1753.604370	-544.065125	448.738556	1174.720581	-464.512024	-210.243286	1215.501343	-439.470764	399.056366	874.460510	-351.246552	-156.498764	909.665833	-434.662933	111.471466	1057.844604	531.894409	41.655468	898.708374	528.334717	239.921799
-459.059021	241.084641	959.797974	-453.023529	-19.824318	960.716614	-537.481995	253.545486	574.001953	-494.694641	-82.280121	583.298401	-522.334534	287.122467	86.188385	-544.168640	-134.514389	101.753426	-501.717102	343.735596	1446.337646	-428.100861	-67.286438	1466.193115	-407.548279	138.731766	1465.856689	-422.929810	169.514847	1753.591553	-543.637634	448.969849	1174.821655	-464.241821	-210.379562	1215.697632	-438.889191	399.420135	874.632202	-350.775909	-156.691742	909.923096	-434.455109	111.473274	1057.895996	531.834045	41.852783	898.694336	528.532837	240.097916
-458.800079	241.045456	959.842468	-452.824585	-19.798103	960.776428	-537.227783	253.429688	574.011230	-494.585907	-82.194237	583.340820	-522.226318	287.128601	86.185234	-544.591980	-134.731750	101.968605	-501.630371	343.661835	1446.223999	-427.971649	-67.188576	1466.319458	-407.251892	138.787628	1465.971191	-422.638184	169.732712	1753.581055	-543.287842	449.209900	1174.865723	-464.133636	-210.246048	1215.831787	-438.245544	399.865631	874.755310	-350.324341	-156.887787	910.175049	-434.234344	111.467590	1057.949951	531.815125	41.955643	898.690186	528.704407	240.320038
-458.536804	240.978897	959.899109	-452.643494	-19.738792	960.843140	-537.063721	253.419449	574.021362	-494.555481	-82.165512	583.387878	-522.227966	287.128723	86.186058	-544.068359	-134.438538	101.803436	-501.298645	343.821259	1446.391724	-427.840454	-67.102707	1466.413940	-406.952393	138.854843	1466.051636	-422.346680	169.958130	1753.559570	-542.880493	449.420532	1174.933960	-463.982361	-210.252731	1215.979004	-437.645416	400.216034	874.841797	-349.854065	-157.104111	910.403564	-434.014832	111.461288	1058.012329	531.799866	42.074783	898.679565	528.934814	240.399261
-458.289307	240.947510	959.924194	-452.475006	-19.706919	960.864563	-536.939209	253.464951	574.026855	-492.991333	-80.062973	582.881348	-522.244751	287.122070	86.225372	-542.822449	-134.090210	101.520042	-501.073364	343.863403	1446.355103	-427.679443	-66.997154	1466.455566	-406.596527	138.916534	1466.112671	-422.042542	170.177872	1753.534912	-542.445251	449.680969	1174.947632	-463.832123	-210.248047	1216.081787	-437.049652	400.657990	874.911377	-349.379517	-157.301285	910.587219	-433.793854	111.454109	1058.032715	531.705994	42.272034	898.639893	528.984558	240.870193
-458.076172	240.911987	959.950989	-452.343994	-19.707346	960.860352	-536.860168	253.515701	574.026611	-492.924896	-79.947830	582.855347	-522.313965	287.130676	86.229691	-542.799255	-134.051758	101.497734	-500.936493	343.796509	1446.158569	-427.541077	-66.930618	1466.488892	-406.277191	138.971970	1466.159912	-421.706543	170.406509	1753.513306	-542.037476	449.957397	1174.907959	-463.730682	-210.268417	1216.146973	-436.452667	401.014496	874.950012	-348.920197	-157.480652	910.759399	-433.595642	111.418388	1058.038330	531.643982	42.497387	898.605408	528.864441	241.358505
-457.815460	240.868149	959.956848	-452.139984	-19.757238	960.876770	-536.675293	253.472290	574.068298	-492.863983	-79.915161	582.892029	-522.281799	287.128021	86.259583	-543.336670	-134.298950	101.690353	-500.540436	343.952545	1446.241699	-427.416901	-66.859779	1466.490723	-405.943024	139.043060	1466.198975	-421.378601	170.621704	1753.510132	-541.596863	450.128754	1174.904297	-463.657562	-210.274384	1216.200439	-435.832123	401.445221	874.983521	-348.544830	-157.630890	910.886658	-433.357697	111.370872	1058.048340	531.612427	42.557838	898.561462	529.031433	241.446915
-457.530090	240.891006	959.989136	-451.914612	-19.774576	960.893799	-536.498352	253.499161	574.106323	-492.823608	-79.908226	582.926147	-522.293823	287.110687	86.274246	-543.303772	-134.254730	101.708855	-500.253601	343.990204	1446.207397	-427.282166	-66.809837	1466.468262	-405.634613	139.116623	1466.217896	-421.032043	170.855347	1753.501587	-541.176208	450.378235	1174.918701	-463.560760	-210.300018	1216.231079	-435.262970	401.862579	874.979370	-348.137543	-157.761200	911.043030	-433.110565	111.362640	1058.074829	531.699890	42.570274	898.532715	529.336426	241.234833
-457.286621	240.869751	960.025452	-451.714172	-19.814415	960.922852	-536.308533	253.528030	574.162415	-492.732971	-79.863678	582.963562	-522.284241	287.142548	86.305672	-543.274292	-134.242050	101.731125	-500.111572	343.923950	1445.989136	-427.124725	-66.760567	1466.446045	-405.308563	139.159744	1466.255249	-420.674194	171.074280	1753.493408	-540.770447	450.669617	1174.858032	-463.533417	-210.315872	1216.246338	-434.748657	402.198914	874.998901	-347.771820	-157.859406	911.141113	-432.890320	111.325729	1058.108032	531.720093	42.709797	898.528992	529.355469	241.648224
-457.055115	240.834839	960.036865	-451.527161	-19.895807	960.970337	-536.097107	253.499741	574.156433	-492.698151	-79.908623	583.007446	-522.291199	287.104828	86.310310	-542.702393	-133.916367	101.606361	-499.832977	343.976654	1445.929565	-427.017181	-66.704727	1466.353760	-405.008514	139.221878	1466.263794	-420.295319	171.293091	1753.478271	-540.357361	450.873169	1174.808350	-463.512787	-210.336670	1216.242676	-434.158356	402.619568	874.979492	-347.476624	-157.939499	911.239441	-432.692322	111.277008	1058.139893	531.810547	42.784096	898.505005	529.549866	241.705429
-456.858612	240.804626	960.028259	-451.390717	-19.913599	960.959534	-535.874512	253.500092	574.141846	-492.616272	-79.937271	583.027039	-522.303406	287.098846	86.297157	-543.225037	-134.155228	101.811821	-499.434326	344.115387	1445.949951	-426.900909	-66.642349	1466.257935	-404.668335	139.268875	1466.248535	-419.904449	171.507278	1753.446411	-539.938904	451.083221	1174.781250	-463.512939	-210.344589	1216.222778	-433.606506	402.904785	874.942261	-347.196320	-158.049835	911.303894	-432.507172	111.247635	1058.126099	531.943665	42.697403	898.496399	529.890503	241.388443
-456.590240	240.787857	960.031799	-451.209961	-19.903269	960.960388	-535.699280	253.549973	574.123901	-492.508698	-79.965355	583.045227	-522.342529	287.079102	86.320679	-543.202454	-134.124268	101.811806	-499.295624	344.034973	1445.631958	-426.815216	-66.600937	1466.089233	-404.310608	139.317841	1466.209106	-419.500610	171.724533	1753.385254	-539.575439	451.324585	1174.677246	-463.535187	-210.394943	1216.183472	-433.094940	403.257477	874.879089	-346.947510	-158.112579	911.324280	-432.284882	111.236168	1058.128906	532.056091	42.707806	898.472900	530.040466	241.439560
-456.310852	240.704590	960.033569	-450.921631	-19.978479	960.997070	-535.455017	253.517059	574.117188	-492.380249	-79.966446	583.027649	-522.304565	287.092834	86.322968	-543.214294	-134.104279	101.822701	-498.975800	344.057281	1445.459961	-426.702728	-66.544083	1465.921997	-403.946564	139.337875	1466.138306	-419.076965	171.939545	1753.322510	-539.203003	451.502228	1174.533691	-463.588226	-210.406235	1216.074341	-432.572998	403.564056	874.786377	-346.715027	-158.185242	911.313538	-431.999817	111.170784	1058.147705	532.631409	43.291599	898.466675	530.291931	241.644714
-456.042542	240.663864	960.077087	-450.673950	-19.997187	961.040833	-535.351746	253.574142	574.152710	-492.228363	-79.976257	583.008545	-522.332092	287.093811	86.353371	-543.137939	-134.097672	101.831505	-498.542053	344.169983	1445.393799	-426.584229	-66.521072	1465.725830	-403.559418	139.372086	1466.056152	-418.652832	172.148880	1753.261230	-538.778198	451.697632	1174.382446	-463.712769	-210.378693	1215.915039	-432.102325	403.864014	874.702881	-346.530060	-158.263290	911.291687	-431.760162	111.139160	1058.195435	532.293091	42.774563	898.450134	530.295898	241.513550
-455.806244	240.658463	960.125732	-450.529419	-19.900257	961.055176	-535.186890	253.612732	574.204041	-492.134338	-80.065605	582.990601	-522.308594	287.071014	86.356903	-543.090698	-134.097015	101.850822	-498.208344	344.205139	1445.181885	-426.430725	-66.478645	1465.537231	-403.201721	139.403549	1465.952026	-418.215973	172.369232	1753.204102	-538.421814	451.950714	1174.240845	-463.901306	-210.368256	1215.767944	-431.665100	404.153046	874.560791	-346.419952	-158.298233	911.273254	-431.573730	111.164711	1058.227905	532.448975	42.776783	898.410950	530.405212	241.521057
-455.586334	240.609604	960.152283	-450.403656	-19.846302	961.087952	-535.037231	253.543427	574.214111	-492.028809	-80.082520	582.998352	-522.318726	287.067230	86.384422	-543.100525	-134.086624	101.883522	-497.977020	344.083679	1444.815308	-426.248749	-66.477234	1465.358154	-402.869751	139.439850	1465.854126	-417.746887	172.566666	1753.134399	-538.111511	452.227051	1174.082397	-464.126038	-210.325653	1215.615356	-431.283539	404.366730	874.425476	-346.370575	-158.324692	911.220703	-431.397522	111.162170	1058.256958	532.630859	42.803196	898.394958	530.556458	241.518356
-455.371155	240.569702	960.153503	-450.244415	-19.799749	961.111145	-534.986633	253.640121	574.243652	-491.930878	-80.117104	583.001648	-522.365723	287.062653	86.415977	-543.079529	-134.057526	101.921234	-497.644165	344.086731	1444.585449	-426.065277	-66.501991	1465.116455	-402.497925	139.480026	1465.744019	-417.251770	172.762192	1753.070923	-537.811401	452.457916	1173.905518	-464.323273	-210.461853	1215.466919	-430.922974	404.564301	874.259094	-346.399780	-158.305023	911.163940	-431.208069	111.169380	1058.268555	533.249023	43.388191	898.414185	530.784363	241.673920
-455.191772	240.523056	960.110718	-450.087158	-19.814457	961.120300	-534.796753	253.569794	574.231812	-491.819702	-80.142807	582.995911	-522.306458	287.053558	86.392799	-543.068542	-134.043900	101.953117	-497.291962	344.105560	1444.297974	-425.879333	-66.545448	1464.840698	-402.101807	139.499161	1465.574707	-416.765808	172.961655	1753.006714	-537.546936	452.622681	1173.723999	-464.686005	-210.340637	1215.292236	-430.577484	404.781616	874.059875	-346.413544	-158.291626	911.068848	-431.012878	111.156944	1058.245605	533.356201	43.518784	898.402283	530.706726	242.007629
-454.978241	240.447113	960.065918	-449.867493	-19.889803	961.088684	-534.586365	253.423279	574.201782	-491.662903	-80.116135	583.005249	-522.245911	287.050720	86.408356	-542.974182	-134.004532	101.967773	-496.756195	344.226349	1444.126709	-425.648743	-66.533058	1464.583740	-401.687897	139.453857	1465.380127	-416.288818	173.152908	1752.911621	-537.250671	452.700134	1173.510742	-464.931610	-210.503723	1215.092773	-430.287445	404.969330	873.906799	-346.345490	-158.118851	911.023193	-430.754333	111.087570	1058.198120	533.087708	42.878151	898.363281	530.829895	241.514755
-454.705078	240.441345	959.988892	-449.641479	-19.946918	961.038086	-534.483337	253.410248	574.255432	-491.467682	-80.067635	582.970093	-522.237854	287.069031	86.411133	-542.631042	-133.734848	101.813240	-496.328491	344.217621	1443.818481	-425.438843	-66.537827	1464.255737	-401.221680	139.420517	1465.177734	-415.800720	173.344681	1752.828247	-537.039246	452.813721	1173.251709	-465.291534	-210.575134	1214.876587	-430.032166	405.097656	873.733398	-346.627197	-158.186371	910.793640	-430.453186	111.062874	1058.122803	533.254639	42.856892	898.340637	530.924438	241.487747
-454.458618	240.383148	959.939026	-449.449097	-20.003063	961.012573	-534.348755	253.387268	574.268433	-491.320282	-80.052116	582.962097	-522.200500	287.021698	86.400604	-542.842102	-133.956177	101.955460	-495.948425	344.176544	1443.491577	-425.236938	-66.560104	1463.946289	-400.736176	139.387451	1464.986816	-415.314758	173.548279	1752.738037	-536.898865	452.867065	1172.976929	-465.694855	-210.586273	1214.617676	-429.779724	405.276886	873.496277	-346.826019	-158.144730	910.638855	-430.186981	111.011215	1058.074585	533.421143	42.881496	898.326172	530.976624	241.530823
-454.275574	240.405807	959.934143	-449.383148	-19.946512	960.980469	-534.288086	253.374496	574.312073	-491.222107	-80.062576	582.978821	-522.237427	287.023468	86.423332	-542.851746	-133.925156	102.006439	-495.523743	344.127991	1443.195190	-424.971405	-66.591339	1463.648071	-400.264587	139.387024	1464.809326	-414.816681	173.751038	1752.673340	-536.811218	452.820496	1172.757568	-466.072296	-210.633347	1214.414063	-429.567810	405.402130	873.270813	-346.872253	-157.904663	910.617126	-430.010437	111.031860	1058.044678	533.551025	42.947166	898.324341	530.854309	241.889755
-454.107513	240.378723	959.926086	-449.208466	-20.031582	960.981995	-534.159424	253.332108	574.293091	-491.119141	-80.044037	583.017639	-522.205261	286.995392	86.442261	-542.840210	-133.896423	102.027885	-495.064850	344.126251	1442.932251	-424.743683	-66.655739	1463.343262	-399.830994	139.377670	1464.652710	-414.307648	173.949341	1752.646729	-536.776611	452.686371	1172.544189	-466.664612	-210.519989	1214.156616	-429.379364	405.532013	873.057312	-347.188141	-157.903961	910.477844	-429.808350	110.980286	1058.034546	533.722778	42.941402	898.348816	530.876953	241.900604
-454.018555	240.297073	959.886841	-449.080536	-20.103495	960.982971	-534.088196	253.354355	574.316711	-490.952911	-79.979561	583.045898	-522.205811	286.972198	86.447906	-542.786987	-133.845856	102.049461	-494.695282	344.053619	1442.625000	-424.543091	-66.704124	1463.051025	-399.311615	139.327057	1464.470947	-413.771942	174.170731	1752.549438	-536.804321	452.513275	1172.282715	-467.225281	-210.473740	1213.946533	-429.202789	405.628418	872.844360	-347.556488	-157.932861	910.326904	-429.655670	110.922684	1058.005249	533.915222	42.931301	898.350464	530.890381	241.930771
-453.910339	240.286713	959.847534	-448.932220	-20.227779	960.938171	-533.898560	253.230499	574.293152	-490.798157	-79.944397	583.068909	-522.151794	286.936035	86.434120	-542.718750	-133.836212	102.106133	-494.249756	344.017975	1442.290527	-424.313995	-66.764870	1462.748657	-398.771271	139.267029	1464.294312	-413.191956	174.381485	1752.429688	-536.874451	452.272675	1172.010376	-467.810486	-210.512039	1213.759033	-429.021942	405.701874	872.598511	-348.130676	-158.141525	910.067871	-429.484650	110.857086	1057.953613	534.075562	42.910526	898.368958	530.885437	241.946335
-453.753235	240.287704	959.789795	-448.748993	-20.309832	960.899414	-533.778076	253.250748	574.290466	-490.623383	-79.876198	583.042419	-522.141479	286.969238	86.482246	-542.661621	-133.776367	102.083199	-493.787659	343.986298	1442.008179	-424.056824	-66.837379	1462.443237	-398.280090	139.234970	1464.093628	-412.585999	174.596268	1752.251099	-536.975952	451.943176	1171.732300	-468.319305	-210.592834	1213.538940	-428.831146	405.841064	872.354431	-348.354279	-157.930191	910.017944	-429.275543	110.826302	1057.896484	534.684326	43.419441	898.392883	530.955505	242.144211
-453.616760	240.367004	959.754395	-448.660675	-20.407742	960.830566	-533.663879	253.283142	574.302856	-490.478027	-79.843155	583.000977	-522.117493	286.946655	86.466820	-542.627380	-133.765671	102.091064	-493.355682	343.945038	1441.670776	-423.798798	-66.922707	1462.183228	-397.766479	139.197372	1463.895508	-411.924194	174.819000	1752.068481	-537.109375	451.576324	1171.425537	-468.993408	-210.375702	1213.277466	-428.651886	406.027039	872.132019	-348.845825	-157.905106	909.843384	-429.113251	110.800758	1057.833252	534.372925	42.870770	898.342407	530.802856	242.037476
-453.449829	240.423660	959.734375	-448.507172	-20.487040	960.772095	-533.551208	253.343842	574.341125	-490.284943	-79.747116	582.982971	-522.147827	286.950470	86.490791	-542.626282	-133.734024	102.079735	-492.897400	343.897156	1441.352051	-423.528412	-66.990601	1461.954712	-397.264862	139.152893	1463.701904	-411.268219	175.068024	1751.901855	-537.317627	451.117889	1171.098755	-469.542786	-210.590698	1213.179443	-428.492615	406.137421	871.936890	-349.713959	-158.167191	909.564758	-428.917297	110.774155	1057.786133	534.538330	42.852486	898.329346	530.795959	242.021805
-453.368988	240.448486	959.693604	-448.468231	-20.518072	960.709656	-533.462036	253.462891	574.368774	-490.165161	-79.699234	582.937988	-522.202515	286.967407	86.498955	-542.593994	-133.726059	102.073395	-492.434906	343.890350	1441.071289	-423.281464	-67.048515	1461.713135	-396.744446	139.084091	1463.533691	-410.594025	175.306030	1751.726074	-537.513672	450.593079	1170.792969	-470.191345	-210.492004	1212.974243	-428.315552	406.247253	871.755188	-350.135345	-157.979202	909.532593	-428.801910	110.760223	1057.721924	534.940491	42.489876	898.356201	531.346313	241.462204
-453.273987	240.438141	959.645264	-448.419739	-20.600662	960.698975	-533.318115	253.463638	574.375916	-490.045227	-79.723793	582.949707	-522.203674	286.974274	86.530769	-542.590332	-133.719818	102.141808	-491.906616	343.860168	1440.793579	-423.000305	-67.130699	1461.468018	-396.236938	139.045242	1463.359619	-409.915466	175.526276	1751.567017	-537.772095	450.004944	1170.478760	-470.828705	-210.573105	1212.860474	-428.143463	406.425232	871.585144	-350.869812	-158.018112	909.374023	-428.674316	110.724655	1057.679688	535.172546	42.419109	898.360962	531.445923	241.353256
-453.152893	240.381851	959.567322	-448.308472	-20.663067	960.644043	-533.278015	253.600266	574.400330	-489.928101	-79.692650	582.932312	-522.289917	286.989777	86.548164	-542.602661	-133.712540	102.134003	-491.456635	343.843842	1440.531494	-422.733490	-67.213814	1461.256714	-395.699280	138.971893	1463.160889	-409.200958	175.777344	1751.392212	-538.075317	449.445404	1170.206543	-471.425293	-210.699829	1212.782715	-428.013306	406.601105	871.471252	-351.949890	-158.387268	909.034607	-428.495758	110.674149	1057.598999	535.421387	42.369049	898.356873	531.507202	241.284485
-453.020813	240.316315	959.528748	-448.185028	-20.720284	960.638733	-533.112610	253.579208	574.382690	-489.724823	-79.616241	582.914856	-522.257080	286.955872	86.541588	-542.492249	-133.664352	102.132423	-490.979187	343.798584	1440.213745	-422.440247	-67.298737	1461.041016	-395.141388	138.905441	1462.957275	-408.477356	176.026337	1751.218262	-538.444031	448.800446	1169.884766	-471.954102	-210.748108	1212.659790	-427.880646	406.856171	871.345886	-352.518280	-158.255936	908.990540	-428.313110	110.625458	1057.564453	535.678528	42.306015	898.358582	531.616516	241.201614
-452.867767	240.357498	959.493103	-448.089600	-20.703669	960.576538	-532.853149	253.421402	574.355957	-489.554962	-79.520996	582.861145	-522.154053	286.922577	86.529068	-542.373108	-133.649506	102.122826	-490.525635	343.746582	1439.955811	-422.160980	-67.369125	1460.821167	-394.596954	138.872574	1462.749512	-407.729095	176.283157	1751.049683	-538.813477	448.149475	1169.612915	-472.586365	-210.695663	1212.482788	-427.670868	407.019775	871.292603	-353.377289	-158.445587	908.802368	-428.136353	110.640358	1057.503540	535.929626	42.229889	898.343750	531.713379	241.136139
-452.768799	240.355774	959.438721	-448.040283	-20.718033	960.491577	-532.883911	253.524200	574.394836	-489.491943	-79.548347	582.829224	-522.274841	286.920685	86.546265	-542.363159	-133.637604	102.154655	-490.280151	343.562469	1439.557373	-421.803894	-67.453575	1460.634521	-394.075836	138.809357	1462.557739	-406.963104	176.517624	1750.886353	-539.236816	447.555054	1169.332642	-473.111633	-210.776978	1212.406494	-427.364136	407.247345	871.346558	-354.186157	-158.607407	908.602966	-428.004150	110.617599	1057.420654	536.238892	42.250633	898.344482	531.837036	241.072067
-451.471710	238.945435	959.235229	-444.471039	-22.790457	962.337585	-531.964111	252.624130	574.174500	-489.324188	-79.389137	583.511597	-521.707581	286.828217	86.526978	-542.311401	-133.614929	102.130539	-489.805054	343.617828	1439.532959	-421.428528	-67.542374	1460.433350	-393.555817	138.758362	1462.401733	-406.188171	176.754761	1750.703491	-539.665588	446.828461	1169.119507	-473.715668	-210.850983	1212.408447	-427.019379	407.571472	871.408630	-355.323151	-159.204575	908.292664	-426.258789	109.815086	1058.385254	536.892761	42.615093	898.388245	532.023987	241.146698
-451.320343	238.929260	959.211182	-444.353973	-22.997370	962.358215	-531.862366	252.553009	574.191833	-491.224213	-81.961212	584.180725	-521.700256	286.811951	86.508606	-543.854309	-133.945923	102.542297	-489.470581	343.563568	1439.355713	-421.044952	-67.669136	1460.293457	-393.059265	138.691910	1462.250610	-405.419800	176.978912	1750.494873	-540.108459	446.071320	1168.867676	-474.348236	-210.782883	1212.295532	-426.517731	407.872589	871.572754	-355.902344	-159.250717	908.318237	-426.109039	109.716454	1058.379883	537.119202	42.537533	898.376831	532.115845	241.056107
-451.273285	239.138397	959.193054	-444.653564	-22.805307	962.131653	-531.840820	252.583923	574.258606	-491.339203	-82.242142	584.154358	-521.738159	286.776398	86.535339	-543.996277	-133.975601	102.587830	-489.118561	343.494049	1439.157715	-420.654175	-67.805710	1460.139893	-392.591400	138.609879	1462.094971	-404.633667	177.184753	1750.315063	-540.566406	445.264496	1168.622437	-474.954437	-210.790573	1212.267090	-425.869568	408.228210	871.790649	-357.014191	-159.795380	908.013000	-426.123993	109.813057	1058.234497	537.270203	42.549427	898.348206	531.961365	241.461014
-451.560486	239.772598	959.228271	-445.836243	-22.096756	961.182312	-532.054993	252.858948	574.377319	-491.174286	-82.174255	583.838013	-521.953674	286.807709	86.580742	-543.882813	-133.947845	102.570854	-488.785797	343.399475	1438.932129	-420.245300	-67.929344	1459.958252	-392.133026	138.562119	1461.934082	-403.856171	177.260254	1750.014160	-541.013672	444.470520	1168.405762	-475.506592	-210.749481	1212.188599	-425.140106	408.597076	872.120972	-357.641968	-159.924423	907.956116	-426.493652	110.050804	1057.701294	537.114990	42.010300	898.305786	531.976257	241.187775
-451.451477	239.866974	959.213135	-445.971710	-22.078382	961.018005	-531.986206	252.869720	574.379517	-491.060883	-82.138725	583.804993	-521.976868	286.800110	86.621086	-543.790344	-133.920685	102.553818	-488.464417	343.331207	1438.717529	-419.827393	-68.020119	1459.783569	-391.710175	138.494720	1461.782715	-403.028992	177.428833	1749.793945	-541.529053	443.661041	1168.130127	-476.043488	-210.706467	1212.079468	-424.287201	408.805939	872.447876	-358.464630	-160.283051	907.784668	-426.403931	110.032555	1057.588989	537.281738	41.867733	898.284546	532.059021	241.083649
-451.329834	239.829086	959.161499	-445.904083	-22.221306	960.993774	-531.907471	252.874466	574.411499	-491.047638	-82.147057	583.819641	-521.977661	286.789917	86.632858	-543.810486	-133.902786	102.577614	-488.313385	343.162292	1438.420288	-419.429230	-68.123596	1459.650391	-391.336884	138.433334	1461.652222	-402.133698	177.745605	1749.602295	-542.109741	442.947449	1167.856567	-476.542969	-210.726959	1212.098145	-423.331299	408.997803	872.828247	-359.479126	-160.748077	907.554321	-426.243134	109.948563	1057.535889	537.543884	41.812366	898.279541	532.187561	240.986618
-451.183044	239.758514	959.155579	-445.771912	-22.341314	961.055908	-531.787842	252.865479	574.406799	-491.019623	-82.180771	583.845032	-521.979126	286.800812	86.635338	-543.861328	-133.895401	102.604546	-488.033936	343.097778	1438.251709	-418.990784	-68.213577	1459.562134	-391.012207	138.379990	1461.483521	-401.335327	177.778809	1749.305786	-542.707336	442.230408	1167.613037	-477.018402	-210.769226	1212.144897	-422.386017	409.149170	873.252380	-360.414276	-160.969391	907.423157	-426.076263	109.877655	1057.557373	537.766357	41.743446	898.295532	532.246948	240.580215
-451.118225	239.654022	959.139038	-445.752838	-22.422510	961.046753	-531.729370	252.881409	574.417664	-490.840149	-81.956223	583.788635	-521.970642	286.813812	86.624504	-543.754333	-133.840881	102.592720	-487.634064	343.157166	1438.240112	-418.557220	-68.315590	1459.458984	-390.722565	138.336365	1461.332642	-400.369904	178.043243	1749.125488	-543.237427	441.481293	1167.424683	-477.438202	-210.834183	1212.220581	-421.338226	409.210602	873.676758	-361.433563	-161.484543	907.218933	-425.971710	109.784927	1057.530151	537.826477	41.834431	898.277832	532.018066	241.018295
-451.011322	239.536575	959.108032	-445.688538	-22.518835	961.041931	-531.615967	252.852783	574.431152	-491.005615	-82.209740	583.841431	-521.971191	286.804962	86.658257	-543.864014	-133.858093	102.626534	-487.370697	343.115387	1438.080078	-418.236755	-68.428444	1459.329468	-390.474182	138.284225	1461.141113	-399.457733	178.179398	1748.861938	-543.801270	440.767731	1167.161377	-477.831940	-210.861603	1212.231445	-419.752716	409.638153	874.499817	-362.318970	-161.893127	907.081787	-425.837708	109.685104	1057.500977	538.137390	41.574368	898.309631	532.447510	240.731049
-450.960388	239.465469	959.067505	-445.715271	-22.539740	960.959473	-531.501343	252.810120	574.408142	-491.030487	-82.314575	583.804688	-521.972229	286.804688	86.669800	-543.876343	-133.869827	102.623413	-487.116821	343.092194	1437.903320	-418.021240	-68.539413	1459.156128	-390.223694	138.231461	1460.956299	-398.509247	178.317886	1748.566650	-544.321655	440.054596	1166.911255	-478.226929	-210.922256	1212.218384	-418.302551	409.886719	875.169128	-363.247559	-162.388733	906.853638	-425.753326	109.618378	1057.422974	538.358704	41.513691	898.289124	532.574158	240.652756
-450.843018	239.377304	959.018982	-445.624695	-22.596228	960.872375	-531.413330	252.779175	574.429077	-490.934204	-82.259132	583.763489	-521.968628	286.780762	86.658592	-543.791687	-133.864044	102.596794	-486.865936	343.018738	1437.703125	-417.738831	-68.612083	1459.009277	-389.975586	138.151016	1460.752319	-397.551941	178.446472	1748.245483	-544.779968	439.378113	1166.593506	-478.590240	-210.969604	1212.200928	-416.777161	410.165985	875.850830	-364.102905	-162.855423	906.635864	-425.594788	109.530556	1057.342651	538.522766	41.341400	898.261597	532.715515	240.550140
-450.733734	239.327606	958.969360	-445.556915	-22.653915	960.803650	-531.304077	252.696732	574.429199	-490.852753	-82.276237	583.733032	-521.947876	286.756927	86.711411	-543.708191	-133.869873	102.550201	-486.615051	342.944824	1437.523193	-417.393036	-68.717766	1458.897217	-389.726501	138.072433	1460.573853	-396.555115	178.556747	1747.924316	-545.167480	438.727905	1166.307373	-478.913361	-211.014481	1212.229248	-414.913849	410.576508	876.668335	-364.941681	-163.430740	906.415833	-425.457062	109.467018	1057.272217	538.822388	41.121590	898.261414	533.116272	239.977081
-450.642059	239.294113	958.931396	-445.487000	-22.749622	960.776672	-531.331055	252.737976	574.448059	-490.831787	-82.367805	583.754578	-522.011841	286.728790	86.711060	-543.717468	-133.894501	102.569992	-486.469543	342.849335	1437.356201	-417.079285	-68.824707	1458.811279	-389.478516	138.025528	1460.398926	-395.553650	178.707901	1747.644043	-545.530212	438.186127	1166.034058	-479.249542	-211.094559	1212.237549	-413.134613	410.949585	877.446777	-365.707886	-163.920837	906.250732	-425.337860	109.405060	1057.230713	539.025452	40.986919	898.261597	533.294250	239.864639
-450.540649	239.273636	958.931274	-445.395264	-22.797487	960.769836	-531.237915	252.628174	574.447998	-490.804718	-82.537613	583.825012	-521.961731	286.708801	86.717560	-543.717468	-133.895828	102.587029	-486.374878	342.760101	1437.198730	-416.801544	-68.924522	1458.707520	-389.263397	137.942215	1460.285767	-394.584747	178.829056	1747.328369	-545.783020	437.682587	1165.816162	-479.609741	-211.183243	1212.298828	-411.382019	411.376099	878.178345	-366.414276	-164.348404	906.120361	-425.225372	109.367714	1057.223511	539.260620	40.883644	898.280090	533.474854	239.743835
-450.481201	239.184738	958.890625	-445.258911	-22.953270	960.824951	-531.264404	252.622620	574.470398	-491.139893	-83.193565	583.997986	-521.974915	286.690369	86.715240	-544.103394	-133.988373	102.711670	-486.346497	342.628448	1437.066040	-416.552856	-69.033981	1458.574463	-389.064392	137.871674	1460.169678	-393.599182	178.955536	1747.038086	-545.961426	437.212646	1165.542114	-479.932159	-211.282318	1212.347656	-409.581635	411.889069	878.933960	-367.167389	-164.875504	905.902710	-425.118530	109.287476	1057.228149	539.481445	40.837685	898.285339	533.624390	239.692734
-450.380096	239.118393	958.851379	-445.105347	-23.139326	960.855957	-531.217468	252.546204	574.515137	-491.526550	-83.995071	584.202393	-521.983643	286.668671	86.747307	-544.532837	-134.104019	102.846481	-486.353058	342.498688	1436.902588	-416.318481	-69.124878	1458.454468	-388.906189	137.789810	1460.047607	-392.667145	179.128815	1746.768311	-545.976868	436.755066	1165.290894	-480.219177	-211.372437	1212.312988	-407.526184	412.534149	879.774292	-367.802094	-165.354324	905.748169	-424.986237	109.191467	1057.222534	539.519775	40.977585	898.291077	533.328003	239.893875
-450.283936	239.072052	958.811340	-444.960663	-23.310320	960.840271	-531.128479	252.331573	574.520325	-491.375702	-84.112312	584.241516	-521.911987	286.632050	86.729332	-544.456787	-134.107376	102.871162	-486.347473	342.372711	1436.761719	-416.096527	-69.232376	1458.274780	-388.752045	137.711411	1459.904785	-391.721497	179.254929	1746.495483	-546.014526	436.376312	1165.033447	-480.454407	-211.502640	1212.302612	-405.920715	413.101715	880.452637	-368.387848	-165.830780	905.558960	-424.841888	109.095924	1057.188965	539.778870	40.932240	898.279602	533.501404	239.827896
-450.183533	239.052063	958.785156	-444.820526	-23.485357	960.810486	-531.171936	252.370026	574.580505	-491.081696	-84.064705	584.213806	-521.975281	286.634186	86.783516	-544.297302	-134.057602	102.857529	-486.398346	342.244263	1436.597900	-415.896881	-69.345673	1458.063354	-388.578156	137.647263	1459.749146	-390.833252	179.406296	1746.264404	-545.968384	435.956146	1164.764648	-480.709167	-211.726517	1212.318970	-404.013824	413.846588	881.204529	-369.749512	-166.942368	904.867371	-424.694153	109.000305	1057.154419	540.008545	40.848618	898.277710	533.652344	239.771729
-450.140656	239.008514	958.730957	-444.771820	-23.595463	960.768494	-531.003174	252.131821	574.545898	-490.776245	-83.898407	584.145203	-521.902100	286.575409	86.767670	-544.176453	-134.022934	102.844467	-486.470154	342.109100	1436.435059	-415.704620	-69.447220	1457.858154	-388.372284	137.563599	1459.598145	-390.009186	179.564575	1746.061035	-545.813293	435.481750	1164.452026	-480.873108	-211.881622	1212.252686	-401.605743	414.876404	882.183105	-370.257446	-167.382202	904.655762	-424.600098	108.929108	1057.094971	540.656921	41.183708	898.348572	533.903503	239.744965
-450.120422	238.870941	958.668091	-444.652344	-23.789762	960.747986	-530.949402	252.079742	574.552124	-490.541687	-83.790634	584.073303	-521.880371	286.600861	86.785683	-544.088257	-133.992889	102.845062	-486.565521	341.966797	1436.236084	-415.565125	-69.563759	1457.668579	-388.154907	137.527908	1459.422363	-389.205505	179.694992	1745.838379	-545.720703	435.095642	1164.176270	-481.033081	-212.032715	1212.183105	-399.599243	415.577606	882.849487	-370.568420	-167.720200	904.498596	-424.497162	108.787872	1057.045166	540.547974	40.595211	898.289185	533.998413	239.436798
-450.076447	238.737595	958.614746	-444.532104	-23.967731	960.744080	-530.901550	252.039719	574.525940	-490.023438	-83.246567	583.959045	-521.933167	286.580444	86.779892	-543.626099	-133.842697	102.773300	-486.675903	341.811096	1436.037720	-415.386353	-69.705238	1457.571167	-387.943024	137.464478	1459.260376	-388.467102	179.774551	1745.631348	-545.571777	434.672638	1163.798706	-481.180298	-212.155930	1212.143433	-397.383606	416.559235	883.789429	-370.973694	-168.151108	904.303650	-424.386169	108.657509	1057.009521	540.668701	40.503613	898.294617	533.983765	239.699951
-450.048096	238.608902	958.553101	-444.439331	-24.109444	960.705994	-530.825317	251.868622	574.508667	-490.063110	-83.469749	583.995850	-521.938477	286.576691	86.772026	-543.773254	-133.876694	102.822273	-486.749268	341.674438	1435.851196	-415.252167	-69.822861	1457.456665	-387.781738	137.373260	1459.058105	-387.746185	179.845825	1745.442871	-545.414612	434.265411	1163.432495	-481.339020	-212.309143	1212.116821	-395.384674	417.431671	884.572693	-371.340973	-168.515762	904.132507	-424.280731	108.537483	1056.948853	540.877258	40.349873	898.306580	534.073730	239.500900
-449.986603	238.482101	958.482239	-444.330444	-24.221474	960.654968	-530.855347	251.878540	574.542175	-489.889893	-83.389763	583.919250	-522.027649	286.547302	86.807503	-543.657288	-133.847641	102.776230	-486.912354	341.436920	1435.543945	-415.093353	-69.927879	1457.358154	-387.614716	137.262848	1458.859009	-387.095337	179.927658	1745.230957	-545.284912	433.926056	1163.076782	-481.492706	-212.433044	1212.087280	-393.253448	418.106812	885.336121	-371.682159	-168.856903	903.987732	-424.161285	108.430283	1056.879639	541.112244	40.203392	898.317383	534.227173	239.326874
-449.939056	238.335541	958.412354	-444.226410	-24.314701	960.600830	-530.716248	251.685455	574.514099	-489.822937	-83.460297	583.932983	-521.963135	286.505737	86.794571	-543.658264	-133.855530	102.792320	-486.972260	341.285370	1435.363647	-414.931183	-70.008484	1457.275635	-387.503479	137.159241	1458.674927	-386.483276	179.986816	1745.008423	-545.126831	433.504028	1162.731323	-481.641937	-212.487991	1212.070190	-391.105957	418.868713	886.150391	-371.910858	-169.208954	903.893433	-424.055542	108.322021	1056.810425	541.346375	40.128468	898.334473	534.399902	239.197449
-449.856659	238.219284	958.391296	-444.085724	-24.370213	960.548279	-530.629089	251.561523	574.480835	-489.536469	-83.189247	583.838684	-521.927124	286.485474	86.836708	-543.422180	-133.822479	102.728424	-486.928986	341.265411	1435.310669	-414.770294	-70.130150	1457.229004	-387.418610	137.060776	1458.536377	-385.917969	180.015350	1744.799927	-544.938171	433.032745	1162.407837	-481.786163	-212.550980	1212.074219	-388.986816	419.693604	886.984009	-372.191589	-169.578110	903.777954	-423.929565	108.230171	1056.770264	541.531250	40.007210	898.372375	534.561401	239.021622
-449.814392	238.088516	958.361572	-443.947021	-24.455082	960.552185	-530.524414	251.414154	574.452209	-489.318481	-83.121193	583.800903	-521.887878	286.443207	86.803001	-543.328735	-133.832138	102.717949	-486.969940	341.130188	1435.146973	-414.634094	-70.230690	1457.174805	-387.331207	136.968994	1458.392944	-385.363007	180.030441	1744.604370	-544.792969	432.532806	1162.057251	-481.925598	-212.622086	1212.092041	-386.735718	420.454254	887.906189	-372.490814	-169.905197	903.677795	-423.829071	108.143700	1056.754639	541.730408	39.918941	898.404846	534.706787	238.863007
-449.763733	237.984482	958.301819	-443.819336	-24.540422	960.523010	-530.554749	251.416336	574.458435	-489.144745	-83.149231	583.783569	-521.950012	286.412811	86.799812	-543.315369	-133.855911	102.677055	-487.097412	340.902588	1434.849731	-414.460846	-70.360344	1457.145386	-387.250397	136.869843	1458.261475	-384.863373	180.058624	1744.413208	-544.632141	432.059265	1161.666626	-482.069550	-212.735306	1212.122559	-384.543915	421.418671	888.829163	-372.808441	-170.211288	903.563354	-423.745911	108.067101	1056.711426	542.071533	39.699554	898.400269	535.100647	238.087723
-449.710327	237.907150	958.293579	-443.678223	-24.623758	960.486755	-530.528442	251.339691	574.448669	-488.884796	-83.075737	583.712341	-521.981628	286.393036	86.808434	-543.219788	-133.867920	102.645119	-486.966492	340.878479	1434.828369	-414.307556	-70.497200	1457.113159	-387.200348	136.743088	1458.132690	-384.386353	180.087784	1744.202393	-544.392883	431.540894	1161.348267	-482.165894	-212.848526	1212.166626	-382.251556	422.274536	889.842163	-373.089874	-170.523911	903.475342	-423.654388	107.983925	1056.690552	542.268433	39.579994	898.408081	535.270630	237.950714
-449.649231	237.803207	958.236206	-443.541840	-24.718172	960.453430	-530.452454	251.325409	574.462280	-488.721649	-83.172745	583.681641	-521.960388	286.371643	86.837639	-543.221436	-133.898682	102.640182	-486.937408	340.743500	1434.685425	-414.176910	-70.633835	1457.076660	-387.138855	136.640991	1458.012695	-383.915894	180.130371	1743.999878	-544.142395	431.023376	1161.036011	-482.254364	-212.988007	1212.229980	-379.978912	423.228729	890.822632	-373.376709	-170.841553	903.381042	-423.542389	107.900581	1056.641846	542.449524	39.442879	898.442688	535.401550	237.838135
-449.567566	237.764557	958.239502	-443.402252	-24.801180	960.384949	-530.381897	251.285706	574.462952	-488.370758	-83.117493	583.637756	-521.947693	286.358978	86.881310	-543.045654	-133.889328	102.637199	-486.931488	340.610687	1434.564819	-414.067719	-70.779518	1457.067871	-387.072205	136.505646	1457.923462	-383.525238	180.057129	1743.744385	-543.849976	430.493866	1160.708496	-482.287109	-213.173172	1212.283569	-377.625946	424.155579	891.850647	-373.640900	-171.132217	903.316711	-423.426819	107.818138	1056.608398	542.611328	39.311943	898.431152	535.539917	237.740952
-449.512878	237.640289	958.224060	-443.255005	-24.929783	960.361206	-530.343750	251.341217	574.496887	-488.103943	-83.142525	583.623352	-521.998779	286.372101	86.910759	-543.028870	-133.881439	102.672096	-486.924438	340.439392	1434.401855	-413.939972	-70.944145	1457.094360	-387.005127	136.351334	1457.836060	-383.087830	180.119751	1743.540039	-543.538147	429.993408	1160.362671	-482.300018	-213.411987	1212.369019	-375.386292	425.137695	892.862732	-373.846802	-171.400787	903.312683	-423.332733	107.696571	1056.590332	542.791443	39.202797	898.461121	535.713684	237.625198
-449.452850	237.500168	958.225708	-443.098846	-25.087305	960.394531	-530.357361	251.396774	574.509583	-487.694458	-82.967743	583.559937	-522.105042	286.369110	86.897667	-542.891968	-133.803986	102.678116	-487.029083	340.180664	1434.171265	-413.842072	-71.089508	1457.112549	-386.922943	136.201309	1457.783325	-382.670654	180.192001	1743.320801	-543.244995	429.544647	1160.051270	-482.362091	-213.661255	1212.486816	-373.090607	426.114929	893.925293	-374.058044	-171.701874	903.329346	-423.255341	107.567162	1056.614746	542.939392	39.143681	898.461426	535.825806	237.541946
-449.403015	237.370392	958.263489	-443.027832	-25.228752	960.415100	-529.943298	251.052887	574.437256	-487.370483	-82.889076	583.515503	-521.907532	286.346466	86.899567	-542.834045	-133.791016	102.725708	-487.053802	340.051086	1434.052124	-413.791199	-71.208046	1457.122192	-386.872742	136.057846	1457.719849	-382.265442	180.264206	1743.094238	-542.893616	429.101532	1159.746094	-482.434998	-213.898758	1212.595703	-370.897064	427.143738	894.926941	-374.257690	-171.989151	903.378845	-423.216827	107.426483	1056.649292	543.086487	39.028458	898.442017	535.999939	237.483841
-449.395142	237.177994	958.237732	-442.906952	-25.387011	960.428284	-529.793701	250.935989	574.372864	-487.167603	-82.926353	583.486511	-521.844604	286.322479	86.878204	-542.829834	-133.760208	102.746574	-487.079529	339.883606	1433.903442	-413.703735	-71.315010	1457.103271	-386.822571	135.857864	1457.646851	-381.859192	180.342941	1742.859497	-542.522339	428.742432	1159.467163	-482.508209	-214.195557	1212.704956	-368.667206	428.125702	895.990173	-374.449768	-172.285751	903.458740	-423.176178	107.275124	1056.648193	543.261169	38.995682	898.448547	536.165894	237.421738
-449.426941	236.976013	958.191467	-442.878906	-25.514912	960.387390	-529.662476	250.859314	574.345825	-487.058929	-83.061691	583.403748	-521.833069	286.305237	86.858170	-542.896179	-133.785385	102.743958	-486.992157	339.789948	1433.872559	-413.607758	-71.415222	1457.101318	-386.826782	135.690399	1457.569336	-381.451843	180.424408	1742.619141	-542.106689	428.367065	1159.193970	-482.569305	-214.450439	1212.796631	-366.561279	429.222443	897.028870	-374.581848	-172.602325	903.503113	-423.167633	107.118011	1056.602051	543.419434	38.898029	898.448975	536.291382	237.366669
-449.385254	236.836258	958.161743	-442.771240	-25.664537	960.327759	-529.520386	250.742905	574.290955	-486.920563	-83.221779	583.378784	-521.821472	286.304047	86.849442	-542.901428	-133.798859	102.757034	-486.992310	339.590698	1433.711548	-413.530670	-71.551292	1457.038086	-386.741425	135.492676	1457.469604	-381.038483	180.494843	1742.356323	-541.700439	428.065460	1158.880249	-482.652527	-214.713043	1212.879639	-364.447968	430.256195	898.009705	-374.699371	-172.920959	903.547729	-423.104919	106.967712	1056.560303	543.534241	38.825684	898.443298	536.400452	237.288040
-449.377350	236.694077	958.106262	-442.692627	-25.820610	960.247986	-530.017822	251.297638	574.417114	-486.709137	-83.259415	583.322632	-522.221436	286.336243	86.881203	-542.821472	-133.771866	102.719170	-487.000061	339.410950	1433.549194	-413.423218	-71.688400	1457.001587	-386.666656	135.297333	1457.385986	-380.632599	180.547882	1742.114014	-541.264954	427.794373	1158.592651	-482.765533	-215.032272	1212.923340	-362.348663	431.328400	899.043396	-374.792389	-173.252258	903.593506	-423.057831	106.815765	1056.491821	543.674805	38.705261	898.462402	536.524902	237.233459
-449.275970	236.575119	958.088318	-442.556946	-25.929432	960.231873	-530.040466	251.308304	574.425171	-486.521820	-83.322220	583.247681	-522.275635	286.352814	86.913094	-542.847412	-133.786942	102.690529	-487.031372	339.256470	1433.410767	-413.351166	-71.834145	1456.958862	-386.581482	135.137009	1457.320435	-380.233002	180.619629	1741.895874	-540.814758	427.553101	1158.337036	-482.872406	-215.379547	1213.002930	-360.319794	432.415405	900.025330	-374.891449	-173.550476	903.651855	-422.966675	106.704971	1056.481201	544.226990	39.279312	898.510071	536.576050	237.944244
-449.252289	236.456650	958.086914	-442.499451	-26.083370	960.193359	-529.311218	250.483765	574.249329	-486.361481	-83.440651	583.274780	-521.818542	286.264038	86.884590	-542.847778	-133.823257	102.722450	-487.093536	339.067749	1433.267456	-413.251770	-72.000702	1456.916382	-386.488342	134.970917	1457.276733	-379.843262	180.665436	1741.698242	-540.356689	427.311371	1158.047607	-482.973755	-215.676834	1213.072144	-358.347046	433.548401	901.026611	-375.039825	-173.868423	903.735962	-422.938660	106.557465	1056.464355	544.387878	39.249710	898.513367	536.717651	237.884079
-449.239746	236.372299	958.076660	-442.528717	-26.173254	960.158203	-529.816772	250.990860	574.400879	-486.191040	-83.574181	583.292114	-522.191711	286.288422	86.918137	-542.904785	-133.853165	102.797722	-487.115021	338.926300	1433.176514	-413.175415	-72.146538	1456.889404	-386.408112	134.836914	1457.223145	-379.444427	180.695847	1741.497314	-539.890198	427.056488	1157.829956	-483.080505	-215.957184	1213.124268	-356.478851	434.675659	902.002319	-375.214447	-174.168991	903.816772	-422.953949	106.457275	1056.443481	544.535950	39.142982	898.549500	536.858826	237.795776
-449.231842	236.238266	958.041321	-442.527618	-26.339190	960.136902	-529.752930	250.868683	574.371033	-486.022766	-83.702568	583.288452	-522.185669	286.279083	86.942802	-542.860962	-133.850388	102.822350	-487.143127	338.714386	1433.056030	-413.099274	-72.318527	1456.849609	-386.298950	134.692276	1457.164551	-379.033813	180.689774	1741.300049	-539.410400	426.822174	1157.579956	-483.222198	-216.179077	1213.166138	-354.567383	435.792358	903.005127	-375.385040	-174.498215	903.866455	-422.951813	106.311676	1056.415649	544.265625	38.647331	898.476318	536.908264	237.587967
-449.185211	236.138657	957.987671	-442.490417	-26.507933	960.105164	-529.279297	250.322083	574.266113	-485.893555	-83.869705	583.262695	-521.852417	286.190582	86.874069	-542.887939	-133.898849	102.826332	-487.259949	338.432312	1432.804688	-413.034302	-72.448692	1456.763672	-386.208374	134.535477	1457.095093	-378.592560	180.663361	1741.096802	-538.984070	426.657318	1157.365967	-483.359344	-216.453171	1213.177002	-352.757080	436.885742	903.944092	-375.564575	-174.912857	903.854980	-422.901093	106.184654	1056.370728	544.419617	38.568710	898.462524	537.025940	237.518448
-449.123291	236.079041	957.948975	-442.496246	-26.632235	960.020874	-529.225708	250.233521	574.264648	-485.746765	-84.000336	583.198242	-521.867676	286.166870	86.870079	-542.867126	-133.920166	102.795723	-487.156372	338.379028	1432.840942	-412.970551	-72.575890	1456.698486	-386.116913	134.372147	1457.009399	-378.150085	180.626556	1740.874268	-538.471497	426.445679	1157.182251	-483.505219	-216.666885	1213.164307	-351.047668	438.012054	904.885559	-375.724243	-175.277985	903.822754	-422.850708	106.070076	1056.304321	544.531128	38.500938	898.454346	537.149475	237.443253
-449.024841	235.985153	957.929504	-442.442719	-26.794994	960.015198	-529.222717	250.228653	574.294922	-485.612976	-84.170349	583.177490	-521.912476	286.180298	86.875359	-542.819885	-133.934341	102.775665	-487.127686	338.186462	1432.763306	-412.887573	-72.742607	1456.655884	-386.016815	134.224228	1456.941895	-377.716583	180.572968	1740.676880	-537.999817	426.253998	1157.012329	-483.672485	-216.811050	1213.123291	-349.396271	439.139801	905.796082	-375.828827	-175.613632	903.772278	-422.774261	105.942589	1056.291626	544.761108	38.351940	898.484192	537.448608	236.815948
-448.955414	235.851791	957.896057	-442.391632	-26.957329	960.000977	-529.487610	250.512344	574.365051	-485.457520	-84.231491	583.114136	-522.152527	286.209869	86.919998	-542.791016	-133.938721	102.764862	-487.107117	338.013123	1432.708252	-412.821106	-72.883324	1456.611084	-385.937500	134.095688	1456.882935	-377.305176	180.511902	1740.497314	-537.552063	426.083374	1156.869995	-483.839722	-216.937820	1213.130005	-347.629730	440.141876	906.748291	-375.973663	-175.970917	903.758972	-422.710602	105.800201	1056.266968	544.867554	38.290302	898.468201	537.563599	236.745651
-448.928101	235.680847	957.868835	-442.372437	-27.177202	960.035706	-529.437439	250.457840	574.348877	-485.401520	-84.394638	583.076538	-522.133667	286.222595	86.912231	-542.853943	-133.975327	102.781143	-487.079651	337.827484	1432.630859	-412.773529	-72.991898	1456.589355	-385.888062	133.926682	1456.850830	-376.942993	180.444839	1740.340088	-537.100830	425.875885	1156.725708	-484.030731	-217.001862	1213.142700	-346.048248	441.224823	907.631897	-376.113098	-176.337555	903.764282	-422.696686	105.626534	1056.272583	544.975342	38.257576	898.478638	537.677124	236.690277
-448.894897	235.479950	957.863098	-442.325897	-27.396503	960.066711	-529.254089	250.194138	574.294983	-485.305542	-84.474014	583.105347	-522.047974	286.211426	86.891891	-542.893127	-134.009888	102.807167	-487.028931	337.642273	1432.608887	-412.745178	-73.138268	1456.608887	-385.823517	133.779205	1456.842041	-376.546173	180.368973	1740.192261	-536.576721	425.617889	1156.538940	-484.216705	-217.070816	1213.177979	-344.914063	442.651947	908.493469	-376.259491	-176.675797	903.737366	-422.677826	105.430641	1056.289917	545.121704	38.218121	898.492432	537.824585	236.630020
-448.897644	235.245224	957.819275	-442.346588	-27.566616	960.096130	-529.045593	249.922104	574.234863	-485.226990	-84.527069	583.089355	-521.939270	286.183624	86.880112	-542.886963	-134.031860	102.812149	-487.009827	337.450470	1432.516113	-412.743103	-73.251633	1456.582031	-385.802338	133.610687	1456.843140	-376.153290	180.281540	1740.060913	-536.130920	425.436493	1156.410278	-484.374359	-217.136856	1213.202637	-343.547577	443.813049	909.333252	-376.428284	-177.028183	903.715210	-422.696075	105.253967	1056.283936	545.269226	38.169952	898.519775	537.969177	236.565125
-448.863068	235.093811	957.781555	-442.359467	-27.756338	960.091064	-529.031616	249.809265	574.214722	-485.043304	-84.515205	583.056274	-521.965942	286.145477	86.860268	-542.868469	-134.042603	102.811676	-486.959473	337.239685	1432.477905	-412.740234	-73.401031	1456.550903	-385.758423	133.459854	1456.813721	-375.807617	180.180939	1739.937256	-535.694397	425.235016	1156.269775	-484.509857	-217.204559	1213.175171	-342.092651	444.742554	909.943420	-376.613525	-177.377319	903.632874	-422.685638	105.091125	1056.262573	545.382080	38.110397	898.508606	538.096252	236.507889
-448.862946	234.894501	957.734070	-442.358856	-27.934797	960.077820	-528.956177	249.645447	574.182678	-484.998260	-84.627258	583.020874	-521.906616	286.137146	86.846718	-542.878296	-134.054169	102.776077	-486.944489	337.048553	1432.416382	-412.764740	-73.552132	1456.502441	-385.684875	133.273773	1456.777954	-375.470551	180.072159	1739.797974	-535.214844	425.100647	1156.144897	-484.612549	-217.266769	1213.152222	-341.019287	445.991669	910.739441	-376.766663	-177.719742	903.528503	-422.670532	104.915405	1056.228516	545.485840	38.042015	898.506714	538.220703	236.474777
-448.819366	234.757401	957.666687	-442.351563	-28.124287	960.057434	-528.906860	249.473160	574.170593	-484.847687	-84.633522	582.991272	-521.871399	286.118195	86.818649	-542.752441	-134.075409	102.748566	-486.874268	336.877472	1432.358521	-412.790070	-73.734489	1456.460449	-385.602631	133.080017	1456.747314	-375.161194	179.973282	1739.645264	-534.743469	425.020630	1156.052856	-484.683563	-217.331375	1213.100586	-339.893433	447.137512	911.391113	-376.901245	-178.032928	903.401062	-422.632843	104.766342	1056.181519	545.540039	38.112480	898.521240	538.129822	237.065613
-448.751923	234.674316	957.643127	-442.350983	-28.252794	960.020813	-528.803955	249.286316	574.150513	-484.758545	-84.664032	582.949707	-521.757141	286.097900	86.824036	-542.708313	-134.067734	102.694633	-486.825745	336.720734	1432.311279	-412.821655	-73.919121	1456.415283	-385.545105	132.918167	1456.699585	-374.865112	179.866119	1739.494141	-534.265930	424.917816	1155.966431	-484.740601	-217.400986	1213.041382	-338.786621	448.256531	912.017639	-377.081818	-178.349182	903.265869	-422.591827	104.649773	1056.149902	545.631958	38.116184	898.504822	538.222534	237.057709
-448.724915	234.579086	957.628845	-442.382477	-28.429237	959.996216	-528.781616	249.162735	574.175842	-484.660950	-84.707146	582.948547	-521.767212	286.089844	86.814758	-542.748413	-134.111298	102.716125	-486.749451	336.503082	1432.246826	-412.850769	-74.154472	1456.388428	-385.407013	132.710114	1456.703613	-374.585297	179.761215	1739.365234	-533.827576	424.818390	1155.913574	-484.833221	-217.480835	1213.019409	-337.777710	449.363159	912.618347	-377.275909	-178.689392	903.142456	-422.579865	104.504883	1056.127319	545.748474	38.099342	898.534729	538.323730	237.001175
-448.679688	234.466293	957.604980	-442.384216	-28.631214	959.998169	-528.730652	248.998428	574.205383	-484.633087	-84.881729	582.960327	-521.726501	286.052551	86.807297	-542.722290	-134.098770	102.713081	-486.650299	336.361969	1432.199463	-412.879059	-74.329803	1456.343872	-385.332703	132.511139	1456.695801	-374.303772	179.632904	1739.234131	-533.439880	424.690277	1155.842896	-484.933350	-217.527847	1212.963135	-336.497253	450.163879	913.214600	-377.466003	-179.017899	903.063477	-422.562225	104.352356	1056.117188	545.817200	38.080086	898.559143	538.412903	236.933853
-448.613220	234.360626	957.609070	-442.396881	-28.843599	960.000305	-528.676086	248.853882	574.197998	-484.508850	-84.945107	582.993347	-521.726624	286.034119	86.833359	-542.718201	-134.129257	102.728218	-486.548981	336.215942	1432.140869	-412.901703	-74.491501	1456.348633	-385.247375	132.340469	1456.683105	-374.012726	179.503448	1739.108887	-533.058533	424.537903	1155.773926	-485.075317	-217.601898	1212.941895	-335.653503	451.248932	913.752014	-377.645660	-179.297134	902.984863	-422.549805	104.184830	1056.123901	545.901001	38.015633	898.570190	538.513916	236.914978
-448.515198	234.263397	957.589844	-442.386505	-29.070250	959.984070	-528.651306	248.753601	574.204712	-484.428284	-85.070885	582.986572	-521.709717	286.002014	86.817055	-542.761108	-134.160629	102.763680	-486.443115	336.055298	1432.083496	-412.886627	-74.677567	1456.326294	-385.183197	132.159714	1456.692017	-373.710938	179.370071	1738.982178	-532.728149	424.360352	1155.686646	-485.233337	-217.672318	1212.904663	-334.920624	452.287689	914.037659	-377.806000	-179.586517	902.926697	-422.516205	104.015228	1056.111084	545.998169	38.008144	898.594543	538.628479	236.864990
-448.466583	234.099030	957.536987	-442.395538	-29.286892	959.998169	-528.647400	248.699646	574.184509	-484.341461	-85.226334	582.980164	-521.723572	286.008728	86.824211	-542.757568	-134.196060	102.763596	-486.330780	335.949921	1432.002319	-412.861572	-74.846504	1456.301514	-385.120819	131.998260	1456.669800	-373.406250	179.242767	1738.848145	-532.398132	424.190765	1155.581665	-485.397888	-217.751740	1212.871948	-334.139740	453.266052	914.489807	-377.960754	-179.873383	902.866333	-422.514038	103.843765	1056.095581	546.055237	37.978004	898.591248	538.718323	236.820435
-448.408936	233.958237	957.502380	-442.440796	-29.417311	959.966370	-528.730408	248.773117	574.205750	-484.239319	-85.340027	582.911804	-521.812500	286.009979	86.786171	-542.768250	-134.201019	102.742134	-486.225311	335.832947	1431.939575	-412.849518	-75.011284	1456.240234	-385.047913	131.864944	1456.615356	-373.088562	179.107788	1738.698975	-532.074219	424.025055	1155.505859	-485.571930	-217.845673	1212.815552	-333.413818	454.247253	915.091248	-378.149445	-180.145889	902.806030	-422.506256	103.700348	1056.062134	546.131348	37.954784	898.594482	538.809326	236.807480
-448.413116	233.822067	957.479553	-442.530518	-29.501884	959.900818	-528.730591	248.728333	574.175293	-484.070740	-85.350166	582.825134	-521.851746	286.043854	86.768005	-542.756592	-134.211227	102.747772	-486.089905	335.716736	1431.872192	-412.814056	-75.194221	1456.186646	-384.976105	131.701462	1456.548950	-372.763855	178.975082	1738.549927	-531.797607	423.895203	1155.409424	-485.734406	-217.973145	1212.795044	-332.862518	455.226532	915.453125	-378.359741	-180.412903	902.732483	-422.541901	103.567238	1056.015625	546.182922	37.927109	898.603027	538.882690	236.787369
-448.412262	233.644836	957.425781	-442.676697	-29.567316	959.842163	-528.629761	248.631439	574.122681	-483.929810	-85.393677	582.756714	-521.819702	286.048584	86.774544	-542.723633	-134.240219	102.718132	-485.987701	335.592255	1431.760498	-412.792450	-75.361076	1456.114258	-384.861969	131.596085	1456.461548	-372.450928	178.840317	1738.392578	-531.593628	423.779358	1155.329346	-485.895569	-218.125931	1212.758911	-332.348145	456.146515	915.846741	-378.567535	-180.620605	902.672729	-422.584198	103.432495	1055.952515	546.258850	37.917797	898.617004	538.961731	236.806046
-448.344116	233.496460	957.413635	-442.691467	-29.707561	959.830200	-528.571472	248.551620	574.137268	-483.762604	-85.442986	582.747253	-521.800903	286.052887	86.798782	-542.637390	-134.249100	102.691330	-485.837646	335.505676	1431.649658	-412.797028	-75.496086	1455.996094	-384.729797	131.416199	1456.397217	-372.123138	178.677582	1738.259155	-531.404175	423.648315	1155.239014	-486.068390	-218.274399	1212.741211	-332.028595	457.178619	916.219543	-378.752045	-180.860123	902.618347	-422.554840	103.281105	1055.939819	546.262756	37.890411	898.625793	539.005127	236.769974
-448.287781	233.329910	957.358643	-442.723572	-29.845894	959.791443	-528.492981	248.451004	574.128113	-483.710693	-85.548653	582.716614	-521.808411	286.026337	86.804184	-542.612732	-134.256149	102.696106	-485.716125	335.446625	1431.496338	-412.799683	-75.591690	1455.921265	-384.621582	131.288055	1456.332275	-371.786530	178.518600	1738.127075	-531.371765	423.596680	1155.154785	-486.213348	-218.435806	1212.687744	-331.365112	457.863922	916.631714	-378.917786	-181.057510	902.575500	-422.524445	103.127457	1055.888672	546.358398	37.900326	898.641479	539.113953	236.749191
-448.179169	233.242386	957.361389	-442.742065	-29.948908	959.742493	-528.470337	248.394257	574.123596	-483.602661	-85.577827	582.646484	-521.799072	285.997040	86.812485	-542.605591	-134.267395	102.711334	-485.534637	335.325653	1431.362793	-412.744812	-75.762703	1455.850342	-384.435425	131.124725	1456.284668	-371.445435	178.342194	1738.008545	-531.334106	423.450378	1155.037231	-486.364929	-218.586868	1212.667236	-330.837250	458.591064	917.045410	-379.117920	-181.315628	902.553650	-422.479340	103.001907	1055.865967	546.376831	37.903164	898.650757	539.194946	236.719589
-448.103546	233.131485	957.342834	-442.741425	-30.087416	959.768188	-528.459290	248.346375	574.126343	-483.518890	-85.605499	582.647217	-521.829895	285.993439	86.794746	-542.626770	-134.275024	102.712013	-485.374573	335.236664	1431.232056	-412.728760	-75.896500	1455.799927	-384.271973	131.078232	1456.212402	-371.121094	178.183533	1737.905029	-531.336182	423.392456	1154.921875	-486.529022	-218.756714	1212.699341	-330.388275	459.431702	917.556091	-379.367981	-181.584625	902.554077	-422.455872	102.886589	1055.872925	546.404358	37.880890	898.638306	539.285461	236.741776
-448.008820	233.017532	957.353088	-442.686890	-30.239508	959.805542	-528.460449	248.315536	574.120117	-483.442261	-85.586662	582.603149	-521.841003	286.008850	86.782738	-542.649292	-134.308670	102.684975	-485.174805	335.133942	1431.121460	-412.697876	-76.047607	1455.775391	-384.112213	130.972733	1456.119019	-370.784149	178.028107	1737.808960	-531.386597	423.261017	1154.839600	-486.680542	-218.957077	1212.748657	-330.066132	460.187897	917.986389	-379.636719	-181.862137	902.557007	-422.404816	102.759460	1055.902222	546.400146	37.847294	898.638550	539.346619	236.716919
-447.949005	232.933578	957.333740	-442.730621	-30.317604	959.818726	-528.445068	248.255234	574.106323	-483.946564	-86.342064	582.748962	-521.838684	285.995392	86.754471	-543.051758	-134.396286	102.787842	-484.949402	335.063416	1431.064819	-412.692444	-76.182091	1455.756226	-383.981171	130.864319	1456.030640	-370.462219	177.885986	1737.725952	-531.443604	423.086273	1154.764648	-486.866730	-219.109558	1212.822632	-329.750275	460.875305	918.445557	-379.949280	-182.172150	902.566101	-422.393158	102.681534	1055.898193	546.414795	37.820225	898.636292	539.436401	236.686829
-447.848267	232.773972	957.289734	-442.658600	-30.486393	959.866638	-528.403687	248.168365	574.077454	-483.104584	-85.440193	582.519348	-521.835510	285.990631	86.734291	-542.451721	-134.268616	102.633972	-484.712067	334.982941	1431.023438	-412.623199	-76.334236	1455.728149	-383.817657	130.783417	1455.942139	-370.111176	177.750580	1737.642822	-531.528442	422.940186	1154.735840	-487.025513	-219.236298	1212.868652	-329.544800	461.573334	918.902832	-380.266724	-182.478226	902.567993	-422.300659	102.548866	1055.898315	546.443665	37.821342	898.646851	539.481201	236.710312
-447.776459	232.626175	957.252197	-442.637451	-30.613834	959.841064	-528.372864	248.077377	574.091553	-482.797913	-85.271744	582.413025	-521.802795	285.980865	86.768272	-542.276794	-134.247696	102.564362	-484.458557	334.923462	1431.026733	-412.555603	-76.463547	1455.715820	-383.691406	130.661530	1455.874756	-369.743530	177.616898	1737.561768	-531.623596	422.798737	1154.756592	-487.187805	-219.325302	1212.919922	-329.398926	462.170380	919.267700	-380.517059	-182.731171	902.532043	-422.220306	102.411942	1055.858765	546.472229	37.820011	898.626465	539.574402	236.696640
-447.665833	232.448364	957.202026	-442.591309	-30.737326	959.848267	-528.294312	247.940964	574.060974	-482.556030	-85.170425	582.391113	-521.764648	285.949097	86.770630	-542.140076	-134.260071	102.537796	-484.231171	334.867065	1431.039917	-412.494049	-76.529709	1455.700073	-383.639191	130.435577	1455.879272	-369.377563	177.483948	1737.490234	-531.705872	422.651001	1154.835205	-487.354523	-219.387558	1212.956665	-329.256287	462.719055	919.648560	-380.745880	-182.992126	902.524353	-422.119263	102.277550	1055.831665	546.489075	37.847347	898.648926	539.645386	236.681229
-447.595612	232.311005	957.163086	-442.593048	-30.831291	959.810913	-528.163757	247.730835	574.030762	-482.270905	-85.020729	582.339233	-521.702820	285.908112	86.764557	-541.931519	-134.226913	102.533646	-484.050446	334.772919	1431.036011	-412.451538	-76.613922	1455.715088	-383.469940	130.333893	1455.881470	-369.025970	177.371979	1737.417725	-531.779419	422.572021	1154.927002	-487.546112	-219.463791	1213.009033	-329.211700	463.304077	920.017151	-380.977142	-183.237228	902.541687	-422.050995	102.156982	1055.785522	546.501404	37.836990	898.649719	539.705627	236.679108
-447.501617	232.237015	957.200012	-442.595093	-30.900141	959.846130	-528.126709	247.655914	574.033203	-482.396301	-85.332199	582.388794	-521.659424	285.905365	86.753403	-542.132202	-134.246735	102.605026	-484.022766	334.554443	1430.944458	-412.419983	-76.705826	1455.751465	-383.307526	130.230621	1455.940308	-368.687653	177.270523	1737.364990	-531.875244	422.492523	1155.000366	-487.723907	-219.529999	1213.051636	-329.178497	463.769775	920.322083	-381.246338	-183.534683	902.567139	-422.000610	102.076614	1055.820679	546.515320	37.873062	898.659424	539.766479	236.752701
-447.427582	232.138184	957.217590	-442.564240	-30.951923	959.884827	-528.149780	247.605743	574.045654	-482.074066	-85.102554	582.357910	-521.683167	285.894196	86.752792	-541.951843	-134.198334	102.585968	-483.767029	334.556793	1431.164551	-412.410126	-76.845619	1455.788208	-383.081421	130.216507	1455.971680	-368.362793	177.168320	1737.316895	-531.887207	422.402344	1155.119019	-487.895081	-219.625870	1213.133545	-329.164063	464.250214	920.578857	-381.567413	-183.783997	902.559326	-421.938232	102.005745	1055.846436	546.558838	37.897179	898.681763	539.846558	236.757126
-447.342346	232.087906	957.268677	-442.509979	-31.051107	959.926147	-528.160095	247.601364	574.050415	-481.816559	-84.897728	582.290771	-521.703247	285.886627	86.752678	-541.809814	-134.181427	102.575432	-483.603760	334.467041	1431.229370	-412.358887	-76.937492	1455.805420	-382.939819	130.115814	1456.016357	-368.038879	177.060715	1737.266357	-531.908508	422.270416	1155.208740	-487.999878	-219.658203	1213.117310	-329.159058	464.722076	920.838379	-381.339172	-183.834717	902.826294	-421.873932	101.924355	1055.893921	546.503174	37.865242	898.681274	539.888428	236.773956
-447.279083	231.993271	957.244324	-442.493835	-31.106056	959.914490	-528.253845	247.615112	574.096069	-481.391632	-84.567200	582.206238	-521.748230	285.854523	86.776848	-541.526611	-134.128769	102.529243	-483.421478	334.388336	1431.294189	-412.256744	-77.015610	1455.783325	-382.827911	130.015244	1456.040283	-367.708649	176.975220	1737.210449	-531.936707	422.156616	1155.328613	-488.134033	-219.811951	1213.205688	-329.140259	465.078278	921.082825	-382.175507	-184.348633	902.456787	-421.807281	101.850746	1055.869507	546.525574	37.878330	898.677795	539.951355	236.770416
-447.204987	231.921036	957.234741	-442.437439	-31.189020	959.882202	-528.094910	247.462982	574.072998	-481.123871	-84.366127	582.085938	-521.663757	285.831207	86.806267	-541.368347	-134.106781	102.430702	-483.216217	334.340942	1431.346558	-412.157898	-77.070755	1455.752319	-382.759094	129.819244	1456.013550	-367.395203	176.916718	1737.148315	-532.014160	422.161346	1155.449707	-488.183502	-219.916946	1213.217041	-329.127228	465.449829	921.337341	-382.444885	-184.604584	902.372314	-421.711548	101.763634	1055.841431	546.544739	37.917751	898.637390	539.995117	236.745712
-447.080231	231.896164	957.240601	-442.346008	-31.286491	959.880432	-528.044495	247.372040	574.072083	-480.774078	-84.107590	581.996582	-521.658630	285.784027	86.786232	-541.134338	-134.069305	102.361504	-483.080139	334.236298	1431.350586	-412.084198	-77.148758	1455.726563	-382.484497	129.818451	1455.966187	-367.077820	176.867371	1737.066162	-532.079407	422.095276	1155.503784	-488.166351	-220.012878	1213.216064	-329.114105	465.780090	921.562378	-382.689392	-184.856888	902.285034	-421.598755	101.696411	1055.842529	546.518616	37.925396	898.621155	540.011047	236.768265
-446.982147	231.849579	957.235596	-442.273926	-31.342306	959.899414	-528.073608	247.443420	574.123169	-480.776367	-84.152969	581.983276	-521.689148	285.808777	86.842896	-541.179932	-134.103867	102.384209	-482.924469	334.165741	1431.347290	-411.979797	-77.221909	1455.726440	-382.307983	129.743698	1455.962769	-366.742340	176.823013	1736.979492	-532.139404	422.020752	1155.558472	-488.160492	-220.098984	1213.258789	-329.096466	466.062836	921.753174	-382.946259	-185.114822	902.204651	-421.502899	101.651909	1055.846802	546.505615	37.926460	898.614197	540.058105	236.784393
-446.915924	231.751602	957.195129	-442.166718	-31.467102	959.932251	-528.052124	247.457672	574.110535	-480.442993	-83.874725	581.976379	-521.724487	285.777466	86.833824	-540.971375	-134.047394	102.347961	-482.782257	334.107269	1431.328247	-411.855560	-77.274368	1455.722046	-382.235992	129.569122	1455.951782	-366.388977	176.800293	1736.885742	-532.164246	421.888245	1155.540405	-488.148743	-220.176590	1213.279419	-329.036835	466.434631	921.981384	-383.191132	-185.355667	902.163940	-421.419006	101.571014	1055.843262	546.526001	37.960121	898.623535	540.084167	236.804825
-446.862396	231.762177	957.195007	-442.175659	-31.491898	959.909058	-527.981445	247.442581	574.098083	-485.278748	-90.238785	583.462708	-521.719116	285.763000	86.809441	-544.665771	-134.950790	103.381599	-482.650970	334.011871	1431.316895	-411.739502	-77.345680	1455.733276	-382.022705	129.606094	1455.908691	-366.050049	176.779251	1736.771240	-532.270264	421.831543	1155.548706	-488.118439	-220.262741	1213.360229	-328.917511	466.395386	921.859741	-383.449432	-185.627411	902.096924	-421.383087	101.549919	1055.828613	546.503784	37.957405	898.640076	540.100769	236.838989
-446.778961	231.762024	957.182068	-442.138702	-31.567009	959.876404	-527.832825	247.329422	574.086060	-485.241943	-90.276894	583.498352	-521.678345	285.744446	86.810204	-544.692505	-134.928543	103.407021	-482.538818	333.927979	1431.268066	-411.623810	-77.438179	1455.700317	-381.841309	129.566986	1455.849243	-365.686981	176.771881	1736.650635	-532.240356	421.736176	1155.528198	-488.069946	-220.337357	1213.381836	-329.039154	466.700256	922.110962	-383.670654	-185.850861	902.019287	-421.314056	101.500648	1055.803833	546.514832	38.013466	898.636169	540.120300	236.889984
-446.723267	231.744812	957.160583	-442.104858	-31.658535	959.827759	-527.736755	247.269501	574.094238	-485.115997	-90.253181	583.453918	-521.656860	285.709595	86.833534	-544.701782	-134.935272	103.426102	-482.351807	333.854889	1431.268188	-411.456390	-77.518776	1455.629028	-381.689636	129.486252	1455.810669	-365.323547	176.744705	1736.535889	-532.247620	421.674164	1155.526978	-487.995514	-220.427139	1213.412109	-329.040405	466.878387	922.169556	-383.837402	-186.034500	901.915344	-421.250732	101.434212	1055.764526	546.476379	37.987953	898.615479	540.129944	236.876465
-446.642059	231.712082	957.137817	-442.047516	-31.740952	959.762512	-527.645142	247.248611	574.101990	-485.012817	-90.292694	583.420471	-521.647278	285.692261	86.853333	-544.640930	-134.930893	103.409584	-482.194977	333.801483	1431.231812	-411.305023	-77.567139	1455.549438	-381.522675	129.371002	1455.735352	-364.948334	176.733276	1736.445313	-532.229126	421.641693	1155.539429	-487.906189	-220.495361	1213.337280	-329.000793	466.960480	922.200073	-383.985992	-186.227646	901.771118	-421.153046	101.359016	1055.713989	546.486572	38.002373	898.622314	540.132080	236.884766
-446.561981	231.706543	957.113525	-441.948669	-31.793734	959.721008	-527.567017	247.249969	574.111511	-484.938263	-90.326561	583.364014	-521.640991	285.692108	86.865738	-544.630554	-134.958191	103.384712	-482.030060	333.774597	1431.202393	-411.122070	-77.625671	1455.465698	-381.431793	129.244476	1455.640625	-364.578369	176.748810	1736.343750	-532.170837	421.618408	1155.569336	-487.819305	-220.565964	1213.287598	-328.973480	467.022217	922.206055	-384.122345	-186.377213	901.634949	-421.045410	101.325195	1055.676880	546.471985	38.008472	898.606262	540.139954	236.900528
-446.542694	231.703003	957.082458	-441.950592	-31.781609	959.637573	-527.549988	247.329666	574.131287	-484.914978	-90.430740	583.324707	-521.657959	285.690063	86.889549	-544.697815	-134.978119	103.393967	-481.904785	333.698700	1431.155884	-410.967743	-77.694847	1455.393799	-381.265167	129.206100	1455.560669	-364.219421	176.751846	1736.239502	-532.044006	421.562286	1155.539551	-487.729431	-220.603470	1213.246582	-328.869629	467.306213	922.307312	-384.220032	-186.482849	901.504883	-420.996582	101.308975	1055.610352	546.444214	38.046047	898.607788	540.133972	236.898804
-446.507629	231.668961	957.040405	-441.916412	-31.782736	959.618286	-527.464417	247.301834	574.095276	-484.842194	-90.435333	583.286438	-521.639709	285.681610	86.876869	-544.750000	-134.973831	103.401550	-481.821106	333.650360	1431.118774	-410.810791	-77.732521	1455.346680	-381.091827	129.168289	1455.482788	-363.860901	176.749634	1736.144165	-532.001526	421.573273	1155.573608	-487.591339	-220.577408	1213.145386	-328.963348	467.052032	922.087463	-383.741302	-186.326279	901.713928	-420.937012	101.300278	1055.573486	546.443604	38.049137	898.600708	540.145691	236.905655
-446.399261	231.644516	957.049438	-441.759735	-31.848314	959.662781	-527.383850	247.268433	574.119568	-484.806335	-90.491333	583.286011	-521.630188	285.686249	86.919067	-544.709290	-134.953323	103.414703	-481.728058	333.593719	1431.070557	-410.628876	-77.782524	1455.325317	-380.894257	129.125000	1455.421875	-363.484192	176.747971	1736.053101	-531.877686	421.553070	1155.574341	-487.505096	-220.591278	1213.119019	-328.936249	467.000885	921.994629	-383.844360	-186.419006	901.620483	-420.815948	101.272194	1055.602783	546.389648	38.077274	898.614319	540.130859	236.926239
-446.302795	231.615204	957.049011	-441.591370	-31.869244	959.697998	-527.368958	247.242661	574.117554	-484.678223	-90.471565	583.304504	-521.667114	285.664581	86.921379	-544.688904	-134.942673	103.416565	-481.653900	333.525116	1431.004150	-410.471588	-77.813232	1455.280273	-380.683105	129.094147	1455.393921	-363.111298	176.724869	1735.962402	-531.699524	421.527863	1155.505005	-487.471771	-220.708878	1213.154663	-328.799316	467.110779	922.051453	-384.525818	-186.801376	901.207397	-420.694885	101.266472	1055.622681	546.306519	38.054279	898.608093	540.088440	236.938202
-446.227753	231.595428	957.033508	-441.483704	-31.881775	959.686340	-527.313293	247.168945	574.116638	-484.544250	-90.385620	583.326782	-521.632996	285.603943	86.913048	-544.643250	-134.900909	103.447632	-481.557617	333.481171	1430.956421	-410.320282	-77.859192	1455.215576	-380.489868	129.061371	1455.354614	-362.705597	176.691269	1735.879883	-531.608398	421.528107	1155.507324	-487.349426	-220.754440	1213.117188	-328.812439	466.704559	921.801270	-384.603180	-186.862244	901.109619	-420.602234	101.254669	1055.608643	546.289001	38.093262	898.629761	540.054993	236.974640
-446.219910	231.635269	957.025574	-441.438629	-31.933952	959.649414	-527.326355	247.173294	574.141113	-483.572845	-89.108078	583.038696	-521.625488	285.576447	86.913658	-543.874207	-134.713577	103.276382	-481.528473	333.341553	1430.786499	-410.139038	-77.878418	1455.133789	-380.294373	129.026749	1455.298096	-362.318268	176.674530	1735.795044	-531.495239	421.505219	1155.387817	-487.228363	-220.776794	1213.039917	-328.717712	466.443512	921.660706	-384.640900	-186.906647	900.993286	-420.555878	101.240906	1055.581665	546.295532	38.143532	898.632813	540.053711	236.986450
-446.196045	231.667694	957.037537	-441.358429	-31.944241	959.618225	-527.309326	247.140274	574.133972	-484.269775	-90.228516	583.270630	-521.604553	285.551514	86.913788	-544.466797	-134.865570	103.428818	-481.394012	333.316620	1430.723511	-409.981873	-77.905586	1455.040649	-380.091248	129.020355	1455.220703	-361.947540	176.627228	1735.698120	-531.392212	421.503662	1155.334961	-487.116425	-220.780624	1212.975464	-328.618896	466.175964	921.557617	-384.638245	-186.881042	900.894104	-420.487183	101.241074	1055.568115	546.269897	38.154514	898.620483	540.016174	237.022507
-446.201874	231.689072	957.011169	-441.283447	-31.982605	959.611816	-527.290710	247.110336	574.133545	-484.458069	-90.614296	583.362915	-521.587646	285.550812	86.942513	-544.632141	-134.934006	103.501205	-481.119873	333.418396	1430.795410	-409.794922	-77.935959	1454.936523	-379.881378	129.000580	1455.157227	-361.577362	176.573639	1735.603271	-531.220276	421.353485	1155.270752	-486.988739	-220.787872	1212.895874	-328.526794	465.850922	921.388794	-384.615051	-186.890335	900.785522	-420.424896	101.247238	1055.544922	546.211609	38.127846	898.609436	539.977234	236.995529
-446.190125	231.735306	956.995300	-441.237946	-31.985451	959.576843	-527.302124	247.151794	574.141724	-484.416870	-90.666672	583.334473	-521.609741	285.554138	86.946609	-544.653198	-134.950119	103.524033	-480.980347	333.407532	1430.744263	-409.572998	-77.990326	1454.862305	-379.678101	129.011536	1455.080444	-361.181396	176.504410	1735.507202	-531.106995	421.294037	1155.223999	-486.856049	-220.762268	1212.810791	-328.409363	465.509766	921.238098	-384.617981	-186.815613	900.659424	-420.359344	101.265228	1055.510742	546.152771	38.162193	898.594116	539.909546	237.036255
-446.142029	231.757507	956.985657	-441.077484	-31.995119	959.561584	-527.314575	247.155609	574.161621	-484.271240	-90.598747	583.342712	-521.635132	285.558899	86.965034	-544.545532	-134.902863	103.498940	-480.831818	333.376282	1430.712280	-409.383636	-78.022987	1454.776733	-379.477020	129.031555	1455.010254	-360.784729	176.441406	1735.434082	-530.968689	421.222198	1155.167114	-486.708862	-220.717514	1212.748047	-328.240662	465.081024	921.142822	-384.582458	-186.737839	900.554810	-420.231140	101.279587	1055.492432	546.127075	38.154083	898.600403	539.883911	237.041168
-446.111206	231.738541	956.975220	-440.958954	-31.969181	959.563599	-527.267029	247.099289	574.147888	-484.200623	-90.604202	583.340881	-521.610962	285.551910	86.955170	-544.633667	-134.930374	103.527992	-480.822723	333.237457	1430.555542	-409.207245	-78.005707	1454.722778	-379.287262	129.016022	1454.962769	-360.381897	176.361053	1735.344116	-530.867004	421.157379	1155.077148	-486.550568	-220.684021	1212.701294	-328.079468	464.651276	921.009827	-384.558228	-186.643631	900.478394	-420.134033	101.296066	1055.482544	546.086670	38.182289	898.589172	539.848694	237.029800
-446.070190	231.703186	956.989868	-440.823181	-31.994514	959.619568	-527.226318	247.040268	574.131653	-484.137909	-90.584473	583.348328	-521.580017	285.535919	86.977173	-544.615051	-134.913544	103.526459	-480.581970	333.341553	1430.681763	-409.012573	-78.033470	1454.710449	-379.147766	129.022079	1454.895630	-359.985046	176.270309	1735.257324	-530.665955	420.943359	1155.044067	-486.410828	-220.628540	1212.670166	-327.959351	464.208832	920.819397	-384.507446	-186.514999	900.424255	-420.046844	101.289406	1055.517822	546.036316	38.200214	898.592102	539.795532	237.095047
-446.099854	231.718979	956.997681	-440.806274	-31.910971	959.592896	-527.225525	247.038849	574.129272	-484.049988	-90.533371	583.341309	-521.601074	285.538910	86.977516	-544.604309	-134.877441	103.554764	-480.462006	333.345398	1430.666626	-408.857330	-78.041504	1454.718994	-379.054840	128.989334	1454.868408	-359.565613	176.192352	1735.165649	-530.412231	420.639008	1154.942139	-486.261627	-220.588379	1212.656128	-327.834747	463.790680	920.653809	-384.485901	-186.424286	900.376465	-420.016815	101.331482	1055.499756	545.950745	38.204147	898.590210	539.740784	237.057419
-446.065521	231.751495	957.021423	-440.761597	-31.848997	959.580139	-527.210632	247.044128	574.128418	-484.009827	-90.482559	583.345703	-521.579224	285.549164	86.968979	-544.523804	-134.835739	103.569801	-480.345825	333.299591	1430.639526	-408.695038	-78.055946	1454.707153	-378.962585	128.970840	1454.820435	-359.117676	176.103302	1735.047363	-530.224915	420.427216	1154.866333	-486.111298	-220.548584	1212.653564	-327.673676	463.332764	920.512878	-384.418365	-186.277084	900.320129	-419.970734	101.366455	1055.503784	545.905457	38.219082	898.578979	539.697266	237.114578
-446.098022	231.735092	957.009094	-440.734192	-31.812700	959.533081	-527.198853	247.026764	574.106445	-484.017426	-90.509056	583.354980	-521.565430	285.546051	86.949432	-544.564880	-134.858444	103.593033	-480.201630	333.323914	1430.630371	-408.510132	-78.103004	1454.677856	-378.880951	128.941681	1454.774658	-358.651947	176.013306	1734.903076	-530.059692	420.290985	1154.819214	-485.941254	-220.525284	1212.615967	-327.532745	462.812012	920.363220	-384.351837	-186.119766	900.268188	-419.945953	101.369713	1055.467651	545.880920	38.227139	898.580933	539.645142	237.158066
-446.083862	231.727432	957.001282	-440.656433	-31.769997	959.494080	-527.170471	247.000153	574.104797	-483.981018	-90.508080	583.368286	-521.548401	285.485779	86.957924	-544.512024	-134.855515	103.581932	-480.050781	333.324951	1430.583130	-408.350922	-78.111565	1454.608643	-378.795410	128.927979	1454.720947	-358.162750	175.953278	1734.740112	-529.928345	420.248291	1154.763794	-485.765564	-220.522888	1212.562012	-327.412903	462.291656	920.176697	-384.246796	-185.955688	900.162537	-419.878815	101.382057	1055.439209	545.826355	38.242374	898.546692	539.581238	237.154434
-446.026886	231.743622	956.978210	-440.535706	-31.795494	959.489807	-527.149841	247.007950	574.120544	-483.959869	-90.476761	583.354370	-521.533875	285.497803	86.955048	-544.454285	-134.836899	103.559868	-479.889832	333.319916	1430.527954	-408.163849	-78.098244	1454.541016	-378.680054	128.934433	1454.668945	-357.665710	175.915527	1734.573364	-529.769287	420.134216	1154.689941	-485.560791	-220.494125	1212.469116	-327.283844	461.790863	920.015076	-384.091858	-185.770630	900.054932	-419.776184	101.390045	1055.421997	545.744812	38.232609	898.529236	539.499390	237.190811
-446.020233	231.780487	957.008179	-440.513336	-31.759401	959.439514	-527.171997	247.034622	574.122314	-483.937012	-90.468033	583.320129	-521.544006	285.476196	86.995796	-544.466797	-134.842606	103.545410	-479.722412	333.363373	1430.506958	-407.987732	-78.082794	1454.448608	-378.579926	128.908768	1454.631104	-357.139313	175.895676	1734.392090	-529.588928	420.027649	1154.608154	-485.370331	-220.473495	1212.358643	-327.076355	461.339172	919.890930	-383.939545	-185.557693	899.992249	-419.732117	101.398888	1055.405151	545.654602	38.206284	898.538635	539.418945	237.171234
-445.988556	231.802383	957.009705	-440.432343	-31.784765	959.482788	-527.116882	247.023438	574.140076	-483.918488	-90.424873	583.332703	-521.528687	285.474945	87.014694	-544.437378	-134.800262	103.562462	-479.606506	333.375854	1430.471802	-407.808350	-78.095291	1454.371948	-378.471863	128.914200	1454.618408	-356.626068	175.882629	1734.227661	-529.415222	419.892700	1154.528809	-485.217468	-220.440720	1212.274292	-326.946106	460.681824	919.597900	-383.774078	-185.345734	899.941467	-419.671783	101.416771	1055.426270	545.597107	38.259415	898.531616	539.344910	237.214142
-445.942535	231.814514	957.042480	-440.317596	-31.814432	959.537231	-527.092590	247.013962	574.156372	-483.960846	-90.443565	583.382263	-521.513733	285.461609	87.026352	-544.522400	-134.797272	103.613197	-479.472961	333.388367	1430.455322	-407.609924	-78.130630	1454.336304	-378.378448	128.912079	1454.597900	-356.155273	175.880463	1734.076416	-529.202454	419.817749	1154.451904	-485.069366	-220.460876	1212.227905	-326.808563	460.180115	919.393127	-383.695862	-185.167404	899.884277	-419.596100	101.421806	1055.470825	545.472168	38.237370	898.539978	539.233582	237.226593
-445.948456	231.854492	957.055054	-440.274658	-31.846283	959.570740	-527.075500	247.037582	574.159241	-483.489929	-89.785568	583.276184	-521.542175	285.459015	87.025581	-544.153931	-134.673965	103.546944	-479.365417	333.411499	1430.430786	-407.423157	-78.154221	1454.281616	-378.284027	128.870575	1454.556152	-355.635559	175.886276	1733.902222	-529.012451	419.792542	1154.421387	-484.929474	-220.447189	1212.194458	-326.742523	459.709869	919.162109	-383.557800	-184.950882	899.872131	-419.561493	101.437859	1055.489746	545.449768	38.240170	898.543335	539.178284	237.221970
-445.924103	231.902802	957.088013	-440.239136	-31.834204	959.569336	-527.036743	247.067703	574.172607	-482.889771	-88.904915	583.096069	-521.545166	285.432556	87.025764	-543.662903	-134.508408	103.424568	-479.186981	333.412750	1430.439331	-407.223999	-78.196266	1454.227051	-378.175262	128.848038	1454.499390	-355.123505	175.879166	1733.745361	-528.830261	419.818970	1154.431885	-484.786987	-220.464615	1212.131104	-326.660309	459.176727	918.937744	-383.418335	-184.735947	899.844543	-419.502228	101.456757	1055.498535	545.414978	38.260799	898.519043	539.130737	237.222092
-445.929291	231.908203	957.094482	-440.199188	-31.833939	959.553406	-526.982971	247.089111	574.161987	-483.705780	-90.113838	583.376587	-521.510925	285.428772	87.061859	-544.296143	-134.692459	103.632538	-479.030945	333.403076	1430.443604	-407.036133	-78.225166	1454.167358	-378.046265	128.810760	1454.417847	-354.653931	175.905365	1733.572632	-528.645630	419.858276	1154.441284	-484.630798	-220.471558	1212.083496	-326.556000	458.677734	918.782471	-383.248383	-184.539612	899.810242	-419.445557	101.456131	1055.484375	545.343933	38.249092	898.516663	539.044434	237.221436
-445.896301	231.958633	957.119385	-440.128754	-31.793207	959.519409	-526.904053	247.088577	574.175659	-483.941040	-90.474022	583.448181	-521.473694	285.424927	87.074753	-544.452759	-134.742172	103.692177	-478.870697	333.352875	1430.433472	-406.892883	-78.241997	1454.117798	-377.869171	128.781647	1454.350708	-354.173431	175.923325	1733.402588	-528.499756	419.946594	1154.440552	-484.494812	-220.495117	1212.017944	-326.479767	458.180786	918.593140	-383.054565	-184.338562	899.783508	-419.366333	101.483841	1055.473389	545.385681	38.141243	898.524719	539.138184	236.608978
-445.905823	231.910721	957.102051	-440.064819	-31.807556	959.506287	-526.865784	247.061890	574.175049	-483.861176	-90.356918	583.426697	-521.458313	285.442810	87.094894	-544.395874	-134.699463	103.668983	-478.707397	333.325531	1430.405029	-406.795197	-78.227570	1454.052368	-377.717163	128.729065	1454.252319	-353.698181	175.963318	1733.218750	-528.332153	420.060028	1154.442749	-484.364380	-220.522415	1211.972168	-326.426819	457.745209	918.412720	-382.825073	-184.160400	899.757751	-419.307983	101.461655	1055.450439	545.297180	38.141506	898.497314	539.041321	236.597839
-445.858612	231.948532	957.118958	-440.012512	-31.758301	959.523865	-526.914185	247.143372	574.198425	-483.839691	-90.331177	583.438904	-521.512634	285.453369	87.096611	-544.390869	-134.703629	103.651031	-478.531525	333.323700	1430.378906	-406.683685	-78.248016	1453.994385	-377.582733	128.681870	1454.143555	-353.229614	175.983612	1733.048096	-528.116272	420.023163	1154.417603	-484.217468	-220.518661	1211.924316	-326.373718	457.344818	918.228577	-382.632690	-183.998337	899.741516	-419.253204	101.506058	1055.466431	545.218018	38.132458	898.523499	538.937256	236.594788
-445.832214	231.960175	957.126831	-439.976318	-31.800968	959.547546	-526.893677	247.143936	574.177612	-483.864868	-90.347466	583.457886	-521.536377	285.430145	87.081947	-544.379395	-134.674118	103.660133	-478.374969	333.300354	1430.349365	-406.606445	-78.242935	1453.943726	-377.412048	128.633484	1454.071411	-352.752686	175.992401	1732.898193	-527.960449	420.032990	1154.410522	-484.111755	-220.517838	1211.861450	-326.367279	456.988892	918.041931	-382.483948	-183.858383	899.700134	-419.210693	101.497200	1055.479370	545.199951	38.172409	898.512024	538.857910	236.655624
-445.771118	231.934784	957.114746	-439.901123	-31.830725	959.596069	-526.821228	247.102905	574.144836	-479.311066	-84.368179	582.119507	-521.506165	285.453918	87.073532	-540.930542	-133.775726	102.771721	-478.263947	333.309601	1430.317993	-406.555145	-78.253059	1453.893311	-377.217499	128.579773	1453.987671	-352.309906	176.019821	1732.746216	-527.820557	420.059662	1154.390625	-483.968903	-220.517319	1211.792725	-326.270203	456.638977	917.892395	-382.304413	-183.725189	899.706299	-419.146393	101.493080	1055.498169	545.007263	38.268333	898.491028	538.555298	237.241455
-445.715240	232.019211	957.126221	-439.882660	-31.810408	959.571411	-526.786194	247.097794	574.176270	-479.292328	-84.344627	582.130676	-521.506897	285.436737	87.083031	-540.968506	-133.773926	102.754456	-478.136780	333.313660	1430.291138	-406.472229	-78.272209	1453.849243	-377.035919	128.531601	1453.868896	-351.893524	176.032455	1732.617920	-527.701782	420.069122	1154.369019	-483.867279	-220.504852	1211.729858	-326.173676	456.310760	917.765930	-382.176392	-183.598129	899.691650	-419.098236	101.528664	1055.489136	545.045715	38.112343	898.516235	538.689514	236.602219
-445.641663	232.084000	957.159058	-439.834656	-31.845238	959.578186	-526.744934	247.079376	574.209290	-479.363312	-84.487885	582.179810	-521.482544	285.446136	87.105148	-541.046936	-133.786301	102.809090	-477.984283	333.354950	1430.250122	-406.399658	-78.276787	1453.789063	-376.857025	128.503632	1453.756958	-351.542419	176.061096	1732.486816	-527.554260	420.057098	1154.341064	-483.749847	-220.505341	1211.641846	-326.111298	456.044647	917.658813	-382.057983	-183.499222	899.660889	-419.032623	101.531303	1055.507935	544.988281	38.105068	898.518433	538.606079	236.584000
-445.635712	232.088593	957.146301	-439.834930	-31.843752	959.549805	-526.730286	247.107040	574.210022	-479.494141	-84.664116	582.173401	-521.508118	285.447021	87.113426	-541.145203	-133.801392	102.817802	-477.834991	333.371429	1430.227417	-406.298584	-78.272484	1453.730225	-376.696899	128.453369	1453.661987	-351.184296	176.084152	1732.357178	-527.475403	420.101563	1154.321533	-483.644897	-220.483261	1211.571533	-326.060822	455.772247	917.550781	-381.916565	-183.382065	899.615723	-418.994171	101.528725	1055.478760	544.970703	38.147427	898.518188	538.545959	236.573456
-445.601074	232.096771	957.137817	-439.813202	-31.878080	959.534912	-526.658020	247.088226	574.207520	-479.515961	-84.775215	582.183289	-521.456299	285.426605	87.120453	-541.145508	-133.814453	102.837196	-477.639618	333.397095	1430.173950	-406.148834	-78.267456	1453.694336	-376.737305	128.425964	1453.730469	-350.844940	176.076401	1732.227295	-527.384827	420.124878	1154.315918	-483.568024	-220.436768	1211.518188	-326.019592	455.477448	917.414368	-381.805267	-183.265610	899.597717	-418.946533	101.512276	1055.462402	544.922119	38.123558	898.503906	538.455872	236.557190
-445.552063	232.106598	957.103027	-439.792511	-31.872089	959.497864	-526.645203	247.150589	574.201477	-479.586761	-84.930580	582.201782	-521.494934	285.447388	87.104691	-541.225708	-133.823334	102.865532	-477.484924	333.391418	1430.109741	-406.052734	-78.275963	1453.641968	-376.627747	128.429962	1453.645996	-350.513062	176.087677	1732.103027	-527.325073	420.206360	1154.270996	-483.514343	-220.400864	1211.473511	-326.024078	455.210022	917.245483	-381.692322	-183.152969	899.561157	-418.880341	101.517441	1055.418823	544.847473	38.105972	898.494202	538.375122	236.572418
-445.522491	232.037460	957.056152	-439.753448	-31.927254	959.497803	-526.567017	247.130096	574.162170	-479.615234	-85.057396	582.204834	-521.477600	285.448242	87.098122	-541.238647	-133.825897	102.894081	-477.342102	333.412323	1430.062500	-405.945190	-78.263206	1453.612793	-376.535767	128.417374	1453.560791	-350.180603	176.086395	1731.998413	-527.239990	420.279541	1154.260010	-483.453125	-220.356018	1211.435303	-326.060059	455.005157	917.045837	-381.621521	-183.016769	899.537048	-418.826477	101.473793	1055.390259	544.821289	38.151558	898.521240	538.257263	236.584381
-445.454559	231.966919	957.022400	-439.687225	-31.944889	959.484375	-526.530701	247.126129	574.150146	-480.162018	-85.790588	582.378174	-521.487915	285.462738	87.089272	-541.673523	-133.916687	102.998459	-477.209534	333.391632	1430.025757	-405.832550	-78.264557	1453.584106	-376.427124	128.420120	1453.525879	-349.876465	176.072495	1731.895264	-527.148071	420.352936	1154.254639	-483.398315	-220.311707	1211.418213	-326.127808	454.781708	916.829468	-381.532043	-182.908325	899.523926	-418.750336	101.437500	1055.364380	544.751038	38.117798	898.514526	538.166260	236.587158
-445.392487	232.002945	957.020447	-439.709137	-31.956827	959.452637	-526.447083	247.069000	574.145569	-480.223999	-85.933220	582.396484	-521.437927	285.438904	87.081329	-541.719727	-133.914078	103.039383	-477.197296	333.289948	1429.883545	-405.742340	-78.266258	1453.567871	-376.337494	128.414032	1453.460083	-349.600342	176.072968	1731.818604	-527.098999	420.496826	1154.258179	-483.358582	-220.289673	1211.399048	-326.209259	454.573151	916.642151	-381.477142	-182.775116	899.540833	-418.713776	101.431068	1055.343750	544.681824	38.121471	898.526794	538.061707	236.554947
-445.323975	231.966629	957.036987	-439.676117	-31.983639	959.472778	-526.382202	247.020523	574.150513	-480.136353	-85.873726	582.425842	-521.443481	285.445465	87.122009	-541.708679	-133.890762	103.044411	-477.077515	333.277557	1429.865479	-405.641205	-78.276207	1453.569580	-376.247009	128.407364	1453.441406	-349.332520	176.074783	1731.766846	-526.978577	420.529053	1154.282593	-483.298492	-220.232315	1211.399170	-326.342377	454.418457	916.412598	-381.483002	-182.694916	899.529968	-418.672852	101.397476	1055.364502	544.558350	38.189842	898.504517	537.814941	237.173492
-445.268097	231.958878	957.079712	-439.708313	-31.971884	959.480042	-526.402222	247.076584	574.198425	-480.028046	-85.769890	582.389221	-521.490906	285.436066	87.142136	-541.621826	-133.879227	103.042717	-476.941528	333.276276	1429.873901	-405.545715	-78.293266	1453.580078	-376.161774	128.387299	1453.412964	-349.086761	176.061417	1731.715332	-526.852295	420.568237	1154.298950	-483.281097	-220.229797	1211.402954	-326.489990	454.277893	916.169800	-381.493347	-182.606216	899.526733	-418.661041	101.378593	1055.389893	544.616333	38.098663	898.510193	537.966370	236.556870
-445.203339	231.917419	957.079590	-439.678223	-32.014030	959.531616	-526.375183	247.060730	574.200684	-480.053162	-85.847610	582.404846	-521.472595	285.443634	87.139694	-541.715759	-133.897095	103.083099	-476.692474	333.383881	1430.012573	-405.472321	-78.302650	1453.572144	-376.076050	128.381805	1453.380371	-348.880219	176.066071	1731.658203	-526.676636	420.567413	1154.321411	-483.226837	-220.247055	1211.401733	-326.696838	454.185547	915.878845	-381.526154	-182.548126	899.505127	-418.625275	101.352463	1055.418213	544.516968	38.204071	898.522827	537.697205	237.141113
-445.212341	231.866287	957.040161	-439.695099	-32.073456	959.520203	-526.335876	247.088989	574.189880	-480.094177	-85.892380	582.403320	-521.485107	285.445404	87.142395	-541.714417	-133.921249	103.063751	-476.676605	333.267120	1429.871826	-405.452789	-78.319466	1453.543213	-376.022247	128.394180	1453.300659	-348.715637	176.075134	1731.593018	-526.575867	420.654022	1154.303467	-483.184937	-220.256500	1211.394043	-326.913788	454.106720	915.559082	-381.575439	-182.502960	899.450378	-418.612701	101.307190	1055.386353	544.468384	38.148415	898.517029	537.631714	237.192810
-445.143127	231.868240	956.998169	-439.694183	-32.110775	959.503662	-526.326172	247.100266	574.175842	-480.139130	-86.006622	582.388489	-521.511414	285.461029	87.116341	-541.760071	-133.941833	103.067535	-476.398743	333.409760	1429.952759	-405.399017	-78.329063	1453.502563	-375.953979	128.392715	1453.245117	-348.565338	176.080917	1731.524292	-526.406006	420.714813	1154.342651	-483.129242	-220.247635	1211.355225	-327.153595	453.968109	915.216919	-381.596436	-182.467911	899.381958	-418.561890	101.292801	1055.353271	544.545593	38.088459	898.511963	537.760376	236.575409
-445.063171	231.881226	956.967346	-439.607971	-32.165981	959.474915	-526.291870	247.105164	574.174500	-480.186707	-86.164627	582.419373	-521.540344	285.465027	87.116737	-541.758484	-133.944611	103.061737	-476.257813	333.404755	1429.930908	-405.379211	-78.331581	1453.468140	-375.875732	128.349564	1453.216309	-348.420807	176.097961	1731.459229	-526.329285	420.882721	1154.385742	-483.074585	-220.242981	1211.334351	-327.375275	453.831757	914.906799	-381.597412	-182.451996	899.313049	-418.472595	101.272758	1055.321899	544.390747	38.178734	898.505615	537.472778	237.177383
-445.004059	231.925430	956.932678	-439.621826	-32.193375	959.403748	-526.242554	247.111145	574.203552	-480.282501	-86.340736	582.440918	-521.574768	285.471191	87.136627	-541.803833	-133.950531	103.066887	-476.105682	333.397522	1429.897583	-405.345673	-78.345390	1453.429810	-375.803802	128.324265	1453.193359	-348.277679	176.130966	1731.402222	-526.216064	420.922485	1154.413696	-483.035248	-220.246170	1211.293213	-327.589294	453.680603	914.610046	-381.594696	-182.439926	899.269409	-418.412903	101.261452	1055.260132	544.416748	38.035408	898.509399	537.633240	236.587997
-444.888275	231.925690	956.948914	-439.579620	-32.220203	959.415833	-526.156677	247.063797	574.223572	-480.328339	-86.427986	582.452393	-521.550232	285.432678	87.134293	-541.855774	-133.941345	103.092522	-475.946716	333.368561	1429.921631	-405.297699	-78.348335	1453.407349	-375.689819	128.288773	1453.212891	-348.116791	176.143448	1731.369385	-526.125977	420.948151	1154.461304	-483.020721	-220.241013	1211.279663	-327.869537	453.545929	914.360229	-381.618378	-182.421967	899.250549	-418.342651	101.239685	1055.276611	544.707458	38.633369	898.545288	537.454407	237.351593
-444.840332	231.953979	956.982910	-439.598083	-32.261135	959.437195	-526.104248	247.058624	574.218628	-480.255157	-86.358368	582.473083	-521.564453	285.400452	87.134483	-541.802002	-133.924042	103.084373	-475.810303	333.344757	1429.950317	-405.263214	-78.398277	1453.439819	-375.594391	128.270782	1453.253906	-347.984497	176.164719	1731.357422	-526.050110	420.912292	1154.491089	-483.073792	-220.214478	1211.288696	-328.139282	453.419220	914.113586	-381.689728	-182.421356	899.269470	-418.331451	101.222282	1055.305298	544.721680	38.650135	898.563293	537.448547	237.360748
-444.823395	231.933456	957.010986	-439.597229	-32.301422	959.477600	-526.060608	247.065842	574.232849	-480.140167	-86.272667	582.492920	-521.605652	285.429199	87.193588	-541.799805	-133.932922	103.127449	-475.669556	333.336823	1429.998657	-405.223511	-78.450356	1453.468018	-375.513733	128.217148	1453.271973	-347.850983	176.183533	1731.314331	-526.003662	420.889893	1154.533936	-483.127258	-220.168381	1211.293823	-328.496124	453.329590	913.858398	-381.811737	-182.456238	899.303955	-418.332489	101.194679	1055.341919	544.700867	38.643673	898.561218	537.427673	237.332901
-444.804016	231.857758	957.016296	-439.571136	-32.355675	959.537598	-525.996704	247.086166	574.200317	-480.074493	-86.251366	582.485352	-521.590698	285.405914	87.158478	-541.814758	-133.922455	103.129486	-475.561035	333.332672	1430.006958	-405.167114	-78.495651	1453.469849	-375.431335	128.201996	1453.239014	-347.718811	176.194504	1731.251465	-525.959961	420.830505	1154.557129	-483.212891	-220.180450	1211.329834	-328.745697	453.238892	913.619812	-381.952179	-182.472488	899.312134	-418.326233	101.150253	1055.378296	544.699890	38.661274	898.559814	537.399841	237.361954
-444.826813	231.791901	956.956909	-439.580963	-32.432346	959.540588	-525.945129	247.129608	574.153198	-480.041840	-86.298843	582.469482	-521.587646	285.475830	87.148193	-541.813477	-133.935593	103.115067	-475.403442	333.350281	1430.011353	-405.061676	-78.536476	1453.460083	-375.390381	128.187668	1453.193481	-347.578156	176.226257	1731.177490	-525.960815	420.846954	1154.578003	-483.305786	-220.155258	1211.318848	-329.062103	453.141235	913.358093	-382.108368	-182.526489	899.286804	-418.323029	101.103355	1055.344971	544.640137	38.638554	898.550232	537.333374	237.360168
-444.764740	231.737122	956.914917	-439.499268	-32.492619	959.531372	-525.863586	247.139755	574.127747	-479.384613	-85.603035	582.245361	-521.595215	285.492737	87.141113	-541.367004	-133.841690	102.976746	-475.222076	333.380402	1430.025635	-404.964691	-78.532089	1453.424194	-375.329102	128.158203	1453.156616	-347.417297	176.242645	1731.082153	-525.953674	420.885040	1154.637939	-483.382080	-220.171173	1211.310791	-329.363403	452.991516	913.094971	-382.238800	-182.537033	899.224976	-418.247467	101.059654	1055.318237	544.598450	38.651779	898.545166	537.276489	237.351166
-444.701874	231.713318	956.882324	-439.491577	-32.517300	959.458191	-525.810181	247.122284	574.132874	-479.308350	-85.665817	582.202026	-521.603760	285.507965	87.145935	-541.346375	-133.857361	102.955841	-475.074615	333.400024	1430.070679	-404.854187	-78.550308	1453.417480	-375.272247	128.124664	1453.134399	-347.238831	176.252090	1730.981567	-525.962463	420.938751	1154.693359	-483.431732	-220.151367	1211.298340	-329.735870	452.839264	912.830383	-382.362915	-182.596497	899.169800	-418.201233	101.015732	1055.262939	544.544128	38.660839	898.541748	537.208618	237.384521
-444.653381	231.734146	956.881470	-439.521973	-32.529182	959.393921	-525.763916	247.116028	574.134766	-479.293030	-85.764229	582.187073	-521.588379	285.489502	87.160385	-541.339722	-133.853378	102.925514	-474.928162	333.399536	1430.108154	-404.769470	-78.593391	1453.389404	-375.216431	128.047043	1453.168701	-347.073853	176.253250	1730.900757	-525.965820	420.962860	1154.800049	-483.508850	-220.202881	1211.290283	-330.093536	452.706818	912.591003	-382.545227	-182.619720	899.152283	-418.177856	100.989830	1055.227295	544.494324	38.657795	898.537537	537.169556	237.354797
-444.616486	231.713287	956.858154	-439.586395	-32.495586	959.331421	-525.718689	247.124634	574.148621	-479.209869	-85.763954	582.172791	-521.598022	285.491547	87.167374	-541.378540	-133.881927	102.979866	-474.854065	333.405060	1430.160645	-404.695709	-78.616905	1453.415894	-374.997437	127.906860	1452.949463	-346.904022	176.235352	1730.816528	-525.978149	421.009338	1154.904175	-483.569580	-220.223877	1211.360962	-330.386230	452.592468	912.419067	-382.799652	-182.684586	899.145203	-418.189819	100.972954	1055.184326	544.484253	38.667053	898.548035	537.146667	237.380600
-444.609161	231.677750	956.848022	-439.611633	-32.556114	959.356018	-525.671692	247.056946	574.146790	-480.301849	-87.229683	582.547546	-521.603638	285.480865	87.170387	-542.208984	-134.070923	103.268166	-474.715515	333.339386	1430.194824	-404.592957	-78.672020	1453.433228	-375.069366	127.945763	1453.199463	-346.755005	176.228027	1730.716797	-526.059082	421.074585	1155.016357	-483.661865	-220.281555	1211.434692	-330.425110	452.205627	912.060181	-383.050568	-182.751587	899.155823	-418.210541	100.934402	1055.194336	544.451538	38.658871	898.547974	537.135010	237.303680
-444.600098	231.654327	956.853699	-439.625946	-32.620060	959.385742	-525.661926	247.104935	574.156006	-478.964935	-85.664345	582.203186	-521.609497	285.481232	87.174736	-541.261047	-133.857224	103.024689	-474.577423	333.331604	1430.238892	-404.499603	-78.721352	1453.445557	-375.033508	127.907043	1453.184692	-346.617493	176.228394	1730.614990	-526.088440	421.162842	1155.097534	-483.764496	-220.323761	1211.510132	-330.747803	452.069458	911.844788	-383.324219	-182.838913	899.182617	-418.240112	100.896797	1055.218506	544.423096	38.671616	898.562134	537.096619	237.354416
-444.578796	231.643326	956.826965	-439.599213	-32.668125	959.369507	-525.657654	247.148621	574.144775	-478.674072	-85.360146	582.092346	-521.619446	285.504944	87.154099	-541.136230	-133.827148	102.986320	-474.469482	333.304810	1430.238647	-404.432220	-78.751717	1453.461304	-374.991486	127.869759	1453.153564	-346.448792	176.223633	1730.487061	-526.044922	421.231750	1155.120605	-483.870575	-220.387436	1211.564575	-331.428375	452.252747	911.756042	-383.574646	-182.922668	899.177673	-418.228210	100.871193	1055.199951	543.966858	38.193695	898.498901	536.977722	237.223633
-444.541077	231.616928	956.796082	-439.558807	-32.754662	959.352844	-525.641418	247.137436	574.135376	-478.516510	-85.287331	582.028931	-521.665771	285.500610	87.163757	-541.070007	-133.809967	102.919891	-474.285400	333.289032	1430.216309	-404.319183	-78.785072	1453.437134	-374.909821	127.832298	1453.112671	-346.270172	176.221680	1730.365967	-526.115845	421.403198	1155.214478	-483.965973	-220.469620	1211.579590	-331.814301	452.130280	911.511719	-383.821777	-183.006317	899.145752	-418.197601	100.819748	1055.178223	543.884338	38.196323	898.463501	536.919067	237.248871
-444.536652	231.604614	956.772583	-439.524017	-32.765427	959.321411	-525.611511	247.133682	574.114441	-479.912933	-87.112152	582.347412	-521.642212	285.488983	87.151924	-542.085144	-134.036392	103.172523	-474.113342	333.244446	1430.206177	-404.180420	-78.833000	1453.407593	-374.842560	127.793434	1453.056641	-346.064514	176.205109	1730.236572	-526.197815	421.569702	1155.318359	-484.071472	-220.528946	1211.634033	-332.195770	451.991516	911.288208	-384.104248	-183.091064	899.078857	-418.173492	100.808121	1055.149658	543.873840	38.209934	898.449890	536.897766	237.233765
-444.534424	231.572540	956.759827	-439.468170	-32.849323	959.335876	-525.588440	247.115204	574.117493	-480.024109	-87.278976	582.361023	-521.653076	285.461121	87.144920	-542.181396	-134.073318	103.181328	-473.955322	333.219208	1430.202393	-404.241943	-78.880440	1453.530273	-374.774689	127.703484	1452.979980	-345.852295	176.195404	1730.127319	-526.243591	421.668182	1155.369873	-484.217590	-220.647339	1211.666870	-332.471588	451.822296	911.072510	-384.427246	-183.227371	899.052979	-418.146149	100.764656	1055.150635	544.225952	38.708431	898.512878	536.921997	237.407440
-444.575104	231.530838	956.768311	-439.485291	-32.925632	959.377075	-525.535889	247.073822	574.141907	-479.946045	-87.175247	582.374084	-521.609863	285.447510	87.140579	-542.145691	-134.046951	103.208420	-473.843872	333.156036	1430.199829	-404.014099	-78.971375	1453.346558	-374.546753	127.727058	1452.812256	-345.611481	176.162643	1730.036865	-526.341370	421.762695	1155.440430	-484.354370	-220.712784	1211.736694	-332.605011	451.444763	910.691284	-384.803741	-183.373581	899.043091	-418.171997	100.719650	1055.174561	544.233765	38.709621	898.530518	536.922424	237.399109
-444.660706	231.485458	956.758362	-439.581635	-32.943054	959.370483	-525.616333	247.072113	574.101440	-479.994446	-87.200073	582.418945	-521.687256	285.442078	87.142319	-542.195007	-134.088196	103.230713	-473.737274	333.128784	1430.196045	-403.923981	-79.058655	1453.306396	-374.538483	127.735870	1452.806641	-345.370117	176.146149	1729.945557	-526.381592	421.832947	1155.504639	-484.512177	-220.841034	1211.833740	-333.042786	451.310852	910.400024	-385.209320	-183.515182	899.027039	-418.242767	100.688995	1055.161377	544.189026	38.693714	898.550476	536.907898	237.400665
-444.708923	231.444336	956.769226	-439.667542	-32.964272	959.349609	-525.552979	246.984253	574.079102	-479.964630	-87.150436	582.423584	-521.624207	285.450256	87.132401	-542.191284	-134.064789	103.230728	-473.636353	333.059418	1430.183472	-403.852173	-79.125000	1453.271606	-374.486755	127.749138	1452.808838	-345.115540	176.135696	1729.851318	-526.347046	421.940948	1155.542603	-484.655823	-220.950073	1211.895386	-333.768951	451.459503	910.172668	-385.575073	-183.678146	898.993591	-418.288849	100.643250	1055.151367	543.750916	38.273544	898.491943	536.769470	237.330368
-444.764374	231.376770	956.759338	-439.707214	-33.007145	959.312317	-525.559692	246.971039	574.073975	-479.942322	-87.154320	582.436279	-521.596313	285.448792	87.126175	-542.191589	-134.078934	103.240204	-473.541687	333.015137	1430.155518	-403.721497	-79.179230	1453.241211	-374.427216	127.771606	1452.795044	-344.864258	176.134186	1729.759033	-526.352173	422.023132	1155.581665	-484.775574	-221.040176	1211.942871	-334.264923	451.387878	909.759644	-385.924316	-183.836105	898.951477	-418.310822	100.579956	1055.121582	543.765503	38.291344	898.486389	536.773743	237.316833
-444.761719	231.372238	956.764526	-439.726746	-32.995712	959.291565	-525.545227	246.893570	574.040710	-480.029266	-87.233261	582.418152	-521.544373	285.461823	87.111099	-542.166504	-134.091721	103.229866	-473.449860	332.979523	1430.133423	-403.630035	-79.222229	1453.204834	-374.361877	127.769814	1452.772217	-344.621399	176.144821	1729.672607	-526.398132	422.160858	1155.664307	-484.873077	-221.126770	1211.972900	-334.410889	450.984650	909.409058	-386.299561	-184.056961	898.892517	-418.300934	100.572243	1055.109497	544.187988	38.755566	898.537720	536.870300	237.459503
-444.799866	231.375885	956.758789	-439.735626	-33.041618	959.264648	-525.593567	246.855530	574.081299	-480.094727	-87.324554	582.415649	-521.551758	285.435913	87.119850	-542.196167	-134.114441	103.205246	-473.367828	332.947296	1430.085449	-403.508026	-79.264198	1453.132690	-374.277100	127.752281	1452.730835	-344.422668	176.146179	1729.607178	-526.351929	422.253418	1155.720093	-484.985657	-221.195023	1211.976929	-335.241302	451.122375	908.952698	-386.648041	-184.280991	898.815430	-418.302094	100.546112	1055.087646	543.768005	38.362053	898.467529	536.726318	237.385162
-444.838806	231.318192	956.748474	-439.723328	-33.126228	959.292053	-525.661682	246.826630	574.084045	-480.183075	-87.425079	582.420105	-521.592957	285.454681	87.136887	-542.223816	-134.130310	103.160965	-473.273651	332.919952	1430.062744	-403.373566	-79.293526	1453.072510	-374.209808	127.749100	1452.672363	-344.265076	176.136200	1729.588013	-526.370422	422.336334	1155.786377	-485.116241	-221.234543	1211.987915	-335.896271	451.010925	908.466858	-387.059082	-184.538361	898.715271	-418.305481	100.493477	1055.093506	543.668396	38.326870	898.472961	536.681763	237.322159
-444.877777	231.257782	956.731873	-439.662720	-33.196507	959.372009	-525.735291	246.732437	574.064941	-480.227600	-87.425911	582.423950	-521.591492	285.435608	87.136627	-542.236755	-134.173996	103.151115	-473.187836	332.895050	1430.026733	-403.263550	-79.331711	1452.990967	-374.114441	127.708694	1452.625854	-344.165863	176.128372	1729.608887	-526.413208	422.395477	1155.850464	-485.257172	-221.283615	1211.994873	-336.276398	450.625946	907.845642	-387.484192	-184.782761	898.613953	-418.292969	100.472557	1055.124146	543.629944	38.347397	898.470520	536.660278	237.329727
-445.014740	231.235229	956.701538	-439.781860	-33.260311	959.356445	-525.805786	246.707108	574.033936	-480.217133	-87.394493	582.405579	-521.590576	285.448181	87.124428	-542.271301	-134.190750	103.159081	-473.092651	332.886475	1430.006470	-403.148712	-79.354164	1452.916870	-374.049805	127.687866	1452.566650	-344.116882	176.106155	1729.662964	-526.453613	422.514771	1155.896729	-485.410828	-221.326248	1212.015503	-336.756500	450.268585	907.305420	-387.860077	-184.941101	898.519226	-418.369781	100.437103	1055.088379	543.613037	38.354942	898.459167	536.679382	237.361145
-445.068298	231.248352	956.671387	-439.826599	-33.341286	959.376099	-525.893555	246.650314	574.020386	-480.273315	-87.481155	582.459290	-521.586548	285.444275	87.112450	-542.312439	-134.229050	103.191223	-472.964905	332.889526	1429.981812	-403.197876	-79.364731	1453.039917	-373.946594	127.684914	1452.516846	-344.076019	176.092239	1729.737305	-526.396423	422.579742	1155.928589	-485.539856	-221.401062	1212.028931	-337.615509	450.162842	906.855042	-388.248840	-185.121017	898.420898	-418.379730	100.422394	1055.073120	543.627747	38.397015	898.452820	536.684265	237.404739
-445.178009	231.259918	956.627747	-439.932281	-33.389370	959.323059	-526.040588	246.693787	574.038879	-482.762482	-90.922989	583.234253	-521.609985	285.452606	87.080078	-544.263062	-134.749649	103.698006	-472.834320	332.881500	1429.991943	-402.915436	-79.397102	1452.832520	-373.852539	127.657455	1452.484253	-344.080994	176.052887	1729.829102	-526.385986	422.623016	1155.989990	-485.616730	-221.395508	1212.070679	-338.682617	450.079926	906.134277	-388.656982	-185.319000	898.328735	-418.420074	100.401894	1055.008057	543.574280	38.387325	898.456726	536.651978	237.443604
-445.273621	231.266144	956.581360	-440.036743	-33.423920	959.286743	-526.147766	246.654510	574.034180	-483.333160	-91.800476	583.428833	-521.584595	285.452515	87.069328	-544.651184	-134.901443	103.836662	-472.694885	332.893738	1430.010986	-402.814423	-79.392754	1452.796875	-373.794678	127.626419	1452.452026	-344.109131	176.002823	1729.953613	-526.412170	422.670166	1156.090088	-485.673798	-221.441666	1212.105225	-339.371216	449.552979	905.296814	-389.034668	-185.492828	898.265503	-418.456818	100.391487	1054.950928	543.597778	38.466866	898.448547	536.668701	237.486008
-445.367126	231.199997	956.535034	-440.109741	-33.495781	959.284668	-526.260925	246.564270	574.035767	-483.256866	-91.700874	583.401917	-521.585022	285.440033	87.059784	-544.569763	-134.872925	103.834099	-472.588867	332.863007	1430.082764	-402.744720	-79.428680	1452.781128	-373.643829	127.681305	1452.426025	-344.179871	175.942139	1730.089111	-526.393250	422.666504	1156.205933	-485.713470	-221.484421	1212.136719	-340.336609	449.147339	904.718811	-389.409119	-185.683899	898.191956	-418.488831	100.341423	1054.913574	543.585144	38.480125	898.474976	536.664978	237.497635
-445.461975	231.154037	956.496216	-440.214539	-33.516544	959.271301	-526.417725	246.549393	574.059021	-483.134613	-91.547371	583.314575	-521.619812	285.425568	87.072769	-544.390625	-134.820923	103.795738	-472.453033	332.829285	1430.165771	-402.798096	-79.446281	1452.945435	-373.580444	127.667320	1452.430786	-344.288635	175.861328	1730.228271	-526.416199	422.694427	1156.349976	-485.721161	-221.535019	1212.161987	-341.408630	448.691101	903.922852	-389.774109	-185.827560	898.112549	-418.533691	100.317558	1054.873657	543.594543	38.506538	898.490906	536.672546	237.503799
-445.535614	231.081299	956.441833	-440.310791	-33.539276	959.268799	-526.482544	246.420761	574.066589	-483.122284	-91.530212	583.277039	-521.555786	285.417572	87.070290	-544.383240	-134.843689	103.768341	-472.330994	332.838379	1430.242432	-402.728546	-79.448448	1452.919678	-373.516083	127.645462	1452.439697	-344.434387	175.790237	1730.370972	-526.374084	422.706848	1156.493896	-485.693207	-221.582001	1212.198730	-342.769104	448.376740	903.022522	-390.141876	-186.001846	897.994019	-418.569092	100.287888	1054.832520	543.555725	38.532211	898.469238	536.664001	237.526108
-445.605988	231.040359	956.387268	-440.414703	-33.576077	959.233643	-526.580872	246.329834	574.057617	-483.178925	-91.601151	583.295288	-521.582336	285.414490	87.051918	-544.395691	-134.835373	103.762741	-472.186584	332.817810	1430.331299	-402.661926	-79.457428	1452.922852	-373.483948	127.634094	1452.438599	-344.604553	175.702972	1730.534668	-526.372009	422.816589	1156.678345	-485.631012	-221.592377	1212.224731	-343.910828	447.757935	902.031250	-390.415649	-186.120071	897.895203	-418.592926	100.254135	1054.771606	543.518738	38.516029	898.461182	536.681885	237.553391
-445.595093	231.035538	956.353149	-440.474701	-33.568420	959.219177	-526.704163	246.339890	574.041809	-483.284058	-91.660713	583.257996	-521.584167	285.424927	87.054680	-544.496582	-134.860336	103.760910	-472.069336	332.810883	1430.423218	-402.591431	-79.472420	1452.954712	-373.403656	127.623505	1452.458252	-344.837616	175.609650	1730.733643	-526.325684	422.903503	1156.896606	-485.542450	-221.597290	1212.266968	-345.292511	447.260681	901.043274	-390.742096	-186.295395	897.770508	-418.582672	100.256859	1054.738525	543.462769	38.486946	898.438965	536.670898	237.601318
-445.593933	230.978409	956.289734	-440.498627	-33.654423	959.264954	-526.786987	246.235580	574.023499	-483.305725	-91.668678	583.270020	-521.584290	285.411621	87.039246	-544.516785	-134.875732	103.754951	-471.925079	332.808899	1430.511841	-402.448975	-79.428314	1452.785400	-373.348694	127.603325	1452.513550	-345.122009	175.503296	1730.987061	-526.325195	422.985474	1157.078247	-485.452423	-221.599182	1212.315918	-346.679749	446.708282	900.108948	-391.021790	-186.450211	897.654907	-418.560883	100.223373	1054.720703	543.458801	38.511841	898.434875	536.686890	237.624130
-445.588257	230.897476	956.249817	-440.545380	-33.663868	959.333374	-526.898193	246.157333	574.029602	-483.447815	-91.712219	583.290771	-521.571777	285.410126	87.030983	-544.566406	-134.869080	103.793419	-471.771088	332.809448	1430.616333	-402.387085	-79.393585	1452.857788	-373.385071	127.467628	1452.584106	-345.464905	175.396561	1731.291260	-526.363098	423.121124	1157.312622	-485.364258	-221.586487	1212.390991	-348.192688	446.146790	899.138306	-391.241364	-186.527313	897.605408	-418.554596	100.213875	1054.727661	543.481995	38.607960	898.445679	536.701172	237.650208
-445.559448	230.826004	956.227600	-440.576782	-33.676338	959.395020	-527.097717	246.218338	574.073120	-483.452484	-91.605804	583.349670	-521.676819	285.391998	87.020889	-544.488770	-134.838898	103.783806	-471.659668	332.794098	1430.739136	-402.366180	-79.360451	1452.915649	-373.290863	127.446190	1452.651489	-345.876465	175.264618	1731.625488	-526.372253	423.198547	1157.569580	-485.251892	-221.578506	1212.444946	-349.738373	445.461456	898.186096	-391.414948	-186.609634	897.565308	-418.527130	100.197845	1054.739624	543.467773	38.594284	898.451965	536.723877	237.630447
-445.574707	230.771408	956.223877	-440.653259	-33.623585	959.383240	-527.194824	246.230591	574.083679	-483.522369	-91.605278	583.344177	-521.654114	285.358856	87.021568	-544.479919	-134.836533	103.759499	-471.512512	332.805389	1430.851196	-402.349152	-79.345062	1452.960693	-373.179535	127.468506	1452.712280	-346.307922	175.115829	1731.962402	-526.372131	423.212952	1157.756348	-485.131714	-221.598877	1212.496948	-351.344879	444.699982	897.148865	-391.584167	-186.650162	897.526978	-418.530548	100.189606	1054.721313	543.500977	38.652313	898.465881	536.751587	237.678665
-445.559906	230.742401	956.193481	-440.724243	-33.642204	959.342224	-527.157471	246.060242	574.036682	-483.601166	-91.630287	583.360962	-521.599304	285.359711	87.019783	-544.459473	-134.855225	103.756180	-471.338684	332.808472	1430.937622	-402.339783	-79.322884	1452.964478	-373.147400	127.397217	1452.730103	-346.787903	174.989288	1732.290894	-526.404663	423.267303	1157.915771	-484.983276	-221.632065	1212.508301	-353.088654	443.977844	896.089722	-391.665833	-186.631668	897.471924	-418.507538	100.154793	1054.672729	543.957642	39.155743	898.521057	536.883911	237.843338
-445.481140	230.817566	956.147095	-440.746124	-33.656296	959.273682	-527.697327	246.641281	574.185486	-483.678406	-91.641663	583.360229	-521.946167	285.406036	87.030548	-544.461304	-134.875946	103.740067	-471.160614	332.834625	1431.002319	-402.316315	-79.298698	1452.991333	-373.055573	127.362137	1452.763550	-347.296204	174.852921	1732.613403	-526.493713	423.393097	1158.090088	-484.819763	-221.672028	1212.489746	-354.835205	443.126801	894.987976	-391.707855	-186.602142	897.375488	-418.436707	100.167923	1054.604858	543.959900	39.146973	898.520569	536.912231	237.869431
-445.367065	230.867966	956.146057	-440.708130	-33.725018	959.251343	-527.719543	246.649994	574.184021	-483.765259	-91.727623	583.348633	-521.953491	285.407349	87.050140	-544.429993	-134.889297	103.731094	-470.979309	332.864136	1431.074707	-402.323792	-79.288513	1453.000732	-372.971344	127.360855	1452.817871	-347.813751	174.735687	1732.925049	-526.631470	423.590851	1158.326294	-484.600342	-221.719345	1212.450928	-356.766693	442.276855	893.796875	-391.709259	-186.527756	897.309875	-418.350983	100.143295	1054.590942	543.944275	39.199917	898.486694	536.913269	237.924179
-445.305450	230.911621	956.170227	-440.694824	-33.790867	959.253479	-527.654663	246.591354	574.221252	-483.916687	-91.844810	583.400024	-521.927490	285.405090	87.065414	-544.558167	-134.909500	103.720406	-470.808960	332.898193	1431.169312	-402.355438	-79.276871	1453.035645	-372.904510	127.352036	1452.902954	-348.339142	174.599823	1733.242920	-526.708313	423.680084	1158.548462	-484.377991	-221.738312	1212.432617	-358.783234	441.439301	892.626465	-391.673920	-186.416794	897.271362	-418.303802	100.119125	1054.601807	543.935669	39.215122	898.518372	536.945862	237.931473
-445.187836	230.956955	956.224121	-440.673828	-33.818455	959.333008	-527.382996	246.357300	574.190735	-483.922241	-91.789818	583.447449	-521.763550	285.385132	87.047905	-544.538086	-134.882416	103.751289	-470.647491	332.919189	1431.309814	-402.362915	-79.270477	1453.146729	-372.858154	127.334251	1453.041626	-348.889252	174.443466	1733.578735	-526.811646	423.759674	1158.766479	-484.167480	-221.768311	1212.476196	-360.829407	440.467590	891.425659	-391.634491	-186.309082	897.258118	-418.260345	100.127571	1054.675049	543.955322	39.278389	898.495117	536.960754	237.936249
-445.084473	230.935852	956.288147	-440.620697	-33.911144	959.450439	-527.240479	246.287964	574.174622	-483.908722	-91.729073	583.486206	-521.721619	285.367340	87.070488	-544.546326	-134.842712	103.795357	-470.480286	332.948090	1431.455811	-402.372040	-79.264534	1453.256348	-372.842743	127.303886	1453.179932	-349.445618	174.286636	1733.891357	-526.928345	423.873322	1159.008301	-483.915558	-221.809647	1212.556030	-363.089508	439.587402	890.165894	-391.555908	-186.183746	897.303894	-418.222839	100.084526	1054.776001	543.994873	39.320236	898.513794	536.986938	237.998581
-445.032654	230.903961	956.291748	-440.626221	-34.019283	959.522034	-527.156128	246.323700	574.161072	-483.951172	-91.780121	583.549561	-521.754883	285.375824	87.062050	-544.533081	-134.822525	103.811150	-470.434540	332.839294	1431.447266	-402.392365	-79.250664	1453.347412	-372.846863	127.278854	1453.286255	-349.989532	174.157944	1734.187012	-527.020630	423.993073	1159.233765	-483.642639	-221.845093	1212.610352	-365.329834	438.756836	888.934326	-391.374420	-186.008545	897.355713	-418.204742	100.033531	1054.814575	544.047119	39.355457	898.528076	537.033386	237.979111
-444.944000	230.901688	956.279480	-440.624786	-34.060513	959.535767	-526.875366	246.229568	574.116699	-483.884705	-91.752594	583.568298	-521.664734	285.367096	87.062561	-544.520447	-134.809738	103.862503	-470.128448	332.990692	1431.681030	-402.432770	-79.254738	1453.410767	-372.843994	127.244392	1453.351563	-350.527802	174.044724	1734.461914	-527.016907	424.067200	1159.473633	-483.359467	-221.873672	1212.644409	-367.629028	437.923798	887.645569	-391.143616	-185.788544	897.381470	-418.161346	100.012932	1054.815674	544.080017	39.371265	898.524780	537.062683	237.990921
-444.795166	230.883881	956.235046	-440.601227	-34.123695	959.493896	-526.692566	246.266022	574.118774	-483.806030	-91.662827	583.553284	-521.622498	285.369080	87.049438	-544.447998	-134.785263	103.824242	-469.949646	332.986389	1431.734863	-402.485809	-79.226349	1453.438965	-372.829163	127.229362	1453.395508	-351.051483	173.928528	1734.699097	-527.064209	424.189301	1159.667114	-483.121155	-221.924957	1212.632690	-370.000397	437.108459	886.379883	-390.839142	-185.558945	897.405273	-418.062225	99.961632	1054.769409	543.731873	38.973995	898.440491	536.988892	237.922729
-444.717224	230.873322	956.207458	-440.665955	-34.088417	959.435730	-526.524597	246.312454	574.088745	-483.833862	-91.730141	583.510986	-521.610657	285.385651	87.083061	-544.450500	-134.757721	103.869408	-469.765625	333.009247	1431.773804	-402.542816	-79.214638	1453.499634	-372.816711	127.198189	1453.436890	-351.573517	173.784515	1734.921509	-527.143982	424.379089	1159.902588	-482.871857	-221.887924	1212.582520	-372.379364	436.201904	885.143311	-390.518982	-185.326126	897.419800	-418.032074	99.950119	1054.720947	543.795288	38.823997	898.447021	537.212585	237.312576
-444.580505	230.892380	956.203796	-440.681458	-34.013985	959.374390	-526.408508	246.416550	574.110352	-483.793671	-91.677406	583.476807	-521.642395	285.403656	87.101479	-544.419678	-134.739227	103.849068	-469.609467	333.015167	1431.819946	-402.656128	-79.212959	1453.548950	-372.800018	127.151810	1453.483032	-352.086823	173.652603	1735.167480	-527.279358	424.606171	1160.138184	-482.660217	-221.882080	1212.541382	-374.848450	435.248413	883.916809	-390.173279	-185.055862	897.464111	-417.966858	99.961975	1054.687744	543.822205	38.862087	898.434998	537.230469	237.311630
-444.454895	230.830795	956.216675	-440.634583	-34.002171	959.400146	-526.273193	246.466446	574.101685	-483.776337	-91.612244	583.485657	-521.637085	285.411530	87.088837	-544.455261	-134.711258	103.831932	-469.474518	333.018127	1431.891968	-402.776703	-79.199966	1453.590942	-372.816772	127.115913	1453.540649	-352.626587	173.541473	1735.446533	-527.431091	424.901917	1160.394775	-482.433105	-221.823349	1212.508911	-377.376129	434.174011	882.665894	-389.796021	-184.780930	897.523865	-417.907990	99.934578	1054.714111	543.729614	38.983196	898.432129	537.053528	237.954987
-444.363434	230.811447	956.226868	-440.669708	-33.938107	959.395325	-526.235779	246.620377	574.121155	-483.776489	-91.502480	583.435242	-521.711609	285.423615	87.107323	-544.470459	-134.702530	103.838547	-469.351868	333.023682	1431.924561	-402.897400	-79.197632	1453.654541	-372.855804	127.069626	1453.602905	-353.173889	173.412354	1735.733765	-527.514160	425.234009	1160.621094	-482.223938	-221.774200	1212.465698	-379.922150	433.104187	881.509644	-389.298462	-184.394928	897.597290	-417.884644	99.940094	1054.718262	543.739441	38.980942	898.462036	537.057434	237.985474
-444.247498	230.732681	956.173584	-440.638916	-33.891430	959.420227	-526.071350	246.580261	574.073669	-483.758820	-91.446915	583.429688	-521.659973	285.432159	87.100006	-544.454895	-134.686920	103.850517	-469.222321	333.013123	1431.972900	-403.063049	-79.213089	1453.689453	-372.876465	127.050201	1453.671021	-353.717438	173.292618	1736.017822	-527.639893	425.551849	1160.838501	-482.015686	-221.716782	1212.407593	-382.427246	432.045685	880.319458	-388.817993	-184.048996	897.622375	-417.826935	99.945282	1054.707764	543.781616	39.053036	898.466675	537.069763	238.016235
-444.064758	230.757767	956.167725	-440.592102	-33.842525	959.395386	-525.962280	246.598984	574.087952	-483.678925	-91.337227	583.387024	-521.661865	285.449768	87.100166	-544.374878	-134.661514	103.804001	-469.090454	333.033020	1432.001953	-403.196533	-79.234390	1453.735962	-372.909088	127.004654	1453.715454	-354.278320	173.187714	1736.260254	-527.751282	425.814911	1161.029419	-481.780487	-221.635254	1212.280762	-384.925446	431.026703	879.137939	-388.333649	-183.764633	897.646423	-417.722931	99.962723	1054.695435	543.885437	38.960197	898.463623	537.300659	237.368637
-443.909393	230.829437	956.168152	-440.623352	-33.720936	959.350281	-525.916260	246.707626	574.124939	-483.688049	-91.367737	583.352112	-521.708313	285.473267	87.124199	-544.356201	-134.653336	103.808144	-468.934204	333.067871	1432.014648	-403.390533	-79.240379	1453.769165	-372.966614	126.950180	1453.774414	-354.860504	173.072861	1736.489502	-527.915894	426.040375	1161.224731	-481.599152	-221.580627	1212.116577	-387.421600	430.025452	878.041565	-387.818542	-183.383118	897.644165	-417.661224	100.025604	1054.673706	543.863647	39.115261	898.428772	537.137878	238.002792
-443.732513	230.862122	956.157227	-440.621429	-33.663170	959.312988	-525.823730	246.680939	574.124695	-483.672913	-91.362610	583.329285	-521.692566	285.471344	87.123444	-544.362244	-134.669724	103.802887	-468.792023	333.077789	1432.028198	-403.578705	-79.266434	1453.806152	-373.000153	126.910164	1453.836670	-355.452209	172.982498	1736.739868	-528.105896	426.240753	1161.411499	-481.415070	-221.464523	1211.964844	-389.899567	429.059296	876.996460	-387.152924	-182.881424	897.673096	-417.578705	100.044991	1054.651733	543.879822	39.138790	898.434204	537.148804	238.088226
-443.589630	230.872986	956.168640	-440.594818	-33.643341	959.325928	-525.789246	246.711090	574.155273	-483.666412	-91.353401	583.334717	-521.668884	285.449341	87.135719	-544.357056	-134.660126	103.805588	-468.637482	333.110229	1432.092285	-403.805145	-79.312355	1453.840942	-373.061981	126.867691	1453.916748	-356.084167	172.874329	1737.001343	-528.311829	426.432709	1161.609985	-481.223297	-221.331161	1211.812866	-392.391418	428.045074	876.027954	-386.498169	-182.462906	897.704224	-417.517303	100.049927	1054.670044	543.983948	39.204453	898.449951	537.208984	238.051743
-443.430542	230.895599	956.172913	-440.595245	-33.587677	959.354004	-525.776123	246.743942	574.188416	-483.693695	-91.394157	583.338440	-521.708069	285.440216	87.129707	-544.380371	-134.662872	103.827652	-468.472778	333.160339	1432.154785	-404.016144	-79.325684	1453.894897	-373.097229	126.836037	1454.002197	-356.713226	172.799301	1737.269043	-528.496521	426.610413	1161.822510	-481.045715	-221.244125	1211.713013	-394.772247	426.982727	875.092285	-385.901489	-182.057297	897.745117	-417.446686	100.083076	1054.688477	543.993958	39.214722	898.430481	537.251526	238.076797
-443.279480	230.935272	956.173096	-440.544800	-33.573059	959.380737	-525.745605	246.785980	574.201660	-483.608276	-91.328804	583.371704	-521.700623	285.434906	87.126686	-544.354675	-134.668106	103.836044	-468.316223	333.201904	1432.239258	-404.224976	-79.318771	1453.952759	-373.159424	126.796646	1454.099731	-357.347290	172.689056	1737.549927	-528.697510	426.855804	1162.088379	-480.847168	-221.096146	1211.560059	-397.176758	425.833496	874.251709	-385.214722	-181.605179	897.770508	-417.366058	100.110336	1054.707031	543.994141	39.216084	898.424622	537.268127	238.056427
-443.114288	230.968643	956.185913	-440.483765	-33.585976	959.429260	-525.672546	246.779877	574.219299	-483.499298	-91.192322	583.362000	-521.667480	285.415710	87.150635	-544.283813	-134.624405	103.844582	-468.178650	333.221649	1432.309570	-404.425079	-79.330292	1454.004639	-373.220428	126.793312	1454.191772	-357.979553	172.612259	1737.825562	-528.923218	427.277435	1162.404785	-480.626923	-220.903214	1211.434204	-399.846863	424.551910	873.412598	-384.537384	-181.164719	897.805298	-417.263306	100.123672	1054.740234	544.022705	39.246609	898.441162	537.263123	238.121826
-442.988892	230.999756	956.173706	-440.462799	-33.622467	959.458374	-525.633362	246.839493	574.232666	-481.650391	-88.564255	582.784912	-521.684204	285.444183	87.112923	-542.796936	-134.181030	103.457542	-468.063538	333.249573	1432.441772	-404.663116	-79.333862	1454.060425	-373.277130	126.812202	1454.307617	-358.623810	172.546799	1738.117065	-529.105103	427.744202	1162.739868	-480.351959	-220.745117	1211.304810	-402.103241	423.184723	872.723450	-383.816315	-180.649033	897.887878	-417.190826	100.126045	1054.748779	544.059082	39.315609	898.461792	537.287231	238.119568
-442.815247	231.062637	956.203918	-440.456482	-33.568176	959.471069	-525.556519	246.857849	574.240906	-481.528656	-88.390602	582.781799	-521.664734	285.426300	87.111732	-542.700806	-134.121994	103.460808	-468.009705	333.283295	1432.599976	-404.938232	-79.330223	1454.167725	-373.342499	126.794777	1454.425293	-359.267822	172.478912	1738.404663	-529.250122	428.244415	1163.111450	-480.047089	-220.573471	1211.190918	-404.317963	421.854370	872.073486	-383.056641	-180.215469	897.988098	-417.115479	100.162582	1054.774292	544.069885	39.311317	898.463928	537.288452	238.144974
-442.671600	231.139725	956.250000	-440.488403	-33.509346	959.477051	-525.482788	246.903275	574.292969	-481.566742	-88.373215	582.760498	-521.684998	285.429749	87.135078	-542.780090	-134.138351	103.477745	-468.044281	333.139313	1432.643433	-405.218292	-79.303261	1454.255981	-373.435272	126.813667	1454.591309	-359.920715	172.392685	1738.691162	-529.392578	428.687256	1163.484619	-479.744202	-220.418716	1211.141113	-406.522430	420.514191	871.550354	-382.354370	-179.788239	898.087952	-417.076294	100.199402	1054.805054	544.118713	39.333786	898.460022	537.318787	238.128952
-442.517120	231.117050	956.264465	-440.483124	-33.474552	959.520508	-525.382874	246.892670	574.288269	-481.404449	-88.117584	582.687195	-521.673889	285.416840	87.176262	-542.646179	-134.080368	103.441322	-467.988403	333.161407	1432.855713	-405.453461	-79.296623	1454.386841	-373.568665	126.771042	1454.747314	-360.546204	172.296402	1738.985107	-529.565918	429.021027	1163.876587	-479.400665	-220.275925	1211.067383	-408.678101	419.228516	871.097534	-381.730377	-179.352371	898.135193	-417.019562	100.202469	1054.839844	544.230835	39.346184	898.475098	537.391846	238.135803
-442.357391	231.197861	956.307983	-440.526428	-33.346382	959.495605	-525.399658	247.084915	574.350281	-481.393463	-87.996025	582.622437	-521.760559	285.435425	87.186783	-542.674500	-134.094894	103.409134	-467.923279	333.162415	1433.032593	-405.710846	-79.247063	1454.521606	-373.735779	126.741211	1454.889160	-361.186218	172.181839	1739.260620	-529.791321	429.274841	1164.199829	-479.040680	-220.181274	1210.994385	-410.708374	417.940948	870.660034	-380.948181	-178.813980	898.225830	-416.963623	100.263336	1054.850342	544.213318	39.322411	898.454041	537.409180	238.114182
-442.203827	231.164673	956.261536	-440.519226	-33.319572	959.502258	-525.301697	247.108734	574.362793	-481.392395	-87.898224	582.578796	-521.760254	285.452148	87.217545	-542.557556	-134.052246	103.375107	-467.709106	333.328583	1433.356934	-405.949921	-79.178307	1454.629150	-373.866974	126.737343	1455.023071	-361.818329	172.079971	1739.519165	-530.054932	429.428162	1164.502563	-478.631226	-220.064682	1210.904053	-412.703552	416.719086	870.239807	-380.195282	-178.343155	898.323242	-416.888855	100.266350	1054.831787	544.301697	39.339828	898.477722	537.435181	238.111359
-442.146240	231.098862	956.220825	-440.545837	-33.296219	959.460876	-525.181335	247.125793	574.353333	-481.653961	-88.162743	582.661560	-521.746948	285.454590	87.226974	-542.709961	-134.063980	103.424232	-467.665100	333.355042	1433.461060	-406.315674	-79.121880	1454.676880	-374.000824	126.786713	1455.139404	-362.443298	171.975677	1739.779785	-530.374023	429.606689	1164.758911	-478.178314	-219.975723	1210.832397	-414.593658	415.467377	869.908325	-379.441193	-177.873032	898.393799	-416.848663	100.237617	1054.784546	544.271790	39.341537	898.456238	537.413025	238.138718
-441.957947	231.172379	956.227600	-440.526703	-33.199921	959.477905	-525.114380	247.154510	574.341980	-481.788696	-88.208542	582.694214	-521.739502	285.435333	87.185287	-542.843506	-134.097534	103.428650	-467.632172	333.397186	1433.583374	-406.627686	-79.075333	1454.763184	-374.164551	126.794777	1455.267944	-363.080414	171.865707	1740.058594	-530.787903	429.859528	1165.023071	-477.755920	-219.945023	1210.772217	-416.725403	414.102600	869.414429	-378.692749	-177.367310	898.530579	-416.764069	100.310677	1054.801514	544.345398	39.343613	898.473633	537.416809	238.119308
-441.859100	231.193939	956.230469	-440.548279	-33.175625	959.521362	-525.082703	247.253662	574.333435	-481.945435	-88.285980	582.760315	-521.758545	285.441071	87.199043	-542.874939	-134.104019	103.458908	-467.637512	333.425964	1433.721191	-406.916870	-78.995735	1454.880981	-374.319031	126.848228	1455.447754	-363.718628	171.773621	1740.364502	-531.204834	430.109344	1165.323120	-477.338074	-219.891159	1210.766724	-418.696564	412.591095	868.951294	-377.946350	-176.887573	898.671204	-416.727081	100.337349	1054.825073	544.384827	39.376308	898.480591	537.424500	238.148010
-441.710205	231.219086	956.254517	-440.570648	-33.082722	959.594177	-525.000366	247.271301	574.349304	-482.351593	-88.669930	582.891296	-521.747925	285.434753	87.176300	-543.399536	-134.242050	103.562416	-467.725800	333.491974	1433.881592	-407.235626	-78.933823	1455.044556	-374.487671	126.888443	1455.631714	-364.345459	171.677292	1740.690186	-531.551086	430.409943	1165.629028	-476.963531	-219.858154	1210.740479	-420.356903	411.259766	868.695923	-377.180908	-176.425247	898.791626	-416.684082	100.398735	1054.878540	544.474792	39.403358	898.504822	537.468323	238.125320
-441.603119	231.281113	956.306885	-440.625916	-32.974934	959.631897	-525.103088	247.472336	574.407288	-482.494202	-88.783859	582.936401	-521.855713	285.471436	87.233055	-543.426086	-134.250793	103.595581	-467.857697	333.534241	1434.067749	-407.589478	-78.867912	1455.161133	-374.689789	126.934502	1455.808105	-364.986511	171.544968	1741.028564	-531.828918	430.747559	1165.938232	-476.606537	-219.835953	1210.692749	-421.932678	409.890106	868.513611	-376.536255	-176.044098	898.928528	-416.672150	100.463455	1054.927368	544.553101	39.406345	898.534058	537.486328	238.100510
-441.508759	231.333572	956.334229	-440.677185	-32.831432	959.643677	-525.047363	247.512589	574.436096	-482.670258	-88.915657	582.951843	-521.829651	285.467773	87.238388	-543.324707	-134.219391	103.575119	-468.040985	333.574860	1434.255981	-407.921539	-78.803268	1455.245239	-374.908691	126.991150	1455.967651	-365.611633	171.412766	1741.308960	-532.045166	431.167084	1166.258057	-476.197357	-219.789017	1210.624756	-423.409668	408.502289	868.377869	-375.725616	-175.497070	899.103821	-416.654846	100.542694	1054.948242	544.653259	39.425629	898.517029	537.508667	238.108429
-441.361969	231.406433	956.353638	-440.664948	-32.746727	959.671021	-525.097656	247.653458	574.512512	-482.867371	-89.123390	582.969421	-521.882813	285.478027	87.249474	-543.453491	-134.253021	103.578377	-468.241943	333.652100	1434.476929	-408.247192	-78.762131	1455.326904	-375.147552	127.039207	1456.151611	-366.221924	171.278748	1741.561646	-532.187561	431.625031	1166.548584	-475.790802	-219.696976	1210.557373	-424.813568	407.117554	868.294800	-375.005859	-175.010513	899.193420	-416.590790	100.612022	1054.975586	544.691040	39.364628	898.502625	537.517090	238.103226
-441.265381	231.425323	956.351074	-440.669556	-32.615906	959.662842	-525.212646	247.886337	574.545349	-483.020081	-89.261353	582.986389	-521.987671	285.506592	87.259766	-543.522644	-134.273193	103.574120	-468.423431	333.713348	1434.653931	-408.532745	-78.704384	1455.448242	-375.424561	127.100121	1456.315063	-366.826935	171.153046	1741.817749	-532.261169	432.121582	1166.834961	-475.438599	-219.613846	1210.481689	-426.064026	405.648926	868.187988	-374.325073	-174.609818	899.261475	-416.546082	100.675980	1054.970825	544.806335	39.247887	898.490356	537.718811	237.406403
-441.156982	231.458313	956.364563	-440.650513	-32.491848	959.667969	-525.254456	248.055145	574.557861	-482.151733	-87.968925	582.705017	-522.060364	285.521851	87.279907	-542.799866	-134.082504	103.376907	-468.646942	333.745026	1434.817871	-408.859100	-78.646004	1455.545288	-375.684814	127.182388	1456.501099	-367.423218	171.026260	1742.080566	-532.299866	432.625702	1167.070801	-475.074585	-219.449432	1210.427368	-427.272949	404.234528	868.133423	-373.493561	-174.039520	899.419800	-416.493591	100.743645	1054.983032	544.906799	39.237225	898.487793	537.738281	237.401077
-441.037109	231.479095	956.401672	-440.580566	-32.368465	959.736633	-524.637817	247.432861	574.417358	-483.236877	-89.409142	583.078674	-521.649719	285.446991	87.240746	-543.632751	-134.271454	103.611908	-468.923889	333.768524	1435.020142	-409.184387	-78.536072	1455.656738	-375.974335	127.221649	1456.682251	-368.047333	170.864075	1742.342651	-532.325989	433.120056	1167.307007	-474.723633	-219.267532	1210.370605	-428.343323	402.863708	868.126465	-372.246490	-172.839005	899.898193	-416.427124	100.823219	1055.042969	544.962280	39.216301	898.508179	537.717712	237.371948
-440.976685	231.475220	956.429688	-440.548737	-32.279259	959.805969	-524.563416	247.407898	574.413208	-483.632050	-89.880707	583.232239	-521.619812	285.444214	87.215675	-543.931274	-134.344009	103.711975	-469.215027	333.824432	1435.276855	-409.483948	-78.433411	1455.786743	-376.295074	127.272972	1456.884155	-368.661682	170.719635	1742.619873	-532.341797	433.629974	1167.587280	-474.459778	-219.129257	1210.381836	-429.359650	401.350983	868.118347	-371.825714	-172.611710	899.926697	-416.417389	100.878944	1055.100586	545.022766	39.197327	898.501404	537.735718	237.397491
-440.870880	231.559921	956.489014	-440.516144	-32.102215	959.858459	-524.557678	247.480698	574.441345	-482.486359	-88.125648	582.851929	-521.647461	285.439178	87.236519	-543.040649	-134.077774	103.482376	-469.500305	333.865387	1435.508911	-409.835205	-78.321564	1455.949707	-376.594238	127.325546	1457.088379	-369.328583	170.561646	1742.908081	-532.342834	434.104706	1167.843994	-474.148682	-218.965500	1210.313354	-430.208771	399.815613	868.174438	-370.816437	-171.927811	900.243591	-416.388062	101.001060	1055.166626	545.005493	39.285374	898.530212	537.549255	237.963821
-440.819092	231.608383	956.517700	-440.449280	-32.004314	959.871582	-524.693665	247.716431	574.498535	-483.490875	-89.473663	583.206726	-521.716736	285.447571	87.238098	-543.825012	-134.295227	103.702919	-469.734161	333.928741	1435.733643	-410.145691	-78.255875	1456.066406	-376.883911	127.373253	1457.288208	-369.989777	170.398361	1743.171143	-532.351196	434.493195	1168.106812	-473.863098	-218.899292	1210.289185	-431.011108	398.393433	868.241943	-370.345612	-171.637039	900.271118	-416.355896	101.070175	1055.194458	545.176514	39.167160	898.543823	537.772278	237.334641
-440.745789	231.704590	956.517822	-440.398224	-31.863039	959.825623	-524.694397	247.772842	574.506531	-483.666412	-89.677597	583.227417	-521.707458	285.455017	87.226997	-543.984497	-134.356262	103.730797	-469.976776	333.973877	1435.937378	-410.509338	-78.178230	1456.159424	-377.154999	127.441864	1457.444336	-370.665344	170.242950	1743.411377	-532.375977	434.895905	1168.362061	-473.550323	-218.686371	1210.146240	-431.918854	396.856384	868.163879	-369.295288	-170.882004	900.483337	-416.315765	101.170197	1055.177246	545.236206	39.084682	898.549316	537.798950	237.288849
-440.663055	231.765274	956.514648	-440.263184	-31.751070	959.807312	-524.671692	247.835648	574.507446	-483.761627	-89.842873	583.272034	-521.705872	285.483704	87.237946	-544.087219	-134.392288	103.723854	-470.216980	333.991486	1436.116821	-410.789398	-78.094284	1456.282593	-377.442780	127.522720	1457.569946	-371.381470	170.088730	1743.637573	-532.354553	435.208435	1168.541382	-473.218323	-218.398514	1210.041504	-432.559998	395.623718	868.255432	-368.486694	-170.440933	900.601746	-416.245117	101.256065	1055.176147	545.302979	39.105816	898.550049	537.778748	237.321014
-440.638702	231.847275	956.500427	-440.177002	-31.610867	959.767578	-524.682007	247.892365	574.502014	-483.569824	-89.564026	583.186340	-521.731262	285.515137	87.210533	-543.963684	-134.355835	103.666512	-470.427185	334.006104	1436.289551	-411.078125	-78.022499	1456.368164	-377.723328	127.624619	1457.692139	-372.085419	169.958130	1743.871338	-532.322449	435.469086	1168.721924	-472.937073	-218.118988	1209.928101	-433.087952	394.445862	868.368591	-367.666382	-169.917831	900.727661	-416.217865	101.363770	1055.156128	545.250244	39.170174	898.520020	537.596191	237.921692
-440.665863	231.925522	956.493042	-440.121918	-31.530783	959.777100	-524.699585	247.934616	574.491943	-483.066742	-88.805283	583.007996	-521.711182	285.512024	87.225731	-543.579224	-134.200058	103.548882	-470.678864	334.058502	1436.480713	-411.440735	-77.938217	1456.443237	-378.033783	127.680695	1457.824707	-372.817078	169.793854	1744.123779	-532.315186	435.706543	1168.913574	-472.653168	-217.912384	1209.828491	-433.565094	393.264008	868.498413	-366.874542	-169.404755	900.841370	-416.236847	101.456772	1055.165283	545.432434	39.054363	898.521301	537.782288	237.288452
-440.648895	232.028458	956.528503	-440.043365	-31.431376	959.800903	-524.697876	247.943375	574.512390	-482.966644	-88.704346	583.033081	-521.711731	285.482666	87.228058	-543.597107	-134.208115	103.583961	-470.941132	334.101837	1436.714233	-411.772949	-77.856705	1456.503418	-378.337891	127.709587	1457.964233	-373.531311	169.649796	1744.402954	-532.289795	435.845978	1169.084717	-472.416321	-217.678421	1209.732910	-433.930511	392.036499	868.647705	-366.078369	-168.939667	900.999878	-416.238373	101.559288	1055.207031	545.450989	38.999775	898.520264	537.806030	237.186691
-440.642639	232.098877	956.539978	-439.952057	-31.367947	959.846191	-524.709473	247.988235	574.531616	-482.921112	-88.676147	583.093323	-521.688904	285.465210	87.240250	-543.627197	-134.202728	103.641510	-471.265747	334.144226	1436.937744	-412.084900	-77.776588	1456.594238	-378.628998	127.755814	1458.120605	-374.239868	169.486038	1744.656372	-532.238220	436.014648	1169.231201	-472.178864	-217.495239	1209.641846	-434.210907	390.855499	868.788574	-365.331879	-168.564362	901.119568	-416.240936	101.646454	1055.247925	545.957764	39.424622	898.611633	537.937988	237.313873
-440.651642	232.246780	956.563721	-439.893463	-31.280523	959.835083	-524.744568	248.085510	574.546875	-482.912964	-88.672089	583.105286	-521.683716	285.471039	87.248932	-543.677246	-134.208542	103.656403	-471.531433	334.173920	1437.176514	-412.364197	-77.766724	1456.701538	-378.927795	127.787460	1458.258667	-374.939880	169.333298	1744.920776	-532.189575	436.125427	1169.336304	-471.921509	-217.244797	1209.512085	-434.450775	389.708435	868.951233	-364.496643	-168.116150	901.226868	-416.252014	101.757156	1055.263184	545.634399	38.981239	898.588013	537.886292	237.149017
-440.681000	232.430847	956.584778	-439.901245	-31.142168	959.762756	-524.573975	247.925186	574.512207	-482.773132	-88.597702	583.090576	-521.534912	285.477875	87.223747	-543.683167	-134.188766	103.680664	-471.832855	334.236420	1437.355957	-412.650909	-77.738472	1456.761353	-379.236542	127.799263	1458.399048	-375.645355	169.221375	1745.156006	-532.097656	436.236664	1169.467773	-471.660339	-217.010635	1209.353882	-434.619019	388.614868	869.112793	-363.880280	-167.922470	901.174438	-416.293854	101.885727	1055.243774	545.682800	38.914001	898.590637	537.892639	237.138382
-440.732788	232.615112	956.583618	-439.880463	-30.980598	959.704651	-524.592834	248.018951	574.521790	-482.733459	-88.559502	583.032104	-521.518372	285.505493	87.186531	-543.662231	-134.194183	103.668915	-472.182037	334.289337	1437.531982	-412.979065	-77.666504	1456.790161	-379.514313	127.850143	1458.513916	-376.338776	169.082245	1745.359375	-532.018799	436.333099	1169.540039	-471.350494	-216.720673	1209.155762	-434.643921	387.512146	869.320251	-362.734772	-167.269501	901.386414	-416.339233	102.044174	1055.221680	545.732849	38.897461	898.596924	537.889404	237.105164
-440.751556	232.820129	956.600952	-439.863739	-30.821037	959.645508	-524.647461	248.142776	574.522705	-482.656189	-88.490425	582.993042	-521.535339	285.510468	87.190628	-543.659363	-134.185303	103.657967	-472.527679	334.301666	1437.725098	-413.253418	-77.641045	1456.837646	-379.849518	127.877083	1458.606689	-377.049866	168.956741	1745.550171	-531.944214	436.415924	1169.625244	-471.103638	-216.482162	1209.020264	-434.641388	386.423492	869.507874	-362.149200	-167.094940	901.324097	-416.378204	102.201324	1055.210449	545.793823	38.882427	898.588440	537.885254	237.085144
-440.806641	232.945175	956.624451	-439.847290	-30.663544	959.621643	-524.654602	248.208267	574.528748	-482.632843	-88.377312	582.963867	-521.510986	285.523224	87.163345	-543.649536	-134.189926	103.684868	-472.841736	334.344055	1437.946411	-413.504028	-77.605148	1456.893188	-380.157410	127.903877	1458.731323	-377.712708	168.806656	1745.747437	-531.848022	436.460419	1169.710815	-470.857422	-216.190063	1208.833618	-434.628265	385.385651	869.617188	-360.919617	-166.368408	901.585449	-416.439606	102.331741	1055.220825	545.820068	38.799282	898.586731	537.902954	237.031921
-440.825989	233.147614	956.678284	-439.820557	-30.464762	959.618286	-524.685181	248.280777	574.570740	-482.661469	-88.306648	582.962463	-521.589722	285.569763	87.166115	-543.710999	-134.158707	103.676178	-473.250092	334.405640	1438.138062	-413.771454	-77.575165	1456.946167	-380.472595	127.952362	1458.846069	-378.395020	168.649063	1745.926025	-531.795166	436.532654	1169.766235	-470.649994	-215.993286	1208.732666	-434.569946	384.349304	869.794312	-360.375305	-166.210876	901.532593	-416.502960	102.515381	1055.262695	545.896912	38.796635	898.588989	537.920471	237.003052
-440.863495	233.388367	956.736267	-439.861572	-30.215065	959.567139	-524.686829	248.403473	574.581177	-482.623291	-88.112579	582.927734	-521.576477	285.594238	87.153549	-543.685730	-134.143555	103.641136	-473.607819	334.411743	1438.309937	-414.048615	-77.530502	1456.943848	-380.793793	128.006241	1458.966064	-379.045319	168.527695	1746.108276	-531.719482	436.575409	1169.835327	-470.382721	-215.739044	1208.528442	-434.494781	383.448792	869.985107	-359.209991	-165.523148	901.794189	-416.596619	102.720055	1055.279907	545.951355	38.743305	898.615356	537.928955	236.960968
-440.938812	233.571381	956.741333	-439.912079	-30.015770	959.498474	-524.705383	248.512161	574.597534	-482.649689	-88.004097	582.874756	-521.592834	285.636200	87.184280	-543.669128	-134.122025	103.630333	-474.113647	334.266479	1438.275146	-414.268890	-77.521950	1456.974609	-381.077911	128.049835	1459.073853	-379.695404	168.382401	1746.278687	-531.640991	436.634430	1169.870728	-470.133423	-215.575516	1208.347412	-434.295929	382.580444	870.151917	-358.587372	-165.384354	901.748047	-416.694122	102.886299	1055.256836	546.023193	38.683224	898.615784	537.977173	236.917633
-441.017029	233.708115	956.748718	-439.937164	-29.901194	959.463440	-524.736694	248.613815	574.607910	-481.165710	-85.840424	582.398560	-521.600220	285.648102	87.153595	-542.485718	-133.782211	103.292343	-474.355286	334.404175	1438.578857	-414.440826	-77.498863	1456.972778	-381.374542	128.092087	1459.139893	-380.303558	168.255188	1746.433228	-531.509216	436.578979	1169.904175	-469.832886	-215.356064	1208.111572	-434.015015	381.719635	870.397034	-357.429993	-164.797195	901.968689	-416.789642	103.000954	1055.253906	545.989929	38.747025	898.607361	537.841797	237.497482
-441.153687	233.912445	956.777161	-439.983368	-29.752958	959.413269	-524.807068	248.748840	574.615723	-481.095520	-85.628746	582.341370	-521.631897	285.700256	87.149986	-542.422607	-133.756104	103.287392	-474.715240	334.451691	1438.743408	-414.620789	-77.470642	1456.969482	-381.663147	128.132431	1459.219238	-380.918610	168.108673	1746.583008	-531.414551	436.538727	1169.953613	-469.545471	-215.171539	1207.886353	-433.686523	380.888062	870.522156	-356.448273	-164.327011	902.081909	-416.929077	103.156052	1055.255005	546.056824	38.742325	898.608765	537.819458	237.516510
-441.230896	234.088959	956.809814	-439.962799	-29.623560	959.445496	-524.866028	248.872025	574.616699	-481.318512	-85.794968	582.429443	-521.653076	285.700256	87.131805	-542.609436	-133.773209	103.315048	-475.089630	334.482605	1438.906738	-414.777100	-77.444023	1456.949097	-381.914337	128.142365	1459.299927	-381.499451	167.959229	1746.730347	-531.332520	436.488220	1169.959961	-469.261414	-215.008865	1207.743774	-433.332520	380.101288	870.704346	-355.955444	-164.257095	901.971680	-417.012604	103.317299	1055.300781	546.118530	38.700684	898.619141	537.852234	237.452896
-441.367401	234.256363	956.822632	-439.995758	-29.492054	959.473206	-524.917419	248.933197	574.618896	-482.579651	-87.419403	582.801392	-521.664917	285.732117	87.106300	-543.526306	-134.035797	103.588219	-475.442383	334.477936	1439.026611	-414.953644	-77.399979	1456.899658	-382.186676	128.171936	1459.369019	-382.079315	167.776443	1746.862671	-531.165283	435.736694	1169.809204	-468.938599	-214.782104	1207.546509	-432.837830	379.356964	870.837097	-354.811737	-163.644501	902.146790	-417.141083	103.481239	1055.331421	546.213806	38.681713	898.627075	537.853149	237.459244
-441.403595	234.447372	956.848389	-439.901276	-29.415693	959.547913	-525.150330	249.219284	574.665344	-482.711334	-87.443596	582.815186	-521.798096	285.788147	87.121437	-543.671509	-134.085098	103.596764	-475.819855	334.500885	1439.131226	-415.131287	-77.367661	1456.849731	-382.440918	128.207001	1459.422363	-382.626282	167.622665	1746.991699	-531.095703	435.598663	1169.765625	-468.649200	-214.602982	1207.350830	-432.265717	378.628632	871.019226	-353.969696	-163.246063	902.218262	-417.186371	103.643890	1055.399292	546.230469	38.630291	898.624756	537.863159	237.422546
-441.119751	234.126160	956.793640	-438.878418	-29.937862	960.334656	-525.157654	249.242981	574.644592	-482.683228	-87.325539	582.999146	-521.734314	285.788879	87.064896	-543.620850	-134.061478	103.556122	-476.181824	334.515076	1439.226074	-415.315460	-77.330696	1456.799072	-382.721008	128.256729	1459.471680	-383.177490	167.468155	1747.118408	-531.138000	436.089050	1169.847534	-468.319427	-214.434631	1207.167480	-431.694366	377.989532	871.187439	-353.123413	-162.965942	902.188232	-416.819183	103.595184	1055.828979	546.303040	38.609924	898.625000	537.886536	237.405457
-441.124237	234.251862	956.777588	-438.738831	-29.928003	960.415588	-525.762695	249.958328	574.782776	-482.678223	-87.173058	582.934998	-522.158264	285.890320	87.102791	-543.634094	-134.045929	103.516853	-476.517975	334.496002	1439.263916	-415.493103	-77.286736	1456.757813	-383.017853	128.324753	1459.512695	-383.733948	167.315643	1747.237549	-531.123230	435.988037	1169.787964	-467.923431	-214.292480	1206.943970	-431.093018	377.450562	871.366211	-352.270630	-162.691330	902.226440	-416.815247	103.710266	1055.875732	546.370117	38.579788	898.627441	537.910461	237.392883
-441.215790	234.402878	956.793091	-438.733551	-29.747099	960.417114	-525.928589	250.145050	574.814819	-482.648102	-87.017021	582.919556	-522.218811	285.959656	87.084633	-543.604126	-134.034286	103.496078	-476.886169	334.495575	1439.347778	-415.645111	-77.258583	1456.745239	-383.330414	128.371841	1459.576416	-384.297516	167.181152	1747.372681	-531.143372	435.866669	1169.754028	-467.559570	-214.113922	1206.777344	-430.485474	376.960999	871.557556	-351.455383	-162.322876	902.312378	-416.890564	103.879547	1055.891846	546.524841	38.472328	898.603577	538.109253	236.769272
-441.288147	234.513779	956.810547	-438.685272	-29.695471	960.511414	-525.885254	250.117371	574.787170	-482.701843	-86.930969	582.875000	-522.134521	286.010498	87.055779	-543.635437	-134.059937	103.484863	-477.256500	334.527618	1439.423462	-415.830536	-77.236557	1456.740112	-383.595154	128.421539	1459.625488	-384.849213	167.027191	1747.504028	-531.179260	435.718231	1169.696289	-467.214233	-213.963074	1206.632690	-429.803192	376.484711	871.756470	-350.650238	-161.973587	902.365173	-416.963837	103.998886	1055.961670	546.527588	38.530197	898.598511	538.020325	237.314117
-441.440796	234.604401	956.841736	-438.666046	-29.649643	960.554443	-526.007263	250.227783	574.781189	-480.856628	-84.287987	582.274109	-522.133423	286.042145	87.037109	-542.215088	-133.655853	103.070358	-477.590240	334.556732	1439.540039	-415.990723	-77.183029	1456.727173	-383.877380	128.473816	1459.684814	-385.392792	166.861435	1747.641968	-531.222656	435.578522	1169.671265	-466.901886	-213.881302	1206.493408	-429.233582	376.237061	871.924744	-350.009186	-161.817719	902.356018	-417.076355	104.085846	1056.009277	546.641357	38.536819	898.614136	538.051941	237.326340
-441.594421	234.640274	956.861572	-438.621124	-29.606157	960.624146	-525.474670	249.600937	574.582764	-480.903290	-84.221100	582.264526	-521.687012	286.016327	86.970360	-542.243225	-133.662994	103.062286	-477.907898	334.588776	1439.643921	-416.171692	-77.165192	1456.697021	-384.108734	128.499786	1459.753906	-385.915894	166.684875	1747.769653	-531.255798	435.439697	1169.660156	-466.572388	-213.758743	1206.340454	-428.699585	376.054901	872.097290	-349.254974	-161.506683	902.424561	-417.181152	104.160774	1056.065308	546.777771	38.541294	898.622131	538.096802	237.296143
-441.740875	234.742645	956.877380	-438.614899	-29.526857	960.649231	-525.601563	249.654663	574.593262	-481.001740	-84.165390	582.239197	-521.623413	286.028687	86.931671	-542.177856	-133.654419	103.049026	-478.263947	334.606262	1439.726685	-416.366760	-77.116455	1456.694336	-384.324402	128.522842	1459.786865	-386.448456	166.538132	1747.896606	-531.275635	435.342529	1169.643311	-466.228546	-213.629562	1206.187012	-428.201660	376.009766	872.258423	-348.506256	-161.213776	902.455139	-417.292725	104.267799	1056.095337	546.916260	38.451729	898.629822	538.346619	236.864258
-441.806488	234.858292	956.899048	-438.525208	-29.413212	960.683044	-525.689270	249.747421	574.575439	-481.093140	-84.084709	582.243408	-521.585449	286.062500	86.917358	-542.153870	-133.628632	103.041649	-478.616760	334.670105	1439.801880	-416.571655	-77.004250	1456.680664	-384.548737	128.563461	1459.837280	-386.958435	166.381287	1748.020142	-531.274048	435.231781	1169.622070	-465.895721	-213.479813	1206.065186	-427.684113	376.026123	872.404602	-347.879120	-161.066895	902.430908	-417.336029	104.399841	1056.135742	547.004700	38.425045	898.640869	538.423157	236.910965
-441.876617	234.968216	956.940125	-438.418701	-29.330893	960.747864	-525.785034	249.860977	574.572510	-481.217957	-84.023346	582.287781	-521.526001	286.079346	86.925423	-542.209412	-133.630676	103.027885	-478.927887	334.686554	1439.878052	-416.748596	-76.948860	1456.718628	-384.768219	128.622787	1459.904053	-387.454529	166.249634	1748.162964	-531.309875	435.164917	1169.638672	-465.584442	-213.325912	1205.953857	-427.149109	376.074646	872.599365	-347.272491	-160.864716	902.479858	-417.381775	104.519173	1056.203247	547.007568	38.490940	898.640137	538.188660	237.266495
-442.018036	235.101257	956.963196	-438.461945	-29.187075	960.808167	-525.887634	249.925186	574.555969	-481.382721	-83.986153	582.292603	-521.502441	286.111359	86.898430	-542.332764	-133.626740	103.030739	-479.192841	334.718384	1439.977905	-416.917358	-76.895111	1456.746582	-384.983398	128.672058	1459.980225	-387.951752	166.147598	1748.299561	-531.328430	435.131226	1169.677734	-465.324677	-213.172668	1205.905518	-426.667786	376.253113	872.811768	-346.608307	-160.556992	902.633850	-417.517181	104.679405	1056.254639	547.090332	38.486237	898.639099	538.410645	237.383926
-442.167297	235.280197	957.019836	-438.538788	-29.063305	960.826416	-526.045166	250.065521	574.593994	-481.494293	-83.885284	582.267639	-521.507874	286.099792	86.907097	-542.407715	-133.638428	103.053589	-479.501251	334.713226	1440.060059	-417.101013	-76.854294	1456.789429	-385.205170	128.729523	1460.063232	-388.467224	166.032150	1748.426514	-531.368958	435.145691	1169.734375	-465.098419	-213.002380	1205.834717	-426.162903	376.417480	873.011292	-346.005493	-160.335144	902.761353	-417.673798	104.822029	1056.302368	547.139832	38.409935	898.657471	538.452576	237.330292
-442.330414	235.428024	957.078125	-438.637177	-28.926453	960.870300	-526.195740	250.166763	574.611450	-481.618469	-83.825508	582.277344	-521.567261	286.131744	86.893959	-542.463440	-133.648788	103.052856	-479.780518	334.752960	1440.173340	-417.248077	-76.796875	1456.788086	-385.448883	128.791733	1460.119019	-388.986176	165.929840	1748.553589	-531.404114	435.200684	1169.795166	-464.834656	-213.029129	1205.860718	-425.689545	376.632355	873.202087	-345.741394	-160.393814	902.707214	-417.837769	104.964180	1056.361206	547.259094	38.389858	898.657532	538.494141	237.268951
-442.479462	235.645142	957.133179	-438.755341	-28.772655	960.858887	-526.304871	250.258301	574.594299	-481.737762	-83.777489	582.266418	-521.561707	286.166534	86.882950	-542.510437	-133.664795	103.056183	-480.022491	334.762207	1440.269165	-417.412689	-76.774925	1456.805908	-385.627899	128.838470	1460.174561	-389.495117	165.845932	1748.672729	-531.428284	435.285522	1169.856445	-464.638458	-212.846176	1205.727783	-425.239899	376.887451	873.394958	-344.989624	-159.976013	902.868530	-417.985168	105.127274	1056.386597	547.381653	38.353127	898.669922	538.550293	237.179382
-442.635437	235.850784	957.141296	-438.863190	-28.616106	960.826233	-526.445618	250.381744	574.614990	-481.817017	-83.658295	582.265015	-521.559204	286.180054	86.874466	-542.496643	-133.635651	103.032433	-480.241547	334.819122	1440.346436	-417.559082	-76.718353	1456.794189	-385.826111	128.916306	1460.204590	-389.974762	165.770584	1748.783325	-531.418701	435.428925	1169.947510	-464.533936	-212.643661	1205.607056	-424.868103	377.166077	873.575073	-344.442535	-159.725906	902.923035	-418.117432	105.297157	1056.374634	547.889343	38.745602	898.718933	538.694092	237.211258
-442.810242	236.008438	957.140381	-439.018188	-28.414129	960.780579	-526.599060	250.531006	574.641663	-482.300781	-83.628754	582.607300	-521.591064	286.218903	86.868080	-542.727173	-133.688034	103.037949	-480.434601	334.844696	1440.408447	-417.708252	-76.657585	1456.788818	-386.020111	128.974167	1460.236938	-390.451233	165.683777	1748.875854	-531.399902	435.579803	1170.035522	-464.362213	-212.537811	1205.506836	-424.559937	377.520172	873.783508	-343.955597	-159.522385	902.957825	-418.285583	105.462410	1056.352295	548.007568	38.718781	898.705750	538.720154	237.135040
-442.937073	236.144150	957.143250	-439.078369	-28.311272	960.775513	-526.884583	250.753891	574.668457	-482.114716	-83.522316	582.316589	-521.665894	286.223846	86.858009	-542.555298	-133.633209	103.019264	-480.660156	334.872894	1440.491333	-417.851990	-76.605705	1456.778076	-386.219604	128.997284	1460.253662	-390.930176	165.625153	1748.971436	-531.390076	435.741730	1170.122070	-464.225922	-212.400330	1205.403198	-424.216095	377.933655	873.990112	-343.497528	-159.338272	903.024414	-418.389221	105.584175	1056.353516	548.079468	38.660706	898.727783	538.736877	237.028107
-443.124237	236.336197	957.163086	-439.316895	-28.140903	960.756348	-527.083801	250.920197	574.694092	-482.192780	-83.400047	582.295471	-521.727478	286.230865	86.846359	-542.564636	-133.617203	103.005264	-480.903503	334.890991	1440.573486	-418.048309	-76.516731	1456.758667	-386.425934	129.033981	1460.302124	-391.390472	165.583267	1749.068359	-531.409119	435.939789	1170.236450	-464.146393	-212.330093	1205.354736	-423.937958	378.390503	874.151672	-343.080505	-159.152298	903.105774	-418.608154	105.746422	1056.355591	548.183350	38.622875	898.737488	538.789612	236.918518
-443.901184	237.229523	957.279480	-441.487793	-26.796108	959.879456	-527.614685	251.440521	574.813110	-482.289337	-83.389343	581.891968	-521.983704	286.290161	86.882294	-542.586243	-133.607162	103.039207	-481.140656	334.909912	1440.669678	-418.197266	-76.459618	1456.751953	-386.616669	129.065262	1460.323730	-391.821899	165.540710	1749.169189	-531.445190	436.214233	1170.374512	-464.079102	-212.212921	1205.274170	-423.738983	378.932037	874.296509	-342.735596	-159.008209	903.167725	-419.753723	106.384811	1055.905518	548.259705	38.581463	898.775269	538.804749	236.851700
-444.811554	238.358994	957.418457	-443.715729	-25.423182	958.369507	-528.441833	252.277725	575.038818	-482.447662	-83.435516	581.494202	-522.501282	286.347839	86.917564	-542.634338	-133.617432	103.064743	-481.368164	334.932526	1440.748779	-418.366211	-76.391693	1456.713379	-386.798370	129.107101	1460.342529	-392.242004	165.484146	1749.229370	-531.483032	436.485077	1170.498657	-464.037048	-212.151016	1205.196167	-423.528656	379.501190	874.480469	-342.455383	-158.858414	903.215210	-420.820648	106.915771	1055.106201	548.364014	38.578384	898.770691	538.857971	236.770889
-445.083984	238.816956	957.468018	-444.527893	-24.905991	958.066589	-528.629272	252.384155	575.092529	-482.478790	-83.362305	581.342224	-522.465515	286.366058	86.908836	-542.665649	-133.641129	103.019363	-481.579712	334.962677	1440.797119	-418.526123	-76.330193	1456.637573	-386.980743	129.149002	1460.301270	-392.632782	165.453705	1749.276978	-531.500366	436.793304	1170.626465	-464.043152	-212.053848	1205.072510	-423.347290	380.123352	874.628479	-342.186157	-158.685806	903.233887	-421.265961	107.225700	1054.956787	548.443604	38.487026	898.781067	538.910767	236.693665
-445.198547	238.973923	957.442383	-444.633850	-24.770958	958.012878	-528.885864	252.600662	575.171021	-482.531464	-83.278023	581.329224	-522.608459	286.395416	86.909309	-542.646240	-133.647141	102.986595	-481.737366	335.001526	1440.832397	-418.678223	-76.269020	1456.536377	-387.144043	129.212021	1460.252319	-393.011719	165.426331	1749.298706	-531.536865	437.107178	1170.727539	-464.024292	-212.003830	1204.919678	-423.193054	380.774200	874.742798	-341.919281	-158.510483	903.231567	-421.386414	107.362083	1054.919678	548.629456	38.360645	898.784668	539.084595	236.266113
-445.264465	239.159332	957.457520	-444.705322	-24.663879	957.997314	-528.915466	252.490479	575.123657	-482.855560	-83.323761	581.516235	-522.489990	286.415009	86.886742	-542.836243	-133.691269	102.989487	-481.868805	335.056915	1440.880127	-418.825653	-76.203850	1456.442017	-387.281860	129.286423	1460.220337	-393.369568	165.417191	1749.309204	-531.567261	437.392181	1170.811646	-464.056824	-211.886841	1204.747681	-423.078308	381.451447	874.825745	-341.725769	-158.350571	903.186523	-421.485046	107.496414	1054.926636	548.326294	37.876720	898.708679	539.060120	236.063995
-445.374084	239.304214	957.432129	-444.856964	-24.533182	957.953003	-529.067078	252.562912	575.153625	-482.917358	-83.336815	581.466492	-522.471252	286.407684	86.865112	-542.850830	-133.706894	102.961319	-482.001526	335.128052	1440.892456	-418.992950	-76.150543	1456.359009	-387.452393	129.343018	1460.171631	-393.713959	165.396698	1749.328369	-531.627075	437.711487	1170.899902	-464.106018	-211.783997	1204.635010	-423.010223	382.197784	874.924805	-341.542328	-158.195038	903.172485	-421.620911	107.623459	1054.893188	548.817993	38.260441	898.749146	539.224548	236.133163
-445.464355	239.512939	957.459290	-445.042389	-24.337179	957.910156	-529.233948	252.654343	575.170959	-482.965149	-83.275414	581.434814	-522.533447	286.437897	86.832703	-542.908936	-133.714798	102.999710	-482.147522	335.190826	1440.897705	-419.093719	-76.077423	1456.299072	-387.610199	129.423004	1460.165405	-394.040558	165.405701	1749.354980	-531.702148	438.068970	1171.022705	-464.197235	-211.658493	1204.490356	-422.933228	382.942932	875.002747	-341.476379	-158.095642	903.125305	-421.767059	107.791534	1054.887329	548.731018	37.592827	898.736389	539.665100	235.614029
-445.614288	239.588089	957.429749	-445.235168	-24.203222	957.869202	-529.330505	252.680695	575.170593	-482.990143	-83.189331	581.419434	-522.481201	286.453735	86.842094	-542.868286	-133.700516	103.000656	-482.265961	335.242615	1440.913086	-419.227814	-76.026756	1456.204834	-387.761871	129.480896	1460.142944	-394.333923	165.398788	1749.366577	-531.804321	438.381012	1171.126831	-464.293884	-211.507111	1204.369385	-422.894592	383.700409	875.081787	-341.423645	-157.957932	903.085754	-421.931030	107.888115	1054.850342	549.025513	38.138790	898.786682	539.363770	236.009705
-445.698303	239.684006	957.405945	-445.316986	-24.111473	957.845825	-529.390198	252.666245	575.163757	-483.057404	-83.143967	581.435303	-522.447571	286.447968	86.808792	-542.898926	-133.696381	103.018990	-482.348846	335.297363	1440.935059	-419.374023	-75.958038	1456.102417	-387.923065	129.525604	1460.099609	-394.620575	165.395706	1749.387573	-531.906738	438.714630	1171.199219	-464.409912	-211.381577	1204.243042	-422.909119	384.516449	875.084412	-341.415955	-157.864288	903.001648	-422.013031	107.982307	1054.826538	548.754150	37.693344	898.774414	539.330444	235.824051
-445.784332	239.724091	957.372864	-445.370667	-24.092442	957.838928	-529.481445	252.711960	575.186890	-483.061218	-83.034561	581.466797	-522.457153	286.485138	86.815773	-542.863647	-133.669968	103.006653	-482.459412	335.360840	1440.929443	-419.477142	-75.883949	1456.030518	-388.062927	129.587173	1460.049438	-394.889740	165.398224	1749.387939	-532.010803	439.040924	1171.314697	-464.549683	-211.228714	1204.119751	-422.965546	385.337280	875.121216	-341.488495	-157.764328	902.880859	-422.100037	108.024376	1054.810669	549.191467	38.071304	898.821594	539.474365	235.897354
-445.867828	239.818054	957.350586	-445.439880	-24.005554	957.812317	-529.550110	252.721664	575.151672	-483.028687	-82.866089	581.405884	-522.480164	286.480743	86.793915	-542.808289	-133.638809	102.984215	-482.549438	335.403748	1440.933105	-419.620605	-75.831787	1455.928589	-388.193604	129.657837	1459.993774	-395.153809	165.416748	1749.386719	-532.117249	439.334717	1171.405884	-464.716492	-211.075928	1203.968262	-423.022217	386.140717	875.143921	-341.583374	-157.669128	902.771118	-422.185089	108.114433	1054.788330	548.898682	37.705513	898.794922	539.332153	236.140564
-445.980438	239.878952	957.321716	-445.594055	-23.873804	957.765381	-529.590820	252.726501	575.144409	-483.110565	-82.840866	581.396057	-522.416199	286.472015	86.759964	-542.870239	-133.654526	102.958580	-482.616394	335.482727	1440.946289	-419.779907	-75.781143	1455.818115	-388.328369	129.700256	1459.948120	-395.408813	165.453339	1749.381104	-532.231873	439.581787	1171.490356	-464.923584	-210.916382	1203.845825	-423.182220	387.096405	875.110962	-341.723053	-157.606995	902.640808	-422.323761	108.200447	1054.751709	549.330933	38.042439	898.829834	539.485291	236.180466
-446.066803	240.014114	957.323364	-445.732666	-23.758560	957.761963	-529.644104	252.785095	575.125305	-483.159058	-82.824829	581.350220	-522.444946	286.492828	86.750381	-542.885986	-133.650192	102.953651	-482.727203	335.538116	1440.946045	-419.920837	-75.735794	1455.736206	-388.450989	129.770660	1459.901978	-395.647217	165.478745	1749.372314	-532.353882	439.918030	1171.596313	-465.171234	-210.762604	1203.708618	-423.374390	387.959625	875.099365	-341.918152	-157.511292	902.514221	-422.448792	108.319130	1054.753906	549.244934	37.407234	898.794556	539.899597	235.711380
-446.213501	240.114319	957.307983	-445.936127	-23.652573	957.699951	-529.731567	252.849289	575.141663	-483.187225	-82.763992	581.285706	-522.442993	286.514343	86.745476	-542.840332	-133.635422	102.940544	-482.797943	335.613220	1440.959473	-420.076813	-75.704895	1455.646729	-388.561340	129.815506	1459.855957	-395.873596	165.511230	1749.351929	-532.464233	440.208008	1171.698486	-465.440247	-210.606781	1203.580322	-423.604401	388.925323	875.053833	-342.217072	-157.416229	902.370728	-422.609589	108.399986	1054.711792	549.176636	37.524109	898.774170	539.554260	235.952621
-446.292603	240.183350	957.309265	-446.009003	-23.591385	957.688354	-529.784363	252.914337	575.155579	-483.261597	-82.758446	581.299255	-522.446594	286.521454	86.744408	-542.899109	-133.653534	102.940559	-482.860931	335.673187	1440.954102	-420.199860	-75.642479	1455.552734	-388.634552	129.877243	1459.826538	-396.077545	165.544357	1749.337402	-532.551514	440.494598	1171.795654	-465.703979	-210.463623	1203.486694	-423.883850	389.901917	874.996033	-342.502106	-157.318237	902.238770	-422.696228	108.460907	1054.709106	549.237671	37.435291	898.778931	539.608276	235.883270
-446.214722	240.043442	957.283020	-445.489655	-23.882656	957.918274	-529.759644	252.829605	575.121094	-483.256409	-82.690674	581.441589	-522.378296	286.515350	86.731750	-542.846008	-133.639450	102.932724	-482.897766	335.741577	1440.947021	-420.286743	-75.586540	1455.483887	-388.706604	129.923996	1459.781006	-396.275269	165.579620	1749.323120	-532.631897	440.739380	1171.863525	-465.995911	-210.306290	1203.406372	-424.112946	390.848724	874.940552	-342.844147	-157.243637	902.091919	-422.501282	108.378563	1054.835693	549.366882	37.390903	898.815857	539.708008	235.818268
-446.341370	240.238403	957.315613	-445.818542	-23.700571	957.798523	-529.850769	252.927795	575.162415	-483.288849	-82.628189	581.415039	-522.402710	286.554962	86.755585	-542.881958	-133.648422	102.950638	-482.910797	335.819794	1440.967163	-420.360748	-75.523842	1455.420410	-388.778656	129.972641	1459.751831	-396.478088	165.623978	1749.330566	-532.723145	440.986115	1171.978516	-466.295807	-210.173477	1203.307983	-424.468567	391.887543	874.882629	-343.285980	-157.175507	901.916199	-422.696960	108.493141	1054.784546	549.432678	37.278652	898.807373	539.798706	235.711243
-446.552948	240.453186	957.329407	-446.322510	-23.439159	957.668762	-529.977478	253.093185	575.187927	-483.142792	-82.572266	581.153625	-522.479858	286.554352	86.747650	-542.738220	-133.607742	102.932899	-482.942322	335.910156	1440.977905	-420.423706	-75.457031	1455.380249	-388.849731	130.007507	1459.713623	-396.679688	165.659760	1749.350464	-532.812073	441.261230	1172.096558	-466.621246	-210.019897	1203.251587	-424.825806	392.788330	874.784363	-343.842682	-157.157227	901.726807	-422.993317	108.652496	1054.711914	549.526794	37.247536	898.828796	539.858398	235.662415
-446.663300	240.518951	957.336731	-446.496216	-23.345879	957.690796	-529.980286	253.065430	575.139954	-483.402863	-82.595573	581.357422	-522.406372	286.565247	86.706932	-542.854858	-133.628296	102.958603	-482.975952	335.981964	1440.978149	-420.549286	-75.404037	1455.322021	-388.938049	130.066071	1459.677979	-396.889160	165.703705	1749.359619	-532.918335	441.515045	1172.190918	-466.985901	-209.851135	1203.179810	-425.262909	393.912109	874.755432	-344.416687	-157.141922	901.584167	-423.147736	108.731827	1054.729614	549.641724	37.167614	898.835754	539.980591	235.559662
-446.794189	240.593033	957.318604	-446.669556	-23.277550	957.681885	-530.065369	253.146561	575.158997	-483.512421	-82.589172	581.307922	-522.432739	286.594574	86.709816	-542.924622	-133.650711	102.970528	-483.021210	336.056244	1440.986816	-420.654755	-75.362152	1455.262451	-389.011292	130.108185	1459.638184	-397.092407	165.713089	1749.363525	-533.036255	441.782104	1172.307861	-467.342896	-209.725967	1203.143677	-425.629303	394.822388	874.669556	-344.984924	-157.040756	901.443970	-423.300201	108.802635	1054.716187	549.747925	37.059444	898.860168	540.057678	235.484634
-446.895233	240.623535	957.286987	-446.734131	-23.243090	957.677002	-530.111694	253.210251	575.140747	-483.534973	-82.529732	581.287659	-522.457703	286.607697	86.705063	-542.892090	-133.635315	102.927971	-483.016998	336.122589	1440.989136	-420.700867	-75.297318	1455.213989	-389.074768	130.154099	1459.597412	-397.304565	165.747696	1749.366211	-533.146667	442.013916	1172.419312	-467.688995	-209.582657	1203.089233	-426.059204	395.792023	874.538086	-345.641907	-156.971329	901.234985	-423.381805	108.848213	1054.697632	549.852600	37.037281	898.840088	540.140137	235.414886
-446.963470	240.711960	957.263611	-446.857147	-23.219276	957.607971	-530.160706	253.268951	575.166382	-483.610107	-82.469986	581.252380	-522.447144	286.605713	86.709534	-542.853210	-133.623062	102.892960	-483.015533	336.176697	1440.979370	-420.772614	-75.266151	1455.145508	-389.112946	130.197449	1459.550537	-397.511963	165.765472	1749.371826	-533.268311	442.274048	1172.523438	-468.040070	-209.449905	1203.041138	-426.566040	396.725464	874.386597	-346.263580	-156.873474	901.077271	-423.467377	108.882637	1054.649048	550.036255	36.844643	898.838013	540.371887	234.941208
-447.023315	240.769363	957.254700	-446.934204	-23.166925	957.601013	-530.215088	253.328644	575.143066	-483.289490	-82.376350	580.856079	-522.451782	286.611877	86.737778	-542.661377	-133.576599	102.864021	-483.002502	336.248352	1440.973755	-420.832611	-75.203575	1455.100342	-389.130035	130.248459	1459.523193	-397.707397	165.775238	1749.373047	-533.382751	442.488068	1172.622803	-468.424469	-209.355438	1203.010498	-427.048126	397.626953	874.212036	-347.030609	-156.853455	900.847107	-423.522858	108.936676	1054.637939	550.147156	36.749783	898.861450	540.453430	234.841568
-447.052460	240.868164	957.230957	-447.048126	-23.096001	957.569763	-530.254028	253.396210	575.160950	-483.300903	-82.302948	580.835815	-522.442932	286.610474	86.743683	-542.609314	-133.560776	102.852257	-482.992767	336.341797	1440.960938	-420.889771	-75.103004	1455.080933	-389.167328	130.323883	1459.490112	-397.909180	165.796860	1749.383179	-533.480652	442.698700	1172.689453	-468.799377	-209.261414	1202.990601	-427.607697	398.546478	874.088806	-347.786926	-156.807449	900.702515	-423.590332	109.011253	1054.609497	550.634705	37.125851	898.936035	540.605835	234.918945
-447.092560	240.972519	957.253845	-447.180847	-23.005671	957.542786	-530.359009	253.512527	575.177673	-483.278320	-82.187065	580.829285	-522.511292	286.638153	86.722702	-542.558655	-133.529175	102.841492	-482.978546	336.426178	1440.958984	-420.954529	-75.047989	1455.038330	-389.211548	130.391342	1459.449097	-398.108459	165.821167	1749.391113	-533.602966	442.902039	1172.773071	-469.169922	-209.213440	1203.004272	-428.223999	399.474030	873.898621	-348.541595	-156.694214	900.570190	-423.670898	109.081978	1054.606079	550.373596	36.644703	898.896545	540.626709	234.719101
-447.191589	241.011200	957.234436	-447.321808	-22.945597	957.560791	-530.424622	253.569656	575.164063	-483.341644	-82.110191	580.825439	-522.523987	286.653503	86.717468	-542.539673	-133.534256	102.830849	-482.959991	336.490356	1440.925049	-420.980530	-74.987724	1455.023438	-389.255280	130.435654	1459.414551	-398.305206	165.818344	1749.397217	-533.754822	443.154694	1172.863770	-469.628876	-209.133575	1203.058472	-428.847443	400.386261	873.792480	-349.423798	-156.669418	900.363037	-423.797577	109.141426	1054.606934	550.647339	36.317253	898.917847	541.249451	234.172409
-447.242462	241.001236	957.206726	-447.394287	-22.946627	957.574829	-530.489502	253.644958	575.143921	-483.327271	-82.021683	580.823059	-522.502808	286.648041	86.705223	-542.552368	-133.506134	102.831627	-482.937225	336.564789	1440.910156	-421.031677	-74.954849	1454.986450	-389.282867	130.479034	1459.366333	-398.506439	165.841583	1749.393066	-533.929443	443.372375	1172.939941	-470.067688	-209.028061	1203.048096	-429.439697	401.221802	873.592529	-350.249481	-156.658310	900.196045	-423.872162	109.149399	1054.603271	550.612427	36.484261	898.882141	540.840271	234.545288
-447.328979	241.017960	957.190735	-447.551544	-22.874250	957.556580	-530.545654	253.634506	575.165894	-483.410950	-82.036003	580.812073	-522.515869	286.640778	86.671509	-542.596130	-133.525970	102.843552	-482.891083	336.627625	1440.901855	-421.021393	-74.907288	1454.973145	-389.303619	130.551071	1459.322632	-398.719574	165.845413	1749.382080	-534.104675	443.598450	1173.047119	-470.472900	-208.997849	1203.055054	-430.091064	402.045288	873.484436	-351.127075	-156.625839	900.039307	-423.985992	109.186844	1054.584229	550.757446	36.449112	898.896667	540.930847	234.450500
-447.322754	241.090012	957.174622	-447.630981	-22.852602	957.558899	-530.586182	253.668381	575.161621	-483.484985	-82.008995	580.823853	-522.470459	286.646149	86.699905	-542.624756	-133.534241	102.844063	-482.832855	336.696777	1440.855347	-421.053284	-74.869019	1454.900879	-389.299988	130.602158	1459.270752	-398.918213	165.866333	1749.368530	-534.303406	443.767792	1173.114624	-470.900208	-208.975159	1203.068726	-430.687561	402.759949	873.291809	-351.985535	-156.565582	899.865112	-424.031738	109.232857	1054.579468	551.220581	36.866585	898.958191	541.017944	234.852936
-447.399353	241.110107	957.154968	-447.781036	-22.805368	957.540955	-530.646057	253.730362	575.172791	-483.484863	-81.866501	580.840881	-522.508179	286.652039	86.705124	-542.587708	-133.540741	102.807442	-482.761353	336.807434	1440.840332	-421.120667	-74.811371	1454.849731	-389.304779	130.635513	1459.218872	-399.112244	165.870209	1749.372070	-534.474915	443.952942	1173.179565	-471.352417	-208.968216	1203.068848	-431.332550	403.531494	873.182190	-352.864563	-156.548492	899.674255	-424.132843	109.260612	1054.557739	551.063049	36.291592	898.918091	541.213501	234.227890
-447.447754	241.141357	957.134888	-447.896179	-22.782944	957.517883	-530.693726	253.764191	575.178711	-483.538818	-81.809410	580.820557	-522.497986	286.650177	86.707260	-542.515625	-133.520935	102.816719	-482.808533	336.769287	1440.644043	-421.136841	-74.762199	1454.799683	-389.317596	130.699875	1459.169312	-399.297852	165.909409	1749.383667	-534.666260	444.163055	1173.230347	-471.790863	-208.903885	1203.065674	-431.912964	404.189575	873.037415	-353.752747	-156.593857	899.488831	-424.205139	109.280403	1054.533936	551.218201	36.183666	898.952515	541.359802	234.112137
-447.467987	241.215515	957.154114	-447.984100	-22.759508	957.544739	-530.702515	253.795700	575.178406	-483.629303	-81.753220	580.869202	-522.509644	286.651733	86.709740	-542.571411	-133.520538	102.793831	-482.558960	336.997925	1440.783081	-421.162659	-74.699158	1454.746948	-389.324738	130.756821	1459.126587	-399.486938	165.926987	1749.396484	-534.827698	444.334045	1173.301025	-472.274017	-208.863358	1203.078735	-432.507538	404.790985	872.892639	-354.668274	-156.518066	899.318115	-424.260132	109.325951	1054.557129	551.302979	36.233826	898.957458	541.354065	234.419067
-447.537720	241.269058	957.133850	-448.117645	-22.698940	957.526489	-530.745300	253.857498	575.157410	-483.640656	-81.612297	580.926819	-522.523804	286.648743	86.688080	-542.557739	-133.491989	102.803703	-482.461212	337.080658	1440.744019	-421.235352	-74.666878	1454.692749	-389.328766	130.798187	1459.076782	-399.674927	165.966324	1749.418945	-535.008850	444.541992	1173.368286	-472.739166	-208.837982	1203.150269	-433.124237	405.397736	872.766785	-355.595886	-156.579041	899.134521	-424.341217	109.378036	1054.532959	552.033752	36.381660	899.030029	542.088745	234.071854
-446.417816	239.825943	956.911255	-444.623840	-24.804422	959.471375	-530.054626	253.102921	574.968811	-483.511963	-81.276428	581.664856	-522.009155	286.622040	86.635292	-542.495911	-133.467361	102.777504	-482.381226	337.174316	1440.720337	-421.306824	-74.613091	1454.646484	-389.337677	130.842239	1459.044434	-399.871002	166.001740	1749.432007	-535.190918	444.786377	1173.475830	-473.198486	-208.802750	1203.143433	-433.777527	405.944092	872.618225	-356.460236	-156.545990	898.985657	-422.765137	108.607018	1055.561646	552.189697	36.300484	899.036804	542.220398	233.986755
-446.451233	239.797256	956.903076	-444.635956	-24.971981	959.561035	-530.041504	253.108810	574.965332	-483.593018	-81.232567	581.742004	-521.989929	286.617249	86.645012	-542.476624	-133.463776	102.755325	-482.307983	337.253815	1440.677002	-421.380859	-74.574005	1454.608276	-389.370361	130.886261	1459.004150	-400.051025	166.035294	1749.447388	-535.345642	444.972534	1173.531494	-473.636200	-208.763123	1203.155273	-434.397491	406.537933	872.516602	-357.351288	-156.556335	898.822876	-422.801758	108.546059	1055.605225	552.042786	35.858173	898.997070	542.299255	233.798248
-446.539215	239.976318	956.914124	-444.913818	-24.775248	959.416931	-530.142090	253.228241	575.004517	-483.626099	-81.152153	581.688721	-522.055603	286.621246	86.648018	-542.464050	-133.456314	102.759918	-482.270905	337.300964	1440.654297	-421.453003	-74.546036	1454.585938	-389.402771	130.918762	1458.987549	-400.227173	166.048782	1749.466064	-535.502563	445.167053	1173.606812	-474.073792	-208.743057	1203.153564	-435.020630	407.039001	872.380493	-358.301300	-156.623779	898.632874	-422.941071	108.660851	1055.529297	552.214111	35.739349	898.990662	542.452515	233.680206
-446.629242	240.031921	956.880188	-445.159851	-24.668859	959.332642	-530.189880	253.293060	575.002930	-483.707275	-81.099030	581.649963	-522.079346	286.636444	86.652580	-542.466064	-133.465088	102.734962	-482.194946	337.390167	1440.653442	-421.539124	-74.509834	1454.543457	-389.414063	130.964157	1458.959717	-400.415619	166.072205	1749.484497	-535.643127	445.324219	1173.677612	-474.471527	-208.689896	1203.182373	-435.596375	407.491180	872.274780	-359.186157	-156.706161	898.436768	-423.077026	108.710205	1055.463013	552.585510	36.257969	899.027466	542.195801	234.117889
-446.726654	240.096436	956.854553	-445.399658	-24.582054	959.267761	-530.214661	253.413147	574.994324	-483.984222	-81.308914	581.675171	-522.126648	286.642639	86.662254	-542.607666	-133.487488	102.736397	-482.137817	337.453857	1440.610840	-421.602722	-74.451706	1454.536499	-389.435608	131.019562	1458.948120	-400.600464	166.092743	1749.494263	-535.774109	445.498444	1173.711426	-474.915649	-208.616852	1203.180908	-436.180634	407.943085	872.105591	-360.032654	-156.762253	898.273560	-423.208984	108.759346	1055.409424	552.839355	36.092319	899.007507	542.524048	233.602020
-446.758728	240.169907	956.834106	-445.565247	-24.490326	959.209412	-530.268066	253.474304	574.999878	-484.272369	-81.564079	581.755127	-522.138062	286.645844	86.654488	-542.760925	-133.523590	102.775925	-482.083252	337.514343	1440.574585	-421.643402	-74.410118	1454.521973	-389.444885	131.056641	1458.912842	-400.787628	166.090225	1749.515137	-535.884888	445.647858	1173.749512	-475.347290	-208.525604	1203.247803	-436.660797	408.286407	871.987366	-360.863892	-156.804718	898.141541	-423.280212	108.816597	1055.363770	552.895203	36.110214	899.029541	542.474976	233.907486
-446.789307	240.246048	956.820801	-445.748901	-24.413649	959.178284	-530.357666	253.603851	575.010803	-485.970459	-83.734360	582.246643	-522.195313	286.691162	86.639915	-544.050781	-133.874496	103.129677	-482.028076	337.592468	1440.511353	-421.719238	-74.345726	1454.502319	-389.461670	131.108444	1458.886719	-401.001740	166.096252	1749.550659	-535.993652	445.809967	1173.786377	-475.768402	-208.482712	1203.283691	-437.240967	408.633453	871.841003	-361.678375	-156.883392	898.009644	-423.359070	108.873283	1055.335083	552.870850	35.799675	898.999817	542.593933	233.762299
-446.843567	240.319824	956.819580	-445.952026	-24.282244	959.124451	-530.433411	253.676208	575.040344	-486.153687	-83.905312	582.282715	-522.244324	286.704742	86.638779	-544.143555	-133.899139	103.150757	-481.999756	337.647766	1440.470703	-421.788391	-74.309273	1454.514893	-389.492798	131.159515	1458.869873	-401.217804	166.089539	1749.602539	-536.135376	445.938019	1173.815552	-476.200439	-208.406021	1203.355835	-437.759094	408.916107	871.746826	-362.527252	-156.995224	897.836365	-423.462250	108.943871	1055.301880	553.210938	35.919163	899.040161	542.784485	233.693222
-447.254639	240.860596	956.889832	-447.124268	-23.562450	958.321167	-530.750061	254.021622	575.104858	-486.146027	-83.778091	582.025574	-522.422058	286.715240	86.667641	-544.116455	-133.896210	103.141167	-481.965332	337.727539	1440.446167	-421.890533	-74.254532	1454.491089	-389.543030	131.203629	1458.857910	-401.471222	166.095459	1749.669556	-536.256775	446.065216	1173.840820	-476.626892	-208.351044	1203.403442	-438.247162	409.144897	871.611145	-363.257813	-157.063187	897.759338	-423.971954	109.187019	1054.871460	553.411560	35.833530	899.056030	542.956543	233.605042
-447.343964	240.942535	956.908264	-447.414673	-23.411732	958.212646	-530.803589	254.073364	575.126831	-486.206879	-83.753273	582.004822	-522.449646	286.718811	86.671303	-544.103577	-133.889908	103.127823	-481.925110	337.801880	1440.427979	-421.968506	-74.220978	1454.500732	-389.587860	131.246353	1458.865723	-401.736267	166.103149	1749.735596	-536.350525	446.172638	1173.872070	-477.034760	-208.279449	1203.430786	-438.752808	409.356720	871.503418	-364.075378	-157.205170	897.626770	-424.113556	109.239052	1054.815186	553.620117	35.697121	899.073853	543.136902	233.500977
-447.352264	240.938416	956.914795	-447.449707	-23.434456	958.248108	-530.893372	254.110580	575.150940	-486.223572	-83.687019	581.996948	-522.448425	286.703674	86.705772	-544.072144	-133.892914	103.085838	-481.906555	337.858337	1440.414673	-422.061951	-74.188721	1454.480957	-389.643707	131.277115	1458.836670	-401.998657	166.108429	1749.791748	-536.458496	446.246826	1173.882202	-477.433960	-208.252502	1203.455078	-439.193817	409.455444	871.395569	-364.870178	-157.330383	897.469177	-424.144531	109.233910	1054.838379	553.741577	35.455254	899.060852	543.346252	233.324097
[truncated: 40 more columns]
