# Supplementary material for: A dyadic stimulus set of audiovisual affective displays for the study of multisensory, emotional, social interactions
Source: Behav Res Methods. 2015 Nov 5;48(4):1285–95. doi: 10.3758/s13428-015-0654-4 (PMC5101291; doi:10.3758/s13428-015-0654-4)
Supplement: Supplementary file 1 — (ZIP 270 MB) [file 13428_2015_654_MOESM1_ESM.zip › supplementary_material_2_stimuli_set_files/B/B12.txt]

-464.456726	230.585205	955.465332	-451.258606	-31.838451	956.198181	-535.530518	246.224625	572.693237	-479.554718	-92.017586	579.230591	-543.096436	282.316772	87.652908	-551.008789	-136.645401	104.579903	-501.298431	331.271545	1432.534302	-414.994080	-77.004234	1455.117188	-401.804199	129.750809	1455.497192	-409.440521	185.866623	1739.969727	-537.377686	430.563782	1158.514771	-446.596588	-213.115616	1202.916504	-432.657196	380.488129	857.932312	-341.580444	-151.201981	895.861572	-435.618408	100.764091	1053.317627	544.029541	15.744811	898.883179	536.308228	213.144440
-464.479156	230.605301	955.463257	-451.304718	-31.859961	956.187805	-535.532166	246.226334	572.693237	-479.575745	-92.056183	579.207520	-543.097595	282.316986	87.653061	-551.026367	-136.651581	104.585625	-501.289185	331.263641	1432.543579	-414.982880	-76.994637	1455.114502	-401.745972	129.751251	1455.503906	-409.420837	185.740601	1739.914795	-537.361511	430.584198	1158.519287	-446.536957	-213.136902	1202.935669	-432.652405	380.564117	857.931702	-341.512207	-151.257538	895.858398	-435.637726	100.758820	1053.307983	544.011780	15.723009	898.881897	536.301086	213.125092
-464.485016	230.609894	955.465515	-451.321198	-31.812250	956.183655	-535.531067	246.212418	572.700806	-479.567261	-91.988365	579.228210	-543.102966	282.318115	87.652100	-551.019409	-136.643784	104.603523	-501.237213	331.253998	1432.566895	-414.914276	-76.989235	1455.104492	-401.744446	129.746689	1455.490723	-409.360657	185.716324	1739.922119	-537.322571	430.593750	1158.537842	-446.483643	-213.151978	1202.899048	-432.644592	380.591125	857.943848	-341.429810	-151.273087	895.837036	-435.644592	100.782135	1053.306030	543.923157	15.840332	898.883789	536.111450	213.605560
-464.485687	230.620407	955.456116	-451.293060	-31.873316	956.181702	-535.572144	246.263351	572.709534	-479.522614	-91.907860	579.233215	-543.156799	282.304810	87.666420	-550.980286	-136.635818	104.585846	-501.228882	331.242676	1432.593750	-414.867096	-76.999229	1455.084351	-401.708282	129.733353	1455.483398	-409.250183	185.798965	1739.960327	-537.292847	430.634888	1158.545288	-446.398102	-213.142395	1202.906250	-432.637329	380.676086	857.953979	-341.365936	-151.320007	895.817566	-435.626404	100.761894	1053.299316	544.033630	15.720148	898.885254	536.315735	213.129578
-464.452820	230.674454	955.489441	-451.279907	-31.858147	956.183594	-535.594360	246.297272	572.723389	-479.521393	-91.898636	579.215576	-543.166870	282.293243	87.661255	-550.965637	-136.618637	104.567566	-501.218719	331.246246	1432.585083	-414.855774	-76.997513	1455.068359	-401.683838	129.733505	1455.465942	-409.100128	185.909348	1740.015991	-537.248474	430.642883	1158.537598	-446.348450	-213.133301	1202.870728	-432.600220	380.717590	857.964905	-341.283752	-151.320938	895.785217	-435.609222	100.782684	1053.318481	543.951050	15.842604	898.886047	536.123596	213.612946
-464.453674	230.651581	955.455383	-451.240662	-31.892757	956.180237	-535.341370	246.023499	572.671692	-479.519501	-91.929115	579.187805	-542.982117	282.263031	87.662445	-550.973328	-136.637253	104.574020	-501.204071	331.230621	1432.579712	-414.811676	-76.992500	1455.024902	-401.679108	129.733856	1455.449585	-409.034943	185.898193	1740.005981	-537.241211	430.652283	1158.561035	-446.281006	-213.139542	1202.852905	-432.581024	380.786438	857.964355	-341.204620	-151.319214	895.762634	-435.576477	100.769356	1053.296387	543.939697	15.842898	898.863098	536.133484	213.612366
-464.435577	230.687164	955.461121	-451.259979	-31.835508	956.174744	-535.319885	246.035461	572.645691	-479.512604	-91.926331	579.173279	-542.982178	282.263428	87.664322	-550.984314	-136.635300	104.581230	-501.215210	331.229858	1432.579834	-414.777771	-77.003998	1454.990845	-401.648468	129.740051	1455.411987	-408.966736	185.894440	1739.995239	-537.234375	430.649750	1158.560669	-446.220947	-213.085938	1202.794189	-432.565948	380.855103	857.970093	-341.149414	-151.328873	895.721558	-435.575073	100.808640	1053.296265	543.941223	15.838808	898.862122	536.134949	213.618088
-464.457825	230.717575	955.443787	-451.245636	-31.839602	956.162292	-535.321777	246.084732	572.664001	-479.445953	-91.893761	579.186157	-542.975891	282.257263	87.650650	-550.944092	-136.636963	104.576935	-501.216644	331.240173	1432.559692	-414.748779	-76.999939	1454.986450	-401.632477	129.744324	1455.397827	-408.910278	185.886902	1739.981934	-537.240723	430.664795	1158.550171	-446.172424	-213.097366	1202.788452	-432.555328	380.894196	857.941345	-341.099091	-151.311356	895.698975	-435.564728	100.827240	1053.277954	544.014954	15.738166	898.864380	536.301147	213.160339
-464.457275	230.694809	955.455872	-451.270172	-31.826382	956.178955	-535.321472	246.072281	572.639771	-479.449982	-91.894852	579.192871	-542.999268	282.261597	87.649727	-550.927490	-136.631882	104.574417	-501.213470	331.239105	1432.555542	-414.746338	-76.984955	1454.951904	-401.645538	129.751663	1455.374268	-408.857849	185.885681	1739.972168	-537.235535	430.654358	1158.546021	-446.155579	-213.060287	1202.750244	-432.522095	380.918915	857.956421	-341.063446	-151.285217	895.673035	-435.570648	100.822517	1053.291016	543.918823	15.849339	898.874756	536.113403	213.627548
-464.435150	230.709641	955.461121	-451.256958	-31.802811	956.171448	-535.302124	246.100693	572.648438	-479.426849	-91.866379	579.174744	-542.998474	282.261353	87.652702	-550.892822	-136.604996	104.579926	-501.214783	331.218109	1432.549194	-414.719788	-77.001335	1454.929199	-401.624023	129.747162	1455.359985	-408.819885	185.844986	1739.945679	-537.253601	430.646545	1158.530396	-446.132629	-213.021790	1202.705688	-432.508392	380.943298	857.956238	-341.024780	-151.252182	895.622864	-435.553009	100.836273	1053.289917	543.939880	15.846215	898.901306	536.136597	213.640823
-464.415741	230.705444	955.450684	-451.212433	-31.820940	956.158875	-535.277832	246.082382	572.643372	-479.409241	-91.870689	579.171631	-542.989258	282.259674	87.651253	-550.963196	-136.640854	104.621231	-501.213104	331.196075	1432.514893	-414.695221	-76.989441	1454.898682	-401.612183	129.743698	1455.333374	-408.766846	185.863235	1739.925049	-537.273499	430.609497	1158.512573	-446.106659	-213.002518	1202.667236	-432.477356	380.942963	857.942200	-340.990540	-151.203125	895.582703	-435.522827	100.826286	1053.278809	543.948669	15.868323	898.886414	536.121277	213.623871
-464.373749	230.712021	955.437317	-451.201721	-31.816132	956.155457	-535.272644	246.074677	572.634827	-479.402283	-91.883232	579.166138	-542.989746	282.244293	87.627815	-550.929993	-136.615021	104.601532	-501.193176	331.193909	1432.494995	-414.687683	-76.992180	1454.859253	-401.611725	129.741547	1455.310547	-408.702820	185.863770	1739.911377	-537.279358	430.595703	1158.480713	-446.090057	-212.973236	1202.579102	-432.465057	380.931122	857.915222	-340.963684	-151.133499	895.540955	-435.499512	100.832863	1053.271118	543.915833	15.823846	898.892212	536.108032	213.633072
-464.361877	230.711685	955.430359	-451.172302	-31.811380	956.139038	-535.253967	246.080917	572.646790	-479.315735	-91.818161	579.168396	-542.989319	282.248474	87.654724	-550.867859	-136.584946	104.551117	-501.195282	331.204224	1432.458008	-414.658905	-76.990891	1454.817871	-401.606323	129.726883	1455.282349	-408.663025	185.859375	1739.877808	-537.306580	430.578918	1158.439087	-446.073120	-212.961960	1202.536865	-432.460388	380.912811	857.907776	-340.933990	-151.093338	895.491577	-435.474182	100.833313	1053.258301	543.895081	15.819240	898.854370	536.115479	213.622437
-464.324371	230.702515	955.413757	-451.114594	-31.831858	956.129639	-535.231140	246.120667	572.661194	-479.316132	-91.840897	579.149963	-543.004578	282.290283	87.681717	-550.884338	-136.587616	104.557327	-501.201660	331.193146	1432.430420	-414.643829	-77.017212	1454.786377	-401.600739	129.733902	1455.244141	-408.611603	185.870209	1739.858276	-537.321228	430.544128	1158.401367	-446.069641	-212.902954	1202.499268	-432.471375	380.900452	857.872253	-340.920807	-151.007950	895.444824	-435.425842	100.822853	1053.245117	543.909607	15.833961	898.860291	536.113770	213.616348
-464.283112	230.763962	955.417053	-451.089783	-31.806614	956.119080	-535.206421	246.118011	572.666626	-479.300995	-91.824936	579.134827	-543.015564	282.306580	87.673813	-550.924255	-136.595200	104.569412	-501.195740	331.211182	1432.411621	-414.651093	-77.002747	1454.752563	-401.596588	129.725632	1455.235352	-408.583344	185.870285	1739.848022	-537.329712	430.538055	1158.389038	-446.073792	-212.843002	1202.449951	-432.494476	380.896545	857.844482	-340.925598	-150.921478	895.418335	-435.398499	100.859177	1053.242920	543.921814	15.836679	898.871460	536.116638	213.629898
-464.278748	230.764877	955.416443	-451.069031	-31.816055	956.108093	-535.163086	246.123886	572.643799	-479.252594	-91.827415	579.150085	-542.992554	282.287598	87.659111	-550.889404	-136.582748	104.564842	-501.212585	331.206451	1432.377075	-414.675201	-77.031860	1454.734863	-401.591339	129.712372	1455.201050	-408.572784	185.853867	1739.824585	-537.362793	430.485992	1158.355347	-446.114594	-212.788895	1202.382813	-432.493195	380.850555	857.824951	-340.945892	-150.820190	895.382629	-435.385803	100.852432	1053.237061	543.864624	15.803317	898.864746	536.085938	213.630859
-464.289703	230.735550	955.388062	-451.048920	-31.836967	956.102783	-535.126404	246.146439	572.632507	-479.256775	-91.834297	579.150818	-542.997192	282.260712	87.659348	-550.780579	-136.497742	104.543449	-501.192780	331.171967	1432.352783	-414.664185	-77.061005	1454.719604	-401.580933	129.726135	1455.192505	-408.533752	185.874817	1739.825317	-537.377930	430.458832	1158.318237	-446.132813	-212.770813	1202.363403	-432.496094	380.827606	857.795837	-340.966614	-150.700516	895.365051	-435.384338	100.838394	1053.220825	543.866089	15.798646	898.897217	536.088074	213.614273
-464.268616	230.717056	955.374207	-451.016357	-31.833633	956.085693	-535.062256	246.089371	572.616333	-479.217651	-91.832550	579.205078	-542.976379	282.259247	87.649445	-550.903992	-136.581665	104.608902	-501.189758	331.179230	1432.347778	-414.662933	-77.055969	1454.697998	-401.579163	129.720184	1455.175049	-408.522797	185.878342	1739.806641	-537.385132	430.405273	1158.272339	-446.175659	-212.713821	1202.315308	-432.522736	380.776581	857.767761	-341.012054	-150.591232	895.332581	-435.353271	100.830910	1053.204346	543.838928	15.796064	898.897217	536.061157	213.588089
-464.247437	230.714401	955.358704	-450.957764	-31.857513	956.073486	-535.024841	246.095810	572.614868	-479.241608	-91.906067	579.177185	-542.992493	282.246613	87.665428	-550.971313	-136.591614	104.609222	-501.179810	331.167053	1432.302612	-414.661774	-77.065514	1454.664551	-401.571686	129.708878	1455.145264	-408.512695	185.882492	1739.789307	-537.392456	430.367981	1158.243652	-446.210815	-212.674683	1202.271118	-432.545746	380.686523	857.726624	-341.074921	-150.449738	895.282898	-435.316864	100.821739	1053.191284	543.859863	15.817724	898.906433	536.053894	213.601898
-464.197083	230.770828	955.367676	-450.934937	-31.828224	956.066040	-534.983032	246.076508	572.617126	-479.150116	-91.845940	579.171509	-542.990051	282.245972	87.664597	-550.888977	-136.577881	104.599937	-501.162415	331.165314	1432.282593	-414.677948	-77.068428	1454.622192	-401.552063	129.709427	1455.134888	-408.481262	185.928223	1739.797485	-537.387268	430.356903	1158.219849	-446.239197	-212.639694	1202.234497	-432.584717	380.642548	857.691345	-341.137939	-150.310303	895.238098	-435.282257	100.855934	1053.192505	543.846924	15.832576	898.894592	536.046875	213.603500
-464.186859	230.767242	955.365356	-450.892944	-31.844568	956.053894	-534.917725	246.078629	572.594177	-479.227600	-91.944183	579.166687	-542.973083	282.242737	87.665131	-550.911499	-136.580582	104.623085	-501.157776	331.173523	1432.275757	-414.671082	-77.059174	1454.599609	-401.555237	129.698273	1455.114624	-408.477814	185.931335	1739.788940	-537.394165	430.261963	1158.196655	-446.288177	-212.610168	1202.178711	-432.607544	380.556580	857.644775	-341.213165	-150.165955	895.199402	-435.258453	100.844856	1053.185913	543.775513	15.755235	898.888245	536.017883	213.582428
-464.168701	230.780304	955.373108	-450.879944	-31.824619	956.049988	-534.895508	246.058762	572.576172	-479.222198	-91.932663	579.178711	-542.981995	282.244537	87.663979	-550.962158	-136.598648	104.626930	-501.171814	331.149384	1432.249146	-414.651245	-77.094063	1454.593994	-401.560577	129.694275	1455.104126	-408.475342	185.938004	1739.789063	-537.407043	430.222748	1158.165161	-446.334991	-212.574005	1202.157104	-432.668854	380.506134	857.604370	-341.304871	-150.016739	895.153992	-435.239410	100.856766	1053.187134	543.864868	15.639647	898.885803	536.188110	213.110123
-464.159760	230.786575	955.362915	-450.861115	-31.836100	956.040283	-534.879883	246.111511	572.595276	-479.202606	-91.901016	579.189575	-542.961975	282.241699	87.667862	-551.021484	-136.622437	104.638618	-501.148987	331.161255	1432.218506	-414.672424	-77.101418	1454.539429	-401.551361	129.666428	1455.094849	-408.497559	185.915207	1739.774414	-537.418884	430.181549	1158.145020	-446.385468	-212.517868	1202.112915	-432.722290	380.401428	857.578979	-341.415253	-149.867783	895.115967	-435.221924	100.855301	1053.176270	543.866211	15.641077	898.868530	536.196228	213.104431
-464.105347	230.779907	955.357544	-450.834473	-31.769459	956.025940	-534.859375	246.107742	572.603027	-479.220642	-91.911362	579.193726	-542.978088	282.247986	87.674866	-550.959778	-136.587631	104.628769	-501.148346	331.152222	1432.202148	-414.672150	-77.108917	1454.531372	-401.548584	129.673523	1455.073608	-408.499268	185.936096	1739.783203	-537.432800	430.135132	1158.123901	-446.428223	-212.447891	1202.068359	-432.772095	380.320831	857.552734	-341.489075	-149.717697	895.074097	-435.180786	100.879990	1053.166382	543.837402	15.658899	898.873108	536.170776	213.110107
-464.066772	230.800369	955.365234	-450.773651	-31.792065	956.053223	-534.846802	246.131271	572.624512	-479.231964	-91.918579	579.212585	-542.961365	282.241547	87.670410	-551.009216	-136.584412	104.625526	-501.136688	331.153564	1432.190186	-414.652313	-77.115120	1454.506470	-401.540039	129.671539	1455.067993	-408.501862	185.932312	1739.791992	-537.447083	430.103424	1158.073853	-446.496887	-212.416443	1201.999878	-432.850311	380.213104	857.495422	-341.580719	-149.552338	895.052063	-435.134277	100.887726	1053.184448	543.789307	15.599957	898.891907	536.142578	213.077927
-464.029938	230.822449	955.357361	-450.749298	-31.801077	956.049438	-534.802002	246.127914	572.635376	-479.237030	-91.932159	579.226563	-542.964783	282.244995	87.677238	-550.986938	-136.594879	104.616943	-501.127075	331.158325	1432.144653	-414.644012	-77.120865	1454.478027	-401.517242	129.679688	1455.051392	-408.513031	185.926498	1739.783813	-537.462219	430.032867	1158.044189	-446.528137	-212.371887	1201.952637	-432.875244	380.088257	857.459534	-341.677643	-149.394608	894.988037	-435.096375	100.894905	1053.177002	543.776428	15.626618	898.881409	536.140686	213.078506
-464.018524	230.868103	955.366211	-450.761688	-31.776628	956.011536	-534.807922	246.143280	572.631592	-479.240417	-91.940414	579.217407	-542.985718	282.249390	87.679405	-550.987488	-136.603943	104.599968	-501.120728	331.151917	1432.119019	-414.648499	-77.124863	1454.444214	-401.509674	129.686386	1455.031006	-408.526428	185.946228	1739.792725	-537.474915	429.976227	1157.990845	-446.582001	-212.313553	1201.933105	-432.945435	379.964539	857.412842	-341.781342	-149.254547	894.942078	-435.096283	100.910484	1053.162598	543.771667	15.612269	898.887085	536.101440	213.080154
-463.996490	230.839233	955.347351	-450.753479	-31.759876	956.001465	-534.786987	246.137985	572.617981	-479.242523	-92.018372	579.218262	-542.964661	282.242004	87.671967	-551.057861	-136.631104	104.629700	-501.092926	331.179504	1432.103882	-414.631226	-77.126472	1454.418213	-401.498169	129.674484	1455.004761	-408.519714	185.969788	1739.803589	-537.494812	429.931122	1157.957886	-446.622925	-212.253830	1201.880005	-433.004822	379.863678	857.378113	-341.910370	-149.125275	894.895020	-435.076874	100.906990	1053.147095	543.774780	15.609887	898.890686	536.105347	213.079849
-463.982758	230.874084	955.348389	-450.792419	-31.730452	955.970947	-534.776917	246.120346	572.620300	-479.281647	-92.070297	579.222290	-542.957397	282.240509	87.670212	-551.068726	-136.631744	104.634399	-501.090210	331.176056	1432.073730	-414.639771	-77.123451	1454.387573	-401.475403	129.676529	1454.987061	-408.530090	185.976013	1739.818970	-537.532104	429.895874	1157.915771	-446.698242	-212.156647	1201.822388	-433.079041	379.744995	857.328979	-342.023499	-149.020355	894.849365	-435.077576	100.923500	1053.129883	543.730225	15.577433	898.890564	536.086487	213.057709
-463.988403	230.883118	955.341003	-450.798798	-31.731808	955.970459	-534.757935	246.103424	572.600647	-479.214233	-92.048485	579.222229	-542.930481	282.248718	87.659264	-551.026306	-136.605560	104.645180	-501.053528	331.177032	1432.048950	-414.618805	-77.119980	1454.375366	-401.468048	129.688843	1454.958984	-408.560791	185.947861	1739.798096	-537.560181	429.834442	1157.869995	-446.777496	-212.108719	1201.776489	-433.133240	379.599884	857.298096	-342.144806	-148.890396	894.793213	-435.079956	100.929970	1053.125000	543.708496	15.583208	898.881104	536.078491	213.053558
-463.941681	230.890884	955.324036	-450.792816	-31.725893	955.970459	-534.740356	246.100159	572.609253	-479.178406	-92.004784	579.212769	-542.932922	282.236145	87.668297	-551.003967	-136.604675	104.648651	-501.052277	331.173676	1432.002563	-414.611450	-77.117699	1454.333618	-401.446503	129.668335	1454.948120	-408.566681	185.962067	1739.781738	-537.615173	429.784149	1157.835327	-446.835144	-212.082397	1201.722656	-433.201172	379.439240	857.255127	-342.284119	-148.749847	894.734131	-435.051331	100.939735	1053.115967	543.689270	15.565884	898.881653	536.033203	213.031784
-463.881653	230.892334	955.317444	-450.730164	-31.776966	955.960144	-534.732178	246.087769	572.612915	-479.139740	-92.018105	579.219116	-542.944519	282.254883	87.652847	-551.007385	-136.602753	104.663109	-501.001373	331.155365	1431.976807	-414.562744	-77.121582	1454.309448	-401.434387	129.675919	1454.920532	-408.567291	185.989456	1739.783325	-537.623840	429.724396	1157.799194	-446.876526	-212.018616	1201.693481	-433.256958	379.307220	857.239258	-342.408447	-148.642502	894.661621	-435.000916	100.912956	1053.110107	543.663208	15.525645	898.886353	536.031250	212.999405
-463.829834	230.954376	955.321106	-450.708221	-31.768717	955.956177	-534.765320	246.128723	572.648621	-479.125427	-92.020164	579.239380	-542.966797	282.259308	87.656517	-550.995544	-136.599991	104.652649	-500.966736	331.168518	1431.950684	-414.547211	-77.131874	1454.283936	-401.402069	129.686935	1454.894531	-408.615906	185.930237	1739.738770	-537.660095	429.672302	1157.769165	-446.943146	-211.965179	1201.633423	-433.323608	379.152130	857.176880	-342.510101	-148.514420	894.609131	-434.969849	100.942184	1053.111328	543.663574	15.526288	898.887634	536.023499	213.006516
-463.829590	230.902527	955.300293	-450.714783	-31.774542	955.957153	-534.716431	246.073624	572.628235	-479.132813	-92.062408	579.246704	-542.970581	282.260223	87.652702	-551.093811	-136.622955	104.677452	-500.946899	331.177704	1431.911377	-414.544617	-77.123718	1454.242188	-401.393005	129.665955	1454.870361	-408.569794	186.035172	1739.766113	-537.681458	429.642273	1157.719238	-446.996643	-211.914154	1201.595947	-433.408997	379.030762	857.136353	-342.630493	-148.432724	894.550110	-434.966766	100.921394	1053.099854	543.656494	15.545045	898.892395	535.978271	212.993469
-463.805878	230.926529	955.284973	-450.694000	-31.784109	955.947632	-534.664429	246.094940	572.630371	-479.114349	-92.013382	579.243042	-542.945251	282.254272	87.655449	-551.078552	-136.617493	104.671234	-500.911407	331.187836	1431.884155	-414.529694	-77.117508	1454.204712	-401.381897	129.663712	1454.838623	-408.542542	186.080704	1739.771973	-537.717102	429.569672	1157.683594	-447.032959	-211.840820	1201.529297	-433.478424	378.884949	857.082703	-342.742615	-148.354507	894.487061	-434.940216	100.930534	1053.086426	543.625977	15.547727	898.876648	535.958130	213.003662
-463.786499	230.982452	955.298584	-450.732788	-31.749889	955.919617	-534.691040	246.124603	572.654602	-479.109894	-92.007019	579.232300	-542.956909	282.253571	87.663231	-551.061157	-136.618027	104.675819	-500.918488	331.179474	1431.856812	-414.532257	-77.149544	1454.154541	-401.365265	129.659561	1454.817017	-408.545959	186.072784	1739.739624	-537.747620	429.526367	1157.649414	-447.077423	-211.811172	1201.476318	-433.546295	378.760712	857.040161	-342.867035	-148.253372	894.426575	-434.936493	100.955780	1053.076416	543.605469	15.486293	898.888184	535.941467	212.968018
-463.749969	230.933990	955.277100	-450.685791	-31.805231	955.920837	-534.655701	246.089432	572.629333	-479.140228	-92.045189	579.254333	-542.934509	282.265411	87.656433	-551.055908	-136.611771	104.659805	-500.916504	331.199554	1431.817261	-414.560120	-77.143723	1454.106689	-401.365631	129.656052	1454.796875	-408.528564	186.096527	1739.749878	-537.764893	429.482910	1157.608276	-447.114655	-211.763412	1201.419922	-433.641846	378.640137	856.990417	-342.955475	-148.193604	894.359253	-434.898895	100.912941	1053.067139	543.590820	15.481685	898.877136	535.936340	212.966812
-463.753265	230.920563	955.265320	-450.670105	-31.827147	955.919250	-534.632568	246.053192	572.613403	-479.134583	-92.036758	579.257141	-542.915527	282.247101	87.639084	-551.087280	-136.622894	104.664658	-500.882721	331.192261	1431.787109	-414.552612	-77.152084	1454.089478	-401.376465	129.663788	1454.765503	-408.504761	186.113754	1739.741455	-537.763428	429.431366	1157.569824	-447.173798	-211.759171	1201.389038	-433.693054	378.528473	856.957092	-343.029755	-148.124847	894.301331	-434.881500	100.901184	1053.057861	543.593201	15.486939	898.877136	535.913757	212.970978
-463.723206	230.944901	955.279236	-450.662415	-31.814098	955.918030	-534.615112	246.092850	572.621582	-479.185242	-92.051140	579.248718	-542.933350	282.220306	87.655540	-551.046997	-136.607376	104.665207	-500.961273	331.101807	1431.647827	-414.555420	-77.155746	1454.059082	-401.365356	129.663437	1454.764160	-408.490448	186.119827	1739.737305	-537.790161	429.421967	1157.524292	-447.231995	-211.708267	1201.345215	-433.770599	378.397675	856.913330	-343.163239	-148.065063	894.249695	-434.866638	100.912109	1053.065186	543.588074	15.472335	898.889282	535.894592	212.957169
-463.684082	231.002609	955.298157	-450.645447	-31.781586	955.911682	-534.607666	246.092163	572.640991	-479.172974	-92.016693	579.246643	-542.941223	282.224304	87.651169	-551.116882	-136.638596	104.678596	-500.847198	331.205963	1431.751587	-414.554443	-77.150719	1454.035767	-401.368835	129.663925	1454.757446	-408.441376	186.169159	1739.747070	-537.778076	429.330200	1157.512451	-447.283203	-211.674759	1201.313354	-433.794983	378.304077	856.875732	-343.239105	-148.021729	894.220947	-434.839142	100.945808	1053.071777	543.584106	15.431386	898.883118	535.904053	212.931976
-463.677429	230.951736	955.274719	-450.606964	-31.812916	955.942444	-534.585693	246.054184	572.639099	-479.195160	-92.030731	579.268921	-542.905823	282.233887	87.643379	-550.990784	-136.572052	104.647194	-500.840057	331.207703	1431.720459	-414.543274	-77.157219	1454.034180	-401.348480	129.678024	1454.740967	-408.414246	186.165207	1739.751953	-537.802490	429.274780	1157.476685	-447.350006	-211.665970	1201.308350	-433.869843	378.207123	856.863220	-343.329010	-147.989227	894.191650	-434.823792	100.927246	1053.076782	543.597656	15.450094	898.888245	535.909058	212.934723
-463.669037	231.000748	955.293274	-450.644165	-31.781878	955.916016	-534.594238	246.088089	572.641174	-479.185455	-92.033493	579.285461	-542.922485	282.237976	87.645851	-551.072083	-136.619217	104.682861	-500.840393	331.235840	1431.723389	-414.550995	-77.143250	1454.014648	-401.346100	129.676788	1454.732300	-408.393311	186.169861	1739.738037	-537.805725	429.239502	1157.450684	-447.413635	-211.603271	1201.268311	-433.882965	378.099548	856.831116	-343.388641	-147.965363	894.154358	-434.826660	100.947197	1053.070435	543.583374	15.442201	898.879883	535.890442	212.919296
-463.674347	230.967041	955.263306	-450.657684	-31.789528	955.916077	-534.587952	246.077621	572.650452	-479.209503	-92.051346	579.282776	-542.931519	282.251434	87.665306	-551.064819	-136.615356	104.680573	-500.843628	331.228302	1431.709595	-414.580109	-77.163994	1453.999023	-401.345551	129.677170	1454.717041	-408.339355	186.210312	1739.759521	-537.808777	429.214020	1157.425293	-447.458008	-211.582138	1201.248901	-433.934326	378.039703	856.819214	-343.466370	-147.942917	894.132385	-434.825562	100.937614	1053.052979	543.565857	15.416336	898.877747	535.861267	212.923019
-463.624359	230.997574	955.286743	-450.611755	-31.789701	955.911926	-534.595459	246.100601	572.654175	-479.207764	-92.065231	579.297791	-542.933289	282.256897	87.694054	-551.072937	-136.630402	104.672188	-500.804626	331.241516	1431.701904	-414.578369	-77.145744	1453.968384	-401.337860	129.682175	1454.709106	-408.323517	186.212265	1739.751709	-537.820190	429.172363	1157.426270	-447.500793	-211.559555	1201.224487	-433.961914	377.961578	856.780212	-343.505280	-147.949066	894.110229	-434.775177	100.942169	1053.062134	543.523987	15.375673	898.884521	535.850037	212.906448
-463.623657	230.999619	955.289795	-450.610687	-31.790949	955.914368	-534.596436	246.101990	572.654602	-479.199402	-92.053741	579.295959	-542.939392	282.253296	87.668289	-551.076782	-136.632874	104.671867	-500.796448	331.250793	1431.661255	-414.583588	-77.120941	1453.965698	-401.314606	129.686966	1454.711304	-408.296783	186.249359	1739.725220	-537.818787	429.151367	1157.355713	-447.563293	-211.549454	1201.235474	-433.997040	377.873932	856.753784	-343.582062	-147.910324	894.076660	-434.772644	100.942429	1053.064575	543.524170	15.371373	898.879150	535.850647	212.905075
-463.623779	231.005188	955.256104	-450.619781	-31.800745	955.916138	-534.597778	246.097961	572.653259	-479.200775	-92.055611	579.295898	-542.930908	282.251282	87.666870	-551.061890	-136.636597	104.666420	-500.779785	331.256683	1431.640015	-414.599731	-77.127533	1453.936646	-401.297058	129.694794	1454.691162	-408.246887	186.263779	1739.757080	-537.842468	429.092957	1157.327637	-447.605255	-211.522003	1201.214966	-434.003571	377.783875	856.729065	-343.644135	-147.938690	894.070435	-434.767365	100.953140	1053.046143	543.542053	15.378592	898.890930	535.857910	212.906403
-463.615906	231.005936	955.249329	-450.620667	-31.800661	955.916626	-534.575195	246.110291	572.637451	-479.153076	-92.040314	579.287598	-542.904236	282.230896	87.653702	-551.026001	-136.610703	104.646660	-500.765656	331.264130	1431.612671	-414.585693	-77.120995	1453.940430	-401.309143	129.703873	1454.662598	-408.236847	186.255920	1739.743042	-537.857422	429.079346	1157.304810	-447.643951	-211.538132	1201.207275	-434.021149	377.704376	856.703003	-343.668884	-147.939011	894.069580	-434.761597	100.955612	1053.042480	543.543152	15.372274	898.893005	535.853149	212.892960
-463.590729	231.031189	955.246643	-450.638702	-31.782936	955.926880	-534.588318	246.112030	572.654968	-479.179779	-92.073807	579.305237	-542.926575	282.238251	87.648041	-551.072083	-136.618317	104.658554	-500.850067	331.170410	1431.456055	-414.611847	-77.123863	1453.917725	-401.289764	129.710281	1454.646729	-408.207275	186.285355	1739.738281	-537.884399	429.069275	1157.242920	-447.675995	-211.560623	1201.223999	-434.035339	377.651642	856.686218	-343.730164	-147.957382	894.054382	-434.757324	100.978210	1053.046021	543.555481	15.375697	898.880981	535.862427	212.900879
-463.557343	231.002869	955.239197	-450.604279	-31.828396	955.928284	-534.572510	246.095505	572.652466	-479.165985	-92.053123	579.311340	-542.919067	282.251495	87.661476	-551.150085	-136.658264	104.698395	-500.728027	331.263672	1431.541870	-414.612091	-77.121918	1453.896851	-401.267426	129.703796	1454.631348	-408.174927	186.314423	1739.737305	-537.886230	429.014526	1157.245483	-447.696472	-211.564758	1201.212524	-434.041351	377.587219	856.662354	-343.746613	-148.003738	894.028442	-434.732391	100.944145	1053.045044	543.523743	15.343559	898.883301	535.844055	212.885269
-463.575287	231.018326	955.244507	-450.628815	-31.821407	955.892212	-534.590698	246.113190	572.642029	-479.173676	-92.064445	579.308594	-542.944214	282.240601	87.667503	-551.083313	-136.610428	104.661964	-500.813660	331.188080	1431.407104	-414.625092	-77.105186	1453.877563	-401.278046	129.703827	1454.604492	-408.160950	186.325439	1739.723389	-537.889648	429.022827	1157.171265	-447.720856	-211.572647	1201.173828	-434.035583	377.549072	856.643860	-343.769592	-148.033203	894.014038	-434.736816	100.940254	1053.026001	543.486816	15.311730	898.880798	535.848694	212.849319
-463.554718	231.042999	955.238098	-450.634399	-31.815046	955.893982	-534.590881	246.115189	572.661743	-479.200287	-92.051147	579.289856	-542.946289	282.253876	87.658615	-551.033203	-136.589401	104.621994	-500.696198	331.281158	1431.482788	-414.615326	-77.101524	1453.863403	-401.265350	129.704956	1454.589966	-408.211487	186.235733	1739.655640	-537.878845	428.970337	1157.159912	-447.716431	-211.563309	1201.184570	-434.022095	377.518585	856.590759	-343.778290	-148.056076	894.003662	-434.721924	100.956848	1053.021973	543.501709	15.314971	898.893616	535.816650	212.865448
-463.552856	231.043777	955.237732	-450.632813	-31.815094	955.894104	-534.581787	246.107635	572.653625	-479.210236	-92.034149	579.280884	-542.946472	282.254395	87.658058	-551.031494	-136.598846	104.642220	-500.662048	331.304749	1431.464722	-414.626831	-77.095207	1453.848511	-401.245575	129.715836	1454.578613	-408.116882	186.369675	1739.705811	-537.859070	428.973236	1157.111816	-447.768097	-211.548370	1201.129150	-434.040741	377.479218	856.541565	-343.776093	-148.099701	893.974304	-434.721161	100.957298	1053.022095	543.493591	15.331303	898.885681	535.815125	212.868484
-463.520721	231.029251	955.213013	-450.590637	-31.834538	955.882935	-534.556274	246.088058	572.638184	-479.233826	-92.084396	579.304138	-542.923096	282.247284	87.661263	-551.056763	-136.615845	104.659317	-500.631683	331.316498	1431.429932	-414.643524	-77.071182	1453.799438	-401.225922	129.720627	1454.546509	-408.194641	186.278610	1739.599365	-537.861450	428.942627	1157.074707	-447.777191	-211.549194	1201.154419	-434.038055	377.473602	856.510132	-343.800995	-148.179565	893.942139	-434.681274	100.946304	1053.003418	543.493042	15.330446	898.877563	535.815735	212.838593
-463.500305	231.051056	955.207520	-450.584106	-31.832596	955.881653	-534.583130	246.106140	572.628052	-479.156158	-91.979759	579.281677	-542.942810	282.250977	87.662971	-550.998657	-136.595123	104.642082	-500.623566	331.342926	1431.395020	-414.640503	-77.070389	1453.793457	-401.226959	129.718292	1454.537964	-408.171326	186.296570	1739.592896	-537.832581	428.943390	1157.024536	-447.801514	-211.577866	1201.133301	-434.017883	377.473572	856.473206	-343.800812	-148.229172	893.924866	-434.669434	100.958382	1053.000488	543.477539	15.292989	898.879150	535.826965	212.863281
-463.515137	231.035995	955.176758	-450.593353	-31.845507	955.882202	-534.579102	246.113632	572.645386	-479.176300	-92.008514	579.287781	-542.942749	282.250916	87.663750	-551.047729	-136.604095	104.654480	-500.618225	331.329620	1431.353638	-414.662170	-77.065933	1453.775879	-401.235626	129.724609	1454.508911	-408.145508	186.300842	1739.606323	-537.808167	428.939850	1157.001099	-447.817322	-211.537628	1201.110229	-434.020813	377.447388	856.430603	-343.814453	-148.304214	893.904663	-434.674042	100.956848	1052.983398	543.471619	15.260017	898.887573	535.818359	212.806396
-463.513916	231.030334	955.185608	-450.612061	-31.830561	955.891418	-534.577271	246.112076	572.644775	-479.174133	-91.993988	579.275269	-542.919434	282.250732	87.639275	-551.073608	-136.610779	104.670021	-500.608398	331.327240	1431.333618	-414.656342	-77.066628	1453.749146	-401.234100	129.725693	1454.475464	-408.136658	186.319855	1739.594727	-537.783081	428.930023	1156.939087	-447.828339	-211.583694	1201.102173	-434.014282	377.475708	856.379333	-343.824554	-148.347946	893.894348	-434.685913	100.959877	1052.993164	543.482605	15.267385	898.908081	535.817261	212.796188
-463.526794	231.050064	955.185425	-450.660461	-31.807499	955.863037	-534.579346	246.100098	572.653992	-479.157776	-92.042358	579.250610	-542.919922	282.237305	87.646843	-551.090576	-136.611237	104.673904	-500.698120	331.231049	1431.151123	-414.653534	-77.059669	1453.746216	-401.222076	129.750153	1454.471558	-408.029236	186.475800	1739.650635	-537.773193	428.973785	1156.912109	-447.856567	-211.556671	1201.093262	-433.975006	377.450043	856.365173	-343.820343	-148.414246	893.868713	-434.700378	100.968605	1052.975342	543.479126	15.266351	898.892273	535.825867	212.801071
-463.482239	231.101379	955.200745	-450.619995	-31.848118	955.856445	-534.580383	246.118973	572.671692	-479.144135	-92.053528	579.257507	-542.952454	282.257721	87.664597	-551.130066	-136.634628	104.692612	-500.609772	331.349487	1431.269165	-414.666473	-77.046211	1453.729126	-401.231842	129.755981	1454.459351	-408.101288	186.382141	1739.586426	-537.735168	428.929871	1156.889526	-447.857452	-211.558151	1201.090576	-433.965210	377.478851	856.336792	-343.828491	-148.455658	893.855591	-434.662079	100.964806	1052.980835	543.503052	15.253274	898.920410	535.829163	212.797699
-463.464081	231.087952	955.192261	-450.617432	-31.851076	955.860291	-534.555176	246.147858	572.658936	-479.118927	-92.046349	579.250671	-542.949707	282.258362	87.666870	-551.121826	-136.631226	104.691994	-500.580231	331.371521	1431.256348	-414.681061	-77.026711	1453.694702	-401.231842	129.757416	1454.429810	-408.099731	186.381287	1739.558350	-537.695313	428.951141	1156.877563	-447.861633	-211.520996	1201.085327	-433.955109	377.489655	856.306519	-343.824768	-148.542175	893.846191	-434.647278	100.960136	1052.977417	543.522278	15.265691	898.918518	535.839233	212.804672
-463.455719	231.087234	955.183960	-450.609406	-31.849743	955.852356	-534.543396	246.134491	572.665955	-479.104614	-92.085670	579.270325	-542.937439	282.265656	87.662445	-551.110840	-136.628616	104.686386	-500.660065	331.276154	1431.087646	-414.694763	-77.017891	1453.697876	-401.233063	129.770386	1454.422729	-408.076202	186.428055	1739.566772	-537.702576	428.965149	1156.829346	-447.892426	-211.501877	1201.072510	-433.932709	377.516632	856.264343	-343.839691	-148.609940	893.826965	-434.648285	100.960114	1052.971436	543.501038	15.273658	898.907410	535.829834	212.801971
-463.448944	231.094391	955.173401	-450.609985	-31.850531	955.851807	-534.519348	246.127853	572.652039	-479.090637	-92.069885	579.262634	-542.914124	282.246185	87.647537	-551.100281	-136.615845	104.673309	-500.559326	331.386902	1431.190186	-414.711700	-76.992226	1453.678833	-401.237000	129.779663	1454.415894	-408.073486	186.466217	1739.552734	-537.666138	428.947144	1156.797729	-447.912750	-211.522537	1201.045532	-433.919159	377.549927	856.210693	-343.862091	-148.671921	893.797363	-434.643890	100.966385	1052.965576	543.505676	15.274574	898.912842	535.827209	212.799347
-463.418823	231.108597	955.173218	-450.578766	-31.854446	955.836914	-534.499695	246.162064	572.636536	-479.072540	-92.055244	579.256897	-542.927307	282.234619	87.659676	-551.100586	-136.631348	104.689301	-500.560272	331.372620	1431.143677	-414.712769	-76.987030	1453.661987	-401.222839	129.784790	1454.398560	-408.069672	186.498581	1739.549683	-537.644531	428.932617	1156.767090	-447.913300	-211.514832	1201.054443	-433.885162	377.560699	856.182007	-343.855988	-148.714752	893.784363	-434.619446	100.965790	1052.959595	543.522827	15.234119	898.927490	535.841309	212.799683
-463.414398	231.109283	955.170654	-450.574158	-31.854698	955.834229	-534.475708	246.144867	572.673157	-479.037506	-92.016403	579.243530	-542.921448	282.233582	87.658905	-551.075928	-136.607361	104.666229	-500.549988	331.372650	1431.128418	-414.728149	-76.980453	1453.633423	-401.222473	129.789001	1454.382690	-408.054352	186.543564	1739.547974	-537.649719	428.913452	1156.746582	-447.929626	-211.500595	1201.034302	-433.866608	377.580200	856.153992	-343.870270	-148.741470	893.757263	-434.618744	100.965797	1052.957764	543.520813	15.239421	898.929749	535.826172	212.808319
-463.411926	231.103683	955.170959	-450.546143	-31.847267	955.827942	-534.460449	246.156616	572.670166	-479.052124	-92.019691	579.242004	-542.938049	282.238373	87.678284	-551.083313	-136.609589	104.666862	-500.545319	331.377930	1431.090088	-414.741180	-76.975723	1453.611328	-401.224213	129.784485	1454.373779	-408.070557	186.581406	1739.539917	-537.650269	428.909515	1156.737549	-447.929901	-211.500793	1201.031006	-433.835846	377.587799	856.148438	-343.871277	-148.802261	893.750061	-434.601288	100.966591	1052.954346	543.536499	15.232677	898.928894	535.849304	212.803497
-463.404114	231.088287	955.167053	-450.555511	-31.862160	955.836304	-534.452820	246.164154	572.672729	-479.041077	-92.011009	579.241821	-542.918335	282.249664	87.705452	-551.006287	-136.595261	104.667137	-500.651459	331.309601	1430.945679	-414.752777	-76.971107	1453.608032	-401.230286	129.790802	1454.348633	-408.065399	186.615906	1739.534424	-537.670593	428.935181	1156.677612	-447.949646	-211.513062	1201.001953	-433.840149	377.608551	856.111206	-343.889954	-148.829361	893.736023	-434.601654	100.954567	1052.956421	543.554260	15.224234	898.947266	535.842590	212.785370
-463.410553	231.102463	955.172546	-450.607910	-31.809832	955.806885	-534.467346	246.187546	572.665894	-479.027557	-92.033821	579.250549	-542.924622	282.249664	87.689949	-551.060669	-136.609604	104.675606	-500.535309	331.419891	1431.067749	-414.766815	-76.970291	1453.596924	-401.234467	129.806000	1454.330200	-408.065186	186.645355	1739.527588	-537.646301	428.882050	1156.655640	-447.982300	-211.482346	1201.005737	-433.810486	377.616974	856.070435	-343.908173	-148.854370	893.724609	-434.620636	100.971657	1052.942261	543.555420	15.228319	898.937073	535.863098	212.779495
-463.403717	231.061050	955.139526	-450.553253	-31.851496	955.825073	-534.441650	246.188019	572.660339	-479.005920	-92.010628	579.261292	-542.924927	282.239014	87.689682	-551.001282	-136.592316	104.671776	-500.651581	331.316223	1430.885498	-414.780060	-76.963699	1453.585205	-401.235077	129.814926	1454.315186	-408.078979	186.674011	1739.512207	-537.649841	428.917236	1156.625488	-448.014069	-211.480621	1200.983276	-433.801178	377.625641	856.044250	-343.931305	-148.867523	893.690491	-434.595215	100.952927	1052.935791	543.542664	15.205259	898.930908	535.865051	212.777283
-463.380646	231.086731	955.126282	-450.546997	-31.855249	955.828857	-534.422913	246.176865	572.661804	-479.031982	-91.998848	579.240417	-542.911682	282.241882	87.662392	-551.013306	-136.579773	104.668594	-500.644714	331.328400	1430.849976	-414.828003	-76.951645	1453.553467	-401.235260	129.814560	1454.303101	-408.063934	186.722351	1739.516113	-537.660034	428.891327	1156.608276	-448.036774	-211.493896	1200.966309	-433.794739	377.642883	856.010193	-343.954712	-148.892136	893.685486	-434.577179	100.968788	1052.930176	543.587891	15.223713	898.943909	535.873962	212.787338
-463.386810	231.088379	955.133240	-450.556122	-31.853369	955.834656	-534.424133	246.177673	572.661194	-479.007935	-91.964439	579.259583	-542.894836	282.248047	87.694061	-551.031555	-136.595581	104.690247	-500.631042	331.328064	1430.861572	-414.804108	-76.945030	1453.549316	-401.243500	129.805054	1454.281982	-408.068542	186.755859	1739.502808	-537.642151	428.902161	1156.563599	-448.053162	-211.471909	1200.954468	-433.783936	377.630219	855.991272	-343.979614	-148.877930	893.665222	-434.576843	100.970261	1052.934692	543.601318	15.173335	898.940918	535.901917	212.766937
-463.366028	231.087601	955.117493	-450.525848	-31.864208	955.816833	-534.395996	246.133316	572.645142	-479.008636	-91.938225	579.257446	-542.863220	282.228973	87.683929	-551.020935	-136.576050	104.683891	-500.641296	331.320618	1430.829224	-415.099182	-76.849434	1453.274780	-401.252228	129.826309	1454.253296	-408.076965	186.791595	1739.500610	-537.644714	428.907928	1156.563110	-448.108551	-211.480209	1200.912109	-433.791779	377.617584	855.956543	-344.008820	-148.873199	893.641113	-434.558685	100.964088	1052.919678	543.617615	15.172465	898.960571	535.900940	212.764191
-463.341614	231.131531	955.119812	-450.509308	-31.861980	955.819946	-534.423340	246.163330	572.659668	-479.024109	-91.942520	579.270508	-542.925354	282.243652	87.694084	-551.014648	-136.548599	104.653038	-500.533600	331.438354	1430.947754	-414.834229	-76.920952	1453.520508	-401.255005	129.824905	1454.260132	-408.077728	186.822220	1739.497803	-537.648987	428.874481	1156.550781	-448.135590	-211.418152	1200.931396	-433.787689	377.630219	855.934570	-344.045044	-148.838501	893.643860	-434.537659	100.986588	1052.922241	543.617493	15.164241	898.950867	535.910400	212.754028
-463.316254	231.150986	955.123535	-450.521118	-31.842056	955.826477	-534.421997	246.174881	572.665588	-479.019684	-91.950279	579.262939	-542.941223	282.248474	87.713776	-551.024231	-136.565582	104.659607	-500.659302	331.349091	1430.793457	-414.862915	-76.926620	1453.506592	-401.266724	129.827286	1454.253540	-408.084045	186.844818	1739.490112	-537.677307	428.883972	1156.529907	-448.183624	-211.399399	1200.926270	-433.787231	377.619354	855.924011	-344.087219	-148.808456	893.639709	-434.537415	101.003830	1052.928955	543.632446	15.169127	898.953796	535.933838	212.744308
-463.319000	231.155563	955.123047	-450.535095	-31.836807	955.823547	-534.429871	246.185059	572.659180	-479.021667	-91.978218	579.261780	-542.935913	282.247467	87.714577	-551.004700	-136.568329	104.672882	-500.671692	331.367432	1430.767700	-415.162170	-76.808235	1453.239868	-401.268707	129.830139	1454.238281	-408.032837	186.971573	1739.547729	-537.681274	428.878265	1156.506592	-448.240601	-211.428238	1200.874512	-433.802399	377.634521	855.900757	-344.140747	-148.777985	893.601685	-434.545898	101.006882	1052.927246	543.642517	15.152029	898.961487	535.934082	212.743790
-463.342316	231.180710	955.118774	-450.583954	-31.818779	955.794617	-534.441284	246.216583	572.674255	-479.008606	-91.988861	579.261047	-542.948975	282.248291	87.699562	-551.030640	-136.603012	104.675575	-500.682709	331.365753	1430.739258	-415.177429	-76.800545	1453.205688	-401.292358	129.837250	1454.202637	-408.035950	187.006821	1739.545654	-537.698975	428.900757	1156.469238	-448.289825	-211.423553	1200.867432	-433.821930	377.599731	855.874329	-344.199249	-148.758377	893.586914	-434.565582	101.017906	1052.906982	543.637756	15.110507	898.958313	535.946533	212.749634
-463.322083	231.166733	955.101990	-450.546295	-31.836498	955.782715	-534.431458	246.246338	572.678711	-478.997284	-91.976387	579.272339	-542.935974	282.245392	87.701515	-551.090149	-136.617477	104.693115	-500.662445	331.394073	1430.721313	-414.924408	-76.885727	1453.451904	-401.296783	129.869263	1454.193481	-408.132019	186.912903	1739.487549	-537.697144	428.865601	1156.450562	-448.304535	-211.331055	1200.872437	-433.825623	377.596313	855.845520	-344.241486	-148.688843	893.567932	-434.533478	101.005508	1052.891846	543.701477	15.127396	898.939087	536.004639	212.720795
-463.323669	231.165146	955.104126	-450.545197	-31.839643	955.786377	-534.431824	246.247375	572.678467	-479.010315	-91.998245	579.273132	-542.923096	282.242950	87.701355	-551.099731	-136.620667	104.696442	-500.681549	331.415009	1430.682495	-414.954712	-76.875931	1453.416016	-401.292450	129.861771	1454.192261	-408.149200	186.936035	1739.489136	-537.715454	428.863983	1156.415894	-448.369934	-211.290497	1200.829834	-433.837158	377.548370	855.813538	-344.271851	-148.643173	893.542908	-434.531372	101.004036	1052.894287	543.760315	15.131718	898.955688	536.024231	212.732300
-463.331482	231.169678	955.108459	-450.570221	-31.831703	955.790100	-534.447815	246.235992	572.681274	-479.009399	-91.990799	579.273926	-542.945740	282.247467	87.700867	-551.074280	-136.586700	104.726532	-500.677277	331.424500	1430.669556	-414.969360	-76.869720	1453.402222	-401.308167	129.868805	1454.163208	-408.111694	187.039505	1739.530151	-537.723572	428.859558	1156.412231	-448.402161	-211.243835	1200.789185	-433.838776	377.525757	855.795471	-344.314850	-148.581909	893.522644	-434.542175	101.008865	1052.896973	543.738159	15.108410	898.955811	536.031982	212.715118
-463.325317	231.165863	955.105164	-450.548492	-31.837927	955.786743	-534.427795	246.254791	572.699036	-479.021881	-91.989067	579.285339	-542.918457	282.252289	87.702087	-551.047913	-136.575958	104.721672	-500.681976	331.437225	1430.636475	-414.973358	-76.856552	1453.384521	-401.333282	129.889420	1454.138916	-408.187653	186.970612	1739.493408	-537.741821	428.863861	1156.363159	-448.429901	-211.187180	1200.790405	-433.885010	377.499054	855.752991	-344.378601	-148.537231	893.485352	-434.532532	101.004921	1052.894653	543.807251	15.131937	898.969421	536.037964	212.726929
-463.310760	231.210587	955.116516	-450.561401	-31.823259	955.786865	-534.442078	246.244308	572.682800	-479.032654	-92.004440	579.285034	-542.931213	282.255035	87.701317	-551.097412	-136.587677	104.734558	-500.571075	331.556427	1430.739868	-414.981567	-76.856300	1453.363281	-401.332550	129.890503	1454.137329	-408.183624	187.029419	1739.520020	-537.760010	428.825012	1156.337036	-448.469513	-211.159058	1200.764404	-433.917236	377.481567	855.716431	-344.430847	-148.464203	893.448669	-434.533783	101.027878	1052.901001	543.807678	15.098193	898.972107	536.069153	212.730469
-463.295288	231.209656	955.108459	-450.541229	-31.828430	955.784912	-534.444946	246.237900	572.696899	-479.019592	-91.985649	579.284607	-542.914490	282.248444	87.693733	-551.079651	-136.583160	104.718460	-500.575592	331.567902	1430.697754	-415.002899	-76.842041	1453.359131	-401.349243	129.912445	1454.114502	-408.235321	187.016357	1739.511475	-537.777771	428.806580	1156.311279	-448.516602	-211.140182	1200.725952	-433.962158	377.425629	855.671021	-344.490326	-148.370712	893.424805	-434.516998	101.027412	1052.896118	543.826233	15.069000	898.983643	536.092346	212.718430
-463.314209	231.191864	955.072083	-450.542877	-31.845711	955.780640	-534.450623	246.243759	572.694580	-479.047821	-91.970856	579.295593	-542.902527	282.245911	87.693542	-551.090332	-136.584366	104.729965	-500.588135	331.581848	1430.669067	-415.318665	-76.717949	1453.054077	-401.367706	129.929062	1454.099976	-408.270264	187.032043	1739.507935	-537.811218	428.793488	1156.280151	-448.574799	-211.118027	1200.665039	-433.997894	377.394073	855.627136	-344.566315	-148.326752	893.386292	-434.527252	101.023224	1052.875610	543.851318	15.064597	898.957336	536.104614	212.734924
-463.293488	231.202637	955.080200	-450.512939	-31.827330	955.772339	-534.443726	246.245590	572.684753	-479.021210	-91.961479	579.299805	-542.924622	282.253571	87.701073	-551.112366	-136.596008	104.722450	-500.591248	331.602325	1430.651245	-415.064697	-76.822678	1453.304932	-401.396881	129.943924	1454.085938	-408.240448	187.134155	1739.546387	-537.825134	428.784882	1156.238037	-448.604675	-211.034485	1200.665283	-434.045868	377.367828	855.594055	-344.606812	-148.217773	893.347351	-434.506409	101.032356	1052.876587	543.909302	15.089215	898.960022	536.148254	212.722000
-463.322693	231.199600	955.076111	-450.555847	-31.778805	955.763977	-534.449768	246.212814	572.672729	-479.031494	-91.951782	579.295288	-542.899231	282.231354	87.688972	-551.083008	-136.577301	104.709915	-500.619598	331.595551	1430.614014	-415.109314	-76.823448	1453.285278	-401.399536	129.952499	1454.082153	-408.239441	187.200806	1739.572266	-537.868042	428.730835	1156.211182	-448.665009	-210.958801	1200.626221	-434.117584	377.332336	855.558044	-344.699768	-148.143951	893.304993	-434.537994	101.052795	1052.869385	543.929932	15.058662	898.969849	536.162842	212.704758
-463.320404	231.208817	955.066162	-450.580902	-31.765669	955.771851	-534.447815	246.235550	572.690918	-479.004486	-91.922333	579.279236	-542.890381	282.213654	87.710503	-551.093445	-136.586273	104.727570	-500.627380	331.596466	1430.592651	-415.126434	-76.835472	1453.272095	-401.427765	129.971237	1454.083252	-408.340088	187.106598	1739.512939	-537.892273	428.709106	1156.171387	-448.707520	-210.897583	1200.576172	-434.160583	377.266174	855.528625	-344.759918	-148.015869	893.276978	-434.548187	101.068336	1052.868042	543.937866	15.056339	898.975769	536.181580	212.690277
-463.329071	231.224640	955.071228	-450.581024	-31.766575	955.772217	-534.438904	246.232040	572.686707	-479.041260	-91.949432	579.300659	-542.930481	282.217255	87.713341	-551.121704	-136.598679	104.722778	-500.633972	331.622711	1430.558716	-415.153870	-76.816673	1453.269409	-401.443970	129.977249	1454.057373	-408.266846	187.259735	1739.587402	-537.914734	428.688812	1156.147949	-448.749023	-210.855072	1200.553711	-434.213654	377.195099	855.487000	-344.822144	-147.931824	893.238647	-434.553650	101.074631	1052.870972	544.009521	15.085838	898.990601	536.206238	212.711929
-463.337433	231.235382	955.062988	-450.602234	-31.763702	955.773010	-534.443359	246.272720	572.680847	-479.055664	-91.955994	579.306030	-542.924927	282.222229	87.703865	-551.132263	-136.602402	104.724464	-500.648621	331.626587	1430.532959	-415.188019	-76.807053	1453.230469	-401.456482	129.972748	1454.021973	-408.372131	187.164490	1739.525879	-537.967285	428.653473	1156.113525	-448.805695	-210.786301	1200.520386	-434.286499	377.170746	855.432007	-344.903442	-147.793411	893.185608	-434.565674	101.083801	1052.866699	543.997681	15.075150	898.980408	536.211426	212.719589
-463.339233	231.227264	955.069824	-450.588959	-31.787947	955.767944	-534.412720	246.290253	572.676331	-479.103149	-91.958160	579.286377	-542.912659	282.244781	87.703545	-551.120300	-136.600739	104.741364	-500.668518	331.599274	1430.486694	-415.210785	-76.819626	1453.216675	-401.479889	130.002380	1453.989868	-408.398132	187.167084	1739.506592	-537.994202	428.648651	1156.073608	-448.886780	-210.709259	1200.456177	-434.322021	377.083740	855.401672	-344.954620	-147.678665	893.151184	-434.565063	101.064148	1052.868774	544.045837	15.015828	898.969421	536.271851	212.715942
-463.342102	231.228607	955.071289	-450.609100	-31.777908	955.778564	-534.678833	246.610794	572.753906	-479.129608	-91.975960	579.301819	-543.096069	282.267334	87.713898	-551.172729	-136.617325	104.731827	-500.697083	331.610107	1430.449341	-415.259705	-76.806923	1453.182373	-401.487793	130.008347	1453.976685	-408.427185	187.186050	1739.504517	-538.034851	428.620728	1156.032715	-448.953888	-210.655716	1200.422974	-434.389954	377.033051	855.352234	-345.028809	-147.524597	893.119690	-434.577057	101.071785	1052.874878	544.082825	15.044621	898.965271	536.293823	212.716324
-463.321930	231.277435	955.075928	-450.613922	-31.700777	955.756836	-534.707764	246.644135	572.769531	-479.088348	-91.924599	579.275146	-543.149292	282.292267	87.731316	-551.142151	-136.604218	104.734200	-500.699280	331.629333	1430.405640	-415.284119	-76.788704	1453.173828	-401.497437	130.019501	1453.964600	-408.433868	187.210709	1739.510620	-538.068481	428.581390	1155.990479	-449.055603	-210.537476	1200.349609	-434.455597	376.971802	855.330505	-345.112274	-147.383041	893.082886	-434.576172	101.122704	1052.868042	544.141357	15.038046	898.979919	536.324890	212.693527
-463.310913	231.287872	955.062012	-450.620758	-31.713646	955.758362	-534.692932	246.665100	572.756897	-479.133026	-91.954300	579.297913	-543.146912	282.277222	87.720032	-551.171326	-136.612747	104.703789	-500.697784	331.641266	1430.414551	-415.307312	-76.806671	1453.149536	-401.510071	130.036148	1453.934937	-408.399536	187.317322	1739.560059	-538.117065	428.526733	1155.953613	-449.142303	-210.495972	1200.313843	-434.501007	376.907928	855.289551	-345.187775	-147.265427	893.055115	-434.579224	101.125328	1052.862915	544.131470	15.016301	898.976135	536.354553	212.675873
-463.328949	231.292084	955.063904	-450.620453	-31.719471	955.757629	-534.685242	246.661575	572.755981	-479.123840	-91.939209	579.315308	-543.157898	282.278778	87.719620	-551.192017	-136.609055	104.735855	-500.703461	331.640778	1430.392944	-415.360443	-76.819679	1453.096313	-401.546265	130.038284	1453.924438	-408.476959	187.232498	1739.526123	-538.146973	428.513885	1155.930542	-449.239471	-210.397110	1200.240234	-434.567291	376.816101	855.265320	-345.260071	-147.094055	893.020691	-434.590546	101.124924	1052.864136	544.168335	15.006714	898.997864	536.373840	212.691360
-463.370575	231.303802	955.045898	-450.666595	-31.710321	955.723022	-534.672302	246.683075	572.742554	-479.183075	-91.949715	579.323608	-543.159729	282.269684	87.720955	-551.130432	-136.588623	104.672783	-500.727478	331.670776	1430.356812	-415.375610	-76.787430	1453.082520	-401.542755	130.046936	1453.928711	-408.492950	187.250671	1739.528076	-538.199707	428.471313	1155.891968	-449.315277	-210.337097	1200.193359	-434.628296	376.775696	855.236694	-345.320709	-146.954926	892.999084	-434.624176	101.129295	1052.835571	544.233093	15.029376	899.002319	536.444946	212.667450
-463.350739	231.359940	955.056702	-450.664551	-31.698214	955.720886	-534.689148	246.754959	572.756897	-479.227448	-91.959122	579.300232	-543.193542	282.295685	87.716156	-551.124756	-136.578445	104.661415	-500.735809	331.682556	1430.359741	-415.418854	-76.785004	1453.023560	-401.562622	130.053116	1453.866455	-408.452728	187.332092	1739.561401	-538.243835	428.438354	1155.862793	-449.390564	-210.262756	1200.138916	-434.712585	376.706482	855.207581	-345.400238	-146.814407	892.987732	-434.615204	101.156815	1052.840454	544.220215	14.960190	898.990906	536.470642	212.640656
-463.368347	231.338196	955.035339	-450.659088	-31.696165	955.714233	-534.694824	246.733292	572.753662	-479.214447	-91.879318	579.318970	-543.175781	282.305847	87.704521	-551.104919	-136.567047	104.643265	-500.719482	331.696045	1430.330078	-415.435699	-76.782272	1453.012085	-401.560974	130.050598	1453.863159	-408.473114	187.333725	1739.565674	-538.276367	428.421417	1155.851074	-449.447693	-210.176361	1200.099731	-434.771637	376.660217	855.175110	-345.458313	-146.670441	892.959656	-434.616119	101.154739	1052.825073	544.254150	14.973700	898.972717	536.516968	212.667587
-463.405518	231.364456	955.043884	-450.688263	-31.650099	955.707703	-534.698303	246.720566	572.746887	-479.247192	-91.899025	579.323120	-543.164795	282.303925	87.702995	-551.111328	-136.569351	104.645065	-500.739166	331.679443	1430.300537	-415.444397	-76.789398	1453.003906	-401.587830	130.068893	1453.821533	-408.470703	187.345627	1739.569214	-538.314819	428.395905	1155.819214	-449.501221	-210.134399	1200.081177	-434.831787	376.587250	855.155518	-345.550049	-146.524384	892.933594	-434.647949	101.186157	1052.825928	544.323914	14.970653	899.007813	536.563110	212.640808
-463.431000	231.388092	955.052429	-450.771118	-31.628565	955.696960	-534.734985	246.717575	572.754395	-479.272949	-91.868431	579.330017	-543.166931	282.290955	87.711258	-551.111450	-136.562637	104.665947	-500.738831	331.713531	1430.292358	-415.469269	-76.755508	1452.975464	-401.597687	130.082214	1453.825928	-408.533386	187.260818	1739.537354	-538.363037	428.375732	1155.812256	-449.578125	-210.071106	1200.055420	-434.908295	376.499237	855.152588	-345.650604	-146.424637	892.894470	-434.687317	101.197403	1052.821533	544.370911	14.938487	899.003052	536.621460	212.629944
-463.416046	231.369919	955.049805	-450.730652	-31.648996	955.726501	-534.744385	246.670425	572.751343	-479.331421	-91.838997	579.337952	-543.158569	282.289337	87.706856	-551.156616	-136.590820	104.650566	-500.741272	331.701904	1430.310669	-415.509613	-76.768967	1452.963867	-401.616058	130.093750	1453.797485	-408.526123	187.258392	1739.539795	-538.413025	428.323669	1155.773682	-449.559662	-210.132233	1200.074585	-434.963959	376.433319	855.138428	-345.748810	-146.274673	892.879822	-434.670685	101.191673	1052.837402	544.407227	14.952019	898.994141	536.674683	212.628250
-463.434601	231.390503	955.041077	-450.727234	-31.660604	955.727539	-534.788696	246.701523	572.761780	-479.383331	-91.827599	579.352173	-543.160278	282.289673	87.708824	-551.143982	-136.577576	104.666283	-500.775574	331.716888	1430.263550	-415.542633	-76.760277	1452.940186	-401.626801	130.102524	1453.779419	-408.535583	187.261169	1739.553955	-538.448425	428.326996	1155.744629	-449.598969	-210.105789	1200.030151	-435.050995	376.381683	855.101318	-345.853241	-146.173782	892.831421	-434.679840	101.201393	1052.833862	544.471680	14.979291	898.991516	536.696838	212.639984
-463.470551	231.397110	955.041992	-450.772247	-31.675827	955.742493	-534.802917	246.670242	572.749146	-479.390930	-91.825798	579.386169	-543.153992	282.291840	87.712189	-551.164612	-136.576065	104.643784	-500.796143	331.732300	1430.254272	-415.533691	-76.764999	1452.941040	-401.650696	130.110703	1453.772461	-408.541199	187.245255	1739.543945	-538.478760	428.287231	1155.729004	-449.719849	-209.925278	1199.960815	-435.109650	376.304749	855.070190	-345.944458	-146.030945	892.800415	-434.709290	101.201912	1052.839111	544.414490	15.056428	898.998291	536.544617	213.139282
-463.483704	231.409332	955.035278	-450.812103	-31.664097	955.751099	-534.846924	246.675034	572.774048	-479.498749	-91.848167	579.397888	-543.176514	282.291840	87.706734	-551.215576	-136.586029	104.671257	-500.827454	331.763092	1430.223267	-415.563110	-76.733284	1452.913696	-401.671051	130.141891	1453.773193	-408.553253	187.242081	1739.553711	-538.530212	428.292145	1155.687378	-449.674774	-210.014404	1199.961670	-435.179596	376.252930	855.048889	-346.040009	-145.931442	892.751770	-434.732178	101.217468	1052.839233	544.710632	15.365055	899.087646	536.630554	213.187943
-463.510681	231.427994	955.039246	-450.838928	-31.696104	955.731995	-534.919189	246.703918	572.785522	-479.546295	-91.842552	579.396545	-543.204224	282.310516	87.699707	-551.280823	-136.618164	104.653381	-500.870972	331.739838	1430.215332	-415.573944	-76.724205	1452.901489	-401.700745	130.155289	1453.750977	-408.550140	187.251022	1739.570923	-538.555603	428.275085	1155.678467	-449.788574	-209.814758	1199.897827	-435.248535	376.225403	855.029358	-346.136749	-145.849365	892.708374	-434.743103	101.202782	1052.828003	544.213745	14.890976	899.051697	536.551941	212.998566
-463.550201	231.415527	955.044861	-450.867371	-31.698277	955.735107	-534.916870	246.674088	572.764526	-479.639984	-91.885002	579.396790	-543.198853	282.309875	87.696892	-551.239197	-136.618637	104.643829	-500.896698	331.764771	1430.199585	-415.580048	-76.704536	1452.894897	-401.730347	130.152939	1453.759766	-408.547058	187.261490	1739.592285	-538.603149	428.247314	1155.650146	-449.828705	-209.774643	1199.871582	-435.321808	376.182922	855.003845	-346.234894	-145.736694	892.664124	-434.771545	101.195793	1052.831177	544.525208	14.998479	898.983154	536.688477	213.076233
-463.567963	231.432770	955.053833	-450.903900	-31.701891	955.755432	-534.922363	246.657318	572.761780	-479.623444	-91.833054	579.429749	-543.209595	282.288269	87.704659	-551.236572	-136.632019	104.644402	-500.916077	331.759369	1430.190796	-415.595490	-76.688652	1452.859131	-401.766541	130.165695	1453.729858	-408.555908	187.270355	1739.603027	-538.659851	428.227875	1155.642578	-449.883209	-209.704407	1199.845093	-435.389526	376.101166	854.988708	-346.310730	-145.659042	892.659485	-434.798096	101.205124	1052.845581	544.628662	15.051969	899.002441	536.742615	213.108383
-463.600464	231.424774	955.045837	-450.911560	-31.712639	955.756348	-534.946289	246.685562	572.760315	-479.677429	-91.837227	579.421814	-543.211914	282.288177	87.706749	-551.274536	-136.641647	104.641800	-500.942200	331.777740	1430.181519	-415.609619	-76.696335	1452.839844	-401.803497	130.197968	1453.720947	-408.554871	187.269714	1739.610718	-538.712646	428.165497	1155.617432	-449.923248	-209.656906	1199.810913	-435.442139	376.053223	854.972290	-346.387970	-145.571045	892.602539	-434.815521	101.201271	1052.841431	544.666199	15.031726	899.000610	536.784363	213.088104
-463.612854	231.420029	955.057861	-450.926147	-31.708153	955.757080	-534.970154	246.660812	572.762146	-479.687653	-91.811203	579.441284	-543.218201	282.326965	87.693832	-551.227112	-136.647797	104.637779	-500.989258	331.806061	1430.157104	-415.618073	-76.652473	1452.815430	-401.821075	130.201630	1453.729736	-408.573853	187.278015	1739.609253	-538.775330	428.161560	1155.607422	-449.953033	-209.600983	1199.796143	-435.519592	376.039703	854.946594	-346.454620	-145.493042	892.580811	-434.827454	101.196922	1052.847534	544.747314	15.035903	899.020020	536.841797	213.116669
-463.636932	231.445221	955.052307	-450.920441	-31.719950	955.760254	-534.972290	246.632507	572.762756	-479.722748	-91.788246	579.448547	-543.184143	282.324005	87.682831	-551.271790	-136.655670	104.632332	-500.994965	331.810089	1430.149048	-415.624237	-76.639725	1452.809082	-401.856140	130.230728	1453.709595	-408.583496	187.280243	1739.611206	-538.830811	428.120605	1155.591553	-450.011414	-209.535751	1199.731934	-435.584259	375.981628	854.923096	-346.500916	-145.435547	892.539429	-434.833710	101.209343	1052.845581	544.791443	14.997375	899.017700	536.894958	213.096390
-463.697449	231.413696	955.034485	-450.975677	-31.744984	955.768677	-534.986450	246.643829	572.741394	-479.762909	-91.807877	579.465576	-543.189758	282.343201	87.665047	-551.248169	-136.630676	104.629311	-501.042023	331.815735	1430.135742	-415.650269	-76.656578	1452.775635	-401.898102	130.242950	1453.679199	-408.592010	187.285446	1739.617310	-538.911926	428.083069	1155.528198	-450.056976	-209.486450	1199.703369	-435.653839	375.943604	854.888977	-346.584808	-145.387604	892.515076	-434.884857	101.191566	1052.839111	544.876099	15.010004	899.028198	536.970825	213.071014
-463.686127	231.462494	955.042542	-451.016266	-31.672535	955.766907	-535.000916	246.622543	572.749512	-479.828491	-91.836884	579.457825	-543.204224	282.341797	87.657219	-551.287354	-136.643478	104.616798	-501.060089	331.837433	1430.107422	-415.670074	-76.617386	1452.746094	-401.930084	130.253006	1453.676880	-408.601318	187.317200	1739.638916	-538.981262	428.055634	1155.511353	-450.096100	-209.441055	1199.679321	-435.690948	375.911469	854.860657	-346.641632	-145.335663	892.472839	-434.904419	101.244019	1052.843506	544.890381	15.015873	899.009338	537.004395	213.076355
-463.708282	231.452393	955.038147	-451.042847	-31.664415	955.775085	-535.039429	246.636551	572.753357	-479.826050	-91.814423	579.462524	-543.203491	282.330963	87.657707	-551.225281	-136.615707	104.601685	-501.134094	331.845673	1430.071655	-415.715454	-76.627007	1452.735596	-401.956818	130.290268	1453.641479	-408.618011	187.312592	1739.625977	-539.061035	428.011627	1155.474121	-450.152557	-209.402115	1199.652100	-435.767120	375.894775	854.823486	-346.676758	-145.296188	892.436096	-434.929230	101.247368	1052.845459	544.970215	15.037594	899.021179	537.071838	213.082214
-463.725403	231.462372	955.035583	-451.065369	-31.662279	955.776245	-535.093750	246.652771	572.759338	-479.880768	-91.803856	579.463135	-543.249512	282.324005	87.663284	-551.240845	-136.621384	104.602097	-501.158844	331.871643	1430.041504	-415.710175	-76.589233	1452.706177	-401.997772	130.292221	1453.631958	-408.632813	187.318085	1739.625122	-539.125366	427.994904	1155.448853	-450.194946	-209.356171	1199.617065	-435.840149	375.871338	854.770691	-346.709534	-145.242462	892.411804	-434.946625	101.254440	1052.844238	545.013550	15.021784	899.000793	537.107117	213.076813
-463.736542	231.478668	955.042175	-451.077911	-31.677494	955.784668	-535.104736	246.610077	572.769836	-479.880157	-91.797501	579.445618	-543.243347	282.342102	87.662239	-551.276917	-136.644745	104.617165	-501.198151	331.885773	1430.019653	-415.723206	-76.567940	1452.693237	-402.043793	130.304459	1453.605591	-408.638062	187.338745	1739.620728	-539.208496	427.954559	1155.401367	-450.237244	-209.357407	1199.589844	-435.891113	375.829407	854.745056	-346.747070	-145.215988	892.384033	-434.959167	101.255333	1052.851807	545.039978	15.021024	898.990173	537.159607	213.084564
-463.729736	231.469818	955.026489	-451.077148	-31.681400	955.783142	-535.137756	246.615387	572.764099	-479.849731	-91.761139	579.458069	-543.234985	282.322601	87.658295	-551.222168	-136.626373	104.595810	-501.226044	331.875702	1429.959839	-415.760468	-76.585854	1452.695068	-402.063110	130.311127	1453.587280	-408.654480	187.340073	1739.622803	-539.265015	427.924408	1155.351440	-450.241058	-209.307175	1199.591553	-435.956726	375.820282	854.704224	-346.761566	-145.184753	892.373169	-434.954803	101.253746	1052.843018	545.129211	15.053195	899.015259	537.199341	213.113022
-463.746002	231.437637	955.007568	-451.105713	-31.680187	955.794739	-535.159363	246.632736	572.756653	-479.852722	-91.759834	579.461365	-543.253357	282.327972	87.667023	-551.227783	-136.635849	104.604446	-501.272003	331.879150	1429.935547	-415.775513	-76.574318	1452.684082	-402.110016	130.332870	1453.557373	-408.667236	187.359161	1739.613525	-539.325745	427.913086	1155.316895	-450.271637	-209.300797	1199.579712	-436.027161	375.775818	854.656311	-346.784180	-145.149643	892.377441	-434.971405	101.248947	1052.837891	545.173401	15.049930	899.018188	537.277100	213.096924
-463.744476	231.431442	955.017944	-451.133423	-31.662712	955.789795	-535.174988	246.575668	572.758301	-479.867584	-91.774155	579.465271	-543.255066	282.330505	87.680046	-551.261108	-136.636520	104.625046	-501.299622	331.906616	1429.923950	-415.821045	-76.540268	1452.690308	-402.154541	130.350357	1453.552856	-408.684601	187.379074	1739.624023	-539.405579	427.901581	1155.306152	-450.213837	-209.414810	1199.647705	-436.118774	375.781830	854.640808	-346.793976	-145.144516	892.392456	-434.989319	101.246330	1052.841797	545.235291	15.046753	899.016968	537.340454	213.114258
-463.750305	231.434341	955.013428	-451.139008	-31.720037	955.810974	-535.177979	246.578812	572.749695	-479.874268	-91.814270	579.448364	-543.247498	282.328430	87.661613	-551.263733	-136.644028	104.635628	-501.343933	331.930023	1429.884155	-415.844452	-76.516792	1452.674072	-402.197235	130.358902	1453.548462	-408.704712	187.394135	1739.616699	-539.464661	427.886566	1155.271973	-450.321899	-209.267731	1199.593262	-436.199341	375.794098	854.602661	-346.799194	-145.120102	892.392395	-435.001953	101.227982	1052.851685	545.316772	15.061188	899.027710	537.411316	213.133591
-463.735016	231.428009	955.013733	-451.124298	-31.718571	955.803345	-535.141357	246.495743	572.761902	-479.836334	-91.822556	579.464722	-543.189941	282.316315	87.653709	-551.214233	-136.618942	104.622711	-501.394043	331.895416	1429.861206	-415.871552	-76.536552	1452.676514	-402.220764	130.366333	1453.524292	-408.715515	187.416519	1739.614258	-539.526550	427.861664	1155.250610	-450.236908	-209.429550	1199.653442	-436.243561	375.757782	854.569458	-346.815369	-145.111420	892.410645	-434.999878	101.222008	1052.850952	545.376465	15.089795	899.043213	537.426392	213.139862
-463.751099	231.405197	954.988647	-451.127167	-31.729885	955.799561	-535.170471	246.475769	572.760498	-479.820892	-91.796036	579.480103	-543.193237	282.317169	87.651779	-551.231812	-136.619583	104.620064	-501.418945	331.907654	1429.819946	-415.935455	-76.527435	1452.670532	-402.273956	130.359085	1453.499756	-408.738098	187.435562	1739.605103	-539.592834	427.856140	1155.201050	-450.266449	-209.413620	1199.672485	-436.324280	375.761230	854.526245	-346.820129	-145.131485	892.435547	-435.009094	101.214050	1052.836426	545.430420	15.104752	899.041016	537.503540	213.151871
-463.769745	231.423676	954.991516	-451.172821	-31.708147	955.769226	-535.188171	246.491348	572.750183	-479.822968	-91.819656	579.431396	-543.216370	282.321747	87.653473	-551.258362	-136.632980	104.605049	-501.459503	331.913696	1429.765137	-415.952942	-76.499237	1452.675293	-402.300140	130.360809	1453.498413	-408.759766	187.448441	1739.597900	-539.655457	427.836517	1155.171387	-450.273132	-209.416458	1199.692017	-436.406982	375.762512	854.491516	-346.806305	-145.131393	892.430908	-435.028351	101.220146	1052.819824	545.494629	15.129143	899.049561	537.557617	213.196503
-463.762695	231.423752	954.986694	-451.150055	-31.716789	955.753235	-535.230530	246.537903	572.760803	-479.804810	-91.795662	579.467834	-543.223511	282.323792	87.656174	-551.187012	-136.607346	104.591156	-501.491241	331.914246	1429.739502	-416.000702	-76.515831	1452.677246	-402.329834	130.379211	1453.464966	-408.825989	187.379425	1739.537842	-539.719727	427.837036	1155.135254	-450.397186	-209.263016	1199.605591	-436.499023	375.776398	854.445129	-346.801056	-145.135681	892.423889	-435.017242	101.212868	1052.810425	545.908569	15.544843	899.085815	537.703125	213.284241
-463.788208	231.422562	954.982239	-451.147644	-31.726906	955.750671	-535.222107	246.502228	572.759277	-479.813446	-91.806076	579.434387	-543.194153	282.318115	87.652344	-551.218262	-136.622635	104.617073	-501.512726	331.923370	1429.713257	-416.034119	-76.480385	1452.670898	-402.370209	130.366241	1453.460815	-408.849365	187.399368	1739.536987	-539.778992	427.834137	1155.101318	-450.447540	-209.286118	1199.615967	-436.604553	375.746063	854.393494	-346.782715	-145.172745	892.447571	-435.033356	101.210037	1052.807861	545.990601	15.567009	899.096130	537.786194	213.308701
-463.791473	231.430405	954.970093	-451.166595	-31.719118	955.756897	-535.244873	246.529541	572.786133	-479.815643	-91.808731	579.429993	-543.217529	282.337769	87.668983	-551.266479	-136.642059	104.639099	-501.552979	331.924957	1429.691406	-416.055298	-76.492905	1452.679565	-402.392212	130.377823	1453.454956	-408.864563	187.414749	1739.533203	-539.831543	427.809723	1155.042847	-450.476685	-209.267792	1199.623047	-436.675049	375.731598	854.355652	-346.772430	-145.181534	892.471924	-435.048126	101.223152	1052.805664	546.047729	15.558638	899.116333	537.838867	213.331253
-463.761841	231.442245	954.990967	-451.144470	-31.676165	955.782043	-535.340942	246.586258	572.788818	-479.774689	-91.735649	579.421631	-543.271973	282.343323	87.668999	-551.251465	-136.649628	104.634712	-501.585175	331.934174	1429.675293	-416.100708	-76.491188	1452.679077	-402.445404	130.371017	1453.446777	-408.847382	187.548325	1739.581543	-539.891846	427.790924	1155.026978	-450.502502	-209.292313	1199.632935	-436.753754	375.731873	854.320313	-346.748566	-145.225464	892.488586	-435.034241	101.251091	1052.831421	545.749023	15.205296	899.047668	537.822144	213.251358
-463.752655	231.434799	954.999023	-451.109009	-31.668415	955.765259	-535.289246	246.504623	572.787354	-479.778534	-91.767326	579.422241	-543.209351	282.334320	87.654594	-551.246948	-136.621399	104.621635	-501.614014	331.930054	1429.612305	-416.129150	-76.492836	1452.680054	-402.479980	130.382553	1453.423828	-408.862122	187.548294	1739.577637	-539.943115	427.760315	1154.981079	-450.516876	-209.323090	1199.638062	-436.812347	375.712555	854.284607	-346.739838	-145.280090	892.498962	-435.012817	101.244301	1052.827393	546.163086	15.566360	899.100159	537.984131	213.357422
-463.757172	231.453629	954.979797	-451.087006	-31.684355	955.760071	-535.286560	246.501343	572.789124	-479.756226	-91.753204	579.442078	-543.197754	282.332123	87.653976	-551.173096	-136.585464	104.585823	-501.642761	331.951843	1429.593628	-416.160583	-76.492470	1452.672974	-402.510406	130.391052	1453.416748	-408.927307	187.448578	1739.530762	-539.988953	427.738129	1154.934937	-450.517090	-209.324539	1199.632202	-436.886139	375.722717	854.248901	-346.718018	-145.316483	892.502441	-435.007629	101.252853	1052.815918	546.254944	15.583358	899.104919	538.067993	213.368744
-463.757782	231.455963	954.969299	-451.074127	-31.692842	955.761475	-535.269775	246.483078	572.785583	-479.772705	-91.755676	579.432983	-543.176514	282.327972	87.652069	-551.247864	-136.630386	104.612930	-501.692474	331.942871	1429.537964	-416.195496	-76.488174	1452.674805	-402.538330	130.375031	1453.394775	-408.960083	187.453583	1739.524780	-540.039978	427.733734	1154.914429	-450.550781	-209.334564	1199.608643	-436.962494	375.717590	854.199219	-346.683777	-145.372070	892.522034	-435.001648	101.255257	1052.811279	545.957703	15.242131	899.052673	538.070374	213.261429
-463.757294	231.453552	954.970154	-451.054993	-31.704586	955.753601	-535.278809	246.497070	572.767700	-479.731781	-91.760788	579.442932	-543.189758	282.325714	87.626816	-551.160461	-136.602295	104.579582	-501.720184	331.941254	1429.516724	-416.208771	-76.492020	1452.671509	-402.563660	130.385269	1453.379150	-408.936035	187.557816	1739.582153	-540.083069	427.703339	1154.890747	-450.570374	-209.371017	1199.632690	-437.043701	375.723816	854.153809	-346.679352	-145.428024	892.521240	-434.988831	101.246643	1052.807129	546.010986	15.241696	899.046997	538.114197	213.290466
-463.777771	231.452957	954.961792	-451.039581	-31.698132	955.738953	-535.288269	246.494385	572.775330	-479.737213	-91.825722	579.432556	-543.193970	282.326294	87.626083	-551.220398	-136.627487	104.614922	-501.738068	331.956573	1429.513062	-416.238495	-76.485359	1452.670898	-402.616547	130.386551	1453.363037	-409.002777	187.451523	1739.532104	-540.145569	427.696228	1154.868164	-450.570984	-209.374207	1199.628052	-437.111298	375.694733	854.126648	-346.665680	-145.463120	892.528259	-434.998962	101.249969	1052.797363	546.094666	15.227738	899.043152	538.199768	213.305405
-463.793732	231.458710	954.968750	-451.066406	-31.646236	955.731689	-535.155701	246.363358	572.730164	-479.695587	-91.765366	579.404175	-543.093445	282.307251	87.614037	-551.186218	-136.620544	104.625885	-501.778381	331.951599	1429.453735	-416.252777	-76.480026	1452.672974	-402.628998	130.377304	1453.356323	-409.035950	187.456543	1739.541260	-540.203979	427.652069	1154.832153	-450.582642	-209.380402	1199.647217	-437.180817	375.665283	854.109192	-346.644012	-145.526718	892.540283	-435.019318	101.272888	1052.797119	546.260071	15.116867	899.047485	538.455933	212.834991
-463.766724	231.500656	954.971924	-451.054474	-31.634144	955.722412	-535.258057	246.465454	572.784058	-479.659271	-91.804871	579.410034	-543.165833	282.320984	87.623573	-551.217712	-136.638138	104.633041	-501.819641	331.935791	1429.456543	-416.265411	-76.477325	1452.668579	-402.662964	130.387985	1453.338501	-409.020264	187.567123	1739.605225	-540.249207	427.630157	1154.819214	-450.594604	-209.392822	1199.637695	-437.235504	375.628418	854.090698	-346.641296	-145.574570	892.542603	-435.012024	101.293282	1052.796997	546.319702	15.111541	899.047913	538.552734	212.793777
-463.767059	231.501938	954.973877	-451.054840	-31.635035	955.724304	-535.265991	246.486557	572.807861	-479.628815	-91.749802	579.393982	-543.180603	282.323761	87.625839	-551.212952	-136.636429	104.628197	-501.845428	331.937042	1429.425903	-416.289703	-76.481934	1452.662842	-402.682251	130.387436	1453.334351	-409.052704	187.553314	1739.611328	-540.307068	427.610229	1154.800537	-450.596832	-209.416260	1199.636108	-437.287598	375.597992	854.060486	-346.628540	-145.640717	892.528503	-435.010864	101.293510	1052.798462	546.386475	15.111883	899.042053	538.618530	212.828217
-463.777924	231.508301	954.969604	-451.055847	-31.639307	955.723572	-535.271606	246.480392	572.787231	-479.610077	-91.757637	579.388306	-543.186523	282.329865	87.651863	-551.189880	-136.624969	104.621819	-501.874329	331.934540	1429.401855	-416.272217	-76.481575	1452.677979	-402.713409	130.383759	1453.327393	-409.082947	187.560287	1739.630005	-540.347656	427.568817	1154.783569	-450.594604	-209.414261	1199.644043	-437.347534	375.584656	854.029358	-346.610596	-145.693420	892.551025	-435.017151	101.296646	1052.796021	546.487854	15.105257	899.058105	538.729797	212.810608
-463.776855	231.514511	954.955627	-451.052307	-31.643040	955.718811	-535.280823	246.515488	572.803528	-479.664917	-91.821922	579.377869	-543.201843	282.328125	87.629211	-551.282043	-136.644318	104.624718	-501.884033	331.926727	1429.387695	-416.282532	-76.492699	1452.680786	-402.739410	130.390030	1453.312378	-409.124237	187.539886	1739.632813	-540.420776	427.541412	1154.762573	-450.582550	-209.434204	1199.676514	-437.406250	375.571533	854.008850	-346.623749	-145.748306	892.522217	-435.018890	101.301254	1052.787598	546.546753	15.158977	899.068359	538.780457	212.817474
-463.763763	231.516998	954.942383	-451.030243	-31.651821	955.715881	-535.259155	246.486023	572.800171	-479.630463	-91.781700	579.397949	-543.177917	282.336426	87.616531	-551.224609	-136.636368	104.612404	-501.927582	331.958466	1429.359009	-416.263062	-76.468483	1452.666992	-402.780243	130.384430	1453.301636	-409.083679	187.639069	1739.698608	-540.471436	427.530212	1154.735840	-450.592804	-209.432297	1199.675781	-437.481476	375.540009	853.989319	-346.637421	-145.806290	892.512085	-435.003174	101.302551	1052.779785	546.578369	15.117646	899.065613	538.856018	212.807922
-463.758087	231.514313	954.939514	-450.996094	-31.649035	955.697632	-535.245667	246.448425	572.766846	-479.630676	-91.757668	579.376221	-543.173828	282.335358	87.614227	-551.232849	-136.630005	104.598404	-501.971313	331.938171	1429.334106	-416.292419	-76.483696	1452.639038	-402.793549	130.387894	1453.273071	-409.116364	187.639465	1739.709595	-540.533020	427.495026	1154.709839	-450.574615	-209.477875	1199.660156	-437.520569	375.500671	853.954834	-346.630890	-145.841705	892.500732	-434.983215	101.299362	1052.769287	546.631409	15.122851	899.051697	538.913391	212.830368
-463.783539	231.490631	954.921997	-451.007233	-31.662125	955.701965	-535.247070	246.442795	572.770081	-479.637421	-91.781052	579.372742	-543.165161	282.321106	87.621704	-551.251648	-136.628799	104.595085	-501.994629	331.942719	1429.320557	-416.283630	-76.485107	1452.640625	-402.825256	130.387177	1453.252197	-409.229645	187.528168	1739.666748	-540.580933	427.477417	1154.702515	-450.578827	-209.486374	1199.651733	-437.569397	375.478424	853.935974	-346.643829	-145.894363	892.486816	-434.991760	101.290794	1052.760376	546.724243	15.158298	899.061646	538.999512	212.853317
-463.780731	231.481522	954.922607	-450.983826	-31.713949	955.710754	-535.266235	246.425354	572.787964	-479.643372	-91.789536	579.383545	-543.167236	282.321411	87.620117	-551.179199	-136.600830	104.579163	-502.027069	331.938354	1429.303955	-416.271088	-76.483131	1452.625732	-402.860138	130.382385	1453.236694	-409.212036	187.603729	1739.716309	-540.624390	427.446075	1154.670654	-450.591461	-209.499512	1199.647583	-437.599609	375.422424	853.923035	-346.657074	-145.915024	892.458984	-434.978912	101.264877	1052.765015	546.729187	15.068221	899.051025	539.070374	212.850815
-463.793030	231.435150	954.921143	-450.984222	-31.721308	955.712158	-535.275879	246.396301	572.768738	-479.629120	-91.781700	579.372620	-543.156494	282.319580	87.616997	-551.186523	-136.607376	104.581535	-502.059204	331.927551	1429.290283	-416.252716	-76.484062	1452.618042	-402.887421	130.383881	1453.212158	-409.234070	187.598541	1739.742065	-540.685608	427.419189	1154.643677	-450.585815	-209.494812	1199.654419	-437.658630	375.397522	853.905945	-346.686951	-145.966858	892.450867	-434.984711	101.240311	1052.764893	546.825439	15.130340	899.059143	539.164673	212.872742
-463.767578	231.446442	954.943115	-450.927704	-31.730818	955.705750	-535.276428	246.404526	572.774048	-479.618927	-91.789978	579.386353	-543.148438	282.317932	87.617470	-551.239502	-136.658905	104.597893	-502.097046	331.931061	1429.276733	-416.250366	-76.500328	1452.611572	-402.927795	130.382553	1453.205811	-409.279144	187.574692	1739.732178	-540.739563	427.388977	1154.629028	-450.570740	-209.559937	1199.671753	-437.702942	375.389526	853.882141	-346.698364	-145.987061	892.430420	-434.945862	101.233139	1052.773315	546.849426	15.094863	899.063721	539.207764	212.878494
-463.770935	231.453033	954.935303	-450.927216	-31.736610	955.707092	-535.276550	246.397430	572.786987	-479.626648	-91.792374	579.403320	-543.157043	282.322052	87.624557	-551.231201	-136.646469	104.604012	-502.130096	331.932404	1429.250000	-416.223053	-76.475357	1452.599976	-402.962341	130.386932	1453.184204	-409.300079	187.573624	1739.751831	-540.790405	427.371552	1154.613770	-450.565613	-209.554901	1199.652954	-437.744080	375.349823	853.874023	-346.706451	-146.015259	892.427429	-434.945160	101.237297	1052.769531	546.919373	15.081511	899.083252	539.297485	212.859543
-463.766113	231.438431	954.948364	-450.915833	-31.715523	955.699829	-535.321655	246.372849	572.791321	-479.574005	-91.781319	579.428162	-543.141541	282.329437	87.605934	-551.242493	-136.641693	104.624367	-502.143402	331.934235	1429.234253	-416.220612	-76.471176	1452.599609	-402.987488	130.372528	1453.163696	-409.316376	187.559525	1739.759521	-540.829407	427.348053	1154.596558	-450.560089	-209.566193	1199.646484	-437.785065	375.310913	853.843140	-346.729126	-146.038910	892.422180	-434.937805	101.233727	1052.772583	546.945618	15.070463	899.066956	539.363708	212.849579
-463.758392	231.424133	954.941345	-450.862549	-31.767401	955.727844	-535.211487	246.253113	572.765198	-479.597015	-91.843201	579.407227	-543.104553	282.306274	87.599197	-551.186584	-136.630051	104.614510	-502.175323	331.907104	1429.237305	-416.209167	-76.496628	1452.590210	-403.014893	130.390854	1453.148438	-409.347656	187.542740	1739.764526	-540.878296	427.316010	1154.578003	-450.553040	-209.564163	1199.641357	-437.810699	375.268494	853.839172	-346.737671	-146.060043	892.393738	-434.919495	101.216698	1052.785645	546.963806	15.052317	899.069885	539.396606	212.844757
-463.749939	231.429825	954.950378	-450.889404	-31.726479	955.692810	-535.311401	246.354919	572.786682	-479.504639	-91.774834	579.389893	-543.154114	282.306549	87.623192	-551.205017	-136.646393	104.625237	-502.181488	331.937286	1429.256836	-416.190704	-76.474754	1452.586426	-403.035370	130.355392	1453.133423	-409.384430	187.497040	1739.757813	-540.917053	427.281586	1154.592163	-450.561279	-209.567642	1199.634155	-437.833191	375.230865	853.835022	-346.756592	-146.055634	892.379761	-434.915680	101.221489	1052.769897	547.037964	15.032672	899.064514	539.483093	212.840942
-463.750153	231.415390	954.951965	-450.893158	-31.721464	955.689209	-535.318054	246.348984	572.794434	-479.542847	-91.854004	579.375977	-543.153259	282.311981	87.619003	-551.200562	-136.640198	104.628975	-502.212341	331.896667	1429.224976	-416.183472	-76.493141	1452.563843	-403.058929	130.349503	1453.121216	-409.389648	187.476501	1739.772827	-540.969910	427.228088	1154.588867	-450.579926	-209.555969	1199.599487	-437.859009	375.197083	853.830688	-346.760345	-146.057571	892.377319	-434.918243	101.214645	1052.769165	547.078918	15.019255	899.071350	539.541809	212.831390
-463.727448	231.385803	954.948853	-450.806030	-31.741053	955.716064	-535.284607	246.312241	572.815735	-479.491394	-91.839859	579.408569	-543.133667	282.313324	87.610504	-551.237061	-136.647522	104.632278	-502.231903	331.873230	1429.202637	-416.171570	-76.495422	1452.540894	-403.069946	130.350006	1453.103271	-409.408264	187.463516	1739.784546	-541.029724	427.238922	1154.575928	-450.586182	-209.567474	1199.593018	-437.896118	375.153961	853.841431	-346.783783	-146.064850	892.341614	-434.874420	101.206161	1052.783325	547.112793	15.026361	899.078003	539.587708	212.855682
-463.726776	231.392059	954.945068	-450.821747	-31.692734	955.707336	-535.306641	246.336594	572.792480	-479.461456	-91.837761	579.365234	-543.157043	282.308289	87.611885	-551.221741	-136.642700	104.627831	-502.246063	331.879425	1429.214600	-416.185486	-76.486656	1452.521484	-403.094543	130.339935	1453.080200	-409.424927	187.445358	1739.803101	-541.076172	427.180542	1154.558960	-450.582703	-209.571442	1199.598267	-437.931793	375.133392	853.816345	-346.813080	-146.056595	892.322205	-434.885315	101.230270	1052.777832	547.178833	15.031438	899.086548	539.666199	212.851334
-463.741150	231.345306	954.934692	-450.806335	-31.749054	955.713867	-535.259644	246.296829	572.768555	-479.422058	-91.867249	579.382874	-543.121216	282.316315	87.614212	-551.176819	-136.629364	104.644318	-502.246124	331.889954	1429.210938	-416.154663	-76.496132	1452.514771	-403.113129	130.343155	1453.067017	-409.438477	187.422028	1739.796753	-541.101685	427.172241	1154.542358	-450.592407	-209.565994	1199.599976	-437.968201	375.108185	853.795898	-346.809509	-146.052246	892.316711	-434.882904	101.187561	1052.775391	547.236267	14.998977	899.091003	539.748657	212.851471
-463.731873	231.340790	954.927246	-450.775452	-31.764593	955.699402	-535.244324	246.308411	572.757385	-479.362976	-91.877937	579.381592	-543.123596	282.330383	87.606667	-551.226501	-136.645172	104.658379	-502.254395	331.893951	1429.169189	-416.159973	-76.518341	1452.498413	-403.136353	130.343323	1453.035278	-409.444122	187.402847	1739.785156	-541.133667	427.160370	1154.518555	-450.572723	-209.569092	1199.561157	-437.997650	375.069336	853.787842	-346.799347	-146.043213	892.308044	-434.869324	101.176407	1052.765991	547.300598	15.017092	899.069519	539.839233	212.858124
-463.712341	231.336365	954.916260	-450.730896	-31.782328	955.686462	-535.227783	246.318970	572.756042	-479.332733	-91.913254	579.389038	-543.133972	282.319092	87.616997	-551.188416	-136.632233	104.645470	-502.290588	331.852448	1429.152466	-416.158234	-76.537727	1452.493042	-403.148804	130.339142	1453.013306	-409.447815	187.384827	1739.794189	-541.159729	427.124725	1154.479492	-450.559174	-209.582031	1199.551270	-437.999664	375.022766	853.769653	-346.801788	-146.022141	892.283997	-434.839447	101.166557	1052.754517	547.363037	15.021367	899.078796	539.874512	212.861938
-463.711884	231.335541	954.916626	-450.719910	-31.768772	955.680176	-535.180603	246.296005	572.774841	-479.313782	-91.899345	579.376465	-543.127380	282.317566	87.615852	-551.214172	-136.643890	104.647705	-502.292236	331.873505	1429.143799	-416.142120	-76.514122	1452.458740	-403.194641	130.313171	1452.975952	-409.446594	187.367645	1739.802124	-541.190063	427.101044	1154.470337	-450.577515	-209.571136	1199.503784	-438.018951	374.972626	853.751648	-346.815826	-145.994888	892.258606	-434.831726	101.171532	1052.751099	547.422974	15.021707	899.093994	539.949402	212.847305
-463.681732	231.358673	954.909912	-450.714722	-31.761303	955.677490	-535.164612	246.259216	572.785278	-479.281769	-91.925247	579.359009	-543.146423	282.311188	87.613586	-551.201538	-136.639191	104.648529	-502.308014	331.852570	1429.133057	-416.120148	-76.558830	1452.466064	-403.193939	130.308640	1452.956665	-409.429932	187.356750	1739.802246	-541.218140	427.056854	1154.465210	-450.557648	-209.555603	1199.494263	-438.053802	374.972626	853.727905	-346.807831	-145.958710	892.255127	-434.815887	101.186005	1052.746826	547.365173	15.142890	899.083313	539.811707	213.332489
-463.668488	231.347321	954.916504	-450.670532	-31.775820	955.666199	-535.117798	246.226837	572.760986	-479.271881	-91.921982	579.362183	-543.089905	282.298798	87.638687	-551.226563	-136.649933	104.650734	-502.323853	331.838531	1429.112061	-416.107727	-76.569481	1452.434204	-403.223358	130.291763	1452.937500	-409.436676	187.327896	1739.800171	-541.235901	427.067108	1154.453735	-450.557739	-209.567795	1199.471802	-438.078613	374.940582	853.733337	-346.807861	-145.920425	892.248169	-434.790527	101.168900	1052.745361	547.431213	15.163591	899.091492	539.882446	213.326599
-463.674744	231.363968	954.911133	-450.699432	-31.740759	955.626648	-535.024414	246.150177	572.755432	-479.274811	-91.926361	579.354980	-543.042664	282.269623	87.615623	-551.211792	-136.651596	104.624237	-502.328796	331.828033	1429.078979	-416.085724	-76.555534	1452.416504	-403.246185	130.299088	1452.905396	-409.421082	187.310577	1739.796387	-541.261414	427.020630	1154.414917	-450.552155	-209.559479	1199.470825	-438.087952	374.900177	853.693787	-346.833313	-145.906754	892.217407	-434.796783	101.180817	1052.720459	547.476135	15.144488	899.084595	539.934204	213.329269
-463.652283	231.319305	954.912415	-450.638428	-31.765047	955.653992	-535.100098	246.257797	572.754150	-479.201935	-91.919464	579.361328	-543.082031	282.283997	87.629364	-551.213379	-136.660126	104.667953	-502.343140	331.852264	1429.062988	-416.064789	-76.550201	1452.405518	-403.293518	130.280258	1452.885498	-409.386475	187.295441	1739.780518	-541.277039	427.012695	1154.378906	-450.527344	-209.552826	1199.459595	-438.098511	374.911194	853.679688	-346.818298	-145.897263	892.203979	-434.768372	101.158745	1052.737671	547.537781	15.154432	899.081848	540.008606	213.340057
-463.619568	231.330688	954.911072	-450.600677	-31.772850	955.641357	-535.074707	246.228638	572.743286	-479.140045	-91.846001	579.352661	-543.093567	282.298798	87.636848	-551.152100	-136.644806	104.671257	-502.374023	331.818390	1429.054932	-416.055786	-76.571861	1452.394653	-403.303528	130.291260	1452.855469	-409.378906	187.281891	1739.768677	-541.315430	426.983551	1154.363281	-450.528839	-209.553558	1199.434326	-438.141693	374.889984	853.639343	-346.793793	-145.855347	892.203918	-434.741699	101.156258	1052.732666	547.612305	15.183579	899.083130	540.068359	213.349213
-463.617767	231.287277	954.894409	-450.592194	-31.782499	955.644409	-535.050415	246.206787	572.745422	-479.190674	-91.908089	579.334595	-543.070984	282.270599	87.636627	-551.207458	-136.670624	104.688545	-502.404175	331.829437	1429.018188	-416.056549	-76.575310	1452.362549	-403.335175	130.263199	1452.818115	-409.346954	187.265778	1739.765137	-541.330750	426.958038	1154.338623	-450.515228	-209.573639	1199.405884	-438.163666	374.870270	853.612854	-346.797150	-145.849869	892.194885	-434.732025	101.138000	1052.724731	547.661499	15.175205	899.100464	540.121765	213.349777
-463.583252	231.288162	954.905029	-450.533173	-31.775068	955.625183	-535.037903	246.165878	572.749573	-479.188019	-91.914719	579.339600	-543.066467	282.273621	87.617027	-551.213806	-136.664612	104.685966	-502.418121	331.804260	1428.998169	-416.044708	-76.584602	1452.359253	-403.354340	130.264221	1452.825073	-409.309875	187.257004	1739.766968	-541.359680	426.925018	1154.317383	-450.491455	-209.588409	1199.398804	-438.157837	374.852356	853.611755	-346.779785	-145.832367	892.184875	-434.688934	101.133018	1052.721313	547.714478	15.201517	899.115662	540.183289	213.342880
-463.555908	231.268219	954.899353	-450.531006	-31.771563	955.627625	-535.014771	246.142548	572.759460	-479.166168	-91.930511	579.351868	-543.066223	282.268250	87.619080	-551.177734	-136.649521	104.676636	-502.544128	331.677917	1428.863281	-416.052765	-76.604332	1452.353027	-403.395966	130.238724	1452.791992	-409.278320	187.249252	1739.768066	-541.408936	426.919098	1154.291016	-450.465729	-209.581573	1199.414795	-438.188721	374.843353	853.602234	-346.763245	-145.801117	892.190491	-434.670013	101.126007	1052.718750	547.774536	15.215278	899.115967	540.244324	213.369690
-463.511505	231.298676	954.929565	-450.499207	-31.802069	955.637939	-535.041687	246.173462	572.774902	-479.144867	-91.906380	579.354553	-543.077759	282.296600	87.631531	-551.201843	-136.668350	104.688507	-502.444336	331.797943	1428.976685	-416.051880	-76.598862	1452.353760	-403.412201	130.229904	1452.792236	-409.254425	187.219208	1739.760010	-541.422302	426.880035	1154.308716	-450.460144	-209.587097	1199.385376	-438.213531	374.815186	853.585693	-346.753510	-145.794693	892.198730	-434.635620	101.117043	1052.739990	547.773071	15.189176	899.114990	540.275940	213.361954
-463.505219	231.297577	954.928589	-450.464355	-31.800526	955.620972	-535.043396	246.175446	572.775879	-479.097443	-91.862915	579.364075	-543.060242	282.303436	87.632278	-551.216980	-136.656952	104.671219	-502.561768	331.671143	1428.844727	-416.049713	-76.617828	1452.359375	-403.431824	130.219467	1452.760864	-409.204529	187.220139	1739.759033	-541.465515	426.868195	1154.270996	-450.446381	-209.592834	1199.385986	-438.226410	374.805878	853.559509	-346.737701	-145.773682	892.179016	-434.614349	101.113831	1052.730957	547.801147	15.191189	899.110474	540.317505	213.348236
-463.488068	231.289688	954.918579	-450.429077	-31.811310	955.620361	-535.047180	246.192184	572.770081	-479.098938	-91.881485	579.353760	-543.051880	282.279114	87.624298	-551.190674	-136.663651	104.650452	-502.567566	331.669495	1428.803589	-416.039215	-76.635803	1452.356323	-403.457581	130.215683	1452.731201	-409.169525	187.197662	1739.753418	-541.494568	426.859894	1154.239990	-450.431458	-209.582291	1199.369751	-438.268097	374.782440	853.528748	-346.701752	-145.747803	892.196167	-434.590424	101.109360	1052.726074	547.849487	15.175325	899.105774	540.375916	213.366440
-463.488373	231.223969	954.909729	-450.415222	-31.828304	955.616455	-535.023743	246.166702	572.756531	-479.125610	-91.936111	579.359070	-543.060730	282.269104	87.623131	-551.230469	-136.681610	104.684822	-502.462128	331.798035	1428.936646	-416.038605	-76.614891	1452.353882	-403.480682	130.196442	1452.724609	-409.103210	187.194366	1739.766357	-541.527771	426.798889	1154.254028	-450.430664	-209.580109	1199.367188	-438.291504	374.776520	853.534485	-346.687714	-145.772095	892.199219	-434.574005	101.071785	1052.717407	547.919495	15.220747	899.111816	540.414612	213.405106
-463.453491	231.278137	954.928894	-450.409790	-31.812901	955.618958	-535.026184	246.167282	572.778748	-479.061737	-91.910789	579.341248	-543.052979	282.282715	87.629311	-551.152283	-136.645844	104.664940	-502.556610	331.683167	1428.832397	-416.043427	-76.630699	1452.359619	-403.502899	130.188507	1452.714600	-409.059875	187.180756	1739.776733	-541.575867	426.796356	1154.244019	-450.419891	-209.602036	1199.393066	-438.312073	374.749146	853.528137	-346.675934	-145.774536	892.200500	-434.553650	101.097710	1052.728394	547.893738	15.182413	899.100830	540.446533	213.376984
-463.442474	231.228119	954.910706	-450.336639	-31.834696	955.638733	-534.997070	246.108902	572.753174	-479.053986	-91.904724	579.357849	-543.011353	282.246765	87.618614	-551.145752	-136.660126	104.646484	-502.448273	331.777985	1428.953125	-416.047699	-76.642815	1452.352905	-403.521576	130.205032	1452.702393	-409.009064	187.167831	1739.786621	-541.590332	426.738953	1154.256714	-450.420837	-209.622406	1199.394653	-438.347656	374.724182	853.532166	-346.653473	-145.772202	892.215393	-434.524231	101.080666	1052.731812	547.990540	15.262688	899.120239	540.478149	213.404419
-463.457489	231.175507	954.900696	-450.314026	-31.898827	955.650879	-534.986511	246.095215	572.741882	-479.067810	-92.002792	579.391418	-543.008179	282.235077	87.617027	-551.157593	-136.657059	104.650505	-502.449982	331.762207	1428.952637	-416.033386	-76.640526	1452.364258	-403.551178	130.183044	1452.666016	-409.028748	187.049423	1739.749756	-541.610352	426.720032	1154.260132	-450.425598	-209.622086	1199.390381	-438.369110	374.693146	853.524170	-346.642731	-145.792175	892.229370	-434.517853	101.033768	1052.732056	547.978333	15.255082	899.118347	540.487915	213.415894
-463.435272	231.196671	954.910583	-450.293762	-31.903278	955.646362	-535.008423	246.122681	572.766357	-479.059265	-92.004517	579.385437	-543.031189	282.240356	87.619141	-551.158630	-136.669250	104.648415	-502.427399	331.772278	1428.958252	-416.032288	-76.672089	1452.335327	-403.560822	130.175018	1452.633789	-408.983978	187.020554	1739.752563	-541.641418	426.713043	1154.259155	-450.417175	-209.622406	1199.406128	-438.391846	374.686066	853.520935	-346.596039	-145.796021	892.236023	-434.490845	101.036766	1052.733521	547.953491	15.232696	899.104980	540.493164	213.421310
-463.444458	231.171127	954.878357	-450.287384	-31.927197	955.640747	-534.986877	246.103760	572.778381	-479.040527	-91.982376	579.371643	-543.016663	282.252380	87.626472	-551.187561	-136.675735	104.643951	-502.531555	331.667389	1428.805298	-416.024048	-76.668777	1452.333008	-403.584534	130.176300	1452.573364	-408.943207	186.982330	1739.742798	-541.682312	426.740784	1154.221802	-450.394226	-209.654358	1199.389160	-438.424896	374.673523	853.504089	-346.573486	-145.813507	892.223877	-434.477356	101.023972	1052.710938	547.987305	15.200345	899.122559	540.514587	213.437897
-463.398529	231.216614	954.903992	-450.291107	-31.889360	955.603149	-535.013062	246.164215	572.797424	-479.035095	-91.981613	579.338196	-543.060791	282.276093	87.646851	-551.200562	-136.684158	104.647568	-502.418915	331.799500	1428.912109	-415.971130	-76.665642	1452.339478	-403.629547	130.174240	1452.532104	-408.889679	186.972885	1739.744751	-541.696106	426.700470	1154.235718	-450.374603	-209.662186	1199.402954	-438.475128	374.666565	853.475647	-346.557770	-145.839050	892.218079	-434.459167	101.037796	1052.706055	547.996155	15.188796	899.114136	540.548767	213.408997
-463.401184	231.218719	954.910034	-450.287628	-31.871906	955.600098	-535.004883	246.134186	572.765320	-478.975861	-91.989738	579.349670	-543.055969	282.280579	87.639046	-551.153076	-136.645905	104.636292	-502.402710	331.809753	1428.936523	-415.960754	-76.678963	1452.326294	-403.674347	130.160095	1452.481934	-408.835693	186.955948	1739.748047	-541.725037	426.707336	1154.221558	-450.378693	-209.667191	1199.376587	-438.523712	374.643311	853.467163	-346.510010	-145.849594	892.213196	-434.451447	101.045174	1052.705933	548.048462	15.224640	899.113220	540.567139	213.425659
-463.383972	231.198593	954.905457	-450.242523	-31.894451	955.629089	-534.989136	246.112686	572.777527	-478.985321	-92.019127	579.359497	-543.055420	282.270020	87.637253	-551.174377	-136.680786	104.648781	-502.395020	331.816650	1428.925781	-415.938599	-76.666084	1452.315674	-403.708740	130.168549	1452.438110	-408.786224	186.932617	1739.746094	-541.734070	426.695374	1154.216309	-450.329346	-209.685059	1199.401367	-438.545349	374.610596	853.471008	-346.503021	-145.890640	892.214722	-434.433380	101.037987	1052.720947	548.076233	15.197485	899.133972	540.599304	213.389435
-463.325348	231.173935	954.914795	-450.173981	-31.903732	955.620911	-534.932434	246.075867	572.767700	-478.962708	-91.989182	579.342468	-542.994507	282.240051	87.628227	-551.140015	-136.671967	104.640800	-502.384735	331.817047	1428.937622	-415.918396	-76.688713	1452.307983	-403.768463	130.163452	1452.392944	-408.730591	186.892044	1739.742432	-541.754150	426.696716	1154.220581	-450.296936	-209.742172	1199.414795	-438.583893	374.580750	853.461060	-346.493958	-145.916931	892.227600	-434.376190	101.015144	1052.723145	548.074158	15.197210	899.149658	540.598022	213.378860
-463.330811	231.193939	954.911255	-450.205170	-31.867811	955.584167	-534.914368	246.071655	572.757019	-478.915466	-92.024048	579.317261	-543.037170	282.252777	87.643005	-551.219421	-136.692261	104.693329	-502.380066	331.835175	1428.919189	-415.887512	-76.669365	1452.307373	-403.817902	130.164581	1452.366089	-408.666748	186.894135	1739.739502	-541.766602	426.709930	1154.218262	-450.258118	-209.755371	1199.426758	-438.633057	374.585785	853.436707	-346.489777	-145.968140	892.216309	-434.379974	101.029419	1052.699829	548.094299	15.215433	899.153137	540.602295	213.407822
-463.286774	231.221771	954.906311	-450.138275	-31.890171	955.600708	-534.866333	246.106735	572.781738	-478.872772	-92.034363	579.346252	-543.008667	282.236877	87.638878	-551.149048	-136.679031	104.657982	-502.377930	331.836945	1428.904663	-415.877106	-76.658379	1452.281860	-403.862030	130.159317	1452.299927	-408.603516	186.866409	1739.724609	-541.783386	426.721069	1154.190796	-450.218079	-209.809311	1199.405762	-438.656128	374.569733	853.421021	-346.462402	-146.013336	892.212463	-434.337646	101.041138	1052.708496	548.099731	15.184614	899.156128	540.621826	213.401810
-463.249756	231.231735	954.903076	-450.095490	-31.879642	955.592590	-534.821655	246.106201	572.764038	-478.880341	-92.071396	579.328918	-543.016785	282.256134	87.656761	-551.169434	-136.691208	104.652451	-502.391235	331.845001	1428.905151	-415.852661	-76.670799	1452.274170	-403.923553	130.168304	1452.234863	-408.534241	186.830231	1739.710205	-541.801392	426.756134	1154.166260	-450.166321	-209.831589	1199.426392	-438.691681	374.586426	853.402161	-346.429962	-146.036453	892.209412	-434.301331	101.049911	1052.703613	548.121216	15.166580	899.142090	540.640076	213.422501
-463.229462	231.215836	954.891357	-450.075439	-31.889332	955.583618	-534.778259	246.131668	572.759216	-478.833496	-92.098686	579.340698	-543.029358	282.269348	87.660645	-551.201050	-136.707474	104.669540	-502.417816	331.855865	1428.882813	-415.835510	-76.664879	1452.268188	-403.984375	130.179291	1452.188232	-408.466858	186.800171	1739.694092	-541.826111	426.748474	1154.146484	-450.136475	-209.874481	1199.427734	-438.717010	374.561249	853.383850	-346.418732	-146.111481	892.196289	-434.276550	101.038353	1052.692261	548.181335	15.224202	899.149231	540.659180	213.426697
-463.201569	231.226517	954.893799	-450.048615	-31.889999	955.580139	-534.708740	246.075897	572.757080	-478.799530	-92.071709	579.332581	-543.008423	282.241821	87.665176	-551.160889	-136.696487	104.667870	-502.454285	331.859253	1428.856323	-415.831390	-76.661087	1452.264648	-404.037292	130.185776	1452.155151	-408.408295	186.776382	1739.675293	-541.852539	426.760193	1154.123535	-450.087830	-209.904480	1199.427979	-438.731689	374.570496	853.380737	-346.406494	-146.136368	892.191956	-434.253876	101.040787	1052.692871	548.154846	15.199626	899.136902	540.674011	213.406769
-463.177155	231.219498	954.878357	-449.972748	-31.942987	955.569336	-534.672485	246.057831	572.764404	-478.735443	-92.051941	579.360840	-542.969116	282.222961	87.647926	-551.107727	-136.669785	104.652695	-502.471100	331.863220	1428.841431	-415.812592	-76.651466	1452.268066	-404.083740	130.192078	1452.141113	-408.340851	186.747818	1739.664307	-541.872864	426.761871	1154.111694	-450.039764	-209.944321	1199.455200	-438.758545	374.577026	853.347595	-346.388153	-146.191605	892.201904	-434.208008	101.016411	1052.680542	548.142639	15.178757	899.132507	540.669373	213.411972
-463.165771	231.212311	954.882263	-449.960510	-31.942635	955.565491	-534.631287	246.080673	572.761719	-478.724854	-92.050835	579.357300	-542.967468	282.228363	87.673828	-551.184509	-136.713226	104.682205	-502.506226	331.864594	1428.839722	-415.793701	-76.641571	1452.264648	-404.133789	130.201248	1452.087769	-408.268585	186.718536	1739.639282	-541.911987	426.748199	1154.089844	-450.000916	-209.971542	1199.470825	-438.757294	374.582642	853.327576	-346.360718	-146.249619	892.200562	-434.204559	101.009827	1052.682617	548.169434	15.195635	899.137085	540.676453	213.422836
-463.134277	231.247742	954.886780	-449.908966	-31.935854	955.549255	-534.595947	246.092056	572.782166	-478.751801	-92.100258	579.343933	-542.976746	282.235321	87.703102	-551.208801	-136.677719	104.685135	-502.547974	331.871429	1428.815308	-415.776886	-76.623718	1452.259277	-404.205017	130.208069	1452.050415	-408.194946	186.709869	1739.622559	-541.955322	426.749725	1154.057983	-449.963898	-210.011398	1199.489014	-438.770020	374.579865	853.304260	-346.340088	-146.305389	892.201172	-434.160095	101.024963	1052.676147	548.151733	15.184606	899.129883	540.664673	213.419846
-463.102386	231.261902	954.885376	-449.880768	-31.940842	955.539001	-534.580078	246.081314	572.781555	-478.727386	-92.088478	579.333252	-542.967163	282.210205	87.694359	-551.194824	-136.666260	104.677750	-502.668030	331.803864	1428.682495	-415.756683	-76.602852	1452.256836	-404.247986	130.216507	1452.022217	-408.121582	186.698914	1739.601563	-542.025269	426.785034	1154.023804	-449.914612	-210.061081	1199.501709	-438.791840	374.575195	853.302979	-346.312317	-146.372147	892.199829	-434.130463	101.025833	1052.670532	548.174500	15.171731	899.145874	540.675781	213.419968
-463.042542	231.241608	954.893860	-449.780151	-31.946308	955.559143	-534.483398	246.041565	572.767883	-478.683075	-92.066956	579.353394	-542.920654	282.200592	87.690430	-551.191406	-136.665283	104.676796	-502.717255	331.818878	1428.672607	-415.733612	-76.609032	1452.248047	-404.293884	130.242416	1452.000732	-408.038086	186.687302	1739.565063	-542.074402	426.770782	1153.999146	-449.877869	-210.096405	1199.523071	-438.751282	374.554749	853.358337	-346.269958	-146.454147	892.214233	-434.071564	101.019753	1052.689575	548.262756	15.215449	899.148743	540.703003	213.430389
-462.999512	231.293854	954.910889	-449.746582	-31.944115	955.552612	-534.478333	246.079651	572.770691	-478.672607	-92.068344	579.342041	-542.938965	282.204193	87.694504	-551.178955	-136.657394	104.669006	-502.649414	331.911316	1428.786377	-415.722961	-76.603912	1452.244385	-404.330383	130.243332	1451.976563	-407.975372	186.697311	1739.505249	-542.116089	426.698730	1153.977905	-449.859039	-210.112839	1199.539185	-438.748535	374.556976	853.343201	-346.257172	-146.491867	892.216553	-434.035461	101.037071	1052.695435	548.559387	15.513724	899.189392	540.796509	213.515747
-462.983673	231.289871	954.903259	-449.688934	-31.946711	955.527588	-534.436707	246.089218	572.807251	-478.602600	-92.069138	579.357910	-542.932983	282.200256	87.701347	-551.163147	-136.636139	104.684891	-502.697571	331.927917	1428.795898	-415.708649	-76.581802	1452.239136	-404.378021	130.253983	1451.960327	-407.881409	186.671158	1739.496948	-542.178406	426.693359	1153.976074	-449.802399	-210.144409	1199.551025	-438.794067	374.555450	853.325562	-346.206268	-146.549408	892.223938	-434.005341	101.030556	1052.680664	548.606323	15.525233	899.204468	540.810181	213.527374
-462.961945	231.280014	954.900391	-449.666382	-31.947182	955.525757	-534.398560	246.051544	572.786682	-478.570190	-92.107216	579.339111	-542.909790	282.187164	87.713135	-551.183533	-136.650864	104.709976	-502.714844	331.933899	1428.784180	-415.698273	-76.579208	1452.242920	-404.417999	130.263351	1451.964722	-407.806427	186.661224	1739.466431	-542.232971	426.663055	1153.954712	-449.763336	-210.179428	1199.574463	-438.797943	374.581268	853.331482	-346.191681	-146.608292	892.249268	-433.989868	101.025574	1052.679932	548.619690	15.542200	899.205261	540.837280	213.490219
-462.940399	231.260406	954.893982	-449.608551	-31.954115	955.545654	-534.372925	246.032333	572.798889	-478.500732	-92.111053	579.345093	-542.933777	282.187195	87.706741	-551.170532	-136.649567	104.698891	-502.781342	331.915344	1428.762939	-415.720856	-76.573975	1452.250244	-404.442963	130.280106	1451.925903	-407.729858	186.649780	1739.424316	-542.314575	426.653961	1153.953003	-449.743011	-210.227036	1199.586426	-438.789246	374.541351	853.331848	-346.154633	-146.664063	892.269836	-433.964752	101.024452	1052.689819	548.645142	15.543234	899.213989	540.849609	213.486313
-462.907776	231.290085	954.898804	-449.547974	-32.009914	955.539856	-534.341187	246.056717	572.826233	-478.514221	-92.164467	579.323608	-542.934448	282.187073	87.709343	-551.218140	-136.691574	104.740433	-502.811432	331.907654	1428.776367	-415.701019	-76.566315	1452.257690	-404.461975	130.290207	1451.929443	-407.563019	186.775269	1739.457275	-542.377502	426.635162	1153.945190	-449.712311	-210.253128	1199.605103	-438.808655	374.562744	853.335938	-346.106323	-146.688538	892.295044	-433.928467	101.008865	1052.691772	548.671143	15.519082	899.213867	540.889954	213.504028
-462.897003	231.293106	954.881287	-449.517731	-32.023540	955.531128	-534.315674	246.059891	572.814514	-478.406067	-92.140961	579.345337	-542.900818	282.190033	87.741646	-551.182068	-136.685776	104.712387	-502.878448	331.912079	1428.727905	-415.681549	-76.553589	1452.276855	-404.497925	130.297333	1451.904297	-407.477264	186.766190	1739.404541	-542.454834	426.652618	1153.930786	-449.678680	-210.278732	1199.634399	-438.848145	374.587830	853.332336	-346.070313	-146.733856	892.303650	-433.917633	101.007904	1052.680786	548.716431	15.550264	899.193115	540.906677	213.526840
-462.884155	231.286697	954.872681	-449.465607	-32.022942	955.509338	-534.287598	246.081314	572.802307	-478.422668	-92.222466	579.325256	-542.915527	282.189301	87.737976	-551.232361	-136.700302	104.726074	-502.923920	331.908569	1428.728271	-415.681549	-76.542381	1452.260498	-404.493744	130.326233	1451.890869	-407.398834	186.746094	1739.354004	-542.505676	426.650635	1153.906006	-449.632416	-210.307785	1199.657837	-438.848480	374.601990	853.327454	-346.040283	-146.785019	892.304443	-433.892181	101.003120	1052.667114	548.764832	15.555869	899.199646	540.954163	213.526672
-462.868958	231.342545	954.883240	-449.453186	-32.015320	955.503845	-534.256714	246.071304	572.802246	-478.332977	-92.178902	579.321228	-542.928406	282.199249	87.702942	-551.201477	-136.677811	104.737816	-502.964966	331.922607	1428.715820	-415.664917	-76.539101	1452.254395	-404.509430	130.339096	1451.885254	-407.299347	186.754303	1739.318604	-542.554321	426.695129	1153.902344	-449.598572	-210.359299	1199.645996	-438.870087	374.617035	853.327271	-346.006500	-146.831619	892.325073	-433.888641	101.027908	1052.672119	548.777161	15.538423	899.204468	540.969604	213.529724
-462.843384	231.345840	954.863159	-449.402649	-32.033653	955.484314	-534.240845	246.097458	572.808228	-478.284454	-92.156845	579.311401	-542.934814	282.186737	87.714081	-551.219971	-136.689163	104.749352	-502.995667	331.924744	1428.716187	-415.629181	-76.507614	1452.248169	-404.505188	130.358612	1451.889038	-407.197937	186.736801	1739.275757	-542.605408	426.687347	1153.884888	-449.553467	-210.383362	1199.656616	-438.908630	374.632996	853.295044	-345.973541	-146.876694	892.320740	-433.860077	101.022118	1052.654419	548.839844	15.606590	899.200684	540.991577	213.561478
-462.846283	231.348938	954.854614	-449.367035	-32.035736	955.464233	-534.218750	246.079849	572.800415	-478.279572	-92.199936	579.305298	-542.904175	282.170441	87.704651	-551.239502	-136.702133	104.751198	-503.025360	331.922333	1428.713501	-415.625946	-76.506287	1452.220337	-404.494904	130.377472	1451.891113	-407.092682	186.725220	1739.240967	-542.619141	426.702423	1153.880249	-449.522217	-210.400192	1199.635742	-438.944061	374.644836	853.305664	-345.935486	-146.900803	892.324219	-433.845581	101.021477	1052.640625	548.862488	15.540062	899.205322	541.048279	213.515579
-462.828430	231.322754	954.855286	-449.314514	-32.056122	955.488159	-534.202820	246.060242	572.833740	-478.277283	-92.266373	579.314514	-542.899475	282.174194	87.729561	-551.250061	-136.708252	104.773796	-503.068634	331.901886	1428.688965	-415.605408	-76.493073	1452.192017	-404.491577	130.376083	1451.894409	-406.971893	186.712296	1739.207275	-542.665527	426.743744	1153.879883	-449.472382	-210.440445	1199.616089	-438.966156	374.651825	853.296875	-345.881409	-146.943665	892.316467	-433.832062	101.008652	1052.657715	548.899414	15.575915	899.187073	541.061768	213.533340
-462.831665	231.347290	954.845886	-449.261963	-32.066841	955.470215	-534.197021	246.071198	572.833069	-478.255066	-92.242767	579.298035	-542.888428	282.169006	87.724358	-551.241272	-136.705978	104.742783	-503.092468	331.897980	1428.680054	-415.580566	-76.494179	1452.193115	-404.457947	130.407608	1451.904541	-406.851288	186.689621	1739.170288	-542.677368	426.746216	1153.873291	-449.434204	-210.467468	1199.632324	-439.020142	374.706970	853.280212	-345.857025	-146.967377	892.306335	-433.807587	101.016930	1052.644043	548.947632	15.554973	899.217163	541.098389	213.550873
-462.886108	231.292404	954.830627	-449.262573	-32.091896	955.476563	-534.188049	246.055832	572.811768	-478.228760	-92.240578	579.297485	-542.880920	282.167389	87.722382	-551.209900	-136.692139	104.732536	-503.131927	331.898865	1428.666382	-415.553162	-76.438072	1452.177612	-404.443817	130.408813	1451.927002	-406.722473	186.677170	1739.134277	-542.691711	426.792175	1153.878784	-449.379913	-210.491226	1199.636719	-439.074738	374.729614	853.276855	-345.815063	-146.993103	892.319824	-433.827271	100.990059	1052.637695	548.684631	15.229661	899.170105	541.091675	213.435699
-462.870758	231.336929	954.829529	-449.250824	-32.086895	955.468506	-534.199341	246.041061	572.821716	-478.255249	-92.279205	579.307068	-542.911804	282.171967	87.701973	-551.262512	-136.715302	104.745888	-503.164551	331.874054	1428.656738	-415.553314	-76.455086	1452.187500	-404.414032	130.445450	1451.922119	-406.605469	186.642578	1739.082275	-542.723267	426.834808	1153.876099	-449.342468	-210.471344	1199.631104	-439.103485	374.748322	853.262268	-345.799896	-147.014191	892.329529	-433.825226	101.011147	1052.635742	549.033142	15.543390	899.202515	541.190918	213.548828
-462.855682	231.311203	954.833740	-449.180573	-32.159790	955.505920	-534.193665	245.977783	572.787720	-478.240479	-92.256813	579.320862	-542.905945	282.184723	87.687012	-551.275879	-136.727402	104.752701	-503.191162	331.872406	1428.664917	-415.558075	-76.450951	1452.169800	-404.380859	130.459641	1451.919556	-406.476379	186.622787	1739.039551	-542.737427	426.834167	1153.877319	-449.317749	-210.497894	1199.648682	-439.160065	374.797760	853.259949	-345.769135	-147.061142	892.319214	-433.798676	100.977676	1052.660034	548.751160	15.227752	899.148132	541.157410	213.469254
-462.904297	231.260651	954.826050	-449.141113	-32.186901	955.497192	-534.238831	245.998306	572.797119	-478.222748	-92.224380	579.325195	-542.914490	282.188141	87.711258	-551.262451	-136.714294	104.738930	-503.214722	331.851044	1428.661377	-415.500092	-76.440620	1452.189087	-404.329620	130.449417	1451.939819	-406.451935	186.440826	1738.902710	-542.757019	426.870575	1153.884155	-449.247742	-210.490570	1199.662476	-439.216278	374.832825	853.253906	-345.728302	-147.086075	892.333008	-433.792542	100.946587	1052.649170	548.737488	15.192651	899.146851	541.175598	213.443893
-462.898224	231.305679	954.832825	-449.138397	-32.181889	955.496277	-534.281128	245.962845	572.830811	-478.249817	-92.240814	579.324646	-542.932129	282.191956	87.708824	-551.276428	-136.727539	104.751038	-503.319977	331.730438	1428.543945	-415.483887	-76.438866	1452.199951	-404.290436	130.474854	1451.962769	-406.195587	186.582123	1738.948608	-542.779419	426.933624	1153.902344	-449.203491	-210.509079	1199.676270	-439.304565	374.905792	853.243286	-345.729248	-147.091827	892.330505	-433.789764	100.968178	1052.652588	548.847656	15.234041	899.180237	541.227417	213.486877
-462.930328	231.308594	954.835388	-449.146790	-32.188431	955.498413	-534.274963	245.939423	572.834412	-478.228241	-92.223015	579.339661	-542.904968	282.176300	87.705864	-551.210022	-136.689682	104.707008	-503.342743	331.723206	1428.573730	-415.453918	-76.435402	1452.229004	-404.238831	130.481476	1452.013062	-406.148254	186.411880	1738.820801	-542.785034	426.959625	1153.913818	-449.163208	-210.492157	1199.694336	-439.340424	374.916809	853.265076	-345.705658	-147.105637	892.342651	-433.806976	100.968307	1052.654175	548.873291	15.228080	899.180237	541.274902	213.471893
-462.976288	231.297134	954.835632	-449.156555	-32.200592	955.501038	-534.288391	245.868240	572.833679	-478.243317	-92.259781	579.340942	-542.875305	282.181244	87.698532	-551.179504	-136.700134	104.700500	-503.246674	331.811462	1428.741455	-415.415680	-76.443756	1452.262207	-404.197601	130.482529	1452.032349	-405.893524	186.541000	1738.836426	-542.773682	426.942047	1153.970337	-449.124207	-210.502304	1199.726807	-439.415619	374.976227	853.273193	-345.711090	-147.115250	892.359802	-433.831146	100.960632	1052.654785	548.905823	15.196681	899.177185	541.326477	213.474045
-463.028473	231.288055	954.828918	-449.169556	-32.216743	955.504944	-534.331116	245.856705	572.798523	-478.298981	-92.265213	579.338501	-542.903625	282.172058	87.691414	-551.211060	-136.731720	104.713638	-503.282776	331.795105	1428.767822	-415.407318	-76.422607	1452.278809	-404.154816	130.503250	1452.097534	-405.824341	186.380615	1738.731812	-542.807251	426.960419	1154.008789	-449.052673	-210.539612	1199.783936	-439.487946	375.045563	853.300293	-345.709961	-147.114929	892.382935	-433.857056	100.955559	1052.651733	548.999695	15.268948	899.178284	541.385193	213.488281
-463.076172	231.275024	954.822449	-449.158081	-32.284542	955.517883	-534.367004	245.831924	572.816833	-478.375671	-92.350945	579.377686	-542.905640	282.172302	87.688698	-551.286621	-136.742340	104.704811	-503.286285	331.775909	1428.807861	-415.361786	-76.425446	1452.312500	-404.122803	130.519791	1452.145874	-405.547760	186.457962	1738.749268	-542.808411	427.000610	1154.067383	-449.010895	-210.538681	1199.837524	-439.557495	375.099304	853.329285	-345.706390	-147.119293	892.412415	-433.868835	100.927361	1052.653320	548.997986	15.263898	899.188049	541.408630	213.500519
-463.122070	231.272079	954.833008	-449.175934	-32.311424	955.530945	-534.418823	245.809982	572.818848	-478.391205	-92.351585	579.428406	-542.911743	282.173798	87.686249	-551.322327	-136.765289	104.723389	-503.291016	331.776550	1428.886475	-415.348236	-76.407822	1452.372437	-404.065399	130.512177	1452.201172	-405.481018	186.219604	1738.656738	-542.824707	427.006439	1154.140381	-448.964417	-210.591812	1199.888672	-439.627502	375.137451	853.371460	-345.735840	-147.108521	892.461914	-433.897888	100.915733	1052.664429	549.048889	15.275483	899.181030	541.462158	213.497528
-463.170837	231.262939	954.837097	-449.198883	-32.322807	955.543701	-534.440979	245.739578	572.832153	-478.465240	-92.358002	579.427185	-542.907715	282.176208	87.674576	-551.286682	-136.738342	104.706810	-503.282471	331.781219	1428.959961	-415.261322	-76.412666	1452.428955	-404.018738	130.524567	1452.260498	-405.282410	186.114288	1738.651855	-542.840027	427.024994	1154.222168	-448.904327	-210.645447	1199.960449	-439.673004	375.209351	853.446716	-345.723541	-147.112900	892.526245	-433.915955	100.911797	1052.668701	549.109436	15.282449	899.195251	541.518799	213.507263
-463.242798	231.252563	954.815002	-449.255920	-32.328579	955.556519	-534.520325	245.760056	572.848816	-478.546631	-92.352562	579.464172	-542.932251	282.177155	87.668747	-551.273254	-136.747711	104.696320	-503.278809	331.770874	1429.029907	-415.220947	-76.379257	1452.495483	-403.974579	130.536804	1452.324707	-404.952759	186.252792	1738.748291	-542.854187	427.069824	1154.308960	-448.852081	-210.704529	1200.038574	-439.736206	375.285614	853.527405	-345.721924	-147.088989	892.596741	-433.972046	100.918365	1052.661865	549.090637	15.231183	899.185425	541.571594	213.497391
-463.313477	231.240265	954.825989	-449.291443	-32.357292	955.575989	-534.609253	245.722321	572.849121	-478.624359	-92.324875	579.486755	-542.980164	282.189209	87.672813	-551.248901	-136.774002	104.646255	-503.382568	331.655212	1429.004150	-415.153046	-76.367325	1452.559692	-403.924561	130.535599	1452.371582	-404.752899	186.186035	1738.747070	-542.883423	427.148590	1154.397705	-448.761292	-210.776810	1200.130005	-439.763153	375.342224	853.605896	-345.713593	-147.079056	892.667664	-434.010681	100.904625	1052.673706	549.249695	15.116022	899.175903	541.815186	213.039902
-463.376251	231.209412	954.816528	-449.311676	-32.420135	955.606079	-534.688416	245.714737	572.861816	-478.776978	-92.353539	579.525085	-542.979614	282.170807	87.680153	-551.275452	-136.748337	104.623917	-503.274933	331.746674	1429.190186	-415.085114	-76.366982	1452.645752	-403.892670	130.550354	1452.445923	-404.578888	186.092117	1738.743164	-542.879272	427.180634	1154.508423	-448.690002	-210.806946	1200.243286	-439.797913	375.420349	853.700378	-345.702148	-147.112106	892.752869	-434.035400	100.876694	1052.679932	549.275146	15.134267	899.171326	541.853821	213.035965
-463.412750	231.189697	954.805176	-449.305603	-32.453346	955.647583	-534.740723	245.663803	572.845459	-478.906433	-92.356758	579.571472	-542.959961	282.162140	87.647781	-551.337769	-136.798523	104.630852	-503.267273	331.744659	1429.260254	-415.046509	-76.372734	1452.731201	-403.845581	130.565750	1452.488281	-404.509094	185.846909	1738.643311	-542.889893	427.255920	1154.611084	-448.601624	-210.880157	1200.354004	-439.833282	375.472290	853.794983	-345.677094	-147.110580	892.839966	-434.046295	100.873543	1052.693604	549.322083	15.120574	899.180603	541.917053	213.015015
-463.424957	231.188416	954.815430	-449.316620	-32.454792	955.658997	-534.833984	245.645859	572.882019	-478.987305	-92.237640	579.578979	-542.966980	282.178741	87.658508	-551.308533	-136.795609	104.598389	-503.269989	331.730713	1429.343994	-414.987732	-76.363800	1452.795166	-403.800568	130.568390	1452.547852	-404.194580	185.905212	1738.731689	-542.895569	427.330902	1154.711548	-448.510437	-210.952011	1200.448364	-439.849976	375.554688	853.907043	-345.619965	-147.137024	892.935730	-434.045441	100.873367	1052.701538	549.361877	15.128842	899.169006	541.958252	213.008072
-463.457245	231.205154	954.837891	-449.360168	-32.458675	955.684631	-534.919678	245.652817	572.907471	-479.149078	-92.244125	579.620728	-542.993469	282.187256	87.653877	-551.302979	-136.769806	104.542206	-503.258270	331.733795	1429.435913	-414.916016	-76.363731	1452.886963	-403.768646	130.556808	1452.595459	-403.984253	185.813004	1738.742920	-542.895081	427.419647	1154.823486	-448.418182	-211.033279	1200.528687	-439.864807	375.600311	853.995605	-345.554260	-147.174316	893.022278	-434.076477	100.880257	1052.724121	549.419128	15.125953	899.182922	542.017639	213.040329
-463.485565	231.176575	954.845215	-449.379059	-32.469620	955.739441	-535.011902	245.634583	572.930359	-479.287262	-92.207062	579.653503	-542.997437	282.177673	87.650826	-551.364746	-136.846558	104.536568	-503.228302	331.711884	1429.525024	-414.866425	-76.369171	1452.955200	-403.704102	130.552826	1452.651611	-403.816620	185.693161	1738.736206	-542.908936	427.493591	1154.931274	-448.331848	-211.076096	1200.620239	-439.872314	375.678284	854.105530	-345.471619	-147.217133	893.125916	-434.093353	100.879303	1052.753296	549.457397	15.129131	899.175842	542.052673	213.047928
-463.509949	231.105652	954.858765	-449.402527	-32.489197	955.758789	-535.053650	245.577408	572.910278	-479.383270	-92.141113	579.658264	-542.970215	282.183014	87.644226	-551.258606	-136.795502	104.467422	-503.187531	331.703766	1429.619873	-414.798492	-76.376869	1453.008179	-403.633606	130.539200	1452.724609	-403.613739	185.584930	1738.741211	-542.897766	427.613464	1155.044434	-448.258270	-211.172745	1200.676147	-439.868134	375.755035	854.220642	-345.377136	-147.277924	893.193115	-434.106140	100.837158	1052.767212	549.528320	15.138884	899.181458	542.109924	213.041092
-463.540588	231.067947	954.870972	-449.388611	-32.520752	955.809998	-535.095459	245.547867	572.905945	-479.605469	-92.211105	579.684204	-543.020813	282.178925	87.637619	-551.316711	-136.816727	104.452118	-503.180084	331.687500	1429.714844	-414.762512	-76.380325	1453.059814	-403.558807	130.531830	1452.790771	-403.390228	185.469101	1738.739746	-542.908630	427.698029	1155.151367	-448.043060	-211.406464	1200.851685	-439.884796	375.872528	854.322083	-345.286407	-147.358368	893.307495	-434.098999	100.821556	1052.795044	549.558838	15.128273	899.183899	542.153198	213.028915
-463.576019	231.032242	954.871155	-449.442810	-32.513565	955.832092	-535.137085	245.552277	572.897339	-479.717804	-92.164810	579.708069	-543.020142	282.178741	87.637238	-551.314026	-136.839645	104.384666	-503.124023	331.664490	1429.813477	-414.678192	-76.407295	1453.153198	-403.493195	130.528641	1452.852539	-403.162354	185.337448	1738.729248	-542.889343	427.819916	1155.289429	-447.955902	-211.490845	1200.943970	-439.835724	375.993439	854.469666	-345.174957	-147.449387	893.401733	-434.129669	100.814827	1052.802734	549.613953	15.139845	899.171204	542.196838	213.063965
-463.602081	231.027359	954.892944	-449.461609	-32.530506	955.855042	-535.178345	245.516052	572.909973	-479.811737	-92.147156	579.719421	-543.004150	282.179596	87.626953	-551.319458	-136.839844	104.385315	-503.082977	331.621613	1429.911011	-414.635529	-76.423706	1453.226074	-403.394073	130.506607	1452.932739	-402.930664	185.209991	1738.713379	-542.875793	427.941528	1155.437622	-447.857056	-211.541260	1201.022461	-439.813263	376.109833	854.574707	-345.045258	-147.541565	893.500549	-434.136566	100.805717	1052.821533	549.664673	15.147182	899.190735	542.228638	213.043228
-463.668854	230.967728	954.911804	-449.537415	-32.521091	955.878601	-535.237732	245.487869	572.889709	-479.903992	-92.146904	579.756775	-543.023071	282.192230	87.593498	-551.321716	-136.850784	104.372780	-503.043610	331.595337	1429.997314	-414.571106	-76.444839	1453.286011	-403.331085	130.482803	1452.969727	-402.664673	185.094376	1738.702026	-542.840576	428.028076	1155.571899	-447.848846	-211.500916	1201.063843	-439.770660	376.255280	854.711426	-344.904327	-147.676178	893.593872	-434.189758	100.782936	1052.838623	549.706726	15.157151	899.176086	542.274414	213.060455
-463.677124	230.957047	954.920593	-449.520477	-32.530930	955.889465	-535.290466	245.528625	572.904602	-480.015228	-92.147049	579.782898	-543.022583	282.187469	87.589600	-551.337524	-136.848709	104.364021	-502.966949	331.578064	1430.110107	-414.498383	-76.460930	1453.372681	-403.236572	130.445801	1453.043335	-402.393494	184.976486	1738.696289	-542.812195	428.129883	1155.727539	-447.722229	-211.621017	1201.180054	-439.733337	376.417938	854.823364	-344.743958	-147.774567	893.694031	-434.173950	100.776199	1052.845703	549.763733	15.175824	899.188354	542.334900	213.054245
-463.693481	230.961273	954.933228	-449.550842	-32.526585	955.902283	-535.338562	245.490219	572.883423	-480.114777	-92.123375	579.844849	-543.027100	282.191833	87.592171	-551.352051	-136.871979	104.378448	-502.909088	331.540405	1430.213623	-414.415649	-76.500977	1453.477539	-403.159882	130.434280	1453.088989	-402.227081	184.736954	1738.640137	-542.745056	428.214294	1155.867432	-447.590942	-211.753204	1201.264404	-439.688538	376.581360	854.952026	-344.579529	-147.903381	893.802979	-434.182343	100.780151	1052.854980	549.763611	15.131786	899.191895	542.347473	213.044022
-463.699493	230.897934	954.933899	-449.538055	-32.548904	955.942017	-535.360657	245.471313	572.883789	-480.175964	-92.119110	579.840881	-543.018555	282.190552	87.590195	-551.351624	-136.853638	104.335480	-502.838440	331.515137	1430.306274	-414.346252	-76.543640	1453.563843	-403.066589	130.401413	1453.157471	-401.882599	184.727417	1738.681763	-542.690674	428.327148	1156.026367	-447.441101	-211.851074	1201.366943	-439.647156	376.791077	855.083069	-344.405396	-148.042938	893.910706	-434.174286	100.753868	1052.873901	549.861816	15.205459	899.178589	542.408508	213.076447
-463.694794	230.912857	954.971863	-449.555573	-32.526451	955.958801	-535.388306	245.476440	572.896240	-480.255341	-92.056557	579.848389	-543.025269	282.202454	87.598129	-551.346436	-136.858871	104.321022	-502.740173	331.505524	1430.451538	-414.286407	-76.568810	1453.633423	-402.970795	130.366928	1453.203735	-401.712677	184.506897	1738.573120	-542.600952	428.410187	1156.151611	-447.302185	-211.994263	1201.447754	-439.574341	376.991272	855.204529	-344.212921	-148.201752	894.019592	-434.181580	100.762833	1052.901611	549.884033	15.165300	899.178406	542.460144	213.077301
-463.693909	230.901901	954.987732	-449.521210	-32.535789	955.950745	-535.427734	245.481995	572.908630	-480.317444	-92.019737	579.841797	-543.018982	282.229492	87.612373	-551.290527	-136.837738	104.288071	-502.663177	331.459412	1430.573975	-414.226898	-76.604500	1453.689087	-402.863098	130.324585	1453.290771	-401.433929	184.378235	1738.569580	-542.499207	428.510132	1156.318237	-447.180328	-212.111557	1201.537354	-439.503296	377.254822	855.334167	-343.999573	-148.419403	894.108093	-434.166687	100.746536	1052.906250	549.937805	15.199859	899.164124	542.478394	213.095673
-463.710083	230.899109	955.000366	-449.534546	-32.538925	955.964050	-535.442810	245.448807	572.905579	-480.339294	-91.990929	579.849670	-543.008789	282.204926	87.601151	-551.301819	-136.839432	104.277039	-502.559113	331.456543	1430.722534	-414.144653	-76.647842	1453.788696	-402.748047	130.287292	1453.354248	-401.158203	184.224747	1738.606934	-542.371094	428.631134	1156.482300	-446.879578	-212.455185	1201.724365	-439.422424	377.520386	855.490295	-343.796204	-148.620499	894.250061	-434.165741	100.744904	1052.915527	550.003540	15.191199	899.180908	542.550354	213.065765
-463.728271	230.914902	955.013489	-449.545319	-32.539207	955.972229	-535.478638	245.460968	572.899292	-480.423920	-92.006493	579.838562	-543.025879	282.181549	87.587662	-551.319458	-136.852249	104.286194	-502.444763	331.414764	1430.864258	-414.084869	-76.704895	1453.880615	-402.644684	130.237671	1453.442261	-400.870178	184.072937	1738.581787	-542.234924	428.755768	1156.675659	-446.724701	-212.593246	1201.806030	-439.323639	377.734253	855.633972	-343.583527	-148.819519	894.339478	-434.171112	100.751831	1052.924072	550.044983	15.210105	899.175537	542.571594	213.087128
-463.718140	230.917206	955.059692	-449.573242	-32.469555	955.974365	-535.486938	245.477814	572.902893	-480.379272	-91.934967	579.837341	-543.005676	282.202148	87.602760	-551.300232	-136.828201	104.283485	-502.334961	331.378876	1431.013428	-413.993866	-76.749146	1453.975342	-402.535065	130.195663	1453.515625	-400.477753	184.042435	1738.632690	-542.065430	428.904907	1156.855713	-446.687103	-212.574524	1201.867920	-439.211975	378.007996	855.806519	-343.338776	-149.072937	894.441528	-434.173157	100.769020	1052.947021	550.057983	15.195056	899.180176	542.584656	213.066711
-463.743378	230.894302	955.069031	-449.537354	-32.501167	956.018677	-535.522888	245.466980	572.901062	-480.362915	-91.840210	579.842590	-543.021729	282.197876	87.619385	-551.267944	-136.808212	104.275810	-502.227692	331.343231	1431.177856	-413.920502	-76.796951	1454.075562	-402.426483	130.148514	1453.611084	-400.169586	183.904709	1738.634277	-541.914795	429.043793	1157.053833	-446.513367	-212.715820	1201.966797	-439.097412	378.285065	855.965027	-343.077576	-149.316666	894.555115	-434.164825	100.760040	1052.972778	550.133789	15.198405	899.208252	542.635742	213.083420
-463.709778	230.924179	955.113647	-449.540253	-32.456539	956.031738	-535.527222	245.472076	572.930176	-480.357941	-91.813858	579.834045	-543.044922	282.180817	87.619057	-551.233398	-136.792557	104.259621	-502.120331	331.306885	1431.331421	-413.848450	-76.828270	1454.134155	-402.315643	130.069611	1453.690063	-399.843414	183.763474	1738.610718	-541.751892	429.199158	1157.244385	-446.337036	-212.896698	1202.070557	-438.949066	378.561798	856.146667	-342.801117	-149.553207	894.671265	-434.146942	100.782745	1053.001343	550.157776	15.202738	899.192017	542.658203	213.080017
-463.727203	230.913116	955.145996	-449.545868	-32.412762	956.026917	-535.577576	245.454727	572.933228	-480.368469	-91.816803	579.831665	-543.056335	282.183624	87.616005	-551.224731	-136.792358	104.253304	-502.041931	331.243896	1431.478516	-413.808990	-76.892326	1454.220093	-402.222168	130.025299	1453.789185	-399.489990	183.615906	1738.593750	-541.565430	429.373016	1157.441772	-446.163696	-213.046783	1202.164795	-438.784821	378.869110	856.321716	-342.505463	-149.807602	894.817566	-434.145569	100.787354	1053.012329	550.224426	15.224525	899.201172	542.698303	213.091309
-463.703766	230.908905	955.188171	-449.510620	-32.418522	956.071716	-535.584656	245.469299	572.937317	-480.354004	-91.686455	579.834290	-543.060303	282.205658	87.632469	-551.204590	-136.770370	104.236725	-501.908569	331.192688	1431.647949	-413.711151	-76.931015	1454.322876	-402.112518	129.960129	1453.882568	-399.124451	183.440506	1738.567017	-541.343811	429.527008	1157.658203	-445.972198	-213.204605	1202.264893	-438.570679	379.210571	856.515137	-342.202026	-150.103058	894.967163	-434.116364	100.784317	1053.055786	550.249207	15.210897	899.194641	542.715149	213.092926
-463.675568	230.881042	955.221619	-449.509949	-32.341877	956.068970	-535.641663	245.461227	572.957642	-480.357941	-91.622665	579.800354	-543.089355	282.230804	87.634262	-551.118225	-136.745316	104.224625	-501.734100	331.115173	1431.805664	-413.630768	-77.001350	1454.388550	-401.949554	129.875320	1453.991455	-398.732544	183.263031	1738.538940	-541.136292	429.700775	1157.863892	-445.781860	-213.374039	1202.369385	-438.380402	379.573944	856.683960	-341.887787	-150.421707	895.107910	-434.094635	100.793976	1053.069702	550.319336	15.243582	899.208008	542.771973	213.065582
-463.630676	230.893631	955.269775	-449.472961	-32.337181	956.112732	-535.671204	245.467712	572.974854	-480.382416	-91.629364	579.847778	-543.059204	282.225159	87.633507	-551.148621	-136.748093	104.219330	-501.635590	331.055359	1431.969971	-413.564911	-77.084755	1454.489746	-401.817047	129.823318	1454.087036	-398.356232	183.065872	1738.530762	-540.917664	429.877838	1158.110474	-445.526794	-213.585754	1202.561768	-438.170166	379.908569	856.875366	-341.546722	-150.719879	895.266785	-434.054749	100.800209	1053.115967	550.373718	15.253628	899.189209	542.804871	213.110840
-463.626923	230.873932	955.298645	-449.440948	-32.333935	956.116211	-535.708252	245.424210	572.954956	-480.378326	-91.507225	579.858276	-543.050354	282.232880	87.598320	-551.070923	-136.726318	104.204086	-501.498932	330.973999	1432.106934	-413.491150	-77.151680	1454.567871	-401.667542	129.738571	1454.189209	-398.000580	182.872269	1738.528198	-540.709351	430.045959	1158.296021	-445.323975	-213.798355	1202.659912	-437.910889	380.241364	857.050476	-341.177063	-151.066818	895.422058	-434.017487	100.786156	1053.127686	550.378540	15.238075	899.202087	542.815918	213.101242
-463.577179	230.866074	955.347473	-449.414337	-32.283997	956.156982	-535.774902	245.433121	572.982910	-480.411438	-91.425331	579.887695	-543.070557	282.223969	87.608414	-551.059631	-136.717133	104.206123	-501.342255	330.927124	1432.266235	-413.418427	-77.204964	1454.657471	-401.495514	129.646759	1454.278564	-397.621796	182.676178	1738.538818	-540.451599	430.260651	1158.503662	-445.104431	-214.023849	1202.786865	-437.636841	380.630585	857.241028	-340.818634	-151.377289	895.580017	-433.976990	100.802696	1053.171997	550.779846	15.637901	899.252258	542.927673	213.215363
-463.536224	230.827896	955.391052	-449.356934	-32.275707	956.200256	-535.888367	245.514587	573.013855	-480.384766	-91.315002	579.875977	-543.151428	282.226532	87.605019	-551.083801	-136.707733	104.183342	-501.224274	330.830109	1432.386475	-413.326019	-77.291954	1454.728516	-401.323273	129.563873	1454.364258	-397.251709	182.434921	1738.534546	-540.217346	430.435120	1158.708496	-444.894958	-214.229340	1202.915894	-437.292175	381.024628	857.453186	-340.425598	-151.690750	895.745605	-433.923523	100.789543	1053.214478	550.439758	15.266543	899.200195	542.869690	213.097641
-463.503143	230.831863	955.456970	-449.357361	-32.187176	956.202148	-535.947021	245.504364	572.997864	-480.879669	-91.451515	580.253296	-543.137085	282.223755	87.602341	-551.460083	-136.843719	104.293304	-501.014313	330.776703	1432.537231	-413.211456	-77.356552	1454.800049	-401.133026	129.492813	1454.435425	-396.967468	182.083130	1738.499023	-539.961487	430.620544	1158.902100	-444.685364	-214.437592	1203.036255	-436.938721	381.346741	857.664063	-340.026337	-152.065079	895.910889	-433.897858	100.810181	1053.246582	550.459717	15.250543	899.210999	542.876160	213.104538
-463.470032	230.819458	955.507813	-449.305084	-32.175144	956.244629	-535.966553	245.452499	573.014587	-480.952209	-91.511963	580.272095	-543.111755	282.235168	87.611076	-551.553162	-136.880493	104.311699	-500.835602	330.706116	1432.724121	-413.085052	-77.443947	1454.903198	-400.967102	129.384552	1454.501099	-396.498291	181.932556	1738.549316	-539.682129	430.801758	1159.130493	-444.459808	-214.618515	1203.183228	-436.621613	381.748016	857.835815	-339.628662	-152.407379	896.060791	-433.849335	100.808983	1053.291870	550.497925	15.266097	899.194214	542.911194	213.112610
-463.438599	230.768036	955.551147	-449.251038	-32.150944	956.278381	-535.841064	245.285095	572.985413	-480.962372	-91.445366	580.268738	-542.974854	282.229431	87.597031	-551.362488	-136.818604	104.228317	-500.638367	330.648987	1432.874512	-412.930511	-77.523605	1455.006470	-400.766479	129.301147	1454.578125	-396.117859	181.707794	1738.555420	-539.377441	430.970673	1159.371948	-444.221771	-214.804749	1203.289429	-436.273468	382.146545	858.039978	-339.187164	-152.741470	896.212646	-433.802979	100.794388	1053.329590	550.537109	15.279009	899.208008	542.927185	213.105927
-463.399811	230.773026	955.612366	-449.255676	-32.060337	956.281982	-535.899475	245.285767	573.020630	-480.362640	-90.988365	579.870911	-542.977905	282.204254	87.583031	-551.023804	-136.719589	104.152763	-500.487976	330.557281	1433.009766	-412.829224	-77.587723	1455.094604	-400.570374	129.227158	1454.666138	-395.726990	181.455795	1738.559082	-539.079590	431.101288	1159.535034	-444.005707	-214.980637	1203.362305	-435.859161	382.557831	858.238342	-338.755066	-153.116714	896.349548	-433.772369	100.818329	1053.359253	550.550232	15.262863	899.197083	542.962585	213.077469
-463.359406	230.712204	955.645264	-449.174408	-32.064529	956.305969	-535.929443	245.247192	573.011292	-480.285309	-90.858055	579.885498	-542.962830	282.227539	87.592903	-550.949036	-136.687042	104.134933	-500.403839	330.395874	1433.031372	-412.666992	-77.657883	1455.187256	-400.387604	129.136368	1454.733521	-395.306641	181.175278	1738.558350	-538.781799	431.319763	1159.754761	-443.763458	-215.182053	1203.474487	-435.447327	382.904266	858.468872	-338.361084	-153.484955	896.517883	-433.713745	100.786224	1053.388184	550.602478	15.275697	899.205017	542.980774	213.076324
-463.306244	230.662949	955.667358	-449.117218	-32.080219	956.352112	-535.937561	245.177811	572.984619	-480.253296	-90.771370	579.934143	-542.955322	282.232666	87.601120	-550.944580	-136.682648	104.126595	-500.100372	330.437836	1433.348389	-412.541748	-77.715050	1455.285522	-400.201111	129.073471	1454.811523	-394.876740	180.894852	1738.529541	-538.441406	431.453491	1159.989136	-443.503693	-215.443863	1203.614624	-434.987915	383.290802	858.705872	-337.921875	-153.854416	896.675476	-433.659943	100.763115	1053.422485	550.626282	15.307240	899.189880	542.991638	213.091370
-463.281189	230.579681	955.726685	-449.072174	-32.028370	956.376648	-535.965088	245.183014	572.984253	-480.139465	-90.581696	579.937927	-542.949158	282.221100	87.604752	-550.787842	-136.617722	104.103539	-499.862915	330.372955	1433.496704	-412.410858	-77.792191	1455.373657	-399.979218	128.996597	1454.897095	-394.456299	180.616104	1738.508789	-538.098816	431.617981	1160.230835	-443.244324	-215.695267	1203.755371	-434.541931	383.692688	858.920166	-337.485565	-154.232635	896.835815	-433.622986	100.737076	1053.464111	550.677185	15.304358	899.207214	543.027649	213.105438
-463.226227	230.518082	955.771301	-449.019958	-32.030403	956.423401	-535.964539	245.125259	572.994385	-480.257538	-90.611855	579.939514	-542.920898	282.215942	87.598907	-550.885681	-136.654144	104.148209	-499.649719	330.291504	1433.684937	-412.289978	-77.841873	1455.407349	-399.743561	128.907761	1454.966187	-393.996094	180.369537	1738.487305	-537.707397	431.791199	1160.435547	-442.988281	-215.894333	1203.870483	-434.056091	384.088898	859.168213	-337.038300	-154.581314	897.012756	-433.570435	100.706085	1053.510132	550.666382	15.300484	899.207092	543.051086	213.071548
-463.171326	230.446548	955.823303	-448.942902	-32.014942	956.465271	-535.954956	245.092316	572.985413	-480.988159	-91.342346	580.360352	-542.916321	282.214294	87.596382	-551.389954	-136.824509	104.287155	-499.437958	330.203552	1433.840942	-412.153320	-77.909523	1455.436157	-399.497375	128.823105	1455.044312	-393.515961	180.089462	1738.458862	-537.301025	431.937195	1160.645874	-442.739075	-216.115341	1203.973022	-433.541718	384.491821	859.399902	-336.654785	-154.936554	897.153015	-433.522186	100.675735	1053.561157	550.709839	15.300409	899.240173	543.071655	213.061722
-463.155823	230.362366	955.876465	-448.969360	-31.944731	956.471191	-535.957336	245.093597	572.976196	-481.014496	-91.366951	580.358215	-542.914429	282.227234	87.587486	-551.408264	-136.838486	104.299629	-499.243347	330.090759	1434.006348	-412.103027	-78.040367	1455.469727	-399.215942	128.744263	1455.104370	-393.003143	179.826553	1738.416626	-536.917542	432.120728	1160.846069	-442.475830	-216.375824	1204.086426	-433.033722	384.864349	859.585205	-336.241669	-155.347626	897.293030	-433.519562	100.648888	1053.589111	550.722107	15.293699	899.222595	543.081055	213.074768
-463.134918	230.267822	955.936829	-448.929352	-31.948185	956.520325	-535.945984	245.055313	572.976440	-480.999207	-91.357307	580.355469	-542.923523	282.211121	87.567093	-551.265747	-136.739044	104.235146	-499.052521	329.997009	1434.117676	-411.795746	-78.082230	1455.531860	-398.939606	128.634583	1455.181885	-392.464203	179.568634	1738.387939	-536.491821	432.336975	1161.048218	-442.186951	-216.613922	1204.213379	-432.518341	385.246338	859.804871	-335.820129	-155.728973	897.417908	-433.486511	100.598015	1053.643311	550.687622	15.250250	899.203613	543.119324	213.048630
-463.060394	230.159500	956.008911	-448.879761	-31.875004	956.555054	-535.880371	244.996201	572.959229	-479.562378	-89.514549	579.875610	-542.894165	282.223480	87.579102	-550.167725	-136.361954	103.918823	-498.843231	329.894348	1434.239746	-411.598022	-78.160706	1455.531006	-398.644714	128.532883	1455.248535	-391.911499	179.335175	1738.348022	-536.053711	432.502167	1161.214355	-441.920685	-216.884201	1204.294556	-431.977386	385.634583	860.019958	-335.443817	-156.066513	897.519653	-433.428772	100.565163	1053.697876	550.762268	15.285474	899.221802	543.143860	213.070114
-462.990570	230.047348	956.094971	-448.820648	-31.824732	956.625854	-535.817261	244.952469	572.954956	-479.481415	-89.319656	579.854675	-542.866394	282.242676	87.584320	-550.026672	-136.318253	103.873833	-498.669922	329.792480	1434.332642	-411.350586	-78.258896	1455.560181	-398.334930	128.478882	1455.291504	-391.313873	179.083374	1738.290039	-535.609802	432.744141	1161.377197	-441.617340	-217.268738	1204.429443	-431.419464	385.955414	860.232117	-335.061005	-156.485123	897.663513	-433.383270	100.527496	1053.780884	550.780090	15.287170	899.229309	543.158142	213.063126
-462.950867	229.899048	956.169250	-448.795258	-31.773046	956.672974	-535.809082	244.927948	572.936890	-479.525940	-89.294434	579.869507	-542.876099	282.237518	87.615723	-550.051880	-136.304932	103.904030	-498.462646	329.633453	1434.415039	-411.116852	-78.348991	1455.554199	-397.998810	128.401459	1455.352173	-390.777649	178.663284	1738.136719	-535.158203	432.951508	1161.496826	-441.388214	-217.520432	1204.518066	-430.857025	386.337494	860.409851	-334.667419	-156.856720	897.787659	-433.348480	100.469040	1053.841187	550.754395	15.270514	899.224304	543.158936	213.104431
-462.866943	229.789169	956.284607	-448.761780	-31.667336	956.714539	-535.748413	244.867386	572.937866	-479.523956	-89.213852	579.903137	-542.858582	282.249969	87.625313	-550.058167	-136.294830	103.910881	-498.349030	329.473877	1434.459961	-410.880432	-78.439407	1455.531250	-397.630157	128.301941	1455.415771	-390.048553	178.616653	1738.164429	-534.749084	433.216644	1161.651123	-441.179932	-217.780594	1204.609375	-430.338409	386.670990	860.591919	-334.303497	-157.246643	897.874146	-433.303528	100.435555	1053.923218	550.679077	15.418589	899.219788	542.995483	213.562866
-462.756226	229.676971	956.376221	-448.691833	-31.604177	956.781799	-535.685730	244.822861	572.925537	-479.471375	-89.122345	579.889954	-542.836792	282.207672	87.599915	-549.968506	-136.265366	103.901817	-498.221619	329.291779	1434.463867	-410.576965	-78.547043	1455.555786	-397.252716	128.193451	1455.486572	-389.367706	178.403290	1738.101196	-534.307922	433.504272	1161.791504	-440.995697	-217.990662	1204.673950	-429.809784	386.919312	860.749329	-333.922119	-157.617447	898.015930	-433.238525	100.398010	1054.008667	550.695129	15.426168	899.239807	543.000610	213.564041
-462.689056	229.560104	956.467773	-448.669403	-31.576689	956.846313	-535.648499	244.783798	572.930969	-479.534149	-89.182487	579.951477	-542.812866	282.204498	87.627266	-549.951721	-136.252426	103.935455	-498.085754	329.089478	1434.473755	-410.253540	-78.648422	1455.523438	-396.877930	128.106339	1455.524414	-388.664520	178.167419	1738.007324	-533.879517	433.774506	1161.866455	-440.980621	-218.059204	1204.676392	-429.254700	387.283844	860.886108	-333.582062	-157.998627	898.105774	-433.194275	100.340073	1054.087036	550.737854	15.437805	899.255127	543.020630	213.573273
-462.865295	229.765274	956.621277	-449.499084	-30.780474	956.599304	-535.735901	244.914688	572.971313	-479.515686	-89.183540	579.740417	-542.908691	282.219818	87.652298	-549.917725	-136.218811	103.933083	-497.946014	328.891357	1434.453003	-409.961975	-78.752846	1455.443237	-396.433105	127.981392	1455.577271	-387.941528	177.960358	1737.924072	-533.453125	434.060089	1161.965698	-440.891785	-218.304031	1204.713013	-428.739258	387.534851	861.019470	-333.282104	-158.366440	898.180420	-433.559265	100.644745	1054.010864	550.756775	15.437531	899.239624	543.044495	213.594864
-462.635529	229.408020	956.648621	-448.694916	-31.518349	956.867126	-535.532410	244.740082	572.910828	-479.540985	-89.235405	579.955994	-542.847656	282.243225	87.646393	-549.977966	-136.242874	103.942940	-497.885529	328.692261	1434.418091	-409.714081	-78.856720	1455.357666	-396.014832	127.879204	1455.609253	-387.248138	177.562271	1737.747559	-533.078003	434.359100	1162.054932	-440.831696	-218.561325	1204.681763	-428.231628	387.771698	861.136230	-332.954834	-158.712906	898.239990	-433.140442	100.229851	1054.179565	550.755493	15.435019	899.237122	543.047607	213.599197
-462.587341	229.246597	956.717041	-448.563690	-31.634083	956.928284	-535.437134	244.709824	572.899170	-479.524963	-89.236923	579.970825	-542.820068	282.244232	87.664726	-549.928101	-136.234543	103.942780	-497.720245	328.485748	1434.380005	-409.395844	-78.988495	1455.287598	-395.593414	127.781960	1455.614868	-386.382996	177.512283	1737.728027	-532.668457	434.659912	1162.133545	-440.775421	-218.783173	1204.642578	-427.766357	388.052551	861.223938	-332.659119	-159.112198	898.257141	-433.029541	100.097092	1054.239380	550.729004	15.416507	899.232849	543.043884	213.588882
-462.569977	229.167114	956.809631	-448.558228	-31.648743	956.917847	-535.437683	244.772964	572.896729	-479.494934	-89.226219	579.943665	-542.880432	282.276123	87.692497	-549.902649	-136.241318	103.939888	-497.552399	328.295013	1434.330688	-409.056122	-79.121651	1455.176147	-395.166779	127.636826	1455.619385	-385.549622	177.302200	1737.617188	-532.254456	434.956940	1162.241577	-440.804779	-219.366364	1204.635376	-427.406433	388.360809	861.237000	-332.388672	-159.502609	898.285461	-432.966125	100.013641	1054.268799	550.750061	15.432370	899.261414	543.064087	213.584869
-462.988251	229.662430	956.982422	-450.302490	-29.871059	956.473694	-535.682617	245.061142	572.964722	-479.460236	-89.252823	579.466492	-543.064331	282.309204	87.719330	-549.884216	-136.251083	103.940086	-497.320099	328.115173	1434.315674	-408.714966	-79.271690	1455.104004	-394.700012	127.481544	1455.604736	-384.796570	176.947006	1737.426392	-531.860168	435.175812	1162.324097	-440.687714	-220.006638	1204.639282	-426.944733	388.554474	861.345459	-332.172333	-159.871323	898.307922	-433.758942	100.823547	1054.069458	550.763977	15.443429	899.261719	543.076538	213.597321
-462.503082	229.050064	956.974121	-448.524811	-31.548290	956.889221	-535.392639	244.810623	572.923279	-479.547882	-89.387520	579.946045	-542.903687	282.280243	87.697365	-550.012756	-136.256973	103.975357	-497.032806	327.906860	1434.291748	-408.391541	-79.393494	1454.949219	-394.304474	127.356964	1455.543213	-383.849030	176.911163	1737.396484	-531.465515	435.409027	1162.416504	-440.633301	-219.981827	1204.581543	-426.566223	388.753723	861.443665	-331.984802	-160.225204	898.275085	-432.802368	99.937370	1054.311279	550.784607	15.466296	899.259888	543.124329	213.590607
-462.444672	228.890762	957.016174	-448.299988	-31.675419	956.930054	-535.347656	244.722321	572.914368	-479.534943	-89.401199	579.997498	-542.874573	282.275421	87.689598	-549.958923	-136.289795	103.962547	-496.777954	327.735962	1434.229614	-408.092316	-79.545586	1454.790161	-393.929504	127.236305	1455.435059	-383.016449	176.557037	1737.203857	-531.081543	435.610291	1162.464600	-440.503632	-220.175552	1204.565063	-426.201996	388.919708	861.518433	-331.825317	-160.631332	898.231506	-432.616150	99.810799	1054.342041	550.800110	15.505621	899.254517	543.124512	213.613113
-462.894226	229.354736	957.156677	-450.073334	-29.765446	956.529785	-535.609619	244.994675	572.973755	-479.446259	-89.363853	579.473816	-543.061401	282.315125	87.758720	-549.894226	-136.230438	103.971916	-496.459595	327.574371	1434.204468	-407.807709	-79.678207	1454.621216	-393.511536	127.094543	1455.284790	-382.112000	176.369797	1737.089478	-530.744385	435.651398	1162.473022	-440.437561	-220.575729	1204.508057	-425.816589	389.056915	861.586731	-331.685028	-161.064713	898.173767	-433.430573	100.699890	1054.145508	550.777588	15.470646	899.244507	543.151428	213.640701
-462.371033	228.811737	957.150024	-448.277435	-31.467968	956.860168	-535.343750	244.643188	572.945190	-479.532318	-89.552361	579.977539	-542.860046	282.281464	87.739243	-549.984680	-136.270813	104.026886	-496.267517	327.256287	1434.017334	-407.514923	-79.813805	1454.479004	-393.080139	126.944008	1455.161011	-381.179840	176.195084	1736.986084	-530.457825	435.663208	1162.476929	-440.352478	-220.902542	1204.421753	-425.383850	389.133728	861.615662	-331.580170	-161.514587	898.067810	-432.425385	99.803413	1054.341431	550.766785	15.470605	899.237854	543.145020	213.638428
-462.243927	228.670959	957.200684	-447.911743	-31.667023	956.953613	-535.293640	244.553329	572.942932	-480.063843	-90.365280	580.133850	-542.842651	282.270660	87.785347	-550.448242	-136.425064	104.178276	-495.840210	327.231293	1434.116211	-407.210358	-79.978004	1454.291626	-392.634888	126.774498	1455.064087	-380.233643	176.009460	1736.842407	-530.205078	435.554199	1162.470215	-440.257355	-221.068451	1204.311768	-425.005737	389.189789	861.642273	-331.492767	-161.943558	897.941528	-432.171387	99.670639	1054.411255	550.745361	15.439649	899.246948	543.158142	213.641891
-462.649017	229.161118	957.354797	-449.592438	-29.872221	956.569214	-535.567078	244.789963	573.043701	-480.056610	-90.485359	579.687683	-543.034485	282.254211	87.845520	-550.417236	-136.384369	104.215118	-495.525696	327.091766	1434.071777	-406.929901	-80.116760	1454.140747	-392.154694	126.653542	1454.936523	-379.307556	175.816879	1736.693726	-530.012024	435.366425	1162.440063	-440.197540	-221.283096	1204.213379	-424.666840	389.245605	861.633728	-331.481445	-162.356995	897.806274	-432.934692	100.518127	1054.233032	550.734741	15.474811	899.234497	543.168640	213.649536
-462.620453	229.167572	957.426697	-449.554413	-29.792887	956.562012	-535.560669	244.733749	573.090027	-480.197998	-90.807671	579.733032	-542.989929	282.224182	87.875160	-550.554993	-136.445511	104.309090	-495.142487	326.950745	1434.013306	-406.671722	-80.261566	1453.922485	-391.701385	126.510956	1454.838013	-378.348297	175.628296	1736.533447	-529.871521	435.177155	1162.398071	-440.208344	-221.517319	1204.048462	-424.380951	389.275421	861.630432	-331.495087	-162.804489	897.645081	-432.842743	100.535439	1054.251587	550.764404	15.498563	899.238770	543.216858	213.646179
-462.579803	229.148422	957.470581	-449.366852	-29.925541	956.586487	-535.544800	244.654388	573.119141	-480.191681	-91.012589	579.779785	-542.961121	282.184753	87.900734	-550.640564	-136.459320	104.380432	-494.691193	326.844910	1433.966431	-406.380798	-80.395935	1453.747559	-391.237488	126.340782	1454.772583	-377.396576	175.405975	1736.328613	-529.763489	434.925751	1162.330078	-440.244202	-221.685150	1203.892944	-424.110657	389.258209	861.625000	-331.550903	-163.248825	897.463318	-432.691559	100.466980	1054.276855	550.807739	15.531710	899.237793	543.251831	213.660843
-462.003784	228.581680	957.443298	-447.271362	-31.963026	957.042664	-535.218384	244.300293	573.078430	-480.236816	-91.343864	580.393677	-542.766907	282.145996	87.923050	-550.786743	-136.490875	104.485947	-494.315430	326.758759	1433.921509	-406.110321	-80.538269	1453.528564	-390.801422	126.159454	1454.688599	-376.426880	175.230194	1736.118408	-529.668091	434.618530	1162.263794	-440.325531	-221.803848	1203.750854	-423.867859	389.190338	861.575928	-331.643158	-163.668564	897.241943	-431.562134	99.464500	1054.537354	550.785645	15.510717	899.235229	543.245544	213.675766
-462.393311	229.054901	957.540405	-448.688141	-30.535627	956.651550	-535.432434	244.518906	573.169312	-480.181549	-91.485329	580.039612	-542.909180	282.122223	87.981392	-550.804321	-136.474777	104.537880	-494.060303	326.537842	1433.716309	-405.812622	-80.713387	1453.344971	-390.434204	125.972992	1454.545532	-375.506134	174.976456	1735.938599	-529.605591	434.352142	1162.217896	-440.342926	-222.097839	1203.631592	-423.675903	389.102539	861.531982	-331.789917	-164.071289	897.004944	-432.209045	100.158508	1054.331909	550.775391	15.497720	899.250977	543.273926	213.686462
-462.308502	229.037872	957.553345	-448.379181	-30.722315	956.625305	-535.364929	244.458786	573.212585	-480.302612	-91.393410	580.371155	-542.952454	282.071228	88.032257	-550.925415	-136.507813	104.570236	-493.651154	326.480072	1433.702271	-405.525574	-80.851501	1453.143799	-390.102753	125.845726	1454.397583	-374.547485	174.714233	1735.738647	-529.533752	434.015472	1162.152222	-440.542725	-221.989090	1203.418091	-423.514526	389.007996	861.445740	-331.960907	-164.474350	896.772644	-431.979431	100.063316	1054.317261	550.795837	15.533224	899.257263	543.283630	213.691513
-462.109589	228.808716	957.503723	-447.595856	-31.393433	956.705505	-535.147766	244.289719	573.175415	-480.188110	-91.825279	580.328125	-542.869080	282.056152	88.019035	-551.154297	-136.605865	104.673508	-493.173401	326.502258	1433.805908	-405.212067	-81.018974	1452.904663	-389.737610	125.724197	1454.240234	-373.625183	174.515274	1735.488892	-529.449890	433.635284	1162.114624	-440.701721	-222.027634	1203.265503	-423.383698	388.837006	861.347778	-332.179626	-164.845795	896.529968	-431.514557	99.711151	1054.338013	550.805908	15.521516	899.256287	543.319885	213.702835
-462.007233	228.761215	957.495178	-447.342560	-31.503267	956.684448	-535.056580	244.289505	573.191895	-480.097870	-91.918793	580.337280	-542.911743	282.065887	88.033333	-551.009766	-136.543625	104.657013	-492.832489	326.416931	1433.773315	-404.930237	-81.132935	1452.654419	-389.380402	125.614746	1454.088867	-372.692200	174.189011	1735.281006	-529.373962	433.279083	1162.038818	-440.873871	-222.089905	1203.075928	-423.284271	388.704895	861.225525	-332.466431	-165.244949	896.223083	-431.308685	99.642677	1054.316284	550.797913	15.502069	899.237183	543.335815	213.699341
-461.705627	228.418747	957.401428	-446.370087	-32.272163	956.889587	-534.802307	244.106735	573.143616	-479.934082	-91.520805	580.665588	-542.801880	282.029938	88.020683	-551.078430	-136.601685	104.707497	-492.486877	326.296600	1433.692261	-404.602631	-81.250809	1452.407837	-389.025299	125.492355	1453.898438	-371.787048	173.946869	1735.062622	-529.284851	432.934387	1161.937500	-441.080963	-222.156845	1202.886963	-423.239746	388.559235	861.120361	-332.801331	-165.584702	895.905701	-430.758789	99.251785	1054.390991	550.823914	15.532818	899.232727	543.362122	213.710449
-461.603394	228.368896	957.354187	-446.196747	-32.330837	956.844604	-534.700562	244.102982	573.126831	-479.756927	-91.435753	580.611938	-542.824097	282.062347	88.009888	-550.965820	-136.538376	104.640793	-492.225952	326.241913	1433.611328	-404.283295	-81.362663	1452.156616	-388.710876	125.357170	1453.741943	-370.903992	173.700424	1734.823853	-529.207153	432.616180	1161.818848	-441.238037	-222.193115	1202.693481	-423.208527	388.379395	860.971313	-333.215149	-165.944016	895.581360	-430.601105	99.205849	1054.340088	550.821106	15.513034	899.218811	543.403503	213.698532
-461.472656	228.276718	957.292114	-446.045380	-32.326099	956.786926	-534.561157	244.106201	573.112183	-479.549347	-91.382820	580.554321	-542.819397	282.057068	87.998146	-550.886963	-136.531708	104.647217	-491.985687	326.143097	1433.466187	-403.923584	-81.471519	1451.911865	-388.389282	125.246597	1453.546753	-369.989258	173.410599	1734.583008	-529.140320	432.390564	1161.701538	-441.376038	-222.259140	1202.531128	-423.232697	388.189514	860.782715	-333.661163	-166.296738	895.231689	-430.421814	99.168350	1054.270996	550.853516	15.563507	899.224548	543.424194	213.725723
-461.309387	228.250824	957.270264	-445.892731	-32.304363	956.748291	-534.455444	244.107574	573.079712	-479.343231	-91.303955	580.493408	-542.806030	282.077118	87.996078	-550.871399	-136.526917	104.644630	-491.733307	326.045746	1433.299072	-403.557617	-81.586433	1451.606812	-387.996277	125.143837	1453.321289	-369.176086	173.190186	1734.343018	-529.067871	432.153320	1161.523438	-441.522705	-222.371796	1202.309204	-423.300751	387.959869	860.595398	-334.115967	-166.606171	894.858459	-430.240173	99.160683	1054.235107	550.861206	15.552559	899.220886	543.490967	213.726288
-461.149017	228.229172	957.237061	-445.761383	-32.293064	956.670044	-534.349915	244.105408	573.104187	-479.123169	-91.190956	580.419861	-542.806580	282.088409	87.981544	-550.706909	-136.473679	104.562210	-491.504425	325.921112	1433.113770	-403.225800	-81.680855	1451.298950	-387.589630	125.017769	1453.126099	-368.312622	172.951263	1734.108154	-528.988342	431.942047	1161.372803	-441.639404	-222.458069	1202.079712	-423.379333	387.688904	860.389954	-334.620911	-166.902115	894.477051	-430.064056	99.138023	1054.172363	550.874084	15.573879	899.210388	543.519775	213.744141
-460.945251	228.233704	957.238159	-445.541138	-32.382225	956.652954	-534.271179	244.114151	573.116638	-478.952789	-91.142410	580.374634	-542.802612	282.083588	87.989632	-550.666504	-136.486069	104.557655	-491.229797	325.837219	1432.979004	-402.825867	-81.791817	1451.048218	-387.213623	124.902794	1452.927002	-367.488098	172.718063	1733.891479	-528.930359	431.794189	1161.210327	-441.789948	-222.540573	1201.875488	-423.534485	387.392273	860.201233	-335.162872	-167.139786	894.035950	-429.838531	99.090813	1054.161133	550.888611	15.583982	899.210327	543.573914	213.747635
-460.793579	228.208237	957.234680	-445.379791	-32.411045	956.591736	-534.200256	244.047089	573.148987	-478.785309	-91.088257	580.306519	-542.768433	282.068787	87.999588	-550.677002	-136.497086	104.571739	-491.112305	325.644043	1432.703125	-402.465942	-81.884407	1450.789795	-386.844635	124.809456	1452.777344	-366.683685	172.528000	1733.694824	-528.878845	431.685486	1161.067627	-441.929565	-222.601151	1201.646240	-423.740662	387.037933	860.027588	-335.751434	-167.417465	893.605835	-429.639954	99.045494	1054.118896	550.892822	15.560823	899.208923	543.629883	213.772980
-460.606079	228.144135	957.225586	-445.145020	-32.524467	956.558289	-534.113281	244.019241	573.156860	-478.553284	-90.943871	580.306641	-542.712585	282.073822	88.023270	-550.586548	-136.483429	104.568169	-490.660675	325.644653	1432.763550	-402.024841	-82.053635	1450.539429	-386.456085	124.662666	1452.634888	-365.885895	172.334717	1733.500732	-528.813049	431.543243	1161.021851	-442.060242	-222.613297	1201.455566	-424.000336	386.597137	859.848511	-336.343109	-167.681061	893.240479	-429.406799	98.953026	1054.092285	550.884277	15.567692	899.216614	543.643005	213.830063
-460.447662	228.139252	957.248718	-444.970428	-32.602196	956.521057	-534.091797	244.006348	573.220154	-478.425964	-90.957573	580.300171	-542.716797	282.064728	88.023575	-550.537109	-136.435684	104.565887	-490.448029	325.624481	1432.742188	-401.762787	-82.118195	1450.338623	-386.077972	124.600204	1452.521973	-365.107147	172.161636	1733.307251	-528.761230	431.403473	1160.966187	-442.202850	-222.665131	1201.260254	-424.308075	386.156281	859.691162	-336.988403	-167.900101	892.854248	-429.210236	98.892151	1054.078247	550.900269	15.654701	899.209778	543.407349	214.324402
-460.295166	228.049881	957.243286	-444.729431	-32.673119	956.532654	-534.084595	244.002243	573.242310	-478.232605	-90.881660	580.295166	-542.716980	282.067627	88.072815	-550.464844	-136.394348	104.545120	-490.125641	325.486542	1432.706543	-401.387177	-82.288086	1450.134521	-385.693726	124.453621	1452.396729	-364.364563	172.019669	1733.114624	-528.713318	431.314178	1160.953003	-442.333984	-222.651794	1201.109131	-424.693176	385.659668	859.554077	-337.604248	-168.083481	892.509033	-428.995209	98.827507	1054.076660	550.899353	15.635152	899.184082	543.440186	214.356491
-460.127136	228.050156	957.267334	-444.542084	-32.723053	956.515381	-534.015442	243.922516	573.248596	-478.028046	-90.807297	580.263611	-542.681091	282.061920	88.066940	-550.428467	-136.374146	104.565514	-489.801300	325.357422	1432.716553	-401.000793	-82.398888	1450.001953	-385.493835	124.309387	1452.477661	-363.620300	171.885208	1732.947876	-528.657166	431.185547	1160.999756	-442.493561	-222.640594	1200.978271	-425.093048	385.226196	859.459839	-338.240204	-168.281845	892.172363	-428.787170	98.790634	1054.072876	550.882263	15.601761	899.179260	543.459106	214.347641
-459.991913	228.010696	957.280090	-444.323517	-32.802387	956.535156	-533.966736	243.901672	573.279114	-477.864319	-90.835793	580.275574	-542.692505	282.053253	88.095772	-550.352051	-136.355988	104.582535	-489.429932	325.237610	1432.719971	-400.641418	-82.532707	1449.894775	-385.122406	124.213295	1452.421753	-362.916016	171.743042	1732.780396	-528.599548	431.069519	1161.092529	-442.660950	-222.671463	1200.928955	-425.540771	384.712860	859.432556	-338.899597	-168.439499	891.867371	-428.594299	98.742180	1054.085205	550.892029	15.632151	899.204956	543.478821	214.352509
-459.808197	227.978455	957.303894	-444.095612	-32.846001	956.545776	-533.878418	243.823318	573.277161	-477.798706	-90.973244	580.306641	-542.658447	282.034119	88.098862	-550.481873	-136.391220	104.641045	-489.091980	325.105743	1432.760132	-400.312195	-82.690498	1449.828369	-384.809296	124.088226	1452.370117	-362.188965	171.638733	1732.608765	-528.548157	430.955139	1161.203125	-442.775085	-222.823090	1200.892822	-426.034515	384.215485	859.411621	-339.542572	-168.623856	891.674805	-428.378876	98.703880	1054.099976	550.917419	15.627016	899.192139	543.519775	214.373627
-459.652374	227.940277	957.305481	-443.867584	-32.928993	956.552429	-533.803528	243.770813	573.317383	-478.520416	-92.255409	580.611145	-542.657959	282.007965	88.093079	-551.031433	-136.554459	104.863770	-488.785034	325.023102	1432.860474	-400.107330	-82.792465	1449.742920	-384.304077	123.934196	1452.137939	-361.489594	171.508911	1732.443604	-528.522156	430.853271	1161.337402	-442.984039	-222.865448	1200.873047	-426.537720	383.718903	859.423462	-340.175049	-168.733002	891.463318	-428.172852	98.652336	1054.100586	550.929504	15.708342	899.198364	543.530518	214.411896
-459.516724	227.930191	957.326416	-443.695709	-32.948078	956.572144	-533.708740	243.711761	573.295288	-478.915375	-93.584656	580.575134	-542.636658	282.001434	88.147728	-551.558044	-136.757568	105.095665	-488.399750	324.937042	1432.966187	-399.830231	-82.888710	1449.661499	-384.133911	123.819336	1452.328491	-360.780457	171.409134	1732.301270	-528.477051	430.787476	1161.468018	-443.224243	-222.778625	1200.816772	-427.035828	383.155945	859.410828	-340.791565	-168.819702	891.275391	-427.993439	98.642120	1054.114624	550.920166	15.700849	899.194031	543.541809	214.396622
-459.388031	227.917282	957.328125	-443.526611	-33.006008	956.564453	-533.604187	243.689667	573.320862	-478.867218	-93.773109	580.606201	-542.621460	281.996246	88.153954	-551.633606	-136.765488	105.156120	-488.097107	324.833282	1432.994385	-399.588226	-83.002266	1449.598877	-383.773163	123.679260	1452.278076	-360.073486	171.318558	1732.167236	-528.437378	430.747406	1161.585449	-443.425476	-222.758682	1200.771606	-427.518280	382.651001	859.405701	-341.419647	-168.906738	891.077026	-427.809235	98.608856	1054.103027	550.957764	15.699060	899.195496	543.581604	214.367935
-459.242706	227.884155	957.325134	-443.336517	-33.076107	956.547852	-533.493408	243.585205	573.303650	-477.276855	-91.691536	580.090515	-542.560120	281.939667	88.156860	-550.405273	-136.310577	104.782837	-487.739777	324.734283	1433.022827	-399.293884	-83.145645	1449.545166	-383.452698	123.571945	1452.212646	-359.394836	171.219452	1732.017090	-528.385803	430.697968	1161.662109	-443.638336	-222.812424	1200.742676	-427.998657	382.105469	859.363037	-342.015778	-168.960098	890.918274	-427.601868	98.558495	1054.083618	550.979492	15.717614	899.178345	543.617371	214.405792
-459.150726	227.861237	957.294434	-443.213531	-33.077503	956.487366	-533.408569	243.545532	573.299744	-477.505768	-92.231239	580.191650	-542.556580	281.941376	88.204247	-550.639465	-136.416580	104.894371	-487.456451	324.600586	1433.020630	-399.034119	-83.280540	1449.475464	-382.903839	123.536522	1451.967529	-358.725281	171.151291	1731.875977	-528.349121	430.683929	1161.715576	-443.771179	-223.022430	1200.750244	-428.534302	381.644104	859.288940	-342.536072	-168.990585	890.775024	-427.433594	98.541908	1054.023193	551.036804	15.764793	899.190308	543.634216	214.416855
-459.006073	227.792816	957.264099	-443.050751	-33.138874	956.476746	-533.291077	243.498123	573.324097	-478.437897	-93.812965	580.533386	-542.535522	281.909424	88.200600	-551.483582	-136.732300	105.164207	-487.124054	324.515686	1432.981689	-398.726135	-83.427132	1449.390869	-382.579315	123.440758	1451.935913	-358.083679	171.075684	1731.752808	-528.331482	430.646179	1161.743286	-444.028687	-223.028824	1200.672852	-429.053497	381.087067	859.207581	-343.053192	-169.035522	890.633911	-427.238129	98.488617	1053.992432	550.995728	15.728151	899.176575	543.619385	214.417068
-458.878510	227.735229	957.249878	-442.883057	-33.207096	956.453064	-533.200623	243.422974	573.318604	-478.409515	-93.950401	580.607300	-542.483704	281.899384	88.205299	-551.462891	-136.724594	105.149277	-486.745392	324.438599	1432.938843	-398.411194	-83.544586	1449.272217	-382.254883	123.349312	1451.849609	-357.488617	170.994843	1731.633667	-528.278931	430.626923	1161.744385	-444.218201	-223.091339	1200.623047	-429.546661	380.555267	859.121521	-343.520294	-169.057968	890.493591	-427.059967	98.427689	1053.965942	550.989136	15.727139	899.174194	543.695923	214.397888
-458.730377	227.681549	957.220520	-442.768951	-33.235062	956.416260	-533.125488	243.416794	573.339050	-478.352417	-93.948402	580.579346	-542.469116	281.870209	88.220299	-551.454590	-136.744705	105.145401	-486.340149	324.384277	1432.891846	-398.043365	-83.606323	1449.194214	-382.151733	123.149506	1451.950195	-356.891052	170.915131	1731.489258	-528.236694	430.536469	1161.738281	-444.417664	-223.213882	1200.559814	-429.991150	380.056458	858.987976	-343.971405	-169.074768	890.372314	-426.886749	98.383720	1053.922607	551.028320	15.735052	899.179688	543.655396	214.459061
-458.562714	227.629669	957.239990	-442.571625	-33.328087	956.395752	-533.020386	243.357376	573.343811	-478.290649	-93.954491	580.599487	-542.456848	281.867828	88.216515	-551.460388	-136.742218	105.111450	-486.044250	324.304443	1432.823608	-397.729431	-83.728310	1449.119873	-381.626770	123.153175	1451.667358	-356.284027	170.820908	1731.342285	-528.212891	430.457336	1161.695190	-444.593597	-223.305374	1200.552734	-430.452820	379.500061	858.870667	-344.382935	-169.031937	890.264404	-426.681854	98.300316	1053.916626	551.062622	15.774621	899.174927	543.671570	214.452927
-458.414825	227.581772	957.229248	-442.425110	-33.379250	956.384888	-532.927185	243.281494	573.323975	-478.247162	-94.026398	580.616455	-542.419495	281.870087	88.221855	-551.509949	-136.788605	105.146194	-485.715973	324.201355	1432.755859	-397.387482	-83.848473	1449.061279	-381.283173	123.085838	1451.558472	-355.668243	170.746841	1731.183960	-528.187012	430.416931	1161.661377	-444.730377	-223.406631	1200.524170	-430.971832	378.962860	858.744873	-344.759613	-169.013748	890.192261	-426.500031	98.252754	1053.897339	551.035278	15.704425	899.170776	543.665466	214.442093
-458.243347	227.514252	957.217102	-442.250702	-33.484833	956.372681	-532.852234	243.304703	573.352356	-478.260101	-94.161903	580.617249	-542.428894	281.881256	88.258087	-551.568787	-136.825974	105.155586	-485.350006	324.158966	1432.680786	-397.090820	-83.930000	1448.953247	-380.944641	123.047089	1451.467285	-355.046387	170.689026	1731.043457	-528.160950	430.313934	1161.617920	-444.822601	-223.527664	1200.524902	-431.401337	378.531860	858.598999	-345.111969	-168.968704	890.113525	-426.313995	98.167099	1053.881836	551.094177	15.710307	899.172974	543.712402	214.436890
-458.103546	227.420013	957.191711	-442.083893	-33.644325	956.344055	-532.726929	243.227158	573.307861	-478.262177	-94.338768	580.668518	-542.386597	281.889801	88.248711	-551.609253	-136.848709	105.185974	-484.986603	324.113129	1432.641235	-396.785034	-84.016518	1448.861694	-380.661102	122.987442	1451.405396	-354.451599	170.621399	1730.882935	-528.139038	430.183807	1161.596313	-444.907227	-223.574814	1200.487549	-431.833435	378.023499	858.471252	-345.444427	-168.951889	890.024963	-426.128510	98.043205	1053.846924	551.133728	15.718116	899.174927	543.736938	214.425293
-457.939484	227.353226	957.185303	-441.932892	-33.743282	956.347168	-532.634216	243.198395	573.336975	-478.168274	-94.364296	580.740112	-542.401245	281.892609	88.248093	-551.623291	-136.850449	105.179359	-484.695251	324.065460	1432.597412	-396.450409	-84.129539	1448.826050	-380.373993	122.918098	1451.314087	-353.777344	170.548920	1730.714478	-528.139771	430.028595	1161.551025	-444.909485	-223.643814	1200.496826	-432.211578	377.567047	858.334717	-345.759155	-168.961258	889.925842	-425.953278	97.963646	1053.840820	551.147034	15.737759	899.169373	543.741882	214.432373
-457.826263	227.290573	957.172302	-441.858612	-33.821449	956.324585	-532.584900	243.163696	573.342957	-478.197327	-94.540985	580.715759	-542.425232	281.896973	88.246765	-551.648010	-136.850128	105.186104	-484.355042	323.982910	1432.544434	-396.094116	-84.228424	1448.802246	-380.118958	122.835457	1451.271851	-353.141296	170.478729	1730.561646	-528.131042	429.842621	1161.522827	-444.903839	-223.665359	1200.489502	-432.568878	377.104889	858.186584	-346.043396	-169.011002	889.840759	-425.820953	97.888412	1053.813599	551.176453	15.736436	899.179504	543.744141	214.428604
-457.672882	227.198990	957.139648	-441.690521	-34.005646	956.335999	-532.501892	243.107910	573.360413	-478.103180	-94.582367	580.757385	-542.414001	281.897339	88.274460	-551.708679	-136.914825	105.209282	-483.972473	323.928802	1432.494507	-395.774353	-84.318779	1448.744019	-379.811829	122.757599	1451.201416	-352.532104	170.468170	1730.405273	-528.100647	429.624817	1161.503052	-444.856445	-223.727386	1200.489258	-432.921936	376.731506	858.047974	-346.267120	-169.037445	889.763000	-425.631256	97.769646	1053.795532	551.186279	15.733185	899.175903	543.754639	214.422928
-457.505920	227.107895	957.108765	-441.524536	-34.127567	956.336914	-532.424927	243.050354	573.386230	-478.022858	-94.658607	580.804016	-542.381653	281.838074	88.286430	-551.709656	-136.897446	105.228714	-483.642090	323.870056	1432.455078	-395.567200	-84.368942	1448.628784	-379.517487	122.699318	1451.132690	-351.909973	170.454697	1730.253662	-528.065796	429.436005	1161.465576	-444.824677	-223.821854	1200.465454	-433.242340	376.327057	857.917908	-346.447784	-169.117340	889.663330	-425.435059	97.676552	1053.772949	551.203552	15.717265	899.164246	543.783264	214.405075
-457.368011	227.090012	957.107056	-441.421997	-34.252899	956.328491	-532.358093	242.993103	573.371948	-477.941681	-94.701263	580.777649	-542.391785	281.812805	88.268700	-551.676208	-136.922546	105.214355	-483.331635	323.810608	1432.429688	-395.310547	-84.445053	1448.584961	-379.207214	122.645332	1451.086060	-351.305695	170.431335	1730.100342	-528.014526	429.242462	1161.406982	-444.720703	-223.733322	1200.433472	-433.514954	375.932587	857.785400	-346.583282	-169.208527	889.594849	-425.268494	97.601563	1053.756470	551.192017	15.677196	899.155396	543.787048	214.411911
-457.249969	227.010818	957.061523	-441.366302	-34.355553	956.312195	-532.318665	242.939209	573.407593	-477.851807	-94.792122	580.802795	-542.404297	281.801880	88.300926	-551.686096	-136.904068	105.247704	-483.076965	323.746948	1432.344971	-395.038086	-84.515633	1448.514526	-378.949371	122.577629	1451.017578	-350.754852	170.430130	1729.967773	-527.950073	429.013153	1161.341309	-444.658295	-223.808670	1200.420410	-433.731781	375.616730	857.656555	-346.672974	-169.276031	889.518127	-425.135162	97.518509	1053.713867	551.222107	15.666017	899.175659	543.800842	214.397705
-457.096344	226.969116	957.044739	-441.211273	-34.462261	956.321228	-532.504456	243.170120	573.464539	-477.759918	-94.801857	580.825989	-542.584229	281.831818	88.337135	-551.660706	-136.911087	105.261955	-482.780426	323.711761	1432.300659	-394.775726	-84.564651	1448.469727	-378.680481	122.520660	1450.935181	-350.214508	170.411987	1729.854614	-527.903931	428.792114	1161.285156	-444.583191	-223.845169	1200.398438	-433.942657	375.250610	857.521423	-346.750122	-169.368744	889.432922	-424.953156	97.455399	1053.703003	551.272644	15.699213	899.163513	543.843140	214.395279
-456.905090	226.954956	957.045166	-441.081207	-34.538395	956.290588	-532.485657	243.177414	573.496704	-477.688080	-94.864059	580.805969	-542.610779	281.812439	88.340523	-551.624023	-136.894775	105.264427	-482.486267	323.669586	1432.230469	-394.528320	-84.615372	1448.425903	-378.407471	122.464615	1450.859863	-349.727997	170.385406	1729.742432	-527.838928	428.578522	1161.214111	-444.520081	-223.921906	1200.365601	-434.123962	374.954651	857.381531	-346.758362	-169.490814	889.362427	-424.755554	97.395042	1053.678833	551.302368	15.723310	899.172852	543.871460	214.418076
-456.754333	226.876984	957.008606	-440.918732	-34.599236	956.272156	-532.328796	243.051834	573.486816	-477.544373	-94.859886	580.766357	-542.588623	281.782104	88.328514	-551.587708	-136.900101	105.233101	-482.226288	323.621063	1432.167847	-394.297424	-84.673111	1448.365967	-378.074707	122.382446	1450.770874	-349.312256	170.388733	1729.649048	-527.780273	428.362427	1161.139648	-444.437256	-223.999557	1200.362671	-434.248871	374.686890	857.275574	-346.759064	-169.598465	889.302002	-424.567169	97.335472	1053.643311	551.281433	15.696473	899.177612	543.861938	214.409210
-456.635529	226.792679	956.999390	-440.829163	-34.643009	956.234863	-532.287781	242.998672	573.487671	-477.518097	-94.976471	580.746033	-542.618530	281.779633	88.360420	-551.547668	-136.903564	105.211296	-481.924103	323.590149	1432.079590	-394.035309	-84.716347	1448.296143	-377.758636	122.290863	1450.669556	-348.895386	170.377197	1729.553955	-527.705017	428.207001	1161.063110	-444.371124	-224.104279	1200.278442	-434.339752	374.446350	857.156494	-346.696503	-169.720657	889.239502	-424.420502	97.261070	1053.609497	551.323730	15.720052	899.148865	543.876038	214.433258
-456.484497	226.702744	956.966003	-440.663879	-34.759739	956.221802	-532.200684	242.961914	573.478516	-477.423798	-95.017540	580.748596	-542.618286	281.793182	88.350494	-551.638428	-136.952484	105.234352	-481.673431	323.529938	1431.977661	-393.852997	-84.806213	1448.219238	-377.521576	122.216156	1450.556030	-348.478699	170.351364	1729.460449	-527.612854	428.036133	1160.934692	-444.291992	-224.177963	1200.224731	-434.368835	374.207428	857.021606	-346.597687	-169.818924	889.168396	-424.244568	97.167572	1053.581665	551.293640	15.658682	899.151367	543.878601	214.402740
-456.337250	226.632217	956.934021	-440.491089	-34.882908	956.210022	-532.124817	242.924011	573.491455	-477.299866	-95.099030	580.710205	-542.646729	281.790802	88.384018	-551.594971	-136.947281	105.197289	-481.416260	323.458405	1431.836304	-393.618500	-84.836006	1448.149048	-377.297668	122.150917	1450.435547	-348.084137	170.340637	1729.355225	-527.533447	427.903839	1160.812500	-444.153503	-224.408661	1200.210327	-434.394196	373.942902	856.898132	-346.515289	-169.957916	889.149902	-424.069641	97.081268	1053.556030	551.313232	15.650867	899.161194	543.879089	214.404358
-456.159088	226.528717	956.909668	-440.310638	-34.994411	956.195129	-531.994629	242.844330	573.478210	-477.168701	-95.217651	580.730896	-542.588196	281.739166	88.367813	-551.557678	-136.986160	105.228523	-481.139465	323.427521	1431.716187	-393.381439	-84.902893	1448.065430	-377.105621	122.061241	1450.277100	-347.705658	170.315170	1729.252441	-527.443298	427.767548	1160.699585	-444.078217	-224.408646	1200.160522	-434.373840	373.680115	856.752014	-346.363281	-170.061905	889.116699	-423.880920	96.978035	1053.533936	551.371887	15.663052	899.149719	543.917480	214.402924
-455.990265	226.385681	956.856201	-440.101563	-35.175282	956.189819	-531.833923	242.738388	573.467834	-477.023956	-95.283073	580.732178	-542.536011	281.730530	88.370239	-551.572876	-136.992340	105.244270	-480.866699	323.419342	1431.611084	-393.124146	-84.937866	1447.988159	-376.859650	122.004257	1450.179688	-347.350952	170.302063	1729.158691	-527.347778	427.650177	1160.599609	-443.946350	-224.493179	1200.117310	-434.309723	373.485016	856.618286	-346.182007	-170.210068	889.084106	-423.677124	96.838432	1053.500488	551.342651	15.606279	899.129456	543.937805	214.360458
-455.833130	226.294632	956.850769	-439.945099	-35.278034	956.193115	-531.717102	242.633011	573.436218	-476.863220	-95.368050	580.722778	-542.538086	281.718872	88.372337	-551.517822	-136.970718	105.262215	-480.649353	323.391327	1431.481323	-392.930786	-84.991592	1447.924683	-376.627899	121.915947	1450.091797	-346.979126	170.284286	1729.080688	-527.223328	427.557190	1160.494141	-443.796661	-224.606094	1200.089722	-434.252869	373.289825	856.491150	-345.979431	-170.332642	889.080566	-423.506958	96.745461	1053.496094	551.328186	15.582302	899.131226	543.929138	214.344833
-455.640137	226.205032	956.847961	-439.744019	-35.400845	956.227783	-531.615234	242.547028	573.472595	-476.692627	-95.428909	580.736755	-542.517334	281.720245	88.392159	-551.471008	-136.945343	105.298378	-480.376068	323.388855	1431.399292	-392.704651	-85.011848	1447.877563	-376.358215	121.834572	1450.037842	-346.641174	170.277924	1729.007690	-527.084290	427.383209	1160.378784	-443.593567	-224.680664	1200.104736	-434.129974	373.117859	856.372803	-345.808441	-170.494156	889.075012	-423.288635	96.655067	1053.506470	551.312073	15.560786	899.124756	543.927307	214.341721
-455.450989	226.164825	956.867737	-439.514557	-35.541492	956.226196	-531.529358	242.460419	573.472717	-476.528015	-95.480942	580.764526	-542.502869	281.708557	88.397057	-551.415894	-136.926376	105.330048	-480.126221	323.322784	1431.286011	-392.508331	-85.087433	1447.850098	-376.188538	121.782257	1449.944336	-346.296814	170.287048	1728.942261	-526.934814	427.266113	1160.277588	-443.371124	-224.741776	1200.147095	-434.000397	373.004425	856.260193	-345.584381	-170.660843	889.097229	-423.066162	96.560806	1053.512207	551.307617	15.532799	899.127014	543.923523	214.338684
-455.266541	226.067047	956.842773	-439.320526	-35.630730	956.251526	-531.446899	242.416489	573.506287	-476.395264	-95.525917	580.741394	-542.485779	281.665833	88.400185	-551.429321	-136.951477	105.318756	-479.870728	323.301147	1431.208618	-392.287872	-85.078026	1447.844971	-376.164490	121.674896	1450.066406	-345.960480	170.310455	1728.860107	-526.765991	427.159515	1160.192627	-443.186279	-224.904709	1200.189209	-433.849915	372.897644	856.169312	-345.363861	-170.830292	889.123230	-422.856659	96.488106	1053.507080	551.332703	15.525045	899.136841	543.933899	214.325348
-455.076477	225.949860	956.845459	-439.053772	-35.738899	956.268860	-531.323364	242.269608	573.490784	-476.288483	-95.570732	580.777466	-542.458069	281.625427	88.422386	-551.418579	-136.936768	105.312485	-479.697845	323.237274	1431.113281	-392.108276	-85.107391	1447.869019	-375.931427	121.626465	1450.047363	-345.618896	170.326462	1728.796265	-526.587952	427.061737	1160.099731	-442.946045	-224.940628	1200.251709	-433.670044	372.821075	856.088623	-345.128174	-170.983017	889.177429	-422.618011	96.388710	1053.514282	551.335571	15.529970	899.141174	543.927429	214.309387
-454.889374	225.862442	956.833984	-438.834961	-35.805447	956.290100	-531.270081	242.183609	573.520935	-476.182251	-95.625450	580.786377	-542.423401	281.584473	88.427681	-551.315369	-136.916626	105.342400	-479.548737	323.158844	1431.082397	-391.979767	-85.133507	1447.895996	-375.557007	121.576111	1449.823853	-345.254517	170.322845	1728.696655	-526.366272	427.016937	1160.033081	-442.742096	-225.041611	1200.297607	-433.471405	372.747864	856.030273	-344.908325	-171.153671	889.239258	-422.410553	96.327164	1053.517822	551.323669	15.492635	899.135620	543.930603	214.300659
-454.712799	225.795959	956.825928	-438.645691	-35.859325	956.262329	-531.228210	242.127136	573.531189	-476.117523	-95.699501	580.767456	-542.368469	281.525818	88.445488	-551.336426	-136.926010	105.342857	-479.314789	323.096588	1431.020752	-391.732208	-85.198708	1447.963257	-375.512085	121.514671	1449.985474	-344.884521	170.331406	1728.608521	-526.133362	426.927460	1159.964355	-442.484161	-225.120300	1200.374756	-433.232513	372.700409	855.984009	-344.691071	-171.347397	889.296814	-422.204437	96.262398	1053.494141	551.332947	15.484494	899.129700	543.932373	214.258698
-454.550262	225.707596	956.826660	-438.412628	-35.980640	956.282104	-531.173584	242.054886	573.557617	-476.066437	-95.856728	580.773010	-542.359924	281.443787	88.435547	-551.388550	-136.982452	105.358711	-479.115570	323.023499	1430.983032	-391.577789	-85.230125	1448.003662	-375.379456	121.473000	1449.946777	-344.501984	170.338867	1728.548340	-525.898132	426.860443	1159.935669	-442.214905	-225.390106	1200.503662	-432.971985	372.615967	855.938538	-344.456635	-171.553650	889.371033	-421.998260	96.171547	1053.502075	551.321350	15.457989	899.139465	543.937073	214.228073
-454.377747	225.628342	956.832886	-438.167603	-36.062836	956.301453	-531.093323	241.994659	573.581543	-475.861053	-95.840553	580.758911	-542.331848	281.411926	88.481728	-551.309143	-136.977234	105.395844	-478.965668	322.928528	1430.939331	-391.416382	-85.303406	1448.051270	-375.210632	121.439278	1449.904541	-344.138275	170.359665	1728.477783	-525.631104	426.837463	1159.889648	-442.011444	-225.475464	1200.553101	-432.695313	372.592438	855.890442	-344.233551	-171.728485	889.419434	-421.779877	96.103065	1053.512329	551.362488	15.467561	899.129395	543.930115	214.270844
-454.194641	225.536285	956.838135	-437.894043	-36.176983	956.304199	-530.984924	241.926208	573.605652	-475.706024	-95.922302	580.812500	-542.288330	281.397491	88.519455	-551.343506	-136.968292	105.440796	-478.839203	322.889526	1430.916870	-391.286133	-85.324020	1448.090088	-375.094635	121.409943	1449.911377	-343.760620	170.392868	1728.420532	-525.372986	426.797791	1159.850464	-441.776886	-225.635834	1200.610107	-432.380707	372.559753	855.860962	-343.993927	-171.889160	889.481995	-421.545593	96.007759	1053.514771	551.365356	15.448478	899.138733	543.914551	214.274963
-454.006317	225.454544	956.842957	-437.645996	-36.276199	956.315552	-530.879822	241.927505	573.640930	-475.554413	-96.012077	580.815063	-542.263245	281.349030	88.563965	-551.396484	-136.999954	105.507790	-478.682465	322.843597	1430.898560	-391.128387	-85.358078	1448.124512	-374.914764	121.358376	1449.911499	-343.391357	170.416458	1728.342651	-525.102539	426.749908	1159.812134	-441.579010	-225.757584	1200.687744	-432.091644	372.570313	855.837463	-343.763062	-172.018921	889.545166	-421.321655	95.925568	1053.521240	551.373352	15.446131	899.136169	543.918152	214.241699
-453.820770	225.432251	956.869507	-437.403839	-36.343571	956.317627	-530.732605	241.903824	573.656128	-475.339325	-96.082428	580.846252	-542.233887	281.295349	88.600113	-551.231323	-136.900284	105.509697	-478.550385	322.790924	1430.863525	-390.957977	-85.434837	1448.166626	-374.722992	121.311081	1449.884155	-343.028656	170.445465	1728.268188	-524.787048	426.066437	1159.595825	-441.400391	-225.843018	1200.727295	-431.783325	372.601044	855.771912	-343.516174	-172.135605	889.587769	-421.105957	95.876854	1053.535156	551.330139	15.372945	899.137573	543.888184	214.230118
-453.673920	225.349503	956.855225	-437.173340	-36.408417	956.332825	-530.546814	241.818237	573.659912	-475.109894	-96.099617	580.862122	-542.187378	281.242737	88.637047	-551.199341	-136.881485	105.537300	-478.360046	322.758881	1430.851074	-390.691162	-85.480370	1448.190063	-374.528015	121.246544	1449.886475	-342.687744	170.469315	1728.185547	-524.569092	426.646820	1159.726318	-441.197571	-225.861862	1200.763306	-431.469330	372.617828	855.770569	-343.256836	-172.259720	889.655945	-420.909790	95.822380	1053.533447	551.348999	15.378517	899.141663	543.898376	214.210297
-453.507721	225.328293	956.868408	-436.997314	-36.446735	956.312378	-530.403198	241.852066	573.705933	-474.925201	-96.177101	580.816589	-542.194031	281.227600	88.640198	-551.216492	-136.904190	105.573334	-478.232697	322.711731	1430.814453	-390.491943	-85.529045	1448.215820	-374.420013	121.195282	1449.867065	-342.338928	170.484573	1728.113037	-524.289185	426.624237	1159.663330	-441.045959	-225.922348	1200.761963	-431.117554	372.638184	855.750916	-342.998657	-172.392670	889.679565	-420.724579	95.781883	1053.526367	551.358826	15.395334	899.155334	543.873413	214.189438
-453.318115	225.307098	956.892700	-436.752991	-36.488235	956.312195	-530.288757	241.875061	573.747314	-474.776642	-96.235161	580.793579	-542.202087	281.226654	88.686630	-551.190918	-136.883041	105.621117	-478.074554	322.656647	1430.778198	-390.419098	-85.496124	1448.060303	-374.221008	121.154053	1449.819458	-342.035461	170.504349	1728.056641	-524.015503	426.617096	1159.635254	-440.879700	-225.999741	1200.783936	-430.763885	372.614960	855.735291	-342.769928	-172.516983	889.688538	-420.509521	95.746376	1053.538940	551.316223	15.347919	899.142212	543.849487	214.163544
-453.181305	225.269989	956.913940	-436.579712	-36.488873	956.282043	-530.139832	241.858490	573.734558	-474.542938	-96.222931	580.747070	-542.161377	281.196747	88.708946	-551.114929	-136.875595	105.630745	-477.903839	322.591217	1430.734863	-390.018066	-85.638313	1448.209961	-374.070251	121.104332	1449.768188	-341.751892	170.506897	1727.998535	-523.734497	426.613312	1159.586182	-440.686127	-225.989883	1200.791870	-430.402435	372.550140	855.724609	-342.491943	-172.651367	889.717163	-420.346191	95.712593	1053.532593	551.305725	15.348149	899.136597	543.833801	214.146515
-453.035309	225.248749	956.918518	-436.374084	-36.528259	956.233521	-530.004578	241.878159	573.757996	-474.417694	-96.307953	580.689331	-542.196716	281.200684	88.737328	-551.282227	-136.926132	105.676498	-477.760742	322.549347	1430.683594	-389.812347	-85.677979	1448.192383	-373.928497	121.046745	1449.731812	-341.498566	170.514786	1727.939453	-523.468689	426.623901	1159.541626	-440.513885	-226.043625	1200.778076	-430.026093	372.511963	855.695068	-342.243774	-172.777252	889.718323	-420.162048	95.668655	1053.508667	551.358582	15.381713	899.134094	543.848816	214.164505
-452.884460	225.228149	956.896973	-436.152985	-36.574318	956.229980	-529.788086	241.801056	573.738953	-474.234680	-96.298180	580.672913	-542.138367	281.195770	88.738144	-551.226257	-136.926437	105.717484	-477.622772	322.473450	1430.636108	-389.628204	-85.728935	1448.187988	-373.820099	121.023369	1449.692505	-341.225159	170.536118	1727.882080	-523.200867	426.622375	1159.498169	-440.322357	-226.115814	1200.754517	-429.660736	372.495148	855.687073	-342.011719	-172.869949	889.699463	-419.960907	95.649429	1053.492188	551.304993	15.336193	899.134460	543.791748	214.170532
-452.745514	225.210526	956.871582	-435.941803	-36.652451	956.196350	-529.684387	241.845779	573.756897	-474.053528	-96.278687	580.648132	-542.188171	281.209442	88.772285	-551.206055	-136.917770	105.725838	-477.410431	322.393372	1430.604370	-389.412689	-85.817863	1448.142090	-373.673615	120.971329	1449.661621	-340.954468	170.528870	1727.830933	-522.912170	426.543274	1159.432861	-440.125580	-226.186066	1200.693115	-429.293274	372.547974	855.682251	-341.770264	-172.943817	889.667419	-419.770050	95.606010	1053.458618	551.293884	15.268470	899.145142	543.780212	214.121384
-452.587219	225.172287	956.869080	-435.694580	-36.721035	956.186096	-529.522034	241.816086	573.705933	-473.890533	-96.263802	580.640869	-542.166260	281.165558	88.777443	-551.100952	-136.900253	105.723381	-477.282013	322.332153	1430.571777	-389.259796	-85.867004	1448.135376	-373.545074	120.908997	1449.639771	-340.719421	170.533783	1727.788696	-522.634705	426.507935	1159.381836	-439.873566	-226.390335	1200.671631	-428.908081	372.562469	855.683533	-341.539978	-173.011185	889.619385	-419.563538	95.558167	1053.451172	551.333862	15.304477	899.117981	543.770142	214.140976
-452.458832	225.136032	956.858215	-435.496918	-36.750809	956.148438	-529.389404	241.807404	573.708984	-473.716949	-96.231796	580.623962	-542.169067	281.152252	88.782761	-551.065979	-136.864609	105.716278	-477.116455	322.283142	1430.557495	-389.100891	-85.952324	1448.100708	-373.405975	120.870331	1449.625122	-340.507202	170.537430	1727.766235	-522.368164	426.417969	1159.339355	-439.636292	-226.379883	1200.632568	-428.495575	372.554047	855.691833	-341.312164	-173.058762	889.571106	-419.383606	95.522873	1053.422607	551.317993	15.274444	899.114807	543.756409	214.120880
-452.318451	225.136368	956.857971	-435.310669	-36.804779	956.125916	-529.225586	241.803940	573.730896	-473.620056	-96.283623	580.664856	-542.168213	281.144806	88.832382	-551.112366	-136.884201	105.766190	-476.965363	322.224213	1430.539917	-388.946747	-86.000404	1448.051147	-373.235291	120.803116	1449.600708	-340.309021	170.531174	1727.732910	-522.139221	426.318573	1159.314453	-439.425751	-226.408096	1200.565063	-428.067688	372.506836	855.685059	-341.094849	-173.121445	889.493042	-419.204498	95.492882	1053.407227	551.327637	15.292442	899.126038	543.736694	214.117706
-452.150208	225.085205	956.857971	-435.110687	-36.796902	956.124573	-528.975281	241.706772	573.704346	-473.485138	-96.268234	580.668823	-542.084412	281.078979	88.830788	-551.039429	-136.849091	105.750130	-476.820282	322.191711	1430.548340	-388.774628	-86.037796	1448.026367	-373.080383	120.744591	1449.606445	-340.109497	170.515793	1727.707764	-521.928162	426.241180	1159.307007	-439.176636	-226.374435	1200.490112	-427.683472	372.499298	855.688110	-340.884857	-173.160095	889.427673	-419.024078	95.473763	1053.407471	551.272034	15.232560	899.139648	543.678223	214.089554
-452.027832	225.019836	956.843689	-434.987183	-36.789268	956.102844	-528.792969	241.660400	573.683716	-473.416199	-96.356712	580.670898	-542.034302	281.047485	88.850372	-551.110107	-136.861694	105.821564	-476.694611	322.140991	1430.535034	-388.626129	-86.100471	1447.987549	-372.933929	120.737862	1449.595215	-339.944763	170.473541	1727.703735	-521.728821	426.125122	1159.265381	-439.039093	-226.198761	1200.397217	-427.280945	372.479370	855.701660	-340.656036	-173.235214	889.358032	-418.886383	95.443573	1053.385742	551.271362	15.231694	899.125366	543.664490	214.076355
-451.866608	225.010559	956.868958	-434.803345	-36.811420	956.114075	-528.645630	241.627960	573.701538	-473.317688	-96.478882	580.670227	-541.998718	281.032837	88.873444	-551.076965	-136.857819	105.856735	-476.509521	322.109924	1430.560913	-388.410828	-86.162239	1447.946533	-372.785950	120.662605	1449.568481	-339.789063	170.440033	1727.708862	-521.524963	426.018188	1159.248901	-438.863342	-226.151215	1200.336426	-426.861298	372.440704	855.720581	-340.428070	-173.261459	889.302917	-418.710968	95.424927	1053.403320	551.249023	15.263046	899.126160	543.620239	214.107651
-451.655182	225.010757	956.881775	-434.625854	-36.812244	956.127563	-528.570374	241.716873	573.713379	-473.084167	-96.399071	580.654236	-542.032837	281.007782	88.929237	-551.005981	-136.816254	105.838715	-476.393768	322.061066	1430.565796	-388.262543	-86.216827	1447.878662	-372.611053	120.648888	1449.571655	-339.642029	170.416000	1727.711060	-521.335388	425.904236	1159.229248	-438.759918	-226.113831	1200.254150	-426.437225	372.393188	855.728882	-340.166443	-173.234085	889.269409	-418.524750	95.421112	1053.418579	551.240662	15.253757	899.141541	543.589783	214.104843
-451.439148	225.008652	956.916382	-434.438507	-36.792259	956.125305	-528.348450	241.648712	573.710999	-472.991302	-96.463821	580.641968	-541.970520	280.989746	88.923607	-550.971619	-136.805161	105.861656	-476.234406	322.008362	1430.608276	-388.277100	-86.146370	1447.682373	-372.485504	120.604919	1449.564697	-339.494110	170.377350	1727.703979	-521.140869	425.813782	1159.211060	-438.681854	-226.097900	1200.143188	-426.059631	372.358856	855.779419	-339.931671	-173.245560	889.218750	-418.328461	95.413483	1053.436401	551.200684	15.247787	899.134705	543.547058	214.076767
-451.277130	224.956329	956.924011	-434.225830	-36.857098	956.136047	-528.288574	241.675339	573.754028	-472.808472	-96.413017	580.619385	-541.984680	280.973114	88.955635	-550.882507	-136.761688	105.850296	-476.145996	321.988983	1430.618408	-387.960876	-86.237396	1447.791504	-372.426239	120.573158	1449.555054	-339.330170	170.344757	1727.675781	-520.950195	425.694946	1159.192383	-438.614685	-226.045883	1200.081787	-425.692719	372.344269	855.865295	-339.683075	-173.215393	889.198425	-418.136292	95.361076	1053.444214	551.136475	15.234622	899.128540	543.487732	214.083054
-451.101318	224.984177	956.943787	-434.051697	-36.901035	956.106750	-528.175842	241.731689	573.786011	-472.625397	-96.367668	580.599304	-542.015442	280.976959	88.987617	-550.831848	-136.752792	105.830345	-475.972229	321.946167	1430.613647	-387.708496	-86.270157	1447.773071	-372.327301	120.517021	1449.567017	-339.161530	170.307983	1727.651611	-520.779419	425.613708	1159.200928	-438.560455	-225.892853	1200.010132	-425.319977	372.341980	855.934204	-339.454559	-173.140381	889.166748	-417.969788	95.333786	1053.441895	551.146667	15.257150	899.127014	543.474487	214.079010
-450.971771	224.932526	956.927551	-433.904785	-36.944206	956.088989	-528.052307	241.771713	573.795227	-472.518768	-96.393250	580.607056	-542.011169	281.000916	89.022392	-550.859253	-136.763138	105.861511	-475.817810	321.920746	1430.614136	-387.547638	-86.310242	1447.743774	-372.234253	120.448227	1449.537964	-339.002472	170.285339	1727.642090	-520.576477	425.553162	1159.199585	-438.525848	-225.827713	1199.939575	-424.956604	372.298401	855.971680	-339.219513	-173.105881	889.136780	-417.818939	95.288315	1053.421753	551.149048	15.250190	899.132019	543.471741	214.043884
-450.822632	224.949982	956.915466	-433.769440	-36.993423	956.063721	-527.923157	241.834625	573.802734	-472.426971	-96.403793	580.584595	-541.999756	281.005432	89.023575	-550.826050	-136.736084	105.877480	-475.686493	321.878326	1430.604370	-387.378906	-86.367004	1447.724609	-372.136475	120.426727	1449.526855	-338.863098	170.248306	1727.607666	-520.373169	425.521881	1159.171021	-438.485291	-225.760391	1199.872803	-424.583740	372.256897	856.025391	-338.977203	-173.000732	889.122620	-417.669312	95.266403	1053.401245	551.128418	15.251300	899.133301	543.423340	214.054199
-450.708954	224.988525	956.925842	-433.665955	-37.020718	956.016602	-527.783264	241.849091	573.817078	-472.331207	-96.358315	580.541199	-542.003479	281.009491	89.033005	-550.678528	-136.651962	105.866844	-475.587402	321.822662	1430.587646	-387.275970	-86.443329	1447.710938	-372.031982	120.382767	1449.521973	-338.726196	170.232941	1727.578369	-520.189087	425.506134	1159.156128	-438.420776	-225.656631	1199.792236	-424.240173	372.195923	856.051758	-338.710968	-172.914597	889.104370	-417.549713	95.250221	1053.380371	551.034058	15.217572	899.140076	543.365967	214.044586
-450.561127	224.984451	956.910889	-433.488861	-37.089424	956.026611	-527.650269	241.858383	573.831665	-472.129822	-96.264412	580.571838	-541.989197	281.023834	89.042938	-550.598572	-136.609756	105.853500	-475.556488	321.677734	1430.466064	-387.174225	-86.489845	1447.671997	-371.920959	120.313057	1449.507324	-338.586823	170.210129	1727.549805	-520.002930	425.551483	1159.158325	-438.356140	-225.620590	1199.724854	-423.935486	372.147339	856.126099	-338.478180	-172.807281	889.089355	-417.399170	95.224709	1053.380737	551.040771	15.255815	899.153015	543.318054	214.086380
-450.422028	225.050415	956.925354	-433.393555	-37.103489	955.979126	-527.560974	241.951569	573.861877	-472.069305	-96.292885	580.523254	-542.018127	281.036255	89.055031	-550.428101	-136.514618	105.824631	-475.416687	321.620697	1430.451660	-387.058167	-86.545273	1447.624634	-371.801422	120.254272	1449.453369	-338.471375	170.184509	1727.512451	-519.782776	425.591248	1159.143066	-438.263031	-225.602890	1199.656860	-423.664063	372.130127	856.139893	-338.216614	-172.698380	889.081970	-417.274445	95.223755	1053.362671	550.980774	15.230284	899.144836	543.282837	214.049026
-450.303925	225.028458	956.918518	-433.258698	-37.138382	955.957825	-527.402344	241.950195	573.845032	-471.972473	-96.274765	580.499268	-542.017883	281.035828	89.057510	-550.413696	-136.467667	105.806351	-475.147308	321.699707	1430.562988	-386.953186	-86.617012	1447.589355	-371.700684	120.172607	1449.428101	-338.347046	170.166412	1727.474976	-519.565369	425.640442	1159.174805	-438.157532	-225.623260	1199.584717	-423.427948	372.085785	856.151550	-337.986725	-172.616974	889.044250	-417.139313	95.192078	1053.346436	550.985779	15.236864	899.147461	543.254211	214.093018
-450.195404	225.003021	956.894531	-433.146088	-37.191383	955.937866	-527.271667	241.929626	573.825623	-471.894653	-96.277817	580.468323	-542.035583	281.034546	89.052132	-550.422607	-136.473465	105.784653	-475.062195	321.539276	1430.439575	-386.882446	-86.672981	1447.517822	-371.605957	120.115715	1449.385498	-338.211670	170.147888	1727.429443	-519.330383	425.736847	1159.151978	-438.029053	-225.615402	1199.507080	-423.186890	372.086639	856.171875	-337.764862	-172.520142	889.038940	-417.026276	95.154755	1053.323853	550.999756	15.281897	899.140869	543.225708	214.078445
-450.044006	224.997833	956.877930	-433.019104	-37.188599	955.909851	-527.110535	241.950607	573.777893	-471.817200	-96.277061	580.441895	-541.999207	281.047516	89.057411	-550.425049	-136.469254	105.783379	-474.770782	321.628143	1430.536133	-386.808746	-86.718628	1447.479736	-371.526306	120.061821	1449.356323	-338.073547	170.119522	1727.369141	-519.062683	425.788055	1159.180664	-437.903717	-225.627808	1199.442017	-422.919037	372.074249	856.203796	-337.554108	-172.440933	889.030334	-416.888489	95.146996	1053.302002	551.269043	15.607952	899.184021	543.272888	214.162979
-449.921265	224.952118	956.838074	-432.911011	-37.240776	955.891418	-526.993530	241.981644	573.766968	-471.771484	-96.338287	580.432922	-541.994263	281.065979	89.040199	-550.454712	-136.485825	105.798347	-474.583893	321.601532	1430.522827	-386.777618	-86.760170	1447.445801	-371.438110	120.003815	1449.336548	-337.925690	170.086136	1727.318848	-518.835388	425.827118	1159.171997	-437.774323	-225.605011	1199.366455	-422.689636	372.043976	856.203674	-337.320648	-172.335464	889.050171	-416.764832	95.105103	1053.270630	550.891846	15.261662	899.133911	543.136780	214.053024
-449.772278	224.936523	956.822021	-432.817474	-37.205982	955.871094	-526.858582	242.011093	573.741394	-471.726318	-96.416817	580.422058	-542.006226	281.067932	89.044937	-550.473999	-136.496216	105.802551	-474.380920	321.597290	1430.522339	-386.735535	-86.797249	1447.395996	-371.361572	119.958054	1449.299927	-337.780151	170.069962	1727.256836	-518.606750	425.892212	1159.175659	-437.652191	-225.580750	1199.349365	-422.509338	372.039124	856.206482	-337.097809	-172.232529	889.073730	-416.637177	95.108543	1053.250854	550.858398	15.246256	899.127014	543.116089	214.061508
-449.637299	224.887482	956.796265	-432.684967	-37.256294	955.850464	-526.716736	241.949173	573.715515	-471.602203	-96.334358	580.430298	-542.016846	281.058472	89.069298	-550.402283	-136.474640	105.789017	-474.187988	321.579193	1430.503296	-386.659973	-86.832962	1447.373291	-371.288879	119.892677	1449.243530	-337.643616	170.043900	1727.209473	-518.392944	425.957611	1159.169678	-437.557861	-225.621857	1199.315430	-422.339417	372.001892	856.206970	-336.910767	-172.149734	889.086853	-416.502411	95.060616	1053.227417	550.803284	15.236452	899.123596	543.083923	214.035065
-449.528320	224.812302	956.754822	-432.581360	-37.277096	955.867737	-526.581421	241.962082	573.735107	-471.586395	-96.443245	580.450317	-541.981628	281.032166	89.069916	-550.411316	-136.494629	105.802757	-473.955200	321.575623	1430.475098	-386.590240	-86.883820	1447.351685	-371.154846	119.854973	1449.180298	-337.523438	170.015869	1727.162476	-518.217041	425.992859	1159.181152	-437.484253	-225.600891	1199.298828	-422.198578	371.971954	856.200073	-336.734741	-172.034378	889.115601	-416.397552	95.033981	1053.215454	550.779541	15.242589	899.142822	543.067139	214.013931
-449.380341	224.834976	956.785522	-432.507172	-37.266701	955.828430	-526.458923	241.953369	573.747375	-471.551117	-96.513466	580.399292	-541.966553	281.020203	89.105255	-550.469421	-136.519531	105.807510	-473.734070	321.531738	1430.439941	-386.525269	-86.926788	1447.306396	-371.038696	119.823616	1449.121094	-337.396912	169.987122	1727.116455	-518.053650	426.016632	1159.190552	-437.464874	-225.630524	1199.260132	-422.094513	371.977264	856.171875	-336.542725	-171.946960	889.141968	-416.283325	95.017830	1053.210815	550.711304	15.230246	899.142639	543.007751	214.067780
-449.286133	224.811966	956.754028	-432.416046	-37.336929	955.816040	-526.324524	241.871185	573.733643	-471.459961	-96.511513	580.381775	-541.909790	280.988159	89.084824	-550.440247	-136.523590	105.806381	-473.616791	321.425873	1430.303833	-386.475098	-86.969528	1447.262573	-370.919434	119.759605	1449.084473	-337.292084	169.971146	1727.069580	-517.868347	426.084473	1159.167603	-437.409912	-225.605911	1199.240356	-421.996918	371.961334	856.139648	-336.396393	-171.852081	889.161499	-416.183502	94.978241	1053.186890	550.794800	15.113542	899.135681	543.190674	213.353195
-449.152832	224.787018	956.728149	-432.294922	-37.379848	955.801636	-525.939880	241.617218	573.674194	-471.388367	-96.513176	580.375610	-541.715271	280.957520	89.085274	-550.442200	-136.535919	105.773788	-473.303040	321.550659	1430.378906	-386.444641	-86.997734	1447.224609	-370.843079	119.734215	1449.010376	-337.181946	169.961258	1727.011475	-517.665710	426.043182	1159.144897	-437.386719	-225.612564	1199.188232	-421.917877	371.952423	856.097168	-336.290405	-171.781448	889.155701	-416.063416	94.946854	1053.168579	550.731995	15.095037	899.113953	543.123718	213.379883
-449.003082	224.787704	956.705383	-432.182892	-37.474621	955.805298	-526.171326	241.973221	573.783508	-471.370483	-96.591774	580.416626	-541.946838	280.999054	89.124397	-550.445923	-136.531723	105.796883	-473.049042	321.554138	1430.337524	-386.379547	-87.019142	1447.184448	-370.727081	119.674988	1448.958496	-337.068115	169.951202	1726.964600	-517.494751	426.069336	1159.110962	-437.370239	-225.646912	1199.181152	-421.855438	371.934265	856.039917	-336.187073	-171.710144	889.175537	-415.935150	94.905411	1053.159546	550.723999	15.103934	899.117249	543.128906	213.381668
-448.875122	224.770218	956.685120	-432.082550	-37.576317	955.796082	-526.151855	242.080276	573.821716	-471.327972	-96.649399	580.423218	-541.979431	281.024689	89.138405	-550.423523	-136.522308	105.823723	-472.803497	321.527557	1430.303955	-386.323029	-87.063332	1447.147705	-370.585693	119.633224	1448.924438	-336.961487	169.945404	1726.894287	-517.325073	426.082825	1159.084961	-437.335114	-225.663589	1199.196167	-421.803314	371.953278	855.988953	-336.133148	-171.637634	889.225220	-415.823608	94.846703	1053.145508	550.679382	15.103749	899.114868	543.076538	213.408173
-448.715576	224.803513	956.706360	-432.014557	-37.604774	955.807556	-526.076660	242.107956	573.826965	-471.260620	-96.673874	580.428711	-541.985352	281.032684	89.136337	-550.422546	-136.490936	105.821411	-472.557129	321.536560	1430.292603	-386.409454	-86.984169	1446.986206	-370.444305	119.592339	1448.907959	-336.844238	169.941254	1726.842651	-517.153442	426.103729	1159.088501	-437.334381	-225.783325	1199.179077	-421.810242	371.945648	855.951843	-336.057648	-171.577881	889.273926	-415.724579	94.835678	1053.165771	550.671875	15.126515	899.108398	543.066467	213.422409
-448.598083	224.731430	956.674377	-431.932495	-37.702568	955.811157	-525.860352	241.954575	573.823975	-471.175751	-96.730522	580.438782	-541.879395	281.044922	89.185883	-550.386719	-136.480591	105.861313	-472.376434	321.413483	1430.143921	-386.129730	-87.072281	1447.119629	-370.281311	119.565018	1448.927734	-336.724792	169.936081	1726.791748	-517.003662	426.151428	1159.091797	-437.324158	-225.872650	1199.227173	-421.805878	371.941895	855.901245	-336.049133	-171.551865	889.313049	-415.622742	94.760567	1053.150879	550.620911	15.137497	899.135925	543.044006	213.422623
-448.484955	224.755356	956.694946	-431.884308	-37.725708	955.823364	-525.508606	241.693680	573.749146	-471.130249	-96.778152	580.441040	-541.718323	281.017181	89.162506	-550.393921	-136.473572	105.896965	-472.083221	321.553650	1430.266357	-386.089813	-87.084503	1447.111694	-370.163910	119.541283	1448.920166	-336.582825	169.941391	1726.735840	-516.829041	426.180664	1159.105225	-437.325958	-225.940262	1199.257446	-421.821777	371.929413	855.862061	-336.034485	-171.536179	889.369995	-415.541504	94.751587	1053.167236	550.541382	15.114283	899.130310	543.009766	213.395325
-448.370026	224.727341	956.686096	-431.842163	-37.791008	955.796082	-525.612793	241.917252	573.804443	-471.022339	-96.806633	580.453003	-541.865784	281.010712	89.213760	-550.342163	-136.452637	105.916618	-471.782227	321.567047	1430.236694	-386.010010	-87.099159	1447.122437	-370.057922	119.480492	1448.919434	-336.454895	169.948578	1726.691650	-516.642212	426.258575	1159.135742	-437.324799	-226.058289	1199.292236	-421.860596	371.930786	855.818787	-336.065186	-171.535675	889.408020	-415.451813	94.691826	1053.146606	550.509583	15.115218	899.114746	543.003845	213.373062
-448.309692	224.690308	956.678711	-431.805054	-37.800770	955.795959	-525.613708	241.995026	573.841248	-470.973480	-96.837418	580.422607	-541.927368	281.021332	89.223839	-550.388550	-136.464859	105.926201	-471.516418	321.577667	1430.212646	-385.984375	-87.094940	1447.113403	-369.936951	119.442841	1448.908936	-336.328857	169.969467	1726.646729	-516.450256	426.307648	1159.145996	-437.324860	-226.215332	1199.343506	-421.911469	371.952789	855.760498	-336.096832	-171.550217	889.449768	-415.388672	94.669991	1053.139160	550.429199	15.096266	899.108032	542.959839	213.420776
-448.199036	224.659882	956.668640	-431.724579	-37.847260	955.792847	-525.539856	241.935303	573.821167	-470.969940	-96.859184	580.441101	-541.900818	281.010529	89.217545	-550.408691	-136.472382	105.931877	-471.276367	321.565125	1430.152954	-385.972321	-87.125793	1447.114502	-369.724213	119.372627	1448.916626	-336.189117	169.985733	1726.602905	-516.255005	426.410309	1159.151978	-437.324890	-226.297791	1199.384644	-422.001556	371.940277	855.685181	-336.164276	-171.612534	889.484436	-415.295013	94.631081	1053.133057	550.351685	15.078566	899.127991	542.927063	213.416504
-448.168274	224.621384	956.631714	-431.779816	-37.811825	955.766663	-525.478760	241.879440	573.791016	-470.911682	-96.866798	580.386230	-541.885437	280.987762	89.210724	-550.361755	-136.445221	105.920456	-470.971619	321.567505	1430.112671	-385.835144	-87.125137	1447.111572	-369.704468	119.378212	1448.891235	-336.065857	170.002014	1726.557007	-516.076538	426.494781	1159.172119	-437.270996	-226.550583	1199.489502	-422.072693	371.959412	855.619751	-336.271698	-171.669601	889.533936	-415.270111	94.628120	1053.092041	550.296997	15.078417	899.119507	542.905334	213.435440
-448.083130	224.564453	956.615601	-431.720490	-37.862263	955.768738	-525.418457	241.850876	573.785461	-470.926575	-96.897247	580.412842	-541.853699	280.971313	89.200615	-550.394531	-136.472916	105.927696	-470.773010	321.568634	1430.069702	-385.833282	-87.115440	1447.103271	-369.582764	119.352081	1448.886230	-335.932587	170.029083	1726.513428	-515.873535	426.578613	1159.155762	-437.330811	-226.670258	1199.530884	-422.174103	371.957642	855.536438	-336.368622	-171.773071	889.574768	-415.186066	94.579475	1053.081909	550.291260	15.112780	899.105774	542.906433	213.444107
-447.991730	224.560699	956.605774	-431.674561	-37.864235	955.764099	-525.382263	241.846039	573.788269	-470.975037	-96.959816	580.447021	-541.846802	280.966278	89.194054	-550.358398	-136.459412	105.924301	-470.524231	321.557526	1430.025024	-385.794128	-87.145309	1447.068604	-369.468597	119.319679	1448.845459	-335.788025	170.026337	1726.488037	-515.687744	426.658142	1159.138062	-437.367676	-226.734497	1199.582275	-422.284607	371.984283	855.439148	-336.500061	-171.867035	889.582520	-415.111542	94.574631	1053.073242	550.206421	15.080946	899.122437	542.870667	213.429581
-447.905823	224.502518	956.583618	-431.608185	-37.885891	955.790222	-525.348572	241.805313	573.762695	-470.951569	-96.962250	580.449768	-541.854431	280.960815	89.244659	-550.359497	-136.473648	105.906113	-470.313477	321.566895	1429.966309	-385.738586	-87.154541	1447.049805	-369.319794	119.292244	1448.832764	-335.620941	170.042664	1726.452026	-515.512024	426.738251	1159.124512	-437.504395	-226.665497	1199.578125	-422.371765	371.994354	855.348145	-336.622009	-171.975357	889.577759	-415.036438	94.550804	1053.075317	550.158569	15.096350	899.114685	542.837341	213.410553
-447.841461	224.491150	956.571960	-431.549072	-37.942944	955.791565	-525.328552	241.784317	573.781860	-470.988098	-97.024887	580.449280	-541.865967	280.968079	89.251366	-550.451111	-136.508987	105.911530	-470.077026	321.555725	1429.910278	-385.679718	-87.194176	1447.023071	-369.187347	119.296989	1448.824219	-335.417145	170.037506	1726.399170	-515.326477	426.815399	1159.084351	-437.546936	-226.863983	1199.634033	-422.487762	372.010437	855.232727	-336.785126	-172.106323	889.574097	-414.970703	94.520927	1053.069092	550.137207	15.126152	899.113708	542.816528	213.420517
-447.788147	224.492050	956.555786	-431.523499	-37.989334	955.804199	-525.269409	241.743927	573.781006	-470.957275	-97.067566	580.456421	-541.847656	280.938446	89.244690	-550.436218	-136.534836	105.927162	-469.966888	321.465912	1429.714722	-385.602875	-87.185173	1446.993408	-369.034180	119.267570	1448.838867	-335.224365	170.039185	1726.369385	-515.181580	426.905609	1159.050049	-437.655731	-226.954819	1199.656372	-422.588837	372.001984	855.106140	-336.982758	-172.219742	889.567078	-414.922699	94.506531	1053.064941	550.082825	15.138063	899.112915	542.781921	213.421326
-447.784271	224.414520	956.523621	-431.473480	-38.073883	955.810974	-525.242859	241.725281	573.765747	-470.983643	-97.122856	580.499573	-541.840881	280.936646	89.242752	-550.471130	-136.554611	105.945984	-469.684998	321.606232	1429.769287	-385.552551	-87.210007	1446.952271	-368.912689	119.256035	1448.814941	-335.002899	170.006989	1726.321411	-515.008179	426.903870	1158.984741	-437.798950	-226.999954	1199.670776	-422.706757	372.018799	854.981018	-337.201294	-172.365234	889.523682	-414.879822	94.445168	1053.047974	550.019043	15.116007	899.117920	542.740845	213.394577
-447.740631	224.409317	956.517273	-431.493439	-38.096409	955.796936	-525.243286	241.719254	573.777893	-470.958923	-97.164902	580.522583	-541.864685	280.909180	89.244667	-550.438599	-136.535995	105.936287	-469.522552	321.642365	1429.704468	-385.508606	-87.223145	1446.929077	-368.781250	119.241379	1448.797119	-334.780334	169.989105	1726.293701	-514.867615	426.950592	1158.928711	-438.033203	-226.860153	1199.651855	-422.814301	372.043427	854.859070	-337.419586	-172.526550	889.473450	-414.843414	94.423920	1053.031616	549.937256	15.055254	899.099121	542.703674	213.365158
-447.658539	224.410080	956.519348	-431.418518	-38.193096	955.809387	-525.206604	241.672745	573.788940	-470.921875	-97.195320	580.534180	-541.842102	280.885895	89.257851	-550.417603	-136.527756	105.935638	-469.380005	321.658417	1429.633301	-385.439789	-87.236534	1446.903442	-368.657623	119.270576	1448.778564	-334.562225	169.964233	1726.261963	-514.742676	426.961365	1158.876099	-438.196136	-226.854538	1199.666382	-422.910217	372.022430	854.742432	-337.674438	-172.655029	889.422119	-414.754669	94.379295	1053.036133	549.936584	15.056545	899.090942	542.658203	213.385529
-447.661499	224.383179	956.521240	-431.448151	-38.230072	955.802856	-525.301819	241.752441	573.804443	-470.938080	-97.207054	580.548828	-541.891052	280.892761	89.278366	-550.491577	-136.556091	105.950920	-469.203888	321.685730	1429.562744	-385.359528	-87.238937	1446.890869	-368.566284	119.237289	1448.751709	-334.340820	169.947952	1726.237427	-514.642700	426.947266	1158.812012	-438.322632	-226.851196	1199.674805	-422.998169	372.028778	854.622742	-337.927979	-172.806839	889.393372	-414.739807	94.343620	1053.025879	549.875488	15.044625	899.102661	542.591797	213.349640
-447.627075	224.385422	956.525208	-431.468048	-38.239758	955.815796	-525.325073	241.789368	573.849609	-470.956604	-97.233780	580.551086	-541.892761	280.889221	89.322906	-550.484436	-136.551651	105.957047	-469.019897	321.713165	1429.518433	-385.288361	-87.234764	1446.888184	-368.459473	119.247612	1448.731934	-334.126465	169.942993	1726.211914	-514.564453	426.900421	1158.770142	-438.475525	-226.863922	1199.715576	-423.065338	371.993835	854.524963	-338.228577	-173.008102	889.352844	-414.708099	94.339539	1053.028076	549.858459	15.059017	899.097656	542.554626	213.326630
-447.582611	224.334351	956.509277	-431.418335	-38.307461	955.829712	-525.349304	241.760269	573.865723	-470.940887	-97.248856	580.600464	-541.875732	280.883636	89.325172	-550.476440	-136.528137	105.952042	-468.849396	321.748474	1429.480103	-385.222778	-87.241798	1446.875488	-368.382874	119.260521	1448.702026	-333.884186	169.939819	1726.192261	-514.505554	426.846375	1158.744385	-438.601166	-226.915268	1199.790649	-423.133606	371.943054	854.437866	-338.543701	-173.232346	889.323669	-414.638184	94.292999	1053.021118	549.816406	14.986503	899.106750	542.523926	213.297836
-447.379150	224.129440	956.499207	-430.851196	-38.616123	956.033630	-525.277710	241.631088	573.854248	-470.960327	-97.196869	580.712646	-541.823669	280.867249	89.318405	-550.505249	-136.514999	105.973953	-468.670807	321.755859	1429.443726	-385.127258	-87.216858	1446.873047	-368.331299	119.253487	1448.674194	-333.643433	169.942307	1726.162598	-514.471436	426.771454	1158.723267	-438.735474	-226.930939	1199.829712	-423.189331	371.880310	854.372009	-338.883209	-173.479248	889.287964	-414.326874	94.144318	1053.135498	549.840088	15.034828	899.127930	542.456238	213.297516
-447.529510	224.249130	956.497131	-431.370422	-38.370354	955.833801	-525.402588	241.712952	573.867004	-470.992065	-97.204437	580.630066	-541.855103	280.869415	89.318916	-550.483276	-136.505676	105.979187	-468.524506	321.786407	1429.402710	-385.067993	-87.219810	1446.850220	-368.261505	119.265221	1448.651123	-333.399902	169.951691	1726.140991	-514.462463	426.675079	1158.684570	-438.838165	-226.973236	1199.885132	-423.235626	371.815613	854.299011	-339.248749	-173.699615	889.227234	-414.542572	94.227356	1053.005371	549.790955	14.975707	899.133301	542.397705	213.267838
-447.542419	224.262207	956.463867	-431.467987	-38.348228	955.828979	-525.455811	241.679077	573.870300	-471.017365	-97.213753	580.609619	-541.889404	280.840546	89.317917	-550.480774	-136.499542	105.969215	-468.392548	321.794861	1429.346069	-384.995270	-87.236450	1446.859253	-368.217560	119.243935	1448.614258	-333.168945	169.981903	1726.109131	-514.444824	426.617493	1158.631348	-438.957397	-226.973618	1199.947754	-423.269562	371.761414	854.222229	-339.614227	-173.952072	889.156738	-414.565735	94.249451	1052.978027	549.774902	14.972466	899.132813	542.356323	213.200226
-447.478516	224.288513	956.458435	-431.471008	-38.371246	955.815308	-525.499023	241.692368	573.896912	-471.092499	-97.260742	580.624207	-541.874695	280.855743	89.319550	-550.520142	-136.529633	105.979782	-468.395050	321.697144	1429.184326	-384.929199	-87.230118	1446.818481	-368.144836	119.233360	1448.585938	-332.941223	170.011261	1726.076782	-514.461609	426.578156	1158.569702	-439.055511	-227.014954	1199.977173	-423.312836	371.676971	854.156860	-339.990173	-174.170929	889.080688	-414.518707	94.242462	1052.964355	549.722839	14.918097	899.120667	542.274353	213.207642
-447.444489	224.282532	956.405579	-431.445068	-38.402473	955.818604	-525.515564	241.637848	573.877502	-471.139648	-97.283676	580.661621	-541.851624	280.829163	89.305489	-550.513428	-136.554459	105.977814	-468.297302	321.713043	1429.121948	-384.866455	-87.235527	1446.754761	-368.088959	119.251808	1448.539551	-332.720947	170.043442	1726.024414	-514.462524	426.516205	1158.500122	-439.155365	-227.069031	1200.015747	-423.341858	371.632568	854.083984	-340.374573	-174.374069	888.967163	-414.463043	94.245239	1052.932617	549.748718	14.917170	899.116150	542.223816	213.224213
-447.448364	224.273575	956.388794	-431.491974	-38.435066	955.809021	-525.563904	241.630280	573.870605	-471.168762	-97.321465	580.689575	-541.857544	280.832428	89.298531	-550.520996	-136.567505	105.959305	-468.079651	321.863220	1429.178467	-384.796692	-87.236794	1446.692017	-368.035339	119.231400	1448.494873	-332.509583	170.087692	1725.988281	-514.427551	426.429138	1158.438354	-439.277435	-227.102951	1200.007324	-423.350403	371.523193	853.996582	-340.738708	-174.579041	888.859009	-414.454376	94.225014	1052.910645	549.744019	14.881055	899.117981	542.176086	213.183182
-447.400421	224.330460	956.398193	-431.472137	-38.470650	955.823975	-525.576721	241.612579	573.894714	-471.223694	-97.379250	580.717163	-541.884949	280.809052	89.306885	-550.550171	-136.578568	105.967781	-468.087097	321.759735	1429.005005	-384.714050	-87.242012	1446.657959	-367.959381	119.243240	1448.472412	-332.296509	170.134323	1725.950928	-514.409058	426.401398	1158.354858	-439.389221	-227.151535	1199.998657	-423.359863	371.467438	853.934631	-341.095184	-174.770645	888.727905	-414.410370	94.235184	1052.920166	549.726563	14.880674	899.117920	542.098816	213.159683
-447.385681	224.332306	956.377197	-431.531372	-38.452557	955.809998	-525.582397	241.593781	573.886414	-471.270660	-97.403877	580.739014	-541.894958	280.797455	89.314316	-550.586243	-136.603683	105.992500	-467.848846	321.886383	1429.069092	-384.632782	-87.243347	1446.588623	-367.896454	119.228630	1448.425293	-332.087402	170.179565	1725.906616	-514.379944	426.321808	1158.317017	-439.517670	-227.158585	1199.970947	-423.376831	371.363159	853.860413	-341.455109	-174.966095	888.601318	-414.394073	94.243118	1052.892700	550.103943	15.220075	899.189148	542.128113	213.295883
-447.359985	224.289124	956.356384	-431.503021	-38.530968	955.821350	-525.525269	241.575500	573.883850	-471.311462	-97.439102	580.778992	-541.874939	280.793732	89.312752	-550.600220	-136.609283	105.997284	-467.738403	321.926514	1429.027344	-384.551697	-87.257423	1446.535278	-367.839294	119.224655	1448.380981	-331.883575	170.216858	1725.859009	-514.332214	426.312561	1158.260132	-439.610229	-227.236801	1199.959717	-423.371246	371.271271	853.820557	-341.793365	-175.160767	888.506470	-414.353821	94.195061	1052.884399	550.088318	15.215382	899.197083	542.057129	213.237427
-447.343323	224.271439	956.333252	-431.481537	-38.593201	955.836182	-525.504150	241.579712	573.876587	-471.355988	-97.418983	580.825317	-541.867981	280.792419	89.313042	-550.648926	-136.614288	106.017647	-467.625061	321.952850	1428.992554	-384.479034	-87.252411	1446.449829	-367.790985	119.236221	1448.343994	-331.705261	170.245880	1725.811279	-514.298584	426.260834	1158.234131	-439.723328	-227.261063	1199.928711	-423.362915	371.157745	853.767029	-342.133698	-175.321976	888.387573	-414.324341	94.169937	1052.877319	549.689453	14.781085	899.156494	541.916321	213.121689
-447.301147	224.272995	956.334167	-431.490295	-38.583248	955.850342	-525.467529	241.574097	573.855713	-471.376129	-97.414192	580.834595	-541.890076	280.796631	89.314117	-550.634094	-136.597427	105.972450	-467.658112	321.818359	1428.838379	-384.451202	-87.271202	1446.390503	-367.765869	119.245544	1448.287964	-331.538513	170.274872	1725.755371	-514.265137	426.258484	1158.161011	-439.808899	-227.326126	1199.927612	-423.350494	371.087372	853.723816	-342.479767	-175.484879	888.275818	-414.288971	94.176903	1052.880005	549.533508	14.855628	899.144287	541.637573	213.782776
-447.299164	224.257721	956.294861	-431.559204	-38.564240	955.824524	-525.447571	241.586121	573.855408	-471.440399	-97.426643	580.831726	-541.907410	280.789703	89.299492	-550.660278	-136.597290	105.945641	-467.420868	321.998657	1428.944824	-384.353882	-87.248505	1446.343750	-367.716278	119.231003	1448.269653	-331.392059	170.290131	1725.706909	-514.214539	426.184357	1158.165649	-439.876587	-227.310623	1199.920776	-423.321014	370.983368	853.707581	-342.823792	-175.649002	888.165161	-414.292755	94.178917	1052.839844	549.496887	14.826489	899.154175	541.571838	213.784744
-447.240356	224.252441	956.282776	-431.533966	-38.602261	955.830750	-525.402344	241.563019	573.843323	-471.498657	-97.385910	580.816650	-541.918335	280.791534	89.298332	-550.673645	-136.607864	105.946754	-467.356873	322.019989	1428.953491	-384.331238	-87.258400	1446.305664	-367.673401	119.252975	1448.238037	-331.250000	170.284409	1725.666016	-514.161926	426.164856	1158.158936	-439.931976	-227.315399	1199.945068	-423.273315	370.881622	853.692444	-343.161774	-175.852478	888.051636	-414.247223	94.160843	1052.835938	549.834167	15.156930	899.201965	541.602234	213.860718
-447.198792	224.214249	956.260132	-431.528870	-38.602962	955.833496	-525.372742	241.566299	573.856445	-471.534393	-97.358253	580.822388	-541.941223	280.788879	89.353989	-550.706055	-136.604477	105.923721	-467.259460	322.058167	1428.942261	-384.272980	-87.228157	1446.295288	-367.634979	119.246750	1448.211426	-331.128082	170.266327	1725.626953	-514.105835	426.124115	1158.145264	-439.979736	-227.339569	1199.946533	-423.215363	370.800629	853.692078	-343.477386	-176.001144	887.964111	-414.218811	94.147758	1052.824463	549.476135	14.747734	899.159973	541.472534	213.727646
-447.157288	224.219955	956.273315	-431.544312	-38.573845	955.844727	-525.373352	241.529221	573.873413	-471.546753	-97.354652	580.844666	-541.919739	280.800934	89.347458	-550.689819	-136.596375	105.943130	-467.198822	322.059021	1428.939087	-384.214813	-87.211319	1446.297119	-367.587067	119.280602	1448.201782	-331.027924	170.243362	1725.608398	-514.044800	426.091217	1158.139893	-440.011993	-227.367691	1199.995728	-423.145294	370.712708	853.676270	-343.787140	-176.148071	887.888977	-414.207031	94.159042	1052.837158	549.398499	14.676346	899.163147	541.392029	213.634293
-447.129883	224.229523	956.264832	-431.552124	-38.582214	955.850281	-525.368713	241.524200	573.876892	-471.575775	-97.370697	580.868774	-541.931091	280.779755	89.330025	-550.691345	-136.617447	105.939682	-467.167450	322.091736	1428.927734	-384.203827	-87.181992	1446.284424	-367.511444	119.298187	1448.201660	-330.939209	170.208084	1725.602051	-513.985046	426.080627	1158.118774	-440.036469	-227.380524	1200.025513	-423.056183	370.611420	853.694702	-344.049133	-176.296814	887.813171	-414.198273	94.161308	1052.835938	549.415894	14.640643	899.191589	541.344299	213.628952
-447.088745	224.269958	956.251770	-431.604858	-38.605103	955.829346	-525.405884	241.554489	573.893494	-471.606506	-97.411552	580.856934	-541.921448	280.777069	89.331154	-550.712463	-136.625854	105.946045	-467.104095	322.094788	1428.924927	-384.165405	-87.158386	1446.281982	-367.433044	119.340286	1448.177368	-330.861359	170.172745	1725.599854	-513.919189	426.080811	1158.065796	-440.061066	-227.385605	1200.054077	-422.975891	370.551178	853.676086	-344.330505	-176.401855	887.754944	-414.193359	94.158501	1052.816284	549.388672	14.596947	899.173645	541.289978	213.590469
-447.062225	224.251068	956.209839	-431.579773	-38.662834	955.828735	-525.391846	241.533920	573.890930	-471.603180	-97.438866	580.880371	-541.893982	280.764923	89.335693	-550.715759	-136.630219	105.941498	-467.036041	322.142273	1428.927979	-384.110809	-87.130661	1446.257568	-367.385590	119.356842	1448.156616	-330.789520	170.132355	1725.613159	-513.850830	426.069153	1158.042236	-440.118835	-227.375549	1200.077271	-422.873962	370.484741	853.673584	-344.549225	-176.510010	887.693359	-414.168365	94.135033	1052.795044	549.335938	14.521128	899.190735	541.250061	213.562378
-447.029510	224.273010	956.195740	-431.619690	-38.699326	955.817627	-525.435791	241.555450	573.870422	-471.523560	-97.382538	580.837708	-541.932861	280.787262	89.351997	-550.663025	-136.624939	105.947754	-466.974518	322.162201	1428.908325	-384.078278	-87.119804	1446.201416	-367.302704	119.370453	1448.132080	-330.725708	170.097977	1725.630859	-513.770813	426.082611	1158.012207	-440.170074	-227.419144	1200.046265	-422.773651	370.431732	853.668945	-344.770935	-176.592178	887.616821	-414.152740	94.122719	1052.777466	549.316650	14.466250	899.223145	541.194641	213.498398
-447.024506	224.288910	956.167175	-431.636169	-38.741558	955.782593	-525.417358	241.539871	573.863098	-471.455261	-97.333542	580.844849	-541.923645	280.781158	89.324768	-550.640137	-136.595413	105.937790	-466.880737	322.177765	1428.888794	-384.023132	-87.146851	1446.185913	-367.218475	119.387718	1448.118652	-330.672455	170.050339	1725.661011	-513.667175	426.117371	1158.012207	-440.227570	-227.399750	1200.031494	-422.674957	370.376251	853.681641	-344.954834	-176.628082	887.565247	-414.138367	94.106041	1052.740479	549.323303	14.438898	899.234253	541.170715	213.466766
-447.001190	224.299011	956.169678	-431.656494	-38.785736	955.776855	-525.427246	241.552078	573.884644	-471.412506	-97.285965	580.841736	-541.941345	280.783997	89.325958	-550.607666	-136.588654	105.922676	-466.830200	322.220184	1428.931763	-384.171936	-87.050507	1445.985474	-367.191223	119.389145	1448.115845	-330.637146	170.011002	1725.705078	-513.559326	426.133850	1158.013306	-440.310699	-227.455048	1200.018188	-422.561432	370.348145	853.721619	-345.141235	-176.675720	887.502869	-414.112122	94.082954	1052.732544	549.316589	14.434149	899.261658	541.133423	213.451675
-447.027313	224.283005	956.144592	-431.701965	-38.825912	955.760010	-525.410645	241.534332	573.875793	-471.447266	-97.332031	580.849487	-541.935059	280.781891	89.305855	-550.628967	-136.581680	105.975357	-466.746094	322.225281	1428.962769	-383.936981	-87.157501	1446.158691	-367.124939	119.390251	1448.135986	-330.611145	169.975082	1725.747437	-513.426941	426.128876	1158.015747	-440.368530	-227.413681	1200.023193	-422.441620	370.315582	853.760132	-345.269928	-176.634766	887.472046	-414.121216	94.057480	1052.704590	549.335144	14.403840	899.298828	541.125427	213.385635
-447.016479	224.263184	956.127014	-431.668915	-38.888557	955.774109	-525.414368	241.546249	573.863953	-471.536011	-97.385765	580.858521	-541.896851	280.790039	89.301178	-550.660522	-136.607605	105.970192	-466.657501	322.231903	1428.968506	-383.898346	-87.162613	1446.159302	-367.076385	119.359642	1448.101685	-330.601501	169.940979	1725.802246	-513.295227	426.178558	1158.045288	-440.438812	-227.387497	1200.030640	-422.305328	370.284271	853.795105	-345.380920	-176.619278	887.465637	-414.089508	94.030380	1052.700073	549.262451	14.286366	899.321411	541.082153	213.337433
-447.022736	224.227386	956.094116	-431.662354	-38.918156	955.776489	-525.409912	241.540970	573.857910	-471.543915	-97.357132	580.917236	-541.890381	280.789124	89.300613	-550.629761	-136.566055	105.987511	-466.584442	322.236084	1429.003906	-383.830109	-87.180328	1446.179688	-367.046844	119.347855	1448.110229	-330.596924	169.912354	1725.845703	-513.173401	426.219849	1158.053589	-440.507904	-227.353790	1200.041870	-422.181274	370.310242	853.822327	-345.448242	-176.571838	887.476868	-414.067932	94.013176	1052.679077	549.162598	14.172414	899.330566	541.019714	213.243195
-447.029236	224.241684	956.059021	-431.732513	-38.900936	955.753967	-525.422974	241.540314	573.856873	-471.572266	-97.321800	580.890442	-541.902710	280.788879	89.295601	-550.631653	-136.550430	105.990295	-466.517731	322.241272	1429.020752	-383.815399	-87.183510	1446.217896	-367.004822	119.351898	1448.087280	-330.618683	169.885773	1725.892944	-513.032043	426.218567	1158.058960	-440.572266	-227.335190	1200.047974	-422.028503	370.326416	853.839600	-345.500916	-176.550980	887.477295	-414.074249	94.029327	1052.641846	549.030823	14.019390	899.324036	540.934021	213.156113
-446.989532	224.268066	956.045349	-431.730713	-38.889820	955.749146	-525.467834	241.562012	573.866943	-471.595703	-97.265198	580.893921	-541.902954	280.788818	89.296715	-550.634155	-136.549393	105.931496	-466.510712	322.237976	1429.050415	-383.859009	-87.173042	1446.225098	-366.782196	119.328819	1447.902344	-330.638977	169.866150	1725.936401	-512.899048	426.284058	1158.084961	-440.603638	-227.271683	1200.028442	-421.883636	370.397736	853.875977	-345.500519	-176.530792	887.471252	-414.053528	94.047615	1052.632568	548.888977	13.854829	899.337952	540.793457	213.044510
-446.960480	224.241089	956.025269	-431.698669	-38.907051	955.794067	-525.460938	241.514313	573.859497	-471.650665	-97.246353	580.906616	-541.887756	280.781250	89.266106	-550.611023	-136.549011	105.912636	-466.425140	322.245300	1429.065430	-383.809937	-87.180275	1446.224487	-366.961731	119.322853	1448.089844	-330.696686	169.835312	1725.976196	-512.752991	426.305481	1158.105469	-440.647247	-227.252274	1200.030396	-421.724548	370.440369	853.891052	-345.473267	-176.468887	887.493591	-414.029449	94.049362	1052.646362	548.328979	13.367115	899.504028	540.718994	212.004517
-446.908051	224.295822	956.025696	-431.718597	-38.840897	955.795044	-525.462708	241.466827	573.869202	-471.677063	-97.212280	580.877197	-541.882568	280.784637	89.294144	-550.620789	-136.569122	105.898277	-466.396820	322.241089	1429.078613	-383.833344	-87.179924	1446.252197	-366.734985	119.281494	1447.901001	-330.739716	169.817154	1726.029785	-512.621277	426.335114	1158.121216	-440.642456	-227.196991	1200.011719	-421.560089	370.499420	853.917603	-345.406189	-176.426239	887.520142	-414.004486	94.103615	1052.644897	548.210144	13.379389	899.621338	540.538513	211.876923
-446.864502	224.300613	956.040771	-431.689514	-38.832748	955.780090	-525.522705	241.478287	573.872314	-471.695007	-97.214142	580.866638	-541.901306	280.772644	89.310112	-550.661438	-136.567307	105.887932	-466.362244	322.251099	1429.094482	-383.836456	-87.186340	1446.270874	-366.717194	119.293678	1447.916016	-330.795715	169.798813	1726.078979	-512.476746	426.378601	1158.117188	-440.639038	-227.159714	1199.984497	-421.360229	370.542023	853.937988	-345.332336	-176.356415	887.522583	-413.973755	94.097359	1052.646606	548.158203	13.643785	899.680176	540.191650	211.980316
-446.878265	224.278275	956.015442	-431.711090	-38.881180	955.796753	-525.512634	241.425323	573.877380	-471.701782	-97.246864	580.873535	-541.877869	280.725739	89.311241	-550.649170	-136.570862	105.912506	-466.318726	322.260712	1429.077515	-383.846497	-87.172173	1446.270508	-366.679016	119.295418	1447.951294	-330.851257	169.784286	1726.121216	-512.320251	426.403076	1158.124268	-440.616455	-227.112549	1199.968994	-421.167480	370.591187	853.946472	-345.223022	-176.272141	887.519531	-413.985443	94.076874	1052.640503	548.250488	13.548966	899.713562	540.503113	211.445862
-446.855438	224.334259	956.006348	-431.772186	-38.862156	955.771912	-525.488159	241.426041	573.879333	-471.665161	-97.215736	580.870605	-541.874512	280.705841	89.320000	-550.604492	-136.565353	105.903313	-466.300446	322.276672	1429.081665	-383.851044	-87.155769	1446.276367	-366.671570	119.294983	1447.959351	-330.892853	169.767578	1726.155151	-512.184204	426.439606	1158.097778	-440.565369	-227.058167	1199.943726	-420.965149	370.615234	853.937500	-345.102753	-176.167282	887.510742	-413.992859	94.100975	1052.620605	548.067688	13.491811	899.804932	540.369202	211.857254
-446.830597	224.352829	956.001099	-431.746490	-38.906250	955.773193	-525.506531	241.467529	573.890442	-471.630127	-97.249863	580.888184	-541.880249	280.694366	89.304970	-550.641418	-136.568024	105.920853	-466.265564	322.304230	1429.063965	-383.847260	-87.165260	1446.272827	-366.647980	119.327530	1447.982056	-330.922058	169.752869	1726.187134	-512.066040	426.448730	1158.061035	-440.484894	-227.007599	1199.928955	-420.722687	370.683624	853.925781	-344.927856	-176.069489	887.519165	-413.971130	94.090172	1052.619507	547.982117	13.503691	899.926270	540.204041	211.754990
-446.859009	224.358002	955.960876	-431.789978	-38.967724	955.754272	-525.500427	241.511749	573.874634	-471.653717	-97.391815	580.919617	-541.915955	280.713867	89.301308	-550.691284	-136.572830	105.972374	-466.213562	322.298950	1429.045898	-383.872437	-87.160339	1446.255737	-366.641479	119.358101	1447.977051	-330.947021	169.750290	1726.200195	-511.931854	426.461731	1158.050903	-440.419006	-226.960175	1199.869019	-420.474091	370.749481	853.912781	-344.751831	-175.927811	887.538452	-413.993805	94.068832	1052.586426	547.599915	13.242800	899.984680	539.943909	211.608337
-446.844330	224.352600	955.935974	-431.800537	-38.964851	955.751038	-525.429199	241.507965	573.860107	-471.631012	-97.471336	580.896179	-541.874573	280.747650	89.310379	-550.698486	-136.592087	106.001106	-466.198181	322.318939	1429.033325	-383.886078	-87.151878	1446.251709	-366.636566	119.387802	1447.980103	-330.962067	169.748276	1726.211914	-511.827911	426.483063	1158.010132	-440.339966	-226.953018	1199.830200	-420.238281	370.792480	853.913757	-344.573090	-175.802261	887.544250	-413.991150	94.073166	1052.572144	547.317871	13.121187	900.039124	539.618774	211.512604
-446.836639	224.369476	955.902832	-431.829926	-38.995129	955.723022	-525.434021	241.553162	573.885437	-471.570648	-97.425224	580.871338	-541.902527	280.738281	89.302750	-550.677979	-136.569260	105.993065	-466.162323	322.348053	1429.032959	-383.904602	-87.134277	1446.250244	-366.638916	119.397812	1447.981079	-330.971191	169.744705	1726.223389	-511.703827	426.484467	1157.973755	-440.237885	-226.878677	1199.774658	-420.007111	370.865204	853.901611	-344.367096	-175.691803	887.532715	-413.989288	94.065254	1052.538208	547.047119	13.048538	900.085693	539.255066	211.500763
-446.814850	224.380997	955.883179	-431.890411	-38.979603	955.693298	-525.399841	241.568726	573.871948	-471.569061	-97.420242	580.828552	-541.907471	280.752319	89.298874	-550.658875	-136.548157	105.978592	-466.123138	322.345001	1429.004517	-383.929413	-87.113304	1446.229492	-366.649323	119.413452	1447.977905	-330.983063	169.744339	1726.223267	-511.584137	426.508240	1157.967163	-440.127502	-226.820068	1199.727661	-419.774200	370.904968	853.907471	-344.169586	-175.540558	887.548523	-413.999115	94.067734	1052.511230	546.771240	12.991739	900.120300	538.926880	211.409485
-446.773132	224.386993	955.883240	-431.891785	-39.014904	955.668884	-525.225830	241.431229	573.840393	-471.576904	-97.438606	580.825867	-541.811829	280.758636	89.293434	-550.625671	-136.529266	105.965569	-466.108276	322.350555	1429.003662	-383.946472	-87.103432	1446.238647	-366.648712	119.417809	1447.982666	-330.977753	169.744858	1726.223022	-511.479431	426.497314	1157.938599	-440.026245	-226.774246	1199.689575	-419.549835	370.983307	853.911682	-343.932587	-175.376526	887.587769	-413.978088	94.039764	1052.499023	546.500610	12.737296	900.114624	538.753601	210.703094
-446.774689	224.333328	955.844543	-431.925140	-39.018440	955.667603	-525.203247	241.405334	573.815002	-471.618958	-97.446114	580.807068	-541.785767	280.754303	89.290474	-550.673462	-136.546585	105.954811	-466.078613	322.370850	1428.982544	-383.976440	-87.078819	1446.226318	-366.671631	119.445274	1447.962646	-330.979309	169.753616	1726.222656	-511.363037	426.515991	1157.905762	-439.911560	-226.740234	1199.677368	-419.297180	371.035980	853.918457	-343.684723	-175.227951	887.637573	-413.988037	94.022537	1052.476807	546.122864	12.490495	899.995789	538.453125	210.656479
-446.775757	224.352158	955.832458	-431.970245	-38.995800	955.633728	-525.245911	241.438354	573.806641	-471.613434	-97.393631	580.758484	-541.819580	280.768463	89.259499	-550.657654	-136.540359	105.947365	-466.080322	322.381165	1428.949097	-384.211090	-86.942917	1446.051147	-366.715698	119.455704	1447.945801	-330.982056	169.762756	1726.223267	-511.237061	426.549133	1157.848267	-439.844086	-226.726654	1199.600220	-419.055176	371.111420	853.916382	-343.439697	-175.065170	887.651367	-413.997589	94.031799	1052.450562	545.966736	12.615727	899.845276	538.000732	211.464264
-446.736511	224.372665	955.815857	-432.004944	-38.921505	955.626953	-525.260010	241.428879	573.809082	-471.595581	-97.370087	580.728638	-541.797974	280.767242	89.251434	-550.653015	-136.529938	105.943375	-466.082825	322.394989	1428.917236	-384.048737	-87.020096	1446.226563	-366.706177	119.485542	1447.960205	-331.001343	169.778503	1726.222168	-511.154663	426.548889	1157.790405	-439.742249	-226.661758	1199.594971	-418.817139	371.162689	853.906738	-343.194397	-174.896637	887.702515	-414.002869	94.075562	1052.440796	545.723022	12.719307	899.636597	537.605408	211.583893
-446.722595	224.304703	955.798035	-431.978058	-38.974064	955.628174	-525.249817	241.392609	573.790100	-471.611237	-97.383308	580.743713	-541.818420	280.766754	89.243210	-550.644714	-136.525452	105.941612	-466.114288	322.405884	1428.881592	-384.094604	-86.988380	1446.192627	-366.744507	119.489922	1447.943481	-331.013855	169.781433	1726.219238	-511.067749	426.531342	1157.728882	-439.660675	-226.612961	1199.535400	-418.590332	371.245300	853.864746	-342.953705	-174.705505	887.731812	-413.987854	94.023315	1052.433838	545.282532	12.661628	899.723389	537.080994	211.562210
-446.685913	224.318771	955.789978	-431.973969	-38.985172	955.630188	-525.229736	241.364182	573.783325	-471.568329	-97.334190	580.722717	-541.781616	280.746674	89.247910	-550.573120	-136.506882	105.918930	-466.140106	322.417755	1428.843018	-384.147522	-86.980240	1446.177002	-366.772369	119.493408	1447.945801	-331.034637	169.787064	1726.209839	-510.953979	426.525909	1157.655518	-439.600952	-226.554932	1199.478394	-418.347565	371.286987	853.837280	-342.723022	-174.518234	887.755127	-413.976074	94.024734	1052.433105	544.919678	12.772427	899.779541	536.553894	211.699158
-446.680206	224.324402	955.795715	-432.015137	-38.961544	955.639465	-525.032410	241.152023	573.740295	-471.549042	-97.332062	580.696045	-541.630066	280.693359	89.222572	-550.584717	-136.524918	105.936928	-466.151215	322.430206	1428.830322	-384.207184	-86.977341	1446.175903	-366.763824	119.502548	1447.967896	-331.041870	169.792328	1726.203857	-510.844269	426.543243	1157.618652	-439.542114	-226.479752	1199.420044	-418.111633	371.339142	853.822388	-342.480560	-174.309219	887.780334	-413.992188	94.036324	1052.440186	544.731873	12.698694	899.842041	536.300964	211.932648
-446.636658	224.330093	955.799500	-431.967865	-38.970329	955.671875	-524.793701	240.880707	573.681458	-471.523712	-97.314613	580.711304	-541.492981	280.648468	89.208054	-550.550598	-136.497482	105.932693	-466.160309	322.453949	1428.812866	-384.220703	-86.960236	1446.183350	-366.778290	119.527214	1447.974731	-331.050079	169.802551	1726.206665	-510.757050	426.549530	1157.571655	-439.472168	-226.381653	1199.358643	-417.908936	371.375824	853.797485	-342.242371	-174.107956	887.798767	-413.959473	94.044868	1052.461426	544.362183	12.665695	900.026489	536.391724	211.011658
-446.628052	224.373199	955.797363	-431.969421	-38.971951	955.680237	-524.791748	240.891861	573.700928	-471.529022	-97.332184	580.730408	-541.485229	280.649719	89.239555	-550.552856	-136.492233	105.932487	-466.173157	322.465729	1428.791626	-384.276978	-86.939125	1446.186646	-366.782959	119.537216	1447.984009	-331.050476	169.808716	1726.202515	-510.653717	426.533081	1157.530396	-439.426270	-226.330353	1199.324219	-417.724304	371.428070	853.806763	-342.023651	-173.866013	887.834412	-413.947632	94.068726	1052.462402	543.827454	12.821415	900.162964	536.029968	211.125092
-446.619537	224.425125	955.801819	-431.991821	-38.975731	955.688904	-525.221130	241.346207	573.813538	-471.544495	-97.358559	580.715393	-541.769165	280.676605	89.278511	-550.574768	-136.489777	105.950974	-466.162567	322.488312	1428.786133	-384.284607	-86.945702	1446.205444	-366.814423	119.565277	1448.007935	-331.056335	169.830719	1726.207397	-510.583740	426.537659	1157.504761	-439.365173	-226.201645	1199.312988	-417.534485	371.469635	853.823120	-341.815399	-173.655075	887.874573	-413.954041	94.091103	1052.468750	543.918335	12.714558	900.124939	535.911011	211.229019
-446.638153	224.440918	955.801697	-432.043243	-38.960899	955.704102	-525.245605	241.371490	573.819336	-471.568451	-97.401367	580.711121	-541.791260	280.682861	89.275375	-550.568970	-136.492813	105.962265	-466.162048	322.501068	1428.801880	-384.342407	-86.902946	1446.185303	-366.819824	119.575577	1448.035278	-331.053925	169.843033	1726.222900	-510.509064	426.543457	1157.527344	-439.295471	-226.092560	1199.292969	-417.362183	371.459839	853.856812	-341.606506	-173.439484	887.919312	-413.978790	94.109467	1052.473633	544.067749	12.599781	899.948608	535.873169	211.353271
-446.670929	224.422409	955.775818	-432.053802	-38.976048	955.703918	-525.271790	241.397278	573.819824	-471.557220	-97.396568	580.701904	-541.806091	280.679718	89.233322	-550.594238	-136.502701	105.961845	-466.147736	322.505341	1428.825439	-384.361542	-86.904045	1446.207275	-366.834351	119.591202	1448.044434	-331.072174	169.854492	1726.224121	-510.438477	426.514465	1157.514404	-439.257751	-226.018600	1199.273315	-417.203644	371.474731	853.890076	-341.423798	-173.214249	887.975830	-413.995331	94.104507	1052.459106	544.035522	12.576641	899.896667	535.821228	211.389038
-446.640930	224.448364	955.782654	-432.021912	-38.981033	955.728088	-525.237000	241.370056	573.808472	-471.499237	-97.319122	580.681763	-541.771362	280.685638	89.266396	-550.523499	-136.470230	105.939056	-466.145355	322.522705	1428.857788	-384.404694	-86.867943	1446.210938	-366.825867	119.614273	1448.069946	-331.075348	169.843689	1726.240479	-510.374664	426.498230	1157.519653	-439.213593	-225.949234	1199.247314	-417.066101	371.464996	853.950378	-341.274719	-173.026520	888.021423	-413.977417	94.120644	1052.477905	543.953979	12.542606	899.788635	535.825012	211.401718
-446.559357	224.388245	955.755676	-431.753754	-39.125637	955.798828	-525.198059	241.331436	573.801758	-471.457581	-97.291557	580.717468	-541.731445	280.690063	89.253250	-550.503784	-136.468719	105.928513	-466.152161	322.534180	1428.883667	-384.443787	-86.842354	1446.199829	-366.828400	119.609230	1448.078369	-331.088776	169.835083	1726.253540	-510.319702	426.472656	1157.544189	-439.170685	-225.879807	1199.203247	-416.929626	371.464935	853.981812	-341.115143	-172.816193	888.050171	-413.851105	94.068954	1052.511841	544.135193	12.390451	899.589478	535.950378	211.533615
-446.434296	224.208191	955.698242	-431.304657	-39.377571	955.963318	-525.120789	241.271790	573.778503	-471.484344	-97.280006	580.760742	-541.680664	280.680817	89.246254	-550.528137	-136.478165	105.931534	-466.154175	322.558838	1428.901855	-384.474182	-86.820969	1446.199585	-366.847748	119.620148	1448.074829	-331.105560	169.832077	1726.269775	-510.272858	426.483704	1157.544434	-439.123840	-225.818787	1199.173828	-416.801208	371.448883	854.025879	-340.962799	-172.626450	888.088989	-413.638519	93.960846	1052.583130	544.329407	12.295515	899.393127	536.148132	211.686447
-446.656128	224.469193	955.738831	-432.051880	-39.007656	955.681702	-525.272705	241.417969	573.825623	-471.490112	-97.320358	580.622192	-541.802368	280.702667	89.262604	-550.527161	-136.485062	105.936989	-466.153625	322.561188	1428.899170	-384.491730	-86.810905	1446.180542	-366.874176	119.641586	1448.080078	-331.120209	169.819153	1726.280273	-510.234192	426.510315	1157.540649	-439.095520	-225.767700	1199.151733	-416.681396	371.404846	854.051270	-340.850220	-172.413574	888.100220	-413.996216	94.115364	1052.431885	544.205322	12.321929	899.348755	536.278015	211.696304
-446.719910	224.469437	955.693237	-432.121521	-38.968525	955.643433	-525.257813	241.433182	573.812805	-471.477875	-97.304207	580.611633	-541.806702	280.713745	89.251839	-550.496582	-136.476120	105.918358	-466.109772	322.613953	1428.906250	-384.463470	-86.767616	1446.162231	-367.038635	119.567032	1448.180542	-331.144165	169.823074	1726.291382	-510.178436	426.502686	1157.543213	-439.062012	-225.729645	1199.129883	-416.576965	371.401276	854.069275	-340.755280	-172.214417	888.108521	-414.044067	94.138405	1052.384888	544.068481	12.246115	899.465271	536.486938	211.676285
-446.713867	224.476944	955.672180	-432.114166	-38.984283	955.653015	-525.247437	241.427994	573.787598	-471.503510	-97.323532	580.620483	-541.812256	280.712891	89.229431	-550.479370	-136.470001	105.919609	-466.148041	322.602509	1428.907715	-384.487000	-86.770256	1446.152222	-366.889252	119.681953	1448.028564	-331.161804	169.818527	1726.303467	-510.128113	426.576752	1157.519531	-439.008362	-225.653885	1199.102051	-416.492584	371.371613	854.078552	-340.652222	-171.987427	888.125549	-414.036865	94.145592	1052.378906	544.067566	12.191842	899.520630	536.819519	211.736862
-446.705750	224.478210	955.666504	-432.114410	-39.001099	955.655701	-525.249695	241.419937	573.758850	-471.535522	-97.360489	580.608948	-541.802612	280.726074	89.241089	-550.529907	-136.488510	105.941612	-466.138367	322.620209	1428.895020	-384.471649	-86.742188	1446.133179	-366.875580	119.692322	1448.024658	-331.184784	169.799423	1726.311035	-510.091217	426.610016	1157.499878	-439.016388	-225.617477	1199.079102	-416.413086	371.349945	854.086243	-340.593079	-171.785568	888.129944	-414.042206	94.139465	1052.379761	544.007019	12.139635	899.559265	537.161865	211.858368
-446.703552	224.470459	955.677185	-432.104218	-38.983196	955.650330	-525.036499	241.189194	573.712891	-471.530640	-97.351341	580.619568	-541.641541	280.676910	89.213570	-550.564819	-136.475266	105.921562	-466.119141	322.651001	1428.851807	-384.425781	-86.716866	1446.118286	-367.061401	119.641174	1448.149292	-331.237549	169.733765	1726.291260	-510.064026	426.625580	1157.480469	-438.984497	-225.581696	1199.032471	-416.325592	371.330811	854.087402	-340.526642	-171.610580	888.138306	-414.034088	94.139648	1052.382080	543.936890	12.116086	899.638428	537.481445	211.940536
-446.714874	224.479034	955.674072	-432.132050	-38.974400	955.665100	-525.110718	241.256729	573.743225	-471.548828	-97.367821	580.626709	-541.691345	280.680420	89.213875	-550.595764	-136.483322	105.935722	-466.153534	322.646576	1428.856934	-384.447083	-86.713219	1446.121826	-366.906158	119.725266	1448.017334	-331.258209	169.714050	1726.303223	-510.050262	426.662628	1157.446777	-438.985596	-225.562744	1199.021240	-416.285889	371.306122	854.079834	-340.503998	-171.438354	888.133545	-414.047455	94.153648	1052.386108	543.774841	12.124668	899.715271	537.739685	211.946777
-446.784424	224.496445	955.665649	-432.189209	-38.970215	955.635132	-525.225281	241.364807	573.760254	-471.592346	-97.429810	580.632813	-541.749390	280.687927	89.229568	-550.633240	-136.511429	105.910576	-466.171387	322.660034	1428.846680	-384.459534	-86.704727	1446.104614	-366.921814	119.728157	1448.003784	-331.294250	169.724899	1726.319336	-510.025787	426.699249	1157.419434	-438.971344	-225.534866	1198.992676	-416.259888	371.304718	854.069519	-340.492859	-171.299911	888.110840	-414.093811	94.158600	1052.362549	543.681702	12.054748	899.816345	538.145081	211.538055
-446.764282	224.552734	955.664063	-432.218567	-38.909370	955.631226	-525.301453	241.417496	573.797729	-471.567871	-97.403366	580.619934	-541.809570	280.694275	89.229805	-550.590515	-136.520340	105.912964	-466.145355	322.686859	1428.827881	-384.439209	-86.675026	1446.078613	-367.088867	119.657204	1448.127197	-331.322876	169.714767	1726.314697	-510.013153	426.700226	1157.400757	-438.943268	-225.555954	1198.974731	-416.246002	371.272339	854.033813	-340.532440	-171.197327	888.095398	-414.089447	94.212059	1052.357544	543.516418	12.052958	899.925476	538.560669	211.568100
-446.765656	224.561462	955.654602	-432.219727	-38.910614	955.630005	-525.383850	241.492966	573.784485	-471.590759	-97.453621	580.592957	-541.863831	280.732513	89.242104	-550.631958	-136.536560	105.925148	-466.177155	322.682190	1428.785034	-384.459961	-86.669579	1446.084106	-366.933105	119.740341	1447.970337	-331.322021	169.778305	1726.350708	-510.024017	426.688690	1157.375977	-438.936340	-225.540161	1198.948364	-416.231812	371.230103	854.012207	-340.549866	-171.066483	888.045593	-414.090546	94.218811	1052.352173	543.302551	12.151684	900.029358	538.842590	212.110123
-446.774200	224.542633	955.611755	-432.201294	-38.940037	955.616516	-525.436462	241.555389	573.802917	-471.582153	-97.433525	580.618835	-541.886597	280.737213	89.248192	-550.593079	-136.519348	105.904434	-466.173248	322.696442	1428.773315	-384.463806	-86.657013	1446.074585	-366.936798	119.764595	1447.965576	-331.348053	169.786865	1726.361816	-510.027863	426.657562	1157.333008	-438.957458	-225.463440	1198.912354	-416.237946	371.238983	853.984192	-340.572235	-170.955215	888.019775	-414.082092	94.208199	1052.322754	543.142822	12.157838	900.140503	539.140686	212.118576
-446.770020	224.555115	955.601379	-432.223114	-38.895821	955.616516	-525.476807	241.597931	573.815857	-471.553711	-97.441841	580.633362	-541.915344	280.740112	89.220940	-550.606506	-136.510361	105.944946	-466.189606	322.723114	1428.785767	-384.470795	-86.657379	1446.070801	-366.943512	119.762344	1447.968750	-331.371399	169.796722	1726.383179	-510.044739	426.634094	1157.344238	-438.958679	-225.354996	1198.870239	-416.263763	371.200989	853.986084	-340.603302	-170.851669	888.013123	-414.077118	94.238800	1052.313965	542.985046	12.220581	900.224548	539.442871	212.119064
-446.747101	224.536835	955.593445	-432.174622	-38.913410	955.643250	-525.504700	241.567322	573.831055	-471.582275	-97.500587	580.664124	-541.910095	280.714874	89.235603	-550.630737	-136.527267	105.964310	-466.193970	322.721466	1428.799805	-384.478180	-86.652588	1446.071777	-366.944550	119.773567	1447.979980	-331.403748	169.808716	1726.407959	-510.077271	426.585236	1157.360229	-439.044159	-225.204468	1198.845093	-416.318481	371.176544	853.977966	-340.652008	-170.754272	887.977051	-414.059326	94.235062	1052.327881	542.872864	12.174356	900.319458	539.725220	212.108017
-446.741302	224.552704	955.639038	-432.191406	-38.889297	955.662292	-525.520386	241.585083	573.850159	-471.578644	-97.489983	580.686646	-541.922729	280.716949	89.238052	-550.624878	-136.521667	105.977654	-466.177490	322.729034	1428.826904	-384.454163	-86.625359	1446.091064	-367.124725	119.704765	1448.153442	-331.429443	169.813416	1726.444336	-510.120819	426.530853	1157.385742	-439.096985	-225.114670	1198.847046	-416.363892	371.146881	853.979614	-340.731873	-170.691391	887.949036	-414.065491	94.243126	1052.360596	542.807739	12.129030	900.393921	539.986023	212.131088
-446.767029	224.530899	955.623169	-432.205719	-38.899689	955.666809	-525.528381	241.592209	573.846558	-471.576599	-97.502747	580.682800	-541.946106	280.724884	89.245712	-550.617004	-136.515762	105.978607	-466.238800	322.737030	1428.848755	-384.510956	-86.650970	1446.085083	-366.970276	119.781914	1448.031250	-331.460358	169.814072	1726.465698	-510.161194	426.482849	1157.383301	-439.144867	-225.123566	1198.812500	-416.433960	371.137970	853.985229	-340.803894	-170.609268	887.937195	-414.075073	94.236252	1052.352051	542.725830	12.049592	900.438904	540.188904	212.129730
-446.787445	224.518448	955.642029	-432.198334	-38.885811	955.662659	-525.509033	241.569275	573.823669	-471.609680	-97.540192	580.646606	-541.902954	280.715790	89.267288	-550.645813	-136.521027	105.984039	-466.271820	322.732483	1428.856323	-384.528259	-86.655151	1446.090210	-366.950897	119.808372	1448.043579	-331.504639	169.830673	1726.470215	-510.205017	426.457855	1157.390869	-439.179413	-225.055450	1198.768066	-416.510559	371.103973	853.964172	-340.870117	-170.553864	887.889709	-414.079681	94.231453	1052.358887	542.740112	11.919542	900.452271	540.491577	211.810104
-446.750061	224.574829	955.620239	-432.187500	-38.880871	955.655212	-525.508545	241.608887	573.827515	-471.569366	-97.537292	580.651855	-541.913086	280.710724	89.243004	-550.651794	-136.520676	105.981079	-466.286285	322.715424	1428.863403	-384.563171	-86.648590	1446.062012	-366.979095	119.840889	1448.010010	-331.540100	169.828430	1726.471924	-510.249512	426.419556	1157.384277	-439.223053	-225.009537	1198.752319	-416.594177	371.113495	853.939819	-340.971161	-170.536118	887.836426	-414.061401	94.264229	1052.345825	542.698303	11.840270	900.442627	540.387451	212.085770
-446.748657	224.597809	955.602173	-432.187958	-38.880680	955.610352	-525.514160	241.616653	573.832520	-471.535461	-97.539970	580.632263	-541.914856	280.710632	89.242928	-550.672424	-136.543274	105.957466	-466.287231	322.735077	1428.853149	-384.589417	-86.663063	1446.029663	-366.999603	119.816048	1448.010742	-331.580841	169.833099	1726.478882	-510.293274	426.394928	1157.399780	-439.268280	-224.957275	1198.726074	-416.694000	371.083344	853.917053	-341.041138	-170.496124	887.787476	-414.051361	94.266190	1052.312012	542.670654	11.751221	900.392456	540.424377	212.062119
-446.781952	224.578629	955.578552	-432.179749	-38.909279	955.601746	-525.506287	241.635910	573.813293	-471.518066	-97.567879	580.657227	-541.915833	280.687500	89.236664	-550.655273	-136.525620	105.964531	-466.290497	322.731689	1428.857666	-384.569000	-86.673004	1446.039917	-366.987610	119.831909	1448.020996	-331.631836	169.831161	1726.480957	-510.326416	426.379211	1157.401367	-439.326843	-224.937958	1198.691284	-416.764801	371.061157	853.907593	-341.112396	-170.461243	887.761292	-414.054443	94.252274	1052.293213	542.697998	11.659354	900.364929	540.437988	212.090027
-446.567017	224.349289	955.523438	-431.501556	-39.280167	955.854675	-525.399109	241.539276	573.791504	-471.483734	-97.519463	580.765747	-541.863647	280.668976	89.242249	-550.625183	-136.512192	105.955597	-466.330597	322.746582	1428.848022	-384.584534	-86.671562	1446.039307	-367.012634	119.822388	1448.032837	-331.688782	169.822601	1726.502441	-510.374908	426.388855	1157.388550	-439.369202	-224.916168	1198.695923	-416.867218	371.052399	853.893555	-341.201538	-170.443253	887.746521	-413.718719	94.102798	1052.418945	542.679565	11.567857	900.346069	540.415466	212.056122
-446.595520	224.369766	955.535583	-431.560150	-39.297298	955.832275	-525.398132	241.496399	573.811279	-471.511444	-97.557159	580.777771	-541.845398	280.665894	89.238159	-550.670593	-136.534912	105.989388	-466.333282	322.753021	1428.863403	-384.607910	-86.658791	1446.029053	-367.050018	119.817215	1448.046753	-331.749939	169.811096	1726.548950	-510.401855	426.397064	1157.400879	-439.440277	-224.923996	1198.685425	-416.949951	370.998505	853.895630	-341.276093	-170.413528	887.736145	-413.751068	94.089317	1052.411133	542.653687	11.499582	900.326538	540.355591	212.091980
-446.696716	224.494919	955.563660	-431.945251	-39.078739	955.708069	-525.433899	241.538681	573.829956	-471.487335	-97.560371	580.772095	-541.881958	280.659546	89.251671	-550.675110	-136.533630	105.999428	-466.341461	322.749329	1428.855347	-384.639038	-86.659225	1446.029419	-367.055603	119.829208	1448.059570	-331.812805	169.794342	1726.582275	-510.442780	426.417725	1157.414063	-439.479828	-224.950607	1198.693115	-417.042938	370.977722	853.906799	-341.353485	-170.399994	887.727356	-413.927765	94.182251	1052.346802	542.648682	11.455357	900.332214	540.318970	212.085175
-446.729431	224.576462	955.568665	-432.115295	-38.973450	955.643738	-525.486511	241.594604	573.849487	-471.478485	-97.568588	580.702881	-541.918701	280.666016	89.257568	-550.632202	-136.530594	106.023376	-466.366333	322.743622	1428.871948	-384.667572	-86.662422	1446.041016	-367.095276	119.820145	1448.043823	-331.891968	169.771790	1726.612305	-510.476593	426.428162	1157.396729	-439.529755	-224.933884	1198.697510	-417.120636	370.946411	853.886963	-341.463959	-170.408401	887.723633	-414.001587	94.238655	1052.310425	542.596130	11.434501	900.324951	540.268311	212.120483
-446.690918	224.563416	955.548218	-432.102234	-38.969711	955.635132	-525.476929	241.584488	573.850769	-471.458954	-97.544426	580.690491	-541.932190	280.669861	89.276192	-550.659912	-136.544418	106.015793	-466.394806	322.739807	1428.854736	-384.683594	-86.691132	1446.042847	-367.121460	119.809364	1448.061890	-331.960480	169.754959	1726.641846	-510.506104	426.442810	1157.378418	-439.571899	-224.937683	1198.666016	-417.226440	370.916565	853.869507	-341.551880	-170.425476	887.705750	-413.984100	94.235535	1052.298096	542.556641	11.435631	900.314331	540.206421	212.164597
-446.669006	224.592621	955.546875	-432.114044	-38.951706	955.604797	-525.465820	241.556808	573.842651	-471.528534	-97.635567	580.684204	-541.935181	280.683990	89.265739	-550.697144	-136.552643	106.009407	-466.367249	322.764374	1428.830566	-384.661377	-86.662529	1446.037354	-367.394989	119.683479	1448.177124	-332.033844	169.732834	1726.664063	-510.535828	426.467773	1157.384277	-439.616150	-224.938431	1198.692505	-417.322540	370.941376	853.831055	-341.638916	-170.452423	887.686218	-413.971680	94.245590	1052.280518	542.470947	11.430281	900.306213	540.144714	212.167648
-446.635193	224.608047	955.530212	-432.129608	-38.938732	955.599121	-525.438232	241.549515	573.819153	-471.516815	-97.616325	580.675842	-541.950134	280.687286	89.285599	-550.687012	-136.554245	106.008415	-466.400024	322.757996	1428.814819	-384.703217	-86.658997	1446.032104	-367.400299	119.682854	1448.176514	-332.114838	169.706573	1726.678467	-510.562042	426.480377	1157.393921	-439.658661	-224.964279	1198.683228	-417.409149	370.923126	853.816101	-341.728821	-170.494171	887.648193	-413.961304	94.259102	1052.269043	542.371277	11.479215	900.279480	540.052795	212.244232
-446.617035	224.609207	955.524048	-432.129150	-38.935234	955.599976	-525.423401	241.566223	573.846069	-471.476471	-97.606102	580.693542	-541.946106	280.691071	89.294044	-550.622620	-136.534637	106.005440	-466.417358	322.754944	1428.825195	-384.745300	-86.671577	1446.014404	-367.428253	119.672165	1448.183716	-332.181122	169.684540	1726.717529	-510.608612	426.470459	1157.405518	-439.673126	-224.988953	1198.693481	-417.489685	370.915955	853.802917	-341.822815	-170.556107	887.630737	-413.949921	94.262451	1052.265869	542.231934	11.519320	900.244446	539.948303	212.296280
-446.600525	224.588348	955.526062	-432.123962	-38.930874	955.598083	-525.409546	241.556473	573.845093	-471.497498	-97.629211	580.705322	-541.934692	280.687805	89.274048	-550.640503	-136.534073	106.002144	-466.465607	322.703949	1428.837646	-384.851166	-86.715782	1446.032715	-367.219879	119.804413	1448.060303	-332.261292	169.649490	1726.746460	-510.626282	426.490936	1157.400635	-439.720367	-225.059631	1198.700928	-417.549133	370.900177	853.809937	-341.884766	-170.624634	887.643372	-413.942200	94.251625	1052.266724	542.118408	11.589970	900.212830	539.869934	212.363632
-446.577972	224.522263	955.535767	-432.062256	-39.014637	955.643066	-525.365417	241.515335	573.832275	-471.504425	-97.662460	580.731934	-541.927795	280.652985	89.301498	-550.669434	-136.541840	106.017891	-466.463867	322.684906	1428.866211	-384.869568	-86.718712	1446.050659	-367.261536	119.783646	1448.082397	-332.338928	169.624420	1726.781250	-510.661407	426.458771	1157.422119	-439.748047	-225.009995	1198.706055	-417.609955	370.868042	853.824097	-341.945587	-170.704483	887.644287	-413.918823	94.192299	1052.298828	541.942932	11.626519	900.178589	539.751770	212.390793
-446.570496	224.517334	955.539673	-432.086945	-38.999836	955.656067	-525.357361	241.515747	573.839661	-471.485229	-97.633011	580.741638	-541.920837	280.647980	89.295715	-550.655945	-136.542999	106.025810	-466.491058	322.663727	1428.852295	-384.905426	-86.753525	1446.072266	-367.274353	119.777679	1448.119385	-332.412262	169.575485	1726.818115	-510.697540	426.431671	1157.437866	-439.804779	-225.091980	1198.720337	-417.655670	370.856842	853.847412	-342.000305	-170.758606	887.645874	-413.929810	94.197441	1052.307861	541.807007	11.713230	900.127014	539.658752	212.462524
-446.520752	224.520477	955.546021	-432.044830	-39.059601	955.654968	-525.353027	241.553207	573.851807	-471.489441	-97.647156	580.758423	-541.900757	280.628601	89.284286	-550.699097	-136.550888	106.040833	-466.509857	322.636200	1428.852417	-384.986969	-86.794701	1446.060791	-367.318665	119.754875	1448.131592	-332.482605	169.548828	1726.842896	-510.735352	426.399353	1157.433228	-439.859924	-225.122040	1198.702026	-417.701263	370.850677	853.836426	-342.045074	-170.835556	887.639648	-413.891388	94.164909	1052.312500	541.655457	11.774810	900.081543	539.545593	212.523819
-446.517242	224.560867	955.554138	-432.111298	-39.018063	955.632080	-525.353577	241.576218	573.860413	-471.501556	-97.645729	580.725403	-541.918152	280.632690	89.305397	-550.694824	-136.552322	106.031784	-466.499817	322.627960	1428.856567	-385.002838	-86.835663	1446.067261	-367.325073	119.776955	1448.134277	-332.566315	169.522247	1726.868286	-510.777374	426.348755	1157.446045	-439.923584	-225.156311	1198.716431	-417.751862	370.866608	853.812500	-342.085663	-170.932053	887.637268	-413.915710	94.188164	1052.303467	541.526001	11.764954	900.038940	539.448730	212.569901
-446.524597	224.577225	955.551758	-432.141266	-39.057018	955.605530	-525.333496	241.539993	573.856323	-471.503387	-97.671059	580.690979	-541.908020	280.628418	89.308189	-550.680115	-136.548676	106.024673	-466.560791	322.598297	1428.880615	-385.095184	-86.878983	1446.046143	-367.378937	119.745995	1448.109253	-332.653687	169.492844	1726.896606	-510.800476	426.340393	1157.435547	-439.989777	-225.196426	1198.684448	-417.789093	370.865662	853.811584	-342.122223	-171.039215	887.628967	-413.931610	94.165680	1052.288452	541.387085	11.770524	899.999146	539.342163	212.596603
-446.495422	224.549973	955.545349	-432.118622	-39.101307	955.607910	-525.332642	241.566132	573.874329	-471.436737	-97.596214	580.680359	-541.953613	280.635620	89.312569	-550.619141	-136.517136	105.989929	-466.566345	322.565948	1428.866699	-385.139618	-86.938118	1446.052368	-367.406250	119.731895	1448.116455	-332.738586	169.450912	1726.923340	-510.841431	426.279572	1157.428101	-440.031464	-225.212372	1198.700562	-417.800385	370.883026	853.804688	-342.157623	-171.129898	887.616272	-413.912506	94.132042	1052.288208	541.235718	11.777206	899.969604	539.195190	212.560593
-446.499786	224.589676	955.558594	-432.203278	-39.072887	955.597778	-525.314575	241.601303	573.883423	-471.387390	-97.571739	580.679016	-541.928040	280.636841	89.340927	-550.576233	-136.498169	105.980415	-466.590973	322.547638	1428.881714	-385.179047	-86.948166	1446.057617	-367.473633	119.686081	1448.134033	-332.823334	169.406235	1726.960815	-510.851227	426.228821	1157.442383	-440.111572	-225.251831	1198.698975	-417.786865	370.862823	853.806396	-342.172943	-171.235184	887.619812	-413.944641	94.150421	1052.286743	541.112610	11.730000	899.970154	539.046448	212.557983
-446.498718	224.537354	955.558594	-432.201904	-39.113853	955.598999	-525.299316	241.587036	573.887939	-471.435577	-97.683182	580.702454	-541.920532	280.641907	89.322289	-550.607971	-136.486435	105.999359	-466.610229	322.534668	1428.874268	-385.234375	-86.979088	1446.066406	-367.510010	119.653885	1448.124634	-332.903687	169.356323	1727.001099	-510.882568	426.191132	1157.432983	-440.143707	-225.276169	1198.717651	-417.768341	370.872528	853.822693	-342.181183	-171.318008	887.639038	-413.945831	94.104164	1052.287964	540.956604	11.672197	899.944336	538.875977	212.525635
-446.487885	224.525208	955.548096	-432.234589	-39.114269	955.611450	-525.271118	241.617722	573.897095	-471.424194	-97.766022	580.685486	-541.913757	280.640259	89.324562	-550.633789	-136.493500	106.054390	-466.629822	322.503021	1428.868286	-385.302277	-87.012421	1446.071167	-367.552521	119.621712	1448.139038	-332.994385	169.302551	1727.029663	-510.922455	426.136444	1157.445557	-440.197418	-225.328354	1198.748413	-417.743744	370.858643	853.825500	-342.204712	-171.441254	887.651245	-413.965515	94.101677	1052.291260	540.737915	11.594273	899.907776	538.657104	212.514465
-446.434998	224.503952	955.554749	-432.243469	-39.143227	955.624023	-525.233154	241.593796	573.851501	-471.474579	-97.831245	580.708130	-541.922180	280.642029	89.323433	-550.715759	-136.532761	106.065155	-466.672974	322.462128	1428.842407	-385.390625	-87.051521	1446.080444	-367.617645	119.593216	1448.125000	-333.068970	169.245300	1727.052612	-510.932617	426.104065	1157.403809	-440.248047	-225.383392	1198.771851	-417.727997	370.857208	853.808899	-342.213867	-171.545242	887.663940	-413.960571	94.071831	1052.305420	540.552612	11.532322	899.869080	538.447205	212.489746
-446.447876	224.469238	955.538147	-432.271881	-39.136097	955.627625	-525.215271	241.598511	573.849304	-471.406494	-97.800026	580.714233	-541.940491	280.646698	89.343788	-550.687561	-136.535522	106.055222	-466.685181	322.431854	1428.832153	-385.486511	-87.084908	1446.062378	-367.674713	119.537872	1448.127319	-333.154541	169.190140	1727.063965	-510.949554	426.059418	1157.389404	-440.311188	-225.423584	1198.745117	-417.676117	370.842865	853.810669	-342.203522	-171.650635	887.677429	-413.988190	94.063835	1052.300659	540.352295	11.447044	899.816162	538.220337	212.466888
-446.439270	224.468979	955.527893	-432.272583	-39.149067	955.625305	-525.214600	241.605316	573.828918	-471.358612	-97.768753	580.687622	-541.958862	280.658508	89.341194	-550.673889	-136.538193	106.044380	-466.697510	322.411194	1428.803467	-385.568573	-87.111610	1446.017090	-367.737762	119.510246	1448.114014	-333.238037	169.115814	1727.065674	-510.969238	426.029510	1157.353638	-440.339661	-225.450745	1198.723755	-417.634949	370.832947	853.787903	-342.186218	-171.770981	887.666382	-413.996796	94.058487	1052.297607	540.156006	11.363890	899.795471	537.992065	212.426422
-446.415894	224.482635	955.522156	-432.308105	-39.114361	955.578186	-525.222229	241.607254	573.865173	-471.305359	-97.709999	580.663269	-541.962952	280.659332	89.341438	-550.632935	-136.525803	106.012688	-466.718262	322.385162	1428.795288	-385.650024	-87.169823	1446.008545	-367.797302	119.466728	1448.096924	-333.312256	169.050354	1727.069824	-510.983643	425.965912	1157.336426	-440.391998	-225.506317	1198.716797	-417.574921	370.836853	853.777466	-342.180542	-171.908035	887.654236	-414.008789	94.061607	1052.273071	540.052185	11.219639	899.764893	537.897888	211.898483
-446.433044	224.433029	955.515747	-432.288696	-39.130886	955.562439	-525.205200	241.589691	573.876648	-471.289642	-97.720833	580.635010	-541.965942	280.636475	89.332253	-550.649109	-136.542908	106.006248	-466.759796	322.356293	1428.766724	-385.911621	-87.121986	1445.806641	-367.853668	119.420815	1448.089722	-333.394104	168.966156	1727.077881	-510.966064	425.939941	1157.318604	-440.452606	-225.607758	1198.638062	-417.515381	370.840454	853.775513	-342.168793	-172.028503	887.626404	-414.011536	94.028595	1052.262939	539.895752	11.212870	899.752747	537.703003	211.861252
-446.441071	224.447220	955.541687	-432.310364	-39.150661	955.536743	-525.224548	241.613449	573.895081	-471.337494	-97.726799	580.587524	-541.967773	280.632660	89.374947	-550.631714	-136.541931	106.003998	-466.779480	322.320923	1428.768677	-385.818573	-87.274551	1445.963623	-367.891815	119.383675	1448.077759	-333.472687	168.904526	1727.097046	-510.938385	425.917084	1157.300659	-440.494263	-225.579330	1198.625610	-417.450195	370.835327	853.766602	-342.159149	-172.181503	887.605957	-414.023193	94.005539	1052.262573	539.669434	11.200655	899.736633	537.480835	212.317657
-446.450928	224.437561	955.565002	-432.336182	-39.147636	955.548340	-525.226929	241.577728	573.888611	-471.345917	-97.726433	580.583679	-541.958923	280.628723	89.377693	-550.605774	-136.528778	106.006454	-466.817078	322.288849	1428.749268	-385.862335	-87.316414	1445.975586	-367.963593	119.336632	1448.104004	-333.538788	168.814117	1727.139893	-510.919342	425.888763	1157.297852	-440.581512	-225.686874	1198.613403	-417.390778	370.803314	853.781006	-342.138000	-172.304474	887.609985	-414.053345	93.995811	1052.283325	539.514038	11.139165	899.705261	537.341797	212.257660
-446.462921	224.443207	955.568481	-432.382843	-39.143066	955.560303	-525.244568	241.568954	573.891724	-471.358856	-97.743744	580.582825	-541.979675	280.612030	89.354858	-550.617493	-136.526825	106.017303	-466.863251	322.263947	1428.772339	-385.928223	-87.365028	1445.997314	-368.043060	119.300529	1448.105957	-333.605774	168.736877	1727.155762	-510.877380	425.876587	1157.298096	-440.623688	-225.659348	1198.643066	-417.317566	370.797485	853.786133	-342.138062	-172.404877	887.637085	-414.090973	94.000237	1052.293213	539.344482	11.122358	899.686340	537.196533	212.186890
-446.483765	224.400253	955.560059	-432.391235	-39.186176	955.571167	-525.260620	241.571350	573.895264	-471.364868	-97.754349	580.619446	-541.971924	280.612946	89.348328	-550.635132	-136.516220	106.026169	-466.886566	322.219482	1428.771484	-385.986542	-87.420052	1445.995972	-368.101990	119.265961	1448.116211	-333.686249	168.653412	1727.187988	-510.838776	425.855835	1157.291626	-440.717712	-225.734695	1198.635864	-417.254303	370.799011	853.800842	-342.132385	-172.490128	887.660156	-414.113007	93.965088	1052.296265	539.159424	11.077614	899.656372	537.039490	212.159622
-446.516083	224.390244	955.547363	-432.421539	-39.202881	955.583679	-525.332947	241.629593	573.861389	-471.361206	-97.776199	580.592407	-541.995422	280.630737	89.344467	-550.650574	-136.516953	106.027611	-466.945282	322.189850	1428.783691	-386.094635	-87.433037	1445.990234	-368.158112	119.217773	1448.114746	-333.762573	168.562317	1727.203613	-510.797607	425.845703	1157.300903	-440.795044	-225.782089	1198.617920	-417.178436	370.783417	853.807251	-342.133179	-172.589783	887.664307	-414.151245	93.960739	1052.297852	538.987000	11.017819	899.617920	536.894287	212.062256
-446.514191	224.379822	955.551025	-432.412689	-39.262360	955.589966	-525.369263	241.619431	573.865479	-471.354492	-97.813873	580.610413	-542.013794	280.629883	89.337547	-550.661804	-136.526932	106.038139	-466.994446	322.155548	1428.803223	-386.172882	-87.496643	1445.996094	-368.198883	119.167297	1448.124268	-333.854675	168.475372	1727.236572	-510.767853	425.801025	1157.300171	-440.882355	-225.846024	1198.600952	-417.120300	370.778809	853.832092	-342.148254	-172.700165	887.667114	-414.158051	93.926552	1052.306030	538.794617	10.944523	899.614319	536.753113	212.002243
-446.568634	224.340057	955.547791	-432.484985	-39.266613	955.566711	-525.351807	241.588699	573.845459	-471.320038	-97.806282	580.599426	-542.019897	280.634338	89.341461	-550.654968	-136.536179	106.033981	-467.058258	322.116974	1428.820923	-386.258698	-87.541183	1445.995239	-368.267639	119.099991	1448.110107	-333.945007	168.379791	1727.260864	-510.715424	425.770599	1157.306885	-440.938416	-225.895615	1198.602783	-417.053528	370.756012	853.851135	-342.183746	-172.819000	887.647705	-414.208008	93.896378	1052.289429	538.595154	10.867891	899.587769	536.589233	211.916946
-446.608826	224.344070	955.537415	-432.509583	-39.304195	955.537109	-525.383789	241.603806	573.880432	-471.323792	-97.837463	580.584351	-542.025146	280.635498	89.342934	-550.656921	-136.556030	106.029068	-467.092194	322.080597	1428.842651	-386.341370	-87.558167	1445.963989	-368.344208	119.026489	1448.120605	-334.057251	168.234909	1727.260742	-510.675720	425.743073	1157.343750	-441.008698	-225.946045	1198.565430	-416.957520	370.737762	853.900818	-342.197418	-172.899979	887.631714	-414.232971	93.874184	1052.267578	538.421143	10.766424	899.581970	536.437988	211.844147
-446.641083	224.275635	955.539246	-432.550537	-39.316422	955.538757	-525.381104	241.560974	573.875610	-471.345062	-97.868294	580.557068	-542.023254	280.622070	89.347839	-550.672913	-136.557068	106.030121	-467.131500	322.038513	1428.871704	-386.436340	-87.603508	1445.958740	-368.395538	118.982742	1448.142578	-334.104767	168.182312	1727.319702	-510.581329	425.092377	1157.234741	-441.065643	-225.978577	1198.550659	-416.866669	370.712189	853.907227	-342.253540	-172.962830	887.623230	-414.275330	93.832970	1052.270752	538.229309	10.670083	899.560486	536.285034	211.750000
-446.674011	224.292282	955.552979	-432.594696	-39.294827	955.506226	-525.399780	241.587555	573.885925	-471.343445	-97.884552	580.533264	-542.011047	280.624084	89.355667	-550.684265	-136.593262	106.024628	-467.174164	321.976685	1428.880737	-386.523315	-87.664703	1445.954590	-368.456573	118.940285	1448.149414	-334.194885	168.095200	1727.366577	-510.607483	425.636688	1157.361572	-441.131775	-226.055511	1198.541870	-416.764069	370.655518	853.965637	-342.307556	-173.073318	887.608093	-414.306152	93.834450	1052.259644	537.997253	10.568207	899.541931	536.097717	211.611801
-446.729218	224.247696	955.541504	-432.603394	-39.366158	955.519653	-525.409424	241.587708	573.858826	-471.395447	-97.970764	580.553284	-542.020996	280.628784	89.347084	-550.730408	-136.597870	106.036766	-467.233093	321.931458	1428.890869	-386.623474	-87.691780	1445.945190	-368.508148	118.899467	1448.161255	-334.297760	168.002441	1727.391846	-510.592255	425.627655	1157.362671	-441.192535	-226.106003	1198.536377	-416.663269	370.616455	854.005554	-342.349884	-173.115952	887.627502	-414.351868	93.789246	1052.264038	537.764954	10.433431	899.518433	535.911438	211.513016
-446.763245	224.237061	955.537231	-432.651245	-39.354988	955.524109	-525.451721	241.621246	573.850281	-471.326813	-97.921173	580.560181	-542.037659	280.627136	89.343460	-550.718140	-136.589355	106.024162	-467.302765	321.900848	1428.896729	-386.716217	-87.759659	1445.922852	-368.609772	118.848480	1448.146973	-334.402618	167.916580	1727.411865	-510.585419	425.585815	1157.342896	-441.261749	-226.134811	1198.528809	-416.568420	370.578918	854.019714	-342.398010	-173.193741	887.601929	-414.399963	93.791107	1052.265991	537.462219	10.373761	899.509583	535.667603	211.434692
-446.770203	224.237320	955.540405	-432.661133	-39.366615	955.526306	-525.463928	241.586716	573.851624	-471.292328	-97.886162	580.562012	-542.033447	280.626404	89.340050	-550.728699	-136.593536	106.007790	-467.365204	321.854919	1428.895386	-386.765320	-87.814430	1445.912842	-368.694458	118.790085	1448.140625	-334.507080	167.818451	1727.433716	-510.578857	425.561523	1157.363159	-441.350952	-226.165619	1198.495239	-416.473389	370.495544	854.057495	-342.442383	-173.219330	887.583984	-414.415161	93.784363	1052.270508	537.160645	10.253729	899.523743	535.394104	211.337082
-446.789093	224.214371	955.539734	-432.674164	-39.423538	955.542969	-525.486084	241.575668	573.853516	-471.292786	-97.924591	580.565552	-542.031860	280.626221	89.338722	-550.775940	-136.616028	106.001846	-467.452026	321.803741	1428.896851	-386.866638	-87.870209	1445.868530	-368.758362	118.726761	1448.139771	-334.613892	167.717941	1727.457520	-510.579132	425.510773	1157.344116	-441.419128	-226.195618	1198.452637	-416.386078	370.464508	854.084412	-342.497711	-173.260529	887.553589	-414.443573	93.750496	1052.281616	536.863037	10.121405	899.558655	535.162170	211.237366
-446.816071	224.194824	955.531616	-432.751526	-39.411781	955.509277	-525.470276	241.538391	573.844238	-471.291870	-97.937485	580.506042	-542.025635	280.625275	89.335442	-550.768311	-136.621521	106.001709	-467.515259	321.766571	1428.893799	-386.928070	-87.919640	1445.849609	-368.834778	118.659950	1448.127930	-334.718903	167.605301	1727.469727	-510.573822	425.454102	1157.341064	-441.520782	-226.276093	1198.418945	-416.295837	370.394379	854.101685	-342.573181	-173.307159	887.509766	-414.494812	93.732590	1052.260620	536.580688	9.953371	899.617432	534.944336	211.098816
-446.807312	224.191360	955.524536	-432.754303	-39.461575	955.522888	-525.493286	241.561386	573.859741	-471.321198	-97.971779	580.508362	-542.043823	280.615479	89.346741	-550.792236	-136.648926	105.997452	-467.699890	321.590393	1428.771362	-386.986908	-87.982178	1445.820068	-368.916870	118.621239	1448.112915	-334.817841	167.510376	1727.485107	-510.592743	425.440552	1157.310669	-441.607544	-226.323029	1198.352295	-416.198578	370.341888	854.105103	-342.645599	-173.345108	887.467407	-414.504333	93.711571	1052.267090	536.266174	9.807594	899.648438	534.701111	210.912170
-446.851898	224.158554	955.511597	-432.832947	-39.458229	955.490234	-525.499817	241.556564	573.848022	-471.321777	-97.991104	580.505615	-542.040100	280.614563	89.346024	-550.783142	-136.662918	105.970123	-467.786804	321.546265	1428.766724	-387.046844	-88.052658	1445.814575	-369.004547	118.578255	1448.112671	-334.924011	167.419037	1727.499634	-510.590912	425.388245	1157.270020	-441.675812	-226.338516	1198.338989	-416.117767	370.313965	854.129272	-342.745331	-173.354889	887.433533	-414.564056	93.686600	1052.244019	535.970764	9.663951	899.673828	534.471985	210.745834
-446.858337	224.183304	955.490234	-432.884979	-39.486191	955.463928	-525.509644	241.581268	573.859436	-471.372528	-98.051483	580.498474	-542.073364	280.634216	89.340942	-550.764221	-136.660904	105.978645	-467.755981	321.608032	1428.878662	-387.135193	-88.094467	1445.801514	-369.089020	118.534332	1448.097534	-335.036499	167.341171	1727.523438	-510.593842	425.319550	1157.268311	-441.754272	-226.390839	1198.306396	-416.052429	370.264343	854.123657	-342.837036	-173.378632	887.392944	-414.601440	93.678116	1052.222290	535.718506	9.422356	899.671814	534.275696	210.031799
-446.876099	224.127838	955.486633	-432.854156	-39.545658	955.461304	-525.513855	241.546692	573.846130	-471.358856	-98.008240	580.512207	-542.054565	280.635712	89.343216	-550.802368	-136.666382	105.996681	-467.841156	321.560364	1428.889404	-387.229401	-88.158424	1445.789185	-369.180084	118.502777	1448.093384	-335.143677	167.254776	1727.539917	-510.597992	425.260498	1157.231323	-441.830200	-226.415024	1198.278931	-415.968414	370.198975	854.120789	-342.940857	-173.380707	887.360718	-414.608826	93.624908	1052.222778	535.396667	9.263497	899.666992	533.984253	209.895523
-446.887512	224.143372	955.512878	-432.897369	-39.569065	955.445190	-525.531982	241.538986	573.850281	-471.368713	-98.035545	580.522095	-542.038147	280.629303	89.335472	-550.831543	-136.673645	105.995872	-467.916138	321.540619	1428.882202	-387.359680	-88.200356	1445.762451	-369.255798	118.484795	1448.114624	-335.261414	167.166458	1727.579468	-510.621948	425.207672	1157.236938	-441.909546	-226.473434	1198.252319	-415.924042	370.144287	854.150024	-343.058380	-173.395645	887.317078	-414.646149	93.601646	1052.230713	534.991943	9.218237	899.625732	533.620544	210.332428
-446.912476	224.095184	955.511902	-432.913818	-39.624519	955.458557	-525.516541	241.476990	573.827454	-471.365295	-98.027626	580.536682	-542.022888	280.608551	89.331650	-550.840820	-136.670181	106.006966	-467.987091	321.495056	1428.920166	-387.453278	-88.264832	1445.753296	-369.341248	118.418854	1448.137817	-335.380005	167.099442	1727.606445	-510.642914	425.152313	1157.244385	-442.000244	-226.484985	1198.218262	-415.867249	370.060364	854.191406	-343.143829	-173.396133	887.278320	-414.681183	93.555122	1052.240601	534.691162	9.034683	899.611389	533.383728	210.203568
-446.950226	224.045822	955.506897	-432.963104	-39.627224	955.425903	-525.527588	241.439835	573.839294	-471.377686	-98.062714	580.495850	-542.015625	280.607178	89.328049	-550.839111	-136.681427	106.006119	-468.056702	321.430054	1428.942993	-387.571106	-88.334068	1445.726074	-369.424042	118.365921	1448.123291	-335.506439	167.009445	1727.633301	-510.663605	425.065613	1157.273560	-442.084351	-226.487976	1198.145630	-415.843842	369.982605	854.212280	-343.241547	-173.356354	887.234009	-414.724731	93.518059	1052.221924	534.417297	8.910624	899.583618	533.149597	210.073227
-446.950195	224.038467	955.508240	-432.962372	-39.663719	955.421265	-525.547302	241.424667	573.836548	-471.360748	-98.061028	580.496521	-542.031311	280.597412	89.335876	-550.834290	-136.683350	105.990196	-468.120728	321.370483	1428.960815	-387.699646	-88.375893	1445.680786	-369.493805	118.310310	1448.126587	-335.630615	166.934235	1727.664063	-510.689850	425.005585	1157.293457	-442.166443	-226.523758	1198.095581	-415.829865	369.924377	854.236694	-343.341919	-173.352142	887.173828	-414.736603	93.493202	1052.223511	534.143311	8.769916	899.567322	532.938782	209.935028
-446.966919	224.012329	955.490173	-432.983154	-39.718807	955.393982	-525.335266	241.166885	573.783752	-471.394409	-98.111526	580.460144	-541.861145	280.578918	89.300041	-550.850830	-136.695740	105.957054	-468.148102	321.343903	1429.001709	-387.772644	-88.430634	1445.666260	-369.571411	118.258232	1448.152344	-335.762207	166.870361	1727.689697	-510.706848	424.917419	1157.315430	-442.253326	-226.535904	1198.035767	-415.786163	369.830627	854.259827	-343.418243	-173.326019	887.129578	-414.757111	93.448601	1052.201416	533.853882	8.628367	899.534363	532.750305	209.851196
-447.015442	223.973083	955.462036	-433.053131	-39.730663	955.405884	-525.592285	241.397934	573.831116	-471.408295	-98.132454	580.453735	-541.997131	280.588531	89.325684	-550.863892	-136.709457	105.956741	-468.211792	321.273224	1429.010132	-387.868530	-88.492760	1445.642700	-369.632172	118.229752	1448.141357	-335.882080	166.806030	1727.711914	-510.731873	424.876648	1157.322021	-442.348114	-226.536514	1198.005371	-415.782990	369.750427	854.278931	-343.508148	-173.279449	887.097839	-414.816162	93.435837	1052.192993	533.513733	8.514932	899.529114	532.518494	209.748810
-447.009552	223.919159	955.444092	-433.034424	-39.799431	955.410278	-525.582458	241.327545	573.800171	-471.423798	-98.167458	580.477966	-541.970520	280.596771	89.309608	-550.870422	-136.709381	105.963211	-468.269562	321.243286	1429.015137	-387.946991	-88.541405	1445.645874	-369.698944	118.173553	1448.144287	-336.013580	166.742218	1727.743408	-510.766235	424.828613	1157.333008	-442.454285	-226.522934	1197.990967	-415.792786	369.667877	854.283447	-343.620178	-173.228897	887.052612	-414.815765	93.383186	1052.189209	533.198975	8.381774	899.527222	532.319824	209.632019
-447.009399	223.906494	955.443237	-433.082916	-39.833992	955.439148	-525.643311	241.334763	573.818359	-471.448547	-98.177353	580.507751	-541.986145	280.571777	89.275810	-551.001282	-136.792603	106.019501	-468.355469	321.196381	1429.052612	-388.035461	-88.610970	1445.650879	-369.769684	118.118126	1448.165894	-336.147888	166.674698	1727.777344	-510.810486	424.766815	1157.355103	-442.579529	-226.499146	1197.969116	-415.797668	369.611664	854.325928	-343.727417	-173.185501	887.051025	-414.850739	93.365143	1052.205933	532.881226	8.293479	899.554871	532.128601	209.515411
-447.061707	223.854965	955.448669	-433.113098	-39.847073	955.446228	-525.616699	241.285385	573.810059	-471.421875	-98.149971	580.523315	-541.934143	280.547974	89.277397	-550.929626	-136.722595	105.995895	-468.419617	321.154175	1429.059326	-388.122742	-88.663528	1445.629395	-369.839813	118.077942	1448.185181	-336.264069	166.591171	1727.821655	-510.853943	424.717285	1157.365845	-442.716492	-226.427780	1197.916138	-415.795258	369.486725	854.373840	-343.805084	-173.120377	887.015808	-414.908142	93.334923	1052.216431	532.641907	8.155130	899.603271	531.951050	209.400070
-447.084534	223.802383	955.451782	-433.132599	-39.902222	955.467712	-525.629089	241.212570	573.810120	-471.459320	-98.210541	580.542908	-541.930603	280.532837	89.268265	-550.941406	-136.759949	105.980148	-468.473877	321.109619	1429.072144	-388.225525	-88.715797	1445.610107	-369.899292	117.981628	1448.208618	-336.387268	166.506729	1727.848633	-510.883026	424.648407	1157.371216	-442.865509	-226.421326	1197.837524	-415.795227	369.377350	854.417236	-343.893341	-173.062683	886.993042	-414.936066	93.287720	1052.230347	532.364380	8.104570	899.641113	531.733704	209.297607
-447.104492	223.839630	955.438965	-433.224152	-39.877033	955.438538	-525.640259	241.195068	573.827576	-471.448395	-98.249672	580.507263	-541.940002	280.535156	89.278503	-550.950317	-136.776443	105.983833	-468.527954	321.064056	1429.079102	-388.327972	-88.774971	1445.557495	-369.981293	117.912224	1448.189453	-336.494507	166.411285	1727.871582	-510.927979	424.578705	1157.376465	-443.023682	-226.412796	1197.751953	-415.833771	369.326233	854.447632	-344.011230	-173.004410	886.940002	-414.997467	93.305756	1052.211060	532.115295	7.972636	899.628113	531.581421	209.155655
-447.154510	223.798111	955.405579	-433.298492	-39.921028	955.422913	-525.685852	241.235138	573.809875	-471.459076	-98.278122	580.480408	-541.937927	280.553772	89.264481	-550.914551	-136.779861	105.937767	-468.564453	321.015930	1429.078735	-388.410400	-88.849014	1445.516602	-370.039276	117.862000	1448.171387	-336.601929	166.340073	1727.888916	-510.965820	424.536865	1157.402710	-443.179413	-226.368057	1197.649658	-415.854736	369.247009	854.440063	-344.106445	-172.941345	886.879333	-415.050049	93.267700	1052.183960	531.889099	7.835124	899.604431	531.420349	209.062973
-447.195740	223.800537	955.394165	-433.354919	-39.965977	955.394897	-525.475098	240.995377	573.738403	-471.462555	-98.280235	580.413025	-541.795349	280.544098	89.225655	-551.063293	-136.849533	105.969902	-468.630493	320.968719	1429.082275	-388.506531	-88.930069	1445.473145	-370.092010	117.822464	1448.129028	-336.691650	166.255554	1727.898315	-510.992218	424.516479	1157.376465	-443.316925	-226.341980	1197.572144	-415.902924	369.169464	854.458069	-344.185791	-172.855179	886.814758	-415.098907	93.238647	1052.164429	531.609985	7.737244	899.558167	531.240784	208.985916
-447.222504	223.782837	955.378723	-433.412537	-40.007782	955.366882	-525.750488	241.270035	573.808655	-471.533203	-98.330734	580.395508	-541.992126	280.593475	89.245895	-551.167053	-136.932678	105.987701	-468.661163	320.948853	1429.089722	-388.569092	-88.969589	1445.401001	-370.141785	117.784988	1448.115967	-336.770996	166.159698	1727.914795	-511.035248	424.443726	1157.395142	-443.432312	-226.310791	1197.499756	-415.931335	369.108704	854.451355	-344.270416	-172.771576	886.747742	-415.138214	93.201363	1052.141968	531.411743	7.606363	899.527771	531.103516	208.841309
-447.252197	223.735626	955.347900	-433.457306	-40.084785	955.392151	-525.754517	241.261536	573.778748	-471.554596	-98.371025	580.446777	-541.989258	280.593079	89.244781	-551.179688	-136.942322	106.000145	-468.705444	320.940033	1429.113037	-388.671387	-89.021576	1445.344238	-370.215515	117.724319	1448.109741	-336.846405	166.060898	1727.934326	-511.067780	424.400116	1157.401001	-443.556671	-226.288086	1197.438599	-415.969147	369.042908	854.469604	-344.377136	-172.665604	886.698608	-415.180817	93.157974	1052.140381	531.188843	7.480360	899.499756	530.939697	208.759277
-447.291260	223.701889	955.356567	-433.529572	-40.111691	955.374695	-525.748047	241.230865	573.772522	-471.564301	-98.368912	580.448669	-541.972107	280.579742	89.236694	-551.130615	-136.914841	105.983612	-468.725800	320.912933	1429.143311	-388.724396	-89.064529	1445.317505	-370.275665	117.644173	1448.113403	-336.915344	165.969574	1727.959351	-511.113403	424.347351	1157.426636	-443.650574	-226.282715	1197.393677	-416.026123	368.971130	854.491577	-344.474762	-172.578827	886.663757	-415.242340	93.114624	1052.137695	530.992554	7.372090	899.491577	530.767273	208.621826
-447.320648	223.629639	955.328064	-433.553162	-40.177376	955.391663	-525.809814	241.182343	573.785583	-471.594574	-98.343452	580.452393	-541.985352	280.566101	89.234612	-551.167786	-136.938797	106.004349	-468.803711	320.851227	1429.158813	-388.803986	-89.109924	1445.291260	-370.330719	117.594002	1448.095459	-336.965576	165.845016	1727.981567	-511.166534	424.331818	1157.434570	-443.671539	-226.466370	1197.349976	-416.099915	368.892029	854.505554	-344.605469	-172.467453	886.637939	-415.274109	93.062645	1052.133057	530.900635	7.174070	899.474609	530.700928	207.981476
-447.367859	223.621399	955.335632	-433.619446	-40.230240	955.385254	-525.855591	241.186722	573.783203	-471.637787	-98.325554	580.442444	-542.006409	280.583191	89.246124	-551.204590	-136.951492	105.996643	-468.835205	320.819489	1429.172852	-388.859100	-89.169411	1445.244507	-370.407623	117.549690	1448.080078	-337.009247	165.732269	1727.986450	-511.214691	424.271149	1157.439575	-443.794647	-226.466675	1197.300903	-416.166382	368.820801	854.522522	-344.715485	-172.409271	886.585327	-415.334839	93.024704	1052.134766	530.722351	7.149480	899.493530	530.434326	208.406799
-447.379150	223.587784	955.308777	-433.624573	-40.343136	955.394531	-525.879089	241.142975	573.786255	-471.661438	-98.364395	580.474731	-541.992065	280.557983	89.233551	-551.198242	-136.956009	105.968872	-468.880035	320.786926	1429.166504	-388.952332	-89.198921	1445.196167	-370.460388	117.520088	1448.071045	-337.037506	165.621704	1727.976074	-511.265289	424.249481	1157.443359	-443.864075	-226.465042	1197.243286	-416.255737	368.760834	854.513489	-344.828796	-172.346680	886.538635	-415.351044	92.964493	1052.127808	530.648987	6.957230	899.480957	530.313721	207.824936
-447.407867	223.561646	955.292725	-433.727997	-40.324577	955.376221	-525.886780	241.076569	573.779419	-471.755066	-98.420792	580.441467	-541.985413	280.553284	89.250885	-551.222351	-136.990585	105.968887	-468.935333	320.758392	1429.163940	-389.020081	-89.245468	1445.182861	-370.498260	117.512100	1448.042603	-337.072479	165.505661	1727.967285	-511.300323	424.220764	1157.423096	-443.949554	-226.495865	1197.201294	-416.352631	368.727081	854.499878	-344.956177	-172.277786	886.481384	-415.408539	92.953423	1052.108521	530.459717	6.916338	899.461853	530.066345	208.263046
-447.486725	223.564941	955.279480	-433.870636	-40.350277	955.332336	-525.974854	241.050812	573.782349	-471.753693	-98.421188	580.401428	-542.040466	280.568848	89.217476	-551.205811	-136.975220	105.943130	-468.965118	320.745117	1429.173340	-389.104523	-89.269463	1445.144043	-370.587280	117.437759	1448.035645	-337.099792	165.399536	1727.971191	-511.354675	424.183289	1157.442627	-444.081055	-226.260330	1197.116943	-416.456604	368.703125	854.474243	-345.077728	-172.196930	886.414185	-415.506775	92.925415	1052.076904	530.324890	6.821402	899.438354	529.896423	208.219513
-447.526398	223.539063	955.299255	-433.906067	-40.403713	955.362305	-526.026367	241.010666	573.765991	-471.875610	-98.500877	580.418762	-542.026001	280.558929	89.245438	-551.199097	-136.977753	105.890388	-469.031525	320.705444	1429.192017	-389.161957	-89.294952	1445.110229	-370.627563	117.406677	1448.034790	-337.131561	165.287964	1727.978638	-511.407593	424.115570	1157.457886	-444.162598	-226.239716	1197.069580	-416.551300	368.648834	854.471191	-345.211334	-172.122177	886.347229	-415.538727	92.890038	1052.100342	530.259460	6.706480	899.447754	529.752441	208.130234
-447.548248	223.487732	955.307922	-433.940521	-40.453880	955.386169	-526.093628	240.975937	573.784485	-471.889435	-98.510864	580.444946	-542.039490	280.545105	89.227509	-551.198059	-136.983429	105.934555	-469.051422	320.667877	1429.210938	-389.201172	-89.332794	1445.104492	-370.721558	117.368149	1448.038574	-337.166870	165.175598	1728.002930	-511.445313	424.082977	1157.468262	-444.219757	-226.158859	1197.046143	-416.636230	368.590393	854.498230	-345.348389	-172.048889	886.318237	-415.573212	92.843330	1052.118164	530.208130	6.613265	899.489014	529.625183	208.025650
-447.596924	223.426041	955.308533	-433.996429	-40.525089	955.416382	-526.105042	240.928925	573.786987	-471.974884	-98.574066	580.461487	-542.004578	280.525146	89.229645	-551.234619	-136.995804	105.947556	-469.108978	320.613983	1429.228760	-389.275452	-89.408386	1445.100586	-370.786011	117.317055	1448.038940	-337.199951	165.066757	1728.022949	-511.506439	424.038483	1157.486816	-444.339386	-226.192673	1196.996338	-416.742859	368.566040	854.509705	-345.466125	-171.985703	886.281128	-415.629150	92.786819	1052.134399	530.108276	6.519884	899.539185	529.464539	207.900269
-447.641357	223.399658	955.304993	-434.072113	-40.583679	955.455505	-526.161743	240.881516	573.774658	-472.011139	-98.614159	580.525635	-542.014221	280.535492	89.190735	-551.102478	-136.924789	105.908409	-469.151184	320.575562	1429.244385	-389.348480	-89.455200	1445.061768	-370.840668	117.271507	1448.042969	-337.236694	164.965668	1728.032471	-511.554230	423.971893	1157.489136	-444.447479	-226.144974	1196.940796	-416.620728	368.234436	854.627991	-345.586792	-171.933838	886.221619	-415.694000	92.756584	1052.153320	530.049072	6.446850	899.581055	529.323059	207.731064
-447.697906	223.370972	955.294373	-434.145752	-40.591717	955.470825	-526.217651	240.915298	573.771606	-472.057526	-98.595566	580.529419	-542.018250	280.531433	89.185913	-551.137939	-136.926880	105.894371	-469.197357	320.553253	1429.260864	-389.425079	-89.499962	1445.037354	-370.892883	117.236061	1448.035034	-337.267792	164.868546	1728.041504	-511.632782	423.911957	1157.486328	-444.570160	-226.123779	1196.899292	-416.689789	368.190704	854.619934	-345.681580	-171.858521	886.214050	-415.757660	92.746292	1052.155151	529.924316	6.306027	899.605286	529.159058	207.637924
-447.738403	223.363602	955.286499	-434.201996	-40.659664	955.498901	-526.223450	240.870712	573.751526	-472.109711	-98.652916	580.532654	-542.020569	280.540588	89.167076	-551.345642	-137.046967	105.965385	-469.241913	320.515656	1429.265015	-389.485809	-89.568153	1445.002808	-370.953613	117.206596	1448.043701	-337.305115	164.763412	1728.040527	-511.720917	423.895630	1157.499634	-444.710175	-226.108612	1196.836792	-417.015961	368.456421	854.483032	-345.781769	-171.818497	886.159546	-415.809387	92.719826	1052.165894	529.851563	6.171024	899.591187	529.020325	207.486694
-447.779236	223.408112	955.287781	-434.305542	-40.672398	955.457764	-526.266052	240.879333	573.758606	-472.117462	-98.632607	580.446533	-542.058167	280.551331	89.175034	-551.292603	-137.054153	105.916443	-469.259949	320.487427	1429.267334	-389.556091	-89.598915	1444.981689	-371.015594	117.164375	1448.015625	-337.347717	164.674927	1728.049805	-511.787903	423.847412	1157.508911	-444.815002	-226.033081	1196.778198	-417.134521	368.488251	854.465149	-345.880157	-171.773224	886.112610	-415.864990	92.714714	1052.141968	529.754822	5.990729	899.595093	528.857544	207.377518
-447.831970	223.434433	955.300598	-434.419647	-40.643311	955.438782	-526.308472	240.882721	573.774902	-472.144257	-98.673225	580.453369	-542.041077	280.536346	89.183060	-551.093262	-136.962646	105.831261	-469.285828	320.474060	1429.274658	-389.644653	-89.654678	1444.950073	-371.095764	117.106606	1448.023682	-337.385406	164.596542	1728.058472	-511.875549	423.787964	1157.517090	-444.949677	-226.025040	1196.721802	-417.202789	368.437073	854.468933	-345.960419	-171.739319	886.066162	-415.939026	92.725403	1052.136719	529.689819	5.835664	899.578552	528.742859	207.278412
-447.863586	223.365555	955.293152	-434.415771	-40.718803	955.452148	-526.297913	240.857330	573.767944	-472.219147	-98.774544	580.462646	-542.027893	280.538574	89.206169	-551.142761	-136.979004	105.835876	-469.321014	320.437714	1429.294678	-389.730591	-89.711487	1444.954468	-371.159943	117.070488	1448.039063	-337.436951	164.502136	1728.086304	-511.925110	423.728180	1157.527588	-445.068726	-226.018356	1196.686157	-417.279022	368.444855	854.488647	-346.034851	-171.722244	886.054199	-415.953766	92.664162	1052.139771	529.651306	5.702211	899.601624	528.633972	207.156479
-447.952423	223.361954	955.289551	-434.527039	-40.714520	955.438110	-526.383850	240.891724	573.799683	-472.216583	-98.786011	580.450073	-542.091309	280.541290	89.226166	-551.289673	-137.052200	105.908302	-469.355774	320.405457	1429.295044	-389.803131	-89.742386	1444.955200	-371.228241	117.017464	1448.035156	-337.482239	164.413101	1728.111328	-511.995270	423.722931	1157.557983	-445.200439	-226.030167	1196.681885	-417.347504	368.407684	854.500549	-346.087097	-171.713394	886.053467	-416.043152	92.659126	1052.128174	529.631104	5.573444	899.607788	528.586609	207.058197
-447.980225	223.312759	955.283020	-434.583984	-40.716240	955.453125	-526.330078	240.787674	573.766235	-472.199738	-98.760590	580.484863	-542.012634	280.531433	89.173584	-551.298096	-137.049606	105.923363	-469.404144	320.371674	1429.292725	-389.932312	-89.783760	1444.943115	-371.296906	116.987671	1448.048340	-337.556030	164.337387	1728.132813	-512.050293	423.696533	1157.540161	-445.310242	-226.040390	1196.689087	-417.437500	368.390656	854.480713	-346.169128	-171.723755	886.057922	-416.082611	92.639175	1052.131714	529.636719	5.441515	899.608093	528.551208	206.957932
-447.981110	223.318939	955.285339	-434.589813	-40.748482	955.462708	-526.140259	240.575821	573.723328	-472.211578	-98.757851	580.498901	-541.886475	280.488281	89.149361	-551.114197	-136.946564	105.856056	-469.435608	320.363922	1429.274780	-390.036316	-89.801720	1444.936890	-371.387238	116.932213	1448.048950	-337.630768	164.259399	1728.148315	-512.104370	423.674835	1157.553467	-445.428833	-226.052536	1196.654663	-417.516022	368.368561	854.474426	-346.221497	-171.732315	886.066040	-416.098755	92.627495	1052.140869	529.675598	5.282126	899.606018	528.562500	206.846176
-448.000214	223.281540	955.287354	-434.645447	-40.744797	955.471924	-526.130920	240.531967	573.691345	-472.188080	-98.717827	580.510925	-541.853149	280.506683	89.170982	-551.057495	-136.943665	105.868446	-469.510925	320.322968	1429.270264	-390.152496	-89.858772	1444.946533	-371.457855	116.933861	1448.073242	-337.716309	164.185333	1728.170654	-512.139282	423.690063	1157.530640	-445.546326	-226.038925	1196.657349	-417.585999	368.363617	854.470276	-346.286713	-171.737534	886.065002	-416.146881	92.609451	1052.149292	529.770386	5.124333	899.586121	528.599243	206.808838
-448.013397	223.237152	955.281738	-434.677948	-40.750034	955.483948	-526.103821	240.487396	573.670654	-472.222748	-98.758743	580.513794	-541.815063	280.473877	89.152130	-551.257324	-137.044662	105.934601	-469.578156	320.299286	1429.261597	-390.274719	-89.884346	1444.930054	-371.545807	116.884789	1448.091919	-337.813721	164.105850	1728.200195	-512.163879	423.696533	1157.541016	-445.645935	-226.080933	1196.657837	-417.690765	368.329559	854.459595	-346.323578	-171.775085	886.093445	-416.176086	92.589127	1052.154175	529.865051	4.953912	899.563049	528.675110	206.695160
-448.052277	223.230652	955.291626	-434.737640	-40.783234	955.471863	-526.149597	240.480042	573.682556	-472.315735	-98.832581	580.507202	-541.835327	280.481628	89.176979	-551.141785	-136.957703	105.855881	-469.611206	320.284912	1429.262695	-390.384247	-89.911163	1444.917358	-371.617981	116.811371	1448.088135	-337.911926	164.036331	1728.232544	-512.182556	423.707092	1157.566040	-445.750793	-226.101028	1196.660278	-417.763306	368.330505	854.452881	-346.375824	-171.822739	886.080261	-416.224335	92.559181	1052.152832	529.988892	4.784043	899.525879	528.754578	206.605164
-448.079590	223.207733	955.304504	-434.769745	-40.792900	955.476318	-526.173645	240.468414	573.696411	-472.337463	-98.797943	580.481506	-541.881409	280.462769	89.202278	-551.115906	-136.947433	105.855530	-469.638458	320.238678	1429.255371	-390.478912	-89.962860	1444.937012	-371.703644	116.769173	1448.102783	-338.018127	163.963959	1728.266602	-512.213379	423.698090	1157.563354	-445.856049	-226.062927	1196.631104	-417.807159	368.307190	854.463318	-346.401886	-171.850861	886.089050	-416.258301	92.539192	1052.162720	530.107056	4.659884	899.498596	528.820496	206.464310
-448.113037	223.191132	955.302734	-434.864044	-40.752647	955.449585	-526.196106	240.454147	573.716064	-472.352142	-98.798744	580.460999	-541.879761	280.462158	89.200836	-551.299133	-137.054245	105.914925	-469.699768	320.228058	1429.275513	-390.595306	-89.984200	1444.938232	-371.781891	116.740959	1448.128174	-338.128357	163.904266	1728.303223	-512.213257	423.695313	1157.576782	-445.988556	-226.108963	1196.614258	-417.849731	368.292206	854.438660	-346.440826	-171.907486	886.080627	-416.314606	92.536720	1052.146729	530.229065	4.503824	899.484131	528.911255	206.371185
-448.151459	223.184860	955.310730	-434.882935	-40.770168	955.453430	-526.235168	240.475174	573.700134	-472.378113	-98.821922	580.459534	-541.896362	280.454742	89.202377	-551.303101	-137.051331	105.924072	-469.744568	320.205994	1429.268677	-390.704834	-90.027740	1444.953125	-371.862946	116.706749	1448.135742	-338.249603	163.853348	1728.335938	-512.220825	423.713135	1157.577271	-446.099915	-226.078613	1196.628540	-417.886169	368.271301	854.436035	-346.459503	-171.917374	886.097351	-416.346832	92.524933	1052.153564	530.343994	4.350771	899.485779	529.007751	206.201660
-448.145416	223.213608	955.330200	-434.893829	-40.811947	955.469910	-526.235901	240.488663	573.695740	-472.366394	-98.829102	580.516418	-541.856689	280.475647	89.189537	-551.160767	-136.969009	105.864120	-469.813965	320.174103	1429.249146	-390.837158	-90.071205	1444.953247	-371.925354	116.703537	1448.165527	-338.373901	163.793747	1728.363770	-512.247864	423.702576	1157.562256	-446.240417	-226.059891	1196.632202	-417.950073	368.284302	854.408752	-346.481964	-171.980118	886.122009	-416.366608	92.514473	1052.176147	530.476868	4.225058	899.489685	529.125427	206.060287
-448.147888	223.184784	955.318970	-434.881165	-40.825325	955.507141	-526.265076	240.466125	573.691772	-472.360168	-98.808960	580.507019	-541.872559	280.463867	89.191162	-551.171021	-136.958084	105.892540	-469.875275	320.140564	1429.254517	-390.971039	-90.122414	1444.959717	-372.040802	116.665306	1448.174194	-338.494263	163.752838	1728.402588	-512.269470	423.704285	1157.555542	-446.385345	-226.029572	1196.604736	-417.964417	368.259521	854.408081	-346.503845	-172.035202	886.152527	-416.377869	92.511848	1052.193115	530.589417	4.088440	899.531433	529.231262	205.920090
-448.162506	223.193924	955.329102	-434.905365	-40.828480	955.519958	-526.279236	240.480118	573.694336	-472.380737	-98.833992	580.505127	-541.873596	280.463562	89.192223	-551.322754	-137.054962	105.929787	-469.912292	320.136780	1429.257202	-391.290863	-90.049347	1444.774780	-372.121307	116.604172	1448.203613	-338.632935	163.695313	1728.442993	-512.289368	423.680176	1157.564697	-446.475311	-226.279175	1196.566895	-417.984436	368.226257	854.431274	-346.523865	-172.090256	886.181641	-416.408813	92.514275	1052.207520	530.771729	3.891314	899.560547	529.398865	205.203720
-448.180786	223.172043	955.332458	-434.901428	-40.831013	955.512207	-526.290222	240.457352	573.695862	-472.372803	-98.826607	580.501038	-541.874573	280.474792	89.180489	-551.183167	-136.957932	105.897423	-469.978363	320.116547	1429.278687	-391.203033	-90.197334	1444.957764	-372.207367	116.585442	1448.225708	-338.774109	163.641983	1728.483765	-512.329224	423.663971	1157.578857	-446.618073	-226.242264	1196.561890	-417.990723	368.212128	854.457092	-346.549957	-172.146576	886.185730	-416.426147	92.499687	1052.208008	530.820435	3.828596	899.609009	529.411560	205.543137
-448.205475	223.208023	955.347107	-434.990417	-40.802299	955.493958	-526.313293	240.481171	573.702820	-472.381500	-98.858765	580.493958	-541.895081	280.454742	89.201393	-551.327759	-137.055527	105.932251	-470.030884	320.084534	1429.303833	-391.345123	-90.231140	1444.968750	-372.280640	116.534691	1448.240356	-338.920929	163.582016	1728.519775	-512.359375	423.618530	1157.598877	-446.755249	-226.213928	1196.536011	-417.997345	368.189117	854.490906	-346.569489	-172.205505	886.188599	-416.479523	92.514000	1052.205566	530.981689	3.702420	899.644592	529.517944	205.376907
-448.195465	223.222839	955.352051	-434.991852	-40.788166	955.478943	-526.305786	240.476715	573.718384	-472.357361	-98.821129	580.484375	-541.876404	280.461395	89.200714	-551.309448	-137.059250	105.919273	-470.122772	320.074127	1429.326904	-391.452362	-90.274048	1444.998047	-372.389374	116.517197	1448.271362	-339.068542	163.527206	1728.572998	-512.403870	423.611786	1157.608521	-446.867401	-226.226151	1196.526245	-417.985382	368.153442	854.498901	-346.604034	-172.292831	886.187317	-416.491425	92.519272	1052.204834	531.148621	3.485183	899.686401	529.645386	204.658051
-448.227448	223.240982	955.367126	-435.077209	-40.762489	955.458191	-526.323242	240.514542	573.715881	-472.386353	-98.851952	580.462769	-541.909668	280.457214	89.205048	-551.332703	-137.062302	105.930817	-470.192871	320.039825	1429.331299	-391.588928	-90.329559	1445.012085	-372.479675	116.496193	1448.258667	-339.212372	163.476639	1728.612061	-512.450439	423.595184	1157.618530	-447.061432	-226.143478	1196.493042	-417.954742	368.124878	854.531677	-346.640106	-172.363708	886.183899	-416.551208	92.522942	1052.202515	531.290100	3.323574	899.703674	529.723145	204.477570
-448.267517	223.249634	955.330200	-435.104706	-40.767891	955.457642	-526.322144	240.533310	573.704712	-472.405823	-98.888557	580.452332	-541.912415	280.470490	89.197990	-551.192810	-136.981247	105.873215	-470.252441	319.994873	1429.305054	-391.650116	-90.353958	1445.024048	-372.597870	116.452095	1448.249390	-339.358307	163.439072	1728.636719	-512.482605	423.538055	1157.589844	-447.089142	-226.289078	1196.498291	-417.717407	367.834991	854.636108	-346.670776	-172.411591	886.220520	-416.589691	92.538803	1052.184937	531.315125	3.235209	899.701904	529.697937	204.876801
-448.265594	223.267868	955.336426	-435.151398	-40.755043	955.463257	-526.344177	240.578064	573.712769	-472.392242	-98.822235	580.468750	-541.916870	280.466339	89.175766	-551.193909	-136.967896	105.856216	-470.355591	320.004486	1429.302612	-391.755920	-90.374451	1445.026245	-372.697998	116.420624	1448.257813	-339.505219	163.386002	1728.661865	-512.523560	423.507233	1157.564575	-447.244537	-226.287598	1196.480591	-417.677063	367.844421	854.643921	-346.693695	-172.462341	886.217163	-416.629150	92.548615	1052.195313	531.399658	3.091857	899.703308	529.721619	204.731140
-448.266937	223.268097	955.336975	-435.145905	-40.753304	955.455811	-526.307861	240.567047	573.703857	-472.368958	-98.773895	580.458801	-541.891174	280.467957	89.175270	-551.378906	-137.068741	105.937920	-470.426147	319.998749	1429.323242	-391.860657	-90.388695	1445.026611	-372.788239	116.392548	1448.262817	-339.659271	163.329788	1728.691406	-512.563904	423.484283	1157.572144	-447.333679	-226.286346	1196.454102	-417.623138	367.818054	854.670288	-346.718842	-172.509766	886.235046	-416.636597	92.546860	1052.194336	531.533875	2.935763	899.732300	529.773315	204.570175
-448.266541	223.283630	955.342529	-435.175812	-40.749542	955.462097	-526.298523	240.567123	573.712708	-472.393646	-98.794785	580.431519	-541.922363	280.465637	89.163727	-551.177246	-136.952942	105.893654	-470.495911	319.975464	1429.327393	-391.970276	-90.431885	1445.012817	-372.895630	116.371559	1448.289551	-339.799774	163.275391	1728.728760	-512.591248	423.456604	1157.551880	-447.452332	-226.261322	1196.433105	-417.569702	367.785156	854.689636	-346.730072	-172.562363	886.247253	-416.667053	92.553055	1052.204346	531.593872	2.740559	899.707581	529.801147	204.406235
-448.296387	223.283844	955.346069	-435.257111	-40.723911	955.432983	-526.306274	240.562653	573.719116	-472.389832	-98.774559	580.416931	-541.935608	280.454742	89.172356	-551.134766	-136.923706	105.854736	-470.597321	319.958740	1429.352905	-392.070221	-90.436882	1445.001953	-372.996887	116.338531	1448.306641	-339.948608	163.215790	1728.759766	-512.629150	423.440918	1157.557129	-447.600952	-226.290329	1196.411621	-417.528992	367.765411	854.709839	-346.757599	-172.606430	886.251404	-416.732361	92.548782	1052.194336	531.695496	2.586690	899.712463	529.841858	204.225159
-448.292542	223.320526	955.367493	-435.223419	-40.764313	955.429077	-526.269226	240.579666	573.731384	-472.372131	-98.722145	580.443359	-541.884338	280.461975	89.180809	-551.345398	-137.038651	105.958176	-470.683563	319.955383	1429.343384	-392.168304	-90.470612	1444.981445	-373.105835	116.308586	1448.312012	-340.098175	163.156677	1728.783203	-512.648804	423.426483	1157.558960	-447.710663	-226.291718	1196.358521	-417.657318	367.962616	854.658081	-346.789490	-172.665192	886.244385	-416.731049	92.539238	1052.207764	531.760132	2.417930	899.701416	529.852173	204.087006
-448.309387	223.376450	955.370300	-435.304504	-40.722324	955.400696	-526.276672	240.629761	573.720215	-472.424042	-98.747856	580.404114	-541.899719	280.456757	89.183014	-551.195740	-136.957764	105.878120	-470.770477	319.947968	1429.344849	-392.292969	-90.499550	1444.951294	-373.214172	116.288368	1448.312988	-340.240356	163.114182	1728.802856	-512.676331	423.393738	1157.546021	-447.848389	-226.297470	1196.352905	-417.431213	367.715729	854.729187	-346.817749	-172.708511	886.222290	-416.779175	92.570656	1052.194946	531.838989	2.239388	899.698486	529.890808	203.909668
-448.316895	223.406052	955.355713	-435.330383	-40.729019	955.393433	-526.261047	240.659698	573.709351	-472.469299	-98.795853	580.370667	-541.876282	280.479309	89.153793	-551.230286	-136.962463	105.880928	-470.853851	319.913879	1429.347656	-392.398682	-90.545631	1444.938599	-373.307983	116.296341	1448.313232	-340.392944	163.076904	1728.816895	-512.683594	423.367920	1157.526367	-447.955963	-226.310242	1196.330688	-417.333252	367.701874	854.740051	-346.860352	-172.748367	886.200989	-416.808044	92.582268	1052.187134	531.885254	2.072740	899.699280	529.898621	203.777908
-448.347870	223.395706	955.344055	-435.325043	-40.741859	955.384949	-526.261963	240.692535	573.705505	-472.417847	-98.726639	580.349060	-541.902283	280.487335	89.151863	-551.244202	-136.945190	105.845573	-470.955231	319.908539	1429.343994	-392.532745	-90.561272	1444.930664	-373.428589	116.259857	1448.319092	-340.537231	163.048096	1728.841309	-512.696411	423.362793	1157.530762	-448.070831	-226.319489	1196.311035	-417.278076	367.705841	854.760071	-346.889008	-172.811630	886.205627	-416.831635	92.574722	1052.179810	531.892761	1.896214	899.695984	529.900269	203.605637
-448.365845	223.413239	955.352051	-435.373383	-40.692875	955.386841	-526.279175	240.728790	573.722534	-472.445160	-98.755562	580.353760	-541.903259	280.492157	89.180847	-551.262390	-136.976685	105.878799	-471.034851	319.888336	1429.345947	-392.634003	-90.595657	1444.927246	-373.529633	116.250290	1448.340332	-340.693817	163.033081	1728.860718	-512.724548	423.319672	1157.528198	-448.178406	-226.319427	1196.285645	-417.208801	367.679596	854.780457	-346.952454	-172.842651	886.170898	-416.877167	92.602402	1052.187988	531.903687	1.716584	899.716309	529.904846	203.428589
-448.389954	223.402390	955.355225	-435.419983	-40.669937	955.386658	-526.305908	240.737167	573.734009	-472.420166	-98.731033	580.352539	-541.904541	280.492615	89.181793	-551.254517	-136.964035	105.903954	-471.256287	319.758606	1429.246216	-392.744995	-90.637184	1444.916626	-373.641113	116.213791	1448.359985	-340.825378	163.002594	1728.882690	-512.737793	423.315155	1157.519653	-448.275085	-226.291000	1196.269653	-417.134552	367.662964	854.814392	-347.002350	-172.883606	886.166199	-416.924652	92.604668	1052.192749	531.914734	1.559972	899.729675	529.888550	203.241623
-448.391571	223.438614	955.382202	-435.398987	-40.727932	955.396667	-526.350220	240.727676	573.756470	-472.444702	-98.766594	580.377258	-541.895386	280.487061	89.172462	-551.339722	-136.976578	105.911751	-471.212128	319.851959	1429.372925	-392.857208	-90.673073	1444.921021	-373.763641	116.210197	1448.387085	-340.973511	162.971695	1728.901611	-512.734497	423.260498	1157.540405	-448.385742	-226.278610	1196.243652	-417.055481	367.624451	854.864380	-347.037537	-172.901855	886.158875	-416.928223	92.588600	1052.214722	531.858459	1.351182	899.710388	529.852844	203.035049
-448.424011	223.432648	955.383484	-435.468384	-40.682259	955.401794	-526.393066	240.704681	573.771667	-472.456055	-98.765175	580.365234	-541.881470	280.506653	89.158646	-551.342285	-137.000748	105.943672	-471.296692	319.843689	1429.396851	-392.965210	-90.688316	1444.937866	-373.865479	116.178505	1448.406982	-341.118347	162.929794	1728.919678	-512.739929	423.238159	1157.544434	-448.474274	-226.305069	1196.235352	-416.996552	367.603180	854.898804	-347.086670	-172.934891	886.130066	-416.986633	92.606255	1052.219849	531.829468	1.177710	899.734741	529.818787	202.861420
-448.433594	223.451767	955.388000	-435.540344	-40.634941	955.370483	-526.475037	240.756042	573.768982	-472.431122	-98.718254	580.367554	-541.919434	280.517426	89.169647	-551.620117	-137.148209	106.059822	-471.352356	319.844788	1429.403931	-393.074402	-90.703346	1444.937134	-373.989716	116.163231	1448.453491	-341.248810	162.899933	1728.938721	-512.729004	423.243469	1157.572266	-448.567871	-226.330917	1196.226318	-416.922150	367.580994	854.934631	-347.161865	-172.963516	886.123474	-417.026306	92.620621	1052.206421	531.848267	0.958881	899.726990	529.841675	202.160904
-448.446533	223.463257	955.380859	-435.569427	-40.644444	955.369080	-526.505920	240.754562	573.779541	-472.490509	-98.750809	580.381226	-541.908081	280.522369	89.150146	-551.397095	-137.022446	105.926834	-471.438568	319.846344	1429.396606	-393.187195	-90.693275	1444.925049	-374.089691	116.135689	1448.469971	-341.411133	162.875397	1728.960938	-512.734558	423.232452	1157.559814	-448.644958	-226.290329	1196.214600	-416.835144	367.554718	854.941406	-347.194275	-172.987595	886.103516	-417.053772	92.621780	1052.203735	531.768555	0.816203	899.722290	529.771606	201.962189
-448.468781	223.465897	955.382141	-435.601410	-40.631229	955.369995	-526.583130	240.759552	573.748230	-472.530884	-98.785858	580.365784	-541.910339	280.507385	89.135246	-551.421326	-137.025925	105.935974	-471.520691	319.812866	1429.402710	-393.320129	-90.728821	1444.911255	-374.198914	116.150864	1448.472778	-341.560760	162.847656	1728.981689	-512.725891	423.241455	1157.557739	-448.735168	-226.280914	1196.188599	-416.770416	367.549011	854.973877	-347.277802	-173.017838	886.069092	-417.092957	92.628120	1052.208008	531.682373	0.651991	899.702026	529.714111	201.775116
-448.522278	223.431198	955.362549	-435.663940	-40.634735	955.332825	-526.612122	240.750000	573.760803	-472.533691	-98.756310	580.368408	-541.947754	280.533173	89.144394	-551.395874	-137.014130	105.936218	-471.582550	319.809692	1429.410278	-393.431671	-90.736725	1444.895264	-374.317322	116.117355	1448.483765	-341.714966	162.808853	1729.007202	-512.723022	423.242645	1157.569946	-448.830933	-226.291901	1196.179565	-416.697601	367.512573	854.993896	-347.327393	-173.016403	886.058533	-417.152832	92.601761	1052.180176	531.531799	0.550900	899.685425	529.582642	202.127258
-448.556793	223.404572	955.374573	-435.650940	-40.665119	955.373169	-526.618774	240.741577	573.748840	-472.578491	-98.756897	580.358643	-541.973999	280.510712	89.147659	-551.438232	-137.040207	105.963219	-471.679657	319.801392	1429.431396	-393.555115	-90.759659	1444.883911	-374.414307	116.107582	1448.494385	-341.867645	162.773407	1729.046265	-512.726074	423.232788	1157.568604	-448.943054	-226.290253	1196.155029	-416.607117	367.495514	855.041504	-347.370972	-173.014023	886.049500	-417.189362	92.586845	1052.212891	531.393494	0.417015	899.685486	529.484924	201.976318
-448.602234	223.392792	955.376465	-435.684692	-40.659779	955.377258	-526.623108	240.687698	573.737732	-472.591614	-98.756760	580.363098	-541.942139	280.480957	89.132980	-551.417358	-137.029251	105.944412	-471.756195	319.790955	1429.431152	-393.674072	-90.807587	1444.864380	-374.533905	116.079315	1448.514038	-342.017853	162.708725	1729.077393	-512.730408	423.241302	1157.574951	-449.007507	-226.330582	1196.127808	-416.527374	367.481201	855.074219	-347.450745	-173.002075	886.057556	-417.240356	92.585068	1052.218750	531.288269	0.260249	899.707825	529.417053	201.812714
-448.622620	223.425308	955.377686	-435.734222	-40.686687	955.353577	-525.968079	239.996536	573.569641	-472.571533	-98.683685	580.380493	-541.489685	280.388062	89.079613	-551.413208	-137.047363	105.938988	-471.852051	319.788239	1429.456055	-393.780762	-90.800430	1444.872559	-374.617706	116.069321	1448.539307	-342.166016	162.677765	1729.104736	-512.711243	423.198914	1157.559448	-449.104370	-226.347488	1196.121826	-416.232330	367.273499	855.225281	-347.499847	-172.978012	886.048218	-417.286499	92.575188	1052.210571	531.119812	0.114459	899.715332	529.297974	201.703522
-448.686157	223.435379	955.389526	-435.801331	-40.689159	955.365356	-525.923828	239.949463	573.548767	-472.629425	-98.702065	580.341919	-541.464600	280.378967	89.049339	-551.452026	-137.054642	105.962860	-471.910797	319.781738	1429.461060	-393.876221	-90.806313	1444.854248	-374.723297	116.044365	1448.547729	-342.305969	162.614136	1729.135986	-512.714722	423.191559	1157.544678	-449.190521	-226.353912	1196.091797	-416.140930	367.215454	855.259399	-347.578918	-172.966034	886.041687	-417.358856	92.578209	1052.224121	530.968262	-0.069842	899.730835	529.173279	201.549957
-448.698425	223.420670	955.374207	-435.807007	-40.709476	955.362854	-525.927063	239.973694	573.541687	-472.654114	-98.730797	580.346802	-541.483765	280.382080	89.051628	-551.463379	-137.075378	105.946434	-472.006531	319.777466	1429.469604	-393.966919	-90.816246	1444.851074	-374.809021	116.026169	1448.562622	-342.450134	162.562683	1729.159180	-512.709473	423.202301	1157.534668	-449.267090	-226.392914	1196.085815	-416.065308	367.200317	855.263367	-347.657959	-172.925934	886.037598	-417.379150	92.565453	1052.218140	530.779297	-0.214877	899.732727	529.027893	201.402740
-448.738098	223.463867	955.377563	-435.879700	-40.737152	955.344971	-525.945923	239.995468	573.561157	-472.667450	-98.752327	580.343201	-541.459167	280.389191	89.052696	-551.503113	-137.112167	105.958069	-472.099976	319.763947	1429.456299	-394.052002	-90.815262	1444.853271	-374.894775	116.055740	1448.567627	-342.572235	162.517456	1729.194580	-512.702881	423.197998	1157.526489	-449.399445	-226.210037	1196.034424	-415.964478	367.183136	855.290894	-347.713776	-172.914474	886.013000	-417.439423	92.561775	1052.212036	530.626282	-0.356036	899.738342	528.884338	201.255035
-448.778656	223.481812	955.370605	-435.987213	-40.712822	955.321289	-525.960876	240.042496	573.566406	-472.612640	-98.753746	580.339539	-541.491943	280.403259	89.090187	-551.514221	-137.130630	105.976601	-472.183167	319.760437	1429.458008	-394.108612	-90.807350	1444.882324	-375.015442	116.039429	1448.577759	-342.696503	162.469070	1729.217651	-512.704407	423.202179	1157.512817	-449.478241	-226.159943	1196.055420	-415.902710	367.185669	855.305542	-347.798157	-172.875565	886.026062	-417.508606	92.570747	1052.195557	530.409546	-0.522173	899.730347	528.706787	201.081085
-448.818176	223.461105	955.398682	-436.044464	-40.700054	955.326355	-526.025940	240.122528	573.605957	-472.647339	-98.801399	580.344543	-541.518738	280.407166	89.086853	-551.543640	-137.126617	105.976051	-472.300507	319.735229	1429.457275	-394.214233	-90.810242	1444.896973	-375.103821	116.033913	1448.586426	-342.868408	162.362885	1729.208984	-512.717163	423.201263	1157.496216	-449.536194	-226.148682	1196.068726	-415.843262	367.180389	855.336853	-347.850403	-172.845398	886.037964	-417.575226	92.555946	1052.217041	530.204163	-0.602431	899.723572	528.497925	200.896042
-448.842438	223.445984	955.383240	-436.041168	-40.765831	955.336426	-526.072205	240.117737	573.610291	-472.654877	-98.809074	580.370483	-541.564209	280.414032	89.087021	-551.547363	-137.131042	105.988655	-472.398102	319.737305	1429.462158	-394.328888	-90.813232	1444.891968	-375.216431	116.026955	1448.612305	-342.967468	162.361740	1729.256470	-512.729736	423.196991	1157.483154	-449.591156	-226.139282	1196.048706	-415.766907	367.162292	855.355713	-347.920563	-172.810471	886.054688	-417.606689	92.526192	1052.219604	530.023010	-0.706543	899.711975	528.321594	200.747650
-448.900452	223.392578	955.378113	-436.122070	-40.764324	955.356445	-526.085083	240.106934	573.594482	-472.658386	-98.820457	580.378174	-541.517578	280.442047	89.093964	-551.532349	-137.152359	105.991158	-472.485046	319.723267	1429.464233	-394.462494	-90.812492	1444.912720	-375.307281	116.012054	1448.627563	-343.105347	162.331329	1729.271606	-512.750366	423.185120	1157.491211	-449.693878	-226.129028	1196.043579	-415.723907	367.172821	855.378906	-348.020813	-172.787720	886.045227	-417.686890	92.507050	1052.229736	529.846191	-0.831383	899.706848	528.177490	200.596054
-448.920563	223.417313	955.381348	-436.189880	-40.767948	955.368164	-526.108154	240.113174	573.608887	-472.706238	-98.869865	580.367249	-541.527710	280.473175	89.099869	-551.553162	-137.147232	105.980873	-472.572083	319.705933	1429.469727	-394.604431	-90.823227	1444.896851	-375.434448	116.003311	1448.652954	-343.240753	162.290771	1729.292114	-512.778503	423.175049	1157.467773	-449.687653	-226.262543	1196.052979	-415.661499	367.126160	855.384277	-348.091370	-172.732590	886.084839	-417.746704	92.515327	1052.241211	529.633484	-0.925452	899.683228	528.019348	200.497467
-448.971649	223.377609	955.373047	-436.252197	-40.773331	955.374451	-526.160095	240.108704	573.570190	-472.755768	-98.889290	580.369934	-541.568115	280.463348	89.072266	-551.598450	-137.173553	105.992966	-472.662109	319.709564	1429.465210	-394.719513	-90.824463	1444.889160	-375.522919	115.991104	1448.673218	-343.380310	162.254410	1729.310303	-512.805542	423.128052	1157.464600	-449.790192	-226.208588	1196.022095	-415.634399	367.163086	855.386719	-348.147644	-172.699005	886.065491	-417.814606	92.496712	1052.243042	529.458984	-1.057650	899.581726	527.928284	200.388184
-449.025391	223.345856	955.351685	-436.341187	-40.766060	955.350952	-526.188293	240.074890	573.572266	-472.734161	-98.878731	580.351868	-541.543640	280.472778	89.045067	-551.555969	-137.166763	105.976456	-472.729187	319.706848	1429.465088	-394.858429	-90.838524	1444.883057	-375.601013	115.976151	1448.698364	-343.521790	162.232285	1729.324951	-512.835205	423.108124	1157.449097	-449.883698	-226.181183	1195.994385	-415.586670	367.112793	855.392212	-348.191681	-172.655228	886.059814	-417.881653	92.480751	1052.219604	529.350281	-1.106250	899.310608	527.879883	200.409973
-449.023407	223.353638	955.334473	-436.355774	-40.814224	955.358337	-526.238708	240.071945	573.571106	-472.772125	-98.920723	580.334473	-541.581421	280.464478	89.049011	-551.564819	-137.180786	105.961075	-472.798004	319.709320	1429.481323	-394.976379	-90.842155	1444.890625	-375.704224	115.942345	1448.725220	-343.662964	162.227844	1729.340820	-512.881104	423.083984	1157.426025	-449.963257	-226.165009	1195.984253	-415.567749	367.124298	855.397034	-348.242249	-172.606964	886.063782	-417.907623	92.466843	1052.219604	528.857361	-1.127427	899.537903	527.618225	200.171280
-449.103485	223.326691	955.352112	-436.445068	-40.810810	955.333862	-526.319763	240.104156	573.596985	-472.756775	-98.916359	580.299011	-541.630676	280.474091	89.071815	-551.556885	-137.202423	105.971222	-472.874664	319.709320	1429.496216	-395.078674	-90.866570	1444.886963	-375.798523	115.928543	1448.745728	-343.802460	162.210938	1729.355103	-512.923218	423.068298	1157.435425	-450.070953	-226.132507	1195.926514	-415.547546	367.085022	855.430664	-348.285156	-172.548630	886.059509	-417.984650	92.439262	1052.214478	528.694580	-1.195293	899.554565	527.504028	200.097122
-449.116333	223.346985	955.365601	-436.519135	-40.782703	955.344666	-526.345825	240.030136	573.582397	-472.744354	-98.949158	580.331970	-541.587891	280.441437	89.049759	-551.557068	-137.209885	105.975800	-472.952209	319.693970	1429.517334	-395.180420	-90.897247	1444.885620	-375.899078	115.921577	1448.748657	-343.954926	162.192383	1729.371704	-512.955811	423.038544	1157.437744	-450.168121	-226.111893	1195.909180	-415.566284	367.089569	855.438171	-348.314484	-172.487259	886.078125	-418.047577	92.455833	1052.231689	528.510681	-1.251374	899.569031	527.368835	200.030991
-449.151459	223.276794	955.361267	-436.484344	-40.872169	955.393921	-526.426208	240.059967	573.601135	-472.723846	-98.947960	580.330750	-541.632019	280.450714	89.074852	-551.562988	-137.221558	105.948387	-473.047485	319.688232	1429.519165	-395.287903	-90.911247	1444.903320	-375.986847	115.900795	1448.772461	-344.096771	162.186401	1729.392334	-513.003601	423.029724	1157.442627	-450.309387	-226.019760	1195.874390	-415.540894	367.053558	855.454346	-348.343781	-172.435745	886.092102	-418.071899	92.400955	1052.260010	528.355347	-1.321146	899.571045	527.256042	199.949890
-449.194427	223.257523	955.369629	-436.533234	-40.877277	955.401611	-526.431702	240.017776	573.594055	-472.749542	-98.958328	580.341370	-541.622803	280.445282	89.064987	-551.603333	-137.218079	105.977966	-473.119873	319.679565	1429.543335	-395.364349	-90.948418	1444.922485	-376.081512	115.896042	1448.802124	-344.250183	162.184723	1729.404663	-513.054504	423.017609	1157.450439	-450.406799	-225.964218	1195.859863	-415.553131	367.026550	855.482971	-348.363861	-172.374817	886.105835	-418.135712	92.387184	1052.272583	528.167847	-1.352188	899.559326	527.116211	199.849640
-449.275696	223.228622	955.372314	-436.664093	-40.846832	955.385315	-526.448181	240.017426	573.577454	-472.765137	-98.993393	580.322388	-541.616516	280.415741	89.029861	-551.590454	-137.237244	105.970230	-473.191101	319.666412	1429.547729	-395.464417	-90.989037	1444.933838	-376.177734	115.887772	1448.824951	-344.398926	162.168854	1729.417969	-513.088623	422.992950	1157.444702	-450.527588	-225.950287	1195.837646	-415.558289	366.995941	855.483826	-348.417175	-172.310959	886.115540	-418.243042	92.376564	1052.266235	528.009949	-1.383662	899.557434	526.953125	199.788330
-449.318207	223.227158	955.374939	-436.708221	-40.886494	955.404785	-526.464722	240.000931	573.577454	-472.782776	-98.996399	580.285522	-541.617981	280.437561	89.016991	-551.562866	-137.208221	105.952873	-473.283569	319.654602	1429.531006	-395.567841	-90.983459	1444.926270	-376.261108	115.867256	1448.844116	-344.553650	162.165405	1729.444458	-513.130493	422.993256	1157.430542	-450.628937	-225.972290	1195.846191	-415.571228	367.007660	855.492310	-348.459137	-172.260468	886.128235	-418.306641	92.360878	1052.282471	527.893555	-1.503227	899.547852	526.869446	199.139740
-449.370117	223.168335	955.379028	-436.777557	-40.907021	955.421814	-526.435303	239.968430	573.555908	-472.833221	-99.028107	580.319519	-541.588867	280.446381	89.004898	-551.594604	-137.226257	105.943886	-473.360077	319.620239	1429.549316	-395.666138	-91.020027	1444.930664	-376.345123	115.874321	1448.863647	-344.706787	162.172775	1729.451416	-513.170654	422.967438	1157.416138	-450.711639	-226.015457	1195.815796	-415.613983	367.014374	855.483459	-348.478363	-172.193497	886.149841	-418.380127	92.323875	1052.296265	527.643188	-1.546123	899.691589	526.628662	198.973557
-449.441284	223.160400	955.379395	-436.836121	-40.949142	955.398987	-526.472534	239.992477	573.562561	-472.825378	-99.008141	580.287109	-541.611084	280.450287	89.007408	-551.580078	-137.217377	105.923279	-473.449219	319.602448	1429.540161	-395.778992	-91.046425	1444.926270	-376.441437	115.852005	1448.881470	-344.862091	162.151489	1729.479004	-513.203613	422.979767	1157.435669	-450.764404	-226.037582	1195.832397	-415.636871	367.020752	855.495300	-348.525391	-172.151306	886.160278	-418.454529	92.290916	1052.287476	527.572693	-1.613300	899.689758	526.459778	198.958496
-449.486908	223.115265	955.352417	-436.875977	-41.012592	955.413208	-526.497986	239.995987	573.553406	-472.871246	-99.072708	580.316772	-541.615662	280.452271	89.025986	-551.617249	-137.247971	105.947952	-473.556152	319.580414	1429.545898	-395.884521	-91.072433	1444.955688	-376.555206	115.834869	1448.910889	-345.009186	162.134247	1729.502441	-513.247253	422.987610	1157.440430	-450.826721	-226.071564	1195.834106	-415.676331	366.983521	855.507996	-348.589661	-172.122452	886.158936	-418.505768	92.251801	1052.283081	527.473694	-1.559260	899.490906	526.344727	198.981781
-449.508759	223.130524	955.393066	-436.906586	-41.008461	955.413086	-526.494873	239.983932	573.562805	-472.869537	-99.086105	580.310486	-541.597656	280.448029	89.006104	-551.616577	-137.251678	105.967323	-473.655945	319.567810	1429.573364	-396.002319	-91.091103	1444.957764	-376.643707	115.810280	1448.946411	-345.174316	162.125565	1729.529175	-513.270630	422.986725	1157.442139	-450.853790	-226.110016	1195.857422	-415.725586	366.959076	855.524231	-348.662903	-172.100250	886.196899	-418.548828	92.244858	1052.307861	527.382507	-1.576472	899.501343	526.149475	198.988174
-449.563080	223.062820	955.397583	-436.937622	-41.022835	955.421692	-526.479248	239.927536	573.551453	-472.870117	-99.059006	580.315125	-541.581299	280.432098	89.008820	-551.606873	-137.251740	105.961617	-473.744720	319.551422	1429.587280	-396.105560	-91.095032	1444.992676	-376.748657	115.800499	1448.974854	-345.316864	162.109161	1729.555298	-513.322754	422.978485	1157.443115	-450.905792	-226.156967	1195.883667	-415.736206	366.924652	855.542786	-348.692871	-172.053360	886.222412	-418.605164	92.207069	1052.317871	527.286011	-1.587223	899.534973	526.068848	198.918411
-449.647095	223.039932	955.398315	-437.017456	-41.062580	955.403809	-526.474121	239.920380	573.536438	-472.955902	-99.142380	580.318787	-541.557129	280.427704	89.007301	-551.669739	-137.295380	105.986198	-473.871979	319.515381	1429.578003	-396.235718	-91.117218	1445.009644	-376.864746	115.780083	1449.012451	-345.481384	162.092789	1729.571533	-513.388245	422.951233	1157.455444	-450.953308	-226.158997	1195.924805	-415.807159	366.908203	855.548096	-348.766083	-172.052078	886.250305	-418.691833	92.169022	1052.310547	526.925781	-1.589556	899.642334	525.742065	198.817596
-449.692719	223.013535	955.386475	-437.068665	-41.051491	955.398499	-526.484741	239.878937	573.521423	-472.954102	-99.123711	580.312866	-541.550110	280.426849	89.003143	-551.616516	-137.271255	105.959595	-473.954468	319.501312	1429.571411	-396.363495	-91.102959	1445.012207	-377.005920	115.780693	1449.022095	-345.638977	162.092529	1729.584106	-513.454590	422.932465	1157.452271	-450.996490	-226.179504	1195.938843	-415.845764	366.903748	855.550232	-348.802246	-172.047455	886.280945	-418.752808	92.162819	1052.305176	526.953308	-1.654030	899.598633	525.657715	198.876205
-449.768188	222.989166	955.369690	-437.166107	-41.044632	955.377197	-526.540588	239.895721	573.501038	-472.985596	-99.164551	580.286560	-541.553345	280.427399	89.003716	-551.616577	-137.261292	105.930435	-474.053009	319.463715	1429.586792	-396.469666	-91.152245	1445.053467	-377.114258	115.764687	1449.056519	-345.790680	162.091782	1729.600098	-513.533325	422.904877	1157.447754	-451.056763	-226.200394	1195.952515	-415.920135	366.893036	855.548279	-348.841705	-172.039780	886.295532	-418.835602	92.150673	1052.285278	526.981384	-1.639809	899.447815	525.601868	198.995880
-449.823364	222.942123	955.362854	-437.196442	-41.060860	955.380371	-526.576233	239.874115	573.504150	-472.962616	-99.178711	580.248596	-541.565308	280.420654	89.003571	-551.596497	-137.268372	105.915146	-474.155090	319.436798	1429.577271	-396.569733	-91.157272	1445.073853	-377.244049	115.766289	1449.079224	-345.947540	162.091110	1729.606201	-513.604492	422.890381	1157.446777	-451.127777	-226.200272	1195.965454	-415.955109	366.883087	855.559448	-348.871216	-172.051743	886.320374	-418.895447	92.124344	1052.287720	526.903931	-1.624985	899.419189	525.514221	198.983337
-449.844116	222.936646	955.349731	-437.252594	-41.061100	955.387695	-526.581726	239.859390	573.497681	-472.955048	-99.224754	580.266296	-541.585632	280.408752	89.006424	-551.637878	-137.270294	105.960602	-474.240173	319.465576	1429.631226	-396.662567	-91.138077	1445.097656	-377.352448	115.769379	1449.119263	-346.114258	162.091492	1729.625732	-513.712708	422.847961	1157.463379	-451.193665	-226.201660	1195.980835	-416.013306	366.835022	855.569885	-348.892090	-172.052750	886.346191	-418.944366	92.125229	1052.287354	526.849487	-1.724997	899.405945	525.609680	198.619675
-449.938629	222.835236	955.320496	-437.288818	-41.141838	955.402588	-526.615601	239.823990	573.489807	-472.988342	-99.298355	580.270935	-541.567993	280.407410	88.978088	-551.671265	-137.294556	105.968147	-474.348328	319.436554	1429.647949	-396.754181	-91.180351	1445.122559	-377.468170	115.739365	1449.143311	-346.276520	162.077652	1729.642822	-513.802856	422.815399	1157.456299	-451.348846	-226.077560	1195.984009	-416.068573	366.823822	855.594849	-348.897522	-172.080887	886.357056	-419.019226	92.055412	1052.282349	526.953125	-1.789249	899.102783	525.907532	198.165985
-450.004089	222.793106	955.316772	-437.368011	-41.167641	955.424011	-526.679626	239.814240	573.490845	-472.957550	-99.259369	580.255737	-541.572144	280.415619	88.998253	-551.660583	-137.279449	105.964912	-474.449371	319.423523	1429.678345	-396.895874	-91.175110	1445.142334	-377.584106	115.731560	1449.187012	-346.445984	162.076965	1729.666748	-513.892456	422.735565	1157.475098	-451.359283	-226.208130	1196.013794	-416.115509	366.764648	855.625732	-348.912018	-172.082001	886.408020	-419.095642	92.029282	1052.292236	526.428101	-1.389932	899.362671	524.817566	199.502792
-450.040894	222.780365	955.322083	-437.436432	-41.155556	955.441101	-526.692810	239.764526	573.481079	-472.920258	-99.300911	580.257385	-541.546631	280.411774	88.993233	-551.612854	-137.260040	105.960175	-474.555481	319.397980	1429.691895	-397.013428	-91.210732	1445.152588	-377.680573	115.719078	1449.210083	-346.616211	162.070602	1729.696289	-513.991150	422.736694	1157.496582	-451.444977	-226.272781	1196.037964	-416.157623	366.726898	855.642395	-348.913239	-172.140472	886.440430	-419.162842	92.029747	1052.307007	526.361877	-1.358037	899.393555	524.692444	199.519394
-450.100952	222.742859	955.316162	-437.476227	-41.214771	955.455444	-526.738464	239.729218	573.482910	-472.953583	-99.364845	580.277161	-541.550537	280.412659	88.989487	-551.623901	-137.275040	105.965858	-474.667053	319.397797	1429.718872	-397.170380	-91.226707	1445.174561	-377.821198	115.730736	1449.240356	-346.810730	162.062164	1729.716797	-514.091431	422.697296	1157.512817	-451.528473	-226.302155	1196.023193	-416.200226	366.709747	855.679321	-348.927856	-172.178268	886.469849	-419.225220	91.990028	1052.314331	526.097351	-1.160593	899.531860	524.351501	200.165787
-450.147766	222.683884	955.303040	-437.518463	-41.227982	955.458496	-526.751892	239.738052	573.478638	-472.915405	-99.336372	580.263184	-541.544678	280.423035	88.969269	-551.928833	-137.430145	106.095680	-474.787537	319.381195	1429.708252	-397.280792	-91.218124	1445.201294	-377.937622	115.709259	1449.300659	-346.997223	162.061890	1729.735962	-514.196411	422.669800	1157.520874	-451.607941	-226.330139	1196.032593	-416.261963	366.687805	855.696594	-348.909790	-172.206940	886.502869	-419.287964	91.959641	1052.313843	526.096436	-1.189239	899.562927	524.237488	200.233505
-450.186737	222.684738	955.299072	-437.587250	-41.277519	955.448303	-526.814758	239.731430	573.472534	-472.962952	-99.434616	580.218445	-541.556641	280.425415	88.967995	-551.597412	-137.271957	105.936020	-474.904724	319.381134	1429.768799	-397.432098	-91.234055	1445.214722	-378.042664	115.704521	1449.335815	-347.191315	162.053131	1729.760498	-514.291382	422.636108	1157.527466	-451.681702	-226.375336	1196.031128	-416.309631	366.667328	855.733704	-348.886383	-172.255981	886.544128	-419.345673	91.929802	1052.307739	526.146179	-1.169819	899.392822	524.185242	200.338547
-450.268555	222.639847	955.277588	-437.642090	-41.281200	955.443665	-526.867004	239.746063	573.487610	-472.920929	-99.460793	580.217041	-541.585999	280.434113	88.976173	-551.633423	-137.301544	105.921051	-475.022949	319.365784	1429.746582	-397.563416	-91.261620	1445.231201	-378.147827	115.680214	1449.364746	-347.406738	162.047913	1729.784180	-514.380127	422.619873	1157.544067	-451.722778	-226.396652	1196.061646	-416.340881	366.629669	855.747070	-348.869659	-172.311050	886.575562	-419.425934	91.913841	1052.297607	526.129028	-1.134756	899.386169	524.085388	200.364212
-450.310699	222.648926	955.270264	-437.729401	-41.261684	955.416504	-526.892212	239.702332	573.495239	-472.917877	-99.525810	580.161133	-541.566956	280.431183	88.971436	-551.598145	-137.292725	105.929558	-475.145721	319.358124	1429.777954	-397.700775	-91.277489	1445.260620	-378.266388	115.663094	1449.411621	-347.630798	162.034653	1729.806030	-514.447571	422.599274	1157.570679	-451.774078	-226.437927	1196.076416	-416.378296	366.620392	855.777893	-348.873993	-172.372528	886.585449	-419.494629	91.916550	1052.281494	526.063904	-1.090074	899.369995	523.986938	200.366791
-450.398376	222.582687	955.252808	-437.787781	-41.345177	955.436523	-526.957092	239.675537	573.491089	-472.861267	-99.551689	580.170593	-541.594543	280.436279	88.969261	-551.574768	-137.302521	105.897736	-475.259186	319.302887	1429.794434	-397.823273	-91.322212	1445.290771	-378.382446	115.656013	1449.421753	-347.832397	162.019897	1729.836060	-514.504761	422.581940	1157.578979	-451.839966	-226.478180	1196.070801	-416.430267	366.596619	855.801453	-348.865143	-172.419525	886.617371	-419.578918	91.857544	1052.285522	526.021851	-1.039626	899.342834	523.904114	200.377350
-450.406616	222.605118	955.241943	-437.858215	-41.325386	955.409119	-526.949280	239.641296	573.463501	-472.848419	-99.627403	580.125000	-541.564026	280.426178	88.938789	-551.612427	-137.336288	105.900734	-475.371277	319.279755	1429.806152	-397.940033	-91.347794	1445.325439	-378.515045	115.614708	1449.460083	-348.044067	162.009842	1729.865967	-514.563293	422.594940	1157.582397	-451.842651	-226.472244	1196.095093	-416.458557	366.562408	855.815186	-348.832794	-172.467758	886.649902	-419.624969	91.866447	1052.268188	525.962891	-0.991978	899.312195	523.816467	200.420929
-450.454773	222.575089	955.225647	-437.907532	-41.333370	955.409851	-526.999084	239.616959	573.467712	-472.813568	-99.633911	580.111572	-541.599365	280.421967	88.936981	-551.836182	-137.462265	105.990219	-475.476105	319.276947	1429.831421	-398.043152	-91.340302	1445.357788	-378.658112	115.597794	1449.507080	-348.268860	161.991425	1729.880127	-514.617798	422.541107	1157.602173	-451.882050	-226.532700	1196.109619	-416.468658	366.535675	855.856934	-348.817902	-172.497375	886.669922	-419.689392	91.852951	1052.264282	525.908752	-0.935520	899.299561	523.740479	200.453217
-450.534790	222.495148	955.190613	-437.950134	-41.408516	955.422424	-527.040344	239.596176	573.461304	-472.759277	-99.624512	580.132385	-541.595642	280.416901	88.928207	-551.555481	-137.310257	105.868591	-475.586731	319.280426	1429.875244	-398.166748	-91.358932	1445.395386	-378.795227	115.565453	1449.519653	-348.497345	161.993088	1729.905640	-514.665039	422.565399	1157.601074	-451.959839	-226.379715	1196.083130	-416.515625	366.535919	855.856689	-348.804871	-172.565094	886.679504	-419.761627	91.795876	1052.255615	525.900085	-0.906633	899.305298	523.658508	200.472015
-450.561005	222.471375	955.190430	-438.020996	-41.394554	955.435425	-527.058533	239.541824	573.422363	-472.777252	-99.711586	580.092712	-541.601013	280.416382	88.891624	-551.828674	-137.458969	105.972008	-475.694672	319.260284	1429.906250	-398.260071	-91.360130	1445.428833	-378.956818	115.530548	1449.540039	-348.731934	161.977570	1729.917236	-514.689331	422.536865	1157.642090	-451.984741	-226.413727	1196.094971	-416.522400	366.534729	855.876648	-348.776855	-172.626434	886.690186	-419.830017	91.790909	1052.266968	525.854675	-0.847097	899.272217	523.592041	200.536148
-450.641602	222.403641	955.172913	-438.119293	-41.450333	955.422180	-527.123474	239.553894	573.429016	-472.764648	-99.772949	580.103271	-541.611389	280.418060	88.891640	-551.823608	-137.455826	105.975098	-475.815033	319.270813	1429.979614	-398.386871	-91.392998	1445.478271	-379.101654	115.505730	1449.565430	-348.972382	161.961151	1729.945313	-514.717712	422.517609	1157.677612	-451.990997	-226.437607	1196.104126	-416.534180	366.547302	855.940247	-348.749817	-172.654327	886.700745	-419.921051	91.729080	1052.252075	525.815796	-0.800880	899.261353	523.544617	200.562073
-450.665070	222.347824	955.169006	-438.121948	-41.512886	955.435181	-527.121521	239.502991	573.423462	-472.736450	-99.758171	580.074219	-541.612000	280.407928	88.917145	-551.712769	-137.428329	105.943680	-475.961334	319.212128	1430.033691	-398.538300	-91.417915	1445.479614	-379.229095	115.480011	1449.608154	-349.224243	161.933075	1729.977661	-514.752136	422.527588	1157.701050	-451.909546	-226.653259	1196.134888	-416.557037	366.524994	855.974792	-348.738312	-172.677933	886.718201	-419.950195	91.677238	1052.260498	525.782959	-0.756270	899.268127	523.476135	200.569214
-450.704407	222.352753	955.183838	-438.208710	-41.486164	955.405640	-527.132385	239.461823	573.416870	-472.759033	-99.852715	580.055054	-541.619751	280.409668	88.914284	-551.565369	-137.325821	105.864944	-476.122955	319.169983	1430.078857	-398.721863	-91.453331	1445.486328	-379.360718	115.456924	1449.635010	-349.478577	161.929947	1729.992554	-514.765320	422.517609	1157.725098	-451.984619	-226.523544	1196.096924	-416.557251	366.511536	855.995789	-348.669281	-172.724915	886.736145	-420.026398	91.671852	1052.256836	525.749756	-0.719148	899.262207	523.415955	200.557724
-450.734680	222.315262	955.146545	-438.257324	-41.529766	955.413086	-527.135925	239.456497	573.417664	-472.710327	-99.853607	580.069092	-541.646606	280.411560	88.920090	-551.482971	-137.333389	105.826401	-476.279694	319.134308	1430.101318	-398.878693	-91.476799	1445.506958	-379.501770	115.424706	1449.663574	-349.737366	161.917389	1730.024780	-514.784058	422.498291	1157.753052	-451.908478	-226.776505	1196.133911	-416.549103	366.510773	856.019104	-348.626678	-172.733902	886.763123	-420.092712	91.644745	1052.248413	525.707825	-0.669063	899.249268	523.357300	200.598953
-450.773041	222.253464	955.125549	-438.274017	-41.613144	955.426819	-527.102356	239.417343	573.391724	-472.696411	-99.929237	580.050903	-541.628113	280.385040	88.908134	-551.698120	-137.442017	105.904434	-476.425842	319.104736	1430.138062	-399.018250	-91.497566	1445.539063	-379.677338	115.410843	1449.701050	-350.020752	161.906235	1730.053833	-514.804382	422.488922	1157.771118	-451.961609	-226.619797	1196.110718	-416.516449	366.518890	856.049255	-348.579620	-172.773346	886.767944	-420.146027	91.585625	1052.251099	525.611206	-0.508228	899.247803	523.032471	200.951706
-450.792480	222.211517	955.114014	-438.306793	-41.618519	955.425537	-527.665222	239.981827	573.514526	-472.671082	-99.965569	580.041016	-542.020569	280.463989	88.936142	-551.714355	-137.440460	105.920105	-476.570496	319.085815	1430.174316	-399.189941	-91.530510	1445.572876	-379.834381	115.377907	1449.752197	-350.290009	161.899170	1730.105835	-514.844849	422.495117	1157.799072	-451.954254	-226.661316	1196.106567	-416.743347	366.798340	855.962585	-348.497040	-172.806000	886.802856	-420.196869	91.563499	1052.250854	525.626831	-0.228104	899.200684	522.835693	201.230499
-450.800049	222.174713	955.118042	-438.326202	-41.659069	955.429565	-527.703735	240.012039	573.527954	-472.595001	-100.008202	580.051941	-542.073364	280.510590	88.939651	-551.737427	-137.463074	105.931931	-476.713318	319.052124	1430.232666	-399.332733	-91.577026	1445.615112	-380.019928	115.349731	1449.819702	-350.593201	161.877899	1730.146606	-514.871826	422.497803	1157.851318	-451.924500	-226.711136	1196.145630	-416.711273	366.776184	855.990417	-348.423431	-172.818115	886.836853	-420.238861	91.522369	1052.262085	525.937012	0.157959	899.062439	522.912842	201.371368
-450.842468	222.114975	955.104797	-438.373138	-41.706963	955.447754	-527.100220	239.412308	573.393127	-472.586517	-100.127708	580.025452	-541.662720	280.446899	88.899727	-551.693909	-137.459488	105.907089	-476.865509	319.022552	1430.277100	-399.490723	-91.613251	1445.662231	-380.197296	115.306839	1449.879639	-350.877502	161.862595	1730.190674	-514.880981	422.431610	1157.861328	-451.916168	-226.761200	1196.156006	-416.425842	366.517120	856.166199	-348.342865	-172.830231	886.890625	-420.306519	91.478668	1052.270142	525.431091	-0.368698	899.417725	522.827515	200.862122
-450.841400	222.059891	955.093323	-438.381989	-41.774845	955.457703	-527.072266	239.305466	573.384277	-472.492981	-100.120667	580.020081	-541.618164	280.438171	88.870689	-551.673279	-137.452759	105.906189	-477.017151	318.973602	1430.311157	-399.622192	-91.663803	1445.724976	-380.373352	115.252518	1449.913696	-351.179016	161.832199	1730.226929	-514.897644	422.421875	1157.868164	-451.791962	-226.955460	1196.196655	-416.367798	366.541809	856.229736	-348.236877	-172.841354	886.953430	-420.340942	91.422676	1052.276978	525.445984	-0.392679	899.424194	522.985718	200.628479
-450.880920	221.960129	955.061768	-438.413879	-41.840412	955.467407	-527.101746	239.308548	573.379456	-472.481323	-100.223076	580.024170	-541.642944	280.424225	88.853699	-551.480286	-137.371689	105.850479	-477.145905	318.947113	1430.368896	-399.773132	-91.691963	1445.797363	-380.550598	115.217453	1449.991333	-351.512329	161.775208	1730.282227	-514.921509	422.364410	1157.902466	-451.769470	-227.033813	1196.206909	-416.321625	366.526672	856.276001	-348.129425	-172.830444	887.003357	-420.392487	91.355286	1052.269775	525.503296	-0.410140	899.404236	523.184204	200.395416
-450.873474	221.908310	955.049805	-438.447968	-41.899525	955.483459	-527.112488	239.244614	573.380188	-472.423279	-100.270226	579.978882	-541.634277	280.427612	88.873413	-551.484070	-137.384567	105.830528	-477.282471	318.915955	1430.438965	-399.924469	-91.726349	1445.870850	-380.695953	115.172920	1450.042603	-351.847412	161.728928	1730.343872	-514.929138	422.310486	1157.937866	-451.726166	-227.074463	1196.229980	-416.248962	366.540009	856.340149	-348.026367	-172.820190	887.044739	-420.426117	91.305321	1052.276855	525.534302	-0.446522	899.409363	523.349548	200.243286
-450.856995	221.899124	955.036987	-438.487854	-41.888409	955.478210	-527.140198	239.245895	573.387878	-472.364105	-100.245262	579.982971	-541.635498	280.428345	88.873932	-551.629700	-137.465912	105.864151	-477.433868	318.868896	1430.509155	-400.074585	-91.777412	1445.952637	-380.875671	115.122673	1450.103516	-352.178986	161.700409	1730.401123	-514.953552	422.258362	1157.987793	-451.639496	-227.138748	1196.249023	-416.171814	366.516907	856.415710	-347.903015	-172.822815	887.105713	-420.463928	91.302795	1052.274414	525.552307	-0.439682	899.394653	523.465698	200.173920
-450.878937	221.876053	955.046997	-438.539673	-41.973438	955.468262	-527.175842	239.225235	573.358826	-472.381348	-100.344780	579.945862	-541.646851	280.430450	88.871689	-551.712646	-137.520844	105.915382	-477.575348	318.837219	1430.586914	-400.243500	-91.815384	1446.034668	-381.026703	115.076256	1450.163574	-352.532593	161.672424	1730.464478	-514.980286	422.193878	1158.024048	-451.544373	-227.213104	1196.291504	-416.087128	366.529541	856.480469	-347.789032	-172.787170	887.164673	-420.517578	91.237572	1052.278809	525.606323	-0.437033	899.400391	523.570923	200.125229
-450.896790	221.816727	955.019836	-438.579681	-42.018890	955.478088	-527.175049	239.159683	573.370361	-472.333557	-100.363754	579.948242	-541.660828	280.412964	88.844139	-551.625977	-137.468948	105.880875	-477.713623	318.798401	1430.676025	-400.431061	-91.851845	1446.101074	-381.201569	115.033928	1450.219971	-352.911499	161.636856	1730.536377	-514.996033	422.124634	1158.092651	-451.414673	-227.242081	1196.340332	-416.001617	366.528870	856.571655	-347.676971	-172.779312	887.233093	-420.575745	91.195465	1052.277222	525.704529	-0.512667	899.387390	523.798462	199.457367
-450.900879	221.760605	955.013550	-438.583984	-42.072315	955.486389	-527.195129	239.114868	573.362976	-472.288635	-100.411407	579.940308	-541.662048	280.389618	88.831352	-551.667053	-137.503967	105.899498	-477.830627	318.760651	1430.763428	-400.622253	-91.892342	1446.188477	-381.378418	114.990715	1450.288940	-353.292175	161.597488	1730.619263	-515.012085	422.025909	1158.157959	-451.280304	-227.404053	1196.371826	-415.903595	366.523987	856.641541	-347.573761	-172.722702	887.265686	-420.602600	91.145020	1052.283813	525.662476	-0.468225	899.384094	523.833374	199.434402
-450.934967	221.708359	954.997253	-438.643890	-42.092426	955.492188	-527.190613	239.076859	573.355896	-472.277466	-100.499306	579.921143	-541.663452	280.393066	88.878166	-551.672913	-137.504547	105.906425	-477.952942	318.722656	1430.860596	-400.796631	-91.931168	1446.264893	-381.569672	114.930817	1450.365967	-353.672424	161.546921	1730.701538	-515.026367	421.919128	1158.204590	-451.060974	-227.466980	1196.426025	-415.802490	366.525696	856.717346	-347.469940	-172.703323	887.298218	-420.672089	91.113716	1052.284180	525.533569	-0.306641	899.371094	523.690857	200.172470
-450.958252	221.681458	955.004639	-438.680939	-42.151062	955.507080	-527.208801	239.039642	573.352356	-472.186401	-100.489769	579.917786	-541.697754	280.400177	88.877342	-551.656372	-137.510361	105.904541	-478.084900	318.688965	1430.960571	-400.994476	-91.975395	1446.332764	-381.745972	114.871391	1450.445190	-354.063690	161.506973	1730.789307	-515.034668	421.801483	1158.265137	-450.814667	-227.622711	1196.454956	-415.683350	366.515564	856.811768	-347.333160	-172.634827	887.309204	-420.726959	91.071144	1052.301392	525.503967	-0.253689	899.360657	523.735901	200.250183
-450.972656	221.640030	955.009705	-438.685822	-42.201954	955.513733	-527.184387	239.031250	573.366150	-472.108673	-100.555542	579.911438	-541.696716	280.399841	88.876610	-551.598877	-137.516022	105.935493	-478.218292	318.681915	1431.057495	-401.165863	-92.021233	1446.409424	-381.939545	114.804405	1450.500977	-354.464783	161.458542	1730.870483	-515.036072	421.679077	1158.318359	-450.545135	-227.730820	1196.463379	-415.541473	366.490906	856.877869	-347.187378	-172.583252	887.297485	-420.766693	91.025017	1052.314697	525.519653	-0.179783	899.405945	523.793518	200.260269
-451.016266	221.576126	955.008118	-438.738403	-42.268154	955.529602	-527.178528	238.987183	573.347107	-472.079742	-100.651154	579.890137	-541.712280	280.407501	88.879845	-551.646301	-137.525833	105.946243	-478.499084	318.517883	1430.972778	-401.391113	-92.050095	1446.451782	-382.140167	114.753220	1450.571777	-354.887390	161.397980	1730.963867	-515.032227	421.589996	1158.314819	-450.253052	-227.741882	1196.427856	-415.376648	366.489105	856.955078	-347.071167	-172.552155	887.258667	-420.835052	90.964607	1052.326782	525.468201	-0.135880	899.379456	523.845398	200.293457
-451.072784	221.507385	954.985229	-438.805115	-42.294708	955.534973	-527.169495	238.978683	573.335144	-472.078461	-100.772232	579.854614	-541.733765	280.406982	88.873917	-551.741516	-137.566864	105.979088	-478.548492	318.593048	1431.183228	-401.604065	-92.093994	1446.475586	-382.338196	114.692368	1450.637207	-355.326172	161.337936	1731.042725	-515.029602	421.457306	1158.344116	-449.925446	-227.841553	1196.382690	-415.232269	366.503784	856.999878	-346.891052	-172.472992	887.225647	-420.917969	90.925659	1052.323242	525.494263	-0.234284	899.382446	524.114319	199.603836
-451.112305	221.431107	954.984436	-438.816223	-42.398849	955.552979	-527.127502	238.915070	573.295776	-472.024841	-100.813301	579.807861	-541.724609	280.405579	88.868294	-551.719971	-137.577789	105.975861	-478.862305	318.431946	1431.100830	-401.826172	-92.157921	1446.489990	-382.550049	114.635117	1450.704224	-355.755219	161.295853	1731.114258	-515.041443	421.389343	1158.346802	-449.641296	-227.854568	1196.351685	-415.076477	366.475555	857.043457	-346.737823	-172.366531	887.186279	-420.961792	90.843956	1052.336304	525.022827	-0.275945	899.545105	524.050781	199.449356
-451.101410	221.380478	954.984375	-438.797516	-42.470013	955.560852	-527.136230	238.912048	573.297485	-471.929810	-100.814598	579.806519	-541.738647	280.408203	88.868607	-551.684204	-137.573578	105.939270	-478.913269	318.477264	1431.284058	-402.047241	-92.207115	1446.528809	-382.776520	114.572632	1450.758057	-356.209869	161.232849	1731.194092	-515.019470	421.258453	1158.356689	-449.278259	-227.945526	1196.376343	-414.898560	366.474304	857.108826	-346.581299	-172.227631	887.149353	-420.988800	90.784653	1052.350464	524.906982	-0.165459	899.631348	524.113281	199.471115
-451.124786	221.283081	954.978027	-438.842407	-42.510983	955.577942	-527.168335	238.896378	573.310120	-471.941589	-100.957397	579.826843	-541.766724	280.413452	88.868126	-551.746460	-137.615570	105.966087	-479.056030	318.432434	1431.337769	-402.212158	-92.264389	1446.575684	-383.025116	114.532242	1450.822510	-356.668030	161.164429	1731.284668	-514.999023	421.165527	1158.351318	-448.845886	-227.938431	1196.353760	-414.732697	366.467163	857.164368	-346.392120	-172.082916	887.124207	-421.046692	90.721352	1052.361694	524.994080	-0.000323	899.678528	524.218018	199.532013
-451.132843	221.232559	954.999084	-438.857910	-42.547367	955.579468	-527.174316	238.896667	573.327209	-471.858215	-100.946396	579.768555	-541.781555	280.416138	88.868851	-551.695129	-137.604630	105.949219	-479.256592	318.368408	1431.364258	-402.384552	-92.332794	1446.686646	-383.264282	114.482918	1450.908447	-357.117096	161.088531	1731.363770	-514.982727	421.100708	1158.354004	-448.380981	-227.896774	1196.368408	-414.575775	366.424805	857.211243	-346.207855	-171.946609	887.097229	-421.093109	90.668495	1052.381592	525.120056	0.141671	899.681274	524.385620	199.621643
-451.124542	221.145050	955.007935	-438.903412	-42.588680	955.600952	-527.126587	238.832535	573.315308	-471.816742	-101.006348	579.743347	-541.756226	280.411926	88.862892	-551.697571	-137.624512	105.961639	-479.457367	318.307251	1431.398926	-402.590363	-92.351128	1446.759399	-383.484833	114.399460	1450.973022	-357.574432	161.022812	1731.451660	-514.973999	420.991425	1158.361694	-447.958801	-227.736206	1196.387451	-414.399353	366.431732	857.256958	-346.011627	-171.780258	887.069946	-421.143433	90.602638	1052.404663	525.230530	0.289969	899.671204	524.533997	199.716400
-451.117920	221.077560	955.010193	-438.924622	-42.643082	955.607300	-527.129150	238.823990	573.308228	-471.802124	-101.118713	579.727478	-541.733459	280.423340	88.857674	-551.753418	-137.652634	105.967918	-479.641937	318.262482	1431.470215	-402.772614	-92.404861	1446.837402	-383.734100	114.342957	1451.031494	-358.057739	160.928619	1731.532471	-514.949951	420.924133	1158.388794	-447.465637	-227.597702	1196.389160	-414.204376	366.435974	857.312805	-345.771912	-171.634369	887.057556	-421.187927	90.539055	1052.418091	525.287903	0.371136	899.675781	524.681091	199.785950
-451.123840	220.989700	955.005066	-438.968323	-42.693047	955.623352	-527.084717	238.752274	573.279053	-471.805969	-101.243034	579.734924	-541.737427	280.398712	88.855537	-551.792297	-137.689621	105.982483	-479.847656	318.185425	1431.512695	-402.971100	-92.436684	1446.935303	-383.972778	114.285561	1451.090698	-358.525391	160.877441	1731.618774	-514.917419	420.832031	1158.388550	-447.076965	-227.571472	1196.394897	-413.984650	366.403381	857.388489	-345.534760	-171.424179	887.045044	-421.248993	90.473061	1052.432373	525.359985	0.490987	899.663818	524.848145	199.852448
-451.097168	220.897415	955.003967	-438.948334	-42.800331	955.638977	-527.113708	238.754059	573.277466	-471.763031	-101.327942	579.704773	-541.764771	280.411652	88.824997	-551.842590	-137.703629	106.016678	-480.058807	318.114563	1431.551147	-403.172485	-92.481934	1447.021851	-384.202454	114.218620	1451.158081	-359.031067	160.833771	1731.703857	-514.897400	420.736938	1158.412354	-446.709076	-227.559036	1196.430176	-413.752777	366.379211	857.464172	-345.273285	-171.203613	887.037476	-421.266296	90.376907	1052.449585	525.282227	0.694392	899.651123	524.823120	200.627930
-451.044678	220.830765	955.016541	-438.950195	-42.844639	955.642944	-527.102783	238.743591	573.260254	-471.659088	-101.343246	579.670654	-541.785095	280.414337	88.806007	-551.857361	-137.740402	106.017708	-480.293396	318.044464	1431.621948	-403.370819	-92.499695	1447.120728	-384.442200	114.141151	1451.257202	-359.525452	160.792694	1731.791504	-514.897888	420.624023	1158.408447	-446.375671	-227.526367	1196.422241	-413.499847	366.373016	857.551270	-344.977783	-170.943909	887.033142	-421.287323	90.311401	1052.469238	525.281799	0.767887	899.642212	524.914368	200.735184
-451.072540	220.727142	954.998840	-439.003723	-42.915424	955.624817	-527.068604	238.681671	573.238281	-471.560486	-101.394867	579.638855	-541.766724	280.411255	88.800148	-551.807495	-137.723801	106.033554	-480.500946	317.964081	1431.702271	-403.580017	-92.575806	1447.218262	-384.710327	114.080208	1451.334961	-360.035278	160.736725	1731.886841	-514.870239	420.528381	1158.445190	-445.981628	-227.523087	1196.434326	-413.237549	366.339203	857.656799	-344.630524	-170.683563	887.083801	-421.355042	90.220657	1052.458008	525.315735	0.882383	899.645508	525.034119	200.811813
-451.042450	220.681549	954.999878	-439.003357	-42.948330	955.615295	-527.050781	238.650497	573.234070	-471.403381	-101.407921	579.582703	-541.765869	280.411377	88.797890	-551.830322	-137.751450	106.041306	-480.764557	317.908844	1431.753174	-403.792603	-92.611130	1447.314697	-384.958923	114.007538	1451.439941	-360.557861	160.680573	1731.985229	-514.886047	420.403473	1158.471558	-445.576843	-227.564804	1196.443481	-412.967743	366.290344	857.760620	-344.272461	-170.369995	887.151428	-421.385925	90.172844	1052.465088	525.363464	0.949671	899.656433	525.154846	200.869675
-451.041870	220.580826	955.007629	-439.013885	-43.044884	955.635376	-527.007813	238.641281	573.232422	-471.356232	-101.585426	579.579590	-541.760132	280.407471	88.802940	-551.877930	-137.775620	106.077385	-481.032318	317.795654	1431.826050	-404.017548	-92.666115	1447.419922	-385.207855	113.959320	1451.541504	-361.065796	160.640671	1732.090698	-514.902039	420.290131	1158.495361	-445.292450	-227.500992	1196.416504	-412.710052	366.241852	857.870972	-343.953796	-170.034515	887.218201	-421.437866	90.075645	1052.490479	525.393860	1.005850	899.680542	525.260864	200.929825
-451.004303	220.545212	955.015381	-439.023346	-43.092033	955.639465	-526.999573	238.649658	573.240417	-471.203186	-101.663330	579.543091	-541.770508	280.409210	88.804382	-551.788513	-137.774200	106.072594	-481.285461	317.737823	1431.863770	-404.251373	-92.730865	1447.484497	-385.447540	113.891609	1451.637329	-361.606537	160.613434	1732.176147	-514.920837	420.154114	1158.516479	-444.993805	-227.511322	1196.381958	-412.443237	366.190247	857.997253	-343.559357	-169.631882	887.289917	-421.466827	90.026718	1052.506958	525.447510	1.093873	899.669739	525.350586	200.986115
-450.970520	220.536072	955.007446	-439.029480	-43.177120	955.613098	-527.047913	238.700409	573.278137	-471.099945	-101.843033	579.507080	-541.803833	280.433502	88.800934	-551.887451	-137.825592	106.110733	-481.537659	317.627228	1431.918579	-404.482758	-92.797890	1447.572021	-385.679626	113.831131	1451.703247	-362.151184	160.577393	1732.275635	-514.943726	420.039825	1158.515259	-444.711884	-227.493256	1196.343872	-412.195557	366.131500	858.089722	-343.138824	-169.215073	887.387756	-421.491302	89.967186	1052.499146	525.575012	0.987580	899.678833	525.629089	200.285767
-450.960815	220.424698	954.998718	-439.030609	-43.221725	955.603577	-527.038147	238.675797	573.242798	-470.906464	-101.887581	579.492798	-541.831970	280.423492	88.803329	-551.598450	-137.700882	106.021362	-481.779327	317.567047	1431.951904	-404.708008	-92.876045	1447.618530	-385.926910	113.774162	1451.778320	-362.692078	160.539322	1732.369385	-514.987183	419.909546	1158.515503	-444.448669	-227.512817	1196.305176	-411.938110	366.064789	858.200684	-342.719696	-168.823029	887.498596	-421.532806	89.886200	1052.501099	525.582153	1.208838	899.679626	525.545288	201.013184
-450.956604	220.334473	954.979370	-438.981415	-43.355801	955.600281	-527.059204	238.695175	573.236694	-470.809662	-101.995033	579.433899	-541.876160	280.462189	88.767845	-551.579102	-137.703568	106.027824	-482.044647	317.469604	1431.951782	-404.950653	-92.906296	1447.648926	-386.164612	113.699265	1451.845215	-363.255676	160.532928	1732.452148	-515.044861	419.802704	1158.509644	-444.227600	-227.499374	1196.287842	-411.672577	365.947876	858.271179	-342.293915	-168.346191	887.607361	-421.552277	89.781700	1052.500854	525.625000	1.254982	899.694336	525.619629	201.066833
-450.922668	220.296585	954.975769	-438.979828	-43.395786	955.598145	-527.100891	238.706940	573.242493	-470.587158	-101.974510	579.394348	-541.907166	280.482635	88.764229	-551.549561	-137.705765	106.029137	-482.316162	317.386505	1431.998047	-405.157990	-92.988495	1447.723999	-386.411743	113.628609	1451.939575	-363.845184	160.507156	1732.541626	-515.091553	419.704346	1158.509888	-443.997986	-227.483978	1196.252441	-411.387177	365.883240	858.377197	-341.850861	-167.835236	887.712830	-421.574280	89.738640	1052.507568	525.707520	1.330860	899.718445	525.685181	201.134323
-450.911377	220.188675	954.949097	-438.956604	-43.517738	955.606628	-527.130798	238.677185	573.219849	-470.503052	-102.078201	579.375854	-541.936523	280.513824	88.718987	-551.795166	-137.828613	106.120300	-482.575867	317.292816	1432.024536	-405.394684	-93.049850	1447.791992	-386.649872	113.537613	1452.000610	-364.421143	160.488159	1732.624756	-515.155762	419.583557	1158.515503	-443.819519	-227.455353	1196.212524	-411.126434	365.818756	858.469421	-341.411285	-167.375580	887.831177	-421.597900	89.635803	1052.508179	525.789795	1.409261	899.721558	525.749146	201.172806
-450.900787	220.123474	954.940552	-438.949310	-43.568462	955.604492	-527.169128	238.639191	573.225098	-468.717224	-99.709694	578.804016	-541.971130	280.528564	88.727760	-550.433777	-137.349609	105.687584	-482.840729	317.204376	1432.030273	-405.636353	-93.137474	1447.854492	-386.893219	113.428650	1452.091431	-364.988068	160.460022	1732.733032	-515.208130	419.494904	1158.509888	-443.655334	-227.423264	1196.157593	-410.815796	365.699615	858.574158	-340.989410	-166.861053	887.972412	-421.628418	89.578239	1052.512329	525.864624	1.449485	899.741638	525.815430	201.212814
-450.872314	220.043137	954.945007	-438.889130	-43.674553	955.599548	-527.221924	238.630127	573.200378	-468.616425	-99.828667	578.772156	-541.990723	280.529907	88.676979	-550.496521	-137.375168	105.690430	-483.099640	317.121887	1432.065430	-405.892609	-93.211678	1447.879272	-387.125366	113.336250	1452.171143	-365.597198	160.421753	1732.840820	-515.265564	419.370667	1158.505127	-443.502563	-227.455414	1196.089355	-410.512787	365.589508	858.737671	-340.529877	-166.303757	888.095093	-421.625214	89.482391	1052.521973	525.961182	1.490188	899.743896	525.912903	201.306137
-450.863983	219.944519	954.914551	-438.864624	-43.741917	955.597961	-527.241699	238.599869	573.203186	-468.538025	-100.061073	578.763855	-542.026672	280.535187	88.674484	-550.511597	-137.412125	105.727402	-483.377136	317.015991	1432.101440	-406.101990	-93.327179	1447.949707	-387.380005	113.261948	1452.216919	-366.184326	160.410767	1732.952026	-515.326233	419.262878	1158.515503	-443.348877	-227.397461	1196.031738	-410.249176	365.522491	858.864990	-340.054108	-165.791504	888.279236	-421.645203	89.409966	1052.514526	526.054016	1.581354	899.761292	525.947083	201.360001
-450.829590	219.896866	954.929688	-438.815063	-43.794930	955.589172	-527.305298	238.566986	573.222839	-468.445038	-100.334038	578.690247	-542.066833	280.532715	88.673080	-550.358643	-137.361847	105.663658	-483.663849	316.923676	1432.144287	-406.327301	-93.401230	1448.015869	-387.634735	113.157593	1452.330444	-366.796387	160.398849	1733.065918	-515.363342	419.164642	1158.507324	-443.240875	-227.358185	1195.973511	-409.965210	365.449066	859.027527	-339.578064	-165.272034	888.430664	-421.643646	89.350319	1052.527466	526.119629	1.660450	899.760559	525.958496	201.457153
-450.822723	219.790787	954.890442	-438.774048	-43.855061	955.566650	-527.323914	238.539093	573.203552	-468.357544	-100.631332	578.584961	-542.091858	280.537415	88.671371	-550.404846	-137.374237	105.682549	-483.957764	316.791962	1432.166870	-406.549835	-93.486420	1448.073364	-387.876160	113.085464	1452.404297	-367.391449	160.363754	1733.180298	-515.433289	419.071014	1158.487793	-443.127686	-227.288483	1195.919800	-409.746674	365.395996	859.154724	-339.095734	-164.738022	888.586853	-421.653809	89.275085	1052.504517	526.169434	1.765724	899.769165	525.910034	201.627518
-450.808502	219.672897	954.877014	-438.732544	-43.923977	955.557495	-527.311951	238.456177	573.187073	-468.156555	-100.783371	578.518188	-542.069519	280.509583	88.655998	-550.359741	-137.384323	105.709534	-484.219482	316.719147	1432.167358	-406.789551	-93.592018	1448.134155	-388.147644	113.012177	1452.497559	-368.013794	160.331757	1733.291870	-515.483765	418.971771	1158.492188	-443.062347	-227.224228	1195.850586	-409.510773	365.341919	859.248535	-338.659302	-164.202850	888.768372	-421.660034	89.184326	1052.501343	526.260132	1.888132	899.778381	525.880798	201.813080
-450.797699	219.604965	954.871765	-438.691040	-43.972858	955.541504	-527.342834	238.402527	573.182190	-467.974792	-100.931778	578.432556	-542.073975	280.494781	88.624580	-550.380249	-137.406036	105.712631	-484.506348	316.586914	1432.193726	-407.081207	-93.697105	1448.165527	-388.384125	112.933617	1452.561157	-368.634155	160.294556	1733.407104	-515.539612	418.877563	1158.463257	-442.983337	-227.172852	1195.823853	-409.263367	365.269379	859.379150	-338.234192	-163.681717	888.953979	-421.666870	89.123260	1052.498535	526.310852	2.012050	899.789551	525.781372	202.020218
-450.729126	219.500259	954.871704	-438.592957	-44.048252	955.560242	-527.329773	238.352646	573.200256	-467.731628	-101.035057	578.380188	-542.098145	280.480042	88.617500	-550.824036	-137.600662	105.832733	-484.814301	316.481171	1432.173096	-407.324951	-93.786095	1448.223755	-388.619995	112.829826	1452.624634	-369.237854	160.256363	1733.507324	-515.596130	418.781738	1158.447876	-442.952332	-227.135864	1195.728027	-409.015625	365.185974	859.471863	-337.776184	-163.171783	889.136292	-421.637207	89.040451	1052.520508	526.372986	2.140275	899.812378	525.656067	202.263611
-450.686707	219.465302	954.868896	-438.512238	-44.106571	955.538757	-527.365356	238.313248	573.206482	-467.482269	-101.126114	578.316101	-542.113525	280.497711	88.628830	-550.755310	-137.586914	105.830040	-485.096771	316.360565	1432.191040	-407.559265	-93.898483	1448.294312	-388.878876	112.745049	1452.697021	-369.875885	160.205002	1733.627930	-515.668396	418.665710	1158.419922	-442.900269	-227.054016	1195.691772	-408.787018	365.109863	859.551270	-337.369781	-162.655167	889.295959	-421.607788	88.988686	1052.515991	526.454590	2.300345	899.812378	525.530945	202.563660
-450.634186	219.349762	954.857605	-438.431854	-44.185936	955.556641	-527.321533	238.265533	573.210999	-467.284912	-101.266243	578.229858	-542.072693	280.494568	88.618034	-550.761780	-137.608398	105.843658	-485.360504	316.234436	1432.162964	-407.789032	-93.988297	1448.389038	-389.143890	112.628166	1452.773071	-370.519104	160.167084	1733.765381	-515.740784	418.583344	1158.411011	-442.882233	-226.973190	1195.653564	-408.616974	365.065979	859.603210	-336.925140	-162.173676	889.471436	-421.590332	88.902382	1052.530762	526.505432	2.440615	899.807251	525.372925	202.797043
-450.569122	219.278778	954.864746	-438.338470	-44.274841	955.547302	-527.384216	238.279297	573.228149	-467.097351	-101.391296	578.204895	-542.116272	280.534668	88.612907	-550.707214	-137.619156	105.842644	-485.643921	316.103119	1432.173218	-408.027374	-94.091316	1448.465454	-389.409485	112.512756	1452.873901	-371.157654	160.119583	1733.890869	-515.813416	418.498291	1158.404053	-442.846222	-226.931274	1195.596680	-408.418732	364.992004	859.664978	-336.517334	-161.712051	889.666077	-421.554230	88.816742	1052.539917	526.553589	2.564260	899.811401	525.228943	203.053787
-450.524933	219.139511	954.843689	-438.266266	-44.349297	955.533813	-527.357727	238.225464	573.210510	-466.901886	-101.536728	578.135864	-542.116150	280.535645	88.565117	-550.718628	-137.649765	105.855865	-485.953613	315.955627	1432.152710	-408.301270	-94.209732	1448.521729	-389.641968	112.390305	1452.970093	-371.831757	160.044174	1734.013306	-515.904053	418.418915	1158.392090	-442.833649	-226.887421	1195.544922	-408.283264	364.940033	859.710571	-336.089294	-161.259598	889.831604	-421.536896	88.713562	1052.532104	526.605286	2.645759	899.809875	525.117920	203.281464
-450.490051	219.042511	954.845642	-438.181274	-44.446407	955.525269	-527.365540	238.212097	573.222656	-466.643616	-101.585213	578.100098	-542.121948	280.534180	88.557808	-550.654968	-137.662781	105.886368	-486.220795	315.841034	1432.163330	-408.531433	-94.334373	1448.582642	-389.871338	112.303741	1453.054199	-372.514069	160.003311	1734.156738	-515.999817	418.299103	1158.362549	-442.792572	-226.832565	1195.512451	-408.169495	364.910522	859.719116	-335.692963	-160.836639	890.021667	-421.516571	88.615150	1052.538208	526.746887	2.729613	899.829651	525.104736	203.385849
-450.390015	218.986511	954.853088	-438.075165	-44.547554	955.501526	-527.354614	238.158829	573.238220	-466.465057	-101.712883	578.011963	-542.130371	280.572662	88.544479	-550.691101	-137.677261	105.911125	-486.461151	315.734406	1432.169556	-408.765472	-94.447334	1448.671021	-390.113464	112.179253	1453.136719	-373.221497	159.953049	1734.297607	-516.079834	418.213562	1158.337891	-442.769012	-226.774521	1195.459961	-408.041351	364.840820	859.789307	-335.269165	-160.443237	890.190796	-421.468750	88.522797	1052.543091	526.846924	2.751700	899.834473	525.202881	203.338486
-450.306885	218.860443	954.801636	-437.964294	-44.659584	955.487183	-527.311584	238.102966	573.216431	-466.188354	-101.813553	577.937378	-542.107361	280.565063	88.532890	-550.658386	-137.693649	105.903419	-486.733002	315.605957	1432.160034	-408.997437	-94.570740	1448.748047	-390.358521	112.056793	1453.212036	-373.931824	159.880829	1734.436768	-516.186707	418.060028	1158.299438	-442.745239	-226.764938	1195.410767	-407.914703	364.795441	859.822571	-334.900909	-160.074310	890.361389	-421.410095	88.418167	1052.519043	526.944031	2.736808	899.867676	525.274597	203.162689
-450.215820	218.747269	954.791565	-437.870026	-44.769753	955.470398	-527.302185	238.062805	573.230286	-465.949402	-102.076492	577.889954	-542.124329	280.606445	88.504379	-550.665344	-137.741470	105.924934	-487.188538	315.359375	1431.968262	-409.271423	-94.690193	1448.776367	-390.611481	111.941849	1453.275513	-374.664825	159.797668	1734.581055	-516.309998	417.984650	1158.238037	-442.738983	-226.740234	1195.358887	-407.789093	364.752930	859.853760	-334.526520	-159.739716	890.491028	-421.359680	88.302345	1052.515503	527.212280	2.582202	899.882385	525.719971	202.181763
-450.092896	218.642548	954.748779	-437.693726	-44.931980	955.442261	-527.242310	237.994217	573.203064	-465.676727	-102.278450	577.834473	-542.104370	280.597900	88.473595	-550.719238	-137.765472	105.958778	-487.356934	315.347351	1432.091797	-409.556213	-94.818092	1448.804565	-390.884308	111.830551	1453.340332	-375.414368	159.734589	1734.719238	-516.412231	417.825714	1158.221924	-442.699738	-226.757431	1195.318970	-407.705872	364.719238	859.853455	-334.141846	-159.420792	890.645264	-421.267365	88.175934	1052.493286	527.227173	2.610026	899.887085	525.655579	202.203827
-449.959198	218.547318	954.718628	-437.540588	-45.101444	955.426758	-527.173340	237.955750	573.212769	-465.420746	-102.586258	577.800903	-542.125488	280.623230	88.438705	-550.850525	-137.874298	105.990837	-487.614655	315.220093	1432.035034	-409.834808	-94.933235	1448.841309	-391.134003	111.722046	1453.374878	-376.180389	159.655472	1734.869385	-516.529297	417.670746	1158.180908	-442.642334	-226.803238	1195.275024	-407.590912	364.667297	859.876160	-333.751221	-159.141388	890.802368	-421.175476	88.047890	1052.482300	527.281128	2.660369	899.918762	525.604004	202.247452
-449.838654	218.442230	954.657410	-437.453247	-45.189323	955.365173	-527.094116	237.861160	573.216675	-465.151154	-102.842056	577.691406	-542.138245	280.649078	88.420273	-550.854492	-137.904312	106.045120	-487.918793	315.054962	1431.947998	-410.058258	-95.047287	1448.892334	-391.400085	111.619949	1453.439941	-376.972870	159.594147	1735.000000	-516.647949	417.562073	1158.119873	-442.581421	-226.819748	1195.236450	-407.506592	364.631195	859.882324	-333.395172	-158.891891	890.920288	-421.101746	87.947113	1052.427979	527.370728	2.746642	899.950928	525.535400	202.355469
-449.631714	218.330963	954.620850	-437.235504	-45.338329	955.318909	-526.965027	237.768936	573.173645	-464.872345	-103.058952	577.636536	-542.108704	280.676453	88.395432	-550.856567	-137.963287	106.100243	-488.211792	314.905792	1431.872803	-410.338013	-95.168724	1448.920654	-391.648712	111.521332	1453.453491	-377.756470	159.497314	1735.117676	-516.816589	417.405762	1158.036255	-442.481842	-226.968628	1195.214111	-407.444183	364.606537	859.831299	-333.017792	-158.699280	891.036133	-420.952820	87.811188	1052.401367	527.364502	2.749819	899.942017	525.459961	202.349808
-449.486725	218.204819	954.564514	-437.120911	-45.491165	955.271057	-526.847290	237.665115	573.171143	-464.594391	-103.277687	577.558777	-542.105774	280.698792	88.378326	-550.892761	-137.996307	106.104355	-488.500732	314.754395	1431.805176	-410.603455	-95.287476	1448.905640	-391.921722	111.380333	1453.485474	-378.572784	159.410080	1735.247559	-516.956726	417.262146	1157.936279	-442.428406	-227.034744	1195.182861	-407.360657	364.559296	859.818054	-332.678864	-158.512939	891.148315	-420.861664	87.670311	1052.358154	527.353333	2.812070	899.953552	525.328918	202.444275
-449.257477	218.065704	954.517639	-436.909058	-45.632408	955.217346	-526.674744	237.546066	573.157654	-464.255493	-103.480949	577.490845	-542.096619	280.699127	88.337433	-550.826416	-138.031662	106.126190	-488.759583	314.626251	1431.713623	-410.855927	-95.443810	1448.919800	-392.199951	111.275154	1453.511475	-379.409698	159.318344	1735.377930	-517.098450	417.106934	1157.849243	-442.396606	-227.123688	1195.120850	-407.297394	364.508057	859.775818	-332.322052	-158.362381	891.244995	-420.714233	87.522743	1052.324829	527.332703	2.816362	899.938721	525.385376	202.471344
-449.058075	217.985458	954.471863	-436.746918	-45.716225	955.132751	-526.513550	237.430145	573.178101	-463.917114	-103.681015	577.411743	-542.111206	280.719421	88.338799	-550.832153	-138.061234	106.186813	-489.175201	314.384430	1431.454102	-411.104767	-95.565506	1448.957520	-392.459259	111.137085	1453.508667	-380.247437	159.221375	1735.502441	-517.265686	417.009003	1157.698853	-442.341461	-227.180695	1195.024414	-407.232056	364.451202	859.718201	-331.977631	-158.255463	891.332947	-420.588013	87.420685	1052.272339	527.396912	2.864976	899.969177	525.382629	202.497711
-448.854248	217.791290	954.423401	-436.510742	-45.903500	955.117004	-526.297302	237.280228	573.118469	-463.569336	-103.853035	577.370361	-542.073547	280.751434	88.326797	-550.800659	-138.068314	106.215233	-489.440948	314.224091	1431.356689	-411.362061	-95.703041	1448.922974	-392.688385	111.006691	1453.528076	-381.073608	159.139206	1735.637451	-517.407166	416.884460	1157.588989	-442.273712	-227.281952	1195.001343	-407.175232	364.405487	859.652466	-331.658844	-158.160461	891.402954	-420.451904	87.240936	1052.259277	527.407654	2.922806	899.937927	525.294067	202.587616
-448.643341	217.628143	954.362976	-436.264984	-46.111591	955.077332	-526.113464	237.168381	573.096863	-463.230988	-104.048592	577.287109	-542.085938	280.753967	88.302444	-550.777649	-138.092560	106.280655	-489.738159	314.073395	1431.222534	-411.639893	-95.854012	1448.896240	-392.941132	110.863495	1453.526245	-381.948303	159.043091	1735.758057	-517.558105	416.724579	1157.447266	-442.254913	-227.371536	1194.884888	-407.129913	364.361969	859.591553	-331.339142	-158.114120	891.446777	-420.307251	87.061836	1052.228149	527.421082	2.931137	899.932495	525.200378	202.564133
-448.451141	217.408981	954.289673	-436.044281	-46.345184	955.044067	-525.846863	237.019943	573.077698	-462.929230	-104.266739	577.252869	-542.059204	280.762848	88.283028	-550.775452	-138.138443	106.292030	-489.905151	314.043243	1431.260254	-411.871155	-96.003021	1448.912109	-393.178375	110.708900	1453.526123	-382.820801	158.939194	1735.906128	-517.705750	416.553741	1157.333008	-442.229614	-227.503082	1194.817383	-407.088867	364.294159	859.515076	-331.048248	-158.110687	891.498108	-420.169647	86.849358	1052.190308	527.436951	3.002857	899.883484	525.081970	202.639526
-448.212952	217.209381	954.206909	-435.832581	-46.556168	955.010742	-525.628479	236.892883	573.036255	-462.597931	-104.496643	577.207520	-542.070557	280.761017	88.249413	-550.797852	-138.164673	106.343422	-490.159668	313.894257	1431.119873	-412.112976	-96.157166	1448.898682	-393.416565	110.566681	1453.542969	-383.695251	158.850311	1736.038452	-517.860229	416.399292	1157.197876	-442.211365	-227.588974	1194.772461	-407.069183	364.247009	859.433350	-330.807831	-158.144867	891.526367	-420.023163	86.656464	1052.149902	527.513672	3.077843	899.859985	524.947510	202.727692
-447.958679	216.992416	954.152283	-435.529510	-46.816113	954.976013	-525.337952	236.742340	572.977966	-462.275787	-104.722107	577.137329	-542.013733	280.733063	88.241768	-550.776611	-138.172043	106.381325	-490.448486	313.705688	1430.988403	-412.357574	-96.307739	1448.892822	-393.661407	110.420357	1453.562988	-384.570068	158.741409	1736.168579	-518.034119	416.209351	1157.075195	-442.181580	-227.670181	1194.703491	-407.040100	364.172821	859.343750	-330.545197	-158.215607	891.575500	-419.824860	86.425476	1052.123169	527.718750	3.207807	899.813782	524.827637	202.859009
-447.687500	216.768372	954.081299	-435.291229	-47.032627	954.941467	-525.027344	236.613586	572.978882	-461.865967	-104.897835	577.103455	-541.992981	280.739410	88.249832	-550.783081	-138.175751	106.396454	-490.710236	313.513153	1430.859497	-412.595093	-96.474487	1448.903564	-393.891479	110.268570	1453.575928	-385.448059	158.623627	1736.314087	-518.187195	416.020508	1156.951904	-442.182037	-227.822159	1194.653198	-407.017792	364.084778	859.272949	-330.305847	-158.331375	891.588074	-419.642731	86.212631	1052.086548	527.966309	3.567177	899.682373	524.557678	203.604553
-447.382080	216.642166	954.046936	-435.014526	-47.214203	954.892883	-524.698914	236.499908	572.951172	-461.529938	-105.080147	577.024597	-541.946411	280.735779	88.243195	-550.768433	-138.193954	106.447510	-491.070160	313.247284	1430.586548	-412.818756	-96.643066	1448.921753	-394.118713	110.125130	1453.585571	-386.330353	158.523682	1736.451416	-518.345154	415.866180	1156.804321	-442.296051	-227.769348	1194.550659	-407.018219	364.007294	859.165283	-330.073730	-158.458420	891.586060	-419.435822	86.046928	1052.064087	528.026855	3.526907	899.701965	524.583923	203.208038
-447.072693	216.498856	954.007629	-434.760986	-47.365185	954.850647	-524.313110	236.376938	572.909302	-461.190948	-105.301987	576.932556	-541.923218	280.728180	88.230858	-550.731384	-138.257217	106.467102	-491.334930	313.044098	1430.430176	-413.002228	-96.834419	1448.926636	-394.352203	109.960815	1453.599365	-387.211884	158.408173	1736.584961	-518.514343	415.670563	1156.643799	-442.238098	-228.013840	1194.569580	-407.022522	363.893280	859.051208	-329.912720	-158.638046	891.622131	-419.233063	85.890434	1052.040894	527.931702	3.751880	899.695190	524.223389	203.799881
-446.804138	216.329239	953.981201	-434.470245	-47.565514	954.794128	-523.921631	236.263672	572.879639	-460.782837	-105.538574	576.875000	-541.913208	280.728058	88.237450	-550.703430	-138.256119	106.510658	-491.591919	312.868713	1430.307617	-413.229248	-97.012924	1448.923218	-394.570984	109.792786	1453.620850	-388.094330	158.293121	1736.709229	-518.686890	415.433075	1156.494751	-442.272308	-228.123871	1194.531982	-407.016510	363.779541	858.945801	-329.755798	-158.831268	891.633484	-419.036011	85.692200	1052.017944	527.884521	3.854807	899.716248	524.045288	203.869507
-446.511353	216.142380	953.953857	-434.176666	-47.820850	954.765381	-523.524536	236.126373	572.816833	-460.329834	-105.726784	576.818359	-541.904785	280.744720	88.259666	-550.645020	-138.271149	106.561302	-491.732300	312.758240	1430.307861	-413.420959	-97.204666	1448.939453	-394.812805	109.603996	1453.614990	-388.991150	158.156631	1736.843872	-518.836304	415.165527	1156.358765	-442.413391	-228.122986	1194.451538	-407.016235	363.694855	858.848877	-329.596954	-159.065842	891.643005	-418.829010	85.466347	1052.009033	527.872925	3.965606	899.698059	523.911743	203.979050
-446.226044	215.900665	953.891663	-433.862885	-48.079067	954.727051	-523.129150	236.043777	572.796143	-459.875732	-105.930336	576.753723	-541.872681	280.766052	88.254715	-550.614929	-138.290771	106.602287	-491.925537	312.560150	1430.166138	-413.556793	-97.396645	1448.973633	-395.056274	109.420006	1453.638428	-389.890442	158.028458	1736.975464	-519.007874	414.917206	1156.232056	-442.382263	-228.401657	1194.512085	-407.016541	363.581268	858.735962	-329.453552	-159.289551	891.722839	-418.614960	85.223488	1051.977417	527.832214	4.092492	899.707947	523.781067	204.036682
-445.905975	215.647751	953.827698	-433.533356	-48.376846	954.694275	-522.718262	235.943222	572.735413	-459.485107	-106.197861	576.707520	-541.821350	280.775574	88.234413	-550.599365	-138.330093	106.674553	-492.174805	312.364044	1430.028076	-413.683411	-97.571495	1449.022461	-395.251495	109.224411	1453.640015	-390.786346	157.884140	1737.108887	-519.181702	414.672241	1156.073242	-442.527008	-228.420883	1194.413940	-407.044037	363.433441	858.608032	-329.324371	-159.577103	891.734070	-418.375122	84.956314	1051.947510	527.811584	4.174417	899.730164	523.665405	204.138611
-445.613770	215.394012	953.750305	-433.221191	-48.661674	954.650208	-522.237000	235.866898	572.687012	-459.126251	-106.504822	576.673523	-541.806580	280.806915	88.242249	-550.616699	-138.367264	106.732109	-492.421295	312.159332	1429.852539	-413.801758	-97.746666	1449.059570	-395.453369	109.042618	1453.654419	-391.691589	157.717926	1737.246094	-519.345520	414.419464	1155.920898	-442.599274	-228.622101	1194.408447	-407.053864	363.274445	858.484802	-329.221863	-159.891571	891.780273	-418.156738	84.696953	1051.905029	527.791565	4.324105	899.711243	523.540894	204.261917
-445.294281	215.213837	953.718079	-432.922241	-48.855022	954.597351	-521.803406	235.762024	572.609802	-458.735748	-106.784828	576.643372	-541.800293	280.831879	88.221405	-550.583496	-138.398636	106.734413	-492.657562	311.957855	1429.716064	-413.963989	-97.938599	1449.060059	-395.647278	108.879410	1453.644775	-392.619263	157.566971	1737.364746	-519.520813	414.159698	1155.741211	-442.678711	-228.848312	1194.393799	-407.087738	363.137329	858.337463	-329.131470	-160.178146	891.790527	-417.926819	84.497177	1051.879883	527.720947	4.386942	899.713684	523.414001	204.359100
-444.986389	215.006516	953.651672	-432.602081	-49.067699	954.533081	-521.347778	235.669144	572.537842	-458.374481	-106.981110	576.564087	-541.768921	280.870087	88.212296	-550.558472	-138.418762	106.772995	-492.960480	311.639862	1429.403809	-414.093323	-98.111404	1449.060913	-395.836273	108.677475	1453.613647	-393.542175	157.381348	1737.518188	-519.697144	413.914886	1155.557495	-442.789246	-229.129471	1194.399658	-407.122925	362.920898	858.171936	-329.083557	-160.556732	891.786804	-417.699402	84.284927	1051.833252	527.611328	4.459485	899.691772	523.254883	204.439804
-444.651917	214.765854	953.578796	-432.228241	-49.346409	954.479065	-520.908264	235.544357	572.479004	-457.938660	-107.157898	576.460693	-541.796082	280.887299	88.230766	-550.513855	-138.446808	106.817001	-493.063293	311.528351	1429.403198	-414.245239	-98.322685	1449.078003	-396.006989	108.493622	1453.603027	-394.486420	157.235611	1737.624512	-519.864746	413.557953	1155.392334	-442.882996	-229.422852	1194.387207	-407.148041	362.756104	858.038391	-329.024200	-160.955963	891.812378	-417.421539	84.031662	1051.786133	527.579163	4.570627	899.688354	523.115784	204.539703
-444.317322	214.516663	953.523987	-431.854797	-49.664333	954.432373	-520.359741	235.352783	572.416748	-457.512573	-107.316849	576.422852	-541.743896	280.891083	88.232101	-550.426331	-138.446533	106.817406	-493.265320	311.284332	1429.214966	-414.402313	-98.549194	1449.073730	-396.190399	108.281471	1453.610962	-395.447998	157.051300	1737.773682	-520.036499	413.290314	1155.225098	-442.966278	-229.678711	1194.385742	-407.181030	362.532898	857.884583	-328.948547	-161.325500	891.855286	-417.148315	83.750084	1051.752686	527.498047	4.642913	899.707336	522.960876	204.642670
-443.981750	214.254761	953.467957	-431.503296	-49.925400	954.380798	-519.781067	235.110962	572.322083	-457.183319	-107.579086	576.390503	-541.624268	280.903748	88.254410	-550.455872	-138.478424	106.875870	-493.459015	311.040283	1429.034546	-414.550323	-98.787064	1449.060303	-396.369507	108.071877	1453.602417	-396.409760	156.847809	1737.913818	-520.194946	412.961456	1155.048706	-443.046265	-229.951065	1194.390869	-407.233032	362.321503	857.745239	-328.896393	-161.721237	891.888367	-416.892181	83.487457	1051.717651	527.546326	4.623616	899.718994	523.036194	204.251892
-443.678467	213.932251	953.392578	-431.133942	-50.255161	954.346558	-519.197815	234.811218	572.194397	-456.821625	-107.890907	576.376526	-541.529968	280.835083	88.225395	-550.543762	-138.552307	106.948433	-493.637329	310.800415	1428.863281	-414.701385	-99.011574	1449.070190	-396.530853	107.849358	1453.583618	-397.209961	156.901550	1738.193848	-520.349304	412.639557	1154.883911	-443.139191	-230.241821	1194.388672	-407.275208	362.132172	857.603149	-328.866852	-162.151093	891.904297	-416.630585	83.178246	1051.678467	527.437683	4.722919	899.695496	522.901001	204.328033
-443.382874	213.663193	953.338196	-430.784546	-50.512383	954.295227	-518.582642	234.545883	572.086243	-456.411530	-108.090408	576.292847	-541.384216	280.841095	88.236679	-550.542725	-138.602066	106.965584	-493.910065	310.479065	1428.573975	-414.813019	-99.232506	1449.056763	-396.666504	107.624908	1453.575195	-398.294922	156.462112	1738.231445	-520.501953	412.361572	1154.659546	-443.191895	-230.616257	1194.412720	-407.323669	361.886322	857.450989	-328.877777	-162.592102	891.931824	-416.385071	82.916885	1051.641846	527.283081	4.941852	899.703613	522.546753	204.915909
-443.049774	213.405029	953.257690	-430.456116	-50.768318	954.209534	-518.002441	234.271057	572.007690	-455.985474	-108.359596	576.213318	-541.252319	280.788269	88.232727	-550.537964	-138.654739	107.042870	-493.983063	310.351318	1428.543335	-414.939392	-99.448067	1449.026855	-396.814240	107.391373	1453.535767	-399.244446	156.231140	1738.356201	-520.645142	412.005188	1154.491577	-443.284851	-231.001221	1194.411011	-407.388794	361.697540	857.300049	-328.904907	-163.098541	891.904541	-416.116394	82.654671	1051.572021	527.213623	5.068411	899.705505	522.380005	205.053375
-442.701385	213.185501	953.196350	-430.107941	-50.968906	954.140015	-517.338928	233.891327	571.886536	-455.452515	-108.580315	576.124084	-541.059814	280.778412	88.187668	-550.404358	-138.660507	107.015442	-494.149414	310.074890	1428.374268	-415.013672	-99.689682	1449.009155	-396.956604	107.155525	1453.509033	-400.141174	156.108948	1738.540405	-520.788574	411.682892	1154.312744	-443.314484	-231.323914	1194.414795	-407.461304	361.502411	857.154175	-328.896576	-163.585785	891.890015	-415.839661	82.438293	1051.521729	527.110779	5.179489	899.692078	522.220398	205.149719
-442.380829	212.906067	953.108887	-429.737366	-51.275673	954.043640	-518.257507	235.061569	572.182495	-455.058624	-108.872856	576.037659	-541.966553	280.927979	88.378227	-550.458740	-138.710892	107.075890	-494.332001	309.838043	1428.202271	-415.130737	-99.936272	1448.989380	-397.094421	106.936371	1453.501587	-400.959320	156.006607	1738.760254	-520.934875	411.343994	1154.124146	-443.311127	-231.758377	1194.448975	-407.601105	361.391235	857.018738	-328.900360	-164.120331	891.895630	-415.555328	82.142784	1051.442627	527.030029	5.283656	899.677307	522.062744	205.250412
-442.072266	212.549622	953.037842	-429.315186	-51.638287	953.997375	-518.488708	235.537003	572.253845	-454.596771	-109.080170	575.971985	-542.398438	280.976837	88.479027	-550.395752	-138.729431	107.134201	-494.482086	309.547180	1428.031128	-415.225952	-100.188499	1448.985962	-397.207153	106.688385	1453.493408	-401.971375	155.639282	1738.851563	-521.066589	410.984680	1153.954468	-443.308380	-232.137939	1194.504639	-407.664795	361.092590	856.837341	-328.907501	-164.663101	891.905090	-415.252747	81.798210	1051.396973	526.894653	5.380188	899.680176	521.913147	205.354279
-441.742950	212.271286	953.010925	-428.850433	-52.016411	953.949341	-518.151123	235.425842	572.238586	-454.131042	-109.304283	575.932495	-542.403137	280.933777	88.519539	-550.372742	-138.765579	107.193306	-494.627075	309.288666	1427.874268	-415.284485	-100.450607	1448.987305	-397.322174	106.434120	1453.480347	-402.776093	155.506226	1739.060791	-521.201416	410.636749	1153.781250	-443.361176	-232.484283	1194.532104	-407.702484	360.769928	856.684875	-328.907166	-165.197845	891.899902	-414.933716	81.468384	1051.375732	526.833435	5.488761	899.689087	521.801697	205.454437
-441.470245	211.951431	952.962219	-428.491821	-52.311527	953.909668	-517.797607	235.332291	572.237183	-453.719849	-109.593857	575.867737	-542.424683	280.955048	88.547150	-550.340942	-138.766235	107.250221	-494.757050	309.026337	1427.707153	-415.333801	-100.680908	1448.995117	-397.428314	106.190407	1453.472778	-403.647614	155.214417	1739.256592	-521.336609	410.263062	1153.624268	-443.370422	-232.870255	1194.614990	-407.734131	360.490082	856.497681	-328.915039	-165.747467	891.913391	-414.681549	81.167931	1051.344604	526.703491	5.611358	899.682556	521.631226	205.564362
-441.213623	211.629364	952.898071	-428.155304	-52.588886	953.864929	-517.347778	235.151199	572.140625	-453.319580	-109.892143	575.834839	-542.346558	280.943542	88.529610	-550.345886	-138.820465	107.308632	-494.926880	308.753052	1427.551514	-415.387360	-100.932167	1449.033813	-397.527771	105.955345	1453.473022	-404.540741	154.958160	1739.405884	-521.459534	409.866272	1153.421265	-443.449371	-233.085220	1194.633179	-407.782684	360.108765	856.322083	-328.960236	-166.355515	891.920776	-414.433594	80.879395	1051.300171	526.572510	5.723005	899.682739	521.502991	205.660889
-440.882568	211.330170	952.847961	-427.756500	-52.923687	953.835815	-516.986572	235.060486	572.090393	-452.973053	-110.172005	575.760071	-542.318359	280.954865	88.553299	-550.326599	-138.849243	107.369911	-495.048157	308.459412	1427.388062	-415.430450	-101.180122	1449.054810	-397.625854	105.702209	1453.459839	-405.501740	154.568100	1739.467773	-521.562073	409.521362	1153.258179	-443.474518	-233.420563	1194.684082	-407.800415	359.765106	856.173157	-329.004852	-166.955399	891.915405	-414.126373	80.572388	1051.272217	526.497986	5.868300	899.685181	521.374146	205.757935
-440.558350	210.988205	952.792603	-427.299774	-53.278088	953.830139	-516.589294	234.901520	572.025635	-452.616211	-110.444786	575.731262	-542.265991	280.972565	88.543442	-550.315125	-138.864029	107.428146	-495.167694	308.177155	1427.218628	-415.448334	-101.446114	1449.075562	-397.704346	105.478874	1453.440674	-406.263977	154.412750	1739.673340	-521.671387	409.140961	1153.077881	-443.499146	-233.719086	1194.709839	-407.803040	359.380188	856.011292	-328.990143	-167.579010	891.891357	-413.807678	80.249107	1051.256226	526.418945	5.864955	899.669800	521.397278	205.380188
-440.207214	210.672043	952.770569	-426.854156	-53.601048	953.785217	-516.271912	234.763000	571.985657	-452.154480	-110.665047	575.667053	-542.247375	280.963440	88.583153	-550.243286	-138.872528	107.420822	-495.284943	307.907715	1427.071045	-415.478577	-101.709267	1449.082153	-397.769897	105.226357	1453.432861	-407.260315	154.044556	1739.695068	-521.772522	408.738556	1152.868042	-443.529510	-234.102325	1194.766235	-407.792969	359.013794	855.877197	-329.016846	-168.189240	891.873352	-413.474731	79.924995	1051.236206	526.285156	5.951859	899.659729	521.227234	205.485367
-439.912994	210.393448	952.741394	-426.415863	-53.922966	953.734985	-515.961853	234.610626	571.974182	-451.709473	-110.937363	575.638489	-542.219299	280.937286	88.560669	-550.177551	-138.902832	107.437805	-495.509247	307.554474	1426.798950	-415.477600	-101.981010	1449.097900	-397.851471	104.982475	1453.435425	-408.099426	153.750183	1739.871094	-521.881165	408.412109	1152.686523	-443.520264	-234.488022	1194.800049	-407.781433	358.658752	855.733093	-329.024597	-168.751617	891.849731	-413.164520	79.624817	1051.207886	526.102539	6.033851	899.640869	521.053589	205.597046
-439.672150	210.071579	952.677185	-426.044006	-54.232437	953.679932	-515.633667	234.483856	571.933777	-451.372223	-111.235214	575.544739	-542.236694	280.909210	88.583206	-550.215942	-138.970184	107.521126	-495.525665	307.329865	1426.765869	-415.485962	-102.260292	1449.088135	-397.904877	104.713272	1453.431152	-408.825989	153.582306	1740.052490	-521.963745	407.981323	1152.490356	-443.483765	-234.861465	1194.854492	-407.756531	358.291504	855.618408	-329.029205	-169.352142	891.818726	-412.895264	79.320602	1051.155762	525.939331	6.145616	899.610535	520.871094	205.707199
-439.415619	209.754150	952.620972	-425.642609	-54.505653	953.657227	-515.320679	234.289703	571.877197	-450.907471	-111.533272	575.461243	-542.185059	280.934143	88.622559	-550.222290	-139.025131	107.576515	-495.636963	307.056610	1426.631714	-415.467987	-102.496521	1449.094116	-397.962036	104.461426	1453.418579	-409.663025	153.317154	1740.119507	-522.055908	407.547791	1152.308716	-443.448853	-235.224335	1194.869507	-407.767395	357.868042	855.443176	-328.988464	-169.995590	891.807678	-412.618530	79.046219	1051.126587	525.732666	6.234642	899.604004	520.677979	205.805389
-439.107697	209.466049	952.570435	-425.206146	-54.843929	953.608032	-515.045349	234.135284	571.822021	-450.461639	-111.931389	575.408142	-542.210815	280.926117	88.603661	-550.187500	-139.079285	107.600098	-495.755859	306.757446	1426.467773	-415.417023	-102.737206	1449.099854	-397.988708	104.223579	1453.412109	-410.450958	153.056000	1740.293213	-522.141724	407.156036	1152.136841	-443.326508	-235.675125	1194.943115	-407.714386	357.424194	855.274902	-328.958252	-170.600616	891.796692	-412.310852	78.739594	1051.089722	525.575623	6.346259	899.583252	520.526306	205.921829
-438.800446	209.140747	952.501892	-424.799377	-55.180954	953.572937	-514.748169	233.968887	571.777893	-449.988678	-112.260933	575.345337	-542.215149	280.928772	88.594917	-550.147034	-139.099304	107.672470	-495.884064	306.470367	1426.289551	-415.375183	-102.978455	1449.115845	-398.028320	103.985687	1453.388184	-411.362732	152.702103	1740.321045	-522.204956	406.756531	1151.936768	-443.213837	-236.153900	1195.028442	-407.653381	356.949860	855.111267	-328.917572	-171.218384	891.780029	-412.007324	78.425446	1051.048462	525.330444	6.434469	899.537659	520.355408	206.023254
-438.497131	208.810120	952.451111	-424.323425	-55.571072	953.524536	-514.457275	233.741821	571.735840	-449.483978	-112.461716	575.291077	-542.184448	280.892578	88.630135	-550.114136	-139.132904	107.715248	-495.985657	306.175201	1426.129150	-415.294495	-103.255943	1449.114014	-398.043427	103.772263	1453.361450	-412.093384	152.446304	1740.463745	-522.274414	406.334717	1151.725708	-443.235901	-236.368484	1195.027344	-407.585846	356.485565	854.970032	-328.888245	-171.828003	891.730896	-411.665497	78.076042	1051.008301	525.094727	6.473698	899.529419	520.206177	206.072739
-438.215149	208.517090	952.399475	-423.922607	-55.870193	953.476929	-514.438110	233.841232	571.784363	-448.965820	-112.636971	575.190857	-542.350220	280.900116	88.660820	-549.984253	-139.132294	107.729889	-496.043640	305.881470	1425.982056	-415.220276	-103.523514	1449.125244	-398.073212	103.513298	1453.333618	-412.934143	152.171875	1740.556152	-522.348511	405.882324	1151.526489	-443.142700	-236.705811	1195.074219	-407.531250	356.038208	854.840759	-328.843445	-172.362946	891.721130	-411.373566	77.787643	1050.968506	524.855652	6.703693	899.524719	519.881775	206.637711
-438.002258	208.147446	952.339905	-423.520386	-56.197559	953.420959	-513.891357	233.379562	571.629944	-448.453796	-112.930016	575.104919	-542.148682	280.842712	88.650681	-549.952209	-139.158829	107.744003	-496.266418	305.507721	1425.683472	-415.110138	-103.756821	1449.108398	-398.097229	103.291962	1453.287354	-413.704651	151.909943	1740.661743	-522.420410	405.523987	1151.317261	-443.051117	-237.067368	1195.082764	-407.458740	355.583771	854.721863	-328.759338	-172.954086	891.697266	-411.105072	77.452721	1050.918457	524.653748	6.803121	899.496094	519.739075	206.731537
-437.732147	207.838501	952.275391	-423.091278	-56.495647	953.350830	-513.647278	233.245789	571.597351	-447.941315	-113.217659	574.997742	-542.144470	280.818512	88.672333	-549.937439	-139.196213	107.821167	-496.296173	305.295807	1425.692383	-414.991638	-104.021278	1449.078247	-398.106903	103.037422	1453.221802	-414.531677	151.577942	1740.734619	-522.489014	405.092743	1151.151855	-442.903809	-237.515839	1195.124878	-407.339081	355.086182	854.595032	-328.698486	-173.583939	891.679871	-410.806793	77.156219	1050.861328	524.438660	6.870948	899.484070	519.581177	206.819061
-437.481476	207.498108	952.196655	-422.734467	-56.802986	953.270264	-513.379700	233.103622	571.542175	-447.439209	-113.510834	574.826050	-542.169495	280.803223	88.690521	-549.954224	-139.268936	107.859512	-496.401978	304.993591	1425.509521	-414.846039	-104.260429	1449.069824	-398.104004	102.800858	1453.170654	-415.302399	151.293610	1740.861328	-522.553040	404.641388	1150.955688	-442.672241	-238.067307	1195.211670	-407.184998	354.567200	854.455017	-328.581207	-174.148468	891.662048	-410.547394	76.837265	1050.790405	524.292114	6.986209	899.482056	519.445984	206.929810
-437.232727	207.058472	952.086792	-422.269379	-57.247356	953.226257	-513.015198	232.867340	571.436707	-446.920593	-113.784576	574.733215	-542.096619	280.792877	88.673668	-549.863770	-139.279892	107.881500	-496.499084	304.645355	1425.318726	-414.694580	-104.512573	1449.056763	-398.083618	102.572716	1453.108887	-416.057098	151.065765	1740.925781	-522.595581	404.207581	1150.742920	-442.485382	-238.431915	1195.282837	-407.013763	354.045013	854.326721	-328.509033	-174.713074	891.632019	-410.230103	76.433472	1050.720703	524.062683	7.021224	899.468933	519.302002	207.023163
-436.937531	206.787521	952.020264	-421.827240	-57.586765	953.177246	-512.693665	232.652618	571.387573	-446.354004	-114.046593	574.700439	-542.086914	280.763397	88.671982	-549.836182	-139.314590	107.937325	-496.597778	304.314026	1425.109497	-414.505676	-104.781975	1449.054077	-398.047241	102.318024	1453.044434	-416.849396	150.750214	1741.013550	-522.638855	403.751801	1150.526978	-442.281952	-238.793060	1195.317993	-406.878357	353.548981	854.183716	-328.372833	-175.210144	891.605164	-409.914154	76.142281	1050.673340	523.754333	7.168510	899.449463	518.979797	207.220306
-436.671875	206.423523	951.939758	-421.415314	-57.905155	953.115540	-512.355530	232.427551	571.301392	-445.786041	-114.153641	574.540710	-542.044373	280.766205	88.679886	-549.617371	-139.279053	107.912552	-496.667053	304.033966	1424.983398	-414.303192	-105.071945	1449.059570	-397.999908	102.077667	1452.986206	-417.621490	150.471924	1741.067627	-522.679199	403.291992	1150.313477	-442.028625	-239.217102	1195.355591	-406.740601	353.048828	854.019531	-328.189148	-175.749939	891.577759	-409.622345	75.816444	1050.611206	523.567810	7.134926	899.425537	519.011597	207.124420
[truncated: 126 more rows]
[truncated: 40 more columns]
