# Supplementary material for: A dyadic stimulus set of audiovisual affective displays for the study of multisensory, emotional, social interactions
Source: Behav Res Methods. 2015 Nov 5;48(4):1285–95. doi: 10.3758/s13428-015-0654-4 (PMC5101291; doi:10.3758/s13428-015-0654-4)
Supplement: Supplementary file 1 — (ZIP 270 MB) [file 13428_2015_654_MOESM1_ESM.zip › supplementary_material_2_stimuli_set_files/B/B13.txt]

-466.952576	225.945999	958.207642	-472.205353	-36.949833	959.505554	-535.444763	240.431396	572.595703	-493.296295	-90.584061	579.710327	-527.722534	273.753510	86.750031	-561.359985	-129.150040	104.947556	-505.200653	328.169617	1442.913452	-455.255310	-93.097687	1452.756104	-420.832031	115.627411	1462.485840	-361.374146	126.611481	1723.723755	-542.308411	425.033295	1170.322998	-507.326721	-214.758377	1197.593140	-440.043793	372.247894	870.574951	-393.670197	-161.211960	892.952698	-448.900391	94.567932	1056.695190	529.982117	-1.350702	898.661133	522.436218	195.332123
-466.942200	225.945068	958.200928	-472.178589	-36.976078	959.488586	-535.464844	240.431046	572.615601	-493.325073	-90.634987	579.710571	-527.726624	273.752594	86.731392	-561.385071	-129.137970	104.947441	-505.197754	328.175995	1442.890137	-455.246399	-93.093155	1452.725952	-420.832489	115.633545	1462.453125	-361.386444	126.638954	1723.721924	-542.369812	425.006836	1170.284668	-507.345184	-214.724960	1197.558350	-440.104156	372.172668	870.557800	-393.757629	-161.155731	892.894958	-448.888336	94.551971	1056.684692	529.946106	-1.281565	898.639038	522.411194	195.422363
-466.956573	225.918198	958.174133	-472.160248	-36.988743	959.477600	-535.481873	240.472046	572.626038	-493.352814	-90.680130	579.705627	-527.724243	273.775055	86.742767	-561.410156	-129.170593	104.935020	-505.214935	328.170654	1442.855957	-455.224945	-93.100761	1452.691406	-420.848297	115.613129	1462.428467	-361.388794	126.655258	1723.737549	-542.415955	424.984009	1170.265991	-507.376617	-214.686401	1197.503418	-440.167908	372.107697	870.516602	-393.840363	-161.080078	892.847107	-448.885925	94.540634	1056.665771	529.896484	-1.237712	898.638428	522.385681	195.483887
-466.968719	225.902496	958.159607	-472.162933	-36.996128	959.476501	-535.475403	240.464981	572.621826	-493.339508	-90.674599	579.695801	-527.709229	273.772400	86.742813	-561.366272	-129.138351	104.930557	-505.216492	328.168762	1442.832886	-455.200806	-93.092270	1452.664917	-420.852142	115.602448	1462.399048	-361.392273	126.681557	1723.750488	-542.466248	424.962921	1170.232300	-507.386566	-214.645798	1197.463501	-440.233978	372.045837	870.476074	-393.917633	-161.013046	892.800720	-448.891907	94.534813	1056.657593	529.847473	-1.190683	898.625610	522.362122	195.526428
-466.978210	225.909134	958.154175	-472.163422	-36.999939	959.474304	-535.486694	240.465378	572.625183	-493.330566	-90.668724	579.677551	-527.695435	273.769135	86.742508	-561.361450	-129.121033	104.926331	-505.230652	328.175751	1442.797485	-455.190796	-93.098190	1452.601440	-420.852203	115.635788	1462.363525	-361.391510	126.701614	1723.762207	-542.520325	424.918671	1170.196289	-507.431427	-214.626938	1197.423706	-440.313538	371.975800	870.458191	-393.982483	-160.942932	892.746582	-448.898590	94.538170	1056.654175	529.803406	-1.160542	898.620117	522.352905	195.575577
-466.987885	225.927719	958.154724	-472.180847	-36.990021	959.433167	-535.502869	240.446823	572.625610	-493.257233	-90.618126	579.670959	-527.737488	273.773499	86.734756	-561.393982	-129.146530	104.933899	-505.247009	328.179016	1442.770874	-455.181549	-93.099983	1452.579712	-420.855347	115.643005	1462.344849	-361.388947	126.727837	1723.770996	-542.562134	424.894043	1170.164795	-507.467163	-214.566406	1197.370239	-440.354828	371.912933	870.429626	-394.051086	-160.862915	892.695129	-448.902649	94.536095	1056.631836	529.806885	-1.056616	898.614746	522.367310	195.647095
-466.985443	225.922440	958.155396	-472.169281	-36.991329	959.440918	-535.510254	240.426193	572.622559	-493.223541	-90.609924	579.661682	-527.719055	273.769470	86.732765	-561.372070	-129.140533	104.930161	-505.256866	328.176056	1442.732300	-455.180237	-93.097542	1452.525513	-420.859802	115.646156	1462.299561	-361.387512	126.739456	1723.775513	-542.610168	424.866211	1170.136597	-507.514465	-214.555328	1197.333008	-440.428802	371.857117	870.365601	-394.137085	-160.815308	892.647766	-448.896332	94.536171	1056.636230	529.766418	-1.008463	898.603394	522.367188	195.686523
-466.998322	225.905197	958.122314	-472.173676	-37.006744	959.442017	-535.457520	240.363754	572.630188	-493.164642	-90.590385	579.654602	-527.674744	273.760040	86.728592	-561.344543	-129.121536	104.900543	-505.260712	328.173859	1442.706421	-455.190155	-93.107307	1452.478271	-420.856110	115.647247	1462.291626	-361.395508	126.755997	1723.771973	-542.645264	424.835999	1170.088135	-507.555084	-214.528778	1197.292969	-440.472137	371.790405	870.336060	-394.228607	-160.740601	892.588989	-448.899506	94.533112	1056.619019	529.737122	-0.974993	898.615906	522.378235	195.732620
-466.997803	225.913055	958.106201	-472.159180	-37.024689	959.420471	-535.518677	240.387421	572.632996	-493.186188	-90.631287	579.650452	-527.695557	273.764557	86.729462	-561.351746	-129.124069	104.904007	-505.272614	328.174286	1442.653320	-455.170105	-93.111504	1452.441406	-420.853607	115.657608	1462.243896	-361.385834	126.759064	1723.774048	-542.690369	424.811035	1170.056396	-507.599823	-214.500717	1197.235596	-440.542755	371.738922	870.293396	-394.296600	-160.684662	892.536804	-448.882263	94.526932	1056.598145	529.709961	-0.916766	898.593933	522.365967	195.824493
-466.990356	225.904022	958.105164	-472.136566	-37.072514	959.432251	-535.495178	240.395676	572.630493	-493.220123	-90.690361	579.659668	-527.675598	273.765106	86.736420	-561.390869	-129.132416	104.936615	-505.276489	328.186920	1442.616943	-455.168427	-93.110664	1452.399292	-420.870148	115.651604	1462.211548	-361.383209	126.787346	1723.773804	-542.727356	424.778656	1170.003052	-507.648010	-214.464081	1197.196289	-440.590881	371.681732	870.243225	-394.382446	-160.618637	892.473633	-448.871521	94.504539	1056.604492	529.681335	-0.887221	898.601807	522.388000	195.869431
-466.965820	225.918381	958.109436	-472.127716	-37.068020	959.432617	-535.492981	240.385696	572.597778	-493.279785	-90.692200	579.663635	-527.671082	273.740967	86.727188	-561.423462	-129.146408	104.924263	-505.291595	328.203308	1442.581299	-455.176727	-93.116188	1452.368774	-420.853363	115.632866	1462.182373	-361.374664	126.794495	1723.773193	-542.752014	424.763397	1169.980347	-507.737793	-214.479355	1197.189697	-440.631226	371.618103	870.196655	-394.782379	-160.837158	892.271973	-448.858582	94.511368	1056.607544	529.672180	-0.777822	898.580139	522.403137	195.943130
-466.953094	225.903107	958.097778	-472.067047	-37.083004	959.452148	-535.482666	240.372604	572.594971	-493.257507	-90.666649	579.687134	-527.673767	273.741028	86.725861	-561.412476	-129.145172	104.916496	-505.289337	328.205353	1442.580566	-455.199249	-93.118042	1452.331055	-420.858276	115.641884	1462.165771	-361.362457	126.802933	1723.779907	-542.796692	424.711975	1169.947144	-507.782013	-214.405594	1197.124756	-440.678040	371.575653	870.159241	-394.541687	-160.501968	892.377075	-448.828430	94.511726	1056.612915	529.631042	-0.728588	898.593018	522.387878	195.982376
-466.939301	225.965973	958.099426	-472.070740	-37.068100	959.407349	-535.488525	240.377274	572.625549	-493.264618	-90.669991	579.687134	-527.693726	273.747375	86.744629	-561.401672	-129.136322	104.935959	-505.316620	328.198761	1442.531006	-455.191162	-93.128365	1452.312378	-420.861755	115.642357	1462.138428	-361.351715	126.798782	1723.775024	-542.814453	424.680817	1169.915161	-507.807831	-214.352600	1197.106567	-440.726013	371.510559	870.133545	-394.617401	-160.416718	892.341492	-448.812592	94.531738	1056.589111	529.619263	-0.694125	898.597717	522.409546	196.037109
-466.951233	225.985794	958.092041	-472.099854	-37.020519	959.391235	-535.437561	240.345016	572.616821	-493.258179	-90.655800	579.683105	-527.665405	273.741455	86.743195	-561.384338	-129.143982	104.908157	-505.325745	328.203583	1442.523193	-455.190979	-93.135910	1452.267334	-420.872986	115.628036	1462.110229	-361.352539	126.802345	1723.783447	-542.868408	424.627411	1169.880005	-507.853058	-214.310181	1197.072998	-440.766907	371.461060	870.086487	-394.680542	-160.389053	892.318176	-448.825928	94.560699	1056.575806	529.595276	-0.625395	898.589417	522.427979	196.060608
-466.919434	225.985413	958.096375	-472.057373	-37.036732	959.409058	-535.415100	240.307831	572.606812	-493.272919	-90.675972	579.695251	-527.665466	273.736603	86.734352	-561.416199	-129.163986	104.919991	-505.332397	328.209473	1442.477417	-455.199890	-93.123978	1452.239502	-420.873016	115.628609	1462.090942	-361.347290	126.793839	1723.786621	-542.900879	424.584717	1169.865479	-507.916504	-214.299759	1197.011108	-440.810913	371.404083	870.048340	-394.743164	-160.364304	892.263428	-448.795532	94.558395	1056.588257	529.600159	-0.564008	898.583557	522.448303	196.143448
-466.921082	225.979660	958.101868	-472.049469	-37.025253	959.424255	-535.411072	240.302094	572.604614	-493.259674	-90.663063	579.665588	-527.647583	273.772675	86.721077	-561.411072	-129.163193	104.905708	-505.333313	328.201111	1442.472534	-455.202057	-93.121544	1452.217896	-420.880798	115.637718	1462.077515	-361.336212	126.784790	1723.789185	-542.942261	424.521088	1169.824829	-507.958801	-214.235550	1196.996338	-440.840332	371.353424	870.015686	-394.812378	-160.330322	892.218506	-448.788330	94.565552	1056.597778	529.580322	-0.484122	898.573914	522.454285	196.206924
-466.905762	225.970566	958.099304	-472.065399	-37.011700	959.403992	-535.404419	240.294693	572.604309	-493.266754	-90.734795	579.671631	-527.636963	273.747742	86.712280	-561.439453	-129.181137	104.922165	-505.332581	328.202972	1442.451904	-455.202576	-93.129181	1452.194092	-420.884735	115.629883	1462.057373	-361.335480	126.776131	1723.797974	-542.965759	424.493256	1169.789795	-507.994934	-214.232529	1196.971313	-440.885284	371.307373	869.991577	-394.911316	-160.294159	892.181030	-448.773254	94.558434	1056.583130	529.563843	-0.434763	898.577820	522.459229	196.248810
-466.910461	225.977814	958.089905	-472.070068	-37.013916	959.401794	-535.405029	240.295654	572.604858	-493.252930	-90.729889	579.661438	-527.637207	273.746887	86.712006	-561.414551	-129.155838	104.930305	-505.334045	328.181030	1442.425293	-455.211334	-93.132324	1452.177979	-420.895081	115.657097	1462.046875	-361.327545	126.770607	1723.800903	-543.010986	424.456970	1169.783691	-508.071228	-214.178329	1196.965942	-440.933167	371.256409	869.965454	-394.962921	-160.248520	892.154846	-448.775513	94.563568	1056.576782	529.572266	-0.381633	898.587952	522.499084	196.289581
-466.881866	225.993210	958.090149	-472.058350	-37.007576	959.397156	-535.420898	240.315079	572.614075	-493.154968	-90.681290	579.687683	-527.671082	273.777863	86.721924	-561.382751	-129.149124	104.929008	-505.335510	328.182312	1442.401245	-455.223724	-93.148224	1452.147827	-420.883514	115.669006	1462.016479	-361.318817	126.763191	1723.805664	-543.053467	424.417511	1169.769287	-508.111938	-214.165451	1196.931763	-440.952057	371.225708	869.964478	-395.023743	-160.226196	892.125000	-448.763519	94.571442	1056.576294	529.576721	-0.354309	898.596985	522.513428	196.342316
-466.868622	226.000381	958.075134	-472.052399	-37.009293	959.392029	-535.407288	240.299576	572.614014	-493.126862	-90.666862	579.679810	-527.663635	273.753510	86.712845	-561.354736	-129.133759	104.949738	-505.322052	328.186768	1442.365723	-455.217773	-93.145027	1452.108154	-420.899384	115.645576	1462.003296	-361.317383	126.760887	1723.806152	-543.077026	424.368835	1169.735718	-508.147766	-214.163269	1196.903564	-440.989014	371.169861	869.944031	-395.114319	-160.176880	892.098938	-448.758392	94.577362	1056.567139	529.564575	-0.257190	898.572510	522.499329	196.407028
-466.841187	225.979385	958.073853	-471.999359	-37.029797	959.402466	-535.383972	240.313385	572.613220	-493.096893	-90.697487	579.671753	-527.662537	273.749237	86.726105	-561.363708	-129.139832	104.923691	-505.429443	328.084167	1442.231201	-455.222260	-93.134186	1452.098389	-420.903534	115.637917	1461.993042	-361.312439	126.749084	1723.810791	-543.118896	424.399323	1169.700317	-508.183075	-214.117645	1196.889893	-441.025024	371.125153	869.912476	-395.178894	-160.170715	892.069031	-448.726135	94.563164	1056.573486	529.589539	-0.206888	898.557312	522.542419	196.460632
-466.838867	225.980484	958.061768	-471.979645	-37.082245	959.399780	-535.418213	240.392029	572.625244	-493.110718	-90.720200	579.659424	-527.684753	273.745422	86.747429	-561.376892	-129.149429	104.921051	-505.415741	328.097321	1442.214722	-455.212006	-93.125595	1452.064087	-420.899261	115.643150	1461.967163	-361.304230	126.742531	1723.805908	-543.161499	424.348785	1169.669067	-508.216125	-214.104950	1196.851196	-441.061493	371.082672	869.891602	-395.238251	-160.129044	892.042419	-448.716858	94.542374	1056.566406	529.570251	-0.199326	898.559143	522.552490	196.514771
-466.851105	225.962692	958.030640	-471.979736	-37.091187	959.381531	-535.415894	240.389160	572.621643	-493.111725	-90.731827	579.660461	-527.701111	273.743896	86.741386	-561.389587	-129.154480	104.924416	-505.412201	328.074615	1442.181885	-455.215424	-93.131203	1452.024658	-420.896790	115.641602	1461.937866	-361.289307	126.738251	1723.806396	-543.179993	424.346558	1169.662598	-508.258575	-214.095413	1196.826660	-441.110931	371.051605	869.882324	-395.306976	-160.117203	892.006470	-448.715424	94.534599	1056.540161	529.601990	-0.149567	898.554016	522.567444	196.556290
-466.870422	225.985748	958.033447	-472.021393	-37.061909	959.338379	-535.425659	240.386429	572.631775	-493.049683	-90.678345	579.627319	-527.711365	273.746155	86.740822	-561.379517	-129.153046	104.907806	-505.411896	328.079742	1442.166504	-455.213593	-93.128311	1452.005859	-420.908447	115.631653	1461.918579	-361.285339	126.724876	1723.802368	-543.197205	424.354004	1169.632202	-508.310333	-214.068314	1196.764038	-441.138763	371.010010	869.872253	-395.364471	-160.097412	891.962219	-448.730988	94.541595	1056.516846	529.637024	-0.100379	898.554565	522.604187	196.601639
-466.838135	225.986160	958.039368	-471.981537	-37.077084	959.360779	-535.402832	240.347916	572.621277	-493.040070	-90.669159	579.597656	-527.688843	273.739655	86.719872	-561.371216	-129.126617	104.925529	-505.419678	328.077026	1442.140991	-455.226166	-93.153168	1451.958740	-420.909119	115.619026	1461.899170	-361.280334	126.726044	1723.809937	-543.207886	424.329102	1169.597412	-508.342621	-214.038895	1196.753906	-441.142059	370.963409	869.891418	-395.396484	-160.063644	891.936279	-448.701630	94.541077	1056.532349	529.629883	-0.057717	898.546753	522.628784	196.643524
-466.815674	225.976898	958.020386	-471.964752	-37.107449	959.353333	-535.395508	240.342712	572.628723	-493.018677	-90.682724	579.635071	-527.665039	273.724945	86.711006	-561.385376	-129.152542	104.922821	-505.286499	328.193878	1442.287231	-455.229279	-93.139175	1451.929932	-420.907532	115.593666	1461.874756	-361.282837	126.715927	1723.802246	-543.206177	424.298218	1169.606323	-508.367249	-214.031693	1196.702148	-441.182312	370.940674	869.865051	-395.454651	-160.071671	891.887817	-448.683655	94.525124	1056.519531	529.677002	0.000783	898.557190	522.661255	196.688980
-466.794678	225.959778	958.022034	-471.918762	-37.125366	959.356567	-535.394592	240.342072	572.629517	-492.989807	-90.675041	579.652832	-527.679260	273.742126	86.724930	-561.372803	-129.120667	104.918442	-505.260986	328.187561	1442.243042	-455.237091	-93.159004	1451.898560	-420.899597	115.598640	1461.864258	-361.271698	126.707977	1723.799438	-543.207275	424.290955	1169.596436	-508.404205	-214.029297	1196.674561	-441.201141	370.937988	869.847168	-395.465057	-160.049652	891.859680	-448.651703	94.510216	1056.522339	529.706848	0.055030	898.549927	522.674438	196.755600
-466.799408	225.966370	958.023132	-471.933807	-37.122505	959.348267	-535.379395	240.373245	572.616821	-493.016632	-90.713127	579.657532	-527.677979	273.742279	86.728340	-561.366943	-129.123703	104.929138	-505.369385	328.065033	1442.077637	-455.226593	-93.188126	1451.857788	-420.907715	115.589577	1461.856689	-361.262146	126.706017	1723.797241	-543.209290	424.308411	1169.558228	-508.442841	-214.021378	1196.644165	-441.213684	370.892792	869.849060	-395.493683	-160.041000	891.815247	-448.658417	94.510559	1056.518066	529.689758	0.106413	898.544983	522.686951	196.828491
-466.789001	225.968933	958.014465	-471.934265	-37.120449	959.344727	-535.366394	240.387558	572.619934	-493.001099	-90.704033	579.646362	-527.697449	273.748016	86.768135	-561.374878	-129.127060	104.915886	-505.259064	328.151093	1442.213013	-455.245270	-93.195663	1451.850098	-420.910950	115.564384	1461.842041	-361.256378	126.703949	1723.791016	-543.184204	424.279388	1169.566650	-508.467194	-214.003723	1196.599365	-441.261139	370.912659	869.777649	-395.553711	-160.039871	891.761047	-448.653656	94.513924	1056.511963	529.703552	0.130377	898.536926	522.683777	196.869690
-466.763733	225.987122	958.015869	-471.925751	-37.110363	959.331482	-535.368225	240.390823	572.626038	-493.024261	-90.712013	579.658569	-527.703857	273.749756	86.769188	-561.399780	-129.140823	104.913277	-505.359863	328.038940	1442.073608	-455.253082	-93.207550	1451.800293	-420.913269	115.544846	1461.817383	-361.238495	126.693710	1723.789795	-543.198730	424.302338	1169.537231	-508.513367	-213.982666	1196.546143	-441.259125	370.892242	869.795105	-395.581024	-160.041412	891.731140	-448.631439	94.521187	1056.504883	529.697571	0.154767	898.525269	522.692871	196.925964
-466.737946	225.948837	958.010193	-471.859314	-37.138485	959.355957	-535.306335	240.307877	572.598572	-493.060699	-90.692322	579.643921	-527.667053	273.736938	86.736557	-561.373291	-129.126450	104.912323	-505.238312	328.135437	1442.180786	-455.253113	-93.206596	1451.799805	-420.890350	115.561913	1461.801147	-361.224243	126.677780	1723.790039	-543.178406	424.242645	1169.548828	-508.529572	-213.937622	1196.547119	-441.298920	370.897522	869.724792	-395.630219	-160.080719	891.686035	-448.591492	94.502518	1056.515625	529.714600	0.214439	898.509705	522.715576	196.958954
-466.715668	225.956665	958.018188	-471.856171	-37.140636	959.379395	-535.318481	240.342712	572.629211	-493.038910	-90.655945	579.691223	-527.694885	273.747559	86.765144	-561.372375	-129.132019	104.914841	-505.231323	328.119354	1442.173950	-455.256378	-93.239548	1451.779907	-420.898407	115.554527	1461.808105	-361.210327	126.659805	1723.781006	-543.167419	424.234833	1169.545044	-508.564575	-213.947983	1196.526611	-441.304016	370.884064	869.723694	-395.623108	-160.062576	891.664551	-448.581329	94.509644	1056.531860	529.715149	0.211421	898.511230	522.739502	196.978027
-466.699738	225.945969	958.021423	-471.829285	-37.178837	959.375610	-535.311951	240.336288	572.629272	-493.070038	-90.674995	579.701721	-527.667542	273.732788	86.757294	-561.352905	-129.142532	104.902313	-505.226593	328.110107	1442.171631	-455.265442	-93.241005	1451.762573	-420.889038	115.502205	1461.778076	-361.189789	126.641762	1723.798340	-543.161560	424.212494	1169.537354	-508.592407	-213.935883	1196.512451	-441.306702	370.891785	869.698486	-395.654480	-160.048050	891.638672	-448.560547	94.483437	1056.531738	529.712158	0.236842	898.533813	522.745422	196.999252
-466.682373	225.971283	958.027100	-471.851074	-37.167248	959.370056	-535.320862	240.326508	572.611633	-493.112488	-90.711472	579.702148	-527.626953	273.736481	86.744461	-561.374817	-129.143890	104.930405	-505.196564	328.106873	1442.185181	-455.261871	-93.248596	1451.757080	-420.889282	115.496559	1461.767700	-361.176208	126.626366	1723.795654	-543.151123	424.190857	1169.538452	-508.603424	-213.939606	1196.496460	-441.303864	370.895447	869.695740	-395.691559	-160.076263	891.625366	-448.550995	94.494400	1056.529297	529.840271	0.155997	898.531189	523.010620	196.519501
-466.687317	225.989899	958.021667	-471.880676	-37.118824	959.359558	-535.321594	240.315125	572.603210	-493.090637	-90.687843	579.686035	-527.643799	273.724182	86.747459	-561.357605	-129.139191	104.917282	-505.179108	328.097168	1442.181641	-455.253967	-93.258636	1451.758545	-420.876495	115.497421	1461.767212	-361.152649	126.598579	1723.807617	-543.141113	424.127350	1169.529785	-508.620087	-213.930420	1196.495605	-441.285156	370.884613	869.701172	-395.679382	-160.054733	891.619812	-448.557220	94.523872	1056.518921	529.756897	0.335745	898.516602	522.797119	197.067261
-466.674194	225.966385	958.017273	-471.862061	-37.163177	959.371887	-535.298340	240.289627	572.594055	-493.109253	-90.726723	579.694153	-527.640381	273.723297	86.745796	-561.391052	-129.155518	104.936752	-505.157684	328.084351	1442.176758	-455.260895	-93.265045	1451.747803	-420.859283	115.486931	1461.758057	-361.142151	126.572174	1723.820435	-543.138306	424.116669	1169.545898	-508.633575	-213.916840	1196.482910	-441.290527	370.899750	869.680054	-395.681793	-160.049210	891.627563	-448.542084	94.496597	1056.523071	529.760681	0.338037	898.520264	522.801636	197.102341
-466.651733	225.976334	958.024963	-471.861603	-37.163799	959.392151	-535.287537	240.298431	572.620422	-493.095459	-90.707558	579.690796	-527.635498	273.722229	86.746910	-561.394043	-129.163895	104.931862	-505.157532	328.072205	1442.181763	-455.249725	-93.286621	1451.736206	-420.846008	115.461731	1461.741089	-361.126526	126.545929	1723.830444	-543.137390	424.115692	1169.544434	-508.643616	-213.926056	1196.461914	-441.278259	370.892212	869.690369	-395.709137	-160.043381	891.606384	-448.533295	94.504257	1056.537598	529.760498	0.375263	898.512573	522.821472	197.126389
-466.648865	225.980759	958.021667	-471.859528	-37.159264	959.378906	-535.312256	240.279617	572.598694	-493.128815	-90.759506	579.663086	-527.640686	273.720459	86.749977	-561.398865	-129.158661	104.940239	-505.118317	328.066406	1442.194336	-455.247711	-93.295532	1451.723389	-420.832367	115.475250	1461.732056	-361.113037	126.515411	1723.836548	-543.136780	424.093903	1169.557129	-508.648926	-213.938904	1196.450928	-441.269867	370.901001	869.703491	-395.727997	-160.063126	891.589722	-448.523285	94.504814	1056.527832	529.761963	0.397316	898.521729	522.813538	197.168854
-466.659149	225.940231	958.004395	-471.851379	-37.185207	959.372131	-535.328064	240.248932	572.599915	-493.155579	-90.821495	579.670349	-527.645752	273.721741	86.747139	-561.430603	-129.171356	104.949615	-505.113831	328.042938	1442.175049	-455.253204	-93.302589	1451.698242	-420.820282	115.463524	1461.724854	-361.099304	126.493019	1723.843750	-543.136169	424.085022	1169.554565	-508.675171	-213.918137	1196.428711	-441.276703	370.905792	869.692200	-395.732574	-160.084595	891.574768	-448.516815	94.476776	1056.514160	529.772278	0.429622	898.526733	522.828918	197.177277
-466.659454	225.955933	957.989746	-471.917114	-37.158062	959.349365	-535.351318	240.283081	572.602356	-493.113617	-90.783318	579.643738	-527.650757	273.722687	86.749588	-561.374939	-129.142822	104.931236	-505.087769	328.048004	1442.187134	-455.237274	-93.319839	1451.679932	-420.817657	115.436676	1461.689819	-361.078186	126.464645	1723.855469	-543.133301	424.078705	1169.557007	-508.661804	-213.941681	1196.424683	-441.265961	370.896332	869.690247	-395.717682	-160.075668	891.562378	-448.528320	94.489586	1056.490845	529.744263	0.439737	898.524170	522.825134	197.196167
-466.647522	225.945999	957.985840	-471.865051	-37.175121	959.340881	-535.372986	240.321365	572.617554	-493.074280	-90.728455	579.649170	-527.648621	273.722015	86.752510	-561.384827	-129.152496	104.924530	-505.165527	327.925110	1442.036865	-455.224396	-93.317421	1451.675903	-420.796021	115.429688	1461.675293	-361.067261	126.428085	1723.849609	-543.129700	424.118683	1169.546143	-508.648071	-213.940216	1196.418945	-441.248840	370.902374	869.694397	-395.738037	-160.067535	891.544006	-448.500366	94.477638	1056.485596	529.785034	0.502588	898.510315	522.847229	197.228134
-466.610443	225.956711	957.982544	-471.836670	-37.218208	959.340759	-535.373047	240.311340	572.637146	-493.071838	-90.724548	579.657654	-527.640198	273.718292	86.720222	-561.365295	-129.125946	104.910912	-505.033264	328.039917	1442.171875	-455.196442	-93.329773	1451.663086	-420.784241	115.405495	1461.667603	-361.036530	126.410339	1723.855347	-543.088013	424.091400	1169.552368	-508.658905	-213.944733	1196.382324	-441.231537	370.928925	869.699036	-395.732788	-160.064407	891.519043	-448.470581	94.461967	1056.484497	529.788879	0.483832	898.524353	522.869324	197.245850
-466.608948	225.957352	957.982544	-471.835449	-37.219360	959.341003	-535.406311	240.276184	572.653503	-493.106750	-90.722824	579.702820	-527.630493	273.721161	86.742455	-561.352539	-129.139297	104.905891	-505.138489	327.895050	1442.029907	-455.183350	-93.341164	1451.645264	-420.776703	115.402084	1461.661621	-361.019562	126.380142	1723.847290	-543.081055	424.127350	1169.532104	-508.653076	-213.948257	1196.377197	-441.215485	370.926208	869.701050	-395.727386	-160.063995	891.504333	-448.469788	94.461800	1056.484741	529.791077	0.529268	898.532776	522.856140	197.275528
-466.625305	225.919922	957.958374	-471.846741	-37.229332	959.342896	-535.411499	240.287415	572.642517	-493.115356	-90.685730	579.683105	-527.645691	273.742310	86.765221	-561.351501	-129.139847	104.901886	-505.110962	327.896027	1442.023560	-455.181763	-93.348618	1451.608154	-420.768555	115.381645	1461.631836	-360.998291	126.352158	1723.843750	-543.065063	424.127777	1169.538940	-508.640442	-213.962769	1196.340088	-441.199799	370.936829	869.699524	-395.727386	-160.074402	891.499878	-448.473999	94.447998	1056.471558	529.794678	0.527209	898.533508	522.859924	197.283554
-466.629517	225.934357	957.953491	-471.874695	-37.222397	959.318298	-535.431335	240.274338	572.644714	-493.155151	-90.724907	579.675659	-527.649780	273.743805	86.764130	-561.360779	-129.147018	104.920792	-505.090118	327.884369	1442.026123	-455.182190	-93.373802	1451.586792	-420.763885	115.384506	1461.624512	-360.977295	126.320488	1723.846191	-543.035583	424.127838	1169.550293	-508.638672	-213.973770	1196.323364	-441.180389	370.923431	869.686646	-395.739136	-160.060806	891.457092	-448.478760	94.449234	1056.454468	529.804504	0.580670	898.516785	522.886536	197.301590
-466.618134	225.933044	957.944641	-471.848938	-37.269398	959.326111	-535.474243	240.300903	572.633972	-493.163147	-90.735535	579.686218	-527.675842	273.723053	86.700882	-561.406433	-129.171494	104.922630	-504.945923	327.999023	1442.159058	-455.163849	-93.379486	1451.567993	-420.775482	115.351608	1461.611450	-360.944702	126.288666	1723.840942	-542.993347	424.088867	1169.546021	-508.634186	-213.967728	1196.297119	-441.162750	370.960602	869.680176	-395.761414	-160.091263	891.405762	-448.458221	94.432358	1056.453491	529.808533	0.580122	898.518433	522.892151	197.330505
-466.629547	225.948349	957.956848	-471.875580	-37.196079	959.283875	-535.490173	240.319778	572.637451	-493.150543	-90.747772	579.671387	-527.692749	273.738617	86.738434	-561.449585	-129.167603	104.915199	-504.939514	327.988403	1442.135986	-455.159729	-93.388351	1451.536987	-420.737366	115.313881	1461.613281	-360.910736	126.262283	1723.851318	-542.961853	424.110107	1169.531738	-508.640900	-213.955383	1196.262451	-441.160767	370.959381	869.660950	-395.735199	-160.077698	891.387695	-448.465393	94.455002	1056.435913	529.813538	0.578164	898.523132	522.890076	197.337082
-466.622711	225.918793	957.966980	-471.821777	-37.260799	959.311157	-535.481445	240.283798	572.653503	-493.093353	-90.738045	579.714905	-527.656738	273.723572	86.772118	-561.394714	-129.165894	104.914261	-505.002808	327.872620	1441.984009	-455.147980	-93.406021	1451.522705	-420.723297	115.315659	1461.602173	-360.883179	126.244781	1723.856689	-542.938721	424.117554	1169.546631	-508.630829	-213.916336	1196.263306	-441.134888	370.959045	869.655273	-395.729584	-160.086441	891.386475	-448.443756	94.418121	1056.456543	529.800537	0.572615	898.516602	522.874878	197.347565
-466.624512	225.932007	957.960449	-471.840881	-37.221863	959.306824	-535.507507	240.285965	572.656799	-493.089203	-90.755821	579.660828	-527.671631	273.726685	86.772041	-561.388062	-129.163773	104.915024	-504.996033	327.846954	1442.010620	-455.124969	-93.422981	1451.510498	-420.680359	115.330597	1461.603027	-360.842102	126.226112	1723.857666	-542.924744	424.106628	1169.520508	-508.624939	-213.929276	1196.237915	-441.119080	370.967957	869.656860	-395.755432	-160.088562	891.342834	-448.445648	94.443489	1056.449219	529.802612	0.571931	898.518555	522.868042	197.340790
-466.628174	225.934494	957.962524	-471.847900	-37.217201	959.305908	-535.503540	240.283020	572.643127	-493.044159	-90.708801	579.658386	-527.676575	273.736115	86.736557	-561.362732	-129.153076	104.908569	-504.965302	327.872559	1441.993286	-455.097015	-93.419754	1451.493774	-420.677338	115.284706	1461.587402	-360.815338	126.195229	1723.859375	-542.887390	424.089691	1169.541992	-508.618469	-213.927139	1196.220337	-441.105560	370.999908	869.674622	-395.744629	-160.086517	891.324341	-448.447540	94.445618	1056.449097	529.827209	0.590640	898.518921	522.873291	197.345032
-466.624878	225.933640	957.959900	-471.851440	-37.217747	959.309326	-535.503418	240.294571	572.647888	-493.046204	-90.708641	579.648743	-527.659912	273.718140	86.722801	-561.364685	-129.148666	104.922394	-504.925018	327.862030	1441.998169	-455.078979	-93.437935	1451.490601	-420.645111	115.267845	1461.575195	-360.773407	126.169121	1723.852051	-542.863220	424.068115	1169.554199	-508.629639	-213.874283	1196.215210	-441.100037	370.987091	869.671936	-395.748810	-160.068756	891.291504	-448.442444	94.446503	1056.448364	529.828491	0.591701	898.519653	522.862610	197.362106
-466.623169	225.900711	957.945068	-471.852478	-37.222057	959.308533	-535.476501	240.264236	572.623779	-493.034912	-90.692413	579.645569	-527.614136	273.717865	86.752502	-561.354431	-129.149826	104.906265	-504.780670	327.961700	1442.160522	-455.060730	-93.458412	1451.485596	-420.629547	115.276741	1461.561157	-360.737183	126.139580	1723.854492	-542.829163	424.023956	1169.582153	-508.630920	-213.860001	1196.197876	-441.105194	370.988129	869.651672	-395.748444	-160.047394	891.283447	-448.440125	94.432861	1056.440063	529.836487	0.595367	898.517273	522.849976	197.362488
-466.616241	225.892914	957.951538	-471.854553	-37.218266	959.312256	-535.467529	240.229736	572.624329	-493.062622	-90.736572	579.644653	-527.636963	273.737885	86.764679	-561.382751	-129.159195	104.925537	-504.755707	327.938416	1442.164673	-455.041534	-93.469536	1451.466431	-420.608093	115.252190	1461.533325	-360.690247	126.120827	1723.841064	-542.819519	423.977844	1169.583740	-508.629944	-213.868729	1196.179810	-441.082916	370.990265	869.650635	-395.763184	-160.042908	891.265198	-448.433807	94.429024	1056.444336	529.851746	0.627328	898.513794	522.843567	197.380783
-466.610840	225.897171	957.947144	-471.842072	-37.214584	959.294861	-535.452820	240.224747	572.621460	-493.057007	-90.728638	579.644409	-527.616028	273.730438	86.757584	-561.376831	-129.162018	104.910744	-504.733429	327.927887	1442.157593	-455.038849	-93.491188	1451.449463	-420.580231	115.237190	1461.535889	-360.661652	126.097557	1723.839111	-542.797241	423.953644	1169.584595	-508.630951	-213.844925	1196.150635	-441.068512	370.942291	869.658020	-395.752441	-160.020493	891.229980	-448.416290	94.428543	1056.431641	529.854370	0.625748	898.514160	522.834412	197.358261
-466.575439	225.888046	957.953979	-471.780365	-37.279686	959.327820	-535.452332	240.198944	572.608521	-493.109070	-90.791870	579.665405	-527.609253	273.717651	86.747864	-561.426270	-129.178635	104.923866	-504.703583	327.925140	1442.168701	-455.016907	-93.505295	1451.440918	-420.566803	115.253685	1461.515137	-360.610901	126.070595	1723.829712	-542.792114	423.923004	1169.581665	-508.634918	-213.835480	1196.151733	-441.062836	370.931122	869.649475	-395.778503	-160.009720	891.215576	-448.374603	94.403358	1056.453003	529.857483	0.641939	898.496643	522.802002	197.379318
-466.543915	225.871613	957.940979	-471.769897	-37.282001	959.330505	-535.463318	240.199203	572.614197	-493.048248	-90.765717	579.690674	-527.629456	273.725006	86.742302	-561.408752	-129.177673	104.925606	-504.696503	327.893280	1442.157104	-455.004486	-93.536560	1451.419556	-420.522919	115.232040	1461.502441	-360.577057	126.045906	1723.828857	-542.779297	423.920044	1169.578003	-508.630157	-213.839264	1196.121460	-441.050232	370.902039	869.650085	-395.772949	-159.983597	891.187988	-448.354279	94.398170	1056.447998	529.842468	0.619033	898.504761	522.800110	197.350159
-466.564758	225.888626	957.939514	-471.798889	-37.261135	959.316589	-535.487671	240.239777	572.628784	-493.058075	-90.787773	579.683228	-527.632080	273.722443	86.750702	-561.406372	-129.182755	104.936310	-504.673248	327.880524	1442.146240	-454.964233	-93.548820	1451.393433	-420.508545	115.224922	1461.486816	-360.539063	126.021904	1723.818604	-542.756714	423.894409	1169.583740	-508.642273	-213.836929	1196.101929	-441.026367	370.877533	869.654480	-395.795074	-159.968414	891.158630	-448.362244	94.411476	1056.436768	529.853333	0.628589	898.512451	522.778625	197.379868
-466.585999	225.871933	957.915161	-471.809357	-37.267075	959.303772	-535.501282	240.227249	572.623657	-493.040253	-90.791046	579.635376	-527.632507	273.722565	86.749451	-561.386230	-129.177521	104.927444	-504.646057	327.883270	1442.158691	-454.954376	-93.548965	1451.373779	-420.474091	115.216133	1461.493042	-360.526489	125.941780	1723.776978	-542.746948	423.888794	1169.589355	-508.626862	-213.838074	1196.056885	-441.013916	370.868164	869.652588	-395.801483	-159.928635	891.128174	-448.361816	94.404961	1056.414673	529.850891	0.634999	898.513733	522.760864	197.380646
-466.528595	225.883484	957.942444	-471.730865	-37.280197	959.332092	-535.492432	240.234467	572.646851	-493.007843	-90.822121	579.653625	-527.604919	273.708099	86.717041	-561.401733	-129.187881	104.927261	-504.617157	327.891327	1442.166382	-454.911011	-93.561050	1451.357178	-420.447876	115.200348	1461.490479	-360.449158	125.962921	1723.803955	-542.723267	423.871246	1169.592896	-508.622589	-213.840256	1196.038696	-441.006897	370.848206	869.651245	-395.793762	-159.895645	891.107788	-448.305847	94.406471	1056.445068	529.857361	0.651551	898.505127	522.749634	197.377380
-466.526550	225.903595	957.936401	-471.744354	-37.271828	959.291809	-535.495972	240.244492	572.666199	-492.982422	-90.807358	579.641052	-527.634827	273.728516	86.731400	-561.404663	-129.172867	104.924973	-504.581696	327.875305	1442.197754	-454.876984	-93.581131	1451.320557	-420.420258	115.191193	1461.481567	-360.411285	125.949463	1723.809814	-542.721497	423.853363	1169.604492	-508.606323	-213.851318	1196.016113	-441.027313	370.794281	869.662170	-395.783295	-159.843338	891.097168	-448.302032	94.406548	1056.419800	529.815979	0.666201	898.525024	522.719055	197.361053
-466.511047	225.874573	957.932251	-471.711060	-37.292995	959.308838	-535.495361	240.210709	572.645447	-492.932220	-90.809502	579.661377	-527.615784	273.719177	86.748306	-561.381836	-129.170029	104.915649	-504.564667	327.847229	1442.206177	-454.843414	-93.596680	1451.301025	-420.388458	115.174072	1461.461914	-360.377014	125.904602	1723.802124	-542.714844	423.853180	1169.624512	-508.599518	-213.840805	1195.984619	-441.015686	370.768494	869.673950	-395.800690	-159.835052	891.067017	-448.278778	94.390747	1056.426514	529.830017	0.673669	898.519348	522.732849	197.372421
-466.503052	225.875031	957.913391	-471.720642	-37.275879	959.290466	-535.500671	240.216095	572.647583	-492.921539	-90.802376	579.657654	-527.607483	273.717163	86.748825	-561.387634	-129.165710	104.929146	-504.531891	327.844604	1442.230103	-454.816498	-93.614929	1451.289551	-420.358246	115.159134	1461.455933	-360.335510	125.874252	1723.792114	-542.688782	423.846649	1169.643921	-508.585938	-213.845673	1195.965454	-441.008942	370.757446	869.719604	-395.831146	-159.830841	891.024231	-448.263672	94.398010	1056.404541	529.782654	0.677786	898.514954	522.701965	197.380432
-466.491791	225.861908	957.906128	-471.720276	-37.272308	959.285522	-535.510803	240.191254	572.646606	-492.971649	-90.877449	579.636841	-527.610107	273.717896	86.746353	-561.398987	-129.166443	104.933472	-504.504059	327.841461	1442.247437	-454.798553	-93.620735	1451.240723	-420.334076	115.172119	1461.444214	-360.292511	125.845825	1723.788574	-542.677368	423.830444	1169.671021	-508.573792	-213.862213	1195.933472	-441.013794	370.722717	869.717834	-395.838074	-159.801804	890.987732	-448.259064	94.393265	1056.398682	529.773071	0.686091	898.523315	522.670654	197.361252
-466.483673	225.848801	957.905640	-471.675262	-37.294697	959.289856	-535.491821	240.156143	572.632019	-492.963715	-90.866066	579.626465	-527.587158	273.713043	86.743668	-561.405457	-129.162827	104.930702	-504.483856	327.820099	1442.248901	-454.781311	-93.645615	1451.239502	-420.326691	115.137474	1461.413940	-360.259064	125.808853	1723.784668	-542.678101	423.838898	1169.682007	-508.562042	-213.863144	1195.909912	-441.010956	370.698364	869.721130	-395.848297	-159.804962	890.962952	-448.234222	94.380280	1056.401001	529.755310	0.668095	898.516357	522.659119	197.388977
-466.457855	225.868942	957.916931	-471.684540	-37.263271	959.274414	-535.506409	240.160019	572.648621	-492.916229	-90.815735	579.617554	-527.602600	273.716431	86.743805	-561.398560	-129.162994	104.933075	-504.441376	327.793243	1442.257813	-454.732880	-93.654213	1451.220215	-420.294434	115.107483	1461.420532	-360.215179	125.783913	1723.780396	-542.668579	423.826904	1169.688232	-508.525360	-213.846970	1195.896362	-441.027130	370.686768	869.746826	-395.872986	-159.842606	890.921082	-448.219269	94.393204	1056.397461	529.712463	0.690679	898.508728	522.619324	197.381943
-466.440521	225.787064	957.894714	-471.600861	-37.339642	959.296082	-535.478821	240.126297	572.635681	-492.858215	-90.814850	579.655457	-527.589478	273.713745	86.741394	-561.366943	-129.152603	104.922470	-504.415588	327.771271	1442.280518	-454.685181	-93.684410	1451.205078	-420.292114	115.099190	1461.425903	-360.187256	125.741806	1723.777832	-542.660889	423.813354	1169.690430	-508.511963	-213.863876	1195.869019	-441.026031	370.661987	869.741455	-395.867828	-159.821335	890.882507	-448.167938	94.335617	1056.396973	529.692932	0.693517	898.502625	522.592407	197.378403
-466.412018	225.857803	957.930847	-471.606689	-37.321651	959.280212	-535.469543	240.183228	572.652832	-492.907501	-90.896881	579.650208	-527.621094	273.721069	86.769363	-561.423279	-129.166565	104.959320	-504.412170	327.770691	1442.287842	-454.681732	-93.695877	1451.185181	-420.255981	115.069733	1461.407104	-360.140411	125.720215	1723.776367	-542.654480	423.818939	1169.722412	-508.476440	-213.850037	1195.847900	-441.020691	370.628479	869.770081	-395.853088	-159.834396	890.855835	-448.154999	94.357895	1056.406860	529.664246	0.679605	898.498352	522.567139	197.379303
-466.408569	225.851074	957.936523	-471.564178	-37.337799	959.279968	-535.463135	240.185089	572.674133	-492.853790	-90.837730	579.645569	-527.630249	273.694916	86.756104	-561.377625	-129.142700	104.943810	-504.377838	327.757568	1442.300049	-454.613708	-93.706200	1451.166504	-420.234924	115.056000	1461.411987	-360.100037	125.693680	1723.768188	-542.652100	423.805664	1169.724121	-508.431793	-213.872910	1195.800171	-441.032104	370.594543	869.786316	-395.798370	-159.804276	890.855591	-448.126099	94.347206	1056.408203	529.622498	0.720095	898.491333	522.509338	197.382645
-466.394409	225.850052	957.922485	-471.534271	-37.344780	959.277222	-535.459106	240.180313	572.675415	-492.858154	-90.849594	579.647522	-527.616455	273.697876	86.779053	-561.406555	-129.173752	104.938164	-504.373291	327.736755	1442.309204	-454.584137	-93.737122	1451.133179	-420.228302	115.057312	1461.410889	-360.067719	125.666412	1723.771973	-542.624023	423.788574	1169.729370	-508.410706	-213.883606	1195.776733	-441.027527	370.582733	869.786621	-395.789917	-159.809418	890.811462	-448.106232	94.348724	1056.400269	529.607727	0.709652	898.492859	522.494385	197.375275
-466.391022	225.852921	957.899597	-471.529449	-37.343956	959.242249	-535.459534	240.180832	572.676575	-492.830109	-90.876167	579.614563	-527.602478	273.679260	86.747513	-561.393188	-129.156998	104.928223	-504.339294	327.729095	1442.313965	-454.537170	-93.757713	1451.113403	-420.194702	115.010391	1461.401733	-360.034149	125.631081	1723.756592	-542.623657	423.757782	1169.736450	-508.377838	-213.881287	1195.741699	-441.039459	370.576355	869.777100	-395.764099	-159.815765	890.772522	-448.088409	94.345901	1056.368408	529.564270	0.707114	898.487061	522.443909	197.384705
-466.386139	225.851044	957.895935	-471.505798	-37.341484	959.226257	-535.437988	240.156235	572.661560	-492.849854	-90.906593	579.598022	-527.598328	273.677734	86.744736	-561.418396	-129.174927	104.926468	-504.344391	327.702759	1442.310303	-454.518402	-93.785141	1451.104736	-420.169250	115.025169	1461.384888	-359.993347	125.589798	1723.758057	-542.638184	423.734528	1169.736206	-508.333130	-213.871796	1195.714233	-441.039307	370.565460	869.767517	-395.727142	-159.814590	890.750793	-448.065704	94.342918	1056.356812	529.525269	0.677503	898.481140	522.402832	197.368774
-466.357452	225.867615	957.906555	-471.484192	-37.337906	959.243469	-535.414917	240.126389	572.631287	-492.775543	-90.876076	579.632385	-527.574036	273.669678	86.735786	-561.402100	-129.166260	104.936157	-504.443909	327.567505	1442.148804	-454.467773	-93.795555	1451.062256	-420.152344	115.003700	1461.389404	-359.964905	125.557289	1723.753784	-542.638916	423.727051	1169.717407	-508.294891	-213.880661	1195.692017	-441.055878	370.560883	869.759827	-395.711731	-159.811874	890.705688	-448.040131	94.354858	1056.370605	529.511658	0.694891	898.488403	522.372437	197.365082
-466.330475	225.881638	957.911438	-471.446259	-37.330753	959.229919	-535.428467	240.142670	572.639160	-492.751617	-90.896355	579.634033	-527.605408	273.692993	86.734970	-561.358826	-129.172867	104.961006	-504.314148	327.678101	1442.298462	-454.430054	-93.802513	1451.052002	-420.120789	115.007614	1461.359497	-359.930573	125.520203	1723.762207	-542.627014	423.655640	1169.731445	-508.255646	-213.885239	1195.684448	-441.053406	370.540436	869.756714	-395.636139	-159.794861	890.709961	-447.996246	94.359245	1056.363892	529.461121	0.719560	898.505554	522.317322	197.342010
-466.279999	225.879791	957.901123	-471.376953	-37.397446	959.255310	-535.392517	240.106979	572.642883	-492.720764	-90.863472	579.624390	-527.591858	273.690674	86.732887	-561.334473	-129.167191	104.955009	-504.298035	327.670410	1442.313721	-454.398376	-93.830299	1451.048828	-420.108826	115.005081	1461.369385	-359.908142	125.489059	1723.766602	-542.628113	423.612488	1169.737427	-508.228424	-213.899170	1195.655518	-441.046234	370.532959	869.756531	-395.641449	-159.820267	890.670227	-447.949707	94.339989	1056.374268	529.386902	0.678132	898.507507	522.244995	197.336548
-466.265930	225.860275	957.905396	-471.370209	-37.393898	959.249451	-535.377991	240.110672	572.663940	-492.706207	-90.903442	579.639465	-527.571167	273.666504	86.730537	-561.341858	-129.166931	104.960777	-504.279968	327.636261	1442.305420	-454.370117	-93.833099	1451.032715	-420.081299	114.992783	1461.368286	-359.879578	125.463379	1723.765869	-542.637573	423.576172	1169.739990	-508.172150	-213.911942	1195.664063	-441.050507	370.505371	869.751465	-395.575989	-159.816818	890.670471	-447.929474	94.327454	1056.371338	529.339355	0.672333	898.484192	522.208618	197.332306
-466.222565	225.856400	957.898438	-471.334320	-37.386021	959.240845	-535.380737	240.094589	572.645691	-492.673950	-90.864822	579.637817	-527.568481	273.681793	86.724739	-561.324402	-129.156464	104.958984	-504.278992	327.643524	1442.302979	-454.344147	-93.826385	1451.030518	-420.053619	114.980515	1461.364380	-359.853851	125.429230	1723.775635	-542.647156	423.545990	1169.721558	-508.150818	-213.908081	1195.635376	-441.040588	370.481018	869.735168	-395.544739	-159.810318	890.646057	-447.887665	94.328217	1056.363159	529.322937	0.699109	898.500000	522.157349	197.357910
-466.231812	225.809845	957.893799	-471.339081	-37.390369	959.244629	-535.383301	240.095444	572.638916	-492.709930	-90.899895	579.645935	-527.571228	273.668579	86.746849	-561.344482	-129.170288	104.959503	-504.263397	327.624390	1442.290527	-454.320190	-93.852737	1451.004761	-420.039124	114.952209	1461.353760	-359.826782	125.400482	1723.774902	-542.656555	423.496185	1169.730591	-508.085785	-213.908279	1195.615234	-441.053925	370.487122	869.728149	-395.467957	-159.810257	890.639404	-447.889099	94.306168	1056.361450	529.260986	0.670923	898.515198	522.106140	197.324966
-466.149780	225.810501	957.899292	-471.241394	-37.402679	959.264526	-535.361389	240.071762	572.645325	-492.693756	-90.876335	579.630432	-527.584900	273.660492	86.746109	-561.357483	-129.175858	104.960503	-504.266235	327.609497	1442.275879	-454.270599	-93.862312	1451.016846	-420.024109	114.954369	1461.341919	-359.813171	125.369537	1723.779663	-542.661621	423.479248	1169.720947	-508.058899	-213.929688	1195.580322	-441.038116	370.469727	869.730591	-395.460693	-159.839401	890.624146	-447.816223	94.307266	1056.377808	529.206909	0.657091	898.498413	522.055786	197.281021
-466.137268	225.809097	957.895386	-471.199371	-37.405075	959.249329	-535.365356	240.076691	572.647827	-492.595673	-90.820740	579.644775	-527.586609	273.657349	86.751747	-561.301819	-129.139191	104.947388	-504.232544	327.602753	1442.296387	-454.268341	-93.876053	1450.981445	-419.995148	114.943481	1461.351196	-359.799469	125.357849	1723.784180	-542.666626	423.470703	1169.693970	-508.014313	-213.927017	1195.580566	-441.055176	370.475861	869.718994	-395.391205	-159.808548	890.611511	-447.781372	94.303352	1056.366699	529.195984	0.670938	898.470093	522.029968	197.295837
-466.114166	225.810181	957.900757	-471.201996	-37.396263	959.252808	-535.349426	240.051773	572.652710	-492.630981	-90.888512	579.594238	-527.573120	273.657898	86.744537	-561.323120	-129.146774	104.954994	-504.217773	327.597046	1442.292603	-454.224152	-93.879982	1451.008667	-419.981537	114.925621	1461.353516	-359.784058	125.328850	1723.800049	-542.677185	423.415558	1169.708130	-507.964050	-213.913742	1195.555420	-441.055267	370.447052	869.705994	-395.356110	-159.812088	890.602539	-447.764740	94.305420	1056.369751	529.156860	0.664747	898.490906	522.004639	197.267487
-466.098297	225.810455	957.901428	-471.181702	-37.386227	959.225586	-535.358948	240.073059	572.658997	-492.605713	-90.865166	579.611023	-527.584106	273.658295	86.728119	-561.315247	-129.116791	104.950386	-504.195770	327.571960	1442.286987	-454.188782	-93.895111	1451.025757	-419.976105	114.927208	1461.349976	-359.782166	125.314041	1723.817261	-542.683533	423.414398	1169.705811	-507.931396	-213.916489	1195.574341	-441.066162	370.431183	869.706299	-395.301666	-159.771179	890.620667	-447.734375	94.300308	1056.353882	529.113037	0.681443	898.486816	521.926514	197.279785
-466.062836	225.794525	957.909302	-471.109161	-37.411648	959.267517	-535.336792	240.036346	572.647339	-492.629425	-90.903961	579.632263	-527.566833	273.654541	86.725014	-561.328552	-129.113281	104.983536	-504.198883	327.569855	1442.271118	-454.175171	-93.910858	1451.033813	-419.952576	114.910706	1461.348877	-359.772583	125.297974	1723.845947	-542.688232	423.386627	1169.716675	-507.893555	-213.927338	1195.588867	-441.087402	370.430817	869.698059	-395.273956	-159.771301	890.614563	-447.687286	94.295387	1056.380249	529.043152	0.628441	898.478943	521.898926	197.245468
-466.069031	225.799667	957.922913	-471.114227	-37.386387	959.241089	-535.326660	240.031021	572.659668	-492.571350	-90.870293	579.633789	-527.539978	273.659790	86.724594	-561.298035	-129.108749	104.952950	-504.153351	327.533936	1442.259155	-454.144684	-93.909561	1451.013550	-419.920105	114.878433	1461.322632	-359.778778	125.291100	1723.854736	-542.679138	423.370972	1169.714722	-507.855011	-213.909225	1195.566162	-441.093109	370.425873	869.701843	-395.240509	-159.787735	890.624329	-447.683105	94.295609	1056.371704	529.012085	0.614956	898.487610	521.861572	197.236359
-466.053070	225.785080	957.912109	-471.091278	-37.404896	959.247375	-535.319885	240.012985	572.674194	-492.555969	-90.871536	579.619751	-527.560486	273.643250	86.739655	-561.323730	-129.125031	104.997498	-504.150330	327.538635	1442.258911	-454.116638	-93.931587	1451.019775	-419.892731	114.864403	1461.340332	-359.774353	125.285370	1723.876221	-542.681946	423.377045	1169.718262	-507.807526	-213.908752	1195.577759	-441.113556	370.411102	869.688904	-395.197113	-159.782867	890.636475	-447.655609	94.285789	1056.367676	528.961853	0.642536	898.475403	521.792908	197.269379
-466.046143	225.774933	957.911194	-471.044617	-37.471142	959.241089	-535.338562	240.044922	572.680237	-492.507263	-90.834473	579.624512	-527.580261	273.659973	86.759956	-561.321350	-129.138016	104.973824	-504.127472	327.513367	1442.269043	-454.098694	-93.955200	1451.027100	-419.884033	114.865097	1461.337402	-359.767731	125.266640	1723.891235	-542.663940	423.379608	1169.700073	-507.783051	-213.938568	1195.593506	-441.115814	370.390320	869.694092	-395.169434	-159.759277	890.642334	-447.628326	94.248749	1056.364014	528.903442	0.645545	898.481262	521.762695	197.233017
-466.013306	225.793915	957.906799	-471.025635	-37.446877	959.222168	-535.322144	240.043747	572.662354	-492.465363	-90.862297	579.615479	-527.562866	273.653534	86.765793	-561.298096	-129.137177	104.955124	-504.091797	327.494659	1442.274902	-454.067413	-93.960312	1451.032349	-419.846344	114.835022	1461.328735	-359.774780	125.263504	1723.915283	-542.665588	423.366211	1169.720459	-507.730835	-213.941925	1195.583008	-441.144531	370.383423	869.682983	-395.061096	-159.711838	890.676025	-447.602692	94.263870	1056.352417	528.865601	0.624965	898.463867	521.735718	197.229202
-465.983765	225.755936	957.922913	-470.949280	-37.465324	959.249573	-535.310913	240.051331	572.683411	-492.478882	-90.898621	579.626160	-527.563049	273.653259	86.766640	-561.308167	-129.141037	104.959366	-504.065460	327.493439	1442.277588	-454.027405	-93.971008	1451.048950	-419.824738	114.802711	1461.334473	-359.761719	125.259102	1723.930908	-542.648743	423.383423	1169.734131	-507.706024	-213.956329	1195.565796	-441.153259	370.356384	869.694824	-395.047119	-159.744431	890.653015	-447.553833	94.243660	1056.375000	528.817810	0.645950	898.455688	521.688782	197.225998
-465.965546	225.737152	957.912598	-470.926514	-37.469162	959.243286	-535.290039	240.003494	572.685486	-492.425507	-90.884079	579.619141	-527.545166	273.649628	86.762955	-561.291138	-129.127853	104.953583	-504.023651	327.475677	1442.280151	-454.003632	-93.991226	1451.022095	-419.784393	114.789597	1461.336914	-359.745667	125.255554	1723.948120	-542.645691	423.378113	1169.739624	-507.669098	-213.965012	1195.588501	-441.179321	370.351166	869.689880	-394.990967	-159.705307	890.673767	-447.539215	94.234329	1056.368042	528.747803	0.632915	898.447449	521.656799	197.223251
-465.944366	225.750748	957.918396	-470.895966	-37.460201	959.226135	-535.262817	240.040619	572.698364	-492.409882	-90.898529	579.587097	-527.521851	273.665527	86.788879	-561.282288	-129.130356	104.963287	-504.005707	327.449921	1442.284058	-453.977325	-93.999069	1451.008301	-419.756104	114.780373	1461.328857	-359.743042	125.256927	1723.963623	-542.632813	423.351501	1169.736450	-507.625092	-213.989120	1195.570923	-441.190216	370.357880	869.686218	-394.944885	-159.704224	890.675720	-447.510162	94.237747	1056.361694	528.713257	0.646167	898.477417	521.609192	197.216431
-465.944275	225.751801	957.919312	-470.896149	-37.459866	959.226379	-535.233582	240.008499	572.681885	-492.344086	-90.874008	579.588684	-527.516357	273.665009	86.787109	-561.283752	-129.117355	104.979019	-503.992981	327.439301	1442.274292	-453.938232	-94.001503	1451.022949	-419.723328	114.771217	1461.311157	-359.722504	125.245766	1723.974731	-542.622559	423.336792	1169.735840	-507.574768	-213.983322	1195.554077	-441.216095	370.327454	869.675354	-394.893158	-159.713974	890.663452	-447.509583	94.238174	1056.362061	528.650513	0.651379	898.482056	521.561096	197.224335
-465.891968	225.758408	957.899048	-470.850006	-37.452431	959.200989	-535.211609	239.994751	572.671631	-492.243866	-90.838669	579.574036	-527.502380	273.658569	86.778969	-561.217529	-129.101990	104.938675	-503.945740	327.423645	1442.262939	-453.890411	-94.008926	1451.003662	-419.691193	114.750214	1461.293823	-359.710815	125.241020	1723.980469	-542.604553	423.324554	1169.727905	-507.549255	-214.006485	1195.536987	-441.217102	370.314575	869.668213	-394.850861	-159.719254	890.656616	-447.456909	94.242744	1056.338501	528.565613	0.650870	898.477173	521.492249	197.235291
-465.908508	225.784637	957.891235	-470.876831	-37.448009	959.158203	-535.246704	240.036469	572.680542	-492.245422	-90.887039	579.564514	-527.564270	273.674866	86.788727	-561.254272	-129.125717	104.986458	-503.945801	327.409973	1442.268555	-453.868195	-94.021873	1450.979736	-419.637390	114.756973	1461.281128	-359.681061	125.238907	1723.989624	-542.583008	423.286682	1169.713989	-507.505035	-214.019958	1195.557861	-441.220306	370.315308	869.661621	-394.822968	-159.735855	890.640503	-447.465454	94.243996	1056.310425	528.494934	0.618933	898.481873	521.457703	197.193573
-465.856537	225.770355	957.905396	-470.821625	-37.454647	959.173767	-535.190186	239.961075	572.660217	-492.198822	-90.915939	579.529785	-527.509216	273.663361	86.771194	-561.286682	-129.110580	104.985756	-503.912811	327.396301	1442.248535	-453.833740	-94.043037	1450.973389	-419.612488	114.765121	1461.281006	-359.656250	125.229744	1723.983643	-542.567505	423.289246	1169.726074	-507.458679	-214.017212	1195.542358	-441.225372	370.307800	869.649780	-394.769623	-159.729492	890.632568	-447.424866	94.234550	1056.328125	528.458679	0.602268	898.494934	521.414612	197.167465
-465.825653	225.744461	957.881470	-470.768799	-37.469360	959.191467	-535.183594	239.966385	572.651978	-492.121582	-90.908279	579.541809	-527.504761	273.662140	86.771355	-561.233521	-129.094910	104.987221	-503.900055	327.392212	1442.241455	-453.792572	-94.044136	1450.958496	-419.577209	114.735497	1461.281982	-359.635101	125.224380	1723.981201	-542.565369	423.252258	1169.698608	-507.405853	-214.012344	1195.501831	-441.224670	370.293610	869.639221	-394.714996	-159.732468	890.628418	-447.388092	94.231552	1056.326050	528.395752	0.590426	898.482422	521.356079	197.181412
-465.836212	225.708115	957.859619	-470.744080	-37.479641	959.176697	-535.161316	239.977524	572.645508	-492.146942	-90.934181	579.528442	-527.504456	273.642792	86.782188	-561.279480	-129.113480	104.996475	-503.876312	327.374786	1442.251953	-453.754852	-94.053421	1450.942749	-419.549164	114.730705	1461.253540	-359.590698	125.209595	1723.973755	-542.548157	423.248962	1169.684937	-507.364349	-214.024445	1195.511841	-441.210938	370.243835	869.621338	-394.682770	-159.735199	890.610474	-447.372589	94.213539	1056.305908	528.333984	0.584319	898.482117	521.301331	197.168076
-465.795563	225.695511	957.871094	-470.690613	-37.522839	959.201843	-535.149048	239.988449	572.678833	-492.118500	-90.931480	579.533691	-527.510071	273.657227	86.774734	-561.265991	-129.110596	104.982201	-503.862396	327.369629	1442.233643	-453.699829	-94.046127	1450.937500	-419.514832	114.723450	1461.231812	-359.567047	125.196846	1723.965576	-542.539490	423.234253	1169.677612	-507.310730	-214.045868	1195.502563	-441.217499	370.247681	869.601440	-394.663818	-159.760117	890.572754	-447.328674	94.191788	1056.324829	528.278564	0.606462	898.471741	521.232971	197.193878
-465.800201	225.706528	957.872131	-470.686829	-37.534271	959.168762	-535.171936	239.978546	572.681519	-492.102905	-90.969086	579.519287	-527.527710	273.650391	86.773819	-561.278198	-129.121582	104.994850	-503.836975	327.380920	1442.220215	-453.659088	-94.078735	1450.921875	-419.475311	114.725197	1461.216797	-359.515747	125.194931	1723.959717	-542.524597	423.203583	1169.659546	-507.264679	-214.017639	1195.474854	-441.190277	370.232208	869.583191	-394.633484	-159.764679	890.557922	-447.321411	94.179398	1056.307251	528.244080	0.603639	898.473022	521.189026	197.190994
-465.779541	225.716522	957.874268	-470.692139	-37.502178	959.143066	-535.176208	239.962265	572.661377	-492.120605	-90.993576	579.510498	-527.521362	273.640289	86.786942	-561.272522	-129.119110	104.998878	-503.830353	327.333405	1442.208984	-453.620697	-94.089394	1450.904053	-419.450928	114.720337	1461.197266	-359.476135	125.183693	1723.947876	-542.508972	423.194580	1169.635986	-507.211487	-214.045517	1195.469727	-441.180145	370.223541	869.575684	-394.632721	-159.818817	890.532043	-447.305634	94.187881	1056.293701	528.193848	0.578271	898.470032	521.159363	197.162704
-465.760437	225.715103	957.860718	-470.655792	-37.522697	959.148438	-535.185547	239.973434	572.665771	-492.109650	-90.988182	579.515442	-527.536194	273.643402	86.787926	-561.275635	-129.126480	105.003662	-503.813934	327.336670	1442.189087	-453.590302	-94.082649	1450.910767	-419.435211	114.689842	1461.189453	-359.422516	125.170204	1723.935791	-542.506409	423.177734	1169.626099	-507.183228	-214.071259	1195.486816	-441.167053	370.190033	869.553711	-394.597015	-159.823090	890.507568	-447.270599	94.185181	1056.288086	528.109070	0.582819	898.467773	521.084106	197.160400
-465.736938	225.728699	957.866150	-470.635895	-37.519360	959.143066	-535.179016	239.937988	572.659912	-492.102753	-90.986221	579.535828	-527.505615	273.637054	86.784943	-561.249573	-129.113647	105.012108	-503.803741	327.331177	1442.173706	-453.553741	-94.097122	1450.898071	-419.402069	114.671608	1461.198364	-359.378021	125.150826	1723.925293	-542.511230	423.154510	1169.612793	-507.146576	-214.062836	1195.470581	-441.152222	370.176300	869.537231	-394.578522	-159.823120	890.489441	-447.248962	94.189331	1056.288086	528.075073	0.606607	898.470642	521.028320	197.164948
-465.715149	225.703964	957.870422	-470.573486	-37.521172	959.151917	-535.146362	239.891769	572.657349	-492.076691	-90.949440	579.539368	-527.487183	273.636444	86.776344	-561.229614	-129.105820	105.006569	-503.791138	327.307861	1442.166504	-453.495605	-94.114983	1450.908447	-419.375031	114.694183	1461.194946	-359.334106	125.143600	1723.913086	-542.496399	423.118134	1169.611206	-507.098328	-214.054077	1195.485474	-441.142151	370.160736	869.548035	-394.573334	-159.826080	890.492126	-447.209076	94.181061	1056.295166	528.009399	0.608564	898.456238	520.971985	197.162598
-465.703888	225.678665	957.868408	-470.550568	-37.544094	959.166565	-535.145142	239.890106	572.655701	-492.071533	-90.989700	579.551147	-527.499329	273.630981	86.775574	-561.255493	-129.113632	104.998032	-503.780121	327.303741	1442.163330	-453.459900	-94.111641	1450.905884	-419.353516	114.659775	1461.193970	-359.291016	125.135414	1723.916870	-542.486816	423.101257	1169.605591	-507.057251	-214.087341	1195.482056	-441.118286	370.146637	869.546509	-394.580719	-159.863724	890.463379	-447.189697	94.163994	1056.301025	528.035767	0.468753	898.462646	521.125610	196.667343
-465.701935	225.711807	957.872253	-470.554840	-37.516888	959.136169	-535.168579	239.881088	572.661621	-491.989899	-90.938370	579.531982	-527.498291	273.607391	86.766022	-561.266418	-129.142426	104.979767	-503.747711	327.267242	1442.180664	-453.413544	-94.126511	1450.893066	-419.314453	114.668091	1461.199463	-359.244629	125.138283	1723.901367	-542.478210	423.090912	1169.625488	-507.041199	-214.082870	1195.472534	-441.122803	370.141876	869.544434	-394.567841	-159.878647	890.456360	-447.172333	94.180611	1056.283691	527.934998	0.441408	898.478088	521.025574	196.624680
-465.683624	225.697769	957.875732	-470.514374	-37.530930	959.137512	-535.151550	239.897949	572.661865	-491.934509	-90.934959	579.514648	-527.498718	273.630157	86.775818	-561.231995	-129.111115	104.975235	-503.720490	327.267273	1442.186646	-453.368835	-94.136284	1450.890869	-419.291443	114.660896	1461.182251	-359.204681	125.134583	1723.910889	-542.470947	423.080231	1169.635986	-506.995422	-214.080917	1195.488770	-441.087036	370.115723	869.550110	-394.544952	-159.849274	890.460693	-447.142395	94.167534	1056.286011	527.847656	0.456949	898.460632	520.931702	196.680710
-465.693451	225.704926	957.879944	-470.528625	-37.512173	959.125610	-535.173950	239.940338	572.684082	-491.944366	-90.978615	579.500671	-527.508850	273.620697	86.770866	-561.202393	-129.132217	105.000496	-503.697876	327.262024	1442.217896	-453.323608	-94.125893	1450.899170	-419.273102	114.644829	1461.194702	-359.160858	125.124710	1723.905396	-542.459290	423.045959	1169.634766	-506.968323	-214.080307	1195.471313	-441.079102	370.123383	869.568054	-394.522766	-159.827866	890.450867	-447.145355	94.173958	1056.280273	527.790100	0.442182	898.480713	520.886108	196.642090
-465.658569	225.658463	957.879272	-470.438263	-37.533150	959.137390	-535.152893	239.902023	572.686768	-491.922058	-90.959404	579.506348	-527.494629	273.640533	86.775932	-561.206482	-129.134598	105.001045	-503.692596	327.243103	1442.203735	-453.271790	-94.136574	1450.893433	-419.216461	114.648491	1461.194214	-359.124146	125.125618	1723.908081	-542.474121	423.018768	1169.654907	-506.938507	-214.091644	1195.491821	-441.068237	370.115295	869.575745	-394.495392	-159.814240	890.469849	-447.093689	94.149529	1056.288086	527.719116	0.481191	898.461975	520.806396	196.635941
-465.651093	225.639816	957.882019	-470.397766	-37.562660	959.163086	-535.154114	239.890961	572.698669	-491.874176	-90.968201	579.552612	-527.507202	273.632965	86.775932	-561.192444	-129.116364	104.983475	-503.650604	327.237610	1442.228516	-453.225922	-94.137543	1450.895264	-419.193359	114.616196	1461.189331	-359.087982	125.112381	1723.909790	-542.452637	423.017914	1169.662354	-506.939606	-214.132660	1195.481934	-441.054138	370.080566	869.588928	-394.499969	-159.848450	890.459106	-447.071289	94.136612	1056.302734	527.609375	0.481552	898.464111	520.722107	196.636856
-465.667358	225.638000	957.881897	-470.438751	-37.536922	959.125305	-535.196716	239.898605	572.686890	-491.880249	-90.959976	579.532288	-527.516907	273.625549	86.773827	-561.174683	-129.115036	104.973770	-503.628479	327.220154	1442.235352	-453.170715	-94.162346	1450.888916	-419.178680	114.602592	1461.192749	-359.050415	125.117104	1723.907959	-542.455383	422.995972	1169.664063	-506.904419	-214.141586	1195.502075	-441.032349	370.070587	869.584717	-394.490448	-159.833359	890.450745	-447.082062	94.132294	1056.279907	527.517944	0.469693	898.461731	520.646606	196.625992
-465.638885	225.618088	957.875671	-470.371796	-37.598259	959.132935	-535.179138	239.877213	572.684082	-491.910553	-90.964485	579.520813	-527.501221	273.622131	86.772240	-561.174255	-129.121338	104.979431	-503.580841	327.207367	1442.220215	-453.119507	-94.156410	1450.851074	-419.137695	114.577232	1461.188965	-359.032501	125.113396	1723.917114	-542.418335	422.992950	1169.671387	-506.867615	-214.127441	1195.476196	-441.028046	370.064301	869.586792	-394.477631	-159.845215	890.444824	-447.033417	94.099854	1056.280396	527.415100	0.471494	898.479126	520.547974	196.613541
-465.637238	225.616592	957.876282	-470.373871	-37.604191	959.144958	-535.192627	239.864868	572.683167	-491.909882	-90.968651	579.513794	-527.491028	273.620117	86.771004	-561.214905	-129.132263	104.977730	-503.570068	327.191925	1442.214111	-453.093079	-94.166183	1450.854370	-419.093719	114.590721	1461.161499	-358.989746	125.104370	1723.924316	-542.398682	422.985382	1169.660645	-506.858887	-214.153397	1195.482178	-441.004028	370.033569	869.578186	-394.446808	-159.850662	890.428284	-447.023743	94.099884	1056.284668	527.306152	0.435573	898.480652	520.483643	196.581223
-465.632324	225.600555	957.875427	-470.350952	-37.600910	959.132019	-535.215271	239.878479	572.687744	-491.921295	-90.960968	579.537964	-527.516418	273.614563	86.772133	-561.218445	-129.122604	104.977028	-503.534515	327.169373	1442.216553	-453.033051	-94.188362	1450.854004	-419.050079	114.584251	1461.177490	-358.960968	125.100761	1723.929443	-542.371887	422.965210	1169.645386	-506.833893	-214.219223	1195.484009	-440.994507	370.015137	869.571716	-394.685822	-160.091919	890.283386	-446.999847	94.090294	1056.275513	527.217896	0.435667	898.486877	520.402649	196.568573
-465.610016	225.609009	957.873352	-470.299530	-37.618862	959.131470	-535.199158	239.854721	572.701660	-491.910553	-90.954887	579.526855	-527.507324	273.612518	86.770462	-561.232361	-129.132889	104.984810	-503.506653	327.164612	1442.209229	-452.969177	-94.206589	1450.854736	-419.013000	114.573494	1461.166626	-358.928894	125.085693	1723.944214	-542.350220	422.958740	1169.640259	-506.772644	-214.202255	1195.488037	-440.991028	370.008545	869.559387	-394.403259	-159.865906	890.408569	-446.959869	94.088341	1056.273560	527.092651	0.420122	898.473755	520.311462	196.576828
-465.554474	225.600876	957.863831	-470.220917	-37.648899	959.177002	-535.181763	239.810089	572.700012	-491.914185	-90.959068	579.542236	-527.482300	273.607452	86.767029	-561.240845	-129.132339	104.970383	-503.442719	327.155029	1442.199585	-452.921600	-94.213699	1450.859131	-418.978394	114.588371	1461.166382	-358.906067	125.078514	1723.963989	-542.244080	422.313568	1169.506470	-506.745758	-214.233978	1195.479492	-440.958649	369.974792	869.538269	-394.652954	-160.122116	890.273315	-446.898163	94.091660	1056.292725	527.130371	0.253065	898.507385	520.696045	195.896652
-465.543671	225.587616	957.868042	-470.225616	-37.624744	959.160461	-535.185181	239.813324	572.700317	-491.900787	-91.011765	579.532654	-527.495422	273.610260	86.767235	-561.231201	-129.129196	104.981361	-503.399017	327.153107	1442.203735	-452.881378	-94.214424	1450.841797	-418.923279	114.571053	1461.159912	-358.875671	125.060272	1723.979980	-542.288635	422.924377	1169.648560	-506.673431	-214.182220	1195.477783	-440.955811	369.959076	869.550354	-394.306122	-159.838577	890.413940	-446.883087	94.087944	1056.283936	527.012817	0.235874	898.495483	520.645203	195.884430
-465.548462	225.583572	957.872986	-470.213409	-37.623405	959.160950	-535.212402	239.817123	572.701172	-491.862579	-90.998375	579.540039	-527.480591	273.603851	86.760010	-561.219971	-129.148270	105.007538	-503.368866	327.126434	1442.206787	-452.840820	-94.224693	1450.840454	-418.890381	114.584167	1461.173706	-358.854095	125.053551	1724.006592	-542.249207	422.929932	1169.639893	-506.632080	-214.223236	1195.458008	-440.951416	369.927643	869.543823	-394.267242	-159.843842	890.411133	-446.871826	94.086136	1056.285034	526.739441	0.374532	898.485046	520.045715	196.520370
-465.533295	225.602188	957.882446	-470.207092	-37.613701	959.150330	-535.200989	239.792114	572.692810	-491.808197	-90.986710	579.540039	-527.520569	273.615845	86.764954	-561.196472	-129.136642	105.005798	-503.309021	327.135986	1442.196533	-452.784698	-94.223175	1450.843750	-418.848175	114.554237	1461.159302	-358.828735	125.045959	1724.017578	-542.213867	422.906586	1169.651978	-506.596344	-214.216660	1195.463867	-440.952820	369.922760	869.525085	-394.260590	-159.872742	890.406677	-446.854370	94.092003	1056.283081	526.612671	0.391205	898.492249	519.920349	196.533356
-465.494476	225.571274	957.873901	-470.157928	-37.674263	959.150818	-535.190735	239.779968	572.692017	-491.715851	-90.955254	579.545227	-527.501648	273.608734	86.757278	-561.152344	-129.131012	105.002655	-503.275024	327.115723	1442.206909	-452.731995	-94.236252	1450.844604	-418.819763	114.556015	1461.152466	-358.806763	125.034409	1724.024536	-542.191772	422.885437	1169.640503	-506.554993	-214.214661	1195.476074	-440.930115	369.902435	869.543823	-394.219116	-159.865707	890.396057	-446.809662	94.050446	1056.278931	526.474243	0.362382	898.516785	519.810425	196.531250
-465.467377	225.599777	957.866455	-470.153809	-37.667698	959.128540	-535.204834	239.793381	572.687134	-491.737671	-91.064987	579.547607	-527.506226	273.609375	86.757820	-561.193970	-129.141251	105.014359	-503.215363	327.113098	1442.208252	-452.679749	-94.245331	1450.841431	-418.771881	114.539276	1461.141724	-358.783630	125.023453	1724.040649	-542.160889	422.858734	1169.659302	-506.505798	-214.245682	1195.485840	-440.902954	369.879059	869.532104	-394.206451	-159.888443	890.378967	-446.792084	94.060585	1056.263550	526.206604	0.509215	898.496948	519.425720	197.063400
-465.418243	225.587494	957.871338	-470.122345	-37.657051	959.139587	-535.173462	239.751602	572.698303	-491.703888	-91.030746	579.535400	-527.486084	273.605316	86.755028	-561.229553	-129.164047	105.022011	-503.165771	327.101196	1442.213379	-452.631012	-94.239586	1450.839722	-418.747040	114.529472	1461.128784	-358.750671	125.017639	1724.061523	-542.126099	422.838043	1169.665039	-506.465820	-214.223663	1195.460693	-440.897583	369.865112	869.529785	-394.141174	-159.901321	890.390137	-446.743042	94.060478	1056.269653	526.067261	0.483224	898.517517	519.308228	197.061554
-465.440491	225.554520	957.860535	-470.130646	-37.661388	959.120056	-535.188171	239.767624	572.695068	-491.722137	-91.075401	579.508423	-527.472412	273.607239	86.761963	-561.206055	-129.155136	105.015022	-503.135590	327.077271	1442.211182	-452.575500	-94.256760	1450.831421	-418.700531	114.509392	1461.121582	-358.736633	125.007065	1724.066284	-542.107666	422.836884	1169.652344	-506.419739	-214.260956	1195.468018	-440.877106	369.853455	869.535522	-394.115265	-159.890610	890.365356	-446.750946	94.039558	1056.252930	525.926025	0.491578	898.492798	519.184875	197.078690
-465.382935	225.537354	957.856445	-470.074554	-37.669319	959.115234	-535.171570	239.749237	572.697144	-491.635071	-91.018433	579.520874	-527.467957	273.601501	86.754982	-561.165405	-129.136063	104.998955	-503.079956	327.078186	1442.215576	-452.529358	-94.272995	1450.827759	-418.649445	114.535477	1461.122437	-358.726135	125.002060	1724.086914	-542.077515	422.811035	1169.656006	-506.387909	-214.246506	1195.433838	-440.849213	369.846893	869.532959	-394.063324	-159.883270	890.375061	-446.693329	94.026619	1056.248291	525.737244	0.479743	898.474792	519.052673	197.057022
-465.361664	225.519775	957.838318	-469.996887	-37.733982	959.150940	-535.191284	239.735321	572.699158	-491.635986	-91.020020	579.540955	-527.474915	273.606354	86.760452	-561.155945	-129.129730	105.021355	-503.069122	327.062988	1442.191528	-452.485291	-94.274727	1450.840942	-418.617859	114.526360	1461.118896	-358.693451	125.005859	1724.110596	-542.061707	422.809692	1169.648438	-506.341217	-214.239517	1195.451904	-440.837524	369.848999	869.522705	-394.034912	-159.902328	890.385376	-446.646790	94.010017	1056.257690	525.580811	0.465671	898.476318	518.921448	197.045364
-465.327179	225.517273	957.836914	-469.975342	-37.731129	959.148010	-535.265686	239.822906	572.720093	-491.679443	-91.093880	579.550659	-527.533264	273.620544	86.784805	-561.217834	-129.142120	105.040131	-503.032776	327.067596	1442.193726	-452.436676	-94.289360	1450.838135	-418.573944	114.514931	1461.113647	-358.686676	124.996353	1724.129272	-542.046570	422.811462	1169.643677	-506.305817	-214.262238	1195.468872	-440.824310	369.841278	869.520508	-393.994934	-159.913666	890.363831	-446.620941	94.008636	1056.255981	525.445190	0.464643	898.470520	518.809204	197.037704
-465.319336	225.501343	957.849182	-469.936798	-37.745697	959.152100	-535.258972	239.801300	572.725525	-491.620850	-91.108299	579.531616	-527.499390	273.608276	86.758316	-561.197571	-129.136536	105.027191	-502.968353	327.066650	1442.191650	-452.398529	-94.278313	1450.819458	-418.561371	114.512894	1461.113037	-358.653656	124.987961	1724.134766	-542.014099	422.798370	1169.639160	-506.263916	-214.256424	1195.425049	-440.790558	369.806091	869.514832	-393.969574	-159.938858	890.359436	-446.596619	93.992783	1056.263916	525.276001	0.450684	898.450500	518.685913	197.020370
-465.272919	225.502701	957.848145	-469.917572	-37.732098	959.124207	-535.181763	239.711136	572.714600	-491.560120	-91.048073	579.511719	-527.443298	273.596313	86.751396	-561.158020	-129.120514	105.004623	-502.947449	327.056427	1442.176392	-452.360870	-94.308640	1450.818970	-418.508545	114.529045	1461.120117	-358.640472	124.980156	1724.157959	-542.002197	422.765594	1169.630493	-506.237885	-214.285294	1195.448486	-440.772125	369.792603	869.496094	-393.911774	-159.916046	890.362305	-446.554749	93.987953	1056.247559	525.111206	0.454829	898.431702	518.550964	197.029068
-465.239075	225.513458	957.859375	-469.886566	-37.718132	959.109802	-535.176025	239.679886	572.717163	-491.514252	-91.030479	579.508179	-527.450195	273.598175	86.749123	-561.165833	-129.103241	105.009056	-502.916962	327.047424	1442.171875	-452.320770	-94.317596	1450.810791	-418.466309	114.498894	1461.107178	-358.618256	124.966164	1724.163574	-541.971802	422.735779	1169.608276	-506.191284	-214.309906	1195.434937	-440.721741	369.764740	869.489624	-393.865692	-159.954468	890.355652	-446.516418	93.990456	1056.244751	524.990051	0.462319	898.424133	518.423950	197.018768
-465.205292	225.498276	957.835388	-469.830383	-37.782944	959.095520	-535.154419	239.691650	572.718750	-491.523956	-91.141594	579.512085	-527.460693	273.589874	86.766350	-561.178650	-129.119278	105.007454	-502.865112	327.065002	1442.174194	-452.262390	-94.305145	1450.790405	-418.459503	114.493378	1461.096558	-358.599365	124.965286	1724.177002	-541.936951	422.717560	1169.602295	-506.138794	-214.337631	1195.412842	-440.702484	369.774780	869.493469	-393.812897	-159.929993	890.352783	-446.467072	93.955772	1056.224609	524.811707	0.446646	898.394775	518.280029	196.999207
-465.170410	225.517624	957.838745	-469.826416	-37.751572	959.067017	-535.114807	239.650909	572.724487	-491.436890	-91.055794	579.492676	-527.433105	273.584106	86.763939	-561.149170	-129.102173	105.007874	-502.840546	327.022095	1442.161865	-452.235901	-94.329811	1450.786621	-418.421722	114.503700	1461.097412	-358.573212	124.969696	1724.194702	-541.924988	422.717010	1169.596313	-506.114624	-214.337738	1195.392090	-440.692291	369.778015	869.491943	-393.731415	-159.913300	890.365662	-446.439301	93.966667	1056.210205	524.650391	0.446472	898.406616	518.120300	196.972992
-465.144196	225.481232	957.833618	-469.754578	-37.774117	959.087952	-535.108826	239.643692	572.722412	-491.436920	-91.158134	579.490234	-527.432251	273.584167	86.763382	-561.177124	-129.112305	105.012741	-502.795502	327.036652	1442.171143	-452.203491	-94.331810	1450.792969	-418.383362	114.482155	1461.093262	-358.521698	124.872314	1724.237793	-541.886353	422.718597	1169.604614	-506.064789	-214.345764	1195.386719	-440.649384	369.743958	869.501160	-393.681122	-159.934479	890.372314	-446.383362	93.950424	1056.216675	524.443726	0.427227	898.400269	517.938416	196.965317
-465.106506	225.479111	957.843323	-469.711639	-37.788116	959.089966	-535.090515	239.611298	572.713196	-491.417877	-91.165192	579.497375	-527.430237	273.585602	86.778984	-561.194031	-129.134125	105.027512	-502.779572	327.015350	1442.161011	-452.150604	-94.348030	1450.785034	-418.359100	114.479622	1461.096924	-358.512604	124.968307	1724.219971	-541.862244	422.695709	1169.613281	-506.009125	-214.353790	1195.397339	-440.630646	369.742157	869.502747	-393.672485	-159.940186	890.355591	-446.344025	93.939934	1056.222778	524.354980	0.307371	898.388367	517.988586	196.423325
-465.074280	225.478043	957.848022	-469.709930	-37.757015	959.070679	-535.061340	239.599762	572.732178	-491.346375	-91.124466	579.502197	-527.418945	273.580109	86.784569	-561.125061	-129.113129	105.040817	-502.755737	327.006622	1442.149170	-452.104706	-94.355766	1450.788208	-418.314453	114.484352	1461.099976	-358.486450	124.957550	1724.238525	-541.848938	422.673676	1169.606079	-505.972107	-214.378067	1195.409912	-440.593048	369.730896	869.492798	-393.600769	-159.922073	890.379700	-446.318878	93.943451	1056.213745	524.107788	0.311484	898.380615	517.744019	196.394974
-465.009064	225.461349	957.845398	-469.633545	-37.772701	959.100037	-535.059204	239.676575	572.733704	-491.313507	-91.177162	579.516296	-527.463928	273.592438	86.785446	-561.156067	-129.139938	105.054169	-502.725616	327.015625	1442.172363	-452.070282	-94.356003	1450.791626	-418.274200	114.472290	1461.090454	-358.461487	124.945610	1724.253174	-541.818848	422.669250	1169.624146	-505.924347	-214.386551	1195.410400	-440.584991	369.714722	869.482788	-393.561676	-159.932953	890.393860	-446.262299	93.940292	1056.230103	523.885193	0.300835	898.383301	517.482788	196.406113
-465.006042	225.456863	957.846436	-469.598846	-37.776413	959.089172	-535.017944	239.623245	572.719055	-491.284912	-91.166840	579.461243	-527.428345	273.581848	86.774437	-561.142395	-129.137360	105.038567	-502.672180	326.984192	1442.168213	-452.012054	-94.384811	1450.795776	-418.253235	114.452560	1461.093628	-358.427582	124.949539	1724.258911	-541.780762	422.649078	1169.619507	-505.884155	-214.375046	1195.409058	-440.535553	369.694214	869.464233	-393.539612	-159.951538	890.367798	-446.240021	93.934265	1056.224487	523.672363	0.266983	898.378052	517.284485	196.419205
-464.942078	225.448074	957.833557	-469.543762	-37.785690	959.084839	-535.001770	239.641602	572.726318	-491.257874	-91.230492	579.489807	-527.455688	273.588806	86.765053	-561.197632	-129.152725	105.060219	-502.663635	326.978210	1442.154175	-451.964081	-94.398888	1450.801270	-418.218048	114.475502	1461.063599	-358.398987	124.947899	1724.264160	-541.751648	422.628021	1169.617676	-505.841858	-214.404266	1195.407104	-440.517303	369.713440	869.474426	-393.535126	-159.969955	890.345398	-446.176636	93.927612	1056.214966	523.454895	0.287731	898.354614	517.085449	196.408386
-464.908173	225.459824	957.833984	-469.515991	-37.781635	959.085938	-534.988098	239.668427	572.732910	-491.230469	-91.286491	579.471680	-527.469971	273.588562	86.760513	-561.185059	-129.150879	105.056145	-502.634399	326.958252	1442.154175	-451.914948	-94.398758	1450.793701	-418.174713	114.457138	1461.056641	-358.368713	124.938194	1724.283325	-541.726379	422.624054	1169.621826	-505.792877	-214.417664	1195.389282	-440.484772	369.693420	869.469788	-393.447784	-159.939484	890.358032	-446.143524	93.935211	1056.215332	523.232544	0.249372	898.343933	516.628845	196.332840
-464.855927	225.441437	957.837280	-469.457581	-37.774498	959.086792	-534.939026	239.627426	572.718506	-491.155579	-91.253723	579.464050	-527.434814	273.599487	86.754723	-561.140747	-129.119522	105.075233	-502.584045	326.953094	1442.165161	-451.845612	-94.419182	1450.773315	-418.141876	114.446861	1461.045288	-358.348480	124.929321	1724.292969	-541.694397	422.600983	1169.608887	-505.733246	-214.411682	1195.400635	-440.437225	369.670135	869.478210	-393.432739	-159.938110	890.341309	-446.091248	93.929276	1056.218018	523.030823	0.242268	898.346436	516.713562	196.355713
-464.809814	225.448517	957.838928	-469.418243	-37.763710	959.071350	-534.917542	239.643951	572.766846	-491.149200	-91.289352	579.453308	-527.434875	273.599731	86.756966	-561.204285	-129.122223	105.083588	-502.572205	326.928711	1442.147339	-451.798859	-94.436554	1450.770752	-418.104004	114.418297	1461.035522	-358.332397	124.935425	1724.309082	-541.673096	422.600769	1169.609253	-505.691620	-214.430206	1195.373535	-440.396271	369.636749	869.492004	-393.356995	-159.932999	890.366333	-446.046631	93.931259	1056.210693	522.667664	0.408356	898.326416	515.969116	197.124344
-464.770782	225.446106	957.824036	-469.359924	-37.827866	959.079285	-534.909485	239.648285	572.758301	-491.086853	-91.254425	579.482239	-527.455078	273.605743	86.775459	-561.144897	-129.112640	105.084221	-502.533264	326.908020	1442.135742	-451.767487	-94.460953	1450.769531	-418.093109	114.415085	1461.034912	-358.316101	124.933990	1724.323486	-541.632751	422.587982	1169.595215	-505.639709	-214.434021	1195.364258	-440.345612	369.647858	869.478455	-393.358734	-159.945572	890.328613	-445.990784	93.907829	1056.205688	522.457947	0.431719	898.318359	515.748962	197.146667
-464.706573	225.434052	957.820007	-469.276276	-37.830048	959.089844	-534.864014	239.650101	572.752869	-490.989777	-91.210899	579.495056	-527.446472	273.604034	86.776772	-561.053589	-129.075348	105.079010	-502.522644	326.902222	1442.126953	-451.723694	-94.476974	1450.741455	-418.047729	114.406898	1461.012207	-358.324554	124.954422	1724.349121	-541.612854	422.583435	1169.601563	-505.584167	-214.428055	1195.340576	-440.328796	369.627441	869.468689	-393.281616	-159.946457	890.316223	-445.928711	93.907913	1056.211548	522.234802	0.452553	898.313049	515.533447	197.122101
-464.661926	225.465302	957.810913	-469.240723	-37.822582	959.076477	-534.854004	239.656418	572.749939	-490.977875	-91.237617	579.444580	-527.441528	273.602814	86.777306	-561.087341	-129.088303	105.088211	-502.493195	326.861206	1442.131470	-451.688873	-94.490921	1450.736450	-418.035248	114.393173	1460.993042	-358.343506	124.987556	1724.377930	-541.578735	422.569183	1169.579590	-505.541931	-214.451385	1195.319214	-440.292328	369.607849	869.483215	-393.251251	-159.958511	890.303467	-445.882050	93.924828	1056.198853	522.002502	0.451793	898.306580	515.272766	197.137817
-464.588623	225.486160	957.830811	-469.195984	-37.813606	959.050171	-534.848694	239.651779	572.760559	-490.962067	-91.284607	579.455566	-527.461426	273.587677	86.786636	-561.134644	-129.100616	105.096397	-502.452637	326.866455	1442.115967	-451.626556	-94.518761	1450.708130	-418.010529	114.339432	1460.961914	-358.391541	125.041275	1724.430542	-541.559387	422.547577	1169.602051	-505.506348	-214.470673	1195.274170	-440.256531	369.605591	869.497742	-393.168030	-159.919128	890.282898	-445.821198	93.920258	1056.195313	521.748962	0.449689	898.271973	515.017761	197.121628
-464.560425	225.440399	957.827881	-469.131073	-37.816902	959.054688	-534.843689	239.631851	572.765869	-490.912018	-91.240219	579.463501	-527.439636	273.584045	86.793564	-561.163696	-129.118362	105.080574	-502.426208	326.841949	1442.124146	-451.618927	-94.522354	1450.679810	-417.971222	114.323227	1460.929565	-358.466187	125.118729	1724.510620	-541.535400	422.515717	1169.622192	-505.461273	-214.490631	1195.256592	-440.224426	369.598602	869.501892	-393.154205	-159.985504	890.257751	-445.774994	93.901474	1056.196167	521.488525	0.419764	898.289368	514.760132	197.064194
-464.530853	225.401474	957.827148	-469.081268	-37.838448	959.070923	-534.817993	239.592957	572.756958	-490.863312	-91.206261	579.471985	-527.436157	273.601868	86.772751	-561.118774	-129.087021	105.086792	-502.363922	326.790283	1442.145386	-451.571594	-94.565201	1450.647583	-417.939545	114.263275	1460.919800	-358.578857	125.197662	1724.610474	-541.514709	422.490997	1169.632935	-505.421661	-214.495361	1195.216187	-440.196564	369.613281	869.530823	-393.069977	-159.977249	890.244263	-445.736755	93.879181	1056.204224	521.233643	0.397176	898.257324	514.534668	197.062790
-464.493103	225.400635	957.825806	-469.019714	-37.846550	959.098022	-534.806580	239.579865	572.759216	-490.882843	-91.256584	579.471619	-527.428040	273.552307	86.802612	-561.117798	-129.085968	105.131073	-502.298645	326.771515	1442.157959	-451.527222	-94.615349	1450.632080	-417.888885	114.250534	1460.903442	-358.692627	125.324730	1724.741089	-541.497375	422.481812	1169.674561	-505.378387	-214.524017	1195.187744	-440.175812	369.589111	869.536682	-393.024750	-159.971878	890.216858	-445.687775	93.887184	1056.217285	520.988220	0.400024	898.236572	514.299377	196.984955
-464.429749	225.449707	957.846008	-469.024506	-37.795475	959.059448	-534.801758	239.600891	572.783691	-490.836304	-91.257256	579.468811	-527.416260	273.564972	86.800903	-561.092957	-129.080048	105.133026	-502.231323	326.730011	1442.176636	-451.486420	-94.662270	1450.582642	-417.819550	114.167213	1460.883057	-358.855713	125.471054	1724.902954	-541.458191	422.484558	1169.719604	-505.360779	-214.556885	1195.138550	-440.141541	369.618713	869.569763	-392.989014	-159.997894	890.169983	-445.651031	93.909851	1056.206421	520.715332	0.353786	898.228821	514.070190	196.943436
-464.386169	225.444687	957.843750	-468.978210	-37.803059	959.055664	-534.795898	239.595383	572.787903	-490.792419	-91.250595	579.461426	-527.443848	273.552368	86.809792	-561.108215	-129.093109	105.135376	-502.129974	326.691101	1442.183716	-451.427551	-94.706123	1450.558472	-417.772858	114.115570	1460.877197	-359.064148	125.627457	1725.091797	-541.420959	422.452698	1169.759766	-505.336334	-214.579895	1195.095093	-440.135010	369.614227	869.590088	-392.921509	-159.986755	890.131836	-445.599701	93.903084	1056.202026	520.557129	0.181185	898.241211	514.122681	196.198883
-464.376007	225.440933	957.838257	-468.937805	-37.805397	959.038940	-534.801819	239.602310	572.790222	-490.779602	-91.257523	579.445496	-527.420288	273.563171	86.806396	-561.075623	-129.074234	105.142166	-502.014923	326.646576	1442.229614	-451.373688	-94.768295	1450.477905	-417.691162	114.044617	1460.852295	-359.289001	125.803413	1725.282349	-541.372864	422.435913	1169.789917	-505.343933	-214.668045	1195.056519	-440.128021	369.630493	869.630615	-393.226929	-160.265869	889.927429	-445.566742	93.898155	1056.189331	520.549805	-0.122027	898.244873	514.702148	194.696991
-464.340790	225.437439	957.850891	-468.896332	-37.798801	959.048767	-534.782104	239.608215	572.793945	-490.763733	-91.273941	579.467590	-527.410828	273.561462	86.807243	-561.090149	-129.077011	105.147888	-501.908417	326.584808	1442.244385	-451.308716	-94.818626	1450.438232	-417.607147	113.994476	1460.841675	-359.550415	125.884781	1725.538574	-541.326050	422.427216	1169.830444	-505.292725	-214.614548	1194.984497	-440.134735	369.649811	869.654419	-392.890564	-159.969284	890.031494	-445.526947	93.899139	1056.200195	520.074463	0.207058	898.245300	513.608337	196.175659
-464.316376	225.421783	957.837219	-468.866425	-37.817425	959.035950	-534.718140	239.571411	572.785034	-490.740723	-91.257935	579.464233	-527.375427	273.553864	86.805237	-561.108582	-129.074707	105.152962	-501.761230	326.528046	1442.295044	-451.252411	-94.873848	1450.421143	-417.513519	113.901367	1460.806885	-359.868530	126.225166	1725.739868	-541.280884	422.422974	1169.907104	-505.283112	-214.643448	1194.934692	-440.170227	369.647339	869.672852	-392.857483	-159.952896	890.006592	-445.498108	93.882713	1056.186646	519.850342	0.269294	898.236755	513.305176	196.254501
-464.281158	225.462585	957.878906	-468.870300	-37.773689	959.023132	-534.727966	239.605820	572.820923	-490.720398	-91.235901	579.427979	-527.394043	273.552399	86.782013	-561.087402	-129.066025	105.148430	-501.624573	326.474609	1442.328247	-451.188507	-94.952499	1450.355103	-417.445038	113.798485	1460.794800	-360.190125	126.490875	1725.989136	-541.214783	422.424164	1169.964600	-505.261017	-214.677795	1194.885742	-440.205017	369.666199	869.718445	-392.867828	-159.932175	889.949585	-445.479797	93.901573	1056.200439	519.612793	0.223477	898.209839	513.112915	196.189743
-464.262573	225.457535	957.875061	-468.856445	-37.763168	958.994934	-534.726074	239.644745	572.826233	-490.639526	-91.152664	579.419312	-527.406860	273.554626	86.784859	-560.966614	-129.021561	105.139526	-501.481750	326.397369	1442.358276	-451.114655	-95.025848	1450.298706	-417.341797	113.706055	1460.767090	-360.535736	126.625282	1726.289307	-541.147217	422.400543	1170.050903	-505.256744	-214.680923	1194.830566	-440.234161	369.674042	869.730469	-392.857300	-159.902664	889.879578	-445.445709	93.894569	1056.180664	519.256958	0.359311	898.210022	512.611877	196.894852
-464.264893	225.452682	957.858704	-468.853912	-37.765385	958.982361	-534.683533	239.606842	572.802979	-490.680176	-91.175224	579.414307	-527.380859	273.554443	86.808632	-561.059265	-129.036850	105.118019	-501.340973	326.318634	1442.396484	-451.019714	-95.087799	1450.251953	-417.247040	113.633934	1460.738281	-360.903168	126.922173	1726.553223	-541.061462	422.416901	1170.125000	-505.234375	-214.706924	1194.765259	-440.288849	369.698792	869.764954	-392.873260	-159.896347	889.801208	-445.426239	93.892464	1056.161987	519.005920	0.330181	898.204773	512.376648	196.871231
-464.223541	225.437576	957.858704	-468.802429	-37.780926	958.998962	-534.712646	239.655121	572.805298	-490.690216	-91.197876	579.411255	-527.422058	273.584717	86.789490	-561.036499	-129.048187	105.134201	-501.192474	326.245667	1442.437744	-450.918030	-95.194130	1450.197876	-417.144287	113.553902	1460.725342	-361.284424	127.259766	1726.834961	-540.968445	422.418365	1170.214111	-505.211456	-214.691528	1194.679688	-440.315460	369.720856	869.795654	-392.894897	-159.880737	889.728699	-445.372620	93.883987	1056.168701	518.848755	0.166469	898.188721	512.433350	196.006958
-464.196930	225.456268	957.866760	-468.821533	-37.741276	958.949524	-534.706116	239.686295	572.813110	-490.652954	-91.166283	579.405579	-527.424683	273.583496	86.773651	-561.033691	-129.029984	105.106438	-501.073700	326.155182	1442.489868	-450.829559	-95.287201	1450.128662	-417.042603	113.491829	1460.715332	-361.680420	127.600494	1727.135498	-540.859497	422.438660	1170.277100	-505.184906	-214.718399	1194.615112	-440.384979	369.777863	869.823547	-392.919006	-159.832397	889.647278	-445.342163	93.887634	1056.142212	518.458374	0.317471	898.177979	511.874268	196.745346
-464.134857	225.486176	957.884949	-468.767731	-37.738136	958.945801	-534.688904	239.623901	572.784729	-490.622345	-91.103935	579.419373	-527.400146	273.580048	86.786385	-560.988281	-129.021027	105.137917	-500.939850	326.104462	1442.556519	-450.737061	-95.373306	1450.066162	-416.933533	113.403587	1460.694336	-362.103485	127.956223	1727.413574	-540.763855	422.428864	1170.359863	-505.169769	-214.731781	1194.536865	-440.399231	369.847809	869.865356	-392.947083	-159.810120	889.566284	-445.282776	93.895340	1056.149170	518.188354	0.294355	898.190369	511.595947	196.743011
-464.133911	225.487747	957.880371	-468.787140	-37.720013	958.940002	-534.702698	239.638672	572.787476	-490.700958	-91.196167	579.422119	-527.390625	273.578156	86.787964	-561.038208	-129.047165	105.148079	-500.922668	325.893707	1442.453979	-450.623993	-95.478683	1450.019043	-416.843201	113.347839	1460.698853	-362.511902	128.314728	1727.717896	-540.685547	422.460663	1170.427002	-505.144897	-214.763321	1194.469727	-440.433533	369.872894	869.896057	-392.993195	-159.795685	889.481750	-445.273254	93.902733	1056.139893	517.894897	0.281757	898.176147	511.298798	196.743820
-464.115387	225.430832	957.890808	-468.753784	-37.728157	958.928650	-534.705444	239.641663	572.783936	-490.670227	-91.148224	579.412354	-527.374634	273.579803	86.814285	-560.995178	-129.030731	105.152153	-500.782562	325.798370	1442.506714	-450.541779	-95.561844	1449.966309	-416.721771	113.263466	1460.699585	-362.960693	128.656693	1728.002197	-540.573914	422.479645	1170.511963	-505.128052	-214.804688	1194.402222	-440.481232	369.921417	869.937988	-393.061554	-159.777786	889.404419	-445.231506	93.863029	1056.135986	517.622070	0.302308	898.129028	511.024872	196.781250
-464.075104	225.436142	957.891968	-468.754395	-37.693665	958.900330	-534.708374	239.646072	572.790649	-490.656921	-91.129906	579.405273	-527.381775	273.589996	86.779884	-561.027466	-129.042465	105.141457	-500.637756	325.711182	1442.551514	-450.445068	-95.661079	1449.910400	-416.602051	113.174728	1460.686279	-363.391754	129.011932	1728.343018	-540.480225	422.465454	1170.611816	-505.122162	-214.794601	1194.322754	-440.503754	370.004608	869.961914	-393.116272	-159.756393	889.294373	-445.199158	93.868462	1056.119751	517.365906	0.280637	898.126770	510.783264	196.773315
-464.028687	225.470459	957.915283	-468.726837	-37.688789	958.883301	-534.716370	239.628738	572.798279	-490.623291	-91.107292	579.394104	-527.377747	273.585754	86.783020	-561.032471	-129.044922	105.156403	-500.363953	325.755890	1442.754028	-450.354065	-95.742920	1449.864502	-416.495636	113.042435	1460.675171	-363.828674	129.390533	1728.587891	-540.366455	422.424744	1170.710693	-505.115662	-214.821930	1194.255005	-440.508057	370.071991	870.008667	-393.162140	-159.739014	889.205139	-445.146332	93.871262	1056.119385	517.203186	0.143850	898.080566	510.796814	195.998398
-463.999817	225.497040	957.923279	-468.734924	-37.653896	958.849060	-534.743408	239.657669	572.803772	-490.561127	-91.083061	579.403198	-527.399414	273.593506	86.779808	-560.991882	-129.015305	105.130257	-500.223633	325.667419	1442.810547	-450.247528	-95.836754	1449.816284	-416.394226	112.956993	1460.687744	-364.263519	129.714813	1728.905518	-540.256714	422.424133	1170.793335	-505.116669	-214.841736	1194.182495	-440.504578	370.118195	870.037903	-393.234406	-159.741623	889.107727	-445.121521	93.883049	1056.103149	516.829956	0.271421	898.057556	510.299347	196.717438
-463.963074	225.466843	957.934021	-468.656158	-37.674423	958.888733	-534.724792	239.664658	572.804810	-490.598969	-91.123764	579.375000	-527.375000	273.593323	86.806900	-561.045532	-129.032928	105.148331	-500.091949	325.609833	1442.852661	-450.148346	-95.916504	1449.773315	-416.263062	112.859451	1460.675781	-364.708191	130.064362	1729.168701	-540.180481	422.427490	1170.898315	-505.110046	-214.864059	1194.103516	-440.491272	370.174072	870.109070	-393.249573	-159.703369	889.039001	-445.058228	93.871735	1056.127197	516.682617	0.143483	898.057007	510.297607	195.989548
-463.923798	225.454147	957.944153	-468.610352	-37.667419	958.879150	-534.748413	239.676849	572.819641	-490.557129	-91.049896	579.417542	-527.382751	273.595184	86.808144	-561.006226	-129.026932	105.128761	-499.959229	325.548065	1442.918091	-450.068146	-95.998116	1449.719727	-416.162964	112.762871	1460.671509	-365.151306	130.414597	1729.447510	-540.102356	422.417206	1170.997437	-505.089752	-214.885971	1194.046387	-440.453735	370.215973	870.158508	-393.306122	-159.697296	888.966003	-445.005768	93.861893	1056.125366	516.429626	0.185775	898.046509	510.012421	195.957489
-463.879883	225.458679	957.943420	-468.619446	-37.655106	958.889465	-534.745178	239.674026	572.825439	-490.574493	-91.026382	579.391846	-527.367676	273.586792	86.781532	-561.003052	-128.996765	105.136024	-499.817261	325.486969	1442.983276	-449.967590	-96.050606	1449.684326	-416.061371	112.679260	1460.661255	-365.570648	130.707077	1729.748047	-540.021423	422.416656	1171.085815	-505.069519	-214.891357	1193.989380	-440.392242	370.270569	870.206177	-393.355469	-159.706406	888.908813	-444.970367	93.869789	1056.126221	516.150879	0.194445	898.043152	509.699646	195.947281
-463.863525	225.482452	957.951599	-468.601410	-37.685913	958.858948	-534.781372	239.662903	572.820435	-490.597229	-91.056595	579.401733	-527.361694	273.575256	86.796318	-561.021057	-129.003235	105.141121	-499.695251	325.431061	1443.019043	-449.871613	-96.096596	1449.649780	-415.972504	112.598778	1460.653198	-365.975159	131.036957	1730.002930	-539.947815	422.407837	1171.130371	-505.061615	-214.901535	1193.953491	-440.328033	370.351685	870.271667	-393.382141	-159.698395	888.845947	-444.932373	93.851646	1056.110474	515.765869	0.332923	898.028198	509.167297	196.672134
-463.851410	225.432892	957.946716	-468.566559	-37.707394	958.865784	-534.794861	239.675583	572.833801	-490.643005	-91.102798	579.408936	-527.363831	273.572205	86.789719	-561.053406	-129.016144	105.149231	-499.572510	325.390411	1443.068970	-449.802277	-96.138466	1449.616333	-415.884308	112.554489	1460.638184	-366.381470	131.308594	1730.262329	-539.857605	422.418976	1171.195557	-505.047668	-214.940491	1193.902100	-440.229126	370.392578	870.312073	-393.410187	-159.696198	888.805298	-444.900208	93.822159	1056.109497	515.404663	0.266790	898.022644	508.851593	196.676559
-463.798035	225.429504	957.939026	-468.525787	-37.698296	958.852905	-534.786987	239.680130	572.826660	-490.554047	-90.990158	579.410095	-527.359070	273.566193	86.784073	-561.002197	-128.992447	105.122475	-499.493591	325.341522	1443.086426	-449.741882	-96.176117	1449.590576	-415.815887	112.514725	1460.640381	-366.787384	131.607697	1730.475098	-539.785400	422.433014	1171.226685	-505.028351	-215.001022	1193.900024	-440.135986	370.452362	870.355103	-393.455872	-159.699509	888.753784	-444.838989	93.821793	1056.096191	515.147888	0.257935	898.007202	508.766327	196.404984
-463.734985	225.494934	957.985229	-468.452728	-37.694191	958.854675	-534.804626	239.696396	572.874084	-490.523987	-90.962784	579.415527	-527.368408	273.576233	86.798317	-560.997681	-128.984909	105.139999	-499.401917	325.300110	1443.093872	-449.661133	-96.215309	1449.555664	-415.734802	112.493355	1460.616943	-367.193787	131.861252	1730.735474	-539.709290	422.428741	1171.259644	-505.000519	-215.010193	1193.867798	-440.038086	370.509033	870.398865	-393.431580	-159.691147	888.725769	-444.770233	93.840904	1056.119995	514.817810	0.257908	897.970581	508.296021	196.669586
-463.669830	225.488037	957.976501	-468.395325	-37.731625	958.855957	-534.796570	239.700165	572.867859	-490.596283	-91.061592	579.401672	-527.370667	273.572113	86.793243	-561.062622	-129.006378	105.134598	-499.312500	325.310455	1443.122681	-449.608673	-96.212891	1449.543701	-415.659698	112.448906	1460.606812	-367.586548	132.150269	1730.934326	-539.613464	422.428497	1171.298706	-504.955566	-215.038666	1193.839355	-439.900970	370.539734	870.427429	-393.452637	-159.728363	888.693542	-444.702972	93.821709	1056.114990	514.497986	0.307103	897.935364	507.944733	196.737930
-463.651642	225.506531	957.983948	-468.391541	-37.706791	958.849915	-534.787842	239.705215	572.882080	-490.539581	-90.992767	579.384460	-527.380066	273.573853	86.793663	-561.024414	-128.991043	105.123138	-499.243774	325.267029	1443.138550	-449.537903	-96.245117	1449.528076	-415.600616	112.442238	1460.600830	-367.978088	132.404709	1731.164063	-539.531860	422.457794	1171.335693	-504.914856	-215.060181	1193.813232	-439.774048	370.593475	870.477173	-393.400269	-159.716721	888.666748	-444.676819	93.836922	1056.112305	514.223816	0.310750	897.917603	507.637390	196.728821
-463.602325	225.481705	957.992188	-468.303436	-37.718281	958.846252	-534.759033	239.687973	572.871277	-490.460785	-90.924072	579.413086	-527.386841	273.575409	86.792694	-560.991028	-128.974609	105.108612	-499.155487	325.246033	1443.163696	-449.458344	-96.259583	1449.486694	-415.551453	112.400726	1460.597900	-368.388397	132.674759	1731.426025	-539.414490	422.463257	1171.353149	-504.874298	-215.080948	1193.779297	-439.631531	370.644287	870.504333	-393.375671	-159.777344	888.620605	-444.602600	93.817375	1056.113403	513.875671	0.277651	897.894348	507.328430	196.711334
-463.567139	225.494446	957.988525	-468.246613	-37.734173	958.840271	-534.736328	239.677505	572.878479	-490.410370	-90.871101	579.403320	-527.388794	273.557404	86.810150	-560.961304	-128.975403	105.111488	-499.081726	325.220001	1443.176392	-449.383514	-96.282043	1449.458984	-415.466736	112.393059	1460.590088	-368.777130	132.932434	1731.652466	-539.298218	422.480225	1171.383179	-504.805481	-215.068481	1193.785645	-439.483429	370.692932	870.539001	-393.328918	-159.799576	888.609009	-444.541626	93.816429	1056.105347	513.605774	0.257207	897.897949	507.044983	196.663239
-463.521759	225.493729	957.990479	-468.226349	-37.720013	958.821838	-534.740967	239.684448	572.885803	-490.449127	-90.955269	579.419617	-527.377014	273.559479	86.816757	-561.053467	-129.000961	105.180817	-499.003815	325.220398	1443.217407	-449.291443	-96.291298	1449.443970	-415.413940	112.354469	1460.585083	-369.267487	133.283478	1731.905640	-539.167175	422.492310	1171.426514	-504.755341	-215.087387	1193.775757	-439.344696	370.774292	870.551208	-393.265503	-159.841644	888.584045	-444.497589	93.813332	1056.094604	513.413330	0.099136	897.891357	507.067230	195.862335
-463.447174	225.492737	957.986389	-468.151886	-37.734993	958.847290	-534.666748	239.654846	572.874146	-490.437134	-90.988197	579.459534	-527.351563	273.574524	86.816826	-561.071228	-129.003571	105.178604	-498.930725	325.194855	1443.213257	-449.220734	-96.310837	1449.426025	-415.377350	112.363724	1460.573730	-369.639893	133.573502	1732.086914	-539.037354	422.479187	1171.425049	-504.680725	-215.104187	1193.757202	-439.172546	370.846069	870.571777	-393.190765	-159.846039	888.567810	-444.428986	93.816406	1056.106689	513.087952	0.056673	897.874329	506.787750	195.757309
-463.395813	225.491501	957.979431	-468.080475	-37.736824	958.853943	-534.667542	239.690536	572.904724	-490.336365	-90.945053	579.432556	-527.380798	273.557495	86.811821	-561.028198	-128.986221	105.183388	-498.853088	325.195618	1443.218018	-449.152191	-96.319885	1449.429321	-415.304077	112.373543	1460.596069	-370.061768	133.815399	1732.319092	-538.920410	422.472137	1171.433472	-504.636963	-215.123886	1193.753906	-439.034485	370.915283	870.602600	-393.123657	-159.888016	888.550232	-444.368195	93.821579	1056.106567	512.733032	0.042575	897.883179	506.419312	195.787354
-463.339661	225.490082	957.970276	-468.037598	-37.726696	958.838135	-534.547485	239.624313	572.867981	-490.335541	-90.974159	579.427063	-527.336487	273.531433	86.811821	-561.057617	-128.982101	105.184006	-498.755035	325.183594	1443.243286	-449.094666	-96.337502	1449.416626	-415.250763	112.362221	1460.573486	-370.452820	134.111694	1732.522949	-538.807739	422.459869	1171.426880	-504.556519	-215.117722	1193.745117	-438.870239	370.982758	870.612427	-393.049622	-159.928757	888.530273	-444.307037	93.822166	1056.091553	512.296082	0.185460	897.851990	505.851837	196.488922
-463.284729	225.482300	957.956116	-467.964905	-37.725792	958.838867	-534.525391	239.601624	572.866516	-490.274658	-90.968796	579.397888	-527.330872	273.546509	86.806374	-561.104309	-128.995331	105.223518	-498.667969	325.156677	1443.217651	-449.033752	-96.308960	1449.398926	-415.209595	112.359863	1460.568237	-370.898376	134.383255	1732.761230	-538.694397	422.451233	1171.433960	-504.487427	-215.116165	1193.750000	-438.705078	371.027191	870.630432	-392.964539	-159.973206	888.505859	-444.237183	93.825584	1056.083496	512.058655	0.051294	897.856384	505.770935	195.787354
-463.188110	225.522461	957.941895	-467.903656	-37.708862	958.814514	-534.500183	239.644241	572.893982	-490.267609	-90.993446	579.383667	-527.347107	273.546997	86.815926	-561.089966	-128.992630	105.238632	-498.581604	325.152374	1443.242676	-448.986115	-96.316246	1449.391113	-415.141785	112.352783	1460.573242	-371.339233	134.706268	1732.965698	-538.587585	422.444580	1171.424927	-504.397339	-215.118500	1193.730225	-438.549225	371.057617	870.634033	-392.831207	-159.999146	888.499451	-444.159882	93.847534	1056.064575	511.674561	0.216501	897.824341	505.371094	196.251297
-463.122223	225.484299	957.938232	-467.819550	-37.725883	958.837341	-534.448425	239.613632	572.878174	-490.191559	-90.963036	579.398010	-527.351379	273.547882	86.814240	-561.115784	-129.001862	105.244431	-498.489838	325.144318	1443.249756	-448.934692	-96.314102	1449.375000	-415.064209	112.351479	1460.572388	-371.770691	135.029175	1733.201172	-538.463745	422.435120	1171.430054	-504.322723	-215.106796	1193.701050	-438.369354	371.047821	870.659729	-392.697327	-160.034348	888.482361	-444.090851	93.831345	1056.075562	511.433868	0.087583	897.794739	505.116608	195.743011
-463.070862	225.478241	957.924255	-467.752197	-37.744411	958.832397	-534.427246	239.633682	572.890442	-490.193817	-90.960396	579.395203	-527.348206	273.552002	86.822227	-561.094482	-128.984497	105.255898	-498.409790	325.127960	1443.252563	-448.867798	-96.337837	1449.364624	-415.011841	112.359612	1460.576904	-372.205780	135.343826	1733.432129	-538.366577	422.424408	1171.451660	-504.247437	-215.113022	1193.694946	-438.197418	371.042938	870.672729	-392.572449	-160.063385	888.469604	-444.023224	93.823563	1056.064209	510.955627	0.219752	897.777100	504.481140	196.452957
-462.976593	225.463211	957.933960	-467.676300	-37.732071	958.850281	-534.344727	239.599136	572.885376	-490.168732	-91.005234	579.399353	-527.302307	273.527832	86.806641	-561.092590	-128.987457	105.297852	-498.310760	325.130646	1443.287354	-448.812653	-96.352936	1449.389893	-414.960846	112.336586	1460.598511	-372.642883	135.675888	1733.658325	-538.247253	422.418396	1171.444580	-504.164856	-215.071640	1193.692017	-438.013672	371.068298	870.707825	-392.480591	-160.053635	888.464600	-443.948547	93.823936	1056.080322	510.720306	0.053112	897.746582	504.422180	195.705627
-462.917175	225.458420	957.915833	-467.613251	-37.773636	958.848267	-534.387207	239.691162	572.906067	-490.147339	-91.008392	579.412476	-527.383545	273.552277	86.857224	-561.139893	-128.990784	105.316833	-498.266418	325.112061	1443.265869	-448.749390	-96.345879	1449.375732	-414.907013	112.324364	1460.617676	-373.085144	135.999725	1733.844482	-538.115967	422.446991	1171.458618	-504.084595	-215.058762	1193.673340	-437.853638	371.073914	870.734497	-392.364716	-160.063965	888.466492	-443.877502	93.806854	1056.068115	510.247101	0.146523	897.713379	503.830872	196.417404
-462.807007	225.470688	957.938965	-467.519073	-37.770264	958.858459	-534.249634	239.564194	572.888977	-490.106598	-91.025803	579.416504	-527.304810	273.531708	86.823570	-561.167175	-129.035034	105.331482	-498.207703	325.112152	1443.273071	-448.692749	-96.352737	1449.376221	-414.873840	112.326103	1460.624146	-373.507385	136.325546	1734.068359	-537.990173	422.465912	1171.435669	-504.004517	-215.017807	1193.671875	-437.666046	371.080170	870.744080	-392.225983	-160.054169	888.482300	-443.785553	93.808777	1056.086914	510.007935	0.041654	897.686646	503.786530	195.686813
-462.735291	225.466705	957.933655	-467.472626	-37.756199	958.843994	-534.276123	239.694824	572.923950	-490.025543	-90.981087	579.429382	-527.395203	273.549927	86.853928	-561.177429	-129.014633	105.339043	-498.150635	325.101654	1443.294312	-448.633240	-96.347450	1449.412231	-414.839996	112.325836	1460.645508	-373.941101	136.672806	1734.268433	-537.854126	422.497345	1171.426514	-503.913940	-215.007202	1193.662964	-437.533569	371.126007	870.747681	-392.117889	-160.030273	888.495972	-443.715210	93.808151	1056.074585	509.659882	0.062008	897.667236	503.463318	195.652161
-462.677765	225.448914	957.932617	-467.406067	-37.792034	958.838013	-534.147400	239.578003	572.899475	-489.978455	-90.959503	579.414673	-527.304443	273.536194	86.852684	-561.177612	-129.018600	105.345810	-498.091095	325.114899	1443.282959	-448.590424	-96.348015	1449.414429	-414.770630	112.325615	1460.657959	-374.396179	137.002853	1734.473267	-537.731262	422.491180	1171.415894	-503.836334	-215.003860	1193.686035	-437.375671	371.102478	870.760803	-392.032654	-160.019821	888.510254	-443.648468	93.780151	1056.070068	509.328491	0.075157	897.634705	503.084869	195.696091
-462.573486	225.448105	957.925537	-467.334717	-37.794861	958.836548	-534.122498	239.581329	572.933777	-490.026917	-91.017021	579.405334	-527.338135	273.529816	86.862526	-561.248230	-129.062958	105.369057	-498.030548	325.106964	1443.281982	-448.498566	-96.347382	1449.453613	-414.739899	112.349075	1460.679810	-374.823639	137.317810	1734.663208	-537.610901	422.516571	1171.414307	-503.766937	-214.985291	1193.714844	-437.203003	371.083527	870.766785	-391.937744	-159.972443	888.533203	-443.562622	93.777771	1056.066284	508.962738	0.080309	897.597595	502.691681	195.722794
-462.539032	225.461945	957.921143	-467.320221	-37.781418	958.797729	-534.025879	239.599426	572.936829	-489.958862	-91.015877	579.395935	-527.309692	273.523193	86.865799	-561.217163	-129.063766	105.368309	-497.977051	325.099701	1443.257446	-448.459351	-96.336945	1449.470093	-414.670807	112.335732	1460.690430	-375.248535	137.630142	1734.864258	-537.496460	422.516571	1171.391602	-503.674500	-214.924240	1193.726563	-437.052765	371.120239	870.759399	-391.799316	-159.910202	888.609314	-443.526825	93.776825	1056.042114	508.495667	0.227110	897.565796	502.024384	196.473618
-462.428833	225.458847	957.914368	-467.173859	-37.798759	958.835388	-534.016113	239.592117	572.949585	-489.936493	-90.985352	579.415527	-527.314758	273.534698	86.849403	-561.205383	-129.063232	105.363365	-497.929962	325.104950	1443.249146	-448.392242	-96.317566	1449.507080	-414.628387	112.357018	1460.681274	-375.665253	137.935532	1735.050659	-537.392944	422.525818	1171.350952	-503.595306	-214.898712	1193.769165	-436.884247	371.107117	870.754150	-391.710541	-159.866074	888.659973	-443.414185	93.786324	1056.061035	508.241608	0.095727	897.559875	501.967346	195.725861
-462.317749	225.470444	957.929260	-467.078156	-37.807705	958.867676	-534.018372	239.671036	572.960876	-489.919312	-90.967339	579.415405	-527.353149	273.550354	86.860886	-561.202698	-129.066360	105.368156	-497.867218	325.125702	1443.215820	-448.311890	-96.288872	1449.543091	-414.564850	112.376678	1460.715942	-376.068634	138.237488	1735.261719	-537.293701	422.532410	1171.316040	-503.517731	-214.892426	1193.786377	-436.722900	371.077606	870.751648	-391.644684	-159.830750	888.694824	-443.324158	93.793083	1056.087524	507.848206	0.028086	897.533569	501.657196	195.657394
-462.271973	225.485779	957.913696	-467.058044	-37.797520	958.842590	-533.915527	239.630280	572.952454	-489.885345	-90.932213	579.414612	-527.327637	273.548126	86.854065	-560.692017	-128.740570	105.051018	-497.815338	325.161987	1443.195313	-448.238647	-96.263504	1449.569336	-414.507813	112.388542	1460.730225	-376.466248	138.533722	1735.448975	-537.212891	422.512726	1171.298462	-503.456512	-214.850845	1193.817993	-436.557098	371.024689	870.752441	-391.540497	-159.781799	888.735596	-443.282532	93.800079	1056.065308	507.467773	0.016532	897.479797	501.283752	195.690506
-462.215912	225.464600	957.914795	-466.987671	-37.789398	958.843811	-533.857300	239.599136	572.932495	-489.850098	-90.943413	579.429504	-527.327515	273.534912	86.873604	-560.691467	-128.736893	105.048111	-497.772919	325.169769	1443.193970	-448.162659	-96.251572	1449.600952	-414.464050	112.410049	1460.746704	-376.851074	138.843185	1735.642944	-537.142456	422.489044	1171.282471	-503.374878	-214.831894	1193.846191	-436.380859	370.969147	870.766296	-391.459045	-159.726624	888.765930	-443.212891	93.794640	1056.065063	506.919922	0.115457	897.452698	500.576324	196.443802
-462.155121	225.462891	957.917847	-466.923248	-37.799625	958.842896	-533.785156	239.593719	572.968445	-489.857666	-90.988190	579.403992	-527.296631	273.529877	86.864311	-561.224487	-129.078506	105.371696	-497.716766	325.191650	1443.175049	-448.091156	-96.223694	1449.636963	-414.400665	112.400986	1460.773560	-377.200439	139.110825	1735.805664	-537.057495	422.464050	1171.251465	-503.289337	-214.814667	1193.862183	-436.223938	370.893951	870.744385	-391.321747	-159.673965	888.827759	-443.147827	93.787453	1056.065552	506.546539	0.159849	897.437256	500.162842	196.426895
-462.082886	225.473740	957.914185	-466.865601	-37.744526	958.833618	-533.746033	239.589020	572.964539	-489.785828	-90.956436	579.398193	-527.291931	273.544800	86.869598	-561.157043	-129.059204	105.369965	-497.685303	325.211731	1443.149414	-448.017120	-96.199547	1449.662231	-414.365082	112.431244	1460.787598	-377.461426	139.334198	1735.899780	-536.978943	422.418579	1171.194702	-503.220947	-214.812576	1193.880127	-436.058838	370.821472	870.735657	-391.260040	-159.616776	888.868713	-443.074738	93.816971	1056.057373	506.331757	0.041697	897.430847	500.138672	195.597488
-462.011169	225.466385	957.886963	-466.792297	-37.742962	958.831726	-533.691040	239.619019	572.944946	-489.775116	-91.055130	579.384338	-527.299377	273.541565	86.867439	-561.181213	-129.063660	105.363968	-497.651825	325.247559	1443.126099	-447.914551	-96.184776	1449.706055	-414.325714	112.472221	1460.795898	-377.785767	139.586472	1736.042236	-536.905273	422.407959	1171.168945	-503.167358	-214.815689	1193.917480	-435.899139	370.752106	870.719238	-391.167206	-159.595291	888.909424	-443.005249	93.823685	1056.043457	505.842560	0.162341	897.426514	499.457825	196.288986
-461.937958	225.499588	957.892578	-466.738434	-37.746414	958.826172	-533.621887	239.645950	572.964722	-489.699554	-91.042976	579.373230	-527.292419	273.553070	86.862022	-561.146545	-129.059097	105.340157	-497.641052	325.283997	1443.101807	-447.860657	-96.148643	1449.745117	-414.276428	112.507614	1460.791504	-378.093903	139.829056	1736.186279	-536.839722	422.392242	1171.112915	-503.087433	-214.746933	1193.938843	-435.757141	370.725586	870.682434	-391.099182	-159.567368	888.935669	-442.941254	93.832832	1056.043335	505.403625	0.109765	897.407349	499.033234	196.268021
-461.862427	225.506790	957.878174	-466.652649	-37.741753	958.819763	-533.592407	239.628357	572.954102	-489.601898	-90.997955	579.403198	-527.314575	273.558167	86.861023	-560.665710	-128.738022	105.093697	-497.595673	325.309784	1443.071655	-447.792175	-96.119751	1449.773438	-414.237030	112.552704	1460.793579	-378.380096	140.066589	1736.304199	-536.770386	422.344666	1171.047729	-503.005219	-214.740204	1193.989990	-435.597137	370.643555	870.664001	-390.997131	-159.536331	889.000732	-442.865936	93.842659	1056.034180	505.088440	-0.081297	897.453613	498.920532	195.506409
-461.794220	225.494812	957.863525	-466.578430	-37.755123	958.807800	-533.539429	239.637146	572.961731	-489.574951	-91.042717	579.385803	-527.324585	273.560059	86.862839	-560.704834	-128.746155	105.097694	-497.560791	325.352905	1443.045044	-447.730408	-96.092804	1449.808105	-414.210846	112.596542	1460.819214	-378.645050	140.297913	1736.420166	-536.687561	422.310852	1171.008667	-502.938477	-214.726288	1194.023804	-435.455719	370.564270	870.639526	-390.934570	-159.539413	889.007568	-442.803558	93.831642	1056.022827	504.566956	0.007447	897.461365	498.260712	196.213516
-461.727203	225.465347	957.860657	-466.504425	-37.711330	958.834106	-533.480713	239.634216	572.944092	-489.592743	-91.081032	579.395874	-527.316956	273.558380	86.863533	-560.753296	-128.766541	105.110748	-497.546173	325.356659	1443.015259	-447.660309	-96.048660	1449.875610	-414.167786	112.636177	1460.832642	-378.891266	140.520905	1736.550781	-536.626892	422.284912	1170.978027	-502.883667	-214.762726	1194.095947	-435.316284	370.473694	870.630493	-391.186493	-159.826736	888.880310	-442.738739	93.850304	1056.035767	504.308502	-0.139045	897.463806	498.197876	195.408066
-461.666504	225.448685	957.854370	-466.433990	-37.707123	958.840515	-533.452698	239.620285	572.960449	-489.570068	-91.099991	579.378723	-527.301758	273.546570	86.877693	-560.751953	-128.766113	105.112938	-497.512024	325.394623	1443.004150	-447.600494	-96.012283	1449.895752	-414.139709	112.678619	1460.851196	-379.119598	140.764893	1736.663086	-536.551941	422.254547	1170.925537	-502.780823	-214.720688	1194.151733	-435.209534	370.398254	870.627686	-390.780243	-159.521255	889.086121	-442.674042	93.849602	1056.036011	503.941986	-0.123850	897.455933	497.776794	195.363266
-461.590942	225.445526	957.853577	-466.359558	-37.719120	958.856812	-533.407349	239.579697	572.936951	-489.523224	-91.115219	579.394104	-527.294312	273.545044	86.875092	-560.989929	-128.993820	105.300186	-497.469360	325.436035	1442.977539	-447.539673	-95.966370	1449.941162	-414.085510	112.725685	1460.881348	-379.336243	140.983902	1736.755615	-536.476440	422.257446	1170.889404	-502.673645	-214.661209	1194.151733	-435.080353	370.313049	870.597351	-390.647919	-159.482498	889.155151	-442.603668	93.848351	1056.044800	503.743835	-0.470672	897.452637	498.137054	193.817108
-461.522491	225.443604	957.841003	-466.270874	-37.719128	958.855347	-533.384644	239.605972	572.971619	-489.528748	-91.155281	579.400879	-527.277649	273.545654	86.881119	-560.774414	-128.773834	105.143280	-497.433594	325.452637	1442.942017	-447.472504	-95.933495	1449.972290	-414.063019	112.781403	1460.897095	-379.520386	141.206284	1736.836426	-536.421875	422.250000	1170.837524	-502.590485	-214.663132	1194.212158	-434.982178	370.222198	870.552185	-390.578156	-159.508026	889.174561	-442.530457	93.853256	1056.038940	502.969055	-0.097522	897.431152	496.613281	195.980118
-461.462555	225.502792	957.854736	-466.243011	-37.696930	958.831909	-533.394714	239.628357	572.961487	-489.425781	-91.108971	579.375366	-527.325562	273.570129	86.897041	-560.721313	-128.747955	105.118851	-497.419434	325.486786	1442.902954	-447.428864	-95.908356	1449.995850	-414.032990	112.804321	1460.897095	-379.701843	141.414154	1736.915283	-536.360413	422.245789	1170.781372	-502.487366	-214.645920	1194.249634	-434.893219	370.132782	870.539124	-390.463959	-159.496567	889.192444	-442.483124	93.877480	1056.033325	502.579926	-0.123991	897.413879	496.215881	196.079865
-461.400726	225.474930	957.848694	-466.130127	-37.717949	958.848145	-533.352905	239.629333	572.958923	-489.403564	-91.149284	579.412354	-527.279907	273.546417	86.884048	-560.795898	-128.786224	105.131912	-497.413483	325.542938	1442.894043	-447.417877	-95.832695	1450.040161	-413.840424	112.719917	1460.692871	-379.861969	141.598099	1736.988159	-536.311646	422.212524	1170.702271	-502.385254	-214.619293	1194.279175	-434.784271	370.046295	870.510986	-390.335052	-159.473633	889.233887	-442.399384	93.865540	1056.039185	502.202850	-0.210351	897.444946	495.848236	195.982574
-461.355621	225.477585	957.858459	-466.078796	-37.709232	958.834106	-533.337280	239.620026	572.994690	-489.292175	-91.091774	579.385132	-527.269043	273.543427	86.883125	-560.703979	-128.763092	105.130028	-497.399963	325.567383	1442.839600	-447.359192	-95.796989	1450.056152	-413.809845	112.779716	1460.711426	-380.012512	141.789948	1737.044434	-536.262512	422.236237	1170.680786	-502.321838	-214.629715	1194.308105	-434.692749	369.926575	870.486633	-390.243622	-159.467560	889.278198	-442.346954	93.862793	1056.036133	501.881317	-0.369511	897.427185	495.756073	195.207031
-461.310822	225.467239	957.856140	-466.043579	-37.680958	958.853699	-533.327454	239.593857	572.980774	-489.242615	-91.089935	579.402649	-527.264893	273.543732	86.904160	-560.729919	-128.737381	105.121758	-497.369934	325.604523	1442.836304	-447.314056	-95.764557	1450.100464	-413.779968	112.824715	1460.732666	-380.153107	141.972794	1737.112061	-536.215576	422.216888	1170.637207	-502.233704	-214.634735	1194.344116	-434.618713	369.852142	870.481750	-390.132813	-159.474289	889.313782	-442.305145	93.879089	1056.044434	501.433960	-0.213990	897.422180	495.107117	195.876007
-461.254456	225.458923	957.857666	-465.961304	-37.677193	958.855591	-533.319214	239.592270	573.007385	-489.139496	-91.019379	579.397583	-527.267090	273.539490	86.898964	-560.641907	-128.707687	105.135246	-497.341370	325.628113	1442.797241	-447.269806	-95.722275	1450.144165	-413.754089	112.866226	1460.756592	-380.293274	142.146194	1737.170654	-536.167480	422.223022	1170.604492	-502.128235	-214.622940	1194.392334	-434.517517	369.747406	870.475159	-389.999359	-159.486023	889.374390	-442.237762	93.879074	1056.046509	501.115265	-0.341839	897.409729	494.958405	195.207336
-461.224854	225.468445	957.854797	-465.935425	-37.670216	958.835205	-533.332275	239.616806	573.010498	-489.136475	-91.052887	579.388550	-527.262451	273.543060	86.906357	-560.695129	-128.736603	105.167625	-497.319672	325.681763	1442.794678	-447.222046	-95.667084	1450.181030	-413.739349	112.931404	1460.787109	-380.426331	142.311951	1737.233643	-536.115295	422.233002	1170.582642	-502.066010	-214.598328	1194.427124	-434.410431	369.617126	870.472473	-389.855713	-159.517166	889.428284	-442.194702	93.880241	1056.031494	500.609131	-0.253714	897.413269	494.323669	195.867065
-461.153015	225.425751	957.844666	-465.805603	-37.698219	958.878418	-533.303711	239.551315	572.974304	-489.161896	-91.084396	579.402039	-527.242493	273.547729	86.865997	-560.735962	-128.734238	105.181168	-497.288452	325.732574	1442.758301	-447.180023	-95.618942	1450.228516	-413.706909	112.966484	1460.812134	-380.551514	142.464478	1737.287109	-536.072571	422.239349	1170.533325	-501.975677	-214.596420	1194.489624	-434.334290	369.556946	870.460999	-389.736145	-159.536591	889.477234	-442.107941	93.869682	1056.051147	500.180511	-0.278699	897.388184	493.908783	195.892654
-461.092865	225.428589	957.835266	-465.740906	-37.698151	958.878418	-533.264282	239.570908	572.980957	-489.078491	-91.045380	579.408875	-527.229797	273.544769	86.867744	-560.646423	-128.697906	105.163033	-497.211426	325.738983	1442.759888	-447.102417	-95.603241	1450.273560	-413.818329	113.088539	1461.026123	-380.653198	142.615173	1737.339722	-536.025696	422.223785	1170.507690	-501.890778	-214.605011	1194.544678	-434.250488	369.455353	870.453247	-389.568787	-159.548752	889.557617	-442.046234	93.875015	1056.046631	499.880371	-0.460186	897.393921	493.826599	195.077179
-461.040527	225.472321	957.858887	-465.708008	-37.655193	958.881592	-533.260864	239.591827	573.017578	-489.037811	-91.002945	579.408569	-527.234802	273.537292	86.905296	-560.644043	-128.697311	105.160423	-497.176422	325.766907	1442.730347	-447.049255	-95.543213	1450.328491	-413.790283	113.137756	1461.047363	-380.755920	142.760040	1737.407715	-535.971130	422.212646	1170.496338	-501.788727	-214.605377	1194.579346	-434.180908	369.399078	870.469177	-389.435852	-159.553818	889.626160	-442.004578	93.909180	1056.060303	499.388245	-0.329601	897.366943	493.141052	195.829514
-460.992432	225.466034	957.853699	-465.654724	-37.649036	958.877136	-533.251526	239.582001	573.021545	-489.046783	-91.042610	579.400391	-527.264648	273.543762	86.905334	-560.664368	-128.728531	105.169601	-497.154999	325.816528	1442.755859	-447.036713	-95.505089	1450.368774	-413.607605	113.100189	1460.889526	-380.872375	142.911179	1737.470947	-535.940002	422.223663	1170.493774	-501.708405	-214.637039	1194.641235	-434.105804	369.302826	870.484497	-389.311432	-159.616608	889.694031	-441.951935	93.909782	1056.054932	498.957581	-0.358731	897.365967	492.761444	195.851212
-460.964508	225.435074	957.857239	-465.572296	-37.656357	958.897522	-533.171753	239.541626	572.993469	-489.023651	-91.065102	579.400940	-527.229675	273.531525	86.896927	-560.638611	-128.709305	105.139687	-497.111542	325.854828	1442.767212	-446.999237	-95.463318	1450.402832	-413.580261	113.118141	1460.927124	-380.961029	143.058548	1737.526245	-535.889099	422.213196	1170.478760	-501.624664	-214.660767	1194.665405	-434.048737	369.269684	870.478210	-389.144470	-159.609985	889.753540	-441.899078	93.901367	1056.067505	498.547485	-0.359747	897.371948	492.435486	195.774414
-460.929138	225.451431	957.853333	-465.565674	-37.597363	958.845703	-533.149841	239.558289	573.005981	-488.993317	-91.029655	579.392334	-527.229126	273.531189	86.898689	-560.648621	-128.695282	105.149948	-497.062195	325.893799	1442.793579	-446.951721	-95.434311	1450.463745	-413.553741	113.159752	1460.959839	-381.046814	143.194870	1737.567993	-535.839478	422.229828	1170.498291	-501.524597	-214.626785	1194.706909	-434.008087	369.229248	870.518616	-388.996918	-159.632477	889.819519	-441.862335	93.918617	1056.036133	498.141571	-0.389057	897.358826	492.118469	195.677612
-460.880096	225.435791	957.844116	-465.470734	-37.624454	958.894958	-533.138855	239.567993	573.033569	-488.958191	-90.984863	579.408142	-527.265808	273.538940	86.900032	-560.664246	-128.708420	105.149742	-497.044128	325.888367	1442.779419	-446.898407	-95.418884	1450.515869	-413.514160	113.204475	1461.000732	-381.137512	143.334641	1737.609009	-535.777161	422.238495	1170.487793	-501.433929	-214.657867	1194.751099	-433.949982	369.200684	870.508484	-388.831879	-159.633438	889.888672	-441.797882	93.922844	1056.057861	497.677704	-0.458908	897.358948	491.755981	195.549728
-460.862061	225.444199	957.857117	-465.430176	-37.606995	958.891418	-533.088684	239.559311	572.988770	-488.955963	-90.992599	579.455078	-527.213196	273.494690	86.883171	-560.615051	-128.684784	105.155884	-497.001648	325.924103	1442.812988	-446.837189	-95.387550	1450.555664	-413.500916	113.229919	1461.018921	-381.211609	143.488480	1737.646851	-535.726074	422.279907	1170.488159	-501.342102	-214.690277	1194.811157	-433.901581	369.153412	870.505493	-388.687622	-159.661652	889.967773	-441.758636	93.931290	1056.060425	497.213562	-0.481109	897.349548	491.343903	195.493988
-460.796204	225.453644	957.885498	-465.396515	-37.541470	958.901733	-533.026917	239.561813	572.995789	-488.958649	-91.020187	579.439087	-527.215088	273.491028	86.889313	-560.616882	-128.685394	105.158638	-496.965302	325.941895	1442.821411	-446.775482	-95.366287	1450.608765	-413.473480	113.257561	1461.059692	-381.273163	143.626358	1737.675781	-535.672485	422.268372	1170.517090	-501.227081	-214.691727	1194.877197	-433.853088	369.147491	870.516907	-388.541809	-159.669479	890.044250	-441.714111	93.959541	1056.080811	496.837006	-0.452260	897.353699	490.956329	195.506577
-460.729919	225.504242	957.876160	-465.326080	-37.556492	958.917297	-533.022888	239.589279	573.014771	-488.892242	-90.922417	579.474304	-527.209595	273.489899	86.879776	-560.595581	-128.669708	105.145340	-496.921021	325.955902	1442.844971	-446.740814	-95.326126	1450.674683	-413.430450	113.271378	1461.094360	-381.332031	143.746429	1737.706787	-535.616577	422.298737	1170.525146	-501.124512	-214.708221	1194.941284	-433.792999	369.122437	870.535767	-388.365631	-159.639587	890.133728	-441.649017	93.986977	1056.084717	496.520599	-0.601010	897.349243	490.893250	194.761566
-460.684814	225.465591	957.866882	-465.271759	-37.563499	958.943054	-532.975220	239.565720	573.022522	-488.862213	-90.872711	579.450195	-527.195496	273.502991	86.874321	-560.563049	-128.673920	105.156975	-496.886505	325.978058	1442.856445	-446.679810	-95.299767	1450.723389	-413.402405	113.302162	1461.133667	-381.394653	143.877350	1737.746460	-535.567871	422.315552	1170.549683	-501.011047	-214.743118	1195.000244	-433.734436	369.141174	870.561462	-388.201508	-159.660080	890.213684	-441.604919	93.978020	1056.094116	496.138855	-0.602697	897.304382	490.557587	194.769928
-460.636505	225.509537	957.897461	-465.256042	-37.473938	958.906616	-532.966736	239.582413	573.010193	-488.911194	-90.973900	579.410034	-527.215820	273.491394	86.880028	-560.616821	-128.698883	105.172783	-496.858551	325.991760	1442.886597	-446.622345	-95.261002	1450.754883	-413.361481	113.342453	1461.153076	-381.433594	143.996689	1737.772949	-535.511108	422.325684	1170.546509	-500.892181	-214.722824	1195.031006	-433.658295	369.151550	870.591492	-388.009369	-159.667007	890.315002	-441.569824	94.017159	1056.090576	495.601624	-0.444103	897.260437	489.838654	195.572372
-460.586884	225.501251	957.882202	-465.193207	-37.532661	958.917542	-532.949341	239.562637	573.011719	-488.859009	-90.965546	579.445374	-527.206299	273.489105	86.878670	-560.620117	-128.691772	105.180847	-496.828705	326.018219	1442.888062	-446.558380	-95.241379	1450.789307	-413.325073	113.367821	1461.176392	-381.471954	144.109665	1737.792847	-535.462219	422.368958	1170.577515	-500.764832	-214.734924	1195.094238	-433.611450	369.179718	870.584778	-387.876617	-159.713486	890.363525	-441.514618	93.994492	1056.088623	495.152679	-0.407769	897.222107	489.433289	195.559494
-460.552338	225.513763	957.886230	-465.184479	-37.504730	958.925354	-532.940063	239.625168	573.036316	-488.843933	-90.942719	579.426270	-527.189148	273.510376	86.903862	-560.580139	-128.676514	105.195625	-496.788910	326.029846	1442.904419	-446.490753	-95.224869	1450.846313	-413.299042	113.394997	1461.205933	-381.502350	144.216843	1737.809326	-535.415100	422.394836	1170.573730	-500.626190	-214.737793	1195.149536	-433.527191	369.190887	870.608521	-387.691528	-159.692383	890.444580	-441.486328	94.013893	1056.093140	494.683746	-0.485913	897.190369	489.037231	195.506607
-460.503387	225.512512	957.880310	-465.120270	-37.503662	958.937561	-532.901978	239.595734	573.033936	-488.791656	-90.924690	579.458801	-527.150024	273.518921	86.898445	-560.587769	-128.682785	105.197006	-496.764587	326.066681	1442.908813	-446.423126	-95.197784	1450.897827	-413.264740	113.432899	1461.229004	-381.524750	144.324661	1737.821411	-535.363342	422.430359	1170.590820	-500.503937	-214.742508	1195.206055	-433.468140	369.253174	870.636780	-387.564453	-159.715744	890.514404	-441.439636	94.021950	1056.098389	494.221893	-0.508203	897.168152	488.624573	195.473389
-460.455353	225.500916	957.883362	-465.090210	-37.478123	958.939697	-532.893494	239.597153	573.023926	-488.752716	-90.908119	579.446350	-527.174194	273.524017	86.898476	-560.566406	-128.682297	105.199821	-496.748322	326.083069	1442.914917	-446.376740	-95.176224	1450.941406	-413.223877	113.452347	1461.261475	-381.539185	144.435349	1737.837891	-535.319336	422.464355	1170.603271	-500.388184	-214.769745	1195.265015	-433.368439	369.302643	870.652893	-387.460388	-159.752594	890.564941	-441.403870	94.027176	1056.101685	493.909393	-0.682981	897.126953	488.556122	194.669113
-460.446533	225.473648	957.889954	-465.021271	-37.506786	958.971375	-532.903992	239.588043	572.999207	-488.759186	-90.927727	579.415161	-527.159302	273.497375	86.888931	-560.545410	-128.656693	105.194183	-496.709625	326.096863	1442.941284	-446.316223	-95.135506	1450.980591	-413.173157	113.488457	1461.283813	-381.551208	144.550766	1737.829590	-535.286560	422.507111	1170.593994	-500.244873	-214.770172	1195.324829	-433.303375	369.338501	870.689392	-387.291687	-159.779633	890.612000	-441.362610	94.013382	1056.120361	493.427490	-0.689644	897.102356	488.092041	194.718750
-460.396271	225.460632	957.892456	-464.974854	-37.502094	958.969055	-532.885986	239.553238	573.007751	-488.704498	-90.909355	579.442810	-527.148132	273.494659	86.885979	-560.555786	-128.645691	105.183868	-496.668182	326.124329	1442.942139	-446.203094	-95.141045	1451.051514	-413.149017	113.508789	1461.293213	-381.543427	144.647690	1737.829712	-535.231506	422.542206	1170.631226	-500.107513	-214.761169	1195.359863	-433.205811	369.403564	870.697937	-387.125763	-159.790573	890.662903	-441.315308	94.007118	1056.120605	492.979950	-0.629568	897.054993	487.621338	194.758911
-460.317200	225.488800	957.906311	-464.919678	-37.485088	958.976257	-532.862183	239.576889	573.045288	-488.640381	-90.893578	579.458008	-527.124878	273.513184	86.897110	-560.512817	-128.633926	105.220490	-496.607513	326.145203	1442.959106	-446.196503	-95.098228	1451.071533	-413.104614	113.523300	1461.313965	-381.542847	144.750549	1737.821411	-535.176819	422.559357	1170.637451	-499.997253	-214.789566	1195.390381	-433.096863	369.461823	870.752930	-386.977203	-159.809830	890.710571	-441.253632	94.025406	1056.132324	492.523987	-0.640948	897.025940	487.179779	194.782715
-460.315308	225.507248	957.900757	-464.927307	-37.431671	958.936462	-532.855164	239.608093	573.050537	-488.557312	-90.820374	579.430420	-527.147156	273.478790	86.895966	-560.471497	-128.628769	105.186134	-496.580811	326.138672	1442.985596	-446.110168	-95.081909	1451.111572	-413.050598	113.566132	1461.329956	-381.531708	144.843628	1737.815063	-535.134277	422.603058	1170.642212	-499.859314	-214.802338	1195.439453	-433.030212	369.572876	870.770020	-386.813019	-159.812698	890.756592	-441.245728	94.047653	1056.107300	492.047302	-0.665116	897.009094	486.742737	194.704926
-460.282501	225.523071	957.892761	-464.944733	-37.414875	958.907715	-532.850037	239.603348	573.055786	-488.596771	-90.858047	579.393372	-527.156860	273.503174	86.903587	-560.501953	-128.640579	105.192657	-496.546936	326.160278	1443.001709	-446.049194	-95.063675	1451.127930	-413.017487	113.590866	1461.351563	-381.518250	144.948334	1737.804443	-535.091248	422.637451	1170.664063	-499.747803	-214.813156	1195.462524	-432.931732	369.647247	870.789185	-386.623657	-159.847092	890.827271	-441.232269	94.052048	1056.087646	491.411926	-0.575671	896.976318	485.962646	195.438843
-460.262909	225.495239	957.890747	-464.868988	-37.427532	958.937134	-532.841858	239.607162	573.045166	-488.581268	-90.838310	579.396790	-527.130005	273.491089	86.892029	-560.490295	-128.624542	105.178284	-496.511169	326.181549	1443.015503	-445.990204	-95.041000	1451.183838	-412.978424	113.593880	1461.367188	-381.488800	145.045731	1737.798462	-535.024902	422.688873	1170.683960	-499.630371	-214.851700	1195.525269	-432.821259	369.729858	870.820923	-386.474854	-159.845657	890.868530	-441.194580	94.048248	1056.103516	490.932007	-0.562984	896.949341	485.465668	195.500885
-460.267242	225.498886	957.891968	-464.855469	-37.384293	958.914001	-532.833618	239.611954	573.055298	-487.566589	-89.460335	579.148438	-527.143066	273.499390	86.885948	-559.763794	-128.357773	104.966080	-496.472168	326.201813	1443.035522	-445.924500	-95.024277	1451.223999	-412.918457	113.639801	1461.391235	-381.462891	145.131927	1737.788940	-534.966797	422.724213	1170.699829	-499.503754	-214.883972	1195.562866	-432.735626	369.859039	870.845947	-386.308014	-159.877365	890.927185	-441.182983	94.063965	1056.091064	490.474487	-0.575140	896.864624	485.046722	195.515610
-460.222076	225.480515	957.900574	-464.824768	-37.375542	958.935425	-532.795166	239.609009	573.061340	-487.525635	-89.398872	579.129883	-527.111755	273.492981	86.886414	-559.751038	-128.296616	104.986908	-496.444641	326.218719	1443.057251	-445.854980	-95.012695	1451.251343	-412.880127	113.668427	1461.410889	-381.421326	145.212418	1737.774414	-534.888000	422.795319	1170.740112	-499.387390	-214.861542	1195.599121	-432.624359	369.963867	870.881531	-386.144226	-159.889221	890.990601	-441.144226	94.062714	1056.105957	490.083008	-0.686013	896.778748	484.856232	194.773392
-460.211060	225.464325	957.900269	-464.770691	-37.382782	958.945679	-532.787659	239.600815	573.059387	-487.473785	-89.374275	579.183411	-527.102417	273.495880	86.891708	-559.708557	-128.282333	104.988419	-496.407867	326.249908	1443.083008	-445.771210	-94.989052	1451.286621	-412.848053	113.670189	1461.438599	-381.375427	145.282700	1737.764038	-534.814697	422.859436	1170.766846	-499.272888	-214.852829	1195.650757	-432.526459	370.099884	870.911316	-385.980011	-159.902100	891.038940	-441.115021	94.058495	1056.111694	489.602692	-0.702049	896.704895	484.389191	194.775330
-460.205109	225.453995	957.904114	-464.705933	-37.372391	958.971313	-532.772339	239.582367	573.055237	-487.500458	-89.403374	579.198669	-527.100647	273.490845	86.884644	-559.732666	-128.291656	104.994469	-496.380127	326.254395	1443.087280	-445.691895	-94.942856	1451.339478	-412.819489	113.707504	1461.451416	-381.319580	145.345886	1737.742676	-534.739807	422.914124	1170.788208	-499.156616	-214.887985	1195.740356	-432.429718	370.245117	870.949463	-385.836487	-159.904449	891.110474	-441.087494	94.071548	1056.128052	489.029541	-0.577980	896.618774	483.596680	195.505814
-460.153717	225.503326	957.930847	-464.684082	-37.333992	958.962524	-532.776550	239.627991	573.057373	-487.525360	-89.421715	579.157043	-527.109863	273.492340	86.888321	-559.721741	-128.306992	105.012230	-496.343475	326.269409	1443.109619	-445.620331	-94.918015	1451.406006	-412.765167	113.726517	1461.468384	-381.253815	145.398285	1737.731934	-534.666504	422.966217	1170.811035	-499.038818	-214.892624	1195.770386	-432.318054	370.339294	870.972839	-385.703674	-159.904770	891.158630	-441.058136	94.099945	1056.138672	488.689178	-0.748884	896.545227	483.423584	194.810059
-460.165588	225.512772	957.943848	-464.666840	-37.308239	958.973877	-532.772949	239.624451	573.055908	-487.486755	-89.397400	579.159241	-527.135559	273.497833	86.888206	-559.699341	-128.299194	105.007744	-496.324677	326.283478	1443.132202	-445.568146	-94.901062	1451.434448	-412.705688	113.751900	1461.512573	-381.188904	145.464218	1737.712402	-534.596191	423.029480	1170.843140	-498.927856	-214.902283	1195.814819	-432.250366	370.461273	870.994202	-385.577423	-159.915207	891.206787	-441.048920	94.119186	1056.149414	488.134094	-0.583838	896.428772	482.679962	195.625305
-460.146759	225.545959	957.956848	-464.642639	-37.286835	958.978760	-532.740906	239.648727	573.044678	-487.443359	-89.412201	579.161499	-527.122986	273.494995	86.890732	-559.702271	-128.300201	105.010757	-496.291382	326.309204	1443.177124	-445.508698	-94.870148	1451.472900	-412.654510	113.775429	1461.523682	-381.130737	145.511215	1737.685669	-534.529175	423.109833	1170.888062	-498.828125	-214.900009	1195.866821	-432.176941	370.577271	871.017334	-385.459717	-159.932190	891.275635	-441.027985	94.143898	1056.158447	487.683685	-0.576329	896.314392	482.192108	195.740234
-460.116028	225.556793	957.959778	-464.617615	-37.256496	958.980957	-532.723694	239.634033	573.053650	-487.433899	-89.414139	579.177917	-527.099670	273.494995	86.895630	-559.731384	-128.310898	105.016541	-496.249420	326.317932	1443.188232	-445.420746	-94.844437	1451.526855	-412.614227	113.798149	1461.539185	-381.062958	145.553253	1737.675537	-534.467529	423.176208	1170.910034	-498.708862	-214.922211	1195.941284	-432.083923	370.690125	871.053162	-385.393707	-159.951126	891.314941	-441.006775	94.163864	1056.162476	487.197144	-0.588925	896.205017	481.718658	195.718231
-460.111481	225.546265	957.961609	-464.576355	-37.241524	958.981934	-532.722351	239.645996	573.044800	-487.458405	-89.448547	579.179382	-527.097717	273.494629	86.896721	-559.750244	-128.309479	105.021324	-496.221497	326.352783	1443.204590	-445.366180	-94.793510	1451.559204	-412.556091	113.829666	1461.561401	-381.000763	145.602615	1737.646484	-534.418396	423.246948	1170.943970	-498.597473	-214.925934	1195.990845	-432.009491	370.809601	871.080383	-385.277252	-159.970749	891.367859	-440.981628	94.168724	1056.163330	486.840271	-0.700408	896.125488	481.514496	195.016937
-460.105560	225.530029	957.963318	-464.540161	-37.267498	959.003296	-532.707703	239.662613	573.036316	-487.433685	-89.477348	579.164001	-527.114563	273.521454	86.906693	-559.759338	-128.320877	105.033646	-496.167755	326.372284	1443.231201	-445.279480	-94.757660	1451.599854	-412.518494	113.851601	1461.572998	-380.931519	145.645538	1737.633423	-534.370544	423.318176	1170.990356	-498.485291	-214.964127	1196.067749	-431.947205	370.927185	871.103638	-385.191559	-159.981750	891.436279	-440.962433	94.157417	1056.175293	486.352753	-0.786227	896.258423	481.028961	194.838593
-460.093842	225.512802	957.952515	-464.498322	-37.242443	959.041138	-532.699829	239.644791	573.034973	-487.435669	-89.474922	579.194153	-527.105347	273.520172	86.905624	-559.733826	-128.310028	105.026878	-496.127960	326.383484	1443.248047	-445.219849	-94.732574	1451.649414	-412.473022	113.886810	1461.569946	-380.864655	145.685913	1737.616455	-534.326416	423.386932	1171.001221	-498.369446	-214.988663	1196.118774	-431.871368	371.047058	871.135254	-385.104156	-160.014420	891.493958	-440.944427	94.182030	1056.190796	485.908783	-0.790654	896.249329	480.508820	194.906601
-460.087372	225.563278	957.967957	-464.512970	-37.211842	959.025574	-532.701477	239.652069	573.025757	-487.446472	-89.476845	579.180725	-527.106934	273.520203	86.906006	-559.684570	-128.286682	105.025322	-496.095337	326.411102	1443.260986	-445.149750	-94.708084	1451.696289	-412.400116	113.900337	1461.589111	-380.812408	145.725891	1737.594727	-534.287720	423.453430	1171.036621	-498.266846	-215.016159	1196.187378	-431.805756	371.187256	871.158752	-384.993927	-160.004745	891.542542	-440.941406	94.209198	1056.189087	485.447693	-0.771420	896.201111	480.013641	195.035889
-460.077362	225.541672	957.972473	-464.463013	-37.198074	959.059937	-532.679932	239.655060	573.023438	-487.414154	-89.442848	579.197205	-527.107910	273.522705	86.898178	-559.720886	-128.270477	105.003403	-496.037109	326.443817	1443.291626	-445.043945	-94.687096	1451.716064	-412.461334	113.968239	1461.730469	-380.758545	145.753632	1737.585815	-534.255615	423.494446	1171.050293	-498.192444	-215.042084	1196.229004	-431.745789	371.286713	871.183838	-384.918365	-160.041962	891.579041	-440.913452	94.219650	1056.208984	484.886322	-0.585817	896.160889	479.247070	195.856888
-460.095123	225.563629	957.975464	-464.495239	-37.166519	959.013916	-532.668335	239.642136	573.021179	-487.446198	-89.423599	579.171692	-527.090332	273.505676	86.905968	-559.707153	-128.280182	105.021446	-496.044922	326.456573	1443.305176	-445.001862	-94.645737	1451.737183	-412.281921	113.970634	1461.612549	-380.708466	145.784103	1737.562134	-534.219849	423.570831	1171.100098	-498.078949	-215.053024	1196.282471	-431.688232	371.418274	871.206604	-384.804047	-160.058945	891.646484	-440.923431	94.226761	1056.184204	485.069458	-0.111430	895.409424	479.429626	195.540466
-460.052216	225.592438	957.962952	-464.406982	-37.189461	959.027893	-532.663330	239.637680	573.029541	-487.441498	-89.415001	579.184753	-527.084839	273.499390	86.899979	-559.705566	-128.284393	105.029297	-495.990295	326.471039	1443.311401	-444.930847	-94.624176	1451.776367	-412.244080	113.988686	1461.617065	-380.662170	145.812790	1737.554077	-534.171204	423.629822	1171.118530	-498.006134	-215.107895	1196.326172	-431.647186	371.552002	871.227844	-384.764801	-160.103546	891.669739	-440.864227	94.243340	1056.186401	483.810303	-0.247411	895.510132	478.467560	196.379929
-460.024750	225.599731	957.970093	-464.389587	-37.148838	959.050598	-532.708008	239.646942	573.048035	-487.417389	-89.416138	579.221619	-527.107910	273.504242	86.900009	-559.727844	-128.273087	105.036591	-495.959625	326.505005	1443.334961	-444.844696	-94.586533	1451.815552	-412.174042	114.007912	1461.653076	-380.608948	145.845093	1737.543457	-534.141541	423.678925	1171.162964	-497.939819	-215.151886	1196.381836	-431.613647	371.641388	871.255066	-384.992828	-160.395004	891.550232	-440.846741	94.272362	1056.202393	482.775146	-0.325511	895.520813	477.803040	196.243637
-460.007721	225.581390	957.975159	-464.352112	-37.147747	959.059570	-532.672913	239.633942	573.044250	-487.438629	-89.385185	579.201111	-527.071106	273.501526	86.905296	-559.687012	-128.272522	105.042114	-495.905792	326.502869	1443.340942	-444.769073	-94.560890	1451.836426	-412.245636	114.084267	1461.821045	-380.554474	145.883698	1737.545776	-534.098083	423.744293	1171.205811	-497.857117	-215.100830	1196.398804	-431.591217	371.774139	871.279968	-384.616913	-160.126266	891.761230	-440.819946	94.266830	1056.209473	482.947876	-0.919068	895.583252	477.721069	195.494965
-460.022614	225.595963	957.969910	-464.378662	-37.105354	959.050720	-532.670654	239.636429	573.059204	-487.408264	-89.394363	579.205811	-527.068542	273.501038	86.905746	-559.700317	-128.259567	105.063957	-495.902893	326.538055	1443.380493	-444.730133	-94.527313	1451.877563	-412.080139	114.067719	1461.702637	-380.514832	145.899490	1737.547852	-534.062683	423.813751	1171.234131	-497.764282	-215.106598	1196.443359	-431.556519	371.874847	871.308167	-384.531616	-160.148666	891.805603	-440.830933	94.292892	1056.200317	481.988068	-0.538140	895.607605	477.171051	195.281448
-460.032715	225.580688	957.974182	-464.338379	-37.101524	959.081604	-532.647156	239.659653	573.046387	-487.384735	-89.372185	579.216431	-527.046143	273.496155	86.907944	-559.690369	-128.263443	105.068329	-495.866058	326.553284	1443.423218	-444.684845	-94.488426	1451.914795	-412.012512	114.091446	1461.725830	-380.476685	145.938660	1737.547485	-534.025940	423.896851	1171.296143	-497.718353	-215.132278	1196.498779	-431.551575	371.966553	871.339050	-384.498688	-160.151520	891.841187	-440.822083	94.301277	1056.219238	481.979095	-1.126534	895.702698	478.027924	198.761292
-460.019501	225.616348	958.001648	-464.338348	-37.063461	959.083740	-532.653076	239.650116	573.045776	-487.374207	-89.352402	579.189026	-527.039307	273.494781	86.906998	-559.715759	-128.273010	105.071548	-495.831818	326.580109	1443.443359	-444.615570	-94.458893	1451.951660	-411.959503	114.112404	1461.763306	-380.436066	145.954391	1737.546021	-534.007080	423.951599	1171.344604	-497.642395	-215.139648	1196.543945	-431.562439	372.084259	871.371277	-384.458282	-160.201614	891.887390	-440.810272	94.327530	1056.232910	481.912354	-1.627230	895.757751	478.831268	200.236084
-460.006836	225.614929	957.995911	-464.320465	-37.046860	959.084351	-532.641785	239.636215	573.044495	-487.310699	-89.302277	579.191711	-527.044067	273.502014	86.899780	-559.678406	-128.259155	105.062416	-495.775452	326.596863	1443.489990	-444.553589	-94.434998	1451.990356	-411.912933	114.136299	1461.780151	-380.398071	145.982834	1737.548096	-533.973511	423.986786	1171.394043	-497.579987	-215.140625	1196.580444	-431.579651	372.192841	871.387390	-384.429047	-160.232635	891.890137	-440.793182	94.337891	1056.229980	481.437012	-1.642456	895.803711	478.421875	200.293686
-460.007446	225.609528	957.998169	-464.289398	-37.021969	959.074829	-532.641296	239.635696	573.043701	-487.331665	-89.309540	579.174011	-527.076782	273.512329	86.906807	-559.687683	-128.262589	105.064034	-495.762054	326.610748	1443.491699	-444.500916	-94.393333	1452.013428	-411.867981	114.156487	1461.807861	-380.369385	145.994064	1737.557373	-533.937988	424.058228	1171.437866	-497.519348	-215.153107	1196.588867	-431.566772	372.292633	871.420776	-384.401489	-160.279785	891.911743	-440.771942	94.345734	1056.224976	480.932465	-1.539338	895.843201	477.659912	199.847717
-459.991699	225.654572	958.009033	-464.294800	-36.992214	959.067139	-532.625732	239.684708	573.055359	-487.336243	-89.314713	579.169678	-527.049438	273.503021	86.904449	-559.677856	-128.251373	105.056465	-495.709961	326.639252	1443.536255	-444.464142	-94.387276	1452.064941	-411.803589	114.178070	1461.838013	-380.341675	146.010880	1737.554565	-533.908569	424.103424	1171.475464	-497.454224	-215.155136	1196.665039	-431.576935	372.377136	871.434204	-384.364929	-160.282654	891.948486	-440.768280	94.374535	1056.226929	480.307831	-1.365993	895.880920	476.518768	198.253494
-459.980774	225.637405	958.010620	-464.238098	-36.973717	959.081665	-532.621399	239.694839	573.046265	-487.328400	-89.304214	579.174500	-527.063110	273.505585	86.905060	-559.685486	-128.261627	105.063156	-495.646790	326.655670	1443.566650	-444.403076	-94.352005	1452.094116	-411.746002	114.212349	1461.854614	-380.328186	146.021744	1737.559326	-533.896729	424.152527	1171.517700	-497.395355	-215.171371	1196.710693	-431.588165	372.455536	871.462036	-384.344543	-160.318054	891.981140	-440.736389	94.383789	1056.235352	480.237213	-1.532454	895.782959	475.512054	195.943970
-459.968933	225.661499	958.019409	-464.249939	-36.946087	959.065918	-532.653870	239.755142	573.069641	-487.289795	-89.240738	579.182617	-527.106750	273.517853	86.917007	-559.641418	-128.238098	105.045143	-495.615967	326.682556	1443.591553	-444.345978	-94.330757	1452.134888	-411.694031	114.224365	1461.886475	-380.318085	146.028687	1737.567383	-533.872742	424.212524	1171.560913	-497.336487	-215.151443	1196.750854	-431.604401	372.540863	871.491272	-384.331207	-160.364685	891.991516	-440.729401	94.398460	1056.230347	479.322540	-1.233312	895.908142	474.540375	193.038925
-459.942352	225.669174	958.035461	-464.208435	-36.905888	959.107056	-532.655090	239.742310	573.067932	-487.251587	-89.176109	579.174255	-527.057800	273.504456	86.908920	-559.627075	-128.220337	105.040527	-495.558563	326.723358	1443.629272	-444.289337	-94.287659	1452.179688	-411.647949	114.253021	1461.914917	-380.307373	146.053604	1737.579346	-533.839233	424.282440	1171.606079	-497.297333	-215.145126	1196.783203	-431.611938	372.619415	871.514282	-384.313019	-160.374283	892.031128	-440.703094	94.433075	1056.260620	479.238800	-1.585996	895.992920	474.352722	191.205887
-459.941681	225.667252	958.047119	-464.203766	-36.899075	959.095764	-532.653931	239.766281	573.068054	-487.311401	-89.183609	579.150330	-527.076050	273.530579	86.937714	-559.655151	-128.230545	105.044441	-495.510986	326.737854	1443.647827	-444.234375	-94.264984	1452.199707	-411.609894	114.279953	1461.932617	-380.311829	146.060883	1737.593628	-533.814758	424.350891	1171.643188	-497.244263	-215.155594	1196.824463	-431.627808	372.691833	871.540833	-384.300568	-160.398239	892.054443	-440.696869	94.427277	1056.260132	479.056274	-2.118784	896.263367	474.892578	191.106552
-459.875488	225.711014	958.059082	-464.176086	-36.840492	959.102966	-532.648315	239.763138	573.081055	-487.279053	-89.148697	579.192505	-527.094116	273.535919	86.918678	-559.642944	-128.218613	105.034325	-495.459137	326.758484	1443.697632	-444.189545	-94.246506	1452.244141	-411.552429	114.293961	1461.947388	-380.318268	146.076309	1737.613647	-533.817139	424.380615	1171.660889	-497.196167	-215.175217	1196.896118	-431.631134	372.749329	871.565918	-384.302460	-160.400909	892.101501	-440.656830	94.473671	1056.271118	479.733429	-1.863172	896.216003	476.521790	193.796799
-459.868469	225.696304	958.064392	-464.151520	-36.849007	959.139343	-532.642883	239.756195	573.078735	-487.315613	-89.169930	579.193726	-527.046509	273.519867	86.918953	-559.637207	-128.196655	105.030228	-495.519257	326.656738	1443.561890	-444.132507	-94.224716	1452.261597	-411.500488	114.310081	1461.959473	-380.312592	146.079269	1737.632324	-533.813293	424.461182	1171.697388	-497.170288	-215.186249	1196.923584	-431.649811	372.802094	871.594604	-384.303253	-160.442245	892.124756	-440.642761	94.475044	1056.292358	479.753479	-3.110877	896.201416	478.403961	198.149445
-459.885345	225.639648	958.043457	-464.145782	-36.880390	959.150024	-532.619202	239.727036	573.064514	-487.315765	-89.132965	579.222900	-527.045044	273.532959	86.907890	-559.630615	-128.204941	105.022636	-495.333313	326.799622	1443.751099	-444.095490	-94.217941	1452.309937	-411.428253	114.338326	1461.987549	-380.322510	146.087921	1737.655396	-533.781677	424.486725	1171.752075	-497.127289	-215.177811	1196.974487	-431.675720	372.899475	871.624329	-384.249939	-160.461700	892.163574	-440.637970	94.444466	1056.284912	479.903412	-3.848675	896.166260	479.616302	201.711639
-459.844238	225.689621	958.059631	-464.129242	-36.829601	959.156738	-532.604248	239.710922	573.050537	-487.302643	-89.103455	579.224548	-527.038330	273.506561	86.892883	-559.622986	-128.206696	105.014755	-495.441956	326.683563	1443.605713	-444.050903	-94.205757	1452.326172	-411.370209	114.345360	1461.995728	-380.322388	146.099075	1737.678223	-533.763611	424.577240	1171.753662	-497.093811	-215.183990	1197.010620	-431.678406	372.928802	871.659058	-384.221649	-160.479095	892.219177	-440.614349	94.489395	1056.297607	480.096008	-4.137971	896.200134	479.424652	202.545731
-459.843079	225.718781	958.057800	-464.177734	-36.790092	959.117554	-532.613586	239.721893	573.055969	-487.342072	-89.107857	579.190491	-527.056641	273.509583	86.893311	-559.649719	-128.209045	105.036110	-495.384674	326.695892	1443.641846	-443.991455	-94.187698	1452.360352	-411.316620	114.379456	1462.011963	-380.323761	146.092636	1737.704468	-533.735962	424.626770	1171.792725	-497.063904	-215.148056	1197.034058	-431.693573	372.999817	871.679504	-384.174652	-160.492188	892.275452	-440.622742	94.505547	1056.273804	479.535309	-3.103769	896.336670	477.794708	200.600922
-459.813049	225.720276	958.062378	-464.143799	-36.787083	959.135864	-532.588623	239.705872	573.053589	-487.356567	-89.107430	579.183411	-527.031738	273.501404	86.898056	-559.660400	-128.212906	105.037903	-495.332947	326.712494	1443.662476	-443.946289	-94.162834	1452.367554	-411.256195	114.380417	1462.022583	-380.325073	146.108093	1737.729614	-533.733154	424.673981	1171.843750	-497.058960	-215.170135	1197.083374	-431.709900	373.074493	871.696777	-384.150055	-160.502121	892.322083	-440.597076	94.513329	1056.286621	478.509949	-2.840549	896.209656	475.531403	197.411026
-459.795349	225.700409	958.059753	-464.101349	-36.802494	959.171692	-532.591553	239.709381	573.054321	-487.379913	-89.138153	579.197144	-527.032837	273.509766	86.898766	-559.653564	-128.214706	105.057701	-495.140289	326.838867	1443.848877	-443.896729	-94.148560	1452.414551	-411.209961	114.420937	1462.036255	-380.316620	146.099533	1737.748047	-533.677795	424.685669	1171.898804	-497.036011	-215.196167	1197.129395	-431.702301	373.109039	871.723206	-384.154541	-160.545380	892.349182	-440.567657	94.512024	1056.303345	477.711182	-2.471937	896.306763	473.486450	194.684021
-459.794769	225.714203	958.053223	-464.116638	-36.751743	959.143677	-532.581543	239.735352	573.057556	-487.390869	-89.142426	579.191406	-527.036133	273.496918	86.910126	-559.647461	-128.204575	105.049782	-495.083038	326.884216	1443.903198	-443.848297	-94.129990	1452.441895	-411.140747	114.423409	1462.043213	-380.310669	146.082642	1737.773560	-533.651794	424.719391	1171.909668	-497.016266	-215.198639	1197.183105	-431.698700	373.138702	871.756409	-384.109283	-160.542465	892.390320	-440.566406	94.534882	1056.284180	477.302429	-1.622756	896.227356	472.290283	193.583527
-459.790466	225.738861	958.064392	-464.166870	-36.709202	959.114197	-532.599243	239.752838	573.049561	-487.386871	-89.123482	579.181396	-527.048401	273.499115	86.911331	-559.679932	-128.220779	105.053627	-495.020844	326.890076	1443.905396	-443.817261	-94.108902	1452.464844	-411.100372	114.439789	1462.055786	-380.308899	146.076584	1737.801025	-533.599121	424.764771	1171.946289	-496.952911	-215.212784	1197.239136	-431.707428	373.192383	871.786194	-384.090729	-160.588516	892.438782	-440.568024	94.548538	1056.270264	477.001862	-1.291218	896.281006	471.659027	193.352325
-459.799011	225.741562	958.071167	-464.178864	-36.706028	959.117615	-532.598083	239.751678	573.056274	-487.336639	-89.055130	579.205505	-527.031982	273.534729	86.916023	-559.608704	-128.197708	105.033272	-494.963928	326.919739	1443.931152	-443.772339	-94.093285	1452.518921	-411.060944	114.472122	1462.062134	-380.313446	146.051559	1737.817261	-533.578979	424.815979	1171.973633	-496.941925	-215.233795	1197.279419	-431.706757	373.227295	871.789368	-384.103516	-160.637360	892.468201	-440.569458	94.549767	1056.273438	476.717926	-0.967542	896.166809	471.115631	193.188019
-459.785004	225.746033	958.046875	-464.163513	-36.718758	959.133789	-532.607849	239.821808	573.074951	-487.331726	-89.048714	579.208740	-527.075012	273.528290	86.909447	-559.590088	-128.190964	105.017334	-494.908234	326.941650	1443.967529	-443.736420	-94.077271	1452.538330	-411.014252	114.496475	1462.067017	-380.310852	146.031326	1737.836426	-533.532043	424.867584	1171.993164	-496.909943	-215.249344	1197.334717	-431.696869	373.280853	871.816467	-384.096710	-160.665436	892.484436	-440.549530	94.560715	1056.268311	476.157715	-1.344184	896.199036	470.588074	193.509491
-459.747925	225.737778	958.061707	-464.113739	-36.736221	959.157471	-532.586914	239.799500	573.074280	-487.356049	-89.031563	579.191772	-527.028564	273.511322	86.905754	-559.636108	-128.197983	105.035385	-494.866699	326.956390	1443.966919	-443.707764	-94.064926	1452.565552	-410.962158	114.513626	1462.082153	-380.315063	146.004730	1737.853394	-533.494385	424.918488	1172.031616	-496.863403	-215.255737	1197.364990	-431.686340	373.308533	871.827942	-384.067444	-160.684998	892.528809	-440.514282	94.552338	1056.289307	476.162964	-1.306164	896.588318	470.325989	193.576706
-459.733124	225.720703	958.069641	-464.091156	-36.698307	959.178162	-532.598999	239.806290	573.064087	-487.395660	-89.063957	579.188171	-527.054016	273.534180	86.914764	-559.570618	-128.179794	105.000725	-494.812195	326.979553	1443.980835	-443.655518	-94.040512	1452.612671	-410.929169	114.527451	1462.095703	-380.305817	145.990051	1737.877686	-533.452820	424.965332	1172.028198	-496.813599	-215.276733	1197.395386	-431.676788	373.354919	871.833069	-384.061676	-160.729218	892.543396	-440.495575	94.568146	1056.303589	476.118195	-0.856574	896.463806	470.192047	193.715500
-459.721710	225.699799	958.075623	-464.090210	-36.692432	959.180176	-532.596497	239.849014	573.067505	-487.394928	-89.051193	579.211182	-527.074036	273.540253	86.907806	-559.602295	-128.191116	105.007393	-494.761200	327.002533	1444.004639	-443.611847	-94.019638	1452.643921	-410.889435	114.543907	1462.090332	-380.311096	145.972198	1737.902344	-533.400452	425.034058	1172.049194	-496.764679	-215.294174	1197.464722	-431.653961	373.399292	871.843201	-384.050568	-160.754868	892.589233	-440.488251	94.558289	1056.307373	475.990997	-0.819917	896.507751	470.052429	193.749756
-459.694916	225.714096	958.078674	-464.092560	-36.683117	959.193237	-532.591736	239.845673	573.072144	-487.392456	-88.993141	579.189331	-527.032654	273.514801	86.909042	-559.632324	-128.171753	105.008430	-494.728943	327.026978	1444.024780	-443.582886	-94.002556	1452.663818	-410.860962	114.590973	1462.109741	-380.314514	145.942490	1737.941284	-533.349365	425.071594	1172.050049	-496.722351	-215.296021	1197.497681	-431.627533	373.433594	871.852173	-384.040009	-160.803574	892.630676	-440.472473	94.571388	1056.314575	475.796692	-0.538391	896.365356	469.716095	194.777573
-459.699249	225.720093	958.080872	-464.093842	-36.678333	959.179260	-532.590820	239.843964	573.071777	-487.408386	-88.985039	579.205750	-527.037109	273.515320	86.908852	-559.601929	-128.164261	105.001884	-494.702423	327.012085	1444.019409	-443.547394	-93.992531	1452.682617	-410.836670	114.594482	1462.120239	-380.324860	145.920837	1737.965942	-533.293823	425.090637	1172.072266	-496.674774	-215.295837	1197.542114	-431.579529	373.463867	871.874695	-384.039307	-160.850143	892.641113	-440.469330	94.570885	1056.307495	475.511383	-0.666630	896.278198	469.598053	194.904861
-459.685699	225.743149	958.108093	-464.094269	-36.665756	959.183838	-532.582336	239.822678	573.064819	-487.454010	-88.984100	579.216553	-527.055176	273.537750	86.923569	-559.665588	-128.177841	105.033882	-494.663513	327.047150	1444.012939	-443.509460	-93.978180	1452.731445	-410.789551	114.624054	1462.149780	-380.331879	145.908630	1737.996338	-533.257324	425.143341	1172.073120	-496.631805	-215.298691	1197.589600	-431.544708	373.516327	871.885193	-383.993164	-160.913330	892.677734	-440.460571	94.579117	1056.322876	475.167206	-0.937551	896.433594	468.552826	196.696411
-459.648041	225.755096	958.114990	-464.092499	-36.653927	959.187500	-532.574768	239.838608	573.077271	-487.467407	-88.960320	579.234680	-527.053772	273.534637	86.918640	-559.636780	-128.175949	105.007568	-494.611389	327.061584	1444.042358	-443.469727	-93.954231	1452.752075	-410.768280	114.642548	1462.149536	-380.346863	145.888474	1738.025146	-533.211792	425.158936	1172.083984	-496.598145	-215.269379	1197.614746	-431.484619	373.543854	871.874573	-383.974762	-160.969559	892.688782	-440.436401	94.586792	1056.327148	475.031952	-0.936510	896.514893	468.371216	196.662628
-459.622589	225.802917	958.117004	-464.089264	-36.647102	959.188477	-532.540527	239.836792	573.084412	-487.467163	-88.965240	579.226379	-527.041199	273.531525	86.918640	-559.609436	-128.163208	105.021088	-494.580261	327.077301	1444.050293	-443.437500	-93.965546	1452.768311	-410.719025	114.658760	1462.146606	-380.364990	145.885803	1738.056519	-533.158447	425.200500	1172.098022	-496.571564	-215.295166	1197.628174	-431.427856	373.581879	871.896240	-383.948059	-161.001892	892.695984	-440.421295	94.611870	1056.328491	474.923157	-0.865249	896.539307	468.218750	196.846848
-459.588104	225.754425	958.109436	-463.991699	-36.663944	959.222412	-532.513000	239.825531	573.077881	-487.467407	-88.953781	579.241211	-527.034607	273.530273	86.918198	-559.619446	-128.170303	105.008598	-494.536865	327.106049	1444.073730	-443.397064	-93.948044	1452.779175	-410.693207	114.682503	1462.157227	-380.385712	145.868851	1738.083374	-533.109863	425.200073	1172.107300	-496.547607	-215.319443	1197.659424	-431.363647	373.638397	871.907593	-383.889069	-161.015549	892.727539	-440.366547	94.600021	1056.344116	474.861938	-0.885759	896.570068	468.237946	196.634094
-459.575134	225.775085	958.118225	-464.005402	-36.614109	959.217224	-532.531555	239.848709	573.086243	-487.532471	-88.965057	579.205017	-527.020081	273.536835	86.914536	-559.687805	-128.194702	105.014297	-494.509094	327.107727	1444.079956	-443.364197	-93.926605	1452.793945	-410.670319	114.700539	1462.155884	-380.419342	145.862152	1738.117554	-533.069946	425.213379	1172.124023	-496.523010	-215.294373	1197.683838	-431.308929	373.657898	871.907593	-383.878479	-161.065506	892.743042	-440.361969	94.627792	1056.344849	475.041718	-1.156201	896.641296	469.412415	194.211868
-459.576904	225.778397	958.119507	-464.003784	-36.608372	959.208740	-532.525452	239.842987	573.070190	-487.538452	-88.971382	579.204529	-527.016174	273.526093	86.883003	-559.668945	-128.182800	105.018188	-494.455017	327.103577	1444.086060	-443.321747	-93.925545	1452.828735	-410.629761	114.735596	1462.177124	-380.458252	145.848541	1738.149170	-533.021606	425.235229	1172.129150	-496.488495	-215.294861	1197.709229	-431.229279	373.692413	871.920532	-383.843109	-161.122864	892.765381	-440.358887	94.628906	1056.340576	474.970734	-1.060169	896.626038	468.956146	195.063095
-459.527435	225.773636	958.107544	-463.974670	-36.604717	959.208313	-532.491089	239.815643	573.066711	-487.551392	-88.989830	579.226868	-526.999207	273.511017	86.890465	-559.620911	-128.174988	104.995865	-494.428925	327.128113	1444.069336	-443.300171	-93.904938	1452.843506	-410.582031	114.738396	1462.188843	-380.494873	145.841415	1738.184570	-532.992981	425.232361	1172.125366	-496.453308	-215.294052	1197.733765	-431.168274	373.738464	871.928589	-383.788422	-161.143005	892.793030	-440.316986	94.630936	1056.333862	474.980072	-1.090659	896.632629	469.251556	194.609314
-459.508850	225.748871	958.115723	-463.922485	-36.607925	959.230347	-532.496094	239.832047	573.052002	-487.493896	-88.894333	579.252014	-526.997986	273.528595	86.906151	-559.642395	-128.145035	105.008461	-494.398041	327.144592	1444.079224	-443.262360	-93.922951	1452.869751	-410.547852	114.758766	1462.205811	-380.538879	145.824295	1738.223633	-532.945435	425.250366	1172.129150	-496.431183	-215.309128	1197.779663	-431.083313	373.753143	871.932739	-383.750732	-161.191483	892.835022	-440.290222	94.625023	1056.350830	475.011353	-1.113056	896.640137	469.524414	194.149063
-459.467072	225.758331	958.097656	-463.877625	-36.636570	959.258728	-532.484375	239.819962	573.057007	-487.497620	-88.893623	579.271545	-526.977234	273.548309	86.913979	-559.635132	-128.119278	105.003685	-494.351501	327.158539	1444.084473	-443.220490	-93.894180	1452.890503	-410.528717	114.781189	1462.205566	-380.583252	145.813644	1738.265747	-532.884888	425.266174	1172.137817	-496.387695	-215.328461	1197.823486	-431.003204	373.771027	871.947754	-383.693420	-161.205734	892.872009	-440.245087	94.632912	1056.355591	475.072113	-1.117415	896.640015	469.708252	193.891022
-459.440613	225.775345	958.115417	-463.915497	-36.589390	959.212097	-532.497681	239.824142	573.066223	-487.546997	-88.911613	579.240662	-526.980896	273.549438	86.914330	-559.650635	-128.152176	105.013481	-494.311249	327.162628	1444.089355	-443.181030	-93.878166	1452.942383	-410.472961	114.770607	1462.231079	-380.627991	145.789795	1738.306885	-532.830811	425.271729	1172.135864	-496.361084	-215.337418	1197.847534	-430.920990	373.786560	871.966797	-383.679932	-161.261185	892.885254	-440.237305	94.635574	1056.338135	475.135468	-1.071432	896.604492	469.805634	193.850128
-459.444122	225.710999	958.105774	-463.858185	-36.621777	959.241272	-532.487671	239.820786	573.057983	-487.589539	-88.938103	579.248291	-526.964844	273.545807	86.913956	-559.642883	-128.153412	104.999695	-494.270630	327.170776	1444.086182	-443.162964	-93.880943	1452.969482	-410.446503	114.796593	1462.255371	-380.693665	145.767807	1738.344238	-532.763367	425.304901	1172.141113	-496.310577	-215.335510	1197.887451	-430.843597	373.824615	871.959656	-383.629059	-161.278793	892.928833	-440.212738	94.606667	1056.348389	475.207092	-1.064126	896.573120	469.914246	193.883972
-459.448090	225.715988	958.104614	-463.871338	-36.579788	959.234558	-532.513672	239.802368	573.073303	-487.557434	-88.891693	579.239868	-526.967407	273.544525	86.893982	-559.642395	-128.163651	104.971992	-494.238525	327.175690	1444.099609	-443.124237	-93.856918	1453.002563	-410.420837	114.802971	1462.283691	-380.755981	145.756683	1738.405029	-532.701111	425.296783	1172.144409	-496.282440	-215.367599	1197.924561	-430.755707	373.825623	871.984619	-383.593567	-161.291992	892.972229	-440.208405	94.627098	1056.341675	475.267334	-1.027522	896.555298	469.987457	193.900986
-459.417389	225.713013	958.108948	-463.851227	-36.555130	959.239075	-532.517151	239.806702	573.077576	-487.561432	-88.947563	579.274658	-526.979736	273.538208	86.899742	-559.670471	-128.173508	104.999619	-494.177887	327.188751	1444.126221	-443.125092	-93.841171	1453.054077	-410.382233	114.817825	1462.312012	-380.831085	145.744888	1738.460205	-532.637024	425.285736	1172.166626	-496.252380	-215.405380	1197.958130	-430.673248	373.843048	872.002014	-383.577057	-161.339096	893.005737	-440.179810	94.637115	1056.345459	475.396759	-1.007801	896.551331	470.142395	193.975922
-459.406128	225.701187	958.116455	-463.836517	-36.568794	959.247498	-532.536316	239.813263	573.086731	-487.550751	-88.969322	579.268494	-526.995117	273.515900	86.915337	-559.620789	-128.185181	104.987679	-494.263794	327.076202	1443.979614	-443.060883	-93.845184	1453.098267	-410.354492	114.816208	1462.337036	-380.910034	145.722565	1738.518188	-532.562195	425.355621	1172.160522	-496.195770	-215.378998	1198.002441	-430.588318	373.882507	872.026611	-383.537384	-161.348221	893.051514	-440.163757	94.624924	1056.352661	475.506104	-0.985285	896.557312	470.281311	194.024414
-459.415100	225.700562	958.123840	-463.844604	-36.570030	959.255737	-532.554504	239.822021	573.090637	-487.470978	-88.950241	579.250854	-526.994507	273.529816	86.930054	-559.609680	-128.141129	104.998787	-494.066986	327.175751	1444.170898	-443.039093	-93.844673	1453.111938	-410.295837	114.825989	1462.366821	-380.999451	145.729004	1738.590210	-532.472107	425.330261	1172.199219	-496.154785	-215.394272	1198.053101	-430.494781	373.855713	872.042419	-383.493744	-161.354080	893.105530	-440.163147	94.624237	1056.358521	475.477173	-1.110351	896.409851	470.477936	194.042786
-459.358978	225.725876	958.146912	-463.782318	-36.573296	959.256531	-532.562500	239.795700	573.098816	-487.464417	-88.942421	579.259766	-527.011047	273.529236	86.922226	-559.622375	-128.137634	104.997078	-494.016541	327.186035	1444.168579	-442.976898	-93.830109	1453.144287	-410.257507	114.826431	1462.383301	-381.098724	145.719482	1738.653931	-532.393860	425.347565	1172.219360	-496.118958	-215.405029	1198.079224	-430.407837	373.849701	872.065308	-383.433990	-161.363754	893.144531	-440.116943	94.627693	1056.373291	475.765350	-0.906830	896.554443	470.708832	194.101196
-459.372345	225.694336	958.132080	-463.793823	-36.558056	959.232300	-532.560669	239.788376	573.085510	-487.480438	-88.973427	579.242493	-526.991394	273.529694	86.927063	-559.635864	-128.165833	105.018639	-493.962250	327.171661	1444.197754	-442.922821	-93.829987	1453.156494	-410.192383	114.824501	1462.409912	-381.202576	145.725113	1738.729736	-532.304443	425.358551	1172.228027	-496.059723	-215.433777	1198.117920	-430.307556	373.861511	872.089905	-383.406403	-161.417740	893.164490	-440.117981	94.616013	1056.351318	475.870728	-0.866777	896.574890	470.925293	194.115082
-459.350037	225.714554	958.151184	-463.773804	-36.558731	959.225647	-532.569275	239.764694	573.075684	-487.414948	-88.909363	579.251343	-527.010315	273.552582	86.927513	-559.607666	-128.156891	105.019661	-493.876740	327.169708	1444.191772	-442.876068	-93.828392	1453.181763	-410.138458	114.830780	1462.419556	-381.306946	145.704819	1738.806519	-532.222290	425.349152	1172.246338	-496.028900	-215.459396	1198.134644	-430.203918	373.850067	872.124390	-383.323456	-161.413635	893.196411	-440.090546	94.615875	1056.356079	476.008240	-0.814247	896.623230	471.151031	194.143219
-459.336884	225.690994	958.136353	-463.735687	-36.574627	959.252136	-532.565063	239.772369	573.083130	-487.331543	-88.873772	579.250000	-526.998474	273.527039	86.920105	-559.570557	-128.145905	105.011772	-493.825317	327.165405	1444.216309	-442.838043	-93.819107	1453.201172	-410.085785	114.825157	1462.440186	-381.414337	145.699768	1738.887329	-532.137390	425.351563	1172.249878	-496.000732	-215.451950	1198.140625	-430.113251	373.813507	872.149292	-383.275299	-161.437469	893.211243	-440.067169	94.613617	1056.362427	476.144226	-0.755453	896.654358	471.374847	194.249817
-459.306854	225.660904	958.128357	-463.683563	-36.582035	959.258972	-532.563293	239.759460	573.084595	-487.319702	-88.856461	579.251038	-526.984985	273.523529	86.918549	-559.586914	-128.147705	105.006470	-493.766388	327.151489	1444.225830	-442.783386	-93.811317	1453.197632	-410.040253	114.822571	1462.460327	-381.520996	145.707993	1738.961182	-532.047668	425.350861	1172.263428	-495.963348	-215.457489	1198.164429	-430.010468	373.793701	872.151489	-383.246002	-161.481262	893.205627	-440.018494	94.602081	1056.360107	476.256958	-0.642622	896.699402	471.491882	194.606445
-459.300293	225.661514	958.124695	-463.676788	-36.582470	959.257874	-532.579346	239.740692	573.085632	-487.370117	-88.904785	579.250244	-526.973206	273.503021	86.899345	-559.620483	-128.159592	105.014862	-493.740326	327.137390	1444.212158	-442.736053	-93.820320	1453.229858	-409.978729	114.830444	1462.483643	-381.628174	145.708344	1739.028198	-531.974854	425.383118	1172.258545	-495.956940	-215.531815	1198.212036	-429.914459	373.765381	872.166199	-383.493073	-161.768311	893.050293	-440.005371	94.603004	1056.356323	476.420227	-0.605954	896.763794	471.880066	194.401947
-459.279358	225.676315	958.131714	-463.647247	-36.573425	959.241028	-532.595947	239.728043	573.081909	-487.386261	-88.930672	579.229553	-526.973145	273.521088	86.914955	-559.620178	-128.157211	105.016861	-493.677338	327.137970	1444.209229	-442.682098	-93.835693	1453.219971	-409.922333	114.831856	1462.493530	-381.730194	145.697983	1739.102905	-531.898438	425.375580	1172.260498	-495.873230	-215.490479	1198.180176	-429.810455	373.770203	872.160706	-383.128143	-161.526276	893.221741	-439.975983	94.606682	1056.350586	476.563049	-0.488778	896.823120	472.162231	194.476273
-459.277649	225.684692	958.111267	-463.654633	-36.586761	959.215515	-532.583130	239.703278	573.078430	-487.385162	-88.942329	579.220947	-526.948669	273.516937	86.913658	-559.622742	-128.157120	105.031181	-493.641113	327.135834	1444.209961	-442.642181	-93.842354	1453.226807	-409.895813	114.831238	1462.484619	-381.824036	145.691376	1739.169189	-531.811462	425.383850	1172.250122	-495.822510	-215.484772	1198.184814	-429.721924	373.770416	872.166870	-383.039764	-161.524826	893.229370	-439.962830	94.601273	1056.324097	476.718475	-0.387803	896.864258	472.287628	195.086075
-459.205963	225.636505	958.125671	-463.517548	-36.603420	959.271484	-532.561035	239.678162	573.076782	-487.361237	-88.915619	579.240845	-526.938538	273.509735	86.885307	-559.619385	-128.156769	105.016426	-493.576141	327.123077	1444.225830	-442.567719	-93.840172	1453.239502	-409.832336	114.844597	1462.506226	-381.914948	145.670654	1739.239746	-531.741089	425.373383	1172.246460	-495.790009	-215.522125	1198.216797	-429.626190	373.742279	872.153748	-383.293427	-161.838959	893.069336	-439.879883	94.590073	1056.363892	476.929443	-0.297007	896.921509	472.630829	195.185226
-459.185883	225.615860	958.116394	-463.492218	-36.628819	959.275146	-532.564453	239.682358	573.078064	-487.298340	-88.892494	579.257141	-526.935425	273.513763	86.911423	-559.594055	-128.147629	105.011551	-493.549133	327.108917	1444.197388	-442.535309	-93.841995	1453.235107	-409.770874	114.850243	1462.516968	-382.001465	145.640472	1739.312744	-531.657288	425.366272	1172.240601	-495.735626	-215.552383	1198.212769	-429.527618	373.730316	872.163696	-383.229919	-161.866180	893.054932	-439.852600	94.572243	1056.360107	477.131165	-0.253444	896.979614	472.932007	195.242981
-459.178497	225.651627	958.123962	-463.519989	-36.600868	959.235352	-532.551147	239.683411	573.086609	-487.328888	-88.948181	579.235840	-526.940674	273.515228	86.912598	-559.625366	-128.169724	105.013641	-493.508301	327.109955	1444.181885	-442.461823	-93.840027	1453.258789	-409.723145	114.845749	1462.526245	-382.093872	145.622849	1739.383911	-531.589722	425.362915	1172.240723	-495.645416	-215.507599	1198.204712	-429.443390	373.724121	872.154297	-382.896088	-161.637039	893.207275	-439.842163	94.583199	1056.339478	477.377228	-0.181957	897.018494	473.258026	195.314194
-459.143707	225.656815	958.122437	-463.498138	-36.586296	959.217041	-532.529175	239.728821	573.110291	-487.304840	-88.927971	579.223694	-526.954895	273.499237	86.899338	-559.588806	-128.158371	105.020752	-493.453918	327.086029	1444.185181	-442.414398	-93.857140	1453.249756	-409.682190	114.861176	1462.532959	-382.174072	145.595047	1739.455566	-531.523010	425.330017	1172.196045	-495.569397	-215.501602	1198.203857	-429.351410	373.695435	872.117920	-382.804413	-161.617157	893.231689	-439.802826	94.585587	1056.327148	477.699707	-0.130183	897.051147	473.652008	195.333862
-459.136108	225.646149	958.119446	-463.466400	-36.615158	959.246155	-532.538086	239.736435	573.097412	-487.287659	-88.974022	579.235046	-526.956421	273.506561	86.917099	-559.623474	-128.172546	105.038574	-493.421173	327.088837	1444.164673	-442.369751	-93.842491	1453.258911	-409.649353	114.858742	1462.544556	-382.250580	145.561127	1739.527344	-531.463745	425.306641	1172.174316	-495.518097	-215.524002	1198.227783	-429.271301	373.677368	872.098877	-382.773010	-161.630081	893.211670	-439.776642	94.579643	1056.338745	478.035980	-0.080194	897.062988	474.075867	195.365570
-459.051544	225.585571	958.114990	-463.321716	-36.700035	959.307434	-532.499268	239.679001	573.083008	-487.226776	-88.924408	579.268250	-526.927979	273.512482	86.912994	-559.586121	-128.154144	105.035957	-493.399353	327.083557	1444.144653	-442.306305	-93.856544	1453.266602	-409.591766	114.873917	1462.546387	-382.330353	145.530685	1739.597290	-531.399353	425.271454	1172.143311	-495.444916	-215.495895	1198.221558	-429.182953	373.664001	872.085938	-382.704224	-161.635391	893.210510	-439.688934	94.536781	1056.373047	478.429626	-0.098945	897.099854	474.661102	194.993774
-459.025848	225.601669	958.115234	-463.331024	-36.669422	959.277893	-532.501709	239.703018	573.113403	-487.214905	-88.960030	579.283997	-526.941956	273.520050	86.920952	-559.587891	-128.154602	105.039703	-493.356140	327.086975	1444.134277	-442.242859	-93.839165	1453.277710	-409.555023	114.869698	1462.532715	-382.400757	145.494659	1739.669434	-531.352539	425.254669	1172.126831	-495.395416	-215.511948	1198.225098	-429.091919	373.641449	872.070007	-382.671967	-161.648163	893.183167	-439.664398	94.545898	1056.354858	478.793396	-0.032226	897.092590	474.993713	195.108047
-458.990082	225.610153	958.112061	-463.293854	-36.683563	959.295837	-532.462036	239.661087	573.107239	-487.204041	-88.956131	579.282715	-526.921936	273.511353	86.912186	-559.604675	-128.160614	105.042671	-493.339050	327.075684	1444.111816	-442.180176	-93.838455	1453.271362	-409.508942	114.890030	1462.535889	-382.480957	145.470108	1739.724121	-531.301208	425.210541	1172.100464	-495.326782	-215.494003	1198.213745	-429.006104	373.578796	872.067383	-382.621399	-161.622498	893.160645	-439.619324	94.550888	1056.360352	479.219482	0.046296	897.085083	475.273682	195.491821
-458.944122	225.610229	958.103394	-463.254120	-36.677280	959.278198	-532.489380	239.672562	573.095459	-487.191315	-89.042397	579.253357	-526.951050	273.517181	86.912537	-559.622498	-128.167404	105.047371	-493.286682	327.078827	1444.109131	-442.116211	-93.845833	1453.262573	-409.453552	114.896225	1462.526367	-382.552307	145.430542	1739.790161	-531.281433	425.161377	1172.061401	-495.255219	-215.470291	1198.213745	-428.940826	373.554657	872.039246	-382.558105	-161.604553	893.169678	-439.575592	94.550194	1056.346924	479.687775	0.095392	897.066528	475.802734	195.218369
-458.912079	225.597580	958.088196	-463.218597	-36.674583	959.249817	-532.462280	239.649796	573.107056	-488.073822	-90.257690	579.461792	-526.936279	273.519043	86.917030	-560.279602	-128.418518	105.227951	-493.268463	327.073517	1444.086670	-442.053436	-93.837692	1453.233154	-409.418579	114.900986	1462.490967	-382.617432	145.395432	1739.845459	-531.239807	425.111542	1172.042725	-495.203705	-215.448654	1198.167969	-428.855438	373.516541	872.037231	-382.524933	-161.600586	893.144836	-439.526489	94.540329	1056.321777	480.176514	0.074049	897.050171	476.336456	195.108658
-458.894104	225.631180	958.089661	-463.243286	-36.650864	959.220886	-532.447754	239.687424	573.120728	-488.085968	-90.374962	579.457886	-526.927063	273.516968	86.920654	-560.270264	-128.430084	105.255936	-493.226105	327.062469	1444.063965	-441.967682	-93.844070	1453.215698	-409.376801	114.890678	1462.474243	-382.692169	145.368942	1739.902588	-531.199158	425.068237	1172.007690	-495.168243	-215.471420	1198.164917	-428.781555	373.466797	872.009338	-382.443604	-161.524231	893.138855	-439.519104	94.553993	1056.305786	480.670105	0.067891	897.035645	476.770325	195.200302
-458.873322	225.591766	958.059814	-463.150818	-36.715199	959.220337	-532.499084	239.776031	573.135925	-487.977600	-90.335258	579.478577	-526.970215	273.518982	86.925926	-560.249329	-128.421997	105.266907	-493.193542	327.057220	1444.023193	-441.912384	-93.862068	1453.175659	-409.323700	114.906921	1462.461914	-382.774872	145.340439	1739.958496	-531.176514	425.018860	1171.962402	-495.126892	-215.440521	1198.119995	-428.710815	373.393585	871.980896	-382.398163	-161.507553	893.117371	-439.456085	94.518784	1056.289063	481.110413	0.114045	896.999939	477.018097	195.913040
-458.799591	225.567200	958.044922	-463.076996	-36.743622	959.247437	-532.365784	239.661087	573.090698	-487.943787	-90.357468	579.454468	-526.908813	273.495483	86.910774	-560.271667	-128.417587	105.278748	-493.172150	327.036743	1443.979736	-441.849945	-93.852280	1453.136475	-409.273499	114.902428	1462.439331	-382.844604	145.316345	1740.015625	-531.150208	424.979614	1171.919189	-495.082489	-215.446411	1198.084961	-428.654083	373.337799	871.979248	-382.348969	-161.453033	893.080566	-439.387238	94.508026	1056.296265	481.679749	-0.088018	896.938538	477.480835	195.913483
-458.760956	225.593704	958.028870	-463.080078	-36.719208	959.203064	-532.355591	239.653976	573.104004	-487.915375	-90.358833	579.453735	-526.901489	273.491608	86.926254	-560.255188	-128.403076	105.267082	-493.142853	327.037933	1443.955688	-441.787109	-93.860153	1453.102783	-409.235687	114.905121	1462.406128	-382.918213	145.290558	1740.070679	-531.145630	424.953217	1171.879150	-495.062683	-215.425110	1198.053955	-428.604279	373.266235	871.957397	-382.324097	-161.447922	893.046509	-439.356903	94.519287	1056.263306	482.009796	0.055027	896.828857	476.925873	198.123779
-458.765900	225.604797	958.038025	-463.082275	-36.698448	959.151611	-532.323792	239.677414	573.128174	-486.990692	-89.174171	579.243103	-526.915771	273.497803	86.936356	-559.642334	-128.167877	105.078552	-493.099121	327.046783	1443.937134	-441.739044	-93.874451	1453.059570	-409.208466	114.901314	1462.392212	-383.000000	145.268082	1740.148682	-531.133789	424.903137	1171.859863	-495.026398	-215.424759	1198.005737	-428.571228	373.197571	871.913879	-382.292511	-161.422897	893.000427	-439.341278	94.512550	1056.237915	482.706024	-0.246510	896.764832	477.389984	198.109268
-458.713379	225.613815	958.016052	-463.063721	-36.691025	959.139221	-532.282349	239.621765	573.115295	-487.768555	-90.263687	579.389099	-526.899353	273.480347	86.918167	-560.227356	-128.384598	105.253212	-493.067566	327.036499	1443.899780	-441.687012	-93.887344	1453.031006	-409.153687	114.914604	1462.369019	-383.073639	145.233780	1740.206055	-531.106262	424.870880	1171.812988	-494.988983	-215.375839	1197.967285	-428.538361	373.109955	871.903870	-382.245514	-161.377655	892.976990	-439.307800	94.521584	1056.221191	483.346985	-0.176390	896.780334	477.802704	198.520325
-458.627869	225.552277	958.013062	-462.892822	-36.733860	959.185669	-532.249329	239.586304	573.118408	-487.812866	-90.395012	579.448059	-526.878967	273.475769	86.915161	-560.298035	-128.411819	105.275879	-493.009949	327.032898	1443.877319	-441.628601	-93.902847	1452.977783	-409.134796	114.904526	1462.332764	-383.140320	145.219315	1740.273682	-531.086365	424.810669	1171.761230	-494.955017	-215.360046	1197.927246	-428.519409	373.030975	871.847412	-382.218536	-161.345612	892.923767	-439.201660	94.495224	1056.247803	484.165283	0.573499	896.653564	478.589325	197.839569
-458.580505	225.540863	958.008484	-462.813843	-36.777573	959.170593	-532.216370	239.603134	573.134705	-487.785431	-90.381691	579.447449	-526.873169	273.471252	86.910423	-560.259155	-128.417862	105.288925	-492.977570	327.025299	1443.839355	-441.590729	-93.896431	1452.946167	-409.090424	114.904045	1462.321289	-383.210602	145.189697	1740.327881	-531.073792	424.785767	1171.716919	-494.934845	-215.321365	1197.861206	-428.534332	372.949738	871.797363	-382.216217	-161.309967	892.852905	-439.132355	94.466217	1056.236694	485.220581	-0.044542	896.627197	481.021301	194.546127
-458.563202	225.602081	957.996094	-462.866150	-36.727386	959.097656	-532.216553	239.643250	573.103516	-487.745300	-90.428299	579.401794	-526.882690	273.477844	86.939674	-560.255615	-128.416260	105.292274	-492.953552	327.011810	1443.802246	-441.545654	-93.925522	1452.894653	-409.054901	114.891678	1462.289551	-383.258789	145.175247	1740.381348	-531.061829	424.733276	1171.677856	-494.899200	-215.304108	1197.805054	-428.530853	372.853851	871.765503	-382.175995	-161.269379	892.811646	-439.122864	94.493202	1056.187988	485.451782	0.175040	896.605469	481.491882	194.472107
-458.477203	225.617569	957.994019	-462.767303	-36.738689	959.119263	-532.181274	239.598602	573.111023	-487.693726	-90.443481	579.427490	-526.877441	273.477356	86.937141	-560.267029	-128.412781	105.290939	-492.897949	327.009918	1443.762939	-441.510529	-93.936256	1452.843750	-409.013275	114.888992	1462.267822	-383.323181	145.149139	1740.432495	-531.058533	424.672668	1171.634033	-494.844055	-215.251129	1197.766479	-428.554077	372.770477	871.703613	-382.158051	-161.206467	892.757324	-439.036163	94.505272	1056.198975	486.198578	0.178045	896.626404	482.614105	192.787125
-458.440887	225.642136	957.994690	-462.751862	-36.723633	959.090698	-532.162048	239.624481	573.158325	-487.654419	-90.416870	579.416016	-526.878967	273.493317	86.935730	-560.268494	-128.419907	105.299591	-492.877533	326.988312	1443.735229	-441.454407	-93.942818	1452.825562	-408.972900	114.899338	1462.254639	-383.371460	145.123047	1740.488281	-531.042603	424.650665	1171.611572	-494.821899	-215.203827	1197.695923	-428.563995	372.680481	871.679382	-382.156311	-161.182251	892.703979	-439.002167	94.512314	1056.183350	486.869476	0.252242	896.644348	483.277863	191.854630
-458.390350	225.625732	957.989258	-462.674591	-36.722382	959.092407	-532.147400	239.597855	573.151123	-487.632080	-90.482620	579.402771	-526.911560	273.486328	86.955879	-560.737305	-128.730103	105.601540	-492.832458	326.992462	1443.720459	-441.406433	-93.948547	1452.782959	-408.947388	114.893227	1462.235352	-383.429138	145.099060	1740.544312	-531.039551	424.607880	1171.585327	-494.789856	-215.168655	1197.642944	-428.584686	372.560303	871.650513	-382.134430	-161.105438	892.671021	-438.936737	94.509575	1056.181152	487.380066	0.469823	896.658997	483.556335	191.315826
-458.316864	225.660904	958.003296	-462.625366	-36.717957	959.080322	-532.123413	239.611633	573.162170	-487.520844	-90.429451	579.387573	-526.899170	273.483459	86.957878	-560.201782	-128.408478	105.318069	-492.905792	326.867157	1443.540771	-441.360291	-93.978188	1452.760742	-408.901184	114.889992	1462.227295	-383.493530	145.070038	1740.598389	-531.058960	424.562286	1171.536499	-494.780334	-215.110428	1197.627930	-428.638458	372.485992	871.601685	-382.140259	-161.052460	892.607483	-438.875488	94.517639	1056.182129	487.536560	0.318732	896.784485	483.410583	191.037704
-458.305603	225.638626	957.983948	-462.592651	-36.719868	959.058472	-532.101563	239.614365	573.158264	-487.560669	-90.504814	579.400635	-526.894165	273.480560	86.940155	-560.733582	-128.730682	105.663109	-492.743988	326.978058	1443.689087	-441.316406	-93.981018	1452.731812	-408.874146	114.879074	1462.195313	-383.547455	145.041656	1740.642578	-531.053650	424.465179	1171.532593	-494.764984	-215.091080	1197.581177	-428.680908	372.415924	871.564697	-382.163727	-160.974365	892.573914	-438.842682	94.506195	1056.159058	488.409882	0.705748	896.416077	483.349609	191.560013
-458.235321	225.638443	957.955688	-462.522888	-36.727478	959.078918	-532.070496	239.596909	573.138428	-487.479767	-90.489532	579.364258	-526.862732	273.475586	86.950012	-560.763489	-128.725342	105.670883	-492.716980	326.973907	1443.635254	-441.050995	-94.053711	1452.601929	-408.838165	114.878593	1462.168457	-383.601990	145.005768	1740.699097	-531.083313	424.419891	1171.512085	-494.743561	-215.015289	1197.556763	-428.754395	372.326447	871.515076	-382.198212	-160.922714	892.515747	-438.776733	94.520470	1056.156128	488.307312	1.271932	896.534241	482.861084	191.884018
-458.200592	225.645218	957.962341	-462.502899	-36.708015	959.034058	-532.060974	239.598343	573.140259	-487.423401	-90.483009	579.380920	-526.887146	273.475861	86.944923	-560.735107	-128.700409	105.645081	-492.660767	326.957001	1443.629639	-440.994812	-94.064468	1452.571533	-408.792877	114.873329	1462.156006	-383.656891	144.975952	1740.750854	-531.099670	424.378479	1171.489746	-494.748077	-214.956177	1197.514526	-428.802063	372.248596	871.478516	-382.163055	-160.805130	892.503357	-438.737244	94.512978	1056.134277	488.781586	1.506798	896.529846	482.595032	192.590637
-458.141327	225.646439	957.941406	-462.462067	-36.719177	959.035095	-532.056458	239.631973	573.151672	-487.415771	-90.514656	579.355103	-526.895081	273.477142	86.947777	-560.704712	-128.664536	105.622856	-492.627716	326.971375	1443.604004	-440.947052	-94.088097	1452.538574	-408.751190	114.879730	1462.127563	-383.723236	144.942047	1740.802490	-531.123230	424.329926	1171.463501	-494.733368	-214.964676	1197.487793	-428.879456	372.163025	871.424927	-382.205688	-160.710342	892.478821	-438.679962	94.514542	1056.122803	489.421143	1.578203	896.464783	482.542419	193.419617
-458.096283	225.675552	957.931946	-462.450256	-36.686359	958.996155	-532.026917	239.600311	573.144348	-487.371735	-90.515526	579.347290	-526.893372	273.458496	86.943024	-560.629456	-128.622360	105.580589	-492.578979	326.951630	1443.566772	-440.875916	-94.075584	1452.503174	-408.704224	114.867180	1462.083740	-383.763306	144.908890	1740.857544	-531.149170	424.275482	1171.439697	-494.728088	-214.893555	1197.450806	-428.931519	372.076569	871.407776	-382.190613	-160.617126	892.448975	-438.643250	94.531654	1056.096680	490.074310	1.490246	896.418884	482.737122	194.187897
-458.036316	225.661453	957.917358	-462.362244	-36.749207	959.005432	-532.017029	239.569611	573.169434	-486.502350	-89.395721	579.156067	-526.894226	273.483582	86.967056	-559.990540	-128.368790	105.393425	-492.512329	326.944244	1443.571289	-440.824951	-94.090942	1452.456543	-408.663483	114.889084	1462.078857	-383.816101	144.866638	1740.915649	-531.165649	424.229492	1171.418945	-494.738373	-214.886642	1197.404663	-429.009216	372.034546	871.371887	-382.226257	-160.531006	892.414795	-438.566071	94.504318	1056.093384	490.853851	1.203262	896.404724	483.257599	194.840469
-458.012085	225.651413	957.914185	-462.324219	-36.750397	958.993713	-531.964844	239.553848	573.162842	-486.391876	-89.295540	579.108582	-526.881653	273.461609	86.953499	-559.857605	-128.358490	105.359161	-492.475372	326.960205	1443.522827	-440.781097	-94.099075	1452.432617	-408.595642	114.875679	1462.054810	-383.858032	144.830521	1740.972046	-531.209656	424.199463	1171.391479	-494.729980	-214.877548	1197.380127	-429.074554	371.951630	871.331787	-382.227783	-160.457458	892.374451	-438.531097	94.496605	1056.085083	491.721436	0.840357	896.457153	483.894684	195.255997
-457.970703	225.647293	957.899719	-462.272339	-36.766033	958.992004	-531.961853	239.589554	573.171326	-486.362915	-89.328110	579.090759	-526.877686	273.456635	86.961357	-559.798035	-128.328796	105.326485	-492.437622	326.958771	1443.498169	-440.711823	-94.097961	1452.411377	-408.564087	114.884148	1462.029419	-383.892120	144.786301	1741.014648	-531.248169	424.165009	1171.362183	-494.727814	-214.855499	1197.328735	-429.151917	371.895813	871.281067	-382.250702	-160.381027	892.342224	-438.479614	94.492249	1056.075928	492.658661	0.351220	896.454163	485.061707	195.908539
-457.942474	225.689316	957.897888	-462.290070	-36.727596	958.936218	-531.940674	239.569901	573.160583	-486.292389	-89.329758	579.101868	-526.871216	273.455566	86.960205	-559.808044	-128.314911	105.340614	-492.390472	326.949310	1443.479126	-440.669403	-94.096581	1452.346802	-408.529694	114.872635	1461.981934	-383.937683	144.764160	1741.059692	-531.276733	424.132080	1171.337158	-494.707214	-214.830948	1197.295166	-429.232239	371.837860	871.248840	-382.260162	-160.293839	892.293640	-438.451477	94.508209	1056.041992	493.015564	0.004949	896.644958	486.231140	195.506607
-457.877686	225.672180	957.881226	-462.211792	-36.773449	958.964050	-531.931396	239.559479	573.164917	-486.285980	-89.385910	579.133179	-526.877563	273.455200	86.941368	-559.796082	-128.330368	105.357094	-492.362305	326.953979	1443.445068	-440.614990	-94.103638	1452.305786	-408.481903	114.862968	1461.972168	-383.966278	144.724121	1741.108643	-531.311584	424.108826	1171.319702	-494.699249	-214.815308	1197.239380	-429.315002	371.806549	871.215881	-382.290833	-160.244003	892.248718	-438.383911	94.494446	1056.048462	494.216003	-0.433413	896.443298	486.683990	195.605087
-457.832611	225.664413	957.888794	-462.143402	-36.790905	958.967590	-531.916748	239.583755	573.170166	-486.210175	-89.334892	579.102417	-526.878357	273.455048	86.943352	-559.837219	-128.318558	105.372398	-492.308960	326.925262	1443.438843	-440.566528	-94.100449	1452.260132	-408.432159	114.858246	1461.941650	-384.003967	144.690506	1741.148071	-531.344666	424.064789	1171.293823	-494.693115	-214.799866	1197.212646	-429.395416	371.724945	871.162781	-382.322449	-160.172943	892.188477	-438.332062	94.482338	1056.055176	494.948853	-0.740554	896.450439	487.668762	196.024551
-457.816284	225.668976	957.870544	-462.129272	-36.785000	958.925049	-531.910034	239.565369	573.162292	-486.182800	-89.360390	579.112122	-526.868408	273.455811	86.946785	-559.800537	-128.321396	105.388779	-492.279175	326.929779	1443.414185	-440.513153	-94.099091	1452.230225	-408.396973	114.851746	1461.911499	-384.049438	144.655518	1741.197510	-531.357910	424.033264	1171.283325	-494.685394	-214.783752	1197.160645	-429.473938	371.688202	871.137939	-382.321899	-160.105331	892.140564	-438.298340	94.478043	1056.020630	495.264740	-0.548127	896.597717	487.963257	196.403381
-457.783173	225.674728	957.871887	-462.091339	-36.780239	958.931824	-531.891113	239.570480	573.164307	-486.158936	-89.335205	579.112366	-526.873962	273.458588	86.965874	-559.832886	-128.313812	105.380325	-492.339691	326.792480	1443.243652	-440.468201	-94.118935	1452.181152	-408.360992	114.846008	1461.881958	-384.081299	144.632706	1741.242920	-531.413635	424.027924	1171.253418	-494.682709	-214.787888	1197.119019	-429.555939	371.639526	871.104248	-382.359772	-160.071304	892.086243	-438.259613	94.485672	1056.024048	496.309113	-0.300218	896.578430	488.472473	196.533890
-457.733826	225.680649	957.856750	-462.046326	-36.774799	958.914001	-531.891602	239.583160	573.174255	-486.184662	-89.361084	579.099548	-526.867432	273.457336	86.967316	-559.880005	-128.324448	105.402481	-492.302887	326.808472	1443.227417	-440.419617	-94.115021	1452.148071	-408.299286	114.824959	1461.858032	-384.126221	144.597794	1741.284302	-531.420471	424.013611	1171.208496	-494.665771	-214.747940	1197.070923	-429.641388	371.622131	871.072693	-382.367279	-160.006195	892.027954	-438.204254	94.489853	1056.005737	497.593689	0.215736	896.418518	489.179932	196.199234
-457.688049	225.685379	957.849426	-461.998688	-36.788651	958.916321	-531.860291	239.538086	573.171997	-486.137939	-89.305092	579.079529	-526.881226	273.457794	86.959038	-559.875671	-128.347244	105.426758	-492.251556	326.780396	1443.200073	-440.355164	-94.135513	1452.127930	-408.255493	114.828545	1461.839478	-384.174561	144.571930	1741.331421	-531.439514	423.992340	1171.206055	-494.643860	-214.743744	1197.033813	-429.705017	371.582123	871.031494	-382.372345	-159.951691	891.988647	-438.157043	94.489014	1056.003052	497.228333	-0.903043	896.883179	489.282562	195.597229
-457.684540	225.678802	957.850647	-461.965912	-36.792606	958.912720	-531.860291	239.559692	573.172546	-486.088348	-89.306763	579.094360	-526.871643	273.455658	86.960762	-559.972900	-128.371933	105.476067	-492.085724	326.889343	1443.328979	-440.303680	-94.150429	1452.090332	-408.212433	114.823090	1461.819336	-384.224060	144.543457	1741.386963	-531.460693	423.924774	1171.232178	-494.634644	-214.712524	1196.991577	-429.790527	371.570038	871.009338	-382.386688	-159.890289	891.949524	-438.136627	94.484314	1056.001343	497.617859	-1.033796	896.955078	489.636169	195.456329
-457.674805	225.694809	957.860596	-461.985870	-36.776794	958.883362	-531.861206	239.551834	573.174072	-486.073761	-89.294754	579.079712	-526.862854	273.453918	86.960091	-559.967102	-128.387497	105.497940	-492.045197	326.876740	1443.312378	-440.250183	-94.159790	1452.056396	-408.181946	114.818771	1461.803223	-384.270111	144.520554	1741.429199	-531.461365	423.907715	1171.212524	-494.605804	-214.678513	1196.961670	-429.892578	371.572998	870.993164	-382.435211	-159.855713	891.908386	-438.121979	94.482834	1055.987305	498.167664	-1.161128	897.091370	490.421265	194.625153
-457.633026	225.754059	957.874084	-461.956696	-36.762596	958.880920	-531.868591	239.594620	573.207703	-486.023407	-89.292801	579.091492	-526.898743	273.447571	86.972809	-560.007263	-128.416580	105.528496	-492.014130	326.883118	1443.313477	-440.197083	-94.161629	1452.020630	-408.136017	114.778244	1461.785278	-384.300629	144.471817	1741.490845	-531.488586	423.862610	1171.231934	-494.620789	-214.669189	1196.927002	-429.951782	371.522125	870.970520	-382.469116	-159.838684	891.844055	-438.078278	94.512451	1055.990967	498.674194	-1.253778	897.232483	490.865662	194.430740
-457.613403	225.700150	957.848083	-461.880585	-36.800575	958.905945	-531.840515	239.561600	573.190491	-485.970032	-89.253067	579.095825	-526.874390	273.442535	86.970360	-560.012207	-128.420471	105.534157	-491.956177	326.860016	1443.310425	-440.131866	-94.170403	1451.999023	-408.097656	114.763123	1461.777832	-384.346985	144.445587	1741.537720	-531.493469	423.854645	1171.227051	-494.600220	-214.637970	1196.899780	-430.030884	371.542023	870.946533	-382.533051	-159.814453	891.761536	-438.032227	94.490173	1055.990967	499.131592	-1.333755	897.355591	491.204102	194.381668
-457.600800	225.729599	957.849670	-461.878418	-36.774986	958.877869	-531.855591	239.551224	573.194580	-485.910309	-89.228806	579.113342	-526.880493	273.443970	86.969231	-560.019348	-128.422852	105.548256	-491.923248	326.851837	1443.307373	-440.092224	-94.168892	1451.970093	-408.067108	114.762726	1461.772949	-384.394348	144.414871	1741.582764	-531.515503	423.815491	1171.229614	-494.573059	-214.617264	1196.872803	-430.085083	371.518402	870.931274	-382.544922	-159.783325	891.730164	-438.007416	94.505493	1055.973755	499.546570	-1.468413	897.494995	491.575378	194.295120
-457.591827	225.730988	957.835205	-461.861694	-36.797081	958.886536	-531.835022	239.585083	573.219788	-485.905243	-89.211250	579.122253	-526.878601	273.443329	86.972610	-559.482056	-128.135162	105.238304	-491.883606	326.853516	1443.294312	-440.033936	-94.161873	1451.937012	-408.015106	114.744659	1461.732422	-384.419373	144.377075	1741.634521	-531.526550	423.814514	1171.239380	-494.555420	-214.603149	1196.833496	-430.141113	371.549957	870.933899	-382.580750	-159.762787	891.688293	-437.991547	94.504341	1055.970215	499.974945	-1.574747	897.606628	491.955444	194.204483
-457.511414	225.730087	957.851013	-461.756042	-36.812057	958.922974	-531.820496	239.539139	573.239380	-485.930511	-89.226044	579.134827	-526.855347	273.457306	86.986313	-560.009033	-128.429977	105.537598	-491.855713	326.849152	1443.283325	-439.979675	-94.176674	1451.919556	-407.983948	114.744644	1461.731812	-384.457977	144.343597	1741.684814	-531.536865	423.807648	1171.248169	-494.543121	-214.580032	1196.809570	-430.185181	371.548737	870.906738	-382.579071	-159.695557	891.674622	-437.909210	94.506340	1055.998657	500.243164	-1.553029	897.717957	492.037598	194.909241
-457.526672	225.751343	957.846985	-461.777069	-36.794052	958.897339	-531.803406	239.563339	573.208313	-485.946136	-89.246735	579.132935	-526.855042	273.452515	86.962746	-559.529663	-128.129913	105.222595	-491.819061	326.844574	1443.289551	-439.908966	-94.187881	1451.899536	-407.954651	114.751740	1461.726807	-384.497406	144.302460	1741.745361	-531.553528	423.830292	1171.251587	-494.516632	-214.548569	1196.801392	-430.226868	371.573273	870.917419	-382.596893	-159.712433	891.635864	-437.913757	94.517235	1055.980835	500.635284	-1.641109	897.759949	492.435242	194.836853
-457.509277	225.766571	957.854614	-461.752747	-36.781803	958.879272	-531.804688	239.565918	573.212219	-485.942352	-89.247025	579.126343	-526.875732	273.456207	86.962311	-559.536804	-128.128021	105.216805	-491.784332	326.818817	1443.299438	-439.859192	-94.180740	1451.882568	-407.916138	114.752724	1461.695923	-384.513214	144.254654	1741.801025	-531.556946	423.836761	1171.256470	-494.521973	-214.568237	1196.779053	-430.282104	371.616913	870.902405	-382.633240	-159.696030	891.597351	-437.886414	94.521866	1055.974121	501.015900	-1.752815	897.790466	492.834015	194.729828
-457.490204	225.738525	957.853760	-461.664276	-36.811687	958.898865	-531.785583	239.564346	573.232056	-485.929901	-89.229485	579.139282	-526.864807	273.454071	86.962822	-559.991760	-128.440399	105.520027	-491.780151	326.808990	1443.276245	-439.990479	-94.143417	1452.001221	-407.893341	114.751060	1461.693970	-384.543640	144.205795	1741.845459	-531.572388	423.816620	1171.260254	-494.507507	-214.573425	1196.745605	-430.307037	371.632629	870.910828	-382.617615	-159.629959	891.585327	-437.838806	94.506348	1055.984863	501.502777	-1.897366	897.758545	493.469666	193.965179
-457.443329	225.810349	957.846802	-461.653534	-36.761215	958.889954	-531.793640	239.567627	573.211731	-485.933167	-89.234154	579.135864	-526.842285	273.437805	86.990860	-559.989563	-128.435379	105.519867	-491.729004	326.809753	1443.277222	-439.763245	-94.171921	1451.830200	-407.863312	114.755653	1461.677368	-384.560181	144.146973	1741.874390	-531.587097	423.835785	1171.289795	-494.467834	-214.557999	1196.742188	-430.335938	371.659576	870.917480	-382.602112	-159.625290	891.569580	-437.802826	94.563660	1055.975464	502.103149	-2.259284	897.765015	494.639893	192.498566
-457.444153	225.823898	957.842896	-461.648712	-36.755608	958.873413	-531.791809	239.564880	573.212036	-485.938232	-89.240913	579.137024	-526.866211	273.440857	86.971901	-559.544922	-128.138718	105.230988	-491.704498	326.822205	1443.289795	-439.708527	-94.153351	1451.814087	-407.832275	114.745712	1461.658447	-384.568573	144.101349	1741.904907	-531.585754	423.837006	1171.282837	-494.460266	-214.560684	1196.736450	-430.346069	371.687866	870.924255	-382.610809	-159.645844	891.544495	-437.787415	94.568779	1055.962158	501.861206	-2.111924	897.950806	494.119598	193.595169
-457.419830	225.858673	957.842346	-461.600830	-36.757221	958.875916	-531.772705	239.602356	573.243958	-485.880371	-89.176003	579.132874	-526.850220	273.450684	86.966187	-559.502502	-128.128128	105.221703	-491.688965	326.825287	1443.265137	-439.855194	-94.119057	1451.916992	-407.809357	114.752937	1461.627319	-384.577789	144.046341	1741.924805	-531.601379	423.860352	1171.299316	-494.449219	-214.574524	1196.688110	-430.362183	371.739075	870.913696	-382.607819	-159.624008	891.500061	-437.744202	94.588333	1055.961548	502.392242	-1.983569	897.870544	494.548492	193.699814
-457.424347	225.860428	957.827759	-461.613922	-36.742332	958.860596	-531.795288	239.618530	573.201782	-485.844116	-89.147614	579.129517	-526.863159	273.453552	86.967041	-559.484375	-128.115265	105.213753	-491.659912	326.829987	1443.244873	-439.646942	-94.142967	1451.752075	-407.781647	114.775162	1461.618408	-384.585205	144.005417	1741.945068	-531.601440	423.910950	1171.291504	-494.410919	-214.565781	1196.699341	-430.355774	371.770813	870.904602	-382.600922	-159.622253	891.488098	-437.744110	94.595528	1055.944580	502.839874	-1.987388	897.807800	495.047028	193.691681
-457.385468	225.808182	957.814941	-461.513916	-36.774807	958.894653	-531.756958	239.572464	573.190979	-485.837463	-89.110367	579.111328	-526.829590	273.446808	86.963631	-559.471069	-128.093689	105.202904	-491.664734	326.827423	1443.231079	-439.594604	-94.133476	1451.725830	-407.754822	114.785393	1461.606445	-384.596191	143.959976	1741.957275	-531.616333	423.898407	1171.268066	-494.397400	-214.609207	1196.678589	-430.373352	371.827789	870.885681	-382.608459	-159.641632	891.455933	-437.692047	94.575951	1055.959106	503.040344	-1.724553	897.749451	495.051300	194.395126
-457.370819	225.830017	957.823792	-461.519592	-36.751324	958.883240	-531.756592	239.559174	573.203491	-485.830933	-89.106758	579.107666	-526.835083	273.434570	86.971466	-559.469116	-128.089722	105.203537	-491.628754	326.846161	1443.237549	-439.738647	-94.096718	1451.840942	-407.750702	114.782928	1461.580444	-384.606628	143.920532	1741.989136	-531.624023	423.924103	1171.272461	-494.381561	-214.617188	1196.644409	-430.352417	371.873657	870.894958	-382.551605	-159.620499	891.452271	-437.681763	94.589302	1055.956543	503.558167	-1.895460	897.735352	495.969360	193.777039
-457.346649	225.828354	957.805664	-461.470734	-36.770267	958.877258	-531.752930	239.555298	573.206116	-485.838043	-89.135712	579.105652	-526.834106	273.429382	86.965431	-559.667358	-128.239380	105.314156	-491.598785	326.837311	1443.223877	-439.526306	-94.131180	1451.675293	-407.716095	114.796013	1461.563354	-384.621582	143.870056	1742.007568	-531.620239	423.916290	1171.273804	-494.326355	-214.615234	1196.628174	-430.355957	371.927429	870.871765	-382.546204	-159.681564	891.400879	-437.642639	94.585495	1055.943970	504.076843	-2.091865	897.772766	496.837646	192.778488
-457.342102	225.895416	957.815125	-461.502319	-36.689739	958.821716	-531.777771	239.597656	573.229980	-485.751984	-89.074150	579.086731	-526.841675	273.435486	86.974487	-559.438049	-128.095139	105.218307	-491.583008	326.858002	1443.220337	-439.474762	-94.124657	1451.648926	-407.706909	114.805710	1461.537476	-384.646240	143.843674	1742.034790	-531.603821	423.960938	1171.273560	-494.281921	-214.600388	1196.600586	-430.327789	371.990143	870.869202	-382.535797	-159.689270	891.371643	-437.648956	94.632011	1055.919189	504.505280	-2.079824	897.797791	497.379791	192.660721
-457.296173	225.893097	957.803345	-461.426392	-36.710743	958.848145	-531.757568	239.604218	573.236023	-485.727081	-89.063065	579.080750	-526.830750	273.433319	86.975548	-559.435059	-128.088303	105.229019	-491.554688	326.859070	1443.224609	-439.418976	-94.098221	1451.633179	-407.690704	114.806435	1461.526611	-384.659058	143.811890	1742.061279	-531.598022	423.949188	1171.273682	-494.241730	-214.585464	1196.619751	-430.323700	372.065491	870.862427	-382.513062	-159.665497	891.356384	-437.594635	94.637146	1055.928101	504.880585	-2.112453	897.872375	497.898315	192.630508
-457.293823	225.940781	957.822998	-461.422729	-36.684826	958.821533	-531.774170	239.638840	573.237732	-485.700745	-89.091064	579.099182	-526.844360	273.435883	86.978218	-559.481201	-128.105942	105.241653	-491.550446	326.853851	1443.213623	-439.373627	-94.087097	1451.621826	-407.657501	114.818413	1461.529419	-384.687927	143.780380	1742.089355	-531.579346	423.991486	1171.294312	-494.204315	-214.566437	1196.583984	-430.305389	372.101227	870.872864	-382.513458	-159.688446	891.320618	-437.587524	94.656807	1055.923706	505.245911	-2.090285	897.937561	498.361816	192.710373
-457.270660	225.924133	957.814758	-461.374023	-36.665733	958.843140	-531.745544	239.629028	573.243835	-485.637848	-89.077263	579.073853	-526.832397	273.433441	86.977867	-559.471252	-128.102249	105.240486	-491.621368	326.768585	1443.097534	-439.354950	-94.082664	1451.599609	-407.635864	114.850792	1461.526489	-384.703461	143.751770	1742.122559	-531.578186	424.016235	1171.287842	-494.178131	-214.545547	1196.580566	-430.291412	372.190765	870.864868	-382.499359	-159.704727	891.309509	-437.557800	94.671333	1055.931763	505.560486	-1.883610	898.060669	498.528412	193.564377
-457.284363	225.930786	957.821167	-461.384552	-36.645805	958.825500	-531.737610	239.582855	573.226807	-485.582214	-89.086472	579.080566	-526.834229	273.430847	86.979691	-559.419800	-128.084915	105.234177	-491.494049	326.871674	1443.236694	-439.317352	-94.054512	1451.606934	-407.634888	114.859108	1461.519897	-384.732635	143.725693	1742.142212	-531.545044	424.022247	1171.315552	-494.142578	-214.527054	1196.607056	-430.278656	372.246216	870.876709	-382.502594	-159.728577	891.300659	-437.567902	94.675911	1055.925659	505.385193	-2.486326	898.063721	498.883270	193.342499
-457.252258	225.968582	957.819824	-461.352875	-36.640255	958.830994	-531.746460	239.630264	573.251282	-485.599854	-89.122490	579.067139	-526.840088	273.434967	86.978104	-559.480164	-128.096573	105.272438	-491.463257	326.883850	1443.247925	-439.288574	-94.048714	1451.613525	-407.632446	114.859680	1461.519897	-384.747803	143.696548	1742.158691	-531.514648	424.035583	1171.334106	-494.119019	-214.520966	1196.588379	-430.253632	372.307556	870.875977	-382.500305	-159.741379	891.264648	-437.541443	94.700188	1055.928955	506.016937	-2.297218	898.114624	499.515839	193.414917
-457.225739	226.008133	957.818970	-461.298523	-36.642796	958.821899	-531.720337	239.678467	573.274658	-485.498962	-89.054611	579.077209	-526.825195	273.436707	87.008827	-559.442444	-128.071045	105.249657	-491.446198	326.910889	1443.265381	-439.272888	-94.036339	1451.598877	-407.623108	114.869926	1461.509521	-384.788452	143.678497	1742.189209	-531.496460	424.045258	1171.351196	-494.102905	-214.512650	1196.594116	-430.249084	372.385345	870.876465	-382.464661	-159.730698	891.261841	-437.502991	94.717972	1055.924438	506.800171	-1.913897	898.132263	500.107361	193.666351
-457.209320	226.030182	957.817322	-461.296448	-36.640503	958.824219	-531.715088	239.685654	573.265991	-485.488525	-89.058655	579.045166	-526.834595	273.447205	86.975006	-559.420654	-128.078979	105.266594	-491.435913	326.918427	1443.261963	-439.255951	-94.030991	1451.589844	-407.605988	114.885719	1461.505371	-384.812103	143.670166	1742.199219	-531.462463	424.102905	1171.359009	-494.079620	-214.494888	1196.564331	-430.224396	372.427399	870.876038	-382.440857	-159.739746	891.258118	-437.491302	94.730392	1055.924194	507.547119	-1.917865	898.175171	501.056854	192.990143
-457.195099	226.022522	957.818848	-461.265472	-36.592373	958.804810	-531.712280	239.670456	573.278564	-485.488953	-88.995758	579.059448	-526.809753	273.447083	86.999100	-559.404053	-128.073746	105.258316	-491.421783	326.914734	1443.278442	-439.242371	-94.012329	1451.593872	-407.590332	114.904922	1461.514282	-384.846802	143.658829	1742.223389	-531.430481	424.162537	1171.395142	-494.044342	-214.483871	1196.575684	-430.180420	372.481293	870.881470	-382.406097	-159.738663	891.267334	-437.467712	94.744209	1055.915039	508.096680	-1.861839	898.222473	501.662811	192.988419
-457.166016	226.048065	957.827881	-461.227234	-36.589054	958.822754	-531.696960	239.712845	573.257568	-485.467194	-88.938591	579.069946	-526.818726	273.443878	86.977470	-559.417664	-128.058823	105.238014	-491.403198	326.917389	1443.284180	-439.222443	-94.019943	1451.592651	-407.586517	114.904953	1461.514038	-384.890259	143.646591	1742.248657	-531.401001	424.201111	1171.405273	-494.041534	-214.478821	1196.577881	-430.171936	372.539001	870.904724	-382.403229	-159.771576	891.258057	-437.443878	94.762871	1055.930786	508.661194	-1.809468	898.249817	502.209412	193.133850
-457.126953	226.041794	957.832153	-461.158051	-36.595863	958.845398	-531.677979	239.692596	573.257446	-485.588593	-89.032516	579.081787	-526.805603	273.440918	86.975273	-559.456482	-128.072983	105.248405	-491.380096	326.919189	1443.291626	-439.219788	-94.005066	1451.619873	-407.552856	114.903137	1461.519531	-384.943726	143.625870	1742.285156	-531.370483	424.217346	1171.425781	-494.025208	-214.477127	1196.576416	-430.128510	372.613037	870.936279	-382.321777	-159.712418	891.296936	-437.398987	94.765808	1055.946167	509.167786	-1.674374	898.280396	502.602783	193.961990
-457.109467	226.070267	957.854797	-461.157928	-36.536686	958.834534	-531.682068	239.697906	573.263672	-485.558746	-88.980949	579.054749	-526.810669	273.442047	86.975945	-559.438049	-128.074081	105.247986	-491.373138	326.919525	1443.312012	-439.207001	-94.003365	1451.607178	-407.536011	114.918709	1461.508179	-385.010986	143.623688	1742.336426	-531.349426	424.254456	1171.446899	-494.013733	-214.457138	1196.570801	-430.089050	372.651703	870.948181	-382.303619	-159.729874	891.296082	-437.391785	94.795746	1055.952515	509.816528	-1.664377	898.282227	503.293701	194.075134
-457.108551	226.067215	957.856873	-461.143280	-36.518333	958.835266	-531.666321	239.691666	573.258850	-485.548218	-88.972397	579.054138	-526.807312	273.441406	86.975655	-559.478638	-128.089218	105.271538	-491.338562	326.947083	1443.327637	-439.187622	-93.967880	1451.622681	-407.501740	114.931297	1461.524170	-385.081726	143.609299	1742.377686	-531.324768	424.318420	1171.484375	-494.000946	-214.500107	1196.587646	-430.056702	372.713745	870.959229	-382.243835	-159.691833	891.339722	-437.381958	94.804031	1055.953369	510.489258	-1.608583	898.222961	503.962158	194.101028
-457.081055	226.107574	957.860962	-461.136810	-36.511402	958.836060	-531.667542	239.694717	573.267578	-485.561523	-88.990532	579.058105	-526.807739	273.464935	86.984337	-559.478821	-128.081406	105.262962	-491.303680	326.953186	1443.329102	-439.167999	-93.964485	1451.616089	-407.486267	114.941330	1461.527588	-385.160736	143.596191	1742.427368	-531.296448	424.365173	1171.494385	-493.996338	-214.491974	1196.586060	-430.008575	372.757050	871.003967	-382.208527	-159.704376	891.334473	-437.366272	94.824730	1055.956177	511.118591	-1.623528	898.144470	504.650787	194.187469
-457.085266	226.116623	957.862366	-461.129547	-36.463009	958.807251	-531.659363	239.713287	573.270447	-485.597260	-89.038261	579.054626	-526.796753	273.439636	86.977989	-559.507019	-128.088379	105.258675	-491.270935	326.966492	1443.359619	-439.143402	-93.954536	1451.616943	-407.463715	114.951012	1461.524780	-385.251312	143.566666	1742.472534	-531.281311	424.404205	1171.522217	-493.970764	-214.481827	1196.588745	-429.970306	372.826477	871.035400	-382.149323	-159.692017	891.374939	-437.357239	94.843040	1055.940796	511.913025	-1.771670	898.109253	505.645782	193.604065
-457.107422	226.085083	957.834351	-461.112000	-36.484371	958.829956	-531.659241	239.726669	573.256409	-485.522339	-88.995758	579.076477	-526.804443	273.443451	86.973083	-559.446472	-128.091217	105.231026	-491.220612	326.973633	1443.382568	-439.118286	-93.937263	1451.625000	-407.442566	114.960609	1461.508423	-385.340851	143.547684	1742.529663	-531.238098	424.444946	1171.552612	-493.974243	-214.498642	1196.628418	-429.922760	372.876953	871.065796	-382.134735	-159.671097	891.382385	-437.352478	94.838623	1055.936523	512.622131	-1.827652	898.060425	506.372864	193.630066
-457.070313	226.162247	957.838989	-461.123108	-36.405296	958.794495	-531.664429	239.778168	573.262024	-485.501740	-88.957596	579.060303	-526.813721	273.445313	86.977531	-559.464233	-128.080856	105.253906	-491.176666	327.000244	1443.408569	-439.099304	-93.924377	1451.635376	-407.406342	114.998718	1461.510376	-385.445251	143.510880	1742.591919	-531.213623	424.462769	1171.561768	-493.965057	-214.501083	1196.628662	-429.877533	372.920441	871.098694	-382.099426	-159.666611	891.417664	-437.335358	94.897789	1055.920288	513.409119	-1.781596	898.024963	507.170380	193.701660
-457.061371	226.146347	957.854065	-461.093231	-36.420399	958.814331	-531.670349	239.764175	573.287231	-485.495514	-88.951950	579.070679	-526.830139	273.448761	86.976501	-559.425354	-128.069031	105.216080	-491.121765	327.017487	1443.430664	-439.069183	-93.907219	1451.646240	-407.385742	114.992844	1461.518921	-385.561859	143.478424	1742.663818	-531.177429	424.501312	1171.600708	-493.926758	-214.517105	1196.660156	-429.833008	372.959595	871.120361	-382.089630	-159.659714	891.450562	-437.315826	94.885780	1055.937744	514.006042	-1.592928	897.989685	507.555389	194.639252
-457.053772	226.144440	957.848938	-461.090790	-36.424778	958.819885	-531.704712	239.778259	573.301758	-485.541809	-88.938919	579.048401	-526.843689	273.475037	86.985596	-559.468628	-128.081406	105.247459	-491.054169	327.050751	1443.457031	-439.018097	-93.879227	1451.669800	-407.371918	115.001999	1461.509766	-385.719604	143.440948	1742.734375	-531.147339	424.531219	1171.613892	-493.899170	-214.524811	1196.685303	-429.796478	373.008301	871.145813	-382.056671	-159.654999	891.468872	-437.307556	94.886124	1055.937134	514.718262	-1.564093	897.982605	508.281952	194.692856
-457.048523	226.134201	957.849548	-461.064270	-36.427212	958.831116	-531.684021	239.770279	573.275146	-485.576904	-88.977516	579.055481	-526.817932	273.470367	86.985359	-559.512146	-128.097931	105.274544	-491.007233	327.057312	1443.471924	-438.988281	-93.857010	1451.686768	-407.320709	115.039505	1461.502319	-385.931152	143.383163	1742.802246	-531.106201	424.557709	1171.638062	-493.848663	-214.517044	1196.734497	-429.737183	373.035248	871.160156	-382.037292	-159.667557	891.503967	-437.293060	94.885506	1055.943359	515.539307	-1.683372	897.969421	509.370850	193.983124
-457.024414	226.142685	957.856995	-461.038544	-36.407890	958.837219	-531.691406	239.742615	573.276978	-485.584900	-88.907600	579.076355	-526.799805	273.461853	86.976723	-559.494690	-128.085281	105.256874	-490.944153	327.083740	1443.469116	-438.916443	-93.820999	1451.712036	-407.287262	115.054886	1461.484375	-386.210236	143.323242	1742.887939	-531.062073	424.593170	1171.640381	-493.789429	-214.500000	1196.763672	-429.712219	373.101257	871.188293	-382.008728	-159.642929	891.533691	-437.268311	94.899040	1055.950195	516.125610	-1.476001	897.963440	509.753662	194.850754
-457.037384	226.112808	957.847595	-461.042908	-36.413822	958.838196	-531.677551	239.738800	573.260437	-485.615326	-88.934418	579.090576	-526.796448	273.461060	86.976410	-559.503662	-128.040466	105.213364	-490.863831	327.106750	1443.484497	-438.865845	-93.797302	1451.732544	-407.238342	115.086143	1461.460938	-386.526276	143.265289	1743.011353	-531.025757	424.656128	1171.669800	-493.742767	-214.506165	1196.797119	-429.685791	373.157867	871.195251	-381.990417	-159.658569	891.566772	-437.273682	94.885658	1055.945313	516.992737	-1.585512	898.001587	510.826111	194.141846
-457.010193	226.117661	957.841797	-461.026611	-36.439194	958.875244	-531.690796	239.768265	573.280457	-485.591583	-88.893028	579.105408	-526.802429	273.462158	86.978889	-559.480713	-128.058701	105.219131	-490.769226	327.137024	1443.496582	-438.777618	-93.781013	1451.734619	-407.170288	115.111198	1461.436035	-386.893005	143.219528	1743.182739	-530.973572	424.690643	1171.700562	-493.723511	-214.517914	1196.840454	-429.661041	373.212860	871.199585	-382.012482	-159.667160	891.582886	-437.261627	94.890594	1055.963013	517.745117	-1.564834	898.081238	511.617340	194.108109
-457.055237	226.126938	957.849731	-461.060059	-36.401093	958.872070	-531.702698	239.781845	573.278625	-485.646057	-88.884392	579.094238	-526.816345	273.464905	86.979889	-559.472412	-128.036896	105.212273	-490.680847	327.145386	1443.479980	-438.677063	-93.770493	1451.716675	-407.104065	115.134644	1461.423096	-387.299286	143.167496	1743.347412	-530.939209	424.720490	1171.697388	-493.685394	-214.535416	1196.867065	-429.628662	373.258789	871.216064	-382.029083	-159.709824	891.573486	-437.287964	94.910889	1055.962524	518.377930	-1.368448	898.129944	512.059753	195.027863
-457.063599	226.136276	957.848816	-461.071716	-36.423569	958.870422	-531.694214	239.745529	573.274719	-485.630341	-88.861717	579.089783	-526.816223	273.463226	86.958817	-559.455627	-128.065887	105.224876	-490.574127	327.183075	1443.486450	-438.546814	-93.742599	1451.713013	-407.010315	115.174065	1461.417847	-387.743896	143.092987	1743.571899	-530.880310	424.784454	1171.707520	-493.623749	-214.506409	1196.884888	-429.615967	373.289307	871.203979	-382.011993	-159.716675	891.578308	-437.281494	94.903526	1055.957642	519.193298	-1.447042	898.187500	513.088135	194.342270
-457.058990	226.186920	957.867004	-461.096100	-36.368652	958.863403	-531.722229	239.790329	573.296875	-485.674042	-88.831718	579.093689	-526.837463	273.467102	86.961983	-559.463623	-128.069824	105.223007	-490.442322	327.213318	1443.496582	-438.430420	-93.716621	1451.716309	-406.945953	115.191597	1461.399658	-388.180664	143.041748	1743.789429	-530.807434	424.819183	1171.724487	-493.564789	-214.516312	1196.916382	-429.617188	373.325836	871.201721	-382.031525	-159.736969	891.572021	-437.282349	94.944389	1055.961182	519.936707	-1.408360	898.280884	513.795227	194.336884
-457.099335	226.176178	957.849487	-461.134064	-36.380512	958.879883	-531.724670	239.772217	573.266724	-485.742065	-88.883224	579.075623	-526.823669	273.464508	86.960342	-559.462585	-128.063904	105.216156	-490.327911	327.248596	1443.494385	-438.294220	-93.692902	1451.728882	-406.888977	115.213394	1461.403564	-388.666687	142.988770	1744.041260	-530.738220	424.861450	1171.749512	-493.505951	-214.505264	1196.949341	-429.620148	373.369446	871.193115	-382.039856	-159.727356	891.568542	-437.297729	94.945534	1055.955322	520.678711	-1.320360	898.363892	514.623596	194.403534
-457.086853	226.194016	957.868103	-461.143311	-36.361668	958.859253	-531.753906	239.801804	573.266235	-485.753967	-88.854546	579.123535	-526.834595	273.466614	86.962395	-559.435730	-128.047470	105.210754	-490.247284	327.289154	1443.502808	-438.191376	-93.663757	1451.764771	-406.821350	115.244110	1461.402954	-389.145294	142.920059	1744.271362	-530.662170	424.936676	1171.753906	-493.438934	-214.508621	1196.993408	-429.628540	373.399811	871.195862	-382.068085	-159.758957	891.572571	-437.277771	94.947174	1055.950195	521.390320	-1.241792	898.425537	515.317688	194.550919
-457.090546	226.188950	957.866211	-461.132904	-36.369667	958.889771	-531.757385	239.768829	573.262451	-485.804626	-88.831924	579.115479	-526.799438	273.454590	86.933167	-559.480347	-128.040695	105.186867	-490.174042	327.317657	1443.551147	-438.110199	-93.614143	1451.812866	-406.771606	115.278885	1461.437988	-389.633636	142.854996	1744.479736	-530.595703	424.997894	1171.793335	-493.356232	-214.540466	1197.048096	-429.641144	373.441559	871.195190	-382.102997	-159.797501	891.586792	-437.269714	94.953789	1055.963501	522.070740	-1.189047	898.502380	515.937988	194.670044
-457.062042	226.178268	957.893372	-461.099213	-36.328571	958.929016	-531.777588	239.791626	573.279419	-485.794495	-88.812592	579.119019	-526.791443	273.457611	86.960503	-559.667480	-128.222549	105.307442	-490.074066	327.368134	1443.597778	-438.024170	-93.575378	1451.867920	-406.738281	115.292099	1461.475220	-390.120361	142.796371	1744.692993	-530.519775	425.055695	1171.855225	-493.270905	-214.599792	1197.118774	-429.668152	373.497314	871.191589	-382.125519	-159.856964	891.621094	-437.236053	94.973885	1055.996094	522.653687	-1.310008	898.584290	516.673828	194.727036
-457.027008	226.190842	957.910400	-461.113708	-36.307369	958.920227	-531.782776	239.783981	573.280212	-485.844879	-88.799850	579.118408	-526.794922	273.468475	86.948517	-559.457397	-128.062393	105.186600	-489.997620	327.373718	1443.651367	-437.946411	-93.541580	1451.942627	-406.685913	115.324738	1461.511597	-390.623779	142.717972	1744.867920	-530.435791	425.090454	1171.890381	-493.198273	-214.638123	1197.214966	-429.654297	373.561737	871.234436	-382.165527	-159.934006	891.642517	-437.230347	94.977119	1056.001221	523.048706	-1.597164	898.625549	517.316040	194.666550
-456.970917	226.173752	957.902649	-461.061615	-36.265163	958.947571	-531.816284	239.737976	573.283020	-485.914001	-88.815964	579.136658	-526.794739	273.468811	86.943703	-559.459961	-128.056854	105.184700	-489.937653	327.391876	1443.704468	-437.863312	-93.499893	1452.034668	-406.636536	115.348282	1461.555054	-391.078461	142.745102	1745.119629	-530.360718	425.172943	1171.969727	-493.103882	-214.624710	1197.299805	-429.656067	373.595947	871.274780	-382.199219	-159.955704	891.709473	-437.184753	95.002579	1056.012939	524.263367	-0.899208	898.882080	518.077271	194.849655
-456.962616	226.097702	957.906799	-461.025543	-36.294609	958.993408	-531.805542	239.722641	573.271912	-485.948395	-88.835526	579.164429	-526.755920	273.463989	86.936996	-559.479126	-128.068817	105.156776	-489.852020	327.416229	1443.779541	-437.793945	-93.455711	1452.119751	-406.600952	115.355644	1461.619873	-391.576172	142.664902	1745.325439	-530.291565	425.240540	1172.058472	-493.000885	-214.672607	1197.415894	-429.635040	373.646271	871.332031	-382.216705	-160.058273	891.774658	-437.168488	94.967720	1056.039185	524.930054	-0.792409	898.923889	518.718506	194.950546
-456.911438	226.116180	957.930481	-461.007874	-36.217453	959.000122	-531.861877	239.759277	573.295166	-486.138702	-89.015327	579.184875	-526.787537	273.470276	86.939339	-559.594055	-128.094498	105.166649	-489.800568	327.438324	1443.811523	-437.732056	-93.426552	1452.238525	-406.562958	115.391220	1461.668457	-392.040222	142.573456	1745.530762	-530.219788	425.308685	1172.122803	-492.870575	-214.703278	1197.548462	-429.591217	373.733368	871.388855	-382.175140	-160.079865	891.887756	-437.138550	95.006554	1056.055420	525.554749	-0.724687	898.903198	519.308411	195.147797
-456.854889	226.097900	957.939636	-460.963043	-36.195541	959.070862	-531.864807	239.749832	573.289063	-486.208374	-89.040382	579.205444	-526.790771	273.487762	86.936523	-559.592102	-128.084961	105.158569	-489.743683	327.436920	1443.886597	-437.659943	-93.379478	1452.349609	-406.519684	115.415306	1461.744751	-392.511230	142.472427	1745.729736	-530.139526	425.410278	1172.194946	-492.798309	-214.780548	1197.683472	-429.539307	373.802185	871.454590	-382.154999	-160.119888	891.987793	-437.095367	95.030426	1056.097046	526.195740	-0.566176	898.879089	519.933594	195.339035
-456.824066	226.038788	957.938354	-460.874847	-36.238934	959.142456	-531.850220	239.727524	573.266846	-487.020142	-90.133202	579.447144	-526.758972	273.481842	86.934776	-560.614624	-128.611328	105.637413	-489.689636	327.482269	1443.937622	-437.623199	-93.341225	1452.468262	-406.491119	115.436401	1461.834229	-392.974182	142.350571	1745.935547	-530.084534	425.459137	1172.261230	-492.717712	-214.865021	1197.838379	-429.478851	373.881012	871.524536	-382.120270	-160.216293	892.126831	-437.045502	95.011215	1056.134399	526.861816	-0.455743	898.910583	520.554504	195.451019
-456.782684	226.068024	957.981201	-460.859467	-36.174561	959.149292	-531.848633	239.731613	573.289978	-487.082550	-90.201195	579.492310	-526.738037	273.463196	86.928558	-560.704773	-128.654678	105.687820	-489.638000	327.519440	1444.030640	-437.576416	-93.303444	1452.612793	-406.474701	115.471901	1461.906860	-393.420105	142.246826	1746.142090	-529.995239	425.577728	1172.347046	-492.631317	-214.940918	1197.987671	-429.400482	373.924805	871.611938	-382.012970	-160.227554	892.279785	-437.017548	95.042488	1056.159302	527.335815	-0.215660	898.904358	520.835388	196.261597
-456.743713	226.052643	957.996826	-460.824219	-36.163975	959.166199	-531.847168	239.704803	573.301758	-487.025482	-90.108383	579.486694	-526.734497	273.463013	86.941605	-560.188660	-128.303848	105.376808	-489.590607	327.534576	1444.088013	-437.532898	-93.252571	1452.720093	-406.431580	115.491859	1461.994629	-393.838074	142.120972	1746.333130	-529.946472	425.646057	1172.442627	-492.555542	-214.997513	1198.122681	-429.297852	374.009613	871.704773	-381.938385	-160.326843	892.425781	-436.970428	95.040077	1056.173340	527.967041	-0.200371	898.885925	521.616821	195.694824
-456.706818	226.056900	958.036072	-460.797363	-36.101959	959.179932	-531.832031	239.691101	573.310242	-487.015350	-90.073395	579.478271	-526.721497	273.460815	86.941147	-560.182617	-128.302856	105.376686	-489.560547	327.554321	1444.171875	-437.508087	-93.237900	1452.840576	-406.381042	115.515610	1462.103394	-394.265320	141.976471	1746.543457	-529.887939	425.742188	1172.530518	-492.497437	-215.075211	1198.285156	-429.188843	374.081909	871.802551	-381.829132	-160.431030	892.574036	-436.940094	95.062958	1056.200195	528.506958	-0.059943	898.849182	522.120239	195.897461
-456.642975	226.072205	958.069031	-460.735931	-36.103828	959.197998	-531.815918	239.710861	573.312195	-486.984680	-90.047218	579.483887	-526.749878	273.461548	86.937187	-560.132751	-128.277206	105.361221	-489.516083	327.563354	1444.226074	-437.474152	-93.191154	1452.955444	-406.354095	115.546349	1462.190674	-394.706604	141.845886	1746.720215	-529.834045	425.867126	1172.614868	-492.418182	-215.158249	1198.424072	-429.047791	374.156006	871.910339	-381.703400	-160.516220	892.752075	-436.886505	95.064056	1056.227661	528.929993	0.211234	898.834839	522.288757	196.804337
-456.623352	226.042892	958.065125	-460.683594	-36.067429	959.207825	-531.787476	239.715698	573.308411	-486.993134	-90.080124	579.487549	-526.731689	273.457764	86.937874	-560.659668	-128.596664	105.650261	-489.488159	327.581055	1444.302612	-437.474213	-93.165619	1453.069092	-406.309631	115.581253	1462.271606	-395.228729	141.581100	1746.839111	-529.783691	425.964325	1172.708862	-492.375977	-215.265625	1198.607666	-428.908234	374.249298	872.007263	-381.807678	-160.869583	892.788818	-436.851532	95.075470	1056.230835	529.308777	0.118522	898.879333	522.776489	196.360947
-456.558319	226.071411	958.072571	-460.597351	-36.068218	959.226868	-531.772766	239.743393	573.313538	-485.979828	-88.757736	579.251770	-526.716858	273.454620	86.940514	-559.525513	-128.026169	105.148659	-489.469269	327.596405	1444.349243	-437.425781	-93.142021	1453.214355	-406.252411	115.593254	1462.363281	-395.686462	141.415726	1747.016968	-529.712830	426.082397	1172.775879	-492.292999	-215.397461	1198.767700	-428.716949	374.361176	872.104004	-381.587189	-160.965088	893.013184	-436.796936	95.095749	1056.248779	529.549988	0.122935	898.848450	522.927490	196.727554
-456.478821	226.076294	958.109619	-460.528198	-36.070736	959.259888	-531.709778	239.745850	573.300842	-485.906616	-88.682510	579.227234	-526.707458	273.452667	86.941689	-559.942749	-128.321289	105.434906	-489.418945	327.602020	1444.417603	-437.395721	-93.128777	1453.314209	-406.217133	115.636841	1462.444702	-396.195496	141.253082	1747.209717	-529.647766	426.175018	1172.852417	-492.200500	-215.473053	1198.930420	-428.487305	374.460754	872.236145	-381.319855	-161.047379	893.226257	-436.744843	95.094940	1056.288818	530.487671	0.646937	898.627808	523.246033	197.519699
-456.440155	226.028259	958.098755	-460.418060	-36.060486	959.279663	-531.662109	239.739975	573.280273	-485.847992	-88.667931	579.248901	-526.669250	273.458527	86.932831	-559.915283	-128.333771	105.449860	-489.506653	327.483185	1444.318359	-437.381714	-93.092812	1453.447876	-406.146576	115.651863	1462.539185	-396.666504	141.086914	1747.416992	-529.570618	426.282318	1172.901978	-492.079163	-215.614288	1199.081543	-428.254730	374.587219	872.372498	-381.048401	-161.144470	893.441956	-436.683990	95.093643	1056.296265	530.795532	0.991708	898.635132	523.231506	198.602264
-456.364105	226.025772	958.129578	-460.328217	-36.069210	959.307434	-531.626038	239.716080	573.275757	-486.744476	-89.906967	579.483093	-526.679504	273.470856	86.948547	-560.141418	-128.278778	105.351425	-489.330750	327.618164	1444.563965	-437.346649	-93.087486	1453.559082	-406.090851	115.681091	1462.628662	-397.149353	140.970245	1747.655884	-529.441345	426.316681	1172.990112	-491.900482	-215.705994	1199.210938	-427.984192	374.679901	872.511292	-380.357727	-160.905457	893.885315	-436.628510	95.088486	1056.331665	531.144897	1.190010	898.652161	523.284668	199.061295
-456.323151	226.024261	958.168823	-460.257233	-36.025486	959.299622	-531.609070	239.752991	573.321960	-486.772644	-90.026764	579.492981	-526.700806	273.475067	86.952789	-560.599548	-128.576508	105.659111	-489.272522	327.615997	1444.649536	-437.310425	-93.071663	1453.683472	-405.989227	115.682068	1462.729858	-397.652557	140.767502	1747.873291	-529.318726	426.408142	1173.071045	-491.768921	-215.831512	1199.355713	-427.714050	374.822754	872.650879	-379.995667	-161.017380	894.123047	-436.584717	95.094757	1056.350098	531.600891	1.123395	898.704407	524.047546	198.825699
-456.225922	225.930420	958.176270	-460.072449	-36.077080	959.385559	-531.515015	239.692474	573.304138	-486.648529	-89.936302	579.528137	-526.649292	273.464905	86.948738	-560.542114	-128.555908	105.653076	-489.234192	327.640839	1444.746704	-437.273010	-93.061920	1453.829834	-405.905243	115.688690	1462.842407	-398.178009	140.477768	1748.071289	-529.171021	426.492981	1173.158447	-491.611267	-215.979568	1199.494873	-427.451996	375.004517	872.773193	-379.657562	-161.155167	894.341309	-436.487366	95.059250	1056.406494	532.046875	1.070739	898.715393	524.724487	198.529495
-456.164215	225.901230	958.195007	-459.981567	-36.059444	959.416321	-531.465942	239.685516	573.287415	-485.951385	-88.974274	579.301514	-526.605164	273.460846	86.954582	-560.026428	-128.350494	105.492081	-489.153687	327.645782	1444.820801	-437.174286	-93.031693	1453.973267	-405.829285	115.704117	1462.916870	-398.750244	140.129379	1748.277588	-528.993225	426.613312	1173.240479	-491.418762	-216.059158	1199.630371	-427.187866	375.201904	872.882996	-379.220032	-161.291000	894.624023	-436.424744	95.060577	1056.434204	532.399780	1.148916	898.711548	525.066040	198.522720
-456.045227	225.824402	958.223572	-459.748779	-36.085617	959.519836	-531.414856	239.635757	573.265015	-485.936829	-89.029968	579.348206	-526.576538	273.469055	86.942215	-560.060791	-128.344482	105.493477	-489.088196	327.645325	1444.880249	-437.118042	-93.033989	1454.131592	-405.746094	115.741585	1463.001587	-399.288391	139.796921	1748.501709	-528.818359	426.707581	1173.282959	-491.183441	-216.176300	1199.784058	-426.895569	375.420410	872.951782	-378.748413	-161.451752	894.924866	-436.292114	95.047127	1056.509766	532.818481	1.105739	898.719543	525.645264	197.951645
-455.931274	225.707626	958.234985	-459.499359	-36.217041	959.674805	-531.330872	239.542953	573.235840	-486.036926	-89.231026	579.438110	-526.535461	273.461639	86.935265	-560.155701	-128.371765	105.505966	-489.027039	327.650208	1444.890259	-437.037170	-93.003647	1454.283569	-405.652130	115.768944	1463.090698	-399.844055	139.425446	1748.751709	-528.623352	426.779663	1173.337402	-490.958344	-216.306198	1199.968140	-426.542175	375.658142	873.040894	-378.191437	-161.635040	895.258423	-436.172333	94.988632	1056.606567	533.159302	1.215704	898.747314	525.865662	197.994507
-455.606934	225.262680	958.201782	-458.627136	-36.773918	960.299438	-531.121094	239.339249	573.179565	-486.134644	-89.405006	579.625549	-526.393066	273.434937	86.920540	-560.294495	-128.412430	105.533775	-488.961609	327.652954	1444.945068	-436.925232	-92.985245	1454.427368	-405.554199	115.796890	1463.176025	-400.354736	139.007645	1748.980713	-528.421265	426.833557	1173.365723	-490.722534	-216.348221	1200.091797	-426.137573	375.862122	873.136475	-377.496552	-161.730011	895.607239	-435.776978	94.780495	1056.945557	533.421387	1.329978	898.747437	526.043213	198.068359
-455.498871	225.225418	958.228638	-458.472260	-36.776562	960.346313	-531.072815	239.298767	573.177002	-486.159027	-89.503937	579.672485	-526.360901	273.428955	86.917747	-560.283325	-128.399307	105.533386	-488.893768	327.666107	1444.992676	-436.805420	-92.962044	1454.589478	-405.464600	115.808723	1463.267090	-400.859314	138.507339	1749.234009	-528.200378	426.862030	1173.388306	-490.531067	-216.369293	1200.211792	-425.625519	376.075470	873.278442	-376.724548	-161.812195	896.003967	-435.664673	94.772133	1056.986572	533.515320	1.523364	898.753296	525.947021	198.631699
-455.424255	225.213135	958.265198	-458.361847	-36.791103	960.375549	-531.064087	239.264236	573.191101	-486.369690	-89.877983	579.755066	-526.341370	273.411896	86.923820	-560.476135	-128.489746	105.588989	-488.815613	327.669220	1445.051758	-436.673523	-92.918877	1454.736206	-405.384277	115.835358	1463.369629	-401.370392	137.937012	1749.488525	-527.982239	426.894470	1173.435425	-490.378784	-216.393661	1200.328369	-425.151917	376.299469	873.435791	-375.942596	-161.908661	896.384888	-435.580872	94.759010	1057.021362	533.671448	1.551471	898.742615	526.106506	198.686081
-455.354675	225.146927	958.287537	-458.217621	-36.851120	960.453796	-531.057678	239.223984	573.202087	-486.292511	-89.859848	579.749023	-526.332275	273.423676	86.911736	-560.451660	-128.470154	105.578865	-488.740112	327.678467	1445.095093	-436.566162	-92.903915	1454.886353	-405.296539	115.862350	1463.451416	-401.873474	137.401535	1749.769287	-527.757874	426.913788	1173.460938	-490.247925	-216.464478	1200.398560	-424.592377	376.522308	873.623962	-375.066315	-161.944046	896.860168	-435.493042	94.723068	1057.075684	533.820068	1.594101	898.722534	526.279968	198.718887
-455.265289	225.084961	958.289490	-458.063904	-36.908897	960.517151	-531.016235	239.191681	573.188477	-486.253143	-89.908211	579.756287	-526.297485	273.417542	86.909348	-560.451416	-128.489395	105.568924	-488.710541	327.674896	1445.140015	-436.445496	-92.880966	1455.035767	-405.205048	115.890327	1463.559326	-402.369843	136.894440	1750.045044	-527.572693	426.898102	1173.461182	-490.120880	-216.500275	1200.494263	-423.985748	376.765839	873.810425	-374.195129	-162.032089	897.303406	-435.388428	94.691528	1057.111816	534.757813	2.401918	898.077576	526.787292	199.260986
-455.180359	225.023987	958.288757	-457.890076	-36.950363	960.565369	-531.020508	239.203644	573.179626	-486.214508	-89.938438	579.779846	-526.270264	273.412231	86.910172	-560.438965	-128.484680	105.567009	-488.644714	327.694550	1445.209839	-436.328491	-92.880974	1455.169800	-405.119965	115.885963	1463.644531	-402.847534	136.398926	1750.288940	-527.392578	426.855225	1173.474731	-490.003143	-216.577957	1200.584961	-423.336273	377.001129	874.020386	-373.267792	-162.110764	897.794067	-435.267212	94.665932	1057.137207	534.338989	1.699303	898.401062	526.999207	198.456955
-455.060486	224.941284	958.309875	-457.730255	-36.988514	960.628784	-530.987000	239.129791	573.173157	-486.112488	-89.933060	579.797363	-526.238953	273.406738	86.904266	-560.337158	-128.461441	105.540863	-488.602539	327.678192	1445.243774	-436.232971	-92.842621	1455.300049	-405.023071	115.881744	1463.746826	-403.270203	135.962891	1750.536743	-527.238342	426.793823	1173.473877	-489.904663	-216.638107	1200.665283	-422.684998	377.245361	874.211487	-372.343048	-162.223709	898.289856	-435.141052	94.624832	1057.182373	534.184753	1.568868	898.502502	527.054138	198.384598
-454.970886	224.879868	958.315674	-457.570435	-37.031723	960.673157	-530.972717	239.088074	573.182495	-486.027863	-89.979698	579.776794	-526.214600	273.405457	86.895653	-560.338318	-128.478439	105.532166	-488.586548	327.655518	1445.292969	-436.146149	-92.851006	1455.440308	-404.953278	115.884964	1463.826294	-403.670074	135.819305	1750.858032	-527.094238	426.691956	1173.486572	-489.793701	-216.680344	1200.733398	-421.991302	377.541290	874.445801	-371.370697	-162.389191	898.794250	-435.029938	94.592812	1057.210205	534.263489	1.637750	898.518005	527.167786	198.464645
-454.868164	224.814178	958.296204	-457.423615	-37.061054	960.684937	-530.957153	239.027023	573.207031	-485.862854	-89.873604	579.746765	-526.192627	273.394104	86.890068	-560.210693	-128.422714	105.492081	-488.562378	327.639526	1445.336792	-436.032257	-92.846024	1455.549805	-404.866699	115.857574	1463.919556	-404.020691	135.329926	1751.080566	-526.969421	426.597443	1173.510986	-489.665619	-216.621109	1200.775146	-421.356354	377.851166	874.676392	-370.263702	-162.570129	899.317139	-434.899658	94.560539	1057.205078	534.291687	1.695446	898.531677	527.278809	198.512909
-454.763824	224.775589	958.327332	-457.263611	-37.090046	960.731689	-530.947021	239.016510	573.213013	-485.763306	-89.928627	579.646729	-526.195251	273.397583	86.884048	-560.182251	-128.431198	105.473518	-488.521240	327.611206	1445.419189	-435.910614	-92.844696	1455.663452	-404.798004	115.824249	1463.999268	-404.323761	134.833832	1751.282471	-526.831970	426.477722	1173.550171	-489.545807	-216.546997	1200.775269	-420.612000	378.164398	874.978516	-369.040833	-162.710754	899.900574	-434.779938	94.537277	1057.246704	534.091492	1.863670	898.577637	527.294922	198.440445
-454.649567	224.738174	958.317688	-457.118439	-37.125397	960.760254	-530.925598	238.949097	573.212769	-485.574097	-89.842812	579.588196	-526.179077	273.381165	86.884247	-560.123047	-128.410843	105.459801	-488.523987	327.571594	1445.462524	-435.842804	-92.855453	1455.756470	-404.734528	115.805458	1464.082520	-404.587250	134.331451	1751.456421	-526.708008	426.358307	1173.556030	-489.434296	-216.455643	1200.758057	-419.864166	378.439301	875.279907	-367.804260	-162.835419	900.449951	-434.652863	94.517677	1057.256592	533.755920	1.966950	898.463745	527.210876	198.457626
-454.559875	224.658005	958.327209	-456.934113	-37.212063	960.808533	-530.895630	238.912018	573.214233	-485.393280	-89.782898	579.507202	-526.161377	273.377808	86.881561	-560.014343	-128.367126	105.441368	-488.519562	327.520447	1445.481812	-435.811584	-92.890976	1455.824951	-404.652161	115.767136	1464.155396	-404.827026	133.820709	1751.629150	-526.592896	426.216217	1173.568604	-489.364197	-216.348953	1200.729858	-419.092102	378.790436	875.589966	-366.539642	-162.933197	900.998535	-434.526672	94.456520	1057.287720	533.754700	1.921676	898.362183	527.000793	198.677322
-454.432251	224.622437	958.318542	-456.744171	-37.251896	960.820374	-530.841125	238.875153	573.229370	-485.549469	-89.577957	579.807312	-526.157288	273.324646	86.883888	-560.126221	-128.407654	105.444450	-488.539764	327.473785	1445.516113	-435.806854	-92.909218	1455.881836	-404.564667	115.719322	1464.220947	-405.036804	133.287018	1751.783325	-526.448975	426.061340	1173.549072	-489.286499	-216.246109	1200.643311	-418.166016	379.117920	875.904724	-365.245148	-162.999573	901.589661	-434.366028	94.431496	1057.288696	533.767700	1.890492	898.387573	527.026184	198.939758
-454.282135	224.593109	958.339417	-456.575897	-37.294678	960.851074	-530.802612	238.819946	573.233948	-485.459808	-89.565758	579.827942	-526.126465	273.335876	86.893433	-560.109680	-128.390228	105.467728	-488.537903	327.410431	1445.528320	-435.779510	-92.947472	1455.932129	-404.469971	115.660339	1464.271729	-405.215424	132.761093	1751.939941	-526.335083	425.885101	1173.556274	-489.254181	-216.130280	1200.540894	-417.247894	379.411621	876.248413	-363.954529	-163.049454	902.148132	-434.221924	94.400688	1057.317749	533.585693	2.082631	898.344604	526.711548	199.019974
-454.169067	224.521790	958.332275	-456.406891	-37.316425	960.863525	-530.781128	238.873489	573.265137	-485.449860	-89.675201	579.831055	-526.186340	273.331787	86.903267	-560.115173	-128.403763	105.497643	-488.544861	327.346924	1445.545532	-435.783447	-92.998566	1455.942627	-404.384918	115.632614	1464.314087	-405.335358	132.212830	1752.059692	-526.221069	425.719635	1173.528931	-489.234344	-216.064316	1200.463989	-416.339325	379.716949	876.591614	-362.762421	-162.817978	902.719543	-434.083374	94.366165	1057.320923	533.389587	2.292987	898.368530	526.351074	199.104462
-454.024384	224.465149	958.329285	-456.193359	-37.410965	960.904785	-530.704102	238.794113	573.265625	-485.149200	-89.685356	579.668579	-526.146851	273.319214	86.884895	-560.005127	-128.365570	105.480240	-488.577271	327.272522	1445.529907	-435.791748	-93.039993	1455.959717	-404.279541	115.577621	1464.367798	-405.338135	131.723053	1752.119263	-526.136719	425.561462	1173.482178	-489.187103	-215.965286	1200.328003	-415.377045	380.007355	876.919312	-361.471710	-162.811691	903.305603	-433.915039	94.312668	1057.342163	533.572815	1.923013	898.377930	527.115784	198.935425
-453.880920	224.403595	958.314941	-456.003723	-37.490936	960.929382	-530.626770	238.817261	573.267029	-483.350037	-87.247589	579.380920	-526.142151	273.324890	86.932060	-558.809875	-127.934143	105.116035	-488.571411	327.225647	1445.538940	-435.792816	-93.114616	1455.957764	-404.214844	115.522354	1464.382813	-405.324036	131.133331	1752.216553	-526.076111	425.357574	1173.426758	-489.087219	-215.786499	1200.142944	-414.431061	380.263397	877.278076	-360.110840	-163.032242	903.876526	-433.763092	94.260262	1057.350342	533.283691	2.132553	898.325623	526.769653	199.101089
-453.695374	224.346481	958.305359	-455.752686	-37.577198	960.960388	-530.516724	238.776398	573.258057	-483.355560	-87.397926	579.384949	-526.116394	273.325378	86.937096	-558.888184	-127.963264	105.121742	-488.627014	327.170349	1445.528564	-435.820160	-93.169479	1455.980103	-404.168427	115.471962	1464.401855	-405.202301	130.576248	1752.302368	-526.049805	425.212921	1173.381226	-488.933899	-215.526886	1199.937622	-413.565704	380.468079	877.593689	-358.757660	-163.765213	904.887329	-433.576202	94.209236	1057.367676	533.302856	1.925651	898.337341	527.063171	198.915543
-453.531158	224.297104	958.312866	-455.538605	-37.659042	960.966370	-530.459473	238.883011	573.296509	-483.494263	-87.744873	579.450317	-526.157654	273.308594	86.938850	-559.026367	-128.041534	105.176720	-488.677734	327.105194	1445.505981	-435.837219	-93.250664	1456.009766	-404.123077	115.420967	1464.421875	-405.028931	129.912720	1752.315308	-526.044495	425.093048	1173.291016	-488.821564	-215.289490	1199.739502	-412.656433	380.624481	877.966797	-357.429413	-164.034637	905.418701	-433.406586	94.147163	1057.378662	533.209045	1.909889	898.332825	527.025574	198.909561
-453.331390	224.218887	958.289185	-455.268097	-37.760380	961.024475	-530.324646	238.785660	573.300964	-483.474487	-87.861092	579.487732	-526.101868	273.294525	86.925125	-559.092712	-128.065247	105.200142	-488.756165	327.038879	1445.478149	-435.900360	-93.307434	1456.048218	-404.108673	115.355698	1464.429443	-404.713409	129.241714	1752.323853	-526.056824	424.952515	1173.187256	-488.689240	-215.035858	1199.549927	-411.793152	380.745178	878.248962	-356.210236	-164.232986	905.988525	-433.216888	94.093971	1057.405273	533.085266	1.903876	898.329834	526.960571	198.890549
-453.150757	224.099319	958.265686	-455.017181	-37.911633	961.065369	-530.190002	238.640121	573.279541	-483.484619	-88.032692	579.555603	-526.077637	273.267395	86.935623	-559.141296	-128.091003	105.225998	-488.889069	326.965637	1445.438477	-435.993683	-93.387405	1456.075317	-404.121796	115.283798	1464.437866	-404.249542	128.510986	1752.294434	-526.076904	424.826172	1173.103638	-488.494934	-214.748856	1199.373169	-410.913727	380.759064	878.591980	-354.867218	-164.612915	906.495056	-433.029358	93.988419	1057.419800	532.916016	1.868216	898.335083	526.866577	198.917603
-452.971161	223.989258	958.252136	-454.748169	-38.009258	961.112183	-530.170776	238.889267	573.335449	-483.414490	-88.108505	579.575562	-526.166321	273.283447	86.969490	-559.218262	-128.107071	105.274384	-489.028351	326.886322	1445.405518	-436.094330	-93.470291	1456.115845	-404.157043	115.217743	1464.473511	-403.703918	127.800888	1752.242188	-526.095398	424.708527	1172.990845	-488.311981	-214.506302	1199.194702	-410.063293	380.724365	878.909363	-353.433716	-164.465683	906.774048	-432.846313	93.914665	1057.445068	532.769592	1.857469	898.351318	526.816833	198.866882
-452.754333	223.878891	958.243896	-454.466797	-38.122238	961.179138	-530.008850	238.769180	573.325439	-483.274658	-88.076729	579.590637	-526.106689	273.301422	86.975235	-559.108643	-128.075043	105.278847	-489.197479	326.816193	1445.384399	-436.226563	-93.568352	1456.164307	-404.209961	115.178413	1464.512329	-403.017242	127.080795	1752.163818	-526.099792	424.599121	1172.893188	-488.045380	-214.224457	1199.036133	-409.225281	380.657532	879.232056	-352.076569	-164.382401	907.232239	-432.634430	93.836571	1057.482056	532.625854	1.872261	898.349915	526.703186	198.865509
-452.546692	223.732101	958.218811	-454.201538	-38.222908	961.247375	-529.886658	238.798370	573.320496	-483.207123	-88.175850	579.602234	-526.136780	273.311859	86.986084	-559.130310	-128.096512	105.285637	-489.527985	326.627441	1445.200195	-436.376434	-93.617455	1456.214722	-404.264954	115.128792	1464.558472	-402.200409	126.336586	1751.985352	-526.097961	424.500702	1172.778320	-487.726410	-213.938751	1198.852295	-408.382172	380.592010	879.565308	-351.157379	-165.238693	907.669678	-432.432312	93.752754	1057.510620	532.428589	1.853468	898.347168	526.550842	198.875031
-452.330353	223.615997	958.215088	-453.915222	-38.329380	961.306824	-529.563721	238.612289	573.286682	-482.986267	-88.095673	579.615112	-526.031494	273.290649	86.969475	-559.086792	-128.081436	105.276505	-489.745636	326.559998	1445.160889	-436.541321	-93.723251	1456.242310	-404.359222	115.077927	1464.609985	-401.300964	125.584953	1751.830322	-526.083435	424.415649	1172.673706	-487.348053	-213.636169	1198.698486	-407.621765	380.514587	879.852478	-349.839539	-165.676468	907.986450	-432.226807	93.671059	1057.547974	532.201050	1.835778	898.345764	526.410645	198.828445
-452.112396	223.563950	958.243286	-453.660370	-38.402786	961.315369	-529.448059	238.684601	573.307739	-482.842529	-88.152229	579.634094	-526.019165	273.291138	87.001717	-559.096375	-128.069183	105.280457	-489.848999	326.592621	1445.290894	-436.740417	-93.812714	1456.246216	-404.444214	115.024643	1464.659546	-400.376373	124.740967	1751.645508	-526.007507	424.223389	1172.604736	-487.159485	-213.617844	1198.642334	-406.771637	380.420197	880.136047	-348.551239	-163.661041	907.925415	-432.023773	93.604141	1057.573486	532.030457	1.833775	898.336060	526.277222	198.818832
-451.880280	223.474350	958.276855	-453.451782	-38.439957	961.357605	-529.249084	238.430984	573.278076	-482.774750	-88.274185	579.614868	-525.956970	273.254547	86.980164	-559.093567	-128.071152	105.308640	-490.057037	326.491913	1445.312866	-436.899323	-93.880806	1456.269409	-404.533417	114.980789	1464.715698	-399.418457	124.034538	1751.441162	-525.947266	424.083282	1172.543579	-486.964600	-213.640305	1198.609741	-405.921478	380.239319	880.448669	-347.208740	-161.691315	907.390076	-431.838135	93.542633	1057.618774	531.844482	1.806503	898.324524	526.156311	198.790558
-451.692444	223.374817	958.318054	-453.255524	-38.490368	961.391602	-529.155762	238.517487	573.314819	-482.703156	-88.377975	579.624451	-526.009827	273.263000	86.989136	-559.092957	-128.070709	105.319725	-490.262543	326.396606	1445.352539	-436.981506	-93.948029	1456.279541	-404.574554	114.919975	1464.738037	-398.575378	123.263931	1751.184937	-525.859375	423.927277	1172.484131	-486.620239	-213.449097	1198.472290	-405.115601	380.025635	880.775696	-346.065033	-161.686218	907.606873	-431.679565	93.466103	1057.663574	531.473938	1.990408	898.287476	525.658386	199.350021
-451.486847	223.286743	958.320190	-453.066406	-38.548763	961.421265	-529.022766	238.545654	573.327209	-482.628510	-88.474297	579.635864	-526.010071	273.259155	87.034775	-559.109558	-128.074432	105.365891	-490.456787	326.271515	1445.364624	-437.102203	-94.005272	1456.247070	-404.541626	114.865860	1464.726074	-397.822754	122.541756	1750.917847	-525.751831	423.723938	1172.455200	-486.233093	-213.252335	1198.314575	-404.318420	379.833252	881.075134	-345.122040	-162.341782	907.937317	-431.518738	93.402260	1057.687012	531.308105	1.947251	898.336426	525.454651	199.362030
-451.324005	223.174805	958.329346	-452.914490	-38.587906	961.475098	-528.803345	238.312958	573.290405	-482.487823	-88.463684	579.669067	-525.934387	273.228302	87.009735	-559.033569	-128.055481	105.392868	-490.591187	326.157990	1445.392944	-437.227264	-94.072395	1456.162354	-404.472107	114.780365	1464.691772	-397.219604	121.851448	1750.678467	-525.639526	423.471558	1172.429443	-485.891357	-213.174622	1198.165771	-403.571045	379.685944	881.405090	-343.836243	-161.624420	908.105774	-431.391663	93.343086	1057.724854	531.124146	1.884445	898.340576	525.246094	199.345078
-451.215027	223.175552	958.327515	-452.960999	-38.536945	961.419067	-528.791199	238.437683	573.320557	-482.335999	-88.444069	579.591980	-526.010315	273.267365	87.016457	-559.023804	-128.058090	105.348167	-490.625275	326.045319	1445.415405	-437.279602	-94.147995	1456.043823	-404.330078	114.678696	1464.614380	-396.753235	121.196075	1750.525879	-525.546509	423.214264	1172.400513	-485.494934	-213.049240	1197.950806	-402.805054	379.430786	881.739380	-343.035858	-162.307541	908.287354	-431.364502	93.336624	1057.697144	531.074585	1.608267	898.333496	525.400208	198.716904
-451.212341	223.309875	958.335938	-453.245270	-38.342609	961.170471	-528.579773	238.245987	573.259033	-482.358124	-88.606316	579.512085	-525.968933	273.267609	87.026955	-559.066711	-128.091202	105.382408	-490.554565	325.919250	1445.446411	-437.266510	-94.248421	1455.889526	-404.098328	114.582817	1464.570313	-396.409515	120.592789	1750.449707	-525.444885	422.944916	1172.395142	-485.141510	-212.993698	1197.719849	-402.102173	379.153809	882.032532	-342.041168	-162.332443	908.425781	-431.448975	93.381805	1057.566284	530.678894	1.757450	898.345276	524.815063	199.281265
-451.595825	223.908646	958.395508	-454.733246	-37.449642	960.347839	-528.731934	238.593521	573.338867	-482.235657	-88.646347	579.179565	-526.174866	273.277588	87.041664	-559.041199	-128.089996	105.361427	-490.400421	325.772034	1445.511719	-437.203674	-94.373177	1455.700562	-403.870087	114.428772	1464.517700	-396.162903	119.998604	1750.437256	-525.352234	422.670959	1172.383423	-484.825165	-213.014542	1197.451050	-401.415680	378.899597	882.339294	-340.918396	-161.502411	908.452332	-432.101349	93.706879	1057.127075	530.197998	2.024735	898.355713	523.996460	199.354065
-452.412750	225.113251	958.523865	-457.303558	-35.958843	958.572815	-529.159546	239.169357	573.503357	-482.168854	-88.798538	578.570984	-526.609375	273.364075	87.113770	-559.074768	-128.116394	105.382896	-490.200775	325.641510	1445.533447	-437.006897	-94.519905	1455.487183	-403.603638	114.286018	1464.474243	-395.972778	119.417191	1750.465332	-525.245605	422.426971	1172.398804	-484.476990	-213.008011	1197.144165	-400.771790	378.603241	882.640686	-340.223572	-162.160339	908.588440	-433.195679	94.189697	1056.173096	530.044128	1.819194	898.341370	523.946533	199.214935
-452.387939	225.142288	958.508240	-457.392273	-35.881306	958.447021	-529.053955	239.161865	573.501709	-482.050140	-88.859596	578.519104	-526.623047	273.355804	87.136108	-559.054443	-128.120010	105.411766	-489.940918	325.500061	1445.587036	-436.751007	-94.707115	1455.326172	-403.322296	114.103912	1464.427490	-395.826935	118.862045	1750.519531	-525.159180	422.162933	1172.421997	-484.149109	-213.035736	1196.924072	-400.228851	378.299072	882.902344	-339.228180	-161.390182	908.605103	-433.184235	94.191444	1056.092529	529.823364	1.574632	898.334290	523.879395	199.014801
-452.318024	225.096771	958.510315	-457.231293	-35.990685	958.450806	-528.988647	239.146683	573.493103	-481.891754	-88.871315	578.471191	-526.633972	273.387024	87.123253	-559.068298	-128.139526	105.428917	-489.658783	325.362885	1445.665405	-436.453430	-94.903336	1455.158325	-403.026581	113.927017	1464.414063	-395.678253	118.256706	1750.623901	-525.057129	421.933838	1172.453125	-483.839935	-213.036560	1196.637451	-399.693970	377.887573	883.161377	-338.466278	-161.216354	908.626465	-433.061676	94.122177	1056.093872	529.675110	1.308912	898.316711	523.958557	198.363510
-452.282562	225.055511	958.471069	-457.210876	-36.029346	958.384460	-528.936096	239.210190	573.495667	-481.707886	-88.900391	578.443115	-526.641479	273.384705	87.115044	-558.964539	-128.119247	105.428085	-489.325165	325.225311	1445.770264	-436.159119	-95.081360	1454.991577	-402.721619	113.733231	1464.393433	-395.512299	117.755699	1750.595093	-524.923584	421.658203	1172.483887	-483.515106	-213.028061	1196.326904	-399.197205	377.510315	883.444824	-337.843262	-161.758759	908.771790	-432.989899	94.070030	1056.031250	529.446472	1.220216	898.327087	523.692932	198.270844
-452.229431	225.031342	958.470337	-457.140289	-36.110424	958.343994	-528.868042	239.238403	573.492859	-481.569672	-88.884720	578.390686	-526.616577	273.383667	87.123970	-558.989075	-128.131165	105.428795	-489.064880	325.079926	1445.864624	-435.749512	-95.225533	1454.898438	-402.462250	113.536812	1464.387939	-395.249207	117.188911	1750.634399	-524.787354	421.437073	1172.542114	-483.230072	-213.066254	1196.118652	-398.739288	377.119965	883.693054	-337.459717	-161.758957	908.702393	-432.906097	94.003685	1056.005737	528.558777	1.581782	898.773621	523.093506	197.893219
-452.163513	224.983963	958.468140	-457.049408	-36.162567	958.296814	-528.846863	239.198761	573.481079	-481.498230	-88.979065	578.353088	-526.599609	273.380676	87.121017	-559.020813	-128.139542	105.445053	-488.781097	324.910706	1445.971558	-435.440613	-95.422897	1454.812866	-402.235779	113.349205	1464.397827	-394.874756	116.563652	1750.691895	-524.622742	421.224731	1172.627563	-482.971710	-213.022873	1195.947754	-398.374939	376.759155	883.898560	-336.900757	-161.727951	908.695618	-432.798035	93.938667	1055.974365	528.868347	1.314289	898.588013	522.894409	198.089722
-452.066559	224.963440	958.467712	-456.941193	-36.207180	958.247437	-528.800842	239.092514	573.485291	-481.319702	-88.934052	578.323364	-526.592163	273.389740	87.120895	-558.981201	-128.125153	105.439072	-488.565918	324.743469	1446.103394	-435.115356	-95.582794	1454.799438	-402.046234	113.171684	1464.428833	-394.466492	115.981506	1750.563843	-524.426392	421.046021	1172.741699	-482.690918	-213.025391	1195.802124	-398.239624	376.494171	883.982544	-336.214661	-160.956924	908.610291	-432.671448	93.888336	1055.943970	528.863464	1.081885	898.478149	522.582458	198.151566
-451.985901	224.887085	958.488892	-456.778503	-36.325893	958.238770	-528.839539	239.099289	573.524780	-481.267334	-89.020241	578.315613	-526.609131	273.366699	87.125656	-558.959229	-128.170914	105.429199	-488.352264	324.569855	1446.234497	-434.830109	-95.783218	1454.808105	-401.917542	112.972954	1464.463135	-393.953796	115.370819	1750.462646	-524.204956	420.836395	1172.837769	-482.371887	-212.934845	1195.691528	-397.891632	376.123718	884.189636	-335.841370	-160.921585	908.539246	-432.538513	93.786392	1055.947754	528.419128	1.164842	898.467529	521.701111	199.455963
-451.879395	224.823746	958.530640	-456.633179	-36.318455	958.215393	-528.824097	238.979843	573.515686	-481.135620	-88.943588	578.297668	-526.552124	273.355347	87.114975	-558.907227	-128.153015	105.416611	-488.205444	324.372833	1446.352783	-434.690613	-96.022530	1455.024170	-401.802185	112.795677	1464.483521	-393.342712	114.757278	1750.425293	-523.920959	420.625092	1172.931274	-482.049774	-212.879837	1195.620117	-397.393463	375.751617	884.466248	-335.568512	-160.976746	908.452087	-432.397644	93.736938	1055.953491	528.036133	1.157660	898.480591	521.318054	198.948563
-451.789673	224.777512	958.574829	-456.498505	-36.348564	958.211914	-528.898438	239.031967	573.567749	-481.153839	-89.151756	578.301453	-526.565552	273.359619	87.136604	-558.976196	-128.180267	105.458000	-488.207428	324.087799	1446.346680	-434.563507	-96.169029	1455.042114	-401.694000	112.606712	1464.479858	-392.763733	114.166344	1750.281494	-523.580872	420.410706	1173.021118	-481.713348	-212.785553	1195.544067	-397.053650	375.519562	884.627808	-335.057617	-160.975388	908.461243	-432.265015	93.684341	1055.969116	527.805481	1.032737	898.444031	521.195374	198.789383
-451.690643	224.708054	958.616089	-456.359772	-36.344906	958.229858	-528.929626	239.020050	573.577271	-481.145660	-89.236740	578.332581	-526.570618	273.344940	87.139481	-559.009216	-128.188919	105.476242	-487.980865	323.995331	1446.658203	-434.382874	-96.306221	1455.094482	-401.561432	112.428032	1464.488647	-392.234039	113.555550	1750.110107	-523.233582	420.135223	1173.136719	-481.395782	-212.783630	1195.527344	-396.714050	375.281921	884.788818	-334.830505	-161.077789	908.365601	-432.137939	93.645744	1055.996826	527.710999	1.218308	898.340271	520.919678	198.828079
-451.563873	224.671478	958.677917	-456.163971	-36.388580	958.253479	-528.918457	238.855469	573.582336	-481.029297	-89.275749	578.343506	-526.528625	273.326416	87.125450	-559.012024	-128.195099	105.492081	-487.885040	323.805969	1446.751953	-434.359344	-96.483772	1455.032471	-401.394135	112.255959	1464.438232	-391.743744	112.980492	1749.950928	-522.937927	419.953796	1173.266602	-481.108459	-212.769882	1195.458008	-396.397461	375.017059	884.990417	-334.625275	-161.233826	908.247070	-431.981873	93.597229	1056.040649	527.774658	1.675679	898.198059	520.650269	199.004288
-451.501190	224.599380	958.715942	-455.980011	-36.402542	958.258911	-528.993042	238.973282	573.615601	-480.902039	-89.297165	578.335876	-526.555786	273.317688	87.143555	-558.947144	-128.203552	105.522926	-487.858887	323.453186	1446.692627	-434.184143	-96.665367	1454.902344	-401.182190	112.101967	1464.395386	-391.327393	112.419167	1749.855591	-522.678711	419.803406	1173.340210	-480.834259	-212.788818	1195.364014	-396.102997	374.752441	885.110474	-334.456757	-161.437241	908.101440	-431.846252	93.551865	1056.059692	526.886353	0.966031	898.624451	520.036804	198.556549
-451.412994	224.562012	958.728760	-455.784760	-36.418404	958.260803	-528.939209	238.768616	573.589966	-480.699738	-89.232796	578.325500	-526.490051	273.310699	87.152611	-558.919617	-128.193497	105.509712	-487.582794	323.395782	1446.899414	-434.031525	-96.790268	1454.706177	-400.927704	111.929924	1464.330444	-390.981079	111.876587	1749.802002	-522.382629	419.577148	1173.428589	-480.544861	-212.801666	1195.203979	-395.837677	374.635834	885.206970	-334.492279	-162.374176	907.953674	-431.690735	93.529884	1056.063965	526.632935	0.716656	898.643372	519.956848	197.610733
-451.316528	224.552979	958.753113	-455.601807	-36.435127	958.222473	-528.875122	238.688782	573.582336	-480.554749	-89.293648	578.299133	-526.511475	273.271881	87.149620	-558.922119	-128.175644	105.503853	-487.359131	323.210083	1446.896484	-433.801025	-96.993698	1454.499146	-400.622162	111.717865	1464.242310	-390.690979	111.314484	1749.779175	-522.148865	419.373322	1173.450928	-480.346863	-212.871552	1195.020142	-395.495850	374.336639	885.309814	-334.376892	-162.576324	907.737793	-431.538452	93.500648	1056.054077	526.141235	0.749654	898.603088	519.254272	198.253464
-451.249176	224.521057	958.752380	-455.422241	-36.491962	958.197327	-528.858398	238.719025	573.610779	-480.521790	-89.448296	578.281433	-526.542908	273.273804	87.145630	-558.919861	-128.205597	105.547081	-487.093842	322.969086	1446.878174	-433.676483	-97.207397	1454.291626	-400.297028	111.536537	1464.135620	-390.458984	110.808777	1749.807129	-521.956421	419.165436	1173.475830	-480.230042	-213.043869	1194.790771	-395.197723	374.014404	885.400330	-334.569214	-162.839767	907.366943	-431.390167	93.456223	1056.035522	525.838257	0.545839	898.582336	519.047729	197.478973
-451.231689	224.504547	958.717896	-455.292938	-36.539574	958.166077	-528.869385	238.768799	573.620483	-480.285156	-89.396133	578.278442	-526.586914	273.288879	87.174004	-558.919739	-128.206284	105.550842	-486.781311	322.793793	1446.848145	-433.190216	-97.485611	1454.015869	-399.987244	111.329567	1464.026367	-390.235565	110.303940	1749.842041	-521.801636	418.990082	1173.461670	-480.114563	-213.220093	1194.520996	-394.914093	373.669891	885.530884	-334.568512	-162.977158	907.074890	-431.277100	93.434235	1055.993774	525.488831	0.473645	898.551880	518.672546	197.345001
-451.193970	224.512573	958.690979	-455.191589	-36.593998	958.067383	-528.846863	238.880402	573.666077	-480.144287	-89.420280	578.229431	-526.622681	273.297638	87.216949	-558.863281	-128.204086	105.553589	-486.490845	322.668915	1446.864868	-432.986359	-97.618141	1453.733887	-399.723785	111.133408	1463.903809	-390.025055	109.785866	1749.901367	-521.674744	418.785278	1173.460083	-480.098877	-213.450958	1194.220215	-394.715088	373.485626	885.605530	-334.156616	-162.361771	906.860962	-431.149139	93.388855	1055.917603	525.160095	0.433045	898.535156	518.321777	197.345627
-451.154907	224.511978	958.685913	-455.043091	-36.647846	958.006592	-528.797119	238.904770	573.664124	-480.000061	-89.445847	578.188232	-526.613464	273.298248	87.225182	-558.863525	-128.197647	105.568878	-486.208893	322.524078	1446.822021	-432.337311	-97.935410	1453.503052	-399.468750	110.989609	1463.802979	-389.799316	109.259384	1749.976074	-521.612671	418.663391	1173.463989	-480.054871	-213.653564	1194.011841	-394.520630	373.058075	885.643677	-334.512787	-162.587051	906.447632	-431.005310	93.349457	1055.873291	524.721252	0.552593	898.523132	517.679077	198.107376
-451.113953	224.441757	958.645203	-454.902008	-36.711441	957.948303	-528.685852	238.811417	573.627625	-479.995789	-89.605515	578.181396	-526.561218	273.292877	87.224121	-558.961731	-128.228378	105.624619	-485.934204	322.341492	1446.804565	-432.060608	-98.059464	1453.190796	-399.206451	110.812111	1463.693604	-389.557190	108.707726	1750.018799	-521.551147	418.514008	1173.446289	-480.059448	-213.886566	1193.732910	-394.379395	372.761993	885.705444	-334.697876	-162.792358	906.110840	-430.858551	93.283653	1055.811157	524.477478	0.379860	898.515381	517.516052	197.296692
-451.037628	224.449081	958.632874	-454.785736	-36.795990	957.866150	-528.672546	238.863953	573.643799	-479.811310	-89.580353	578.141235	-526.591125	273.301727	87.223709	-558.888611	-128.200897	105.616531	-485.621063	322.191162	1446.783691	-431.596954	-98.224815	1453.001587	-398.884705	110.641388	1463.592651	-389.289734	108.137901	1750.061646	-521.494019	418.358490	1173.441406	-479.995270	-214.106323	1193.525024	-394.325256	372.503967	885.705750	-334.944305	-162.998260	905.793762	-430.710815	93.221863	1055.752075	524.007019	0.485094	898.489990	516.872864	197.967972
-450.970520	224.381485	958.574280	-454.625061	-36.861256	957.795044	-528.646179	238.918091	573.668518	-479.687958	-89.608185	578.122009	-526.620850	273.260284	87.224297	-558.913330	-128.213058	105.619614	-485.289276	322.026855	1446.779297	-430.934540	-98.508934	1452.845825	-398.580444	110.471527	1463.514771	-388.961060	107.536964	1750.055664	-521.434326	418.209717	1173.436523	-479.912323	-214.233017	1193.363281	-394.270508	372.216003	885.704834	-335.264008	-163.240417	905.444519	-430.553741	93.158127	1055.677490	523.655396	0.412428	898.468811	516.498047	197.953079
-450.847198	224.324142	958.553528	-454.462280	-36.893200	957.721313	-528.552979	238.779633	573.653137	-479.602722	-89.708336	578.089722	-526.559937	273.271027	87.221390	-559.554016	-128.466904	105.728569	-485.027252	321.918701	1446.804688	-430.483734	-98.677193	1452.683716	-398.274506	110.318558	1463.460693	-388.644714	106.903481	1749.972900	-521.343323	418.045837	1173.445313	-479.760040	-214.370621	1193.223267	-394.249451	371.972015	885.688354	-335.813629	-164.184662	905.157410	-430.379852	93.096634	1055.623047	523.304443	0.361113	898.447998	516.131287	197.900452
-450.683533	224.242233	958.519043	-454.209961	-36.966953	957.671021	-528.547668	238.799881	573.666077	-479.437042	-89.711792	578.088440	-526.562439	273.249146	87.215508	-559.489807	-128.465988	105.730576	-484.783447	321.783295	1446.837280	-430.205963	-98.755188	1452.560547	-398.005646	110.163765	1463.385864	-388.225372	106.240837	1749.976807	-521.239502	417.889282	1173.468872	-479.664368	-214.572662	1193.153564	-394.367981	371.891144	885.602905	-336.264160	-164.514908	904.812744	-430.145508	93.020096	1055.574585	522.915955	0.303325	898.429077	515.768066	197.835037
-450.469360	224.209457	958.514771	-453.926025	-36.993584	957.649475	-528.462524	238.680161	573.674561	-479.304199	-89.759842	578.066406	-526.519287	273.243530	87.212761	-559.497253	-128.479019	105.740631	-484.573395	321.626465	1446.859375	-429.802124	-98.891426	1452.495239	-397.781860	110.083534	1463.345459	-387.786621	105.548904	1749.977783	-521.103821	417.730927	1173.534790	-479.497711	-214.775238	1193.165649	-394.426575	371.670074	885.571777	-336.714417	-164.828369	904.544373	-429.887756	92.989777	1055.559692	522.605225	0.264992	898.412903	515.420288	197.861877
-450.300415	224.129822	958.535583	-453.675446	-37.054642	957.655701	-528.444885	238.721634	573.688232	-479.162231	-89.854240	578.096191	-526.542175	273.249786	87.235344	-559.460388	-128.468140	105.798439	-484.344696	321.488434	1446.938110	-429.465851	-99.002525	1452.476685	-397.551208	109.989677	1463.336548	-387.344360	104.858620	1749.977539	-520.909363	417.554840	1173.647827	-479.344543	-214.996643	1193.246704	-394.375458	371.382324	885.622314	-337.015656	-164.483475	904.207397	-429.659943	92.920700	1055.569092	522.358032	0.288706	898.393433	515.114807	197.853363
-450.096497	224.028717	958.581177	-453.411865	-37.059185	957.657959	-528.391418	238.681488	573.745483	-478.922729	-89.787376	578.094910	-526.548401	273.228577	87.254486	-559.394592	-128.415756	105.801811	-484.160919	321.348969	1447.042603	-428.952301	-99.189400	1452.484375	-397.312469	109.893974	1463.342651	-386.927734	104.139015	1749.952271	-520.707336	417.439911	1173.769287	-479.155457	-215.123718	1193.338501	-394.525909	371.242249	885.567810	-337.530945	-164.815094	903.851624	-429.409271	92.856369	1055.589111	522.044312	0.240878	898.385681	514.799683	197.772385
-449.924561	223.986923	958.627869	-453.145538	-37.060371	957.695923	-528.311768	238.594269	573.731323	-478.712891	-89.795059	578.088318	-526.525696	273.230743	87.292107	-559.304932	-128.388321	105.832802	-483.959351	321.182404	1447.124634	-428.799225	-99.208817	1452.508667	-397.044098	109.791847	1463.330200	-386.565674	103.424698	1749.902588	-520.485352	417.309692	1173.874756	-478.969879	-215.268921	1193.385010	-394.697815	371.157013	885.491089	-338.294891	-165.889648	903.550781	-429.178833	92.839478	1055.628906	521.847229	0.055285	898.357361	514.762695	196.962540
-449.748535	223.924423	958.655518	-452.877930	-37.085365	957.739258	-528.234375	238.560776	573.739807	-478.489594	-89.775246	578.080444	-526.480286	273.204315	87.269867	-559.224365	-128.354660	105.874413	-483.813599	321.031830	1447.185669	-428.490906	-99.295120	1452.472412	-396.762634	109.681686	1463.321045	-386.189545	102.709129	1749.933105	-520.294861	417.203491	1173.997925	-478.794312	-215.405960	1193.438843	-394.877197	371.127106	885.418823	-338.829742	-166.366226	903.210632	-428.950073	92.809273	1055.662842	521.534973	-0.025359	898.353577	514.471497	196.859665
-449.553131	223.861267	958.680603	-452.602020	-37.151905	957.752258	-528.173401	238.557343	573.748169	-478.288300	-89.777992	578.079651	-526.486694	273.186462	87.287498	-559.269409	-128.365677	105.888100	-483.631561	320.883698	1447.236328	-428.156616	-99.398346	1452.397827	-396.467255	109.564896	1463.271973	-385.876587	102.006546	1749.936157	-520.090515	417.167908	1174.132935	-478.644745	-215.544525	1193.454956	-395.079987	371.037933	885.330322	-339.377258	-166.848907	902.829102	-428.688080	92.746521	1055.675903	521.176025	-0.103633	898.315674	514.099304	196.860748
-449.390228	223.781326	958.699829	-452.310394	-37.186295	957.789368	-528.087280	238.573654	573.770081	-478.113861	-89.835724	578.093384	-526.495972	273.178955	87.332687	-559.219177	-128.349213	105.916702	-483.373505	320.751373	1447.315796	-427.798431	-99.501526	1452.295288	-396.160309	109.446823	1463.219116	-385.633179	101.315590	1749.900879	-519.904968	417.138184	1174.298950	-478.511078	-215.713882	1193.424194	-395.321259	370.989288	885.232971	-339.959351	-167.329636	902.409546	-428.432159	92.706665	1055.697510	520.615356	-0.343855	898.382629	513.720459	196.685501
-449.187622	223.768433	958.728333	-451.992401	-37.208302	957.769714	-527.939026	238.482452	573.791443	-477.988159	-89.919891	578.078674	-526.471558	273.139496	87.346611	-559.181946	-128.346176	105.932205	-483.131073	320.626251	1447.379761	-427.449249	-99.622887	1452.164429	-395.843689	109.332085	1463.183228	-385.349640	100.644073	1749.926514	-519.728088	417.125427	1174.449951	-478.386475	-215.885727	1193.367432	-395.576263	370.920349	885.128357	-340.467743	-167.751144	901.980286	-428.145081	92.680893	1055.695801	520.041748	-0.481632	898.552551	513.331970	196.491791
-448.980530	223.706985	958.719177	-451.640900	-37.294785	957.741455	-527.782166	238.383652	573.801453	-477.885315	-89.995544	578.079651	-526.414063	273.114929	87.357765	-559.211731	-128.341675	105.983902	-482.858582	320.525421	1447.465942	-427.072449	-99.732819	1452.016235	-395.550873	109.236481	1463.151245	-385.091583	99.973724	1749.853149	-519.546814	417.110291	1174.553711	-478.295959	-216.078232	1193.310181	-395.854279	370.852997	885.041565	-341.032532	-168.233139	901.500793	-427.851868	92.612152	1055.673828	519.998169	-0.399739	898.586853	513.283508	196.081329
-448.779663	223.657654	958.717041	-451.316864	-37.335472	957.754517	-527.123596	237.752579	573.662598	-477.834656	-90.126495	578.082153	-526.063843	273.043091	87.343163	-559.195862	-128.337921	106.016487	-482.561127	320.358063	1447.510864	-426.698639	-99.870613	1451.876343	-395.205292	109.099899	1463.118896	-384.703186	99.414726	1749.933228	-519.404175	417.142181	1174.708862	-478.215729	-216.280884	1193.273438	-396.313324	370.925507	884.904907	-341.622681	-168.676163	901.023010	-427.577484	92.583298	1055.676758	519.764404	-0.041124	898.572144	512.547791	196.610672
-448.579712	223.644638	958.703186	-451.027435	-37.387093	957.702148	-526.882813	237.613632	573.661804	-477.686096	-90.178551	578.122375	-525.995422	273.012817	87.332184	-559.215210	-128.335739	106.043724	-482.247437	320.210815	1447.559814	-426.342468	-100.025589	1451.703613	-394.861908	108.944984	1463.117554	-384.417480	98.836800	1749.937500	-519.231812	417.218506	1174.841187	-478.133453	-216.536194	1193.217407	-396.714844	370.857880	884.770569	-342.207977	-169.118637	900.553223	-427.311401	92.544205	1055.638550	519.627136	-0.074309	898.567078	512.500488	196.375748
-448.369995	223.616928	958.669495	-450.754181	-37.415859	957.685913	-526.702942	237.539886	573.653564	-477.605469	-90.103607	578.273315	-525.926514	272.976349	87.313301	-559.246765	-128.341461	106.063736	-481.940033	320.099365	1447.611694	-425.985382	-100.173988	1451.564941	-394.525146	108.800705	1463.109619	-384.111053	98.261032	1749.934937	-519.073730	417.307861	1174.960205	-478.041626	-216.825409	1193.168091	-397.141815	370.826447	884.643250	-342.800354	-169.559464	900.010376	-427.058105	92.527863	1055.610962	519.394226	-0.113247	898.556824	512.361633	196.487228
-448.167053	223.574677	958.654785	-450.497375	-37.449265	957.642517	-526.524597	237.473877	573.624146	-477.364655	-90.101311	578.228516	-525.890625	272.991882	87.349655	-559.246094	-128.323059	106.081093	-481.647583	319.912872	1447.676514	-425.654114	-100.358330	1451.428101	-394.218170	108.646988	1463.076538	-383.894165	97.633240	1749.822754	-518.934204	417.401855	1175.097656	-477.936798	-217.060959	1193.141113	-397.554077	370.807037	884.531433	-343.396393	-169.938782	899.479492	-426.806641	92.483757	1055.576904	519.258118	-0.206438	898.554871	512.324646	196.230042
-447.975677	223.528595	958.627808	-450.209442	-37.506138	957.584167	-526.377014	237.456680	573.643799	-476.715485	-89.807861	577.998596	-525.860596	272.988647	87.342323	-558.927002	-128.189819	106.022232	-481.319305	319.780609	1447.774658	-425.122559	-100.582047	1451.189941	-393.932220	108.493736	1463.082642	-383.470795	97.197754	1749.897339	-518.768616	417.466553	1175.254395	-477.781769	-217.314270	1193.073364	-398.043488	370.723480	884.378845	-343.992706	-170.296097	898.899170	-426.547760	92.428795	1055.529785	519.131165	-0.332900	898.558289	512.268616	196.037903
-447.746582	223.527710	958.634583	-449.922394	-37.499397	957.511902	-526.205750	237.458008	573.653137	-476.353668	-89.732201	577.897278	-525.862976	272.975708	87.386322	-558.853516	-128.163681	106.051453	-481.020447	319.648590	1447.848511	-424.829498	-100.717010	1451.097046	-393.657166	108.352028	1463.074585	-383.201416	96.629997	1749.767700	-518.604492	417.543915	1175.424561	-477.614349	-217.630127	1193.009766	-398.549316	370.670197	884.234070	-344.607422	-170.656113	898.247864	-426.273163	92.407089	1055.493042	518.982178	-0.436946	898.548645	512.191040	195.860291
-446.365936	221.936829	958.433044	-446.010223	-39.677666	959.476563	-525.385071	236.645142	573.476440	-475.789825	-89.403160	578.547791	-525.413208	272.862823	87.323006	-558.697937	-128.102356	106.023918	-480.713684	319.496704	1447.953003	-424.507019	-100.874718	1450.984131	-393.385468	108.159828	1463.058228	-382.865265	96.180420	1749.676270	-518.423523	417.639252	1175.616455	-477.405609	-217.879913	1192.971191	-399.033875	370.591339	884.062439	-345.234650	-171.028763	897.593872	-424.337311	91.548531	1056.537476	518.850220	-0.485178	898.531616	512.076721	195.759933
-446.065643	221.854782	958.456604	-445.538605	-39.927471	959.589539	-525.201904	236.634766	573.465332	-475.510529	-89.398125	578.524231	-525.373108	272.843384	87.359123	-558.637878	-128.096130	106.036118	-480.437073	319.296265	1448.061646	-424.206390	-101.077507	1450.911499	-393.080536	107.988747	1463.052368	-382.387451	95.800545	1749.742676	-518.231384	417.771820	1175.835693	-477.194061	-218.155670	1192.978882	-399.553833	370.560059	883.867188	-345.892670	-171.431213	896.969055	-423.998322	91.429916	1056.615967	518.720032	-0.550340	898.528992	511.958649	195.695709
-445.906494	221.888702	958.460144	-445.446716	-39.795914	959.438171	-525.047668	236.677917	573.481140	-475.175873	-89.352524	578.416260	-525.411804	272.841431	87.401566	-558.531555	-128.045914	106.061646	-480.171356	319.175629	1448.171265	-424.203400	-101.058205	1450.921387	-392.818665	107.865555	1463.049927	-382.115204	95.326035	1749.650879	-518.020081	417.927979	1176.076050	-476.977234	-218.524155	1193.018921	-400.031494	370.479797	883.689453	-346.585815	-171.819534	896.329834	-423.816650	91.449509	1056.529785	518.579895	-0.630171	898.544434	511.836395	195.612701
-445.683716	221.898148	958.486267	-445.194946	-39.787487	959.403748	-524.875061	236.723801	573.532410	-476.824188	-91.966690	578.905212	-525.412964	272.835175	87.403252	-559.838867	-128.535355	106.575775	-479.903809	318.992615	1448.272583	-423.952148	-101.217514	1450.868652	-392.547516	107.665504	1463.028442	-381.758789	95.031448	1749.655518	-517.830444	418.111023	1176.332397	-476.698456	-218.867203	1193.140137	-400.582520	370.358063	883.463440	-347.289917	-172.164398	895.723328	-423.565155	91.438293	1056.522583	518.512634	-0.634928	898.550720	511.740417	195.584213
-445.438873	221.915192	958.528564	-444.897552	-39.832413	959.398743	-524.719604	236.850952	573.577942	-476.680328	-92.203033	578.969482	-525.464478	272.850800	87.460129	-559.907898	-128.525116	106.676826	-479.668091	318.821228	1448.379150	-423.702240	-101.337341	1450.813843	-392.293793	107.553329	1463.036133	-381.425201	94.666786	1749.651123	-517.623901	418.299072	1176.571411	-476.389160	-219.197433	1193.199463	-401.059814	370.250793	883.257874	-347.995819	-172.481201	895.186890	-423.299072	91.411041	1056.542358	518.435730	-0.671195	898.552979	511.663116	195.508591
-445.150421	221.929077	958.576477	-444.598663	-39.796917	959.376160	-524.475281	236.857925	573.625977	-476.282013	-91.897987	578.988953	-525.438843	272.833130	87.466324	-559.773132	-128.438339	106.679001	-479.444550	318.651093	1448.484497	-423.192474	-101.621780	1450.788818	-392.028107	107.404472	1463.009766	-381.085205	94.276527	1749.660400	-517.406677	418.516510	1176.820190	-476.044067	-219.489838	1193.257080	-401.621155	370.092285	883.007629	-348.760895	-172.866440	894.563660	-422.999329	91.410347	1056.553711	518.372742	-0.719477	898.567078	511.603912	195.455200
-444.902191	221.880661	958.582825	-444.311493	-39.833420	959.354126	-524.129456	236.684097	573.591614	-476.007385	-91.889832	578.958618	-525.327454	272.785431	87.492973	-559.716858	-128.413223	106.732681	-479.252014	318.542755	1448.577515	-422.943695	-101.717690	1450.701294	-391.768921	107.294022	1463.011841	-380.769348	93.941040	1749.641602	-517.145569	418.722198	1177.051636	-475.681976	-219.835663	1193.243774	-402.177399	369.908813	882.747559	-349.480652	-173.241272	894.010254	-422.716705	91.360596	1056.542603	518.258728	-0.701280	898.541870	511.332550	195.702881
-444.637970	221.857040	958.586853	-444.049408	-39.807510	959.292725	-523.871155	236.641632	573.618347	-475.837463	-92.051628	578.911865	-525.289490	272.780365	87.524628	-559.661072	-128.389999	106.790779	-479.060089	318.403290	1448.700439	-422.623047	-101.814262	1450.614136	-391.499512	107.161674	1463.001343	-380.514465	93.630707	1749.584106	-516.871948	418.920288	1177.256104	-475.338593	-220.192993	1193.289185	-402.823273	369.733948	882.421570	-350.205048	-173.618195	893.407898	-422.434845	91.337250	1056.509766	518.314941	-0.833351	898.551819	511.495758	195.334976
-444.394836	221.825119	958.606995	-443.799225	-39.824337	959.270081	-523.641113	236.559448	573.620850	-475.745789	-92.201851	578.900452	-525.324890	272.766479	87.561348	-559.724243	-128.370270	106.832741	-478.808868	318.223389	1448.782715	-422.273071	-101.976143	1450.535034	-391.261688	107.014809	1462.979492	-380.242859	93.316818	1749.578613	-516.545837	419.112366	1177.440552	-474.991058	-220.528473	1193.322388	-403.437225	369.570770	882.083130	-350.888855	-173.947708	892.880737	-422.179016	91.297531	1056.506592	518.287964	-0.888777	898.550720	511.469666	195.278442
-444.150146	221.817017	958.578369	-443.540314	-39.829693	959.243103	-523.384827	236.551575	573.615295	-475.685181	-92.345291	578.932617	-525.250244	272.736389	87.574844	-559.795166	-128.414948	106.892342	-478.610474	318.136780	1448.855225	-422.183411	-101.928345	1450.392578	-391.016327	106.918930	1462.958984	-379.921631	93.005348	1749.619263	-516.270630	419.268311	1177.567261	-474.664703	-220.861557	1193.289673	-404.188385	369.474945	881.678894	-351.525970	-174.223358	892.356201	-421.910492	91.292656	1056.474976	518.292297	-0.965841	898.542725	511.443481	195.223633
-443.869049	221.829086	958.598999	-443.256348	-39.835037	959.218323	-523.168152	236.619446	573.626526	-476.061462	-93.100090	579.174683	-525.280823	272.731140	87.576538	-560.153687	-128.533371	107.061478	-478.378479	317.998230	1448.912842	-421.839539	-102.054222	1450.343262	-390.791138	106.770866	1462.916016	-379.626709	92.729912	1749.602905	-515.942871	419.458527	1177.700928	-474.274139	-221.184113	1193.269409	-404.884338	369.410156	881.252136	-352.096863	-174.433777	891.885803	-421.628265	91.279312	1056.473022	518.293579	-1.028237	898.551636	511.448090	195.151428
-443.644226	221.825775	958.616211	-443.016144	-39.830219	959.179443	-523.420776	237.245667	573.765259	-475.844391	-93.372993	579.022217	-525.604553	272.792297	87.662025	-560.163330	-128.534439	107.121811	-478.169739	317.885529	1448.953003	-421.262970	-102.270950	1450.285400	-390.561493	106.690895	1462.902344	-379.392090	92.400276	1749.493530	-515.598999	419.599884	1177.818970	-473.828918	-221.342224	1193.349976	-405.630646	369.429169	880.784363	-352.690887	-174.682037	891.406982	-421.381378	91.260483	1056.458984	518.352051	-1.070384	898.568542	511.466217	195.103836
-443.366028	221.841248	958.654785	-442.730988	-39.875988	959.186462	-523.085327	237.152756	573.750305	-475.611237	-93.426216	579.038696	-525.529053	272.742126	87.647980	-560.122986	-128.514755	107.213356	-477.940247	317.796295	1448.969482	-420.927612	-102.375214	1450.194092	-390.346893	106.596130	1462.879517	-378.998596	92.221199	1749.503418	-515.214905	419.656921	1177.900757	-473.477722	-221.605484	1193.346069	-406.307343	369.502808	880.360291	-353.228455	-174.889709	890.977478	-421.112762	91.234055	1056.484741	518.434448	-1.104375	898.556946	511.510651	195.080643
-443.172882	221.829315	958.655701	-442.494476	-39.913582	959.146484	-522.740845	237.039642	573.727661	-475.347076	-93.367661	579.037720	-525.432007	272.698303	87.696938	-560.057739	-128.489243	107.287514	-477.698792	317.703827	1449.040405	-420.594269	-102.446533	1450.131470	-390.149139	106.509743	1462.883911	-378.665436	92.014694	1749.470947	-514.829895	419.768280	1177.994629	-473.113373	-221.785751	1193.305786	-407.146515	369.598022	879.986328	-353.703857	-175.025925	890.522888	-420.888000	91.197662	1056.463013	518.489502	-1.160804	898.585632	511.516449	195.037552
-442.942596	221.816025	958.675415	-442.241272	-39.903748	959.094055	-522.415955	236.895462	573.704346	-473.384033	-90.944450	578.541321	-525.367798	272.657745	87.701553	-558.746399	-127.932137	106.895996	-477.464417	317.620483	1449.055786	-420.311615	-102.529495	1450.065796	-389.965729	106.400497	1462.863281	-378.342682	91.832481	1749.422363	-514.395325	419.752747	1178.036255	-472.755096	-221.941605	1193.288086	-407.534698	369.723999	879.742065	-354.105713	-175.088730	890.135315	-420.648956	91.170990	1056.447388	518.717896	-1.344100	898.593933	511.972046	194.403854
-442.741913	221.847809	958.700745	-441.989929	-39.931831	959.068420	-522.209778	237.027557	573.743713	-472.776703	-90.510155	578.318298	-525.390991	272.628204	87.736824	-558.430420	-127.795593	106.816292	-477.252502	317.549957	1449.079102	-420.030731	-102.641525	1450.015503	-389.771027	106.313568	1462.842896	-378.089996	91.599915	1749.322632	-513.999817	419.735352	1178.111328	-472.414032	-222.060425	1193.272949	-408.064484	370.024231	879.205994	-354.456207	-175.079407	889.794067	-420.421967	91.158051	1056.447021	518.722595	-1.282415	898.592041	511.681763	194.896149
-442.537933	221.836823	958.677612	-441.777588	-39.928265	959.016113	-521.911865	237.009293	573.725525	-472.702301	-90.844658	578.278625	-525.357239	272.620209	87.756912	-558.548584	-127.822350	106.920006	-477.029724	317.468048	1449.095825	-419.742981	-102.732468	1449.992188	-389.576508	106.223846	1462.827271	-377.778900	91.466309	1749.255615	-513.594299	419.675018	1178.163696	-472.105957	-222.135452	1193.241943	-408.695587	370.372192	878.644104	-354.668762	-175.002945	889.498047	-420.212158	91.144203	1056.408936	518.948486	-1.448304	898.606689	512.117798	194.303055
-442.343750	221.829269	958.679871	-441.555084	-39.955025	959.007080	-521.738892	237.133865	573.721558	-472.334900	-90.788345	578.235718	-525.399780	272.621918	87.767593	-558.384033	-127.777298	106.895645	-476.790222	317.367615	1449.078857	-419.655060	-102.704796	1449.956665	-389.376526	106.126495	1462.778442	-377.477295	91.346695	1749.187012	-513.168457	419.606323	1178.187622	-471.840057	-222.202454	1193.194824	-409.122223	370.683868	878.298157	-354.882324	-174.933670	889.247009	-420.007935	91.125153	1056.406494	518.965027	-1.358955	898.594971	511.852448	194.806610
-442.156403	221.825607	958.664246	-441.392883	-39.938690	958.965942	-521.500732	237.217880	573.722351	-472.991486	-92.060890	578.508301	-525.441162	272.647095	87.788162	-558.983948	-127.994698	107.147491	-476.713806	317.175446	1448.909058	-419.227875	-102.880440	1449.921509	-389.184082	106.045151	1462.742554	-377.194183	91.259521	1749.149414	-512.833801	419.566498	1178.182617	-471.593018	-222.230301	1193.147827	-409.482697	371.026886	877.985535	-355.087952	-174.849533	888.987671	-419.822449	91.119949	1056.375732	519.084961	-1.416550	898.618530	511.945709	194.775940
-441.948151	221.838623	958.685608	-441.179504	-39.895317	958.931702	-521.261963	237.244278	573.710083	-472.914795	-92.299820	578.577148	-525.468384	272.642700	87.809982	-559.002319	-128.003128	107.224747	-476.285370	317.160034	1449.093994	-418.999084	-103.024307	1449.867920	-388.943970	105.907486	1462.723145	-376.924194	91.174561	1749.141846	-512.547852	419.429199	1178.267944	-471.393188	-222.262115	1193.067627	-409.824158	371.365936	877.740906	-355.205566	-174.715958	888.797485	-419.618988	91.127831	1056.370972	519.221802	-1.405131	898.638367	511.986084	194.857193
-441.763214	221.825958	958.704285	-440.997406	-39.868835	958.907227	-521.034668	237.297440	573.729309	-472.821136	-92.480705	578.624695	-525.434875	272.618744	87.833267	-559.102295	-128.034714	107.347733	-476.150146	316.922455	1448.951050	-418.801331	-103.136406	1449.817383	-388.722626	105.793236	1462.707275	-376.669312	91.139885	1749.133911	-512.328064	419.352966	1178.305176	-471.272003	-222.299316	1193.000244	-410.196808	371.755005	877.467651	-355.352448	-174.587769	888.607788	-419.432800	91.118431	1056.367432	519.400208	-1.501280	898.646973	512.203003	194.753952
-441.581116	221.803680	958.730103	-440.809601	-39.894661	958.883362	-520.801208	237.292221	573.770020	-472.935883	-92.962051	578.650513	-525.408020	272.594849	87.861893	-559.269043	-128.109634	107.445084	-475.763123	316.959503	1449.120239	-418.560699	-103.241661	1449.760620	-388.483887	105.682137	1462.690063	-376.407288	91.097427	1749.200317	-512.185181	419.202423	1178.378296	-471.190613	-222.313614	1192.917358	-410.474426	372.123199	877.301697	-355.459778	-174.443726	888.442932	-419.250946	91.076347	1056.369141	519.604797	-1.645139	898.682678	512.542786	194.257523
-441.408630	221.810257	958.743958	-440.626648	-39.872475	958.857483	-520.529297	237.250336	573.771912	-472.943390	-93.267227	578.613647	-525.338623	272.560089	87.868813	-559.390625	-128.136139	107.534920	-475.453278	316.881866	1449.129883	-418.365082	-103.333328	1449.666504	-388.238129	105.561729	1462.654053	-376.274139	91.008018	1749.189209	-512.125183	419.074188	1178.430664	-471.142059	-222.311401	1192.838257	-410.717957	372.485321	877.197449	-355.530670	-174.254135	888.298218	-419.069153	91.076797	1056.362183	519.784119	-1.682426	898.678101	512.751099	194.185898
-441.292419	221.838501	958.747131	-440.498810	-39.870182	958.776917	-520.361755	237.276688	573.751221	-472.941986	-93.642830	578.615662	-525.356018	272.554138	87.887161	-559.523804	-128.188980	107.614517	-475.134033	316.818115	1449.132080	-418.151337	-103.455864	1449.577759	-387.972290	105.448280	1462.600952	-376.096436	90.987915	1749.224365	-512.156067	418.954651	1178.463257	-471.122040	-222.308105	1192.748779	-410.892761	372.750458	877.112610	-355.597839	-174.058731	888.168335	-418.917450	91.061897	1056.316895	519.941711	-1.740979	898.688965	512.944885	194.138672
-441.175262	221.820389	958.735046	-440.350739	-39.910812	958.723694	-520.212402	237.267441	573.738953	-472.848541	-93.869553	578.565002	-525.372925	272.554413	87.894569	-559.601257	-128.229385	107.650848	-474.807983	316.756989	1449.111450	-417.917755	-103.571335	1449.516357	-387.730713	105.369293	1462.532104	-375.874969	91.045456	1749.299561	-512.242249	418.848267	1178.493286	-471.134186	-222.319885	1192.648926	-410.970825	372.890106	877.062012	-355.629456	-173.842087	888.066284	-418.765167	91.019852	1056.279785	520.103088	-1.793890	898.686829	513.145142	194.087372
-441.083130	221.830002	958.713623	-440.248535	-39.868294	958.622742	-520.083801	237.272659	573.713989	-472.738800	-94.089378	578.514282	-525.360840	272.572418	87.880890	-559.632874	-128.247070	107.670876	-474.539703	316.662872	1449.099609	-417.716797	-103.701050	1449.425171	-387.448639	105.273758	1462.479370	-375.802704	91.015434	1749.225342	-512.384888	418.797577	1178.532104	-471.186218	-222.352112	1192.543701	-411.060974	373.132507	877.061462	-355.722382	-173.644547	887.935181	-418.631287	91.017273	1056.210327	520.256714	-1.833108	898.690125	513.339233	194.074478
-440.954315	221.827118	958.714905	-440.124725	-39.883530	958.592896	-519.967590	237.248840	573.719116	-472.655853	-94.255096	578.482300	-525.345947	272.595062	87.909134	-559.681946	-128.271072	107.703384	-474.290710	316.556732	1449.099976	-417.536224	-103.788719	1449.346436	-387.196808	105.172646	1462.429199	-375.596100	91.086494	1749.284058	-512.565674	418.781860	1178.600342	-471.230743	-222.436661	1192.433472	-411.159698	373.357056	877.097412	-355.837280	-173.443970	887.818848	-418.480286	90.996246	1056.190552	520.433533	-1.868417	898.692566	513.561890	194.014587
-440.860016	221.786606	958.697327	-440.037811	-39.918606	958.536255	-519.897034	237.303925	573.747742	-472.520966	-94.338425	578.487427	-525.374207	272.586578	87.925705	-559.695068	-128.280334	107.739281	-473.993958	316.500641	1449.139282	-417.280365	-103.904419	1449.244629	-386.943542	105.066147	1462.396240	-375.426575	91.103333	1749.349854	-512.742920	418.735321	1178.696411	-471.271332	-222.451721	1192.354858	-411.208923	373.479919	877.194275	-355.935699	-173.254974	887.733276	-418.357788	90.943375	1056.146240	520.601074	-1.916600	898.722290	513.749329	194.001511
-441.098541	222.261124	958.758301	-440.936340	-39.272030	957.698975	-520.029907	237.516479	573.810242	-471.565857	-93.150467	578.004333	-525.505249	272.605042	87.955521	-559.046814	-128.011414	107.546471	-473.714050	316.424988	1449.187012	-417.064728	-103.985031	1449.168945	-386.718567	105.006920	1462.366211	-375.283386	91.049805	1749.395508	-512.904724	418.722900	1178.815796	-471.278839	-222.487228	1192.316162	-411.232849	373.590820	877.320068	-356.053864	-173.016052	887.680725	-418.639862	91.113663	1055.691895	520.690186	-1.753641	898.731079	513.706726	194.555679
-441.020233	222.345123	958.761902	-440.986481	-39.196106	957.534973	-520.024231	237.562378	573.833923	-472.160492	-94.275192	578.164612	-525.554382	272.600403	87.970032	-559.601807	-128.248260	107.751381	-473.433502	316.353729	1449.215454	-416.816010	-104.067924	1449.114746	-386.483765	104.926956	1462.320679	-375.157532	91.151878	1749.358887	-513.034058	418.769379	1178.930054	-471.279907	-222.518112	1192.261597	-411.260986	373.778839	877.455505	-356.133636	-172.804321	887.639404	-418.569855	91.120270	1055.598633	520.841125	-1.754183	898.752380	513.867676	194.562683
-440.843201	222.291321	958.721497	-440.805084	-39.289196	957.547607	-520.009521	237.627869	573.847778	-471.978485	-94.213882	578.120544	-525.569092	272.612885	87.960487	-559.555359	-128.250580	107.770027	-473.210846	316.306976	1449.219482	-416.584259	-104.118271	1449.073242	-386.295441	104.860703	1462.280151	-374.938416	91.256729	1749.420776	-513.160461	418.832764	1179.054565	-471.237030	-222.599045	1192.228516	-411.297729	373.977020	877.589417	-356.245300	-172.569962	887.595947	-418.386261	91.067001	1055.583862	521.023926	-1.766174	898.779419	514.023193	194.651443
-440.701904	222.272919	958.711060	-440.645081	-39.337048	957.555847	-519.984680	237.621887	573.834900	-471.332123	-93.434616	577.953430	-525.566711	272.609833	87.942192	-559.151917	-128.073486	107.642845	-473.015198	316.266815	1449.247437	-416.400146	-104.164886	1449.032349	-386.101654	104.815529	1462.235352	-374.759338	91.336975	1749.423706	-513.265015	418.928558	1179.151001	-471.155273	-222.657135	1192.201416	-411.348297	374.214386	877.708923	-356.317444	-172.346375	887.580505	-418.221375	91.042511	1055.579468	521.178345	-1.732328	898.783447	514.152039	194.754288
-440.562164	222.214081	958.664490	-440.544342	-39.430969	957.551575	-520.074707	237.737305	573.861816	-471.151031	-93.379852	577.938538	-525.692444	272.642395	87.951492	-559.085999	-128.043808	107.629234	-472.856689	316.213348	1449.278687	-416.387085	-104.068314	1448.966919	-385.908905	104.762016	1462.205200	-374.564789	91.391426	1749.427368	-513.319946	419.048218	1179.253296	-471.072937	-222.761002	1192.151489	-411.280579	374.355682	877.856079	-356.355896	-172.070938	887.573425	-418.071350	90.978630	1055.547241	521.232544	-1.724152	898.796326	514.166809	194.921463
-440.379974	222.150391	958.653137	-440.365936	-39.488506	957.578552	-520.026306	237.676132	573.897217	-471.159821	-93.519073	577.941833	-525.690918	272.629578	87.969162	-559.163635	-128.089111	107.653526	-472.694183	316.182739	1449.318970	-416.186096	-104.092163	1448.932495	-385.735535	104.735039	1462.186646	-374.420044	91.460281	1749.378296	-513.352478	419.210083	1179.360962	-470.958008	-222.872208	1192.114624	-411.300507	374.574127	877.958069	-356.409576	-171.788513	887.538025	-417.883209	90.931969	1055.553223	521.317200	-1.951781	898.821106	514.419739	194.913467
-440.269257	222.094467	958.612427	-440.320862	-39.521626	957.534912	-519.969543	237.649994	573.880310	-471.107819	-93.545189	577.910461	-525.659119	272.581543	87.973251	-559.125427	-128.092117	107.643242	-472.600555	316.125000	1449.344727	-415.884247	-104.203049	1448.949707	-385.571777	104.709488	1462.174438	-374.238464	91.523666	1749.355713	-513.332275	419.374695	1179.464355	-470.779846	-222.895706	1192.104980	-411.281891	374.796936	878.062134	-356.436066	-171.490555	887.520630	-417.767731	90.880714	1055.502441	521.230042	-1.863681	898.798584	514.190125	195.165451
-440.159637	222.010376	958.593994	-440.179108	-39.576859	957.542175	-519.973633	237.670792	573.921265	-471.028839	-93.613686	577.978638	-525.712158	272.591431	87.976166	-559.114685	-128.083786	107.661522	-472.472809	316.101044	1449.402710	-415.760376	-104.192551	1448.918823	-385.428833	104.676239	1462.163086	-374.124298	91.529091	1749.277954	-513.281372	419.531464	1179.572998	-470.601318	-222.962875	1192.098389	-411.255035	375.017761	878.151489	-356.443817	-171.176971	887.511841	-417.630524	90.823334	1055.494141	521.398804	-1.907658	898.765747	514.326721	195.294891
-440.052643	221.970291	958.598450	-440.051331	-39.607735	957.570129	-519.860291	237.560944	573.902527	-471.001495	-93.678741	577.996704	-525.638611	272.563995	87.995659	-559.109253	-128.098495	107.677238	-472.367401	316.070679	1449.447388	-415.602234	-104.211533	1448.883301	-385.295227	104.677010	1462.158081	-373.878662	91.652687	1749.333252	-513.179626	419.689392	1179.675171	-470.400421	-223.013504	1192.109009	-411.205597	375.196564	878.222778	-356.476257	-170.870667	887.512512	-417.508148	90.798378	1055.509277	522.386292	-1.943119	898.590088	515.471741	194.638260
-439.903625	221.928635	958.606934	-439.910583	-39.652733	957.597046	-519.787231	237.493103	573.888672	-470.990295	-93.740318	578.007202	-525.646545	272.579865	87.982658	-559.140625	-128.102219	107.703835	-472.431091	315.894165	1449.277588	-415.408051	-104.206329	1448.885620	-385.171173	104.679375	1462.149048	-373.721466	91.728729	1749.312500	-513.092529	419.860199	1179.744141	-470.196777	-223.015076	1192.135498	-411.118744	375.386749	878.302856	-356.488251	-170.544708	887.498962	-417.371185	90.761208	1055.528809	522.598083	-1.954390	898.620911	515.730530	194.614243
-439.799622	221.927536	958.603516	-439.847626	-39.656204	957.607666	-519.752930	237.512283	573.887329	-470.956573	-93.812500	578.034729	-525.662964	272.549957	87.991989	-559.150757	-128.104416	107.727638	-472.202118	315.987762	1449.465210	-415.266602	-104.233101	1448.853882	-385.046509	104.691040	1462.157715	-373.577820	91.820007	1749.292114	-512.948975	419.939148	1179.822388	-469.989105	-223.094009	1192.158569	-411.000763	375.565918	878.352112	-356.524292	-170.260437	887.458252	-417.278900	90.760635	1055.530396	522.789612	-1.927189	898.652283	516.015076	194.579086
-439.710297	221.854614	958.588318	-439.704742	-39.730095	957.662720	-519.675110	237.483109	573.878418	-470.885834	-93.808624	578.058533	-525.635742	272.527283	87.981590	-559.145813	-128.091187	107.730751	-472.092865	315.984894	1449.494263	-415.219635	-104.157814	1448.789429	-384.935852	104.697067	1462.145264	-373.409973	91.847382	1749.339233	-512.819214	419.991364	1179.869019	-469.794067	-223.176804	1192.147095	-410.860321	375.757660	878.395508	-356.546509	-169.969635	887.410522	-417.166626	90.717995	1055.551392	522.994690	-1.924597	898.653870	516.263306	194.649384
-439.637085	221.805618	958.594910	-439.594543	-39.746090	957.656555	-519.629883	237.447815	573.877075	-470.842682	-93.858360	578.044495	-525.655945	272.531433	87.979668	-559.182251	-128.115280	107.735268	-472.162231	315.825134	1449.319336	-415.076050	-104.148674	1448.756592	-384.830078	104.697311	1462.134888	-373.315857	91.958580	1749.257324	-512.702332	420.117645	1179.880981	-469.568542	-223.268753	1192.171997	-410.670776	375.919647	878.426697	-356.510986	-169.719238	887.385986	-417.066528	90.683922	1055.549561	523.173462	-1.916137	898.672119	516.511169	194.610504
-439.542694	221.741592	958.582520	-439.466553	-39.826248	957.681396	-519.538879	237.397064	573.891541	-470.777557	-93.871872	578.047363	-525.644775	272.515594	87.985809	-559.119446	-128.098068	107.707977	-471.909576	315.956207	1449.502075	-414.896698	-104.146080	1448.771729	-384.756927	104.697296	1462.112671	-373.175476	92.016861	1749.239868	-512.519226	420.103302	1179.929077	-469.311340	-223.263535	1192.159546	-410.472321	376.094116	878.460266	-356.453491	-169.471924	887.348572	-416.952454	90.628601	1055.555176	523.389404	-1.876329	898.678894	516.735779	194.649902
-439.475861	221.709000	958.582092	-439.339874	-39.838531	957.675232	-519.491455	237.362625	573.889465	-470.772064	-93.996292	578.038208	-525.613647	272.475983	88.009888	-559.169312	-128.150314	107.717163	-471.833282	315.945587	1449.504639	-414.615570	-104.237335	1448.777344	-384.681061	104.708542	1462.114990	-373.033142	92.066444	1749.209595	-512.375244	420.094086	1179.907104	-469.058289	-223.275528	1192.157104	-410.228363	376.242584	878.475891	-356.417450	-169.247147	887.300049	-416.850708	90.609169	1055.550781	523.541992	-1.882192	898.685364	516.963501	194.643234
-439.404999	221.737061	958.578491	-439.292480	-39.862801	957.616028	-519.491882	237.359879	573.895325	-470.716583	-94.009644	578.019775	-525.643616	272.504517	87.988876	-559.153870	-128.138901	107.712540	-471.773285	315.953094	1449.489136	-414.487885	-104.225212	1448.779419	-384.624908	104.709778	1462.093506	-372.889954	92.133499	1749.193115	-512.216614	420.107147	1179.893921	-468.819946	-223.274872	1192.105713	-409.970276	376.379028	878.467712	-356.286987	-168.961487	887.261292	-416.772675	90.588432	1055.514893	523.661377	-1.732571	898.678650	516.936768	195.181564
-439.302643	221.720703	958.561768	-439.151672	-39.901894	957.643127	-519.492004	237.395660	573.914795	-470.604431	-93.960228	578.050354	-525.659607	272.510742	87.986237	-559.105652	-128.139755	107.704773	-471.762878	315.966003	1449.468018	-414.424774	-104.205940	1448.743530	-384.590851	104.749397	1462.082886	-372.796814	92.192245	1749.124878	-512.061829	420.078033	1179.827637	-468.584808	-223.238617	1192.065918	-409.690643	376.482910	878.424561	-356.164307	-168.697952	887.230896	-416.655151	90.580353	1055.521118	523.810791	-1.742308	898.672974	517.123230	195.193817
-439.246674	221.673691	958.526245	-439.049591	-39.939072	957.648132	-519.403320	237.285004	573.883789	-470.591644	-94.022141	578.070007	-525.636475	272.536957	87.976761	-559.156677	-128.156540	107.714043	-471.737244	315.985168	1449.420654	-414.356842	-104.179840	1448.744873	-384.544647	104.795959	1462.066162	-372.652405	92.252800	1749.145508	-511.895935	420.020081	1179.758423	-468.355042	-223.233139	1192.054565	-409.392212	376.607574	878.364624	-356.037323	-168.426971	887.203247	-416.571625	90.557343	1055.504883	523.959961	-1.771054	898.680176	517.314026	195.173080
-439.164551	221.659698	958.518127	-438.875366	-40.030251	957.676941	-519.390808	237.272217	573.889587	-469.464478	-92.435135	577.788513	-525.637817	272.533264	87.970123	-558.374695	-127.821617	107.449669	-471.895111	315.887878	1449.206665	-414.314697	-104.136238	1448.763550	-384.506866	104.815765	1462.060059	-372.580200	92.312248	1749.110474	-511.710449	419.998840	1179.612915	-468.114899	-223.176086	1192.046875	-409.051239	376.694183	878.308716	-355.844940	-168.193024	887.217529	-416.453003	90.526520	1055.517456	524.135803	-1.752864	898.685791	517.541504	195.164352
-439.097992	221.582397	958.494202	-438.731812	-40.089287	957.694702	-519.379944	237.262665	573.878479	-470.386444	-93.825134	578.088196	-525.620972	272.527008	87.985359	-559.053955	-128.111374	107.682060	-471.730164	316.013977	1449.318237	-414.278259	-104.087883	1448.775757	-384.453369	104.863312	1462.046997	-372.505249	92.382576	1749.099731	-511.492584	419.868195	1179.526733	-467.890228	-223.086349	1192.015991	-408.704132	376.786774	878.237610	-355.585663	-167.938766	887.221008	-416.347748	90.480484	1055.514404	524.266907	-1.774472	898.693359	517.737549	195.182724
-438.990936	221.567917	958.494751	-438.577667	-40.115196	957.736572	-519.356445	237.190857	573.891846	-470.534241	-94.083939	578.110352	-525.602844	272.519135	87.953041	-559.144226	-128.154861	107.729050	-471.732574	316.030701	1449.256836	-414.242126	-104.031960	1448.758545	-384.410797	104.889915	1462.052734	-372.505981	92.410461	1749.050903	-511.270386	419.782257	1179.398438	-467.664825	-223.015656	1191.992432	-408.315704	376.793457	878.173279	-355.349030	-167.715027	887.205200	-416.238953	90.479691	1055.540771	524.450500	-1.785705	898.724976	517.921265	195.195633
-438.843506	221.487137	958.478333	-438.291534	-40.204517	957.843262	-519.337708	237.163803	573.906738	-469.628174	-92.829010	577.923645	-525.595154	272.490692	87.954109	-558.487305	-127.835236	107.514915	-471.707184	316.059845	1449.219482	-414.209473	-103.972626	1448.774536	-384.368164	104.937859	1462.057495	-372.443665	92.563026	1749.105347	-511.059021	419.703400	1179.313477	-467.497650	-222.957977	1192.005615	-407.950562	376.733307	878.112427	-355.416260	-167.734009	887.039124	-416.059845	90.452309	1055.594727	524.624084	-1.733551	898.758972	518.085510	195.235992
-438.845154	221.491791	958.469238	-438.288513	-40.204151	957.806702	-519.346680	237.147491	573.916321	-469.727020	-92.964905	577.962219	-525.589783	272.489410	87.952675	-558.545593	-127.856705	107.548378	-471.841980	315.951782	1448.989136	-414.202393	-103.958778	1448.762207	-384.315735	104.974899	1462.067993	-372.439087	92.689964	1749.109985	-510.875458	419.687286	1179.174072	-467.293335	-222.849228	1191.944702	-407.580170	376.695313	878.030579	-354.869019	-167.254654	887.189331	-416.027069	90.445107	1055.564453	524.780212	-1.702186	898.777039	518.268188	195.293915
-438.747894	221.492752	958.448364	-438.143341	-40.259571	957.863892	-519.323914	237.118683	573.902710	-469.836731	-93.131996	578.041199	-525.572693	272.495667	87.934929	-558.657837	-127.920204	107.621651	-471.685333	316.120911	1449.087646	-414.169556	-103.931046	1448.762207	-384.294525	105.002922	1462.047241	-372.436584	92.822632	1749.115601	-510.670105	419.551605	1179.082397	-467.118011	-222.758911	1191.910156	-407.217987	376.657959	877.972900	-354.537994	-166.960068	887.271301	-415.924286	90.451057	1055.586914	525.070190	-1.787503	898.797485	518.720947	194.789398
-438.699799	221.511948	958.434143	-438.081024	-40.250240	957.839294	-519.309631	237.085800	573.893188	-469.913574	-93.264252	578.111450	-525.555603	272.506653	87.922653	-558.713257	-127.940598	107.686844	-471.662415	316.165314	1449.041504	-414.100739	-103.902283	1448.776245	-384.256226	105.044449	1462.047363	-372.448853	92.964539	1749.127808	-510.502380	419.460541	1178.964233	-466.989410	-222.699722	1191.880981	-406.887421	376.641205	877.937439	-354.210205	-166.682632	887.359863	-415.857513	90.462715	1055.564819	525.427734	-1.945963	898.798828	519.449829	194.128922
-438.564789	221.465515	958.408386	-437.809052	-40.354988	957.951050	-519.265991	237.024658	573.872131	-470.087006	-93.449791	578.183960	-525.552551	272.523834	87.938293	-558.814148	-127.969048	107.722519	-471.658173	316.216217	1449.017944	-414.062958	-103.864136	1448.787231	-384.235046	105.052460	1462.047974	-372.440857	93.144600	1749.158691	-510.326782	419.365295	1178.872070	-466.827332	-222.586060	1191.853516	-406.526154	376.540924	877.904785	-353.890137	-166.442490	887.444031	-415.693176	90.449982	1055.616943	525.483643	-1.738708	898.775574	519.163330	194.811600
-438.415588	221.502960	958.426636	-437.630493	-40.358898	957.975098	-519.256714	237.040451	573.925964	-470.141479	-93.491562	578.255432	-525.601501	272.495941	87.972809	-558.837158	-127.961121	107.723778	-471.667694	316.222717	1448.970581	-414.043121	-103.851646	1448.825195	-384.224579	105.107307	1462.057495	-372.448944	93.311333	1749.178833	-510.161438	419.255920	1178.770386	-466.705322	-222.498718	1191.823486	-406.171875	376.396484	877.895874	-353.577362	-166.240402	887.493591	-415.552582	90.471367	1055.643555	525.653625	-1.693947	898.780029	519.329651	194.854736
-438.044769	221.045914	958.363098	-436.653931	-40.947021	958.673401	-518.818298	236.572281	573.816101	-470.237701	-93.580856	578.500732	-525.325378	272.438538	87.925934	-558.894470	-127.958916	107.729988	-471.680603	316.273804	1448.950684	-413.977173	-103.803856	1448.871460	-384.217804	105.134605	1462.074463	-372.431396	93.465843	1749.209229	-510.002777	419.186920	1178.682373	-466.574219	-222.383240	1191.822632	-405.889252	376.300049	877.871094	-353.278015	-166.067291	887.598206	-415.108185	90.282997	1056.013306	525.817261	-1.675884	898.767761	519.526672	194.865631
-437.952148	221.034042	958.365967	-436.505676	-40.971951	958.735535	-518.706238	236.507492	573.790222	-470.398804	-93.655388	578.566284	-525.258972	272.403259	87.921700	-558.915894	-127.961868	107.778603	-471.686462	316.308472	1448.925049	-413.935669	-103.738045	1448.923828	-384.222626	105.204010	1462.107788	-372.407196	93.659988	1749.242554	-509.859802	419.111450	1178.595093	-466.453156	-222.267944	1191.846313	-405.530518	376.078461	877.861877	-352.956360	-165.810287	887.709106	-414.993988	90.291313	1056.047119	525.975159	-1.639731	898.774475	519.664795	194.887375
-437.896210	221.063095	958.386047	-436.413666	-40.969296	958.761963	-518.653503	236.548050	573.812683	-470.541779	-93.730873	578.611938	-525.255798	272.375641	87.919472	-558.965698	-127.986198	107.788780	-471.701080	316.373688	1448.924805	-413.943817	-103.662666	1448.994629	-384.220093	105.251282	1462.140015	-372.422241	93.858498	1749.221069	-509.722015	419.076294	1178.519409	-466.388458	-222.259811	1191.907715	-405.189728	375.848450	877.907776	-352.978577	-165.876816	887.664917	-414.926575	90.312538	1056.071777	526.141541	-1.617651	898.784729	519.827576	194.908249
-437.825989	221.042999	958.363220	-436.297638	-40.956585	958.823975	-518.571228	236.551926	573.800598	-470.680420	-93.714714	578.657043	-525.235229	272.383942	87.921638	-559.011475	-127.983910	107.858253	-471.715515	316.422546	1448.924683	-413.942322	-103.599472	1449.046387	-384.220795	105.338867	1462.163452	-372.397095	94.058899	1749.244385	-509.612732	419.034912	1178.433716	-466.265106	-222.085922	1191.939697	-404.878540	375.610168	877.937805	-352.366180	-165.389114	887.955872	-414.837524	90.344322	1056.092285	526.307556	-1.602373	898.799377	519.992859	194.920059
-437.742249	221.066772	958.358643	-436.188507	-40.934887	958.871094	-518.454834	236.576859	573.763855	-470.813660	-93.684586	578.717468	-525.173706	272.373993	87.916710	-559.028503	-127.963493	107.857109	-471.724182	316.522980	1448.884644	-413.899384	-103.505188	1449.122803	-384.229645	105.411392	1462.189697	-372.356201	94.326630	1749.268066	-509.505585	419.026825	1178.361816	-466.144073	-222.003799	1191.965332	-404.555511	375.377594	877.966125	-351.979340	-165.157089	888.126892	-414.748047	90.388405	1056.115112	526.445007	-1.584446	898.821655	520.119507	194.949219
-437.637939	221.145767	958.411926	-436.074524	-40.893673	958.937622	-518.405334	236.640976	573.806396	-470.820862	-93.498619	578.766296	-525.205322	272.389008	87.930626	-558.958740	-127.914017	107.837318	-471.739594	316.598358	1448.877075	-413.904053	-103.434532	1449.185547	-384.231537	105.504951	1462.198120	-372.334259	94.548744	1749.293457	-509.424103	419.003784	1178.322388	-466.013550	-221.907486	1192.039795	-404.191193	375.070831	878.017883	-351.718811	-165.025574	888.225708	-414.650055	90.454132	1056.177490	526.634460	-1.537916	898.810791	520.292053	195.002502
-437.627258	221.191635	958.417419	-436.004425	-40.835484	958.986084	-518.371460	236.708694	573.809753	-470.895630	-93.345200	578.836060	-525.232605	272.400513	87.962715	-558.870056	-127.839157	107.797775	-471.716919	316.710846	1448.896240	-413.981079	-103.230385	1449.177124	-384.200806	105.600304	1462.237671	-372.279816	94.765846	1749.388428	-509.335419	418.968842	1178.260498	-465.935150	-221.885971	1192.057373	-403.848969	374.765228	878.070190	-351.417969	-164.896774	888.363708	-414.605103	90.527237	1056.203369	526.741943	-1.407580	898.810120	520.235962	195.547073
-437.549927	221.297348	958.464172	-435.954376	-40.775124	959.026733	-518.363586	236.805756	573.854492	-471.054504	-93.244293	578.880981	-525.262939	272.410889	87.999275	-558.835938	-127.809189	107.799675	-471.714020	316.837830	1448.885742	-413.860657	-103.228043	1449.295532	-384.194061	105.688339	1462.266479	-372.269531	94.974915	1749.434082	-509.277100	418.983978	1178.235107	-465.817108	-221.804932	1192.119629	-403.573883	374.473511	878.134216	-351.123627	-164.744781	888.514526	-414.538727	90.605629	1056.246460	526.885193	-1.416392	898.808533	520.380493	195.576157
-437.480103	221.438339	958.506653	-435.889984	-40.669075	959.077576	-518.344788	236.845322	573.881470	-471.149628	-93.062233	578.899048	-525.276245	272.408752	87.997520	-558.770325	-127.750435	107.763535	-471.651093	316.980133	1448.909180	-413.812103	-103.115479	1449.374756	-384.154022	105.825203	1462.280518	-372.301880	95.152786	1749.439575	-509.209686	418.992096	1178.203979	-465.690552	-221.727264	1192.176880	-403.313171	374.163696	878.210571	-350.775604	-164.576447	888.705627	-414.475952	90.731758	1056.294067	527.090149	-1.381608	898.815491	520.595459	195.586121
-437.440155	221.520569	958.521057	-435.806122	-40.603214	959.145569	-518.305664	236.892487	573.872498	-471.273651	-92.916130	579.009460	-525.251709	272.381500	87.988907	-558.764648	-127.702614	107.762955	-471.590698	317.087311	1448.904175	-413.783478	-102.997215	1449.425537	-384.135712	105.935822	1462.301025	-372.252014	95.423203	1749.540405	-509.121613	418.996063	1178.145264	-465.610107	-221.736847	1192.270752	-403.054199	373.856049	878.281189	-350.843811	-164.732651	888.656555	-414.411560	90.829422	1056.334595	527.260254	-1.354076	898.809082	520.729309	195.627823
-437.399048	221.687759	958.549561	-435.805298	-40.461617	959.191833	-518.388428	237.040207	573.903931	-471.374908	-92.718773	579.062439	-525.300781	272.405029	88.007469	-558.675171	-127.647484	107.753212	-471.518768	317.235046	1448.908936	-413.750702	-102.849144	1449.468262	-384.101868	106.083237	1462.322021	-372.305542	95.573257	1749.562744	-509.059143	419.023895	1178.132568	-465.481628	-221.623306	1192.309082	-402.827789	373.499420	878.336792	-350.268738	-164.365707	888.954529	-414.369598	90.987091	1056.367188	527.402100	-1.327958	898.833008	520.867065	195.648224
-437.374695	221.770279	958.551514	-435.772186	-40.382442	959.264465	-518.393250	237.113220	573.911621	-471.624146	-92.621338	579.167053	-525.245911	272.427917	87.992302	-558.681641	-127.608658	107.752068	-471.437622	317.385712	1448.912109	-413.688721	-102.692261	1449.506592	-384.076630	106.226250	1462.325439	-372.264893	95.847977	1749.659302	-508.983521	419.072968	1178.082642	-465.358185	-221.549835	1192.373291	-402.617249	373.148987	878.398560	-350.012848	-164.205414	889.115845	-414.325653	91.095055	1056.400879	527.580994	-1.260672	898.840027	521.016968	195.722183
-437.351624	221.851669	958.555847	-435.740204	-40.251446	959.326111	-518.333374	237.115570	573.881531	-471.798584	-92.432228	579.258728	-525.226746	272.445435	87.984955	-558.617737	-127.546638	107.757217	-471.382172	317.557739	1448.942139	-413.646423	-102.498276	1449.556519	-384.043915	106.371155	1462.336426	-372.310669	96.023956	1749.696045	-508.918457	419.112488	1178.071045	-465.252686	-221.429413	1192.453247	-402.442108	372.787903	878.444153	-349.739349	-164.082626	889.272827	-414.279297	91.223511	1056.429565	527.734680	-1.232378	898.857666	521.162415	195.722214
-437.325806	222.030899	958.594666	-435.774506	-40.107536	959.406738	-518.383362	237.193848	573.926392	-472.153412	-92.387741	579.305847	-525.226929	272.445313	87.991264	-558.691895	-127.550743	107.743553	-471.293427	317.732086	1448.974243	-413.597382	-102.350197	1449.617920	-384.013184	106.542732	1462.367188	-372.329773	96.277443	1749.745972	-508.846680	419.150391	1178.031982	-465.157898	-221.385666	1192.544922	-402.252136	372.408386	878.513672	-349.572815	-164.009064	889.361633	-414.274994	91.395500	1056.487305	527.876953	-1.177227	898.905945	521.279175	195.775803
-437.347229	222.129883	958.564270	-435.777588	-40.006687	959.476379	-518.419800	237.252655	573.918701	-472.371063	-92.163857	579.353455	-525.212280	272.444427	88.013100	-558.663757	-127.480766	107.739563	-471.190186	317.924713	1449.011597	-413.552277	-102.174416	1449.662354	-383.963379	106.743774	1462.385010	-372.308533	96.571968	1749.858643	-508.772949	419.219391	1178.030762	-465.082428	-221.316513	1192.619385	-402.043610	371.952057	878.633423	-349.396423	-163.984024	889.452209	-414.268707	91.534271	1056.502441	528.028442	-1.165374	898.933167	521.435913	195.801208
-437.340424	222.318619	958.586609	-435.836090	-39.889633	959.529846	-518.442749	237.321472	573.916687	-472.616241	-91.975868	579.417175	-525.183838	272.436249	88.000221	-558.582947	-127.434914	107.706390	-471.093811	318.127869	1449.036499	-413.514740	-101.964630	1449.697632	-383.941193	106.939964	1462.394897	-372.419525	96.807426	1749.840698	-508.698517	419.240875	1177.997070	-465.002258	-221.205765	1192.684814	-401.710388	371.314514	878.785828	-349.209076	-163.905334	889.578918	-414.273071	91.693169	1056.535400	528.203308	-1.089945	898.956177	521.560974	195.817825
-437.334564	222.508621	958.588074	-435.839111	-39.776161	959.603455	-518.516846	237.436615	573.965210	-472.762512	-91.717720	579.467285	-525.207458	272.437958	88.004082	-558.595215	-127.380112	107.704399	-470.960724	318.343628	1449.068604	-413.503510	-101.765846	1449.721436	-383.901001	107.146439	1462.396729	-372.384460	97.123802	1750.000977	-508.618042	419.321808	1177.964478	-464.908447	-221.032303	1192.742432	-401.616333	370.977325	878.799500	-349.025421	-163.810944	889.664490	-414.258728	91.870888	1056.569824	528.333191	-1.086567	899.016785	521.683838	195.845169
-437.368652	222.731613	958.601257	-435.918976	-39.605343	959.621887	-518.519409	237.474731	573.947083	-472.903290	-91.431351	579.539307	-525.158020	272.437927	87.964134	-558.529419	-127.316788	107.633652	-470.829590	318.553406	1449.070923	-413.440369	-101.540520	1449.722900	-383.838684	107.343315	1462.391846	-372.423096	97.405006	1750.061523	-508.525574	419.427216	1177.913574	-464.816498	-220.875366	1192.821533	-401.555786	370.704712	878.812866	-348.865570	-163.784622	889.731201	-414.282715	92.065903	1056.578125	528.519592	-1.029018	899.046021	521.832092	195.833099
-437.371307	222.961411	958.610779	-435.961212	-39.405704	959.677795	-518.620972	237.588989	573.966309	-472.961029	-90.992409	579.625977	-525.191711	272.468903	87.989304	-558.378784	-127.205482	107.567467	-470.686707	318.804626	1449.071167	-413.392700	-101.322708	1449.767090	-383.770477	107.562218	1462.391968	-372.511841	97.652588	1750.107178	-508.424866	419.520294	1177.865112	-464.729156	-220.718369	1192.865234	-401.471558	370.358246	878.836670	-348.761780	-163.764450	889.752502	-414.283112	92.294510	1056.605713	528.685486	-0.996260	899.073853	521.971313	195.858063
-437.436188	223.176468	958.614563	-436.063263	-39.202408	959.709839	-518.811707	237.839844	574.030396	-473.192413	-90.702240	579.638062	-525.233521	272.507111	88.012917	-558.350952	-127.154633	107.533752	-470.557648	319.073395	1449.095337	-413.350464	-101.070061	1449.774658	-383.709442	107.817917	1462.391235	-372.517426	98.014557	1750.221558	-508.312164	419.648621	1177.816162	-464.656006	-220.439301	1192.878906	-401.392426	370.045197	878.878601	-348.620026	-163.708557	889.790588	-414.336212	92.511116	1056.616577	528.973206	-1.082990	899.135254	522.366638	195.362946
-437.474060	223.427597	958.632385	-436.158722	-38.901402	959.734009	-518.916382	237.979156	574.042419	-473.535278	-90.482986	579.710510	-525.238892	272.525787	87.993332	-558.354614	-127.133331	107.516487	-470.436707	319.344696	1449.101929	-413.547913	-100.673592	1449.764648	-383.645721	108.056976	1462.385620	-372.594452	98.351105	1750.269531	-508.210907	419.828033	1177.801392	-464.620972	-220.246704	1192.920288	-401.352081	369.735840	878.929688	-348.535248	-163.671616	889.802490	-414.371704	92.784874	1056.630493	529.023804	-0.933431	899.220337	522.228027	195.888565
-437.555420	223.649475	958.658386	-436.279968	-38.643608	959.781555	-519.075012	238.210114	574.052124	-473.820770	-90.227859	579.805298	-525.287903	272.535461	88.000771	-558.368835	-127.069237	107.515388	-470.321045	319.602173	1449.103760	-413.536224	-100.395119	1449.776489	-383.557312	108.323677	1462.405884	-372.638672	98.669113	1750.375854	-508.094513	420.005310	1177.767700	-464.600830	-220.015121	1192.948975	-401.337952	369.425537	878.973511	-348.497192	-163.609818	889.828430	-414.439056	93.029472	1056.659302	529.276978	-1.008155	899.284058	522.591736	195.366302
-437.649109	223.866669	958.685486	-436.416718	-38.381836	959.845764	-519.207458	238.394897	574.052490	-474.613098	-90.203850	580.220642	-525.267090	272.556641	88.005844	-558.682007	-127.140663	107.580841	-470.158875	319.932587	1449.128540	-413.514618	-100.095100	1449.776001	-383.499481	108.593178	1462.395874	-372.663757	99.016029	1750.462646	-507.997803	420.198700	1177.739136	-464.604919	-219.847748	1192.973389	-401.325836	369.151031	879.017578	-348.464722	-163.572113	889.844788	-414.532196	93.279236	1056.699829	529.465271	-0.909247	899.341431	522.772766	195.487793
-437.700562	224.138458	958.680359	-436.513214	-38.134869	959.903564	-519.369141	238.605362	574.082642	-474.903229	-89.983597	580.313721	-525.284851	272.597382	87.978447	-558.673828	-127.081039	107.529610	-469.975098	320.268036	1449.140625	-413.506744	-99.810844	1449.787109	-383.442017	108.860962	1462.402222	-372.687958	99.306999	1750.533447	-507.880707	420.386444	1177.711792	-464.617126	-219.608612	1193.005493	-401.333923	368.919434	879.020203	-348.468018	-163.526459	889.829651	-414.584442	93.558167	1056.721069	529.570862	-0.739475	899.383057	522.457886	196.529434
-437.757050	224.467392	958.711609	-436.617462	-37.870625	959.949402	-519.560486	238.871078	574.115417	-475.208832	-89.622482	580.406067	-525.335327	272.655975	87.979820	-558.698730	-127.035484	107.500809	-469.825409	320.594757	1449.150757	-413.466736	-99.517021	1449.814209	-383.384491	109.151192	1462.375854	-372.672852	99.643959	1750.606201	-507.795929	420.590759	1177.673218	-464.653259	-219.293350	1193.021973	-401.353058	368.748749	879.011353	-348.466522	-163.441025	889.818176	-414.635834	93.856026	1056.752930	529.726868	-0.693632	899.423340	522.522827	196.585388
-437.798340	224.844284	958.744202	-436.720795	-37.554405	959.997620	-519.755615	239.118439	574.151978	-475.525818	-89.305481	580.434998	-525.368347	272.670776	88.006317	-558.698669	-127.015846	107.479256	-469.713989	320.929810	1449.152100	-413.476105	-99.142662	1449.802124	-383.325439	109.458412	1462.378418	-372.642151	100.010101	1750.656982	-507.699890	420.823944	1177.641235	-464.676147	-218.937057	1193.045532	-401.366394	368.616425	878.996033	-348.542358	-163.392944	889.786194	-414.692566	94.202957	1056.789673	529.918579	-0.642949	899.427124	522.625000	196.576218
-437.889801	225.197372	958.735413	-436.862000	-37.226002	960.029236	-519.917969	239.277573	574.170349	-475.873352	-89.054169	580.483154	-525.373352	272.707214	87.985504	-558.159912	-126.728081	107.317741	-469.603729	321.293121	1449.163696	-413.484802	-98.803543	1449.848511	-383.275085	109.808846	1462.408325	-372.592743	100.385780	1750.709106	-507.604401	421.048737	1177.603638	-464.724609	-218.564423	1193.081299	-401.409729	368.502472	879.007263	-348.617767	-163.315399	889.781311	-414.763153	94.554489	1056.790405	530.060913	-0.650638	899.462097	522.675598	196.559082
-437.966766	225.544159	958.758728	-437.043640	-36.785957	960.049622	-520.084106	239.444183	574.182068	-475.912933	-88.564911	580.392822	-525.371155	272.737976	88.007805	-557.966309	-126.606277	107.228027	-469.495880	321.695221	1449.161865	-413.518005	-98.429733	1449.869629	-383.211243	110.145096	1462.417480	-372.522766	100.761269	1750.739014	-507.514069	421.279327	1177.596436	-464.797974	-218.248398	1193.119995	-401.442169	368.424713	878.991028	-348.746460	-163.200729	889.758728	-414.854858	94.938087	1056.803589	530.181580	-0.633448	899.499573	522.701233	196.591064
-438.084991	225.834122	958.812317	-437.219910	-36.466644	960.113281	-520.283813	239.686157	574.195923	-476.153534	-88.170380	580.449036	-525.407593	272.772644	88.015739	-557.926575	-126.511307	107.176605	-469.370056	322.067108	1449.189941	-413.524872	-98.071991	1449.903320	-383.183594	110.502998	1462.426636	-372.435303	101.171707	1750.773193	-507.432281	421.541901	1177.584717	-464.876434	-217.910400	1193.216431	-401.483887	368.390045	878.984497	-348.901215	-163.081451	889.772522	-414.975403	95.241585	1056.855957	530.277893	-0.626548	899.529541	522.692810	196.600403
-438.169922	226.211411	958.832275	-437.353912	-36.157410	960.195068	-520.499512	239.930038	574.235901	-476.700958	-88.033989	580.681458	-525.398010	272.796356	88.006172	-558.084534	-126.517525	107.200653	-469.231812	322.515320	1449.219971	-413.318054	-97.780128	1449.925171	-383.156067	110.888565	1462.445068	-372.334351	101.569366	1750.797363	-507.352417	421.825409	1177.566528	-464.967896	-217.435165	1193.323730	-401.534180	368.373566	878.963013	-349.107697	-162.989365	889.733154	-415.061432	95.603462	1056.901367	530.346313	-0.625213	899.577881	522.656372	196.579117
-438.258331	226.652618	958.882813	-437.561279	-35.691208	960.203979	-520.668030	240.204895	574.269043	-477.089111	-87.709106	580.691589	-525.437439	272.840546	87.984062	-558.093750	-126.477654	107.181824	-469.134216	322.892792	1449.210449	-413.364838	-97.396095	1449.935059	-383.119202	111.306366	1462.427979	-372.225922	101.994987	1750.834229	-507.266235	422.151917	1177.552612	-465.081879	-217.008743	1193.388306	-401.582947	368.363739	878.955261	-349.304199	-162.839554	889.721741	-415.175934	96.031532	1056.923462	530.332458	-0.638159	899.600281	522.564270	196.546432
-438.391205	227.086624	958.896790	-437.801270	-35.240379	960.213989	-520.937561	240.568695	574.330322	-477.426849	-87.431229	580.700500	-525.535461	272.902252	87.981400	-558.089966	-126.404076	107.172531	-469.025269	323.326447	1449.217163	-413.439362	-96.962738	1449.972290	-383.096893	111.681396	1462.416992	-372.118652	102.408768	1750.846680	-507.208038	422.478912	1177.518555	-465.236053	-216.583176	1193.435913	-401.617981	368.413635	878.920105	-349.522522	-162.702438	889.709778	-415.314850	96.463280	1056.924316	530.256226	-0.601085	899.613098	522.418945	196.514709
-438.569580	227.507675	958.855347	-438.064423	-34.824280	960.219116	-521.069763	240.756989	574.335938	-477.815826	-87.250519	580.766113	-525.519714	272.917480	87.943794	-558.214539	-126.386696	107.163719	-468.884399	323.769745	1449.198975	-413.748810	-96.442009	1449.989258	-383.046387	112.113045	1462.395752	-371.987885	102.832321	1750.859985	-507.139862	422.802734	1177.497681	-465.441528	-216.212128	1193.427734	-401.680115	368.517426	878.877197	-349.745331	-162.538528	889.690308	-415.482147	96.891792	1056.893555	530.111328	-0.580124	899.643677	522.187866	196.512558
-438.658600	227.936600	958.870117	-438.254730	-34.470589	960.243042	-521.289185	241.028320	574.384827	-477.993317	-86.814781	580.751465	-525.520752	272.977142	87.959808	-558.123718	-126.283798	107.104416	-468.770050	324.232849	1449.202026	-413.842224	-95.955940	1449.986816	-382.976013	112.542236	1462.366455	-371.873718	103.284767	1750.856934	-507.090027	423.134369	1177.453735	-465.639099	-215.792740	1193.478760	-401.725494	368.655792	878.855469	-349.962830	-162.332550	889.671265	-415.586517	97.277534	1056.904785	529.967651	-0.515732	899.671997	521.970886	196.502243
-438.746857	228.434540	958.858826	-438.512878	-33.963638	960.216125	-521.542725	241.444946	574.465942	-478.399170	-86.527702	580.839722	-525.590515	273.032501	87.951057	-558.198608	-126.255669	107.060394	-468.790375	324.595337	1449.033447	-413.886871	-95.504280	1449.981812	-382.925201	112.986282	1462.336792	-371.755798	103.730400	1750.853394	-507.067108	423.553528	1177.401245	-465.822662	-215.326843	1193.472778	-401.803253	368.794098	878.820801	-350.258118	-162.136276	889.645508	-415.706177	97.759384	1056.873169	529.767395	-0.470363	899.713257	521.707336	196.507782
-438.901093	228.925598	958.849792	-438.827087	-33.434521	960.173218	-521.799438	241.856705	574.514893	-478.601410	-86.018150	580.822083	-525.622314	273.094269	87.968300	-558.129456	-126.174896	107.003693	-468.532928	325.226074	1449.145508	-413.963867	-95.028580	1449.943604	-382.869080	113.403191	1462.308472	-371.645569	104.195320	1750.854248	-507.014160	423.974030	1177.371948	-466.040466	-214.868835	1193.490112	-401.862061	368.978699	878.791809	-350.607452	-161.859116	889.578125	-415.875580	98.242920	1056.832031	529.515808	-0.443517	899.724854	521.464844	196.476730
-439.053345	229.363388	958.825500	-439.100037	-32.980877	960.171082	-521.868469	241.954391	574.476135	-479.034576	-85.810036	580.825134	-525.548340	273.147552	87.961235	-558.218384	-126.163956	106.959503	-468.502258	325.627136	1448.990601	-413.758698	-94.684448	1449.929565	-382.824829	113.876961	1462.260864	-371.548950	104.713699	1750.884521	-506.999603	424.452393	1177.339478	-466.308685	-214.422119	1193.512329	-401.961792	369.259216	878.763062	-351.005249	-161.559525	889.511230	-416.046783	98.686264	1056.808960	529.358215	-0.531534	899.755859	521.403259	195.728119
-439.128357	229.826202	958.833740	-439.283936	-32.576286	960.186218	-521.962158	242.161163	574.489380	-479.260040	-85.455063	580.833618	-525.496460	273.163483	87.948456	-558.184814	-126.092979	106.922455	-468.215302	326.260101	1449.126099	-413.800659	-94.213425	1449.928223	-382.816895	114.365921	1462.196777	-371.494507	105.199883	1750.901611	-506.946228	424.869049	1177.340332	-466.582733	-213.927750	1193.543945	-402.062744	369.568298	878.722168	-351.362274	-161.199341	889.466553	-416.153015	99.112823	1056.815186	529.049438	-0.541556	899.770752	521.141663	195.620392
-439.179474	230.396790	958.853088	-439.543701	-32.043869	960.182800	-522.186584	242.451859	574.498047	-479.501831	-85.121521	580.826599	-525.518066	273.224274	87.932945	-558.187317	-126.033730	106.911568	-468.209290	326.637329	1448.952393	-413.886475	-93.724937	1449.890259	-382.790039	114.849678	1462.156616	-371.478363	105.700989	1750.913940	-506.925323	425.348175	1177.279175	-466.847656	-213.380051	1193.565063	-402.179993	369.953766	878.650696	-351.756836	-160.883423	889.389038	-416.281128	99.637390	1056.816895	528.644714	-0.569481	899.762939	520.749329	195.605209
-439.299133	230.948807	958.839111	-439.868469	-31.479176	960.113098	-522.420959	242.802994	574.550171	-479.504181	-84.542099	580.652161	-525.585693	273.256622	87.909019	-558.013489	-125.905495	106.810272	-467.893188	327.268768	1449.054321	-413.956024	-93.251038	1449.841431	-382.755737	115.336388	1462.072754	-371.477783	106.233978	1750.923828	-506.878937	425.820343	1177.287598	-467.161682	-212.907639	1193.541382	-402.290100	370.348114	878.590881	-352.134583	-160.506729	889.334839	-416.447632	100.156906	1056.761963	528.213074	-0.568833	899.773315	520.352356	195.584793
-439.376312	231.418762	958.841003	-440.109589	-30.984882	960.085754	-522.630737	243.153748	574.596191	-480.020721	-84.393997	580.783203	-525.660522	273.299194	87.915115	-558.176941	-125.914589	106.848358	-467.758820	327.793427	1449.007813	-414.297363	-92.565056	1449.732666	-382.737946	115.821999	1462.022949	-371.499542	106.773949	1750.944824	-506.878906	426.344879	1177.240234	-467.517334	-212.473190	1193.510620	-402.393616	370.726746	878.517944	-352.588226	-160.071777	889.284912	-416.577209	100.613647	1056.742310	527.775330	-0.539645	899.738098	519.931396	195.635651
-439.487183	231.921906	958.803711	-440.376129	-30.525213	960.062073	-522.784180	243.332809	574.601135	-480.309998	-84.054672	580.806580	-525.620972	273.354218	87.887428	-558.161194	-125.852829	106.816673	-467.612518	328.343109	1448.942383	-414.362701	-92.117058	1449.669312	-382.687653	116.299873	1461.958008	-371.532104	107.334541	1750.981567	-506.846680	426.871033	1177.200073	-467.821686	-211.918472	1193.500122	-402.536804	371.165680	878.431335	-353.093597	-159.630737	889.169495	-416.729736	101.086151	1056.703247	527.209106	-0.407966	899.703979	519.275024	196.404205
-439.557831	232.497406	958.797791	-440.684814	-29.957567	960.005554	-522.941528	243.497147	574.623535	-480.454315	-83.597466	580.736206	-525.577820	273.394867	87.861023	-558.100952	-125.749565	106.772964	-467.476868	328.858063	1448.906006	-414.163483	-91.760597	1449.662231	-382.664246	116.763283	1461.891479	-371.586853	107.899483	1751.029907	-506.806824	427.483734	1177.229126	-468.120331	-211.325272	1193.475342	-402.674774	371.651489	878.371704	-353.586395	-159.211945	889.059326	-416.875275	101.617676	1056.661621	526.847961	-0.553439	899.659302	519.156372	195.662552
-439.677460	233.041809	958.793396	-441.007843	-29.362667	959.933594	-523.159729	243.803329	574.640625	-480.659393	-83.190895	580.688477	-525.598022	273.446808	87.862740	-557.996033	-125.656334	106.744072	-467.324524	329.383209	1448.856445	-414.525635	-91.121086	1449.539429	-382.648285	117.229736	1461.845703	-371.653473	108.485252	1751.073608	-506.779205	428.019135	1177.195557	-468.512756	-210.831116	1193.368652	-402.804688	372.174957	878.295166	-354.059784	-158.679626	888.942871	-417.044434	102.144012	1056.611084	526.285645	-0.429775	899.599548	518.510254	196.429428
-439.728424	233.575684	958.811646	-441.253204	-28.931725	959.947144	-523.392334	244.214401	574.672546	-480.838928	-82.735786	580.627686	-525.575684	273.484802	87.833900	-557.934448	-125.545647	106.698540	-467.231812	329.960602	1448.829468	-414.693756	-90.597328	1449.493164	-382.624451	117.762741	1461.812988	-371.729523	109.061905	1751.125610	-506.715118	428.583649	1177.138672	-468.855988	-210.251740	1193.334961	-402.957611	372.759094	878.229370	-354.695709	-158.197021	888.762756	-417.171265	102.607155	1056.621948	525.877930	-0.558061	899.528137	518.319336	195.786819
-439.835907	234.099121	958.806274	-441.549744	-28.435633	959.905396	-523.617737	244.615662	574.723145	-481.392365	-82.522209	580.780762	-525.616882	273.531403	87.827667	-558.136902	-125.571259	106.690216	-467.071014	330.486877	1448.836792	-414.805878	-90.130508	1449.436279	-382.633453	118.232346	1461.794067	-371.737732	109.715424	1751.215576	-506.675842	429.172302	1177.140869	-469.220947	-209.678574	1193.310059	-403.096161	373.316650	878.157410	-355.242065	-157.664520	888.647705	-417.330139	103.086296	1056.588135	525.260681	-0.482240	899.453674	517.717834	196.475784
-439.910126	234.679550	958.797607	-441.867554	-27.805464	959.829224	-523.868958	245.041168	574.768982	-481.750793	-82.183380	580.767578	-525.686890	273.574280	87.838264	-558.143921	-125.506104	106.687531	-466.936981	330.993439	1448.811035	-414.929901	-89.651253	1449.391479	-382.656158	118.754448	1461.761475	-371.808960	110.330360	1751.251099	-506.581390	429.790039	1177.146362	-469.618317	-209.052399	1193.232544	-403.202637	373.987518	878.123535	-355.782623	-156.998886	888.572449	-417.478333	103.644569	1056.534302	524.733826	-0.491222	899.356628	517.298584	196.551392
-439.991150	235.142899	958.779907	-442.155365	-27.251610	959.771484	-524.044189	245.410965	574.801880	-481.896179	-81.659470	580.735352	-525.702026	273.639740	87.827049	-558.034180	-125.380890	106.578278	-466.959564	331.424683	1448.647583	-415.080780	-89.173607	1449.371582	-382.689789	119.261536	1461.743408	-371.928711	110.900879	1751.227783	-506.533905	430.379913	1177.156494	-469.995697	-208.372986	1193.219360	-403.394348	374.789673	878.071960	-356.365173	-156.383499	888.453552	-417.608917	104.119453	1056.483765	524.236389	-0.673863	899.289368	517.069214	195.928131
-440.037628	235.681824	958.778137	-442.405396	-26.749287	959.733215	-524.200500	245.701080	574.859924	-481.729553	-80.929245	580.502380	-525.722778	273.654724	87.829330	-557.753479	-125.207130	106.477409	-466.841431	331.984314	1448.668091	-414.897644	-88.784775	1449.411987	-382.723145	119.726883	1461.718262	-371.929413	111.569740	1751.302734	-506.469818	431.023834	1177.221191	-470.372833	-207.715897	1193.238403	-403.544983	375.498810	878.029053	-357.055878	-155.826263	888.293457	-417.718079	104.607925	1056.454224	523.689331	-0.696383	899.227905	516.665039	195.931137
-440.066010	236.233093	958.766724	-442.639099	-26.253414	959.713318	-524.309692	245.967850	574.918823	-482.422668	-80.867760	580.707092	-525.683411	273.673431	87.813919	-557.975769	-125.234779	106.513847	-466.615387	332.647736	1448.858643	-415.428162	-88.173294	1449.325806	-382.763336	120.198616	1461.696289	-371.948151	112.178078	1751.332642	-506.414948	431.633514	1177.305298	-470.804474	-207.083359	1193.172974	-403.713104	376.196259	877.989746	-357.615509	-155.148315	888.197327	-417.813965	105.109573	1056.430176	523.158264	-0.744490	899.189697	516.277588	195.899933
-440.141235	236.768585	958.770508	-442.922180	-25.654512	959.671326	-524.469482	246.271576	574.934753	-482.349335	-80.209549	580.484558	-525.666626	273.704926	87.790901	-557.707642	-125.061806	106.410675	-466.521484	333.178436	1448.871216	-415.639130	-87.710503	1449.308716	-382.826813	120.670990	1461.692871	-372.041199	112.734467	1751.309326	-506.336548	432.217133	1177.331543	-471.208191	-206.426498	1193.153564	-403.901306	377.028229	877.925842	-358.298920	-154.491699	888.089355	-417.950073	105.640709	1056.400635	522.476440	-0.500712	899.132874	515.338196	196.589783
-440.247803	237.221161	958.771484	-443.174988	-25.118059	959.659851	-524.607117	246.598373	574.995544	-482.604462	-79.841797	580.438477	-525.633362	273.732880	87.800240	-557.659607	-125.023712	106.418388	-466.446838	333.718689	1448.862305	-415.836182	-87.169716	1449.289307	-382.902985	121.171219	1461.676880	-372.043671	113.409470	1751.316895	-506.271484	432.815125	1177.388794	-471.663177	-205.788437	1193.126343	-404.059265	377.890381	877.870361	-358.936066	-153.836014	887.994873	-418.095337	106.117088	1056.387085	521.888733	-0.457093	899.122314	514.837341	197.098801
-440.253815	237.765915	958.816895	-443.406342	-24.640726	959.656372	-524.800659	247.012985	575.040100	-482.890991	-79.547729	580.453003	-525.660767	273.764343	87.800606	-557.653687	-124.946709	106.366516	-466.415894	334.264221	1448.855957	-416.058563	-86.684235	1449.287476	-382.986237	121.680962	1461.665649	-372.097717	113.962379	1751.272705	-506.208313	433.474304	1177.440186	-472.085968	-205.029800	1193.093262	-404.143707	378.706268	877.799927	-359.497589	-153.084641	887.923035	-418.205444	106.589622	1056.405884	521.337280	-0.528275	899.096008	514.485840	197.069031
-440.191223	238.400162	958.845032	-443.642853	-24.034399	959.608459	-524.990112	247.411697	575.118286	-483.166046	-79.236862	580.395325	-525.726501	273.842590	87.798737	-557.665894	-124.905594	106.350708	-466.388000	334.824677	1448.841309	-416.331482	-86.175804	1449.280396	-383.080811	122.190605	1461.636475	-372.095978	114.570618	1751.299316	-506.149628	434.103394	1177.460449	-472.583221	-204.381165	1193.060791	-404.316376	379.667511	877.677734	-360.160522	-152.413025	887.808472	-418.282349	107.154701	1056.393555	520.528381	-0.877142	899.032532	514.096619	196.828796
-440.223969	238.925095	958.838562	-443.910919	-23.467087	959.546143	-525.116882	247.812759	575.154297	-483.498474	-78.935020	580.394592	-525.753357	273.901764	87.784233	-557.685852	-124.834717	106.314072	-466.361176	335.364288	1448.822754	-416.592621	-85.663811	1449.268188	-383.152771	122.660789	1461.614624	-372.063660	115.252403	1751.331299	-506.116669	434.778748	1177.507813	-473.041779	-203.676987	1193.031982	-404.456055	380.548767	877.551819	-360.697815	-151.616119	887.742920	-418.391418	107.658325	1056.349121	519.376221	-1.303597	899.225342	513.622375	196.419708
-440.210754	239.456039	958.813721	-444.162933	-22.977938	959.532471	-525.296265	248.244019	575.249634	-483.723938	-78.535759	580.373535	-525.820923	273.972870	87.804855	-557.627502	-124.756340	106.297256	-466.302826	335.849945	1448.789429	-416.808014	-85.199257	1449.257568	-383.221832	123.122650	1461.597778	-372.097137	115.867249	1751.317017	-506.044128	435.412292	1177.505005	-473.532623	-202.982483	1192.982178	-404.572998	381.488983	877.393799	-361.305359	-150.888336	887.634644	-418.488403	108.148224	1056.324463	518.950317	-1.316251	899.233337	513.407654	196.273392
-440.211151	240.004440	958.837463	-444.370483	-22.515894	959.508972	-525.365662	248.564209	575.295898	-483.993500	-78.188034	580.403809	-525.804565	274.010590	87.793076	-557.644470	-124.691307	106.271431	-466.271240	336.386322	1448.727539	-417.060638	-84.729042	1449.204590	-383.314026	123.634003	1461.555786	-372.200867	116.444763	1751.253784	-506.007294	436.055298	1177.503418	-474.024048	-202.317078	1192.930054	-404.800507	382.531616	877.152222	-361.822906	-150.022568	887.583801	-418.574188	108.617020	1056.320068	518.546326	-1.371203	899.223755	513.183960	196.146622
-440.231720	240.576035	958.853821	-444.671967	-21.936687	959.453796	-525.506226	248.937744	575.336975	-484.289124	-77.950691	580.394470	-525.855408	274.031006	87.768867	-557.700439	-124.630333	106.241821	-466.209747	336.939545	1448.707642	-416.983429	-84.371437	1449.197021	-383.406738	124.114517	1461.537476	-372.250916	117.058311	1751.249268	-505.983459	436.749329	1177.505615	-474.436554	-201.565414	1192.904663	-404.921173	383.456299	877.095398	-362.374207	-149.280533	887.493896	-418.705933	109.140045	1056.293457	518.299622	-1.456946	899.157593	513.116699	195.489120
-440.231415	241.066406	958.866821	-444.882446	-21.417137	959.412903	-525.570313	249.237381	575.358704	-484.550018	-77.712669	580.419495	-525.876587	274.053131	87.751122	-557.695251	-124.587456	106.253563	-466.175293	337.506012	1448.678711	-417.217865	-83.854568	1449.133667	-383.517792	124.597321	1461.511108	-372.265106	117.702202	1751.314209	-505.951904	437.360840	1177.492065	-474.956665	-200.906097	1192.804565	-404.954407	384.344116	876.983643	-362.922028	-148.425812	887.424805	-418.804413	109.605850	1056.277710	518.289246	-1.241490	899.135437	513.030212	195.400024
-440.280243	241.513275	958.855896	-445.140747	-20.899635	959.371033	-525.604370	249.501587	575.358398	-484.822754	-77.369568	580.386536	-525.859619	274.108887	87.718094	-557.696045	-124.516640	106.231812	-466.117798	338.015503	1448.644165	-417.734161	-83.271446	1449.055908	-383.563629	125.063179	1461.489502	-372.378479	118.248283	1751.338623	-505.907898	437.985718	1177.507202	-475.434479	-200.278641	1192.703125	-405.066223	385.373138	876.896973	-363.406311	-147.583771	887.367310	-418.931793	110.057053	1056.244873	518.024170	-1.256275	899.079041	512.938965	195.240417
-440.193939	242.087097	958.884277	-445.310303	-20.426353	959.362732	-525.673401	249.849533	575.379089	-485.109772	-77.078476	580.373657	-525.880554	274.133423	87.707359	-557.772278	-124.462326	106.225716	-466.066956	338.546814	1448.550903	-417.720154	-82.891014	1448.999146	-383.665100	125.546257	1461.445679	-372.525177	118.904602	1751.282471	-505.869324	438.627533	1177.506470	-475.897980	-199.547363	1192.663818	-405.124603	386.296448	876.800049	-363.921783	-146.730804	887.311340	-418.988129	110.544243	1056.258423	517.567627	-1.475831	898.959839	512.818909	195.101898
-440.187836	242.608032	958.833984	-445.535767	-19.930149	959.310425	-525.733948	250.225952	575.415100	-485.326355	-76.758003	580.396606	-525.909180	274.188965	87.705719	-557.710022	-124.379112	106.209785	-466.181091	338.953552	1448.307983	-418.242584	-82.272705	1448.923096	-383.752502	126.004288	1461.421753	-372.661285	119.510506	1751.291382	-505.843262	439.303162	1177.478882	-476.383118	-198.987183	1192.517822	-405.224854	387.285645	876.685913	-364.441437	-145.937073	887.191956	-419.074280	111.030655	1056.201294	517.339844	-1.371312	898.888550	512.646606	195.748596
-440.216217	243.053619	958.803833	-445.771393	-19.376509	959.248047	-525.819763	250.619034	575.415405	-485.488098	-76.424011	580.382446	-525.931641	274.251648	87.727654	-557.702637	-124.334938	106.152740	-465.949402	339.565399	1448.425659	-418.189178	-81.959877	1448.862671	-383.846252	126.462852	1461.379761	-372.828522	120.128883	1751.297974	-505.829285	439.927124	1177.493286	-476.835114	-198.256516	1192.448486	-405.276306	388.280151	876.643494	-364.886841	-145.125748	887.137085	-419.191528	111.499115	1056.151245	517.188049	-1.417157	898.796631	512.619568	195.696121
-440.566864	244.021225	958.841553	-446.976593	-18.242411	958.418518	-526.103516	251.249298	575.509460	-485.708008	-76.202026	580.173035	-526.125305	274.286285	87.747276	-557.716553	-124.272682	106.135612	-465.915222	340.061798	1448.382324	-418.444519	-81.544731	1448.767822	-383.954376	126.911301	1461.346558	-372.962189	120.787788	1751.368286	-505.768768	440.515747	1177.516846	-477.319489	-197.630188	1192.359375	-405.325104	389.263153	876.543518	-365.358948	-144.269135	887.079895	-419.696960	112.144478	1055.685913	517.141296	-1.599062	898.710083	512.789368	194.927322
-440.528473	244.616943	958.863464	-447.298248	-17.708656	958.282654	-526.181946	251.648743	575.567871	-485.790741	-75.770912	580.100891	-526.150635	274.342499	87.775131	-557.596008	-124.183586	106.109566	-465.864197	340.548889	1448.334961	-418.655914	-81.092270	1448.733643	-384.070923	127.340202	1461.312256	-373.195740	121.323753	1751.348999	-505.722504	441.102997	1177.519165	-477.736542	-196.963989	1192.285645	-405.381073	390.173615	876.488159	-365.758484	-143.482117	886.986694	-419.811951	112.617294	1055.621582	516.985596	-1.514693	898.627686	512.712402	195.555099
-440.424835	245.059525	958.874939	-447.370087	-17.255451	958.291565	-526.199768	251.936447	575.635864	-486.031311	-75.553535	580.129211	-526.151001	274.346008	87.755638	-557.665039	-124.159065	106.085869	-465.985657	340.945038	1448.114502	-419.198212	-80.474487	1448.680908	-384.179565	127.754890	1461.292725	-373.373840	121.959610	1751.412720	-505.686279	441.789581	1177.513550	-478.235138	-196.344299	1192.135620	-405.506775	391.242249	876.405762	-366.135742	-142.636536	886.924988	-419.827606	113.048920	1055.639526	517.020752	-1.542280	898.556580	512.864563	195.486359
-440.368896	245.503128	958.869019	-447.540436	-16.776209	958.262939	-526.241638	252.267471	575.667358	-486.271210	-75.289848	580.107788	-526.162720	274.413666	87.791931	-557.673218	-124.121132	106.081123	-465.836151	341.535706	1448.257202	-419.462524	-80.041664	1448.648071	-384.302094	128.174271	1461.284058	-373.652893	122.495880	1751.403076	-505.594635	442.348236	1177.511108	-478.653351	-195.738297	1192.052124	-405.470947	392.080902	876.357056	-366.473267	-141.835754	886.932129	-419.887390	113.481110	1055.622559	517.018250	-1.620391	898.501831	513.029480	195.467926
-440.360779	245.886032	958.830994	-447.720734	-16.350227	958.226196	-526.233459	252.564163	575.681763	-486.402832	-74.947540	580.132690	-526.167908	274.463898	87.773811	-557.683228	-124.052750	106.075867	-465.912476	341.843170	1448.047485	-419.463654	-79.727730	1448.630249	-384.388824	128.606888	1461.257690	-373.889557	123.073059	1751.450928	-505.540802	443.034912	1177.523682	-479.040253	-195.012680	1192.006226	-405.511963	393.020020	876.294556	-366.874847	-141.098465	886.886047	-419.974365	113.868614	1055.585327	517.158142	-1.651950	898.438416	513.218628	195.520874
-440.288361	246.360077	958.839600	-447.854095	-15.956841	958.225098	-526.298340	252.893005	575.717529	-486.587952	-74.699135	580.137817	-526.154968	274.478882	87.735817	-557.752930	-124.011345	106.045006	-465.904541	342.277283	1447.993896	-419.960571	-79.201859	1448.618408	-384.517365	129.010071	1461.246094	-374.086487	123.582474	1751.541992	-505.455780	443.637329	1177.531494	-479.458191	-194.438705	1191.932617	-405.565582	393.984528	876.226868	-367.211884	-140.290802	886.896057	-420.018341	114.280502	1055.592163	517.325684	-1.660761	898.400452	513.454468	195.577850
-440.229706	246.850983	958.855042	-448.035614	-15.506193	958.183655	-526.313965	253.232285	575.752380	-486.682159	-74.366043	580.144592	-526.157349	274.544983	87.753136	-557.714233	-123.960655	106.048920	-465.727325	342.860565	1448.128784	-420.227112	-78.800629	1448.579346	-384.655060	129.418686	1461.226685	-374.356964	124.166046	1751.522583	-505.349274	444.138000	1177.527710	-479.849609	-193.859909	1191.863770	-405.585205	394.838165	876.164307	-367.517120	-139.585358	886.873779	-420.092072	114.708725	1055.581787	517.667358	-1.826144	898.360352	513.951538	194.854294
-440.186005	247.310318	958.875244	-448.226898	-15.045446	958.127380	-526.606201	253.840469	575.870911	-486.800751	-74.129517	580.102417	-526.377686	274.589325	87.802910	-557.655151	-123.888626	106.042656	-465.709747	343.256958	1448.110962	-420.527649	-78.389114	1448.547607	-384.784607	129.795715	1461.215820	-374.567535	124.774712	1751.592041	-505.246368	444.707947	1177.545288	-480.215485	-193.202515	1191.774414	-405.511993	395.686401	876.105591	-367.837555	-138.853333	886.809204	-420.165833	115.118935	1055.563232	517.934692	-1.910748	898.315002	514.277893	194.811707
-440.140320	247.699951	958.850586	-448.414429	-14.598224	958.061584	-526.593567	254.085556	575.892151	-486.832184	-73.762344	580.048157	-526.362122	274.625153	87.804710	-557.609924	-123.805252	106.020638	-465.667053	343.733978	1448.088501	-420.539825	-78.139824	1448.538330	-384.904755	130.145309	1461.222290	-374.824280	125.284546	1751.630127	-505.144257	445.290497	1177.581055	-480.545074	-192.606995	1191.740723	-405.523651	396.535522	876.119751	-368.059235	-138.135086	886.819885	-420.223541	115.500145	1055.514404	518.249451	-1.979357	898.304626	514.588684	194.845886
-440.081085	248.033325	958.837402	-448.541748	-14.210485	958.042419	-526.703247	254.517990	575.965271	-486.960327	-73.526779	580.075500	-526.440796	274.650391	87.821747	-557.596863	-123.759430	106.031593	-465.650208	344.119812	1448.059082	-420.766449	-77.757347	1448.519287	-385.029724	130.488205	1461.217773	-375.127106	125.747993	1751.613159	-505.054199	445.836121	1177.621826	-480.901825	-192.035263	1191.705444	-405.505371	397.389740	876.059326	-368.240112	-137.438309	886.816833	-420.266327	115.841438	1055.500122	518.585205	-1.999578	898.285339	514.914124	194.898270
-440.003418	248.433212	958.835571	-448.657593	-13.879072	958.026123	-526.755127	254.836060	575.989502	-487.040314	-73.245270	580.031311	-526.469666	274.705139	87.861763	-557.555725	-123.717461	105.993515	-465.607117	344.498718	1448.006226	-421.270264	-77.259552	1448.532593	-385.142822	130.800293	1461.223145	-375.330750	126.279663	1751.712524	-504.974396	446.418457	1177.666992	-481.256104	-191.493225	1191.603027	-405.532532	398.216522	875.960266	-368.473633	-136.859711	886.796082	-420.292358	116.184494	1055.492554	518.818359	-1.980408	898.309937	515.147583	195.599518
-439.897003	248.816406	958.846375	-448.737762	-13.499541	958.006104	-526.736023	255.106461	576.032227	-487.166962	-73.032585	580.059753	-526.460388	274.726898	87.841545	-557.571045	-123.639587	105.994118	-465.575806	344.885162	1447.987549	-421.529266	-76.906235	1448.514526	-385.286713	131.172989	1461.210571	-375.661102	126.742683	1751.710083	-504.847412	446.947845	1177.694702	-481.563843	-190.941574	1191.538574	-405.494751	398.985168	875.953857	-368.639648	-136.235748	886.808411	-420.302246	116.538116	1055.493286	519.171204	-2.039514	898.376465	515.505798	195.610123
-439.814606	249.219803	958.832947	-448.852509	-13.116106	958.008667	-526.804993	255.402344	576.092651	-487.298859	-72.760262	580.077087	-526.480774	274.778320	87.833946	-557.614746	-123.608528	106.015862	-465.541107	345.226471	1447.945435	-421.772827	-76.598030	1448.514404	-385.442108	131.522537	1461.177002	-375.907166	127.279549	1751.812866	-504.747070	447.435547	1177.710571	-481.853455	-190.469437	1191.475952	-405.501312	399.809723	875.931030	-368.808228	-135.629471	886.805481	-420.330505	116.919907	1055.490723	519.537842	-2.140587	898.473389	515.861816	195.556808
-439.781158	249.561188	958.807495	-449.012909	-12.727537	957.963684	-526.861450	255.643921	576.115662	-487.422638	-72.462166	580.061707	-526.469421	274.803925	87.838196	-557.547302	-123.534103	105.982216	-465.519379	345.614868	1447.919067	-421.805603	-76.367790	1448.477661	-385.546539	131.837860	1461.166992	-376.198212	127.738167	1751.876221	-504.649292	447.911163	1177.726074	-482.112244	-189.875687	1191.431152	-405.439148	400.546631	875.864929	-368.905029	-135.054306	886.810181	-420.391937	117.259651	1055.454712	519.883606	-2.276190	898.564270	516.171509	195.582687
-439.770081	249.875885	958.806946	-449.157593	-12.337513	957.951111	-526.927795	255.883667	576.166443	-487.560974	-72.249252	580.057007	-526.468262	274.827484	87.842896	-557.567932	-123.475174	105.990402	-465.499237	345.954346	1447.916748	-422.048492	-76.064507	1448.440430	-385.685822	132.115265	1461.168213	-376.483673	128.133743	1752.002075	-504.562866	448.348816	1177.753174	-482.391571	-189.422012	1191.359863	-405.364624	401.192108	875.837769	-368.985962	-134.506439	886.821289	-420.463501	117.593132	1055.449097	520.315857	-2.493843	898.628967	516.568481	195.035721
-439.691711	250.254822	958.803406	-449.226959	-12.056492	957.926819	-527.005066	256.109344	576.213928	-487.653229	-71.996399	580.010071	-526.483032	274.824982	87.877937	-557.520813	-123.421623	105.957741	-465.489746	346.273499	1447.892456	-422.531403	-75.636162	1448.459229	-385.787933	132.343338	1461.163818	-376.826355	128.589035	1752.023804	-504.480133	448.790222	1177.750977	-482.657104	-189.081955	1191.256592	-405.339844	401.834625	875.846375	-369.038635	-133.993134	886.845093	-420.465240	117.902588	1055.436523	520.653259	-2.496916	898.686584	516.843567	195.640961
-439.618317	250.585388	958.802795	-449.276215	-11.761806	957.926941	-527.068359	256.312286	576.289490	-487.761169	-71.758530	580.002136	-526.438599	274.861328	87.845703	-557.522888	-123.371422	105.920631	-465.439545	346.561523	1447.876953	-422.811035	-75.334564	1448.404419	-385.897644	132.601410	1461.156494	-377.173920	129.009842	1752.090332	-504.410889	449.197144	1177.770996	-482.913544	-188.723602	1191.170166	-405.318207	402.502197	875.811157	-369.090393	-133.501022	886.867310	-420.469971	118.205017	1055.440308	521.323669	-2.545231	898.653625	517.317505	195.281082
-439.574249	250.964600	958.810181	-449.395538	-11.428296	957.881226	-527.161499	256.562653	576.298035	-487.837524	-71.510475	579.991943	-526.419250	274.858093	87.840897	-557.854980	-123.538010	106.055061	-465.413300	346.888184	1447.860840	-423.065674	-75.027588	1448.363281	-386.011810	132.848587	1461.143433	-377.529114	129.399292	1752.110596	-504.311737	449.575836	1177.789673	-483.157074	-188.312912	1191.088745	-405.223877	403.147491	875.793396	-369.117767	-133.084915	886.883728	-420.500214	118.526733	1055.418823	522.238770	-2.465759	898.652771	518.100891	195.895065
-439.546570	251.345108	958.826965	-449.551605	-11.039133	957.807373	-527.315552	256.818634	576.351440	-487.432770	-70.619751	579.793640	-526.463806	274.910858	87.835968	-557.124573	-123.175476	105.759758	-465.373230	347.209320	1447.850830	-423.288116	-74.763863	1448.328247	-386.123657	133.133163	1461.118652	-377.832855	129.766510	1752.238892	-504.233185	449.994019	1177.826050	-483.386963	-187.963104	1191.004150	-405.126312	403.630249	875.781311	-369.118500	-132.679001	886.887451	-420.557343	118.860939	1055.387939	522.557495	-2.334293	898.737244	518.187683	196.086945
-439.491547	251.621048	958.803955	-449.579865	-10.728084	957.806824	-527.409302	257.038116	576.338745	-487.804352	-70.739502	579.846252	-526.476013	274.946075	87.826088	-557.618225	-123.364738	105.936302	-465.350037	347.516418	1447.823608	-423.262543	-74.598564	1448.278076	-386.240540	133.387375	1461.109009	-378.241577	130.084198	1752.251465	-504.146301	450.377258	1177.817749	-483.542847	-187.544327	1190.979004	-405.033386	404.093994	875.772278	-369.087219	-132.288269	886.930176	-420.565460	119.155792	1055.381470	523.193787	-2.612618	898.807800	519.153381	195.856277
-439.486847	251.920944	958.816833	-449.697662	-10.402582	957.753235	-527.527100	257.251404	576.355225	-488.142395	-70.824188	579.944458	-526.495117	274.965851	87.828461	-557.799377	-123.381798	105.974022	-465.312500	347.740601	1447.802490	-423.683411	-74.284447	1448.281372	-386.347473	133.600464	1461.099731	-378.526123	130.467102	1752.392578	-504.066071	450.707336	1177.815186	-483.746674	-187.335388	1190.922729	-404.953400	404.539673	875.757813	-369.053955	-131.913605	886.962891	-420.608368	119.432037	1055.357300	523.710815	-2.524086	898.903442	519.432617	195.636566
-439.420319	252.246536	958.835022	-449.813507	-10.101329	957.708313	-527.651917	257.455475	576.423645	-488.253113	-70.562759	579.875061	-526.521179	274.993286	87.820259	-557.758728	-123.330025	105.923599	-465.289215	347.968262	1447.793457	-423.917053	-74.029449	1448.271729	-386.445465	133.809906	1461.107056	-378.869507	130.786606	1752.416748	-503.960358	451.012970	1177.815186	-483.913422	-187.061142	1190.851318	-404.847198	405.025146	875.757813	-369.005707	-131.570313	886.992859	-420.626434	119.705292	1055.341675	524.196350	-2.588271	899.023499	520.092896	195.873825
-439.326233	252.537476	958.853088	-449.812225	-9.859085	957.700867	-527.762329	257.657410	576.460266	-488.293030	-70.261581	579.840759	-526.503479	274.976868	87.785210	-557.400574	-123.114159	105.730530	-465.272278	348.218292	1447.799072	-424.154358	-73.791756	1448.229248	-386.536407	133.977127	1461.106323	-379.168915	131.090408	1752.546875	-503.847321	451.289459	1177.821167	-484.064178	-186.764114	1190.777344	-404.753876	405.441681	875.755554	-368.944061	-131.282806	887.004272	-420.604858	119.955261	1055.353149	524.838013	-2.699638	899.067749	520.929382	195.651794
-439.262268	252.849472	958.854187	-449.896881	-9.576694	957.652771	-527.967651	257.946014	576.511475	-488.381195	-70.066719	579.797180	-526.607666	275.033173	87.829697	-557.451843	-123.109360	105.712646	-465.253143	348.446472	1447.810791	-424.357269	-73.611534	1448.188965	-386.644897	134.155273	1461.107300	-379.463745	131.371872	1752.619263	-503.753448	451.583710	1177.842163	-484.208649	-186.541641	1190.722290	-404.647583	405.778564	875.761169	-368.925140	-131.024750	887.008850	-420.622559	120.221107	1055.331055	525.346069	-2.782818	899.070251	521.615112	195.629944
-439.246857	253.154495	958.861633	-450.025269	-9.308145	957.600281	-528.099121	258.178040	576.554443	-488.438507	-69.902420	579.744446	-526.636719	275.031097	87.793037	-557.388000	-123.099319	105.684441	-465.241180	348.652649	1447.802002	-424.547150	-73.436134	1448.154419	-386.738251	134.329361	1461.104736	-379.751617	131.652222	1752.672852	-503.630585	451.884033	1177.845459	-484.324829	-186.253372	1190.648193	-404.489868	406.069885	875.775085	-368.877319	-130.818390	886.976868	-420.673584	120.472580	1055.306641	525.866272	-2.838924	899.100342	522.269531	195.583588
-439.220184	253.407043	958.841858	-450.119965	-9.009070	957.553772	-528.154480	258.274017	576.565125	-488.449432	-69.717697	579.698120	-526.591309	275.061615	87.792442	-557.386292	-123.048958	105.656845	-465.218872	348.823853	1447.789429	-424.719574	-73.258575	1448.111816	-386.850494	134.471756	1461.074219	-380.010498	131.911636	1752.718018	-503.518341	452.096619	1177.845703	-484.419708	-186.063370	1190.616699	-404.353058	406.349060	875.806641	-368.804871	-130.587723	886.983521	-420.700867	120.726906	1055.271606	526.390991	-2.954263	899.093689	522.968567	195.512756
-439.204498	253.600052	958.809082	-450.185028	-8.786244	957.528748	-528.368530	258.578827	576.608826	-488.474915	-69.601547	579.657471	-526.658997	275.104095	87.810135	-557.373352	-123.039345	105.648476	-465.214020	348.992523	1447.787842	-424.880524	-73.093575	1448.110229	-386.935913	134.624298	1461.058350	-380.212036	132.131195	1752.744629	-503.393829	452.287292	1177.847656	-484.500397	-185.857590	1190.551147	-404.192780	406.569336	875.825806	-368.725281	-130.424332	886.996765	-420.723663	120.930077	1055.242065	527.099792	-3.072545	899.116333	523.873291	194.837784
-439.150574	253.751877	958.783569	-450.180267	-8.596432	957.517517	-528.365417	258.586823	576.594910	-488.477814	-69.435455	579.648682	-526.590759	275.105103	87.763664	-557.336548	-123.014702	105.640877	-465.223328	349.178070	1447.788940	-425.055206	-72.911873	1448.071777	-387.023163	134.725067	1461.054688	-380.405212	132.353729	1752.778564	-503.268707	452.462708	1177.842285	-484.579102	-185.700241	1190.478271	-404.010590	406.770050	875.829712	-368.651001	-130.246780	886.982178	-420.704193	121.101875	1055.226196	527.695068	-3.037217	899.170959	524.503601	194.858261
-439.154144	253.976379	958.798401	-450.265015	-8.352042	957.447510	-528.531372	258.827057	576.670227	-488.429993	-69.252785	579.618408	-526.625305	275.135132	87.789223	-557.293030	-122.971725	105.615852	-465.221710	349.286346	1447.801514	-425.203125	-72.799873	1448.025513	-387.104736	134.835831	1461.047974	-380.588074	132.571136	1752.797607	-503.144623	452.624786	1177.843628	-484.626404	-185.552216	1190.433838	-403.846466	406.915314	875.860535	-368.594788	-130.141449	886.942688	-420.734985	121.296844	1055.194702	528.132202	-2.969031	899.157104	525.063354	195.543335
-439.093475	254.159836	958.802734	-450.293732	-8.153481	957.430237	-528.548218	258.857300	576.688599	-488.450562	-69.160652	579.555054	-526.560303	275.129181	87.768044	-557.308655	-122.930786	105.603058	-465.245300	349.397949	1447.801392	-425.381195	-72.681694	1447.993286	-387.210724	134.928818	1461.029907	-380.734924	132.760117	1752.813477	-503.030762	452.761810	1177.837280	-484.664703	-185.410736	1190.350098	-403.638062	407.029205	875.896484	-368.492401	-130.040222	886.941284	-420.723480	121.471786	1055.189087	528.790161	-2.905021	899.159180	525.713623	195.572891
-439.046295	254.370392	958.835266	-450.320068	-8.000652	957.399475	-528.612000	258.996948	576.755920	-488.431244	-69.009972	579.556824	-526.559326	275.141846	87.770966	-557.314148	-122.934181	105.586113	-465.273438	349.507874	1447.800659	-425.517792	-72.574928	1447.953979	-387.304504	135.009064	1461.027100	-380.860291	132.940399	1752.810669	-502.928467	452.863647	1177.827271	-484.694427	-185.287689	1190.264893	-403.434326	407.051941	875.925903	-368.389343	-129.965820	886.930359	-420.725220	121.624191	1055.192505	529.362488	-3.000312	899.182495	526.406128	195.491867
-439.000488	254.536682	958.832520	-450.286194	-7.882419	957.367737	-528.674805	259.113983	576.781372	-488.384979	-68.917015	579.527405	-526.550110	275.159119	87.761940	-557.322937	-122.907356	105.554832	-465.263885	349.600891	1447.822144	-425.638916	-72.505539	1447.911255	-387.378082	135.075333	1461.006104	-381.016144	133.046021	1752.762207	-502.812592	452.979889	1177.833252	-484.714996	-185.182968	1190.200806	-403.212921	407.054993	875.966431	-368.323181	-129.909180	886.874329	-420.697693	121.755424	1055.178101	529.954895	-3.316942	899.179871	527.299316	194.698730
-438.969666	254.718292	958.846375	-450.322357	-7.714609	957.308899	-528.742798	259.229248	576.814392	-488.345917	-68.782074	579.414063	-526.540771	275.190735	87.764236	-557.324707	-122.896721	105.541847	-465.277313	349.657532	1447.826538	-425.740967	-72.450691	1447.879883	-387.446625	135.136688	1460.993774	-381.044708	133.280258	1752.786133	-502.734009	453.028442	1177.810791	-484.741486	-185.118622	1190.093506	-403.004974	407.022919	875.997986	-368.245209	-129.880508	886.835693	-420.702576	121.897324	1055.155640	530.524475	-3.386664	899.132019	527.894653	194.672729
-438.945862	254.846146	958.843811	-450.308807	-7.587886	957.240540	-528.755981	259.342896	576.824768	-488.319092	-68.751884	579.376038	-526.521301	275.195343	87.738007	-557.402771	-122.936569	105.530342	-465.310516	349.711060	1447.823120	-425.836670	-72.396965	1447.832886	-387.509918	135.167587	1460.976929	-381.095642	133.438065	1752.761597	-502.644196	453.098389	1177.802490	-484.758972	-185.066666	1190.040283	-402.804535	406.972321	876.016968	-368.189636	-129.851379	886.775940	-420.700043	122.000008	1055.123779	531.153809	-3.454015	899.136230	528.681335	194.480072
-438.916260	254.907669	958.822388	-450.221954	-7.542984	957.241028	-528.780334	259.411835	576.821228	-488.267120	-68.702179	579.315613	-526.508606	275.213013	87.733757	-557.395630	-122.916023	105.497231	-465.329468	349.739685	1447.813843	-425.926758	-72.373833	1447.772095	-387.577393	135.198425	1460.946533	-381.139008	133.583832	1752.741455	-502.557800	453.115448	1177.789917	-484.770172	-185.016663	1189.977173	-402.595276	406.878143	876.048828	-368.116760	-129.852036	886.741821	-420.659058	122.067383	1055.117676	531.804871	-3.454507	899.133911	529.171448	194.635895
-438.902252	254.982468	958.805786	-450.223480	-7.461690	957.204590	-528.745300	259.447113	576.834167	-488.217621	-68.680183	579.328979	-526.501099	275.216675	87.721382	-557.449951	-122.928383	105.523911	-465.370392	349.747437	1447.808594	-425.989014	-72.369453	1447.717163	-387.635590	135.200012	1460.931641	-381.163330	133.702652	1752.705444	-502.490723	453.103210	1177.753906	-484.780182	-184.996124	1189.906860	-402.384857	406.799683	876.076721	-368.091278	-129.875946	886.681213	-420.655243	122.136749	1055.091675	532.354553	-3.542727	899.132263	529.712097	194.559601
-438.844757	255.084793	958.830383	-450.172119	-7.349428	957.165405	-528.741760	259.548004	576.843018	-488.061249	-68.652603	579.286377	-526.518250	275.228119	87.717278	-557.450562	-122.938599	105.534111	-465.423340	349.761078	1447.823242	-425.811188	-72.469223	1447.621826	-387.711304	135.192093	1460.898682	-381.188263	133.811844	1752.676514	-502.428009	453.091064	1177.743042	-484.752808	-184.934967	1189.871582	-402.170532	406.646973	876.136902	-368.032135	-129.923019	886.633240	-420.624939	122.220818	1055.089966	532.885132	-3.477314	899.114441	530.168335	195.100006
-438.826843	255.158203	958.820801	-450.177673	-7.266341	957.093323	-528.707336	259.602936	576.845947	-487.883759	-68.596252	579.244385	-526.519165	275.265808	87.722298	-557.421204	-122.929741	105.528603	-465.468475	349.723053	1447.787109	-425.839844	-72.497414	1447.556763	-387.751373	135.174866	1460.885498	-381.203400	133.894440	1752.638794	-502.368622	453.028778	1177.679443	-484.759735	-184.917679	1189.813354	-401.905609	406.472931	876.164368	-367.962799	-129.924286	886.610107	-420.624054	122.273972	1055.049927	533.496704	-3.663503	899.056458	530.757813	194.499649
-438.793152	255.199127	958.807373	-450.110992	-7.261367	957.049561	-528.650513	259.672180	576.852966	-487.770935	-68.648308	579.203003	-526.551392	275.275757	87.747276	-557.508789	-122.968658	105.553452	-465.510376	349.701294	1447.753418	-425.881378	-72.513527	1447.494629	-387.782532	135.143158	1460.851196	-381.218994	133.958481	1752.595825	-502.324310	452.944489	1177.630005	-484.773407	-184.954559	1189.737183	-401.644989	406.248230	876.196594	-367.947540	-129.992111	886.537231	-420.587219	122.289497	1055.024536	533.955017	-3.639570	899.017212	531.086487	195.086639
-438.747589	255.230637	958.787537	-450.062225	-7.204556	956.967834	-528.597656	259.679657	576.849121	-487.586365	-68.689766	579.139709	-526.554871	275.291138	87.733330	-557.514832	-122.972229	105.552231	-465.566193	349.667755	1447.721680	-425.869202	-72.557220	1447.430664	-387.819153	135.098862	1460.814819	-381.263885	134.006409	1752.506348	-502.279755	452.865387	1177.570801	-484.762817	-185.001816	1189.658936	-401.403748	405.955597	876.211853	-367.927948	-130.089645	886.469543	-420.550232	122.311310	1054.975830	534.524353	-3.800827	898.998474	531.649109	194.989365
-438.661072	255.260437	958.801270	-449.971680	-7.219491	956.911133	-528.523071	259.687744	576.861084	-487.395294	-68.756432	579.066833	-526.577026	275.287170	87.714096	-557.747742	-123.039589	105.571960	-465.640900	349.631134	1447.675537	-425.865967	-72.565720	1447.346436	-387.825043	135.041214	1460.776245	-381.270447	134.039780	1752.512939	-502.246002	452.740967	1177.510986	-484.758911	-185.068756	1189.571289	-401.168365	405.659363	876.230896	-367.876221	-130.125336	886.403748	-420.479523	122.294067	1054.958374	535.110901	-4.053336	898.946045	532.228699	194.219299
-438.608215	255.224762	958.773682	-449.857941	-7.250338	956.891846	-528.430237	259.670258	576.837585	-487.140869	-68.775757	579.014648	-526.605347	275.281403	87.744652	-557.543152	-122.988838	105.521034	-465.702515	349.579651	1447.652832	-425.845032	-72.630119	1447.280640	-387.847412	134.978790	1460.759766	-381.315491	134.060349	1752.497925	-502.230133	452.607117	1177.421753	-484.760742	-185.094864	1189.468628	-400.944397	405.369141	876.252930	-367.862488	-130.239258	886.319336	-420.413513	122.270103	1054.939331	535.619568	-4.138446	898.934937	532.603210	194.111649
-438.511597	255.215210	958.794434	-449.713470	-7.308707	956.884521	-528.363831	259.657043	576.865906	-486.924561	-68.899986	578.938171	-526.628479	275.302216	87.741425	-557.491089	-123.012833	105.548409	-465.760529	349.461243	1447.607056	-425.794098	-72.730568	1447.201172	-387.849365	134.897324	1460.748657	-381.374847	134.067413	1752.484741	-502.206757	452.456421	1177.352783	-484.736206	-185.194992	1189.403442	-400.782135	405.083008	876.271606	-367.815552	-130.315247	886.255920	-420.325745	122.231728	1054.953979	536.144592	-3.969630	898.906067	532.850769	194.703003
-438.447632	255.137283	958.777283	-449.599823	-7.364707	956.834290	-528.254089	259.598572	576.874817	-486.710999	-69.062904	578.901428	-526.627747	275.290283	87.735107	-557.530518	-123.053780	105.565666	-465.803558	349.347168	1447.585938	-425.716919	-72.858521	1447.150635	-387.857880	134.785858	1460.721313	-381.446045	134.049759	1752.475830	-502.207489	452.280060	1177.274536	-484.705383	-185.257736	1189.349609	-400.558350	404.705200	876.276245	-367.798309	-130.467484	886.190857	-420.247803	122.157333	1054.922729	536.661438	-4.011207	898.894775	533.234253	194.662140
-438.380249	255.005981	958.746216	-449.444855	-7.481207	956.804504	-528.144104	259.560028	576.848511	-486.497131	-69.283424	578.843384	-526.668274	275.296112	87.728943	-557.618835	-123.090179	105.597641	-466.009094	349.089813	1447.361938	-425.659851	-72.992477	1447.078125	-387.850403	134.673294	1460.708008	-381.526184	134.017822	1752.474121	-502.214233	452.117401	1177.177246	-484.678986	-185.393433	1189.284302	-400.354584	404.292389	876.254395	-367.811829	-130.625381	886.106384	-420.151062	122.042336	1054.895996	537.084290	-4.091105	898.852051	533.566101	194.575485
-438.276001	254.976807	958.762024	-449.323914	-7.555577	956.735168	-528.004883	259.495300	576.834656	-486.276855	-69.446190	578.770203	-526.615479	275.284760	87.705421	-557.635315	-123.133453	105.610405	-465.906769	349.052521	1447.479980	-425.592621	-73.163895	1447.000000	-387.832642	134.526245	1460.675415	-381.616730	133.979004	1752.469971	-502.200287	451.823608	1177.109253	-484.633759	-185.486465	1189.224487	-400.172150	403.881592	876.243652	-367.786255	-130.776413	886.030396	-420.054657	121.961540	1054.872803	537.479614	-4.197185	898.827148	533.869202	194.532867
-438.178894	254.847885	958.746765	-449.178009	-7.673967	956.660522	-527.929077	259.464050	576.825562	-485.683624	-69.209732	578.594910	-526.660889	275.308472	87.705704	-557.442200	-123.105919	105.568909	-465.963318	348.899536	1447.433838	-425.518585	-73.332016	1446.932007	-387.826263	134.385391	1460.652466	-381.710876	133.926361	1752.465332	-502.189514	451.535156	1177.022583	-484.571198	-185.638092	1189.145752	-399.987122	403.447571	876.265564	-367.729034	-130.932892	885.981628	-419.943909	121.820671	1054.830078	537.910278	-4.275067	898.812927	534.332886	194.463562
-438.047455	254.749222	958.733765	-448.982483	-7.822396	956.579956	-527.611450	259.154266	576.803833	-485.559296	-69.673042	578.609497	-526.522095	275.261108	87.713020	-557.644043	-123.200279	105.619743	-466.019226	348.713806	1447.381836	-425.417419	-73.494942	1446.860107	-387.809326	134.214722	1460.636475	-381.818390	133.860657	1752.466919	-502.208282	451.260162	1176.946899	-484.486237	-185.809357	1189.078613	-399.918243	403.133453	876.279053	-367.667511	-131.097641	885.906860	-419.795441	121.678871	1054.786621	538.448914	-4.431851	898.807373	534.778625	193.879425
-437.916321	254.601379	958.714539	-448.785065	-7.972375	956.498718	-527.468994	259.075409	576.804077	-485.223053	-69.938293	578.538757	-526.539490	275.242523	87.709518	-557.666992	-123.275925	105.669922	-466.050262	348.505859	1447.347778	-425.330566	-73.667175	1446.820801	-387.804779	134.010223	1460.614502	-381.922791	133.783691	1752.465088	-502.223969	450.973114	1176.881836	-484.409363	-185.995377	1189.029419	-399.770752	402.679535	876.269043	-367.584381	-131.262039	885.857300	-419.648743	121.513695	1054.740479	538.863464	-4.449071	898.773254	534.845276	193.881973
-437.786865	254.385620	958.679810	-448.545319	-8.223228	956.456360	-527.488281	259.178894	576.840271	-484.826904	-70.207245	578.466431	-526.649048	275.277008	87.720024	-557.761536	-123.336632	105.691887	-466.250092	348.143036	1447.130615	-425.230621	-73.916359	1446.791260	-387.800751	133.819611	1460.591675	-382.053131	133.704361	1752.481201	-502.259949	450.701019	1176.776489	-484.296234	-186.203339	1189.000610	-399.538940	402.065338	876.239502	-367.500610	-131.457596	885.787048	-419.491180	121.288826	1054.708618	539.295654	-4.449230	898.753601	535.130005	193.845749
-437.630646	254.150635	958.665344	-448.312195	-8.442528	956.402832	-527.310608	259.027100	576.833984	-484.422211	-70.508713	578.395874	-526.631531	275.252686	87.744476	-557.723145	-123.388947	105.705902	-466.142181	348.034790	1447.263550	-425.110382	-74.148521	1446.754761	-387.806549	133.586029	1460.563232	-382.169952	133.603134	1752.482178	-502.281281	450.357819	1176.750122	-484.183502	-186.458542	1188.946655	-399.443573	401.599670	876.212952	-367.453644	-131.701599	885.693359	-419.317230	121.054855	1054.679565	539.731262	-4.474936	898.789368	535.706482	193.701721
-437.469208	253.881790	958.628479	-448.038300	-8.729332	956.348999	-526.939636	258.607910	576.764526	-484.055908	-70.824043	578.377441	-526.502502	275.227173	87.714821	-557.809143	-123.452682	105.785484	-466.212982	347.759003	1447.215210	-425.008789	-74.419006	1446.735107	-387.797333	133.340378	1460.546631	-382.305023	133.491470	1752.495361	-502.309570	450.002716	1176.655273	-484.062927	-186.691956	1188.902344	-399.439697	401.227264	876.198120	-367.402374	-132.015030	885.606018	-419.118988	120.781746	1054.639038	540.061584	-4.506791	898.824280	535.911377	193.710266
-437.232697	253.595688	958.629578	-447.690674	-9.006987	956.329346	-526.692444	258.422974	576.758911	-483.568451	-71.090012	578.342590	-526.459961	275.193878	87.727173	-557.790283	-123.512810	105.817680	-466.257751	347.391785	1447.146851	-424.886108	-74.729782	1446.710693	-387.810028	133.084183	1460.523315	-382.451202	133.364868	1752.506470	-502.364166	449.633698	1176.539917	-483.911743	-186.989059	1188.883667	-399.369995	400.765656	876.161987	-367.331543	-132.299469	885.529114	-418.866821	120.503624	1054.639526	540.412537	-4.549170	898.855774	536.103760	193.662445
-436.987793	253.310684	958.627625	-447.334778	-9.346162	956.305481	-526.427429	258.198639	576.792358	-483.183655	-71.435463	578.294800	-526.417847	275.173950	87.731201	-557.780212	-123.551201	105.881149	-466.358826	347.132965	1447.097534	-424.789276	-74.981049	1446.677368	-387.793152	132.781769	1460.518677	-382.615662	133.217010	1752.521240	-502.411041	449.237579	1176.451538	-483.740479	-187.264313	1188.845093	-399.309631	400.268188	876.094543	-367.224640	-132.607147	885.457764	-418.612122	120.195473	1054.637817	540.685303	-4.592006	898.878113	536.297363	193.612854
-436.788208	252.957855	958.598999	-447.013214	-9.645066	956.243347	-526.192627	257.926300	576.746277	-482.797302	-71.818260	578.273804	-526.442017	275.148895	87.735962	-557.830444	-123.632072	105.965042	-466.402771	346.768402	1447.029053	-424.664093	-75.337357	1446.643311	-387.780670	132.521744	1460.500000	-382.774200	133.019470	1752.600342	-502.440186	448.850769	1176.350220	-483.537720	-187.593369	1188.798340	-399.207794	399.688660	876.039368	-367.079681	-132.929947	885.408020	-418.381195	119.868881	1054.599487	540.905029	-4.465104	898.889099	536.333374	194.060699
-436.598755	252.575363	958.564575	-446.656250	-9.999721	956.192200	-525.960571	257.720154	576.768250	-482.356598	-72.210831	578.288147	-526.460754	275.112274	87.748138	-557.888977	-123.687691	106.041786	-466.507080	346.447632	1446.961182	-424.584351	-75.638397	1446.575439	-387.762421	132.194550	1460.490845	-382.947937	132.837570	1752.627930	-502.500244	448.372620	1176.234497	-483.340759	-187.975067	1188.743530	-399.114166	399.163788	876.006714	-366.905701	-133.258789	885.371887	-418.147034	119.510345	1054.566406	541.170959	-4.468340	898.896790	536.490845	194.032501
-436.316986	252.175919	958.544861	-446.164124	-10.430077	956.222290	-525.630859	257.473755	576.752136	-481.809021	-72.504868	578.279907	-526.462830	275.069031	87.742943	-557.875061	-123.714371	106.073357	-466.605530	346.070587	1446.860718	-424.466797	-75.962112	1446.571045	-387.724640	131.857681	1460.490356	-383.157715	132.671799	1752.610229	-502.552399	447.933716	1176.119507	-483.121460	-188.326126	1188.699951	-399.083099	398.658295	875.962036	-366.630310	-133.619125	885.373779	-417.827209	119.135269	1054.588501	541.465881	-4.466058	898.896484	536.687988	193.977127
-436.021820	251.795258	958.550720	-445.715790	-10.886760	956.179382	-525.257202	257.112823	576.733948	-481.255310	-72.833687	578.174438	-526.484375	275.038116	87.764015	-558.155029	-123.906616	106.245079	-466.691620	345.676544	1446.756836	-424.346954	-76.359657	1446.546387	-387.685638	131.493820	1460.484619	-383.358032	132.466934	1752.648193	-502.613312	447.467010	1176.001709	-482.926422	-188.694962	1188.650146	-399.053833	398.175781	875.877747	-366.342285	-134.004776	885.321777	-417.513062	118.714706	1054.583740	541.763184	-4.452716	898.963135	536.857971	193.908813
-435.739532	251.441849	958.527344	-445.341858	-11.260143	956.126404	-524.846680	256.759521	576.712524	-480.757568	-73.221313	578.052551	-526.423340	275.018646	87.775780	-558.148010	-123.959709	106.325233	-466.760925	345.274109	1446.661499	-424.199219	-76.751434	1446.557251	-387.646271	131.134171	1460.492676	-383.586731	132.239670	1752.634155	-502.673492	447.007294	1175.874512	-482.716095	-189.060898	1188.614624	-398.980316	397.626831	875.785706	-366.079041	-134.448700	885.297607	-417.212067	118.349548	1054.552124	542.456177	-4.015309	899.040527	537.124756	193.999649
-435.463959	251.029282	958.536133	-444.909363	-11.673263	956.106689	-524.467224	256.514130	576.686401	-480.096710	-73.524879	578.006348	-526.385559	274.993622	87.791061	-557.810608	-123.856339	106.266159	-466.845734	344.863190	1446.590332	-424.038300	-77.124786	1446.548462	-387.615356	130.758301	1460.497070	-383.823822	131.944809	1752.723267	-502.761993	446.458221	1175.744873	-482.506927	-189.507477	1188.573486	-398.919403	397.053864	875.674622	-365.756561	-134.797379	885.284973	-416.908539	117.941795	1054.558838	542.383240	-4.334622	899.037354	537.189087	193.859436
-435.202484	250.459961	958.509399	-444.423706	-12.206567	956.111572	-524.076172	256.183990	576.644104	-479.621460	-74.019455	577.980957	-526.361084	274.947113	87.812042	-557.893005	-123.923592	106.329163	-466.890228	344.421204	1446.523804	-423.880585	-77.559616	1446.549194	-387.588409	130.366974	1460.506348	-384.059814	131.728165	1752.719482	-502.825562	445.894897	1175.614136	-482.277435	-190.001648	1188.540283	-398.877777	396.495697	875.601563	-365.388519	-135.251434	885.323914	-416.588959	117.423607	1054.561401	542.631409	-4.322671	899.034729	537.355042	193.811600
-434.936981	249.949722	958.457703	-443.950806	-12.751909	956.113220	-523.652832	255.940826	576.614685	-479.045807	-74.483040	577.965271	-526.390076	274.915527	87.798691	-557.887939	-123.971046	106.406052	-467.088684	343.861115	1446.292725	-423.739136	-77.991112	1446.532349	-387.540497	129.933411	1460.503540	-384.303101	131.442886	1752.775269	-502.914886	445.402100	1175.479370	-482.040161	-190.446884	1188.515869	-398.846863	395.973694	875.548401	-364.978729	-135.718704	885.352112	-416.265228	116.935570	1054.547852	542.859802	-4.353483	899.038696	537.525879	193.732513
-434.577911	249.514755	958.431641	-443.458099	-13.218806	956.066467	-523.236084	255.690292	576.576660	-478.416412	-74.906654	577.894592	-526.451477	274.920227	87.863869	-557.862549	-124.031601	106.464561	-467.033661	343.496582	1446.341187	-423.585968	-78.439659	1446.533691	-387.498444	129.490051	1460.492432	-384.511597	131.105789	1752.921387	-502.982086	444.773499	1175.395508	-481.778534	-190.909821	1188.516479	-398.797791	395.414795	875.490479	-364.508453	-136.189133	885.428406	-415.884003	116.490387	1054.522217	543.029175	-4.352884	899.063965	537.640503	193.674698
-434.266907	248.982712	958.379211	-442.968292	-13.750441	956.014771	-522.670654	255.206970	576.484924	-477.787842	-75.397194	577.807434	-526.374634	274.852783	87.824020	-557.830017	-124.092262	106.536682	-467.129150	342.997437	1446.260742	-423.407776	-78.937828	1446.546021	-387.463501	129.064499	1460.505981	-384.760803	130.826477	1752.916748	-503.049530	444.171692	1175.259277	-481.479523	-191.439636	1188.499512	-398.750793	394.839050	875.382446	-364.059479	-136.673706	885.488159	-415.527100	115.975906	1054.480835	543.215576	-4.343654	899.043823	537.765686	193.648056
-433.907379	248.436462	958.344177	-442.433044	-14.348590	955.993835	-522.203491	254.842285	576.440674	-477.138702	-75.950363	577.792175	-526.376465	274.834137	87.850861	-558.082397	-124.264778	106.733620	-467.219238	342.465363	1446.169067	-423.239502	-79.420601	1446.565796	-387.415100	128.587418	1460.493164	-385.016785	130.505798	1752.965576	-503.147949	443.604889	1175.142578	-481.148193	-191.985229	1188.523560	-398.692261	394.246155	875.273254	-363.536133	-137.203110	885.593872	-415.143311	115.426628	1054.468262	543.329102	-4.383243	899.037354	537.862671	193.621918
-433.512695	247.863678	958.313416	-441.844055	-14.945512	955.990234	-521.731750	254.498520	576.413025	-476.474487	-76.290123	577.723022	-526.413513	274.828308	87.879158	-558.049316	-124.349335	106.793068	-467.324707	341.927551	1446.059692	-423.072815	-79.947472	1446.594482	-387.366577	128.090607	1460.494141	-385.282043	130.162384	1753.020264	-503.244263	442.955597	1175.021118	-480.786591	-192.490387	1188.522827	-398.668579	393.706024	875.163696	-362.948486	-137.783386	885.652832	-414.725677	114.871185	1054.469116	543.457703	-4.369292	899.021729	537.966003	193.582687
-433.078918	247.318832	958.296509	-441.314087	-15.437222	955.920776	-521.149353	254.102112	576.391235	-475.795258	-76.767715	577.668457	-526.330139	274.746674	87.887970	-557.917847	-124.342697	106.869965	-467.355865	341.356781	1445.974365	-422.877289	-80.452606	1446.608643	-387.314911	127.588120	1460.509277	-385.551117	129.808701	1753.065308	-503.323883	442.325897	1174.904419	-480.419617	-193.123260	1188.529419	-398.688660	393.164337	875.072205	-362.441010	-138.396759	885.682068	-414.309113	114.343422	1054.441162	543.606201	-4.337791	899.015015	538.060730	193.620850
-432.733185	246.704178	958.269104	-440.749146	-16.120283	955.927368	-520.601929	253.714310	576.344971	-475.224335	-77.358177	577.663208	-526.322388	274.680603	87.914948	-557.802429	-124.359169	106.947685	-467.501190	340.815521	1445.863281	-422.669281	-80.977448	1446.663330	-387.262207	127.100807	1460.542236	-385.814728	129.431564	1753.127563	-503.423187	441.707367	1174.775391	-479.989166	-193.732635	1188.530029	-398.652374	392.585602	874.981140	-361.846558	-139.067307	885.749634	-413.924072	113.728661	1054.447754	543.733276	-4.304818	899.001160	538.172668	193.600372
-432.323364	246.090668	958.260193	-440.103821	-16.766516	955.950745	-520.024536	253.285034	576.281799	-474.582520	-77.802063	577.604309	-526.286743	274.629547	87.959419	-557.813232	-124.413681	107.083847	-467.556458	340.204376	1445.766846	-422.469086	-81.559975	1446.682007	-387.238739	126.565407	1460.546753	-386.080017	129.005463	1753.229736	-503.495331	441.039886	1174.671021	-479.558044	-194.337631	1188.531128	-398.597046	391.972046	874.917297	-361.145447	-139.661179	885.912964	-413.479156	113.133667	1054.474976	543.834412	-4.341031	898.986755	538.273621	193.614563
-431.833649	245.512634	958.283142	-439.514954	-17.330570	955.930847	-519.503052	252.929306	576.230530	-473.862640	-78.199295	577.555176	-526.261963	274.601318	88.009636	-557.680237	-124.436653	107.115776	-467.655945	339.608978	1445.638184	-422.244202	-82.127113	1446.721313	-387.187714	126.019341	1460.561157	-386.343048	128.630936	1753.231689	-503.581482	440.384827	1174.536377	-479.116302	-195.077301	1188.564941	-398.520691	391.381592	874.795471	-360.537872	-140.333511	885.998047	-413.020752	112.557449	1054.495239	543.982544	-4.289005	898.977783	538.359070	193.646317
-431.452606	244.777573	958.231628	-438.896881	-18.034485	955.958252	-518.945435	252.567566	576.204590	-473.266235	-78.766945	577.523438	-526.266663	274.544647	88.034058	-557.699341	-124.499199	107.216347	-467.740265	339.013428	1445.534424	-422.001984	-82.704399	1446.778442	-387.132019	125.476768	1460.588867	-386.614594	128.193985	1753.271362	-503.649445	439.708313	1174.421143	-478.606842	-195.742661	1188.603027	-398.502625	390.805878	874.667786	-359.773682	-141.073853	886.094971	-412.597015	111.889450	1054.501587	544.083740	-4.265468	898.963623	538.447388	193.654434
-431.083710	244.042130	958.152100	-438.297821	-18.753664	955.949524	-518.241516	252.013138	576.136475	-472.626862	-79.366425	577.459900	-526.160461	274.456635	88.056000	-557.717529	-124.595375	107.302345	-467.816528	338.411987	1445.409058	-421.814911	-83.266106	1446.819336	-387.089111	124.897957	1460.586182	-386.887238	127.704323	1753.366333	-503.705353	439.010406	1174.253052	-478.105072	-196.472046	1188.627319	-398.481964	390.277466	874.548828	-359.058228	-141.745514	886.186646	-412.165100	111.209358	1054.470215	544.212036	-4.263880	898.964294	538.536926	193.675659
-430.659271	243.455643	958.122742	-437.745300	-19.397034	955.881104	-517.765686	251.608002	576.064819	-471.881409	-79.882950	577.346497	-526.186462	274.406067	88.057358	-557.616211	-124.648514	107.378517	-467.886230	337.769501	1445.312500	-421.615448	-83.827545	1446.844971	-387.018982	124.329826	1460.624634	-387.164856	127.291443	1753.364502	-503.765198	438.349670	1174.162720	-477.552216	-197.206543	1188.640747	-398.397552	389.643982	874.474854	-358.323273	-142.561493	886.286133	-411.728058	110.592529	1054.433228	544.357971	-4.224909	898.951294	538.661438	193.716034
-430.224762	242.706375	958.064941	-437.164673	-20.119143	955.853210	-517.087891	251.098587	576.013733	-471.197357	-80.385414	577.289490	-526.096558	274.344482	88.092247	-557.556885	-124.692001	107.464272	-467.918915	337.081909	1445.189819	-421.351532	-84.491753	1446.915283	-386.952942	123.761841	1460.620117	-387.441284	126.761795	1753.453125	-503.850677	437.603882	1174.031982	-476.965485	-197.949341	1188.672852	-398.311493	389.005768	874.373718	-357.538635	-143.317200	886.433411	-411.278534	109.881699	1054.404053	544.435486	-4.147040	898.920959	538.731934	193.748444
-429.797455	242.079453	958.079346	-436.601990	-20.802853	955.837891	-516.522888	250.735489	575.966858	-470.445648	-81.069458	577.226501	-526.111511	274.289246	88.118065	-557.436340	-124.713844	107.526474	-468.000549	336.408234	1445.071167	-421.090454	-85.101982	1446.963989	-386.929138	123.178551	1460.638794	-387.723694	126.315186	1753.451050	-503.882538	436.906830	1173.896851	-476.364471	-198.735703	1188.723633	-398.223511	388.395325	874.289490	-356.733337	-144.102844	886.538696	-410.849701	109.228806	1054.418823	544.562927	-4.112638	898.908386	538.838379	193.768097
-429.327332	241.382980	958.003540	-435.984833	-21.575270	955.805176	-515.825195	250.191681	575.870972	-469.678894	-81.648659	577.106934	-526.022034	274.194275	88.134109	-557.377869	-124.806725	107.631668	-468.112366	335.767639	1444.947388	-420.864014	-85.704544	1446.993774	-386.854584	122.579689	1460.651978	-388.040588	125.814682	1753.442627	-503.922607	436.153351	1173.742188	-475.778107	-199.508026	1188.776733	-398.122955	387.833374	874.205383	-355.890839	-144.913803	886.661377	-410.375610	108.524849	1054.380859	544.623474	-4.101506	898.892517	538.920532	193.765808
-428.895538	240.570404	957.958801	-435.353241	-22.311621	955.788147	-515.392944	249.975311	575.788391	-468.865601	-82.236839	577.031555	-526.136597	274.169739	88.156891	-557.391052	-124.879326	107.745644	-468.176819	335.104828	1444.810669	-420.573792	-86.301598	1447.044189	-386.754517	121.931755	1460.649658	-388.315369	125.304375	1753.477905	-503.980743	435.395447	1173.588745	-475.142273	-200.339722	1188.814331	-397.856384	387.066559	874.102600	-355.018372	-145.729935	886.830139	-409.910614	107.778709	1054.365723	544.716370	-4.074098	898.888672	538.989136	193.819794
-428.488037	239.949051	957.956116	-434.806061	-22.970741	955.714050	-514.847229	249.613297	575.754150	-468.111542	-82.827690	576.906128	-526.155701	274.134125	88.193130	-557.462830	-125.014206	107.874062	-468.173615	334.370148	1444.706421	-420.261047	-86.974312	1447.104126	-386.665802	121.277351	1460.649902	-388.594208	124.747719	1753.608276	-504.020081	434.682953	1173.474609	-474.481323	-201.152237	1188.842896	-397.754333	386.441528	873.983582	-354.142761	-146.557434	886.927551	-409.493317	107.125328	1054.340698	544.745544	-4.079647	898.858398	539.057861	193.833527
-427.945679	239.145645	957.906189	-434.110535	-23.787001	955.691284	-514.212708	249.080414	575.724426	-467.304596	-83.458183	576.847290	-526.106995	274.063354	88.176933	-557.388611	-125.081062	107.950882	-468.237671	333.622894	1444.545166	-419.891266	-87.609985	1447.183350	-386.568726	120.669380	1460.610474	-388.876923	124.234100	1753.658203	-504.059998	433.894531	1173.297363	-473.842041	-201.996216	1188.832886	-397.623260	385.752014	873.901062	-353.300415	-147.477112	887.001282	-408.981262	106.340836	1054.328979	544.807312	-4.042136	898.832153	539.106445	193.887787
-427.565125	238.320282	957.802124	-433.503601	-24.570564	955.647705	-513.620239	248.688690	575.645691	-466.567902	-84.142120	576.782959	-526.091797	274.027069	88.205589	-557.459717	-125.173630	108.110298	-468.304047	332.978088	1444.445557	-419.607239	-88.203194	1447.204224	-386.506287	120.045456	1460.612061	-389.149353	123.720024	1753.633057	-504.075134	433.161652	1173.138062	-473.179077	-202.788422	1188.863403	-397.508881	385.078033	873.803162	-352.315369	-148.327301	887.198425	-408.539612	105.578651	1054.267456	544.875183	-4.034482	898.799927	539.178284	193.889359
-427.082428	237.640305	957.770203	-432.832764	-25.398521	955.643127	-513.093933	248.428589	575.632690	-465.726105	-84.787041	576.689575	-526.145081	273.994507	88.232941	-557.306458	-125.194145	108.207352	-468.335907	332.287292	1444.313965	-419.363770	-88.891869	1447.197266	-386.409088	119.386406	1460.577637	-389.478973	123.156738	1753.616089	-504.102783	432.369720	1172.966064	-472.555603	-203.714478	1188.904663	-397.321259	384.359863	873.677917	-351.410278	-149.154617	887.319519	-408.050842	104.853035	1054.269409	544.607117	-4.135342	898.861877	539.100647	193.793091
-426.655396	236.688080	957.666809	-432.203766	-26.189051	955.576904	-512.402893	247.901962	575.507874	-465.006653	-85.426971	576.569702	-526.095520	273.914734	88.276573	-557.264343	-125.266937	108.318886	-468.382599	331.537781	1444.157715	-419.074219	-89.548416	1447.227539	-386.328644	118.684822	1460.556274	-389.793976	122.574402	1753.637207	-504.119843	431.591003	1172.842896	-471.857605	-204.547607	1188.909058	-397.184479	383.734467	873.545288	-350.429626	-150.066376	887.438965	-407.587524	104.012772	1054.199463	544.910950	-4.006138	898.775085	539.222534	193.932800
-426.149353	235.993896	957.643860	-431.519104	-27.026077	955.568237	-511.944366	247.719131	575.534790	-464.104004	-86.046532	576.532593	-526.193237	273.878998	88.297264	-557.133118	-125.322281	108.380875	-468.426514	330.750275	1444.006714	-418.817932	-90.299065	1447.222412	-386.231537	118.019279	1460.523315	-390.072479	122.013771	1753.669922	-504.107941	430.750458	1172.651733	-471.208374	-205.452438	1188.882935	-397.018219	383.064697	873.461792	-349.534302	-151.033463	887.505859	-407.074738	103.269493	1054.202393	544.419800	-4.193056	898.958008	539.096436	193.744598
-425.812805	235.120468	957.537842	-430.931244	-27.870077	955.511108	-511.289185	247.112732	575.423279	-463.378571	-86.694763	576.422913	-526.108582	273.817932	88.302650	-556.972778	-125.300507	108.459297	-468.459320	329.996460	1443.873169	-418.559296	-91.018753	1447.229004	-386.132599	117.369202	1460.513428	-390.334442	121.402580	1753.755371	-504.111389	429.969757	1172.468628	-470.490326	-206.264328	1188.932739	-396.814240	382.281830	873.310059	-348.559784	-151.895706	887.639648	-406.648834	102.450218	1054.129395	544.395447	-4.161134	898.985229	539.081543	193.726883
-425.333557	234.310150	957.490173	-430.263702	-28.717438	955.502319	-510.735382	246.651276	575.332825	-462.592896	-87.405556	576.356140	-526.078003	273.750488	88.346397	-557.039795	-125.436104	108.624680	-468.620636	329.141541	1443.591309	-418.265198	-91.722946	1447.250732	-386.014587	116.645317	1460.508301	-390.551422	120.851509	1753.773193	-504.115417	429.194611	1172.274658	-469.817596	-207.132568	1188.922485	-396.581726	381.498016	873.185791	-347.562286	-152.857910	887.754517	-406.157867	101.652908	1054.119873	544.387512	-4.104353	898.969727	539.107483	193.738098
-424.906281	233.565994	957.497437	-429.584229	-29.502686	955.477905	-510.183319	246.136230	575.278381	-461.857391	-88.186104	576.291260	-526.076721	273.678833	88.352707	-557.502075	-125.712082	108.862503	-468.532257	328.480743	1443.573608	-417.972229	-92.471886	1447.263306	-385.914734	115.955170	1460.474609	-390.819366	120.216843	1753.825195	-504.068146	428.303528	1172.113525	-469.151642	-208.002258	1188.928833	-396.406403	380.869385	873.072693	-346.588318	-153.707794	887.931580	-405.680206	100.898605	1054.128174	544.447937	-4.050341	898.967163	539.132507	193.793732
-424.485199	232.635803	957.406982	-428.937744	-30.334007	955.459656	-509.542603	245.591080	575.184326	-461.037476	-88.731178	576.182983	-526.065796	273.610901	88.378853	-557.357971	-125.757355	108.939690	-468.585175	327.721375	1443.418335	-417.699951	-93.189102	1447.277466	-385.827698	115.213486	1460.454956	-391.059601	119.648529	1753.790039	-504.044861	427.443481	1171.921021	-468.443970	-208.909180	1188.955566	-396.161560	380.137604	872.915405	-345.663605	-154.686066	888.011414	-405.212891	100.063744	1054.088989	544.472412	-3.998226	898.976563	539.146179	193.825562
-423.980042	231.880630	957.357910	-428.276825	-31.196547	955.423950	-508.882935	244.962357	575.063416	-460.301422	-89.499016	576.041321	-525.990295	273.545319	88.395798	-557.342346	-125.869171	109.050499	-468.653809	326.951294	1443.266968	-417.451324	-93.891563	1447.291870	-385.756073	114.583443	1460.433472	-391.280853	119.048286	1753.793823	-503.990814	426.652893	1171.756348	-467.821686	-209.798721	1188.936768	-395.894257	379.341766	872.786621	-344.718018	-155.612122	888.081055	-404.704620	99.274117	1054.063232	544.506409	-3.938689	898.969360	539.169861	193.880173
-423.527710	231.074387	957.320496	-427.616089	-32.003967	955.397217	-508.335388	244.509796	574.975281	-459.409363	-90.118332	575.987732	-525.981750	273.468964	88.445099	-557.201233	-125.916031	109.153725	-468.680817	326.154419	1443.128174	-417.142853	-94.650162	1447.293823	-385.651184	113.840759	1460.410889	-391.497223	118.425934	1753.797119	-503.934540	425.744843	1171.592041	-467.135773	-210.655365	1188.968872	-395.685486	378.626801	872.704163	-343.769196	-156.551498	888.242859	-404.215363	98.489159	1054.046143	544.536133	-3.840034	898.969299	539.174255	193.926834
-423.015015	230.191666	957.241333	-426.848358	-32.893490	955.391357	-507.672546	243.955048	574.910706	-458.593262	-90.741257	575.871521	-525.900635	273.402405	88.498817	-557.115051	-125.991821	109.228401	-468.736023	325.340546	1443.010254	-416.851349	-95.413940	1447.330811	-385.505737	113.111694	1460.406250	-391.709625	117.764069	1753.866943	-503.884857	424.874329	1171.414307	-466.492096	-211.549744	1188.960205	-395.398285	377.854797	872.581726	-342.793030	-157.483597	888.370972	-403.666595	97.652168	1054.024048	544.565308	-3.756411	898.970581	539.180786	193.984146
-422.648743	229.330353	957.153625	-426.225983	-33.668484	955.328186	-507.093567	243.452438	574.851929	-457.765411	-91.471107	575.765381	-525.924622	273.361633	88.545372	-557.099121	-126.089355	109.348595	-468.788269	324.580872	1442.874756	-416.590424	-96.100685	1447.325928	-385.364319	112.389404	1460.398560	-391.891266	117.125710	1753.868896	-503.818024	423.980255	1171.258911	-465.796417	-212.385910	1188.934326	-395.116821	377.031311	872.448059	-341.840057	-158.389679	888.486084	-403.224274	96.864143	1053.960327	544.568665	-3.717248	898.970154	539.200745	194.011963
-422.238434	228.458923	957.067200	-425.527283	-34.642235	955.347717	-506.545868	242.982224	574.784302	-457.109222	-92.282173	575.676819	-525.925842	273.330902	88.616997	-557.149536	-126.201958	109.487938	-468.823700	323.816254	1442.741699	-416.276337	-96.868889	1447.366455	-385.271545	111.699669	1460.364746	-392.068115	116.480583	1753.886963	-503.739868	423.084381	1171.068726	-465.142731	-213.319778	1188.977051	-394.839386	376.262848	872.361328	-340.983032	-159.360550	888.559509	-402.744049	96.005356	1053.943481	544.581909	-3.600655	898.939209	539.214783	194.070709
-421.795593	227.631470	957.035828	-424.884460	-35.386433	955.297119	-505.860901	242.314407	574.690491	-456.221405	-92.856239	575.621460	-525.810181	273.266296	88.612656	-557.037537	-126.250931	109.595398	-468.853607	323.005096	1442.612183	-415.925446	-97.592812	1447.410278	-385.117493	110.975601	1460.340576	-392.255096	115.821037	1753.877075	-503.688812	422.171906	1170.880127	-464.479401	-214.122467	1189.021118	-394.534332	375.375702	872.266541	-340.056458	-160.277298	888.687134	-402.275055	95.228935	1053.918579	544.569580	-3.541326	898.925598	539.229248	194.117706
-421.430145	226.735001	956.972290	-424.207336	-36.324944	955.290161	-505.404724	242.049179	574.603394	-455.576477	-93.630203	575.574951	-525.928955	273.255280	88.681290	-557.059570	-126.368263	109.749863	-468.932892	322.210052	1442.466675	-415.620270	-98.319511	1447.408203	-384.968658	110.258850	1460.326538	-392.420044	115.184090	1753.881958	-503.649506	421.275696	1170.732300	-463.872894	-215.086273	1189.034912	-394.219482	374.585815	872.165161	-339.145020	-161.196243	888.831604	-401.807739	94.358047	1053.895386	544.541504	-3.476882	898.930420	539.210754	194.175217
-421.038818	225.886368	956.857605	-423.581848	-37.157928	955.216431	-504.790924	241.481766	574.485474	-454.735718	-94.216202	575.493408	-525.833069	273.176056	88.687263	-556.936646	-126.398872	109.845238	-469.060638	321.309204	1442.190308	-415.294739	-99.090744	1447.432007	-384.833588	109.556580	1460.299438	-392.577393	114.512054	1753.880127	-503.586792	420.362122	1170.502197	-463.212860	-215.936447	1189.048584	-393.892548	373.739014	872.042358	-338.201447	-162.053375	888.989929	-401.333038	93.551414	1053.808594	544.507629	-3.384846	898.916992	539.177490	194.250198
-420.646118	225.001404	956.782410	-422.921173	-38.081226	955.232849	-504.050354	240.777069	574.365723	-453.977295	-94.842064	575.411255	-525.733704	273.088257	88.694801	-556.842529	-126.491211	109.913551	-468.984772	320.638062	1442.204590	-414.955109	-99.827423	1447.457153	-384.721283	108.862122	1460.266968	-392.735016	113.828438	1753.876465	-503.517426	419.449249	1170.323730	-462.558960	-216.874191	1189.083374	-393.531097	372.858154	871.977234	-337.393860	-163.019547	889.061462	-400.861511	92.703194	1053.791504	544.461304	-3.290397	898.878967	539.150146	194.333633
-420.215454	224.234329	956.761475	-422.273224	-38.867130	955.193542	-503.480530	240.289001	574.311646	-453.204468	-95.471306	575.370850	-525.706604	273.026764	88.742798	-556.764526	-126.539742	110.012444	-469.109802	319.755219	1441.914917	-414.623932	-100.525101	1447.454712	-384.536621	108.134758	1460.241455	-392.863464	113.177765	1753.828125	-503.446625	418.545898	1170.100952	-461.920441	-217.752121	1189.074341	-393.194366	371.943359	871.893677	-336.532532	-163.935150	889.146423	-400.385712	91.937645	1053.775024	544.398254	-3.210706	898.868347	539.118835	194.408203
-419.806335	223.324738	956.684021	-421.634399	-39.774654	955.175903	-502.980743	239.843948	574.216858	-452.463593	-96.084244	575.251099	-525.713074	272.993164	88.786560	-556.660706	-126.607674	110.096153	-469.136902	318.979584	1441.766479	-414.274048	-101.271187	1447.461182	-384.371002	107.410301	1460.234497	-392.990173	112.507133	1753.837036	-503.398499	417.604034	1169.917480	-461.279236	-218.663742	1189.118408	-392.828369	371.015015	871.756470	-335.698364	-164.777252	889.281799	-399.908752	91.069809	1053.737793	544.415100	-3.240115	898.846191	539.241821	193.993637
-419.412537	222.585602	956.628479	-420.963104	-40.631794	955.169067	-502.356689	239.262665	574.090027	-451.843262	-96.907280	575.184937	-525.582764	272.891266	88.837227	-556.633301	-126.709671	110.230507	-469.063629	318.293213	1441.795898	-413.906677	-102.017059	1447.477905	-384.205414	106.748062	1460.214966	-393.134247	111.831345	1753.844482	-503.328461	416.670441	1169.737915	-460.603577	-219.580551	1189.144043	-392.512207	370.137970	871.696289	-334.852234	-165.617218	889.438660	-399.440338	90.312325	1053.720581	544.338867	-3.152452	898.809937	539.192932	194.054962
-419.034241	221.706833	956.602722	-420.300812	-41.466656	955.203247	-501.818787	238.748581	573.982361	-451.169128	-97.480309	575.134216	-525.528137	272.792480	88.860329	-556.599182	-126.816612	110.324188	-469.080139	317.514160	1441.645752	-413.547821	-102.732124	1447.498291	-384.062714	106.070641	1460.227051	-393.271057	111.160263	1753.854736	-503.230286	415.787384	1169.550781	-459.965027	-220.446625	1189.215088	-392.085205	369.106873	871.625793	-334.121857	-166.588531	889.481506	-398.991058	89.500313	1053.740112	544.220886	-3.098415	898.789734	539.122925	194.167984
-418.680664	220.812195	956.516418	-419.624298	-42.383045	955.180176	-501.349640	238.310608	573.888062	-450.393982	-98.149727	575.084961	-525.613586	272.760071	88.923378	-556.513062	-126.883636	110.436172	-469.239349	316.661194	1441.369385	-413.258270	-103.469429	1447.492432	-383.889587	105.350616	1460.173950	-393.394958	110.489983	1753.846069	-503.160431	414.885162	1169.330688	-459.286041	-221.362488	1189.244141	-391.769653	368.277679	871.519592	-333.351135	-167.427231	889.592529	-398.526642	88.643845	1053.696411	544.085144	-2.878001	898.793640	538.892761	194.691208
-418.319855	220.064270	956.459106	-419.000244	-43.147163	955.138977	-500.597534	237.530579	573.752502	-449.707886	-98.797440	574.996399	-525.427490	272.634216	88.904823	-556.483826	-126.995651	110.547821	-469.256531	315.833588	1441.224121	-412.817902	-104.140732	1447.514893	-383.721649	104.642967	1460.137695	-393.516632	109.827255	1753.842529	-503.082886	414.014709	1169.155151	-458.637207	-222.238693	1189.267334	-391.468231	367.392670	871.425476	-332.618347	-168.362503	889.653259	-398.078735	87.914558	1053.656616	543.943604	-2.803055	898.780334	538.794800	194.802155
-417.940155	219.180649	956.343506	-418.315674	-44.065498	955.119202	-500.181915	237.145248	573.698975	-449.073517	-99.420052	574.953796	-525.409668	272.567596	88.923820	-556.427979	-127.077431	110.613373	-469.257721	315.066650	1441.097778	-412.415741	-104.889305	1447.529541	-383.546936	103.973274	1460.122925	-393.628052	109.162819	1753.822998	-502.984955	413.083557	1168.958008	-458.008667	-223.185608	1189.342896	-391.025055	366.344238	871.376343	-331.946869	-169.236420	889.688904	-397.613647	87.073151	1053.603394	544.429626	-2.491321	898.471497	538.925781	195.138489
[truncated: 487 more rows]
[truncated: 40 more columns]
