# Supplementary material for: A dyadic stimulus set of audiovisual affective displays for the study of multisensory, emotional, social interactions
Source: Behav Res Methods. 2015 Nov 5;48(4):1285–95. doi: 10.3758/s13428-015-0654-4 (PMC5101291; doi:10.3758/s13428-015-0654-4)
Supplement: Supplementary file 1 — (ZIP 270 MB) [file 13428_2015_654_MOESM1_ESM.zip › supplementary_material_2_stimuli_set_files/B/B14.txt]

-463.722687	244.692123	959.463013	-459.888641	-17.067270	960.934998	-546.084595	248.844406	574.668030	-501.196381	-74.172226	583.212952	-526.287598	274.546356	86.439072	-557.827820	-123.720253	104.416702	-511.081024	346.729797	1441.464355	-441.143829	-70.090065	1458.307983	-417.876099	139.519028	1465.301270	-439.673431	177.864288	1758.851807	-546.934143	438.813660	1167.716553	-481.631409	-194.577087	1202.154785	-432.146637	391.454407	871.457642	-360.512085	-136.573456	901.506653	-438.696198	114.697998	1057.488037	528.862915	0.559094	897.823669	525.056152	197.632523
-463.843781	244.706558	959.498352	-460.009064	-17.107006	960.938049	-546.169189	248.787155	574.659241	-501.285095	-74.191849	583.217468	-526.279907	274.542084	86.427917	-557.754944	-123.700615	104.392456	-511.183197	346.703278	1441.479492	-441.251282	-70.145149	1458.276123	-418.030548	139.470123	1465.285889	-439.819153	177.780975	1758.866211	-547.157776	438.774017	1167.746216	-481.838470	-194.555969	1202.132813	-432.450348	391.402344	871.456726	-360.760834	-136.537796	901.462158	-438.823242	114.673157	1057.508911	528.935730	0.387160	897.819275	525.291260	197.056549
-463.978180	244.676437	959.481201	-460.134949	-17.111605	960.948853	-546.333923	248.860977	574.705750	-501.389801	-74.190979	583.194885	-526.333801	274.552063	86.425545	-557.874878	-123.743851	104.381386	-511.294617	346.667847	1441.498657	-441.376160	-70.176773	1458.264038	-418.183472	139.439041	1465.268188	-439.957825	177.710236	1758.868164	-547.367310	438.752625	1167.764160	-482.035461	-194.570908	1202.081787	-432.750885	391.359497	871.442322	-360.991455	-136.499969	901.433533	-438.966827	114.666862	1057.508789	528.895508	0.365450	897.829163	525.288574	197.018478
-464.107574	244.660202	959.481140	-460.286530	-17.108961	960.943787	-546.379272	248.812393	574.665894	-501.441101	-74.169846	583.167603	-526.322937	274.532562	86.430977	-557.900757	-123.788780	104.356979	-511.450714	346.644379	1441.478149	-441.523468	-70.196075	1458.225708	-418.331421	139.428040	1465.244629	-440.114258	177.647034	1758.835815	-547.587280	438.724976	1167.776855	-482.255493	-194.569382	1202.034546	-433.026947	391.324158	871.424377	-361.287933	-136.435684	901.358459	-439.105835	114.656311	1057.505981	528.859009	0.327377	897.796692	525.295044	196.984406
-464.252106	244.632507	959.463257	-460.396484	-17.181139	960.932495	-546.495850	248.806900	574.671936	-501.477203	-74.171928	583.216614	-526.345642	274.533569	86.413345	-557.885986	-123.799400	104.347336	-511.573669	346.640411	1441.481689	-441.652985	-70.219406	1458.176636	-418.480072	139.391342	1465.216309	-440.311798	177.510803	1758.802002	-547.799622	438.695923	1167.785645	-482.443359	-194.545074	1202.001343	-433.379486	391.306549	871.389404	-361.523956	-136.351120	901.297852	-439.232513	114.611748	1057.491211	528.807434	0.304309	897.795227	525.278992	196.971527
-464.399567	244.624802	959.447998	-460.537506	-17.199858	960.912903	-546.564575	248.826157	574.690308	-501.552277	-74.139168	583.171448	-526.345398	274.548370	86.428284	-557.895813	-123.795006	104.341309	-511.679901	346.616760	1441.474243	-441.778473	-70.250183	1458.161133	-418.603455	139.355835	1465.197266	-440.373383	177.486618	1758.820923	-548.009216	438.669312	1167.786011	-482.718597	-194.371078	1201.898804	-433.720642	391.260651	871.352783	-361.844391	-136.313568	901.201050	-439.376495	114.597435	1057.473633	528.740967	0.275733	897.785034	525.250549	196.956207
-464.518768	244.579865	959.443909	-460.634033	-17.206436	960.926636	-546.663391	248.784851	574.665161	-501.224670	-73.699402	582.989624	-526.336365	274.543427	86.398216	-557.585999	-123.692047	104.229843	-511.794556	346.585236	1441.457153	-441.903168	-70.289680	1458.121094	-418.748138	139.330612	1465.182739	-440.507202	177.407715	1758.825439	-548.208679	438.658966	1167.795776	-482.843414	-194.505844	1201.909546	-434.095062	391.242401	871.317688	-362.146820	-136.245667	901.126343	-439.497040	114.580276	1057.481445	528.739746	0.273579	897.775940	525.281189	196.919662
-464.604340	244.594650	959.436707	-460.749542	-17.250055	960.925781	-546.728638	248.773254	574.688049	-501.346741	-73.782753	583.011414	-526.325134	274.545319	86.390846	-557.655090	-123.710442	104.243568	-511.919647	346.549133	1441.457520	-442.060883	-70.327278	1458.077881	-418.885681	139.276749	1465.178467	-440.684631	177.251480	1758.793457	-548.423340	438.628479	1167.831543	-483.069672	-194.476410	1201.831421	-434.457428	391.190369	871.291626	-362.442413	-136.168839	901.056763	-439.601929	114.565323	1057.478394	528.679321	0.248331	897.787781	525.264954	196.907211
-464.757263	244.575317	959.432434	-460.935425	-17.245159	960.918945	-546.790588	248.691467	574.650330	-501.377625	-73.762642	582.973816	-526.309448	274.534912	86.400452	-557.686035	-123.762177	104.256760	-512.020264	346.519135	1441.474976	-442.193695	-70.381592	1458.026123	-418.997955	139.233215	1465.164917	-440.750916	177.231735	1758.839844	-548.664551	438.565765	1167.829224	-483.315094	-194.439529	1201.781982	-434.812408	391.149323	871.243835	-362.726074	-136.090973	900.982178	-439.768036	114.554390	1057.472168	528.625183	0.205822	897.779968	525.261719	196.879883
-464.884094	244.548294	959.421387	-461.054596	-17.281296	960.910278	-546.866028	248.703064	574.657227	-501.441437	-73.837456	583.004028	-526.307068	274.534576	86.401123	-557.692566	-123.777916	104.254692	-512.135986	346.505981	1441.514893	-442.317596	-70.417793	1457.994507	-419.130859	139.184128	1465.169312	-440.875427	177.132004	1758.839111	-548.893372	438.513519	1167.832275	-483.534973	-194.404465	1201.717773	-435.162170	391.063507	871.191895	-363.016296	-136.025024	900.912354	-439.890411	114.524330	1057.462158	528.631042	0.205665	897.785889	525.277832	196.860107
-464.984497	244.563599	959.426514	-461.196167	-17.273287	960.904236	-546.942505	248.700836	574.651245	-501.856354	-74.232018	583.142456	-526.327637	274.533417	86.393791	-557.975342	-123.855606	104.285690	-512.240906	346.460541	1441.503784	-442.438477	-70.467987	1457.943604	-419.241699	139.156937	1465.152466	-440.989624	177.026840	1758.840332	-549.141968	438.467316	1167.864746	-483.787628	-194.359818	1201.668701	-435.527893	390.998505	871.143677	-363.328583	-135.970016	900.818726	-440.013306	114.528152	1057.462158	528.617432	0.181171	897.767029	525.284790	196.848663
-465.140015	244.535904	959.418274	-461.291962	-17.329836	960.882996	-547.020447	248.696777	574.636536	-501.619995	-73.945015	582.959412	-526.341553	274.550049	86.406349	-557.740967	-123.801125	104.218628	-512.362976	346.479767	1441.517700	-442.580627	-70.491989	1457.898682	-419.382111	139.120422	1465.129028	-441.106445	176.924576	1758.837524	-549.364136	438.429443	1167.852295	-484.022125	-194.374451	1201.622803	-435.918060	390.962585	871.097961	-363.655060	-135.906631	900.717896	-440.144073	114.486282	1057.448730	528.565002	0.115788	897.764771	525.284912	196.810303
-465.241180	244.503265	959.394409	-461.372528	-17.369465	960.895020	-547.092163	248.673859	574.611755	-501.682281	-73.965019	582.934998	-526.324524	274.562500	86.395630	-557.826477	-123.857780	104.229439	-512.489929	346.431213	1441.507813	-442.706360	-70.532715	1457.866821	-419.516693	139.072937	1465.110107	-441.197937	176.791656	1758.870361	-549.593079	438.423004	1167.862061	-484.252441	-194.358978	1201.568359	-436.270355	390.878357	871.058655	-363.971405	-135.817993	900.657227	-440.246033	114.465141	1057.445190	528.505432	0.107499	897.775757	525.254639	196.794037
-465.362457	244.475052	959.392273	-461.485504	-17.365297	960.870422	-547.142700	248.662186	574.606140	-501.727020	-74.008080	582.970215	-526.314880	274.561371	86.394173	-557.817261	-123.859322	104.225044	-512.617004	346.397278	1441.489868	-442.830597	-70.577263	1457.835571	-419.645905	139.034470	1465.103516	-441.301880	176.669235	1758.870605	-549.823181	438.373383	1167.870117	-484.494751	-194.336044	1201.528564	-436.584991	390.812164	871.010559	-364.314423	-135.729553	900.587036	-440.365021	114.445587	1057.432373	528.487549	0.069670	897.771362	525.268616	196.770920
-465.482391	244.463989	959.394958	-461.576385	-17.409191	960.850159	-547.202576	248.650513	574.593567	-501.793274	-74.070641	582.989990	-526.333923	274.548859	86.396408	-557.866699	-123.873215	104.236671	-512.775452	346.373138	1441.461060	-442.952240	-70.609093	1457.827026	-419.797302	139.005081	1465.088501	-441.419952	176.548874	1758.839844	-550.052612	438.347107	1167.862183	-484.736328	-194.312531	1201.496826	-436.913544	390.770111	870.963318	-364.616211	-135.587250	900.570496	-440.474884	114.411964	1057.424683	528.431641	0.054112	897.796753	525.229614	196.766251
-465.555603	244.471466	959.408875	-461.661560	-17.417400	960.867188	-547.271301	248.616928	574.572754	-501.823181	-74.025940	583.000366	-526.345459	274.540375	86.392838	-557.911987	-123.901863	104.246025	-512.911194	346.350311	1441.465698	-443.072906	-70.631958	1457.811890	-419.942139	138.977478	1465.099243	-441.529510	176.416275	1758.863281	-550.293884	438.297821	1167.852173	-484.961395	-194.285675	1201.460938	-437.251160	390.757660	870.928406	-364.947205	-135.514267	900.497253	-440.580963	114.411308	1057.446533	528.373779	0.038559	897.799377	525.203918	196.749390
-465.654480	244.411880	959.415100	-461.726501	-17.471643	960.891541	-547.275696	248.521851	574.561951	-502.073212	-74.229668	583.120789	-526.309448	274.536377	86.385818	-558.069031	-123.961914	104.252594	-513.084473	346.313080	1441.444702	-443.219299	-70.669022	1457.777832	-420.084778	138.957062	1465.109009	-441.647095	176.265610	1758.876709	-550.532288	438.257690	1167.864624	-485.192505	-194.312500	1201.421387	-437.574524	390.731018	870.895264	-365.297485	-135.458542	900.439697	-440.679199	114.363884	1057.465576	528.295288	-0.017171	897.807068	525.173828	196.685242
-465.800262	244.335663	959.382202	-461.850708	-17.500231	960.868286	-547.332642	248.516739	574.550354	-501.904877	-74.060272	582.981018	-526.312012	274.522064	86.370285	-557.908691	-123.920891	104.200768	-513.227112	346.270569	1441.439697	-443.332153	-70.694237	1457.784790	-420.241699	138.934341	1465.102417	-441.762939	176.102722	1758.879028	-550.794861	438.222015	1167.886597	-485.434570	-194.278259	1201.407349	-437.883545	390.643555	870.877563	-365.628052	-135.453171	900.369934	-440.819153	114.317078	1057.438599	528.260681	-0.030029	897.801147	525.169312	196.683273
-465.885437	244.360306	959.395203	-461.973358	-17.511423	960.856140	-547.384277	248.499756	574.510376	-501.881592	-73.992500	582.927307	-526.311157	274.536438	86.382088	-557.922058	-123.922318	104.157486	-513.372498	346.235687	1441.423462	-443.461273	-70.717621	1457.771362	-420.379303	138.916321	1465.084717	-441.875732	175.935822	1758.892212	-551.006348	438.197754	1167.893555	-485.638916	-194.259827	1201.395142	-438.190826	390.576263	870.863586	-365.947754	-135.388763	900.317749	-440.931274	114.310905	1057.441162	528.233643	-0.070885	897.815308	525.177429	196.630753
-465.958740	244.363251	959.394470	-462.001343	-17.531269	960.857300	-547.420410	248.525558	574.518677	-501.992645	-74.064072	582.973694	-526.336182	274.532990	86.339546	-557.933838	-123.942551	104.144440	-513.618469	346.141296	1441.311035	-443.608093	-70.757095	1457.742798	-420.514069	138.897797	1465.098389	-441.978210	175.762894	1758.924072	-551.256348	438.178497	1167.858154	-485.833771	-194.239731	1201.387207	-438.460327	390.525269	870.832397	-366.228302	-135.291016	900.283203	-441.004730	114.306763	1057.446655	528.170227	-0.074467	897.822327	525.130798	196.630371
-466.086670	244.305679	959.391968	-462.094269	-17.599382	960.843567	-547.451172	248.508484	574.525208	-502.063049	-74.095360	582.949097	-526.319641	274.537445	86.381447	-557.968079	-123.970932	104.138435	-513.711487	346.166870	1441.401367	-443.760010	-70.785431	1457.720947	-420.654114	138.871597	1465.100586	-442.083191	175.616714	1758.936035	-551.475281	438.111694	1167.865234	-486.014648	-194.283661	1201.378418	-438.719604	390.464264	870.816956	-366.525269	-135.188171	900.228455	-441.125671	114.242615	1057.441040	528.112183	-0.102509	897.816528	525.094727	196.611099
-466.179871	244.303574	959.387512	-462.163574	-17.614096	960.848877	-547.576233	248.570480	574.549438	-502.098694	-74.106934	582.979065	-526.379333	274.548706	86.379417	-558.014282	-124.020485	104.116173	-513.937012	346.084839	1441.305664	-443.881866	-70.801979	1457.705444	-420.809479	138.862442	1465.117310	-442.200317	175.464966	1758.932007	-551.719666	438.055847	1167.834106	-486.280396	-194.127777	1201.316772	-438.952271	390.431610	870.805481	-366.823822	-135.132568	900.174377	-441.219269	114.239723	1057.444336	528.012390	-0.113030	897.819946	525.046204	196.589523
-466.273071	244.317444	959.403076	-462.236511	-17.649582	960.823486	-547.609741	248.604065	574.548889	-502.269592	-74.231438	582.993652	-526.386719	274.545807	86.386513	-558.093567	-124.051872	104.098053	-514.099426	346.065155	1441.285522	-444.020935	-70.821182	1457.694458	-420.940002	138.826630	1465.136230	-442.331757	175.322372	1758.922119	-551.928955	438.008240	1167.846436	-486.384247	-194.297134	1201.327637	-439.206329	390.408020	870.785767	-367.106537	-135.084579	900.136963	-441.320038	114.215050	1057.443726	527.955750	-0.116553	897.813538	525.018555	196.614532
-466.370361	244.272614	959.390015	-462.326660	-17.671286	960.836304	-547.612793	248.540298	574.534912	-502.251312	-74.163750	582.967651	-526.366516	274.539764	86.376312	-558.106018	-124.067047	104.077339	-514.283203	346.011627	1441.273315	-444.155090	-70.855247	1457.657837	-421.061890	138.806000	1465.136108	-442.504761	175.118591	1758.905029	-552.152588	437.970215	1167.841797	-486.587067	-194.338684	1201.315674	-439.426697	390.348724	870.787903	-367.438568	-135.065048	900.063599	-441.440460	114.191719	1057.449829	527.892029	-0.112588	897.798096	524.961914	196.626511
-466.514160	244.184982	959.361938	-462.398529	-17.741255	960.812683	-547.632324	248.495865	574.520630	-502.374542	-74.236046	583.001465	-526.359436	274.559479	86.331314	-558.139099	-124.123711	104.033562	-514.448486	345.966766	1441.254883	-444.295990	-70.912224	1457.646606	-421.206177	138.782974	1465.152832	-442.578888	175.018890	1758.939697	-552.362732	437.935760	1167.847656	-486.783173	-194.371521	1201.298950	-439.664398	390.313629	870.770447	-367.948669	-135.254272	899.868958	-441.555847	114.120811	1057.425659	527.817383	-0.117315	897.794800	524.910156	196.619293
-466.625763	244.202423	959.376282	-462.515015	-17.745380	960.792053	-547.723328	248.551346	574.489014	-502.390167	-74.233871	582.959167	-526.406616	274.565247	86.332672	-558.111694	-124.114754	104.005966	-514.607788	345.948792	1441.270142	-444.432617	-70.924278	1457.617920	-421.335876	138.743225	1465.152466	-442.702393	174.855835	1758.943970	-552.570496	437.901215	1167.849365	-486.979492	-194.384689	1201.263916	-439.874176	390.282837	870.790344	-368.173615	-135.262497	899.822510	-441.678650	114.113869	1057.424683	527.730713	-0.135760	897.789246	524.846619	196.610977
-466.719452	244.143829	959.378784	-462.584503	-17.796854	960.816406	-547.766479	248.533188	574.499207	-502.812012	-74.541763	583.195557	-526.383118	274.562408	86.331879	-557.933899	-124.005028	103.892708	-514.775269	345.884033	1441.285767	-444.545929	-70.977463	1457.589722	-421.470917	138.713882	1465.166504	-442.830536	174.687286	1758.968750	-552.785583	437.868347	1167.855225	-487.219482	-194.205048	1201.170532	-440.074158	390.230927	870.780640	-368.385315	-135.260147	899.760376	-441.772888	114.068909	1057.441040	527.687683	-0.150963	897.798523	524.830505	196.589676
-466.812347	244.100922	959.369080	-462.668121	-17.858488	960.797607	-547.802551	248.506454	574.493469	-502.902924	-74.576782	583.228516	-526.417664	274.547882	86.327034	-558.023315	-124.038284	103.885132	-514.934448	345.846313	1441.286499	-444.674225	-71.017960	1457.586060	-421.614838	138.670578	1465.168457	-442.960815	174.520660	1758.972168	-552.978821	437.798096	1167.853760	-487.300598	-194.344055	1201.168335	-440.258362	390.198914	870.797913	-368.293518	-135.012741	899.864075	-441.877411	114.013763	1057.430664	527.582703	-0.163092	897.808472	524.752869	196.592682
-466.903229	244.041351	959.367615	-462.733215	-17.913464	960.820679	-547.814941	248.442673	574.495117	-502.635345	-74.300705	583.024170	-526.389893	274.544403	86.322334	-558.150879	-124.203461	103.942078	-515.096863	345.801544	1441.294067	-444.815582	-71.051659	1457.560547	-421.746979	138.626343	1465.183594	-443.088074	174.358307	1758.997559	-553.153809	437.763885	1167.871094	-487.460724	-194.318192	1201.118408	-440.419922	390.199127	870.811218	-368.429596	-135.017868	899.845764	-441.970154	113.967667	1057.444824	527.446716	-0.157038	897.808655	524.649292	196.573471
-467.027252	244.006409	959.394409	-462.853546	-17.917242	960.805298	-547.885559	248.490143	574.496582	-502.777039	-74.343880	583.039612	-526.398132	274.545410	86.325439	-557.814270	-124.026505	103.799980	-515.205383	345.838257	1441.441895	-444.925262	-71.119347	1457.555786	-421.871338	138.593674	1465.196167	-443.218292	174.216431	1759.001099	-553.320557	437.674866	1167.903076	-487.605438	-194.327988	1201.095703	-440.584961	390.199066	870.825073	-368.586609	-135.026657	899.800110	-442.098755	113.932968	1057.452148	527.336731	-0.158108	897.822083	524.545959	196.617004
-467.105804	243.936279	959.372620	-462.895416	-17.983927	960.811462	-547.921692	248.452744	574.502563	-502.835388	-74.325592	583.043335	-526.398376	274.548218	86.339722	-557.829163	-124.032951	103.769966	-515.377625	345.793121	1441.451172	-445.061768	-71.164040	1457.532959	-422.009644	138.558167	1465.203613	-443.350006	174.053482	1759.020508	-553.470825	437.670990	1167.927246	-487.757507	-194.390305	1201.049805	-440.752502	390.202789	870.847229	-368.735260	-135.073883	899.771851	-442.176758	113.877899	1057.448364	527.160339	-0.020274	897.804016	524.227966	197.145462
-467.175354	243.898071	959.401062	-462.979950	-17.989580	960.835510	-547.929871	248.407608	574.494202	-502.893097	-74.342476	583.041565	-526.400696	274.560089	86.345024	-557.796875	-124.031525	103.759865	-515.514343	345.743103	1441.454468	-445.195526	-71.233742	1457.509766	-422.129150	138.506409	1465.222168	-443.476227	173.886169	1759.026978	-553.623169	437.610565	1167.959595	-487.878967	-194.412552	1201.031738	-440.890442	390.217651	870.858154	-368.842773	-135.122864	899.750000	-442.277252	113.852783	1057.480103	527.063843	-0.030136	897.811829	524.145325	197.154297
-467.272858	243.911469	959.405701	-463.084869	-17.974312	960.804565	-548.003296	248.352783	574.476074	-503.025116	-74.364250	583.046448	-526.415771	274.562531	86.339035	-557.858154	-124.061607	103.712326	-515.642090	345.682739	1441.491577	-445.326752	-71.297058	1457.504150	-422.261780	138.469223	1465.227783	-443.587250	173.710251	1759.050781	-553.773926	437.578308	1167.990967	-487.988068	-194.461548	1201.012451	-441.052399	390.252319	870.887573	-368.952545	-135.162674	899.716980	-442.388641	113.853104	1057.469482	526.986694	-0.032834	897.784790	524.066162	197.162659
-467.357025	243.874039	959.408386	-463.150543	-18.023527	960.826965	-548.061340	248.379959	574.458923	-503.507507	-74.670273	583.304016	-526.418213	274.545105	86.308144	-558.128967	-124.148300	103.770622	-515.848145	345.561401	1441.397461	-445.445648	-71.350777	1457.499023	-422.372955	138.400574	1465.245117	-443.709747	173.537460	1759.060425	-553.891907	437.578552	1168.015869	-488.098145	-194.506790	1201.000366	-441.189423	390.228149	870.917664	-369.040771	-135.220428	899.710388	-442.478271	113.818466	1057.485474	526.935425	-0.019217	897.772705	524.009216	197.142380
-467.479095	243.846436	959.438599	-463.262390	-18.012625	960.808472	-548.096863	248.341553	574.440308	-503.638092	-74.687531	583.325623	-526.372498	274.557861	86.325127	-558.186279	-124.183487	103.761093	-515.890625	345.583649	1441.570313	-445.556122	-71.384010	1457.478760	-422.485657	138.365829	1465.269409	-443.814758	173.385620	1759.077881	-554.016479	437.542297	1168.075928	-488.185394	-194.545410	1200.989990	-441.304932	390.238098	870.985474	-369.123413	-135.268677	899.699646	-442.596191	113.793007	1057.491577	526.954956	-0.146598	897.778076	524.181030	196.609299
-467.569702	243.840103	959.443237	-463.324921	-18.043457	960.821777	-548.168213	248.354462	574.460938	-503.733643	-74.712639	583.351929	-526.424011	274.550171	86.329163	-558.205322	-124.210876	103.734802	-516.026123	345.536011	1441.614746	-445.669403	-71.433624	1457.482422	-422.595856	138.309158	1465.281128	-443.929413	173.210236	1759.107422	-554.130859	437.519318	1168.131836	-488.288025	-194.624771	1200.983765	-441.417511	390.242249	871.014282	-369.198395	-135.323807	899.710022	-442.686127	113.779793	1057.503662	526.893860	-0.140049	897.789490	524.109924	196.588547
-467.678741	243.783157	959.446350	-463.376953	-18.115965	960.844238	-548.215149	248.287537	574.433044	-503.768707	-74.609390	583.371643	-526.416809	274.539307	86.323395	-558.623779	-124.427444	103.869476	-516.119751	345.482300	1441.682007	-445.804565	-71.478607	1457.490601	-422.710815	138.274323	1465.297607	-444.025879	173.032806	1759.115356	-554.226440	437.499603	1168.183350	-488.384491	-194.694687	1200.982178	-441.501221	390.234497	871.071655	-369.229767	-135.349472	899.729553	-442.771698	113.727097	1057.517578	526.777649	-0.123900	897.768250	523.999756	196.621750
-467.783325	243.800873	959.464783	-463.485229	-18.103094	960.821777	-548.271545	248.305328	574.436279	-503.923523	-74.682106	583.367554	-526.417114	274.552887	86.315384	-558.710693	-124.470825	103.865692	-516.237244	345.434021	1441.734985	-445.913361	-71.527733	1457.504883	-422.809143	138.220444	1465.299194	-444.111938	172.859558	1759.124512	-554.325073	437.467163	1168.237793	-488.452301	-194.747864	1200.970825	-441.595184	390.222626	871.124939	-369.274841	-135.396133	899.750000	-442.880981	113.726822	1057.516357	526.706848	-0.129097	897.769165	523.931763	196.602127
-467.902405	243.754135	959.463440	-463.543335	-18.173170	960.839111	-548.365479	248.297760	574.410461	-504.019257	-74.737045	583.395508	-526.439819	274.556122	86.312714	-558.621216	-124.472366	103.809631	-516.377441	345.357635	1441.767334	-446.051422	-71.574745	1457.487793	-422.919922	138.165100	1465.314697	-444.193420	172.698441	1759.136230	-554.411133	437.503967	1168.265991	-488.517029	-194.824585	1200.977295	-441.666260	390.217834	871.173584	-369.281891	-135.437927	899.762939	-442.975677	113.680481	1057.525635	526.528931	0.024493	897.751160	523.578491	197.157410
-468.005920	243.741745	959.461243	-463.649658	-18.167793	960.814575	-548.420105	248.311646	574.396790	-503.823700	-74.506645	583.183838	-526.451294	274.581055	86.310638	-558.429749	-124.459129	103.772118	-516.562805	345.208679	1441.691895	-446.150787	-71.617783	1457.510254	-423.029816	138.091003	1465.307129	-444.268616	172.544296	1759.139282	-554.499634	437.520081	1168.323608	-488.564819	-194.912354	1200.967285	-441.730011	390.205505	871.238892	-369.319458	-135.554764	899.771301	-443.083893	113.668404	1057.513184	526.492004	0.059957	897.730164	523.497314	197.175201
-468.115784	243.755753	959.488647	-463.790588	-18.128967	960.762329	-548.500977	248.323547	574.427551	-503.843994	-74.457909	583.147583	-526.463196	274.583038	86.310707	-558.421692	-124.468307	103.728989	-516.597229	345.234589	1441.852173	-446.269470	-71.678780	1457.502686	-423.137146	138.045822	1465.303833	-444.331299	172.401581	1759.142822	-554.572998	437.471130	1168.393799	-488.621399	-194.998001	1200.974976	-441.789612	390.252899	871.288574	-369.329163	-135.592209	899.804932	-443.196533	113.662804	1057.498047	526.438599	0.063292	897.716492	523.423096	197.139603
-468.200470	243.756149	959.493408	-463.827484	-18.188250	960.766541	-548.528015	248.282455	574.395081	-504.037354	-74.521004	583.219299	-526.438049	274.586792	86.301414	-558.488953	-124.512268	103.706993	-516.695923	345.181885	1441.923706	-446.362762	-71.742569	1457.512695	-423.251282	137.956177	1465.308472	-444.396393	172.252411	1759.135376	-554.624512	437.489655	1168.456177	-488.668549	-195.040329	1200.957153	-441.841217	390.275696	871.370789	-369.310089	-135.652435	899.827637	-443.282593	113.636726	1057.508423	526.332825	0.039414	897.718506	523.319275	197.157059
-468.352173	243.711838	959.494080	-463.943573	-18.195902	960.746399	-548.538696	248.221359	574.367188	-504.094940	-74.519363	583.203613	-526.433777	274.576660	86.299454	-558.496338	-124.522758	103.689728	-516.820251	345.095490	1441.952759	-446.456604	-71.792862	1457.490112	-423.371094	137.883133	1465.317383	-444.444794	172.095718	1759.132813	-554.690308	437.482666	1168.511230	-488.691925	-195.141586	1200.964722	-441.887299	390.300140	871.433960	-369.303528	-135.735825	899.854004	-443.415619	113.606216	1057.498535	526.273315	0.054780	897.703003	523.230225	197.181839
-468.436310	243.699661	959.497253	-464.009766	-18.225462	960.761780	-548.564636	248.259048	574.385071	-504.227600	-74.605042	583.251709	-526.433411	274.594757	86.301285	-558.560913	-124.550529	103.686859	-516.912842	345.034332	1442.018799	-446.562347	-71.863449	1457.491089	-423.476715	137.784241	1465.302734	-444.500427	171.957047	1759.119141	-554.742737	437.491821	1168.581055	-488.724792	-195.209686	1200.938843	-441.931458	390.298889	871.501404	-369.292023	-135.833023	899.859375	-443.499603	113.591255	1057.509766	526.212646	0.049742	897.684875	523.157898	197.174362
-468.531738	243.712646	959.487610	-464.093018	-18.271641	960.744263	-548.625916	248.259415	574.377014	-504.286407	-74.507362	583.264099	-526.448059	274.597931	86.320930	-558.442810	-124.537544	103.624298	-517.026306	344.984406	1442.066406	-446.646790	-71.923904	1457.494385	-423.578766	137.725830	1465.294067	-444.543945	171.820694	1759.112061	-554.803406	437.493195	1168.669189	-488.733826	-195.285416	1200.912354	-441.977051	390.347565	871.578186	-369.273224	-135.909943	899.860962	-443.592560	113.572556	1057.497070	526.123596	0.051444	897.700439	523.046448	197.206299
-468.651794	243.732452	959.496765	-464.209290	-18.262751	960.721375	-548.704407	248.306152	574.394104	-504.344025	-74.461563	583.265930	-526.491760	274.603058	86.322884	-558.544861	-124.585930	103.625031	-517.088745	344.935608	1442.145020	-446.723907	-72.004730	1457.463501	-423.694824	137.656357	1465.280884	-444.580078	171.685013	1759.093506	-554.849670	437.484253	1168.741699	-488.747192	-195.332062	1200.899780	-442.011871	390.376923	871.658447	-369.252777	-135.993927	899.854492	-443.709595	113.575302	1057.489990	526.047791	0.045240	897.702148	522.963745	197.186050
-468.740753	243.712906	959.520813	-464.281372	-18.264475	960.730835	-548.702881	248.226837	574.357361	-504.455994	-74.440056	583.294983	-526.442322	274.583557	86.326523	-558.561646	-124.579315	103.602379	-517.190430	344.880127	1442.205444	-446.786133	-72.052773	1457.444824	-423.800293	137.582474	1465.284912	-444.616547	171.549225	1759.086426	-554.908569	437.488861	1168.820801	-488.769714	-195.374191	1200.884155	-442.048798	390.418518	871.745117	-369.219940	-136.072357	899.840088	-443.800812	113.560577	1057.509399	525.934692	0.073010	897.685059	522.814270	197.223495
-468.813690	243.741867	959.528564	-464.394073	-18.259842	960.713013	-548.739258	248.251816	574.366638	-504.587067	-74.481636	583.343262	-526.449280	274.587128	86.283310	-558.621948	-124.631371	103.588249	-517.270874	344.816254	1442.253540	-446.877930	-72.119965	1457.424683	-423.906647	137.521347	1465.279907	-444.639221	171.423294	1759.072632	-554.972656	437.444519	1168.881348	-488.765930	-195.468948	1200.856934	-442.057465	390.478210	871.840027	-369.175415	-136.135712	899.850708	-443.899628	113.564240	1057.505737	525.936584	-0.093574	897.695679	522.998291	196.643219
-468.942841	243.729156	959.543030	-464.539581	-18.238049	960.704163	-548.804688	248.237488	574.333069	-504.664246	-74.425117	583.273682	-526.468750	274.596588	86.305389	-558.605835	-124.634537	103.576591	-517.368713	344.750824	1442.335449	-446.982330	-72.169540	1457.386597	-424.003967	137.447723	1465.264771	-444.664703	171.296997	1759.065918	-555.029724	437.459808	1168.970947	-488.793152	-195.530518	1200.829224	-442.095581	390.520325	871.926147	-369.141693	-136.211594	899.827942	-444.030212	113.558937	1057.507080	525.846191	-0.077961	897.681946	522.878784	196.662140
-469.023438	243.731445	959.531616	-464.641083	-18.227198	960.680725	-548.850220	248.237961	574.352417	-504.668945	-74.339867	583.267700	-526.455872	274.595581	86.306572	-558.610168	-124.658798	103.539696	-517.453430	344.679993	1442.390015	-447.036255	-72.226166	1457.365601	-424.107666	137.395569	1465.268188	-444.683380	171.179108	1759.048462	-555.096619	437.471008	1169.047852	-488.818848	-195.603836	1200.785645	-442.131744	390.575867	872.006165	-369.089600	-136.290512	899.817200	-444.118683	113.559296	1057.489136	525.737244	-0.067595	897.679626	522.757263	196.690170
-469.087128	243.733963	959.564453	-464.661072	-18.283691	960.698853	-548.876038	248.261444	574.357544	-505.079590	-74.637245	583.469604	-526.451904	274.584961	86.308784	-558.828918	-124.741211	103.572655	-517.525391	344.622772	1442.437744	-447.110352	-72.301735	1457.328735	-424.196899	137.330444	1465.265137	-444.700775	171.068436	1759.037231	-555.153809	437.474701	1169.144897	-488.822174	-195.688751	1200.740479	-442.130310	390.646820	872.108032	-369.060760	-136.387802	899.792297	-444.176239	113.530197	1057.518311	525.637573	-0.055885	897.664307	522.649780	196.708908
-469.191711	243.699677	959.564819	-464.773590	-18.279230	960.681152	-548.901123	248.214355	574.310608	-505.175873	-74.666321	583.459106	-526.454285	274.600433	86.318527	-558.842041	-124.753403	103.563690	-517.623413	344.571228	1442.496216	-447.187622	-72.364449	1457.319458	-424.271271	137.257782	1465.246948	-444.711853	170.955902	1759.028076	-555.211182	437.498596	1169.206543	-488.822968	-195.795471	1200.706787	-442.160614	390.700897	872.192871	-369.055420	-136.497452	899.774292	-444.279572	113.508080	1057.508423	525.551697	-0.046495	897.647400	522.529602	196.720688
-469.255157	243.698929	959.584412	-464.843903	-18.267015	960.694641	-548.942017	248.193619	574.312744	-505.234955	-74.664627	583.477600	-526.436401	274.606720	86.298706	-558.895813	-124.783966	103.556969	-517.702515	344.491608	1442.559082	-447.243500	-72.419487	1457.298462	-424.367310	137.197647	1465.240967	-444.717651	170.835999	1759.011963	-555.255493	437.513672	1169.279541	-488.859192	-195.848236	1200.684204	-442.179016	390.758759	872.257629	-369.049683	-136.597595	899.739258	-444.366974	113.510666	1057.529785	525.410400	-0.065560	897.634216	522.407593	196.751083
-469.365326	243.674301	959.570068	-464.900085	-18.337160	960.673645	-549.062439	248.295120	574.321228	-505.259521	-74.689926	583.489441	-526.482971	274.601807	86.304405	-558.883911	-124.806786	103.527611	-517.782043	344.416473	1442.586060	-447.316528	-72.483505	1457.257080	-424.448181	137.109222	1465.226074	-444.709778	170.729187	1758.996338	-555.323303	437.522217	1169.361938	-488.871338	-195.945770	1200.637085	-442.178925	390.800079	872.335266	-369.016876	-136.649551	899.738831	-444.442780	113.465454	1057.510376	525.219116	0.082422	897.638672	522.038269	197.268845
-469.394348	243.685333	959.616394	-464.926910	-18.311941	960.675110	-549.103516	248.277756	574.329163	-505.323212	-74.726845	583.488708	-526.487854	274.639587	86.302185	-558.579407	-124.668785	103.397743	-517.848511	344.352783	1442.658936	-447.390228	-72.543213	1457.246704	-424.514343	137.061584	1465.227783	-444.704620	170.608047	1758.981323	-555.379028	437.535980	1169.418701	-488.892792	-196.002380	1200.612671	-442.190491	390.880096	872.418030	-369.014771	-136.721512	899.730164	-444.491028	113.466820	1057.539185	525.100891	0.081476	897.623291	521.890198	197.286102
-469.466431	243.655014	959.606445	-464.992004	-18.316025	960.638367	-549.115967	248.301010	574.314758	-505.333740	-74.735085	583.458984	-526.469055	274.641632	86.299690	-558.631653	-124.676575	103.370613	-517.949768	344.291168	1442.694092	-447.448700	-72.608002	1457.224976	-424.580994	136.976166	1465.217163	-444.692993	170.490540	1758.968750	-555.427307	437.564789	1169.487305	-488.931671	-196.091705	1200.581543	-442.210419	390.956879	872.482849	-369.011749	-136.788681	899.701843	-444.562866	113.440285	1057.516602	525.112549	-0.024226	897.629211	522.055847	196.764771
-469.552216	243.649582	959.615967	-465.057617	-18.294973	960.604919	-549.199402	248.309418	574.297180	-505.368561	-74.814117	583.437988	-526.472412	274.633392	86.296844	-558.701294	-124.745415	103.402695	-518.005554	344.219940	1442.760498	-447.519043	-72.698738	1457.201782	-424.664490	136.913254	1465.186157	-444.664917	170.368347	1758.937134	-555.466675	437.585571	1169.550537	-488.969177	-196.159393	1200.576538	-442.222412	391.040833	872.557861	-369.020447	-136.850952	899.685120	-444.643341	113.433830	1057.505981	525.011780	-0.001856	897.606445	521.955322	196.761459
-469.629059	243.632782	959.613708	-465.162964	-18.277374	960.576355	-549.199158	248.318985	574.276489	-505.301636	-74.825134	583.419373	-526.465820	274.635803	86.292351	-558.675964	-124.769737	103.391197	-518.067444	344.149323	1442.785645	-447.555817	-72.765747	1457.188965	-424.711945	136.850494	1465.173462	-444.656555	170.263382	1758.916748	-555.521362	437.591888	1169.613525	-489.098053	-196.064911	1200.502686	-442.267883	391.151581	872.609192	-369.003235	-136.893433	899.654846	-444.738892	113.422012	1057.491699	524.890747	-0.058213	897.606323	521.823608	196.747620
-469.658447	243.618057	959.608704	-465.179596	-18.293352	960.568298	-549.244690	248.353699	574.290161	-505.254852	-74.877090	583.381775	-526.467102	274.649689	86.285980	-558.742493	-124.804642	103.374901	-518.153748	344.057739	1442.812134	-447.617188	-72.844635	1457.164429	-424.777557	136.776611	1465.158691	-444.632080	170.140610	1758.882080	-555.567139	437.640594	1169.666382	-489.075317	-196.335526	1200.500488	-442.274994	391.229218	872.670654	-369.013184	-136.952576	899.671204	-444.779480	113.406349	1057.489258	524.697876	0.137180	897.603821	521.441711	197.292221
-469.720856	243.574860	959.604309	-465.214264	-18.287024	960.524414	-549.248718	248.319199	574.274475	-505.166260	-74.871429	583.338928	-526.441467	274.647125	86.283775	-558.700684	-124.800270	103.360535	-518.204834	343.977356	1442.861450	-447.660919	-72.925972	1457.144287	-424.843231	136.701309	1465.145386	-444.613892	170.009033	1758.855347	-555.613892	437.666504	1169.715332	-489.127960	-196.369919	1200.473999	-442.310577	391.326202	872.716370	-369.081329	-137.029648	899.645447	-444.834808	113.375664	1057.466797	524.580688	0.174367	897.579712	521.300659	197.358231
-469.746918	243.567703	959.628418	-465.216644	-18.271780	960.515625	-549.258850	248.338058	574.273743	-505.128510	-74.911583	583.352905	-526.497864	274.651672	86.282761	-558.702820	-124.819328	103.394173	-518.255310	343.912628	1442.885742	-447.687927	-72.999161	1457.118164	-424.923950	136.623764	1465.125122	-444.595001	169.876083	1758.828003	-555.673889	437.650146	1169.760986	-489.191498	-196.492569	1200.473022	-442.325653	391.403687	872.755310	-369.386322	-137.311737	899.490662	-444.879181	113.369080	1057.481445	524.462280	0.189510	897.591125	521.131653	197.373627
-469.742767	243.566437	959.623901	-465.219238	-18.327839	960.517212	-549.258911	248.331528	574.290955	-505.098785	-74.886719	583.352600	-526.497681	274.651733	86.282372	-558.669922	-124.807571	103.387085	-518.306152	343.860352	1442.926392	-447.741608	-73.059967	1457.091919	-424.969452	136.545029	1465.118774	-444.562134	169.745667	1758.794556	-555.730774	437.662689	1169.806152	-489.249390	-196.537445	1200.440063	-442.372925	391.486267	872.795532	-369.448761	-137.340485	899.444641	-444.896606	113.341667	1057.484253	524.346924	0.215539	897.564392	520.997009	197.380173
-469.815491	243.546967	959.613464	-465.264008	-18.326412	960.477783	-549.285034	248.317520	574.266418	-505.047974	-74.886536	583.312256	-526.484009	274.654755	86.307304	-558.642273	-124.805580	103.360992	-518.362183	343.804535	1442.924316	-447.773315	-73.109421	1457.063965	-425.028656	136.469803	1465.099487	-444.536072	169.597687	1758.781128	-555.779724	437.670898	1169.844116	-489.306763	-196.619904	1200.412720	-442.420685	391.586151	872.824280	-369.478271	-137.371292	899.413208	-444.952972	113.324348	1057.458740	524.230957	0.262098	897.569214	520.871460	197.417038
-469.832825	243.509018	959.618896	-465.233765	-18.333466	960.462952	-549.270569	248.298508	574.255615	-504.857880	-74.723862	583.196167	-526.489563	274.641022	86.310654	-558.597534	-124.771378	103.319283	-518.397705	343.741150	1442.967285	-447.796997	-73.178062	1457.045166	-425.073883	136.403748	1465.086182	-444.501709	169.443695	1758.762939	-555.824890	437.675476	1169.901489	-489.338745	-196.618927	1200.353882	-442.496826	391.670990	872.843750	-369.255219	-137.153229	899.553528	-444.967468	113.298180	1057.458984	524.248840	0.149454	897.567261	521.001526	196.905487
-469.858337	243.505737	959.614258	-465.223267	-18.343422	960.453674	-549.264832	248.266876	574.271790	-504.660553	-74.570206	583.122009	-526.452515	274.635742	86.290283	-558.434265	-124.742836	103.307182	-518.442810	343.687866	1442.999146	-447.832031	-73.224930	1457.011108	-425.143616	136.319107	1465.071655	-444.454529	169.281540	1758.754150	-555.878784	437.686157	1169.950195	-489.409912	-196.697708	1200.314087	-442.581390	391.782928	872.846069	-369.336334	-137.176285	899.517578	-444.989563	113.292656	1057.455444	524.134705	0.151183	897.572876	520.884888	196.949280
-469.875092	243.496735	959.623047	-465.194000	-18.398249	960.455444	-549.237610	248.228668	574.293091	-504.741180	-74.703979	583.150269	-526.419128	274.631775	86.288269	-558.553467	-124.805130	103.324745	-518.499390	343.622070	1443.031860	-447.901855	-73.287125	1456.965820	-425.179840	136.261642	1465.067383	-444.416443	169.119308	1758.734375	-555.918640	437.672089	1169.998413	-489.491730	-196.796570	1200.302612	-442.642609	391.891663	872.887939	-369.701843	-137.479736	899.333252	-444.994659	113.261772	1057.463257	523.928772	0.357014	897.547607	520.483459	197.505630
-469.893616	243.476089	959.615479	-465.166016	-18.420338	960.438660	-549.222595	248.198410	574.275635	-504.701080	-74.739250	583.126526	-526.449280	274.617310	86.294731	-558.602234	-124.816406	103.341187	-518.550537	343.563843	1443.056396	-447.946655	-73.366364	1456.956543	-425.238312	136.200912	1465.066895	-444.360687	168.963974	1758.721191	-555.975952	437.669464	1170.050781	-489.532074	-196.794312	1200.243896	-442.721558	391.980774	872.899353	-369.548767	-137.285858	899.413513	-444.998840	113.240822	1057.453247	523.807251	0.373908	897.557312	520.347717	197.522583
-469.890686	243.508133	959.653320	-465.153015	-18.407373	960.433777	-549.214478	248.175491	574.284546	-504.579895	-74.729820	583.093567	-526.467468	274.605713	86.300987	-558.544128	-124.800171	103.318031	-518.603760	343.485168	1443.090454	-447.986938	-73.438873	1456.928101	-425.279968	136.138641	1465.068604	-444.289246	168.803818	1758.708618	-556.009033	437.660553	1170.095215	-489.566345	-196.852844	1200.200439	-442.814728	392.069824	872.923096	-369.605103	-137.302505	899.370728	-445.005798	113.247978	1057.473267	523.725159	0.397392	897.552612	520.220215	197.541229
-469.910248	243.446548	959.625854	-465.099274	-18.425329	960.407410	-549.182190	248.157379	574.293091	-504.524017	-74.800034	583.086914	-526.453430	274.607483	86.295074	-558.609741	-124.829559	103.344307	-518.648438	343.413666	1443.141357	-448.012695	-73.488976	1456.899536	-425.313629	136.062836	1465.062622	-444.215240	168.645660	1758.682007	-556.050842	437.641266	1170.146362	-489.621399	-196.965607	1200.202026	-442.883820	392.163696	872.956116	-369.990997	-137.584579	899.149719	-444.995972	113.214920	1057.447876	523.577515	0.422484	897.533447	520.066284	197.557907
-469.910919	243.425446	959.641235	-465.063507	-18.434422	960.389465	-549.138428	248.115570	574.303162	-504.406952	-74.824402	583.048889	-526.418640	274.618500	86.288643	-558.594849	-124.827324	103.339996	-518.702209	343.353851	1443.160278	-448.045197	-73.576790	1456.879150	-425.365906	135.983292	1465.064819	-444.121582	168.483002	1758.667480	-556.107666	437.640106	1170.210938	-489.663940	-196.937576	1200.158325	-442.975647	392.230316	873.000671	-369.806976	-137.374542	899.260437	-444.993317	113.190315	1057.450195	523.452209	0.390129	897.534912	519.935364	197.540527
-469.899841	243.426407	959.652527	-465.015137	-18.448160	960.376160	-549.070496	248.049911	574.288391	-504.286774	-74.852310	583.047852	-526.393066	274.592133	86.276199	-558.590881	-124.840858	103.364326	-518.748230	343.262024	1443.199951	-448.076477	-73.680550	1456.872803	-425.408691	135.915527	1465.067871	-444.020935	168.320267	1758.641602	-556.153748	437.603851	1170.267334	-489.707275	-196.984192	1200.114868	-443.046814	392.334320	873.026428	-369.857086	-137.399979	899.242493	-444.971832	113.177788	1057.451172	523.364685	0.458297	897.511353	519.791870	197.566467
-469.907684	243.378601	959.645935	-464.992279	-18.438847	960.358521	-549.065491	248.043030	574.279968	-504.185394	-74.933426	583.019226	-526.419922	274.591248	86.279510	-558.633057	-124.881630	103.363297	-518.786072	343.192200	1443.242676	-448.095703	-73.761612	1456.853516	-425.449860	135.833252	1465.082886	-443.913391	168.155640	1758.612183	-556.212646	437.600769	1170.350220	-489.760498	-196.997192	1200.096558	-443.141052	392.385284	873.091980	-369.973816	-137.425781	899.192688	-444.977814	113.156967	1057.442139	523.207153	0.470647	897.544678	519.598511	197.586929
-469.872131	243.374771	959.684875	-464.956238	-18.420809	960.347534	-548.979797	247.984222	574.283203	-503.989746	-74.933319	582.916626	-526.370422	274.589630	86.282875	-558.956177	-125.100014	103.515694	-518.825195	343.118042	1443.309692	-448.121307	-73.857277	1456.831177	-425.485748	135.772827	1465.110718	-443.803833	167.982300	1758.583008	-556.276001	437.584900	1170.411865	-489.831238	-197.100754	1200.053711	-443.231873	392.457153	873.147278	-370.083740	-137.469376	899.142273	-444.966675	113.145134	1057.461914	523.197693	0.350492	897.520691	519.734619	197.027695
-469.868195	243.300476	959.705505	-464.874146	-18.493748	960.378113	-548.912964	247.942551	574.252441	-504.113586	-75.201622	583.104004	-526.364441	274.589203	86.280121	-559.117859	-125.128403	103.558876	-518.863770	343.048187	1443.341919	-448.129700	-73.932457	1456.822021	-425.496704	135.683929	1465.116577	-443.680603	167.828171	1758.545532	-556.339111	437.574951	1170.482056	-489.869537	-197.150497	1200.046509	-443.313690	392.488098	873.189392	-370.179321	-137.523239	899.107239	-444.954529	113.081360	1057.494507	523.110474	0.386105	897.541382	519.581848	197.071548
-469.847015	243.235550	959.690857	-464.812195	-18.518473	960.358093	-548.900024	247.926773	574.244629	-503.579865	-74.925247	582.849365	-526.371826	274.598907	86.262123	-558.750244	-125.032433	103.506386	-518.885742	342.961395	1443.399414	-448.148041	-74.022171	1456.802368	-425.539856	135.621826	1465.108398	-443.554382	167.654144	1758.505859	-556.405579	437.558044	1170.536743	-489.930969	-197.247513	1200.002319	-443.377106	392.511261	873.265137	-370.230652	-137.538177	899.096130	-444.930267	113.037827	1057.481201	522.996948	0.415374	897.535889	519.442993	197.119034
-469.765076	243.229843	959.721130	-464.753448	-18.540741	960.350281	-548.830750	247.883514	574.252075	-503.814789	-75.274193	583.029907	-526.351440	274.596680	86.259659	-559.030029	-125.080856	103.554344	-518.915771	342.880951	1443.431519	-448.143402	-74.106194	1456.780884	-425.567902	135.515945	1465.106079	-443.423462	167.482574	1758.467651	-556.453979	437.532257	1170.595581	-489.966431	-197.318726	1199.983154	-443.445740	392.559967	873.315491	-370.328278	-137.615005	899.040955	-444.888519	113.007072	1057.499146	522.781250	0.580170	897.539917	519.036621	197.679825
-469.742981	243.211868	959.721741	-464.696442	-18.560450	960.321289	-548.792542	247.889099	574.270386	-503.716888	-75.333305	583.019226	-526.360229	274.584686	86.264030	-559.033508	-125.080795	103.553604	-518.963806	342.777252	1443.469727	-448.127808	-74.188034	1456.771362	-425.588165	135.430771	1465.126953	-443.297363	167.312836	1758.424072	-556.524414	437.515594	1170.641479	-490.019714	-197.426865	1199.960083	-443.500519	392.587677	873.378601	-370.398621	-137.645477	899.026550	-444.861359	112.979973	1057.487793	522.773071	0.493054	897.529419	519.162476	197.197205
-469.709961	243.159546	959.744019	-464.621185	-18.592402	960.312561	-548.717285	247.833466	574.249451	-503.599854	-75.361282	583.008423	-526.358337	274.584442	86.259918	-559.038086	-125.081886	103.559677	-518.995056	342.682159	1443.520752	-448.096741	-74.291649	1456.744385	-425.606506	135.344727	1465.119019	-443.165955	167.152954	1758.391113	-556.586792	437.516113	1170.703125	-490.065338	-197.508530	1199.933960	-443.551086	392.598175	873.421204	-370.460785	-137.704575	898.974609	-444.826996	112.929565	1057.499146	522.598877	0.652531	897.543518	518.781677	197.713654
-469.680084	243.118713	959.760742	-464.583893	-18.594309	960.298035	-548.688965	247.796677	574.225647	-503.421967	-75.316330	582.972534	-526.370850	274.586243	86.256439	-558.954346	-125.065155	103.565880	-519.030823	342.576904	1443.542847	-448.087097	-74.390495	1456.723145	-425.639740	135.259048	1465.144043	-443.044250	166.971771	1758.378418	-556.650085	437.491516	1170.769653	-490.079834	-197.634216	1199.923950	-443.612640	392.635620	873.497559	-370.523743	-137.751450	898.968079	-444.804596	112.897102	1057.502930	522.496094	0.689947	897.557434	518.651978	197.741837
-469.630859	243.120361	959.780396	-464.487427	-18.633005	960.278809	-548.679077	247.822906	574.252991	-503.324005	-75.361557	582.964050	-526.404663	274.590149	86.257629	-558.936768	-125.056648	103.576225	-519.071289	342.488373	1443.600708	-448.066589	-74.501991	1456.717041	-425.645477	135.156342	1465.175781	-442.929871	166.811646	1758.344727	-556.707336	437.490356	1170.848511	-490.167023	-197.549316	1199.862427	-443.649445	392.661346	873.553955	-370.540771	-137.824936	898.940002	-444.750305	112.867645	1057.507446	522.406799	0.715239	897.551208	518.544128	197.787766
-469.546875	243.063705	959.792114	-464.376617	-18.657614	960.293701	-548.567810	247.745255	574.258240	-503.260529	-75.446198	582.911682	-526.333923	274.567139	86.261566	-558.976990	-125.061745	103.591286	-519.123169	342.391724	1443.636719	-448.048676	-74.589844	1456.677368	-425.683044	135.045334	1465.184570	-442.814484	166.633041	1758.322021	-556.754822	437.456970	1170.904419	-490.116608	-197.802322	1199.866089	-443.687988	392.689362	873.601746	-370.577362	-137.905197	898.906433	-444.680054	112.830048	1057.526978	522.316467	0.756460	897.525574	518.420349	197.812927
-469.533081	242.982681	959.796753	-464.288055	-18.733955	960.289490	-548.508057	247.688690	574.256226	-503.152710	-75.482742	582.918884	-526.347168	274.534058	86.259926	-558.973389	-125.083443	103.596581	-519.171448	342.288849	1443.688599	-448.030121	-74.710770	1456.680054	-425.689575	134.947266	1465.201538	-442.688507	166.462067	1758.300049	-556.812500	437.437744	1170.979614	-490.187866	-197.806213	1199.797852	-443.742371	392.712799	873.661072	-370.569519	-137.972427	898.863770	-444.640137	112.754219	1057.529663	522.238281	0.770407	897.521240	518.327576	197.833572
-469.467224	242.945114	959.807007	-464.209991	-18.726072	960.252686	-548.484863	247.715149	574.249756	-503.040924	-75.537346	582.895020	-526.389648	274.548706	86.256905	-558.918152	-125.063828	103.606972	-519.222168	342.188477	1443.702026	-448.001404	-74.824265	1456.639282	-425.688568	134.837402	1465.222046	-442.562317	166.272629	1758.264282	-556.853088	437.383698	1171.038452	-490.105530	-198.046616	1199.778687	-443.741089	392.753540	873.718506	-370.540405	-138.026001	898.846741	-444.582275	112.722710	1057.519775	522.147522	0.823333	897.512329	518.170166	197.914490
-469.430267	242.917786	959.812500	-464.122040	-18.772285	960.236633	-548.412537	247.656982	574.256042	-502.954224	-75.645905	582.866455	-526.379883	274.538330	86.267479	-558.963257	-125.095970	103.607918	-519.336792	341.994385	1443.632202	-447.970551	-74.921219	1456.618408	-425.696503	134.731369	1465.225830	-442.431946	166.090988	1758.238281	-556.909302	437.368927	1171.105103	-490.082336	-198.193314	1199.759033	-443.764435	392.805847	873.773743	-370.524719	-138.101974	898.826965	-444.530121	112.681999	1057.516846	522.082764	0.855110	897.527893	518.059265	197.901474
-469.396454	242.854950	959.836060	-464.047180	-18.784672	960.220337	-548.335449	247.652191	574.273193	-502.346100	-75.298828	582.520142	-526.396362	274.540100	86.267494	-558.597900	-125.015648	103.562325	-519.318420	341.927094	1443.802002	-447.931702	-75.059891	1456.607788	-425.711151	134.633240	1465.249878	-442.306793	165.909424	1758.216187	-556.947571	437.282166	1171.166138	-490.041687	-198.299362	1199.736694	-443.780304	392.832092	873.823547	-370.511047	-138.234665	898.786316	-444.494568	112.632782	1057.524780	522.063049	0.735134	897.485107	518.181763	197.418442
-469.337158	242.773773	959.846313	-463.934601	-18.839472	960.249329	-548.239441	247.584305	574.253174	-502.258759	-75.336838	582.499573	-526.387939	274.541809	86.280724	-558.625427	-125.037445	103.554794	-519.353149	341.823608	1443.876099	-447.867432	-75.157219	1456.611938	-425.695129	134.529099	1465.287109	-442.169495	165.717682	1758.186523	-556.991455	437.197815	1171.239868	-490.012543	-198.402985	1199.700928	-443.777649	392.867950	873.894470	-370.441498	-138.368103	898.771545	-444.429810	112.575928	1057.549194	521.968628	0.798365	897.500488	518.005371	197.481506
-469.298218	242.693054	959.866943	-463.891205	-18.840313	960.235352	-548.168030	247.541656	574.278076	-502.198456	-75.440414	582.497498	-526.392090	274.534027	86.257706	-558.660706	-125.015480	103.588760	-519.411072	341.673981	1443.908081	-447.838470	-75.290665	1456.607422	-425.684296	134.418518	1465.312622	-442.032349	165.531250	1758.155151	-557.029846	437.131622	1171.290283	-489.957672	-198.477310	1199.697510	-443.766022	392.913940	873.959717	-370.357178	-138.450516	898.773560	-444.402924	112.522522	1057.555908	521.881348	0.826831	897.477783	517.867432	197.525024
-469.273010	242.636215	959.898804	-463.798431	-18.885382	960.225830	-548.120361	247.505096	574.279724	-502.048401	-75.415779	582.496399	-526.397583	274.526184	86.290779	-558.596436	-125.019966	103.594711	-519.440918	341.558472	1443.960205	-447.789795	-75.409653	1456.602417	-425.663177	134.291519	1465.350342	-441.881287	165.343460	1758.135742	-557.072632	437.052673	1171.358765	-489.872131	-198.579300	1199.689087	-443.756439	392.938385	874.017883	-370.260040	-138.574814	898.776611	-444.350494	112.461761	1057.568604	521.705322	0.988117	897.478943	517.472717	198.122452
-469.202332	242.554535	959.902344	-463.663239	-18.970003	960.246521	-548.044739	247.462036	574.277771	-501.941772	-75.443626	582.513672	-526.351624	274.548645	86.286293	-558.647461	-125.045868	103.611465	-519.489441	341.436371	1444.002930	-447.766052	-75.528709	1456.634277	-425.641296	134.186203	1465.378296	-441.747589	165.125900	1758.093506	-557.088440	436.984161	1171.420898	-489.789001	-198.688217	1199.687988	-443.732635	392.971680	874.082397	-370.192047	-138.736237	898.775452	-444.277832	112.389816	1057.587524	521.599426	1.061669	897.454041	517.349548	198.166351
-469.143127	242.498627	959.931580	-463.565552	-19.009964	960.236816	-548.001648	247.477310	574.291382	-501.899994	-75.491158	582.516174	-526.375732	274.514221	86.287460	-558.578979	-125.015266	103.606064	-519.526733	341.305939	1444.073853	-447.698242	-75.668633	1456.644165	-425.647430	134.054291	1465.414673	-441.535431	164.972305	1758.067261	-557.099243	436.876434	1171.487671	-489.774323	-198.679825	1199.661377	-443.677277	393.008820	874.139526	-370.365784	-139.148026	898.619324	-444.211212	112.330444	1057.600098	521.530212	1.080051	897.437378	517.237122	198.168137
-469.125397	242.444565	959.962830	-463.551453	-18.997063	960.232666	-547.917847	247.370239	574.255371	-501.806763	-75.504623	582.475281	-526.359314	274.514191	86.297020	-558.566528	-125.011154	103.578491	-519.526917	341.180481	1444.127808	-447.640808	-75.803772	1456.647095	-425.625519	133.938477	1465.450928	-441.327332	164.765335	1758.025024	-557.109558	436.812958	1171.564331	-489.625183	-198.753342	1199.667480	-443.626221	393.004669	874.205505	-369.943329	-139.037842	898.788330	-444.207886	112.296234	1057.616577	521.450928	1.138428	897.417114	517.124573	198.228180
-469.095764	242.302734	959.955566	-463.439056	-19.088957	960.256104	-547.804443	247.305222	574.266785	-501.759369	-75.580772	582.478821	-526.321228	274.507874	86.276756	-558.604004	-125.026070	103.582123	-519.556824	341.043274	1444.174927	-447.605621	-75.931244	1456.686035	-425.609863	133.803604	1465.478638	-441.098572	164.550827	1757.993164	-557.097290	436.719208	1171.624512	-489.515778	-198.866699	1199.662476	-443.568909	393.023438	874.284241	-369.797729	-139.193848	898.808838	-444.155945	112.197533	1057.628784	521.354614	1.152147	897.385864	516.999756	198.254105
-469.059662	242.248749	959.987671	-463.343079	-19.135942	960.247314	-547.761230	247.231934	574.250854	-501.708221	-75.634430	582.498718	-526.317383	274.492645	86.256050	-558.623596	-125.053444	103.590019	-519.538635	340.905029	1444.238159	-447.545166	-76.063377	1456.685181	-425.572479	133.672943	1465.515259	-440.902191	164.352081	1757.957275	-557.081726	436.636932	1171.685059	-489.319153	-199.259979	1199.736938	-443.491730	393.030243	874.359924	-369.630554	-139.338623	898.862366	-444.101868	112.136597	1057.643311	521.268616	1.184658	897.401306	516.893066	198.270370
-469.020630	242.191910	960.020752	-463.269501	-19.187508	960.243225	-547.721619	247.193787	574.257629	-501.618317	-75.662506	582.492310	-526.306091	274.494781	86.258789	-558.585083	-125.034515	103.599884	-519.544678	340.783966	1444.283691	-447.500275	-76.149849	1456.721313	-425.528534	133.560104	1465.538086	-440.772186	164.037598	1757.872437	-557.064819	436.590454	1171.765381	-489.199677	-199.491348	1199.773560	-443.416840	393.047272	874.447754	-369.709534	-139.774414	898.772583	-444.058105	112.071190	1057.660645	521.191895	1.227955	897.365967	516.807190	198.308395
-468.981506	242.122391	960.043091	-463.178375	-19.231195	960.230164	-547.671692	247.149628	574.262451	-501.924774	-76.038086	582.786499	-526.286316	274.490509	86.266655	-558.925598	-125.153908	103.660439	-519.519714	340.653625	1444.329712	-447.445099	-76.263107	1456.740234	-425.465393	133.436371	1465.557861	-440.584473	163.879639	1757.833618	-557.043213	436.534821	1171.809448	-489.048370	-199.660751	1199.773438	-443.346191	393.076324	874.522034	-369.201416	-139.676193	898.978516	-444.004669	112.005577	1057.667969	521.085754	1.252654	897.361206	516.694336	198.329727
-468.951782	242.051437	960.048401	-463.127319	-19.244593	960.218872	-547.622498	247.085693	574.249268	-501.852722	-76.146820	582.761902	-526.272217	274.483612	86.289200	-558.950134	-125.163857	103.678787	-519.473145	340.517517	1444.370605	-447.380127	-76.391991	1456.750366	-425.412323	133.302017	1465.575562	-440.413116	163.705841	1757.798584	-556.995605	436.450531	1171.886353	-488.888824	-199.835236	1199.791504	-443.245239	393.068665	874.614624	-368.934296	-139.812393	899.060181	-443.969604	111.959015	1057.666260	521.038879	1.336282	897.351074	516.589233	198.389221
-468.889069	241.956863	960.072327	-463.013855	-19.293722	960.246826	-547.588318	247.007950	574.248657	-501.736786	-76.194740	582.767273	-526.296021	274.473969	86.265472	-558.976013	-125.205696	103.704941	-519.436218	340.396545	1444.418091	-447.297119	-76.501694	1456.783691	-425.318787	133.163925	1465.596436	-440.271484	163.511871	1757.767944	-556.948364	436.404694	1171.976074	-488.788879	-199.858582	1199.807251	-443.139160	393.068573	874.710327	-368.689484	-139.996994	899.100464	-443.904755	111.892532	1057.697388	521.042725	1.221998	897.345581	516.744324	197.863922
-468.835175	241.907318	960.100037	-462.929474	-19.350229	960.245850	-547.558960	246.951630	574.230774	-501.584869	-76.253532	582.770508	-526.265137	274.421478	86.238953	-558.978271	-125.207481	103.696205	-519.367859	340.274200	1444.494873	-447.221436	-76.636848	1456.785889	-425.235504	133.051376	1465.637085	-440.114502	163.317093	1757.737671	-556.886536	436.333466	1172.071289	-488.527008	-200.219711	1199.859009	-443.061462	393.063721	874.794861	-368.356842	-140.140518	899.212280	-443.846161	111.831100	1057.713257	520.993835	1.251855	897.364563	516.642700	197.867874
-468.854889	241.795013	960.105286	-462.926300	-19.396128	960.211792	-547.570984	246.913605	574.228149	-501.495819	-76.326584	582.703552	-526.261292	274.423828	86.240517	-559.010620	-125.236725	103.720741	-519.283569	340.145050	1444.561890	-447.133881	-76.774857	1456.818970	-425.153625	132.918030	1465.641724	-439.975800	163.119278	1757.733643	-556.806396	436.266632	1172.149170	-488.338562	-200.347992	1199.872192	-442.959930	393.038696	874.889221	-368.045593	-140.317719	899.295654	-443.845917	111.739578	1057.696899	520.920715	1.304969	897.332031	516.541321	197.929367
-468.793457	241.718521	960.138489	-462.803009	-19.453377	960.237000	-547.518311	246.834534	574.240479	-501.398682	-76.397972	582.715881	-526.228210	274.440216	86.276703	-559.001160	-125.223671	103.722328	-519.191895	340.012939	1444.629639	-446.987823	-76.922188	1456.833618	-425.041321	132.783508	1465.652710	-439.871277	162.858093	1757.681885	-556.715149	436.231476	1172.232788	-488.154510	-200.558884	1199.900391	-442.865936	393.009125	874.973694	-367.787628	-140.558731	899.342346	-443.765442	111.674721	1057.728882	520.833313	1.354448	897.348328	516.414307	197.983200
-468.736694	241.628357	960.149780	-462.749878	-19.538652	960.212036	-547.504211	246.762146	574.248840	-501.327179	-76.508270	582.667664	-526.209106	274.427155	86.275650	-559.012878	-125.235252	103.697800	-519.077148	339.893982	1444.675415	-446.880951	-77.042717	1456.867920	-424.950226	132.657349	1465.667847	-439.717133	162.718109	1757.713745	-556.611694	436.177399	1172.341064	-487.996979	-200.567261	1199.894653	-442.766296	392.987030	875.050415	-367.519257	-140.792938	899.344971	-443.706299	111.573257	1057.721069	520.770142	1.411503	897.343140	516.295898	198.044098
-468.724792	241.535431	960.153625	-462.682800	-19.610058	960.208069	-547.540527	246.707352	574.222229	-501.206787	-76.579048	582.671082	-526.218689	274.428009	86.269569	-558.982971	-125.255661	103.722366	-519.009033	339.731354	1444.729492	-446.750580	-77.166695	1456.888550	-424.830475	132.544952	1465.684814	-439.591187	162.518005	1757.714111	-556.499817	436.133392	1172.392334	-487.715729	-200.954727	1199.955078	-442.662079	393.009338	875.108398	-367.172241	-140.999725	899.431885	-443.670166	111.492798	1057.721802	520.689636	1.453498	897.329651	516.160828	198.073608
-468.680908	241.495392	960.175964	-462.609772	-19.667910	960.210449	-547.533447	246.657837	574.247803	-500.697418	-76.218781	582.373962	-526.189331	274.424866	86.266602	-558.692505	-125.193886	103.653137	-518.902771	339.579895	1444.783569	-446.621613	-77.292824	1456.909180	-424.733185	132.427551	1465.711182	-439.470459	162.316315	1757.718018	-556.382568	436.087616	1172.469971	-487.471497	-201.178925	1200.024170	-442.548889	392.968384	875.160706	-366.862732	-141.227051	899.503967	-443.613342	111.438789	1057.734497	520.650146	1.493149	897.308960	516.074402	198.105240
-468.646423	241.380264	960.181213	-462.516571	-19.751986	960.241577	-547.510132	246.569427	574.193909	-500.515869	-76.197754	582.370239	-526.171936	274.419739	86.254105	-558.661865	-125.201134	103.645012	-518.822021	339.459198	1444.833862	-446.480469	-77.423691	1456.944702	-424.616211	132.279999	1465.738892	-439.345978	162.086823	1757.718262	-556.261902	436.043945	1172.546387	-487.237762	-201.397568	1200.052979	-442.434479	392.960175	875.231384	-366.496979	-141.439880	899.575073	-443.561371	111.353584	1057.755371	520.575623	1.542810	897.307495	515.952576	198.157227
-468.616913	241.292969	960.206238	-462.437073	-19.800114	960.240662	-547.543579	246.522171	574.214355	-500.434021	-76.269684	582.377625	-526.161621	274.418671	86.250084	-558.700012	-125.231110	103.655617	-518.720398	339.323242	1444.883057	-446.336060	-77.536423	1456.994873	-424.506378	132.172546	1465.767578	-439.186432	161.844208	1757.727783	-556.114502	435.985626	1172.598267	-486.971039	-201.543381	1200.077881	-442.319580	392.974823	875.292053	-366.196198	-141.678543	899.641541	-443.503998	111.280571	1057.766846	520.519470	1.545710	897.297607	515.905823	198.173874
-468.592926	241.247070	960.239746	-462.409698	-19.832968	960.212769	-547.552734	246.484512	574.225464	-500.387512	-76.413857	582.331238	-526.149109	274.403320	86.256409	-558.750732	-125.252846	103.652740	-518.711792	339.133087	1444.811646	-446.240479	-77.647514	1457.036011	-424.391785	132.020737	1465.803955	-439.017273	161.572632	1757.734741	-555.987366	435.954681	1172.654297	-486.699280	-201.743790	1200.114868	-442.163971	392.952789	875.336182	-365.866455	-141.871155	899.713806	-443.468140	111.218803	1057.767456	520.459778	1.633099	897.264832	515.801453	198.234055
-468.543182	241.128571	960.277222	-462.336151	-19.882536	960.212219	-547.563782	246.406281	574.232239	-500.290222	-76.491096	582.375854	-526.145752	274.408386	86.257523	-558.805542	-125.290421	103.669518	-518.636780	339.000275	1444.856812	-446.114471	-77.756378	1457.073975	-424.277527	131.892105	1465.828125	-438.841309	161.313248	1757.741089	-555.839722	435.897278	1172.705078	-486.436554	-201.903564	1200.188477	-442.018280	392.947510	875.389832	-365.801666	-142.389420	899.622803	-443.411774	111.122566	1057.787109	520.368958	1.628596	897.272156	515.708862	198.257874
-468.527588	241.037445	960.277283	-462.256775	-19.986961	960.217163	-547.585022	246.306992	574.202026	-500.225342	-76.646774	582.390686	-526.160706	274.362152	86.244949	-558.801147	-125.302277	103.693512	-518.538025	338.850128	1444.883423	-446.008118	-77.890327	1457.104370	-424.141724	131.760696	1465.870972	-438.669067	161.082932	1757.739746	-555.675537	435.828918	1172.782959	-486.105621	-202.003464	1200.231201	-441.852173	392.916138	875.439087	-365.234192	-142.418991	899.818420	-443.358429	111.032127	1057.788330	520.327454	1.708395	897.255310	515.609741	198.308060
-468.460358	240.933594	960.297546	-462.149994	-20.058792	960.212830	-547.563843	246.190170	574.218750	-500.159607	-76.757645	582.404968	-526.121338	274.368073	86.245071	-558.871155	-125.331055	103.709694	-518.439087	338.725708	1444.937988	-445.889465	-78.004005	1457.132813	-424.012177	131.648026	1465.912354	-438.447601	160.820648	1757.744019	-555.510803	435.734833	1172.814331	-485.892181	-202.022186	1200.217529	-441.660614	392.904266	875.486023	-364.850616	-142.679199	899.864990	-443.269073	110.938553	1057.795776	520.169556	1.840171	897.251343	515.290161	198.861649
-468.412323	240.817612	960.320679	-462.023651	-20.127581	960.240723	-547.574219	246.098770	574.204651	-499.921326	-76.734161	582.346863	-526.094238	274.366272	86.238525	-558.857849	-125.346252	103.708282	-518.364868	338.589050	1444.974609	-445.761292	-78.098656	1457.180786	-423.897186	131.527267	1465.946899	-438.200928	160.553116	1757.717285	-555.366882	435.645691	1172.853271	-485.562836	-202.379654	1200.286133	-441.469330	392.885895	875.555176	-364.479614	-142.893860	899.946472	-443.193329	110.854355	1057.823730	520.112549	1.852553	897.234802	515.223450	198.900024
-468.368011	240.712616	960.334167	-461.935608	-20.202122	960.239197	-547.601685	246.044800	574.224121	-499.774658	-76.819183	582.331360	-526.080750	274.361298	86.228653	-558.808716	-125.335716	103.682693	-518.290588	338.450104	1445.007568	-445.596863	-78.237022	1457.199097	-423.752563	131.411514	1465.977905	-437.909515	160.286804	1757.683716	-555.228394	435.561890	1172.877808	-485.305939	-202.561829	1200.324463	-441.271240	392.864166	875.594727	-364.096893	-143.114365	900.032959	-443.119568	110.762909	1057.828125	520.007080	1.895295	897.229614	515.114624	198.944366
-468.288483	240.632645	960.341675	-461.830780	-20.252710	960.224121	-547.608154	245.954086	574.201721	-499.638489	-76.883118	582.287476	-526.068298	274.368988	86.234123	-558.819214	-125.376007	103.727539	-518.234131	338.319458	1445.042114	-445.486938	-78.334183	1457.239990	-423.627045	131.299728	1466.030029	-437.486267	160.112564	1757.711426	-555.081238	435.456482	1172.891602	-485.142700	-202.647507	1200.335205	-441.055542	392.836823	875.625305	-364.018097	-143.583481	899.931763	-443.022522	110.691505	1057.823242	519.956238	1.924950	897.231140	515.048096	198.959045
-468.245300	240.532089	960.371521	-461.758606	-20.308983	960.227966	-547.621460	245.883453	574.195129	-499.464996	-76.929802	582.297302	-526.041748	274.366699	86.229256	-558.731201	-125.343765	103.710640	-518.184021	338.178162	1445.076416	-445.340546	-78.471519	1457.266357	-423.489319	131.173737	1466.070068	-437.086731	159.855713	1757.665283	-554.946655	435.337860	1172.940796	-484.851929	-202.817322	1200.376465	-440.800720	392.786804	875.711853	-363.402618	-143.635147	900.117432	-442.965668	110.605873	1057.840332	519.879272	1.970188	897.221619	514.936035	199.004059
-468.125458	240.415436	960.389343	-461.609192	-20.358187	960.210266	-547.604675	245.763535	574.195740	-499.330475	-77.052849	582.278503	-526.050293	274.339996	86.218430	-558.806335	-125.383568	103.729073	-518.169617	338.030853	1445.129517	-445.221497	-78.621872	1457.283691	-423.351471	131.046494	1466.118286	-436.673340	159.605743	1757.565674	-554.788757	435.252563	1172.978638	-484.557953	-203.184723	1200.460938	-440.531647	392.707184	875.768127	-363.237091	-144.107712	900.059509	-442.836823	110.512138	1057.841675	519.832703	2.000471	897.219604	514.855774	199.029449
-468.027008	240.298782	960.407654	-461.456879	-20.429070	960.230896	-547.595398	245.708862	574.200806	-499.342590	-77.323891	582.351563	-526.032349	274.352539	86.228752	-558.997681	-125.472321	103.802773	-518.180481	337.875153	1445.177856	-445.123322	-78.738647	1457.323975	-423.207123	130.915939	1466.177124	-436.134827	159.353058	1757.448730	-554.642578	435.155945	1173.030518	-484.287598	-203.270477	1200.429199	-440.266479	392.680542	875.841431	-362.540314	-144.074615	900.294250	-442.717682	110.423721	1057.862549	519.746887	2.024042	897.229309	514.779968	199.043518
-467.931366	240.198181	960.419189	-461.327881	-20.484913	960.219482	-547.558655	245.651978	574.211182	-498.982208	-77.217674	582.194214	-525.989197	274.348694	86.226364	-558.767517	-125.425789	103.748116	-518.231018	337.699585	1445.195679	-445.022797	-78.885750	1457.359619	-423.065094	130.768478	1466.229980	-435.523682	159.114853	1757.304932	-554.499329	435.043945	1173.041748	-484.057129	-203.387634	1200.435181	-439.919189	392.628021	875.925537	-362.120850	-144.308334	900.383057	-442.601227	110.339935	1057.861694	519.688660	2.097674	897.195435	514.687012	199.105347
-467.841095	240.069870	960.417786	-461.195496	-20.549887	960.240173	-547.537781	245.532013	574.218262	-498.698242	-77.179359	582.118530	-525.998047	274.320770	86.205956	-558.670105	-125.412537	103.727638	-518.201721	337.621338	1445.362305	-444.931732	-79.000755	1457.367188	-422.950989	130.620651	1466.277710	-434.820740	158.908936	1757.115723	-554.330078	434.920197	1173.087769	-483.891937	-203.377655	1200.374023	-439.590607	392.601563	876.033997	-361.671906	-144.496460	900.446167	-442.503143	110.254868	1057.874268	519.618286	2.101902	897.193604	514.594727	199.121872
-467.731354	239.964432	960.412048	-461.020538	-20.664387	960.229614	-547.462891	245.438385	574.197205	-498.496368	-77.238983	582.083923	-525.969482	274.313843	86.222900	-558.696045	-125.432945	103.755478	-518.305847	337.446106	1445.384888	-444.877777	-79.148888	1457.416382	-422.852844	130.474365	1466.309692	-434.023254	158.705673	1756.920898	-554.205383	434.807983	1173.110596	-483.575226	-203.736221	1200.421143	-439.280457	392.536713	876.132690	-361.247772	-144.653809	900.533813	-442.367523	110.148415	1057.867676	519.558838	2.162682	897.156677	514.510803	199.192444
-467.618683	239.835159	960.436157	-460.889709	-20.710608	960.216858	-547.443481	245.407242	574.234619	-498.279510	-77.337616	582.038330	-525.985840	274.330841	86.235008	-558.607544	-125.436142	103.757797	-518.423889	337.274963	1445.432129	-444.825897	-79.272560	1457.423828	-422.801453	130.334137	1466.337524	-433.081055	158.504333	1756.674194	-554.066895	434.701569	1173.116699	-483.305664	-203.898575	1200.444580	-438.918365	392.464264	876.248474	-360.815155	-144.857178	900.609985	-442.247040	110.048531	1057.873657	519.477844	2.160898	897.143311	514.421753	199.228439
-467.478149	239.756149	960.447388	-460.704193	-20.776793	960.224915	-547.350403	245.298676	574.239075	-498.417969	-77.809494	582.230103	-525.954102	274.313721	86.213570	-558.897400	-125.537003	103.831718	-518.589661	337.105164	1445.448853	-444.814606	-79.398392	1457.453125	-422.788025	130.193893	1466.360962	-432.065521	158.307495	1756.371826	-553.942505	434.587799	1173.121826	-483.053162	-204.086411	1200.434937	-438.533386	392.373749	876.356506	-360.336182	-145.056885	900.711670	-442.104950	109.978035	1057.888062	519.416321	2.215531	897.142395	514.325989	199.257034
-467.333374	239.627548	960.438721	-460.459839	-20.895878	960.229370	-547.249756	245.265671	574.254883	-498.172363	-77.905533	582.270752	-525.937134	274.301697	86.247253	-558.880554	-125.523575	103.876656	-518.762573	336.936890	1445.474365	-444.816986	-79.560875	1457.478027	-422.825470	130.066544	1466.363403	-430.929901	158.040405	1755.974609	-553.811157	434.451324	1173.103760	-482.819489	-204.188385	1200.412720	-438.103424	392.298645	876.447266	-359.865967	-145.201736	900.807983	-441.940338	109.866737	1057.892578	519.354980	2.220999	897.129944	514.230957	199.277100
-467.180817	239.547226	960.439331	-460.235382	-20.985882	960.233093	-547.157043	245.226379	574.269653	-497.583557	-77.605652	582.029602	-525.941345	274.274811	86.242294	-558.578918	-125.450706	103.828613	-518.953918	336.755676	1445.463013	-444.843140	-79.713913	1457.497681	-422.872833	129.946793	1466.361816	-429.698761	157.764832	1755.548584	-553.685303	434.292725	1173.060913	-482.591156	-204.308548	1200.404175	-437.667969	392.249420	876.534180	-359.444214	-145.376175	900.888184	-441.769714	109.788284	1057.898804	519.298035	2.265057	897.126465	514.124756	199.317749
-466.996704	239.453171	960.464722	-460.011261	-21.083529	960.202881	-547.046692	245.142715	574.277100	-497.346863	-77.716675	582.042908	-525.925659	274.261322	86.239441	-558.574036	-125.460098	103.867737	-519.162109	336.577271	1445.455811	-444.872711	-79.867996	1457.509155	-422.938934	129.808411	1466.346313	-428.399689	157.523254	1755.073486	-553.560364	434.155151	1173.017334	-482.392883	-204.343796	1200.382813	-437.217316	392.210785	876.633423	-359.068939	-145.592499	900.912659	-441.591797	109.674278	1057.902344	519.212158	2.300844	897.133667	514.010132	199.317017
-466.816742	239.355530	960.467224	-459.737183	-21.201418	960.193542	-546.891296	245.083786	574.288513	-497.218384	-77.949905	582.004639	-525.933167	274.266876	86.262039	-558.642639	-125.499466	103.883705	-519.382385	336.353790	1445.400391	-444.906677	-80.012810	1457.507080	-422.996460	129.700714	1466.309692	-427.062775	157.261169	1754.586426	-553.453613	434.017792	1172.930420	-482.138672	-204.474121	1200.372437	-436.737335	392.154877	876.711914	-358.562256	-145.728531	900.994507	-441.399628	109.569000	1057.906738	519.134216	2.295134	897.118774	513.922852	199.337143
-466.644135	239.236572	960.467407	-459.499969	-21.322823	960.197693	-546.725769	245.000580	574.269531	-497.286407	-78.459915	582.146667	-525.937134	274.267639	86.267746	-558.856323	-125.574364	103.953362	-519.613892	336.175201	1445.355103	-444.936188	-80.132927	1457.502441	-423.051636	129.583984	1466.284058	-425.716095	156.957642	1754.052979	-553.385864	433.841858	1172.834717	-481.887878	-204.647308	1200.347534	-436.243103	392.065796	876.751587	-358.098053	-145.887634	901.066406	-441.236694	109.454559	1057.918213	519.084229	2.305138	897.135132	513.839417	199.325806
-466.471832	239.105438	960.463745	-459.268860	-21.433662	960.156433	-546.503174	244.855835	574.307373	-496.683685	-78.231445	581.921326	-525.908508	274.239838	86.275757	-558.578064	-125.499641	103.928490	-519.808167	336.023346	1445.288086	-444.971924	-80.253990	1457.473877	-423.111694	129.481323	1466.220215	-424.350189	156.647156	1753.505371	-553.323608	433.662354	1172.703491	-481.578827	-204.956451	1200.353516	-435.704773	391.892944	876.803406	-357.653107	-146.004654	901.152588	-441.071747	109.323433	1057.904053	518.993347	2.315766	897.121277	513.719910	199.382019
-466.285706	238.980652	960.460571	-459.039276	-21.539795	960.114990	-546.314026	244.768372	574.296143	-496.251984	-78.203568	581.873901	-525.876953	274.231232	86.244400	-558.555603	-125.515465	103.958931	-519.973877	335.875275	1445.188232	-444.949371	-80.351830	1457.418945	-423.162079	129.386627	1466.132202	-422.997223	156.247055	1752.966797	-553.288940	433.472015	1172.557495	-481.383728	-205.065887	1200.283081	-435.214081	391.788269	876.840881	-357.169250	-146.111343	901.228516	-440.897522	109.196358	1057.889282	519.021667	2.226405	897.123596	513.881409	198.863434
-466.099213	238.831238	960.454041	-458.745911	-21.707441	960.106140	-546.079956	244.685287	574.296753	-496.219116	-78.637825	582.023743	-525.878113	274.221375	86.285179	-558.536133	-125.471680	103.962059	-520.141846	335.733337	1445.043213	-444.931885	-80.469994	1457.349121	-423.201935	129.270157	1466.015503	-421.688782	155.840164	1752.445068	-553.259644	433.290070	1172.402344	-481.192810	-205.163254	1200.195801	-434.738983	391.679626	876.872437	-356.708405	-146.229858	901.288208	-440.700684	109.044624	1057.891235	519.080383	2.038534	897.128906	514.323364	198.151093
-465.973053	238.696793	960.404358	-458.573639	-21.860750	960.048706	-545.880981	244.597504	574.275879	-495.915497	-78.758690	581.965759	-525.890686	274.219116	86.265167	-558.778503	-125.610458	104.092537	-520.260376	335.595215	1444.886230	-444.859863	-80.580093	1457.233765	-423.195618	129.181580	1465.856689	-420.334076	155.493942	1751.976807	-553.228760	433.100769	1172.178833	-481.007050	-205.321762	1200.109985	-434.235352	391.545319	876.863220	-356.258270	-146.307449	901.345703	-440.571320	108.901100	1057.842041	518.842529	2.218321	897.121460	513.697754	198.867065
-465.849609	238.498596	960.358643	-458.401581	-21.978081	960.018005	-545.628845	244.436325	574.239868	-495.548096	-78.890526	581.868164	-525.861755	274.194580	86.269470	-558.748108	-125.617157	104.125519	-520.388611	335.446106	1444.660156	-444.818817	-80.700600	1457.079224	-423.121155	129.111282	1465.690796	-419.168213	155.020447	1751.571533	-553.234863	432.926392	1171.932495	-480.855774	-205.478668	1200.008423	-433.790375	391.368469	876.769836	-355.817108	-146.427383	901.378113	-440.443298	108.752571	1057.808228	518.801331	2.233691	897.116272	513.591675	198.923431
-465.679901	238.345444	960.324219	-458.210266	-22.103308	959.978149	-545.390686	244.338821	574.215515	-495.179016	-79.008385	581.821594	-525.844299	274.207214	86.270233	-558.703613	-125.594231	104.146935	-520.472656	335.292999	1444.401489	-444.616699	-80.782394	1456.956665	-423.015839	129.033966	1465.497070	-418.078461	154.528748	1751.252930	-553.240479	432.742371	1171.688477	-480.686249	-205.576416	1199.903687	-433.391083	391.191772	876.665222	-355.323669	-146.503510	901.431763	-440.295837	108.612236	1057.778320	518.707275	2.245468	897.099426	513.452087	198.951172
-465.555786	238.178986	960.256226	-458.078247	-22.268114	959.930542	-545.203552	244.218674	574.196289	-494.844757	-79.182938	581.737915	-525.849670	274.203766	86.253784	-558.671692	-125.615349	104.215164	-520.501099	335.132965	1444.138306	-444.391754	-80.883339	1456.786499	-422.873779	128.968704	1465.314453	-417.154358	153.924683	1750.953369	-553.243896	432.587219	1171.418823	-480.547791	-205.758392	1199.768433	-433.037506	390.972504	876.529724	-354.865845	-146.593445	901.460266	-440.174103	108.454720	1057.721924	518.612732	2.249084	897.107971	513.349243	198.939880
-465.428894	238.017944	960.203430	-457.979706	-22.373623	959.882690	-545.013000	244.156036	574.223022	-494.488647	-79.314445	581.646973	-525.840637	274.166992	86.280106	-558.419189	-125.481743	104.171875	-520.457031	334.955231	1443.847290	-444.152069	-81.017731	1456.629395	-422.647858	128.879669	1465.152588	-416.288391	153.390717	1750.806030	-553.239502	432.421844	1171.128540	-480.385529	-205.911743	1199.650513	-432.694672	390.772552	876.371765	-354.463654	-146.737930	901.435303	-440.056671	108.321190	1057.670532	518.525208	2.252984	897.089905	513.227600	198.957413
-465.353424	237.862961	960.157043	-457.881653	-22.499645	959.835327	-544.853271	244.064224	574.216797	-494.097229	-79.396515	581.575500	-525.822449	274.159576	86.277817	-558.368164	-125.500282	104.175652	-520.330750	334.811737	1443.592896	-443.866364	-81.172142	1456.457642	-422.395264	128.777695	1464.987793	-415.525208	152.853333	1750.708618	-553.199707	432.251495	1170.844482	-480.212433	-206.088959	1199.511841	-432.435059	390.586792	876.213806	-354.117279	-146.865448	901.372131	-439.950165	108.182823	1057.619263	518.475525	2.265920	897.080872	513.121765	198.963303
-465.271484	237.729080	960.122925	-457.788849	-22.698929	959.774963	-544.754028	243.985626	574.203125	-493.782806	-79.516739	581.519775	-525.852295	274.163483	86.270813	-558.410156	-125.550331	104.211212	-520.195923	334.657898	1443.350952	-443.538757	-81.324707	1456.287354	-422.085052	128.624908	1464.838501	-414.855469	152.272827	1750.663818	-553.132568	432.092804	1170.591675	-480.024536	-206.178391	1199.363281	-432.240967	390.403503	876.024658	-353.772034	-147.033340	901.313110	-439.830719	108.008118	1057.564941	518.393005	2.284095	897.091919	512.990662	198.975845
-465.161682	237.588089	960.067200	-457.685211	-22.844646	959.707520	-544.672180	243.890274	574.199341	-493.493500	-79.614906	581.397766	-525.824402	274.159332	86.262222	-558.447937	-125.581856	104.227127	-520.009888	334.493011	1443.153687	-443.181335	-81.498672	1456.148315	-421.775940	128.475739	1464.708984	-414.322144	151.700211	1750.689209	-553.025879	431.954315	1170.391846	-479.793945	-206.314240	1199.238037	-432.117310	390.204010	875.833435	-353.429626	-147.183838	901.222900	-439.676514	107.861221	1057.492798	518.329163	2.267729	897.088928	512.903442	198.966736
-465.063782	237.419296	960.019836	-457.521973	-23.071056	959.675110	-544.668518	243.811142	574.178406	-493.291199	-79.847847	581.324646	-525.821167	274.124695	86.223900	-558.465332	-125.623123	104.267899	-519.832703	334.227661	1442.864014	-442.808105	-81.669144	1456.046997	-421.437683	128.322556	1464.650024	-413.840027	151.122528	1750.768311	-552.836426	431.837219	1170.199463	-479.526428	-206.464325	1199.150635	-432.056213	390.032440	875.634155	-353.194366	-147.377335	901.110718	-439.503815	107.675797	1057.443481	518.251709	2.241109	897.101257	512.779968	198.970139
-464.892761	237.328827	960.011963	-457.409729	-23.209463	959.633240	-544.680359	243.682800	574.174805	-492.991730	-79.945099	581.262146	-525.819397	274.113220	86.238503	-558.430115	-125.647026	104.294708	-519.500671	334.040039	1442.741821	-442.412292	-81.836342	1455.982788	-421.079041	128.185776	1464.597534	-413.428253	150.469070	1750.891113	-552.643738	431.680267	1170.099121	-479.253174	-206.612640	1199.070923	-432.048492	389.835693	875.468994	-353.022125	-147.598724	901.002075	-439.307373	107.545227	1057.406494	518.106262	2.373046	897.108093	512.433289	199.473373
-464.782074	237.151825	959.956787	-457.274963	-23.402094	959.573547	-544.726807	243.525986	574.196716	-492.762360	-80.116241	581.213257	-525.815430	274.099365	86.230270	-558.448669	-125.676460	104.288017	-519.150269	333.885834	1442.700562	-442.003632	-81.992859	1455.954956	-420.714325	128.042633	1464.548584	-413.088623	149.851715	1751.063965	-552.407776	431.583099	1170.068481	-478.921539	-206.794800	1199.081055	-432.083130	389.656281	875.301331	-352.904816	-147.849396	900.871826	-439.110504	107.362846	1057.332397	518.036072	2.347800	897.107239	512.313538	199.513458
-464.634094	236.917801	959.919800	-457.109283	-23.572515	959.558105	-544.787659	243.318573	574.163269	-492.544617	-80.260986	581.158264	-525.793823	274.089935	86.214806	-558.354614	-125.696045	104.299088	-518.718201	333.790009	1442.799194	-441.560394	-82.160645	1455.957642	-420.329803	127.856117	1464.522583	-412.825958	149.202011	1751.275635	-552.160278	431.431458	1170.090576	-478.550629	-206.960724	1199.083374	-432.160156	389.471649	875.169739	-352.801239	-148.099045	900.761047	-438.896973	107.171974	1057.293335	517.957886	2.334474	897.115906	512.249817	199.445496
-464.479370	236.736694	959.904968	-456.958801	-23.709965	959.526917	-544.910278	243.183136	574.162292	-492.296844	-80.349777	581.113220	-525.785461	274.061127	86.216049	-558.335388	-125.715767	104.328140	-518.272766	333.640472	1442.875000	-441.158539	-82.323357	1455.987427	-419.933594	127.662262	1464.538574	-412.590485	148.581223	1751.504395	-551.838989	431.208282	1170.154663	-478.166443	-207.134949	1199.133057	-432.299500	389.330505	875.061218	-352.676147	-148.395065	900.669373	-438.686768	107.007980	1057.257324	517.887207	2.300499	897.131470	512.127930	199.487122
-464.323883	236.559570	959.885620	-456.773010	-23.927511	959.515076	-545.089172	243.080566	574.190491	-492.069244	-80.506622	581.093262	-525.819153	274.064667	86.235046	-558.227417	-125.680061	104.331390	-517.803833	333.475861	1442.977051	-440.744934	-82.476906	1456.033813	-419.592407	127.473091	1464.540771	-412.390808	147.934464	1751.770142	-551.512756	430.997772	1170.267578	-477.857727	-207.106537	1199.192017	-432.460419	389.141418	874.965027	-352.595123	-148.752426	900.567261	-438.453278	106.817780	1057.227539	517.827637	2.243344	897.119873	512.067322	199.445511
-464.199982	236.318512	959.870789	-456.606598	-24.077360	959.533691	-545.240906	242.940674	574.202209	-491.885803	-80.636833	581.072144	-525.793213	274.077179	86.249092	-558.212646	-125.689194	104.377769	-517.372986	333.288727	1443.098877	-440.374481	-82.642990	1456.105469	-419.222748	127.298141	1464.546875	-412.229584	147.333771	1752.033447	-551.190002	430.812378	1170.423828	-477.386353	-207.421982	1199.311768	-432.651886	388.968567	874.905457	-352.481293	-149.059601	900.518311	-438.239441	106.640648	1057.213745	517.768494	2.202718	897.113464	511.980438	199.428116
-464.029663	236.068756	959.848694	-456.360840	-24.276621	959.582520	-545.420166	242.877701	574.226135	-491.667847	-80.748528	581.054138	-525.821899	274.037781	86.245857	-558.164063	-125.678162	104.417305	-516.909973	333.097229	1443.275391	-440.018433	-82.795059	1456.166992	-418.809204	127.102951	1464.610962	-412.073669	146.719666	1752.262085	-550.894104	430.604736	1170.620728	-476.980621	-207.659836	1199.389404	-432.852081	388.805420	874.904297	-352.394714	-149.418671	900.448914	-437.973572	106.450966	1057.213745	517.735535	2.164869	897.135315	511.923126	199.390793
-463.834137	235.833252	959.858337	-456.054932	-24.523857	959.636780	-545.507690	242.694290	574.251770	-491.459747	-80.878647	581.080566	-525.771667	274.001678	86.252014	-558.134705	-125.677238	104.463646	-516.512451	332.890656	1443.457642	-439.670685	-82.968864	1456.215454	-418.401733	126.858360	1464.643799	-411.901123	146.142776	1752.486084	-550.543579	430.388794	1170.840820	-476.598816	-207.847107	1199.453857	-433.034912	388.632935	874.916748	-352.278564	-149.757538	900.349304	-437.683624	106.236885	1057.236572	517.688232	2.114157	897.140564	511.877563	199.331161
-463.621735	235.568069	959.859375	-455.766296	-24.786005	959.705139	-545.580872	242.451462	574.246826	-491.246399	-81.040016	581.127747	-525.728333	273.974335	86.241867	-558.101807	-125.671738	104.486572	-516.121399	332.672852	1443.675049	-439.356934	-83.187363	1456.253906	-417.971954	126.627708	1464.716675	-411.689453	145.535370	1752.666016	-550.199402	430.196869	1171.076660	-476.198792	-207.991669	1199.488892	-433.202454	388.451660	874.948425	-352.120026	-150.107285	900.278320	-437.383270	106.006447	1057.259766	517.652100	2.075277	897.153259	511.797943	199.281677
-463.363007	235.421875	959.883240	-455.470490	-24.957649	959.748413	-545.649414	242.202423	574.259705	-490.833527	-80.924881	581.016846	-525.702454	273.928619	86.250923	-557.929626	-125.620468	104.505402	-515.760315	332.457306	1443.854980	-439.088470	-83.413094	1456.249878	-417.543060	126.413055	1464.783325	-411.430054	144.995972	1752.822510	-549.919556	429.961304	1171.247925	-475.876038	-208.199432	1199.503662	-433.305786	388.274017	874.998535	-351.938507	-150.484665	900.218994	-437.072266	105.858940	1057.285522	517.629761	2.016008	897.145142	511.738403	199.246826
-463.105316	235.248871	959.924744	-455.109650	-25.193890	959.788025	-545.637451	241.869293	574.281921	-490.864655	-81.398788	581.151245	-525.665405	273.864441	86.250504	-558.061523	-125.682800	104.576424	-515.425720	332.224457	1443.996826	-438.824493	-83.607803	1456.250488	-417.143127	126.165535	1464.842163	-411.124878	144.440338	1752.924805	-549.646240	429.775269	1171.444702	-475.550507	-208.442230	1199.487061	-433.408875	388.076904	875.032104	-351.663879	-150.807312	900.162415	-436.735016	105.663170	1057.319580	517.712524	1.800200	897.165222	511.965576	198.665100
-462.884399	234.977997	959.905701	-454.716248	-25.427977	959.844971	-545.612305	241.745667	574.278625	-490.399445	-81.239136	581.046753	-525.636719	273.860718	86.263962	-557.888306	-125.625832	104.552292	-515.061157	332.000336	1444.141357	-438.561493	-83.831879	1456.222656	-416.777374	125.917763	1464.890503	-410.715088	143.938416	1752.978638	-549.390076	429.603394	1171.637329	-475.281036	-208.708557	1199.458740	-433.421417	387.883545	875.099670	-351.353333	-151.087646	900.123535	-436.400970	105.454880	1057.332031	517.679321	1.717062	897.178650	511.911163	198.605377
-462.700348	234.742950	959.906738	-454.407471	-25.635921	959.884460	-545.574646	241.593674	574.318787	-490.098724	-81.260780	581.003906	-525.623230	273.812378	86.283844	-557.825256	-125.601601	104.550560	-514.825745	331.680206	1444.157349	-438.312134	-84.087700	1456.160278	-416.444092	125.680252	1464.899414	-410.201782	143.380661	1752.988403	-549.152893	429.472839	1171.772949	-475.097229	-209.069901	1199.401855	-433.397339	387.690552	875.153442	-351.306366	-151.564270	899.935913	-436.124847	105.259521	1057.345215	517.655334	1.623285	897.186157	511.850128	198.559784
-462.469757	234.505203	959.876709	-454.059937	-25.829861	959.889099	-545.459351	241.378952	574.302551	-489.898560	-81.384315	581.034241	-525.625305	273.778046	86.281281	-557.855042	-125.606552	104.611305	-514.505371	331.551025	1444.373657	-438.098175	-84.324516	1456.109619	-416.135834	125.415245	1464.892822	-409.599182	142.838776	1752.923950	-548.925415	429.289124	1171.915039	-474.876617	-209.233917	1199.316650	-433.323730	387.473969	875.234436	-350.691223	-151.610474	900.052490	-435.819916	105.067345	1057.328735	517.619629	1.500410	897.206055	511.758118	198.495087
-462.209412	234.325012	959.882446	-453.677582	-25.958607	959.874329	-545.278870	241.207611	574.321716	-490.049011	-81.991188	581.216736	-525.557068	273.738159	86.289429	-558.404419	-125.892342	104.853203	-514.273926	331.296417	1444.427002	-437.914551	-84.591888	1456.040283	-415.887543	125.191536	1464.915161	-408.861145	142.320663	1752.841064	-548.738647	429.165649	1171.969360	-474.669861	-209.433167	1199.210938	-433.217194	387.200012	875.293396	-350.269531	-151.910919	900.050232	-435.481812	104.916428	1057.320313	517.613831	1.425338	897.212280	511.688782	198.466339
-461.948975	234.078217	959.855774	-453.253845	-26.136692	959.884827	-545.066040	241.065308	574.320984	-489.695953	-82.103394	581.218994	-525.530334	273.687256	86.294632	-558.347717	-125.854103	104.867844	-514.046509	331.053558	1444.452271	-437.724823	-84.803551	1455.969116	-415.707397	124.971886	1464.910400	-408.083588	141.790497	1752.717407	-548.554565	429.028412	1172.022583	-474.458649	-209.612457	1199.121948	-433.039551	386.942749	875.355042	-349.800598	-152.158005	900.088501	-435.148346	104.731926	1057.313965	517.596191	1.350340	897.238281	511.595612	198.469620
-461.688538	233.881805	959.847046	-452.871490	-26.323107	959.879700	-544.798462	240.877182	574.333435	-489.384277	-82.320534	581.198242	-525.470459	273.685730	86.319748	-558.348999	-125.858292	104.906975	-513.848572	330.817108	1444.490845	-437.570862	-85.007278	1455.909546	-415.495117	124.758591	1464.857422	-407.234589	141.260605	1752.503296	-548.369995	428.874390	1172.067749	-474.315430	-209.896057	1199.047363	-432.839294	386.653900	875.440063	-349.667175	-152.681808	899.964966	-434.833313	104.552177	1057.308472	517.595276	1.215730	897.274719	511.512238	198.371658
-461.402710	233.774216	959.881531	-452.543152	-26.406815	959.829590	-544.508972	240.764908	574.331482	-488.956085	-82.474800	581.159180	-525.446655	273.648743	86.351143	-558.293518	-125.856255	104.947159	-513.639832	330.564911	1444.493774	-437.409119	-85.236794	1455.838013	-415.270813	124.532394	1464.785889	-406.432770	140.718369	1752.259766	-548.222595	428.708740	1172.073853	-474.153351	-210.112473	1198.907227	-432.598175	386.366760	875.505737	-348.977203	-152.700974	900.111633	-434.533264	104.428337	1057.302490	517.585632	1.065830	897.281555	511.446045	198.247040
-461.109406	233.633636	959.870605	-452.174286	-26.579117	959.818787	-544.291626	240.754425	574.356201	-488.517914	-82.571892	581.099670	-525.460449	273.642456	86.332138	-558.210205	-125.834061	104.978287	-513.458252	330.340088	1444.458008	-437.247559	-85.471451	1455.720581	-415.003387	124.307465	1464.671265	-405.633942	140.256042	1752.039429	-548.086121	428.510193	1172.078491	-473.979736	-210.290680	1198.808228	-432.374817	386.132721	875.555237	-348.439728	-152.853195	900.159912	-434.234497	104.277275	1057.299072	517.567688	0.940233	897.288330	511.136353	198.083771
-460.833740	233.463654	959.865967	-451.766235	-26.798107	959.761475	-543.969299	240.643784	574.350464	-488.042480	-82.703087	581.060486	-525.451050	273.660431	86.357689	-558.126038	-125.820831	105.021721	-513.253601	330.097168	1444.400513	-437.108276	-85.707230	1455.593384	-414.730835	124.086128	1464.545532	-404.995483	139.712830	1751.835449	-547.984070	428.313354	1172.045898	-473.798828	-210.500122	1198.730713	-432.065033	385.879059	875.614624	-347.935699	-153.107864	900.181519	-433.914581	104.073555	1057.273193	517.607849	0.811902	897.310608	511.286469	198.011658
-460.526520	233.368011	959.858154	-451.416687	-26.951281	959.701599	-543.706604	240.652451	574.400513	-487.557983	-82.935287	580.992859	-525.500793	273.648468	86.362114	-558.070435	-125.790619	105.084724	-512.994141	329.888123	1444.329468	-436.849335	-85.896912	1455.443970	-414.403198	123.896294	1464.408813	-404.455719	139.218918	1751.696777	-547.870483	428.059509	1172.010376	-473.586212	-210.654633	1198.625000	-431.725372	385.614197	875.650208	-347.443146	-153.361755	900.174744	-433.620422	103.931923	1057.247314	517.615112	0.642955	897.333313	511.222687	197.900055
-460.250458	233.180740	959.820618	-451.101685	-27.127359	959.663086	-543.358582	240.568634	574.409912	-487.011230	-83.130394	580.885132	-525.476074	273.633820	86.383644	-557.972961	-125.771156	105.139336	-512.678223	329.676239	1444.286377	-436.510956	-86.072845	1455.276978	-414.090637	123.723129	1464.289429	-404.071472	138.696732	1751.606445	-547.782104	427.801636	1171.971802	-473.388763	-210.786224	1198.463989	-431.383392	385.287689	875.683350	-346.979950	-153.588196	900.148560	-433.347809	103.752441	1057.214478	517.649048	0.507319	897.375854	511.143860	197.733643
-459.929260	233.071304	959.776428	-450.788788	-27.307570	959.575012	-543.019409	240.457947	574.409851	-486.513519	-83.369965	580.761292	-525.483337	273.597229	86.407310	-557.775146	-125.708473	105.161667	-512.272278	329.439301	1444.229126	-436.081635	-86.268883	1455.099365	-413.659546	123.520218	1464.175781	-403.823669	138.188477	1751.612671	-547.672913	427.500610	1171.920776	-473.226959	-210.868408	1198.280762	-431.106262	385.031586	875.696289	-346.554932	-153.815994	900.077698	-433.048676	103.589661	1057.152588	517.674744	0.366152	897.388428	510.956909	197.583679
-459.730408	232.836365	959.705505	-450.509796	-27.552443	959.543579	-542.693420	240.390167	574.376831	-486.041718	-83.609131	580.661316	-525.477478	273.594086	86.397804	-557.897339	-125.761192	105.265137	-511.879242	329.235077	1444.167847	-435.688416	-86.495102	1454.916504	-413.187531	123.297585	1464.051392	-403.666290	137.767181	1751.713135	-547.566284	427.189606	1171.864136	-472.934540	-211.250229	1198.115601	-430.858856	384.727539	875.707031	-346.104004	-153.993271	900.006775	-432.823181	103.370888	1057.104370	517.743164	0.200364	897.412537	511.078156	197.429382
-459.528595	232.668304	959.629700	-450.301666	-27.692814	959.440247	-542.438049	240.355682	574.350403	-485.384399	-83.719315	580.541260	-525.482605	273.557007	86.421570	-557.817749	-125.783401	105.388214	-511.423401	329.032318	1444.087646	-435.192078	-86.736671	1454.720215	-412.720642	123.081467	1463.934204	-403.729645	137.232788	1751.809082	-547.428833	426.894745	1171.811401	-472.707001	-211.476868	1197.954956	-430.648529	384.452087	875.690796	-345.714691	-154.158722	899.897034	-432.600769	103.207634	1057.010864	517.750610	0.025433	897.444458	510.919006	197.237961
-459.348480	232.507828	959.584290	-450.070526	-27.905989	959.381714	-542.204468	240.293488	574.346924	-484.851349	-83.872536	580.418030	-525.514954	273.556396	86.441864	-557.721130	-125.765472	105.459412	-510.915192	328.857910	1444.071289	-434.651672	-86.974396	1454.517822	-412.251740	122.874985	1463.815063	-403.782288	136.862930	1751.997681	-547.264465	426.558929	1171.783325	-472.414673	-211.700684	1197.793579	-430.423676	384.132446	875.662720	-345.425140	-154.348389	899.724670	-432.390198	103.020279	1056.957764	517.798950	-0.137012	897.450684	510.866119	197.116943
-459.196259	232.364670	959.548950	-449.926117	-28.024157	959.249146	-541.990601	240.208328	574.312683	-484.311890	-84.076225	580.277588	-525.489075	273.531525	86.439583	-557.665466	-125.756966	105.542732	-510.448944	328.643463	1444.039795	-434.133728	-87.189209	1454.352173	-411.757660	122.616600	1463.718750	-403.902893	136.487320	1752.151367	-547.065735	426.242432	1171.750000	-472.112000	-211.866974	1197.606567	-430.283295	383.857056	875.592712	-345.232269	-154.606491	899.507751	-432.197815	102.854187	1056.864014	517.753845	-0.174678	897.474731	510.615723	197.694321
-458.980133	232.159225	959.500244	-449.675232	-28.284479	959.160828	-541.797363	240.110397	574.324402	-483.858826	-84.303162	580.160217	-525.489624	273.502747	86.464653	-557.677856	-125.764130	105.608208	-510.050140	328.347992	1443.924316	-433.628204	-87.411797	1454.210571	-411.318054	122.306816	1463.646362	-404.077972	136.077042	1752.371094	-546.863037	425.951813	1171.741211	-471.821198	-211.976501	1197.402466	-430.146118	383.574554	875.524414	-345.023834	-154.842697	899.279724	-431.926025	102.610718	1056.786743	517.814941	-0.375383	897.510010	510.696960	197.507797
-458.697845	231.995224	959.472290	-449.400848	-28.494617	959.109375	-541.712219	240.081207	574.348999	-483.359375	-84.451118	580.122314	-525.517456	273.481964	86.530266	-557.626587	-125.744804	105.690422	-509.563568	328.184784	1443.975342	-433.122467	-87.657394	1454.062256	-410.906555	122.068893	1463.605103	-404.269073	135.714417	1752.565918	-546.587341	425.695007	1171.778564	-471.478058	-212.202286	1197.249512	-430.087158	383.295685	875.428650	-344.862701	-155.087875	899.044250	-431.628296	102.414734	1056.742676	517.866211	-0.531439	897.507080	510.708527	197.346115
-458.472382	231.851501	959.449890	-449.119934	-28.741713	959.026489	-541.608643	239.969788	574.366028	-482.707825	-84.275185	579.897278	-525.477783	273.410675	86.514008	-557.415527	-125.657227	105.670898	-509.124908	327.939972	1444.015259	-432.595825	-87.904625	1453.968994	-410.491089	121.823090	1463.592163	-404.448578	135.367249	1752.757446	-546.218872	425.471863	1171.794800	-471.060486	-212.381073	1197.147339	-430.021149	383.069794	875.362854	-344.742798	-155.375885	898.770020	-431.334351	102.202705	1056.680786	517.909363	-0.707272	897.525757	510.744049	197.148117
-458.250793	231.647491	959.415161	-448.820313	-28.970461	959.014893	-541.554810	239.846573	574.402466	-482.240326	-84.355881	579.788635	-525.464050	273.397919	86.561722	-557.343384	-125.653328	105.698082	-508.677795	327.701141	1444.079468	-432.153748	-88.147247	1453.910522	-410.102722	121.575348	1463.580322	-404.623596	135.006149	1752.948364	-545.776367	425.230164	1171.877808	-470.565369	-212.644791	1197.087891	-429.991425	382.877167	875.306824	-344.648254	-155.632828	898.539001	-431.056732	102.002281	1056.653564	517.979126	-0.874414	897.574097	510.790344	196.968689
-458.019470	231.542435	959.431091	-448.583160	-29.097076	958.967834	-541.482239	239.755447	574.437988	-482.278809	-85.052238	579.920410	-525.415100	273.370239	86.549019	-557.665710	-125.751518	105.832001	-508.291168	327.455139	1444.136963	-431.776459	-88.375221	1453.895020	-409.742279	121.279594	1463.602295	-404.725891	134.660065	1753.115112	-545.346191	425.041260	1171.986694	-470.121216	-212.843857	1197.041016	-429.929901	382.697662	875.258789	-344.581299	-155.857666	898.297302	-430.802460	101.864067	1056.633423	518.051636	-1.024202	897.589905	510.677094	196.835205
-457.726105	231.369766	959.461182	-448.222382	-29.248829	958.966187	-541.463928	239.627792	574.459900	-481.451935	-84.652939	579.710938	-525.426086	273.333679	86.550758	-557.296570	-125.671364	105.782967	-507.919800	327.227051	1444.272217	-431.373383	-88.630844	1453.874023	-409.424774	121.010994	1463.609741	-404.765869	134.270203	1753.235352	-544.832886	424.912109	1172.138184	-469.652405	-213.017303	1197.014771	-429.879272	382.588959	875.228821	-344.561859	-156.088623	898.062317	-430.474823	101.695869	1056.647583	518.138733	-1.191029	897.607605	510.718445	196.713562
-457.457031	231.199066	959.455139	-447.827698	-29.437159	958.964966	-541.384277	239.420654	574.476624	-481.086853	-84.768303	579.677551	-525.402771	273.332764	86.554855	-556.973022	-125.532440	105.720978	-507.491241	327.055939	1444.481445	-431.006744	-88.879837	1453.876099	-409.140747	120.726875	1463.618652	-404.722656	133.893692	1753.325195	-544.279053	424.766266	1172.264526	-469.167084	-213.210205	1196.974487	-430.028351	382.628296	875.085693	-344.571472	-156.397415	897.794861	-430.147644	101.528786	1056.645020	518.223022	-1.387014	897.643982	510.750061	196.529037
-457.180664	230.966614	959.465820	-447.453583	-29.576576	958.959534	-541.255981	239.219101	574.482117	-480.753815	-84.959000	579.638367	-525.353943	273.292664	86.554939	-557.223511	-125.693062	105.847115	-507.173828	326.792755	1444.568726	-430.700287	-89.113266	1453.832397	-408.862427	120.452164	1463.629883	-404.582977	133.524536	1753.397095	-543.753723	424.641998	1172.378906	-468.693512	-213.377213	1196.917480	-429.994019	382.504059	874.998840	-344.548737	-156.654556	897.560547	-429.806396	101.346077	1056.643921	518.275879	-1.573164	897.655823	510.814911	196.334595
-456.883820	230.803314	959.478638	-447.078949	-29.701412	958.942627	-541.139709	239.059784	574.513794	-480.372467	-85.138924	579.541992	-525.315552	273.266724	86.565147	-557.177429	-125.749336	105.864792	-506.923096	326.539581	1444.642700	-430.404846	-89.349312	1453.827393	-408.630615	120.191040	1463.647339	-404.351685	133.184525	1753.430298	-543.225647	424.574402	1172.529541	-468.271881	-213.603867	1196.892334	-429.874298	382.333099	874.980896	-344.531219	-156.938950	897.338623	-429.467743	101.197838	1056.641235	518.377625	-1.768968	897.691711	510.867676	196.160110
-456.619141	230.602280	959.476440	-446.680878	-29.794525	958.954773	-541.033020	238.933411	574.550171	-480.115417	-85.551598	579.579468	-525.296204	273.265411	86.556213	-557.210571	-125.778404	105.941032	-506.692535	326.278107	1444.723755	-430.147339	-89.612366	1453.801270	-408.481384	119.941734	1463.642944	-404.056213	132.832077	1753.375610	-542.720947	424.512604	1172.638794	-467.929382	-213.793762	1196.869873	-429.706665	382.235016	874.990173	-344.434143	-157.157623	897.162537	-429.140839	101.067772	1056.647095	518.501343	-1.911381	897.712402	510.939789	195.940781
-456.352936	230.429977	959.503052	-446.308960	-29.956640	958.963989	-540.857971	238.821060	574.549927	-479.785767	-85.814713	579.573792	-525.293457	273.216125	86.571175	-557.188599	-125.789848	105.977867	-506.522339	326.074371	1444.785522	-429.902222	-89.844078	1453.772949	-408.354584	119.713913	1463.642090	-403.664032	132.462143	1753.336060	-542.245605	424.436249	1172.712280	-467.604523	-214.019485	1196.815430	-429.491333	382.151794	875.009949	-344.346558	-157.323532	897.021057	-428.829926	100.902908	1056.666870	518.584351	-2.121611	897.745911	511.011169	195.775497
-456.109650	230.210327	959.500671	-445.914734	-30.098448	958.978577	-540.636047	238.631226	574.567017	-479.463074	-86.057709	579.575806	-525.251770	273.206726	86.595596	-557.232666	-125.843529	106.114471	-506.340576	325.858368	1444.843872	-429.694489	-90.051437	1453.703735	-408.217865	119.505074	1463.606323	-403.223358	132.093338	1753.218262	-541.835693	424.393372	1172.756104	-467.388794	-213.989365	1196.693848	-429.246857	381.942413	875.018677	-344.168274	-157.432236	896.902405	-428.522186	100.741341	1056.675415	518.783752	-2.450453	897.752319	511.359222	194.862289
-455.887573	230.040573	959.462585	-445.506897	-30.317024	958.958130	-540.235840	238.350555	574.503113	-479.127441	-86.215393	579.576294	-525.141418	273.170746	86.580681	-556.950928	-125.698074	106.059975	-506.116821	325.630524	1444.868286	-429.472717	-90.259872	1453.664307	-408.050293	119.283127	1463.546631	-402.775269	131.723755	1753.069824	-541.467041	424.353973	1172.821899	-467.131561	-214.376755	1196.651489	-429.108704	381.863312	875.008606	-344.042877	-157.565155	896.830811	-428.214600	100.569382	1056.647705	518.883789	-2.636603	897.774536	511.451019	194.635956
-455.620422	229.873047	959.453796	-445.110443	-30.458982	958.918823	-539.972717	238.239487	574.486023	-478.973145	-86.710526	579.693604	-525.115234	273.159973	86.590599	-557.329956	-125.904892	106.267395	-505.857941	325.422791	1444.869019	-429.284332	-90.470947	1453.555664	-407.854126	119.071678	1463.469482	-402.341278	131.340057	1752.925781	-541.171509	424.211487	1172.861084	-467.030884	-214.545761	1196.549805	-428.760406	381.646729	875.047913	-343.858276	-157.627991	896.768860	-427.908936	100.413391	1056.629639	518.970703	-2.853624	897.787903	511.586639	194.484238
-455.354828	229.674927	959.407715	-444.710236	-30.648928	958.886536	-539.896790	238.339600	574.526184	-478.170959	-86.443001	579.444214	-525.249146	273.143494	86.605553	-556.989380	-125.808334	106.231224	-505.570831	325.223358	1444.863037	-429.093750	-90.717178	1453.440063	-407.584808	118.828377	1463.387451	-401.945557	130.935425	1752.815063	-540.909241	423.998566	1172.828857	-466.970825	-214.764572	1196.446777	-428.208435	381.242340	875.151672	-343.646210	-157.666077	896.740051	-427.609436	100.234772	1056.598022	518.996216	-2.877901	897.814453	511.500763	194.963104
-455.087097	229.542892	959.400391	-444.347534	-30.803600	958.828430	-539.380066	238.032196	574.462646	-477.769592	-86.578094	579.419434	-525.072083	273.099884	86.606041	-557.034241	-125.801537	106.280739	-505.236328	325.001953	1444.809082	-428.881714	-90.974800	1453.291504	-407.315643	118.611748	1463.289185	-401.628235	130.536926	1752.748291	-540.733032	423.830414	1172.823975	-466.961121	-214.950684	1196.310181	-427.998993	381.204773	875.174255	-343.630280	-157.869049	896.618958	-427.317566	100.079567	1056.570801	519.189148	-3.204356	897.829102	511.756104	194.090805
-454.830719	229.409500	959.369446	-444.011932	-30.986622	958.824951	-539.039124	237.900055	574.474609	-477.264465	-86.606941	579.310181	-525.061646	273.076721	86.621101	-556.910583	-125.777435	106.348061	-504.889008	324.806885	1444.817627	-428.639526	-91.220596	1453.155884	-407.040741	118.387054	1463.180908	-401.420929	130.129807	1752.727539	-540.588257	423.644257	1172.794312	-466.944092	-215.082993	1196.152832	-427.657959	380.936890	875.210510	-343.103699	-157.622894	896.739868	-427.040436	99.937515	1056.557739	519.183105	-3.266326	897.847839	511.601440	194.622192
-454.627838	229.260712	959.337891	-443.738739	-31.150293	958.750000	-538.721436	237.817993	574.459534	-476.656189	-86.543327	579.176270	-525.052429	273.062683	86.631783	-556.572205	-125.645180	106.260246	-504.498230	324.615845	1444.786743	-428.384552	-91.472748	1453.006958	-406.717438	118.167412	1463.098022	-401.231506	129.757523	1752.772339	-540.477661	423.399597	1172.741455	-466.962921	-215.267365	1196.008179	-427.262085	380.582642	875.272766	-342.842957	-157.579575	896.761169	-426.797699	99.771240	1056.503540	519.265747	-3.424501	897.866821	511.691956	194.512299
-454.411438	229.141922	959.297363	-443.440155	-31.321478	958.704712	-538.383728	237.700912	574.413147	-475.917664	-86.354340	579.031433	-525.022400	273.051086	86.645195	-556.583069	-125.662735	106.329460	-504.105438	324.412537	1444.747559	-428.119293	-91.709541	1452.885498	-406.317749	117.878960	1463.050049	-401.233643	129.250534	1752.831055	-540.380676	423.174652	1172.686890	-467.004913	-215.448700	1195.845581	-426.868683	380.221008	875.365601	-342.636749	-157.559128	896.728638	-426.555511	99.630730	1056.464111	519.387756	-3.631427	897.903625	511.820831	194.348892
-454.230103	229.077026	959.290039	-443.237671	-31.442760	958.594177	-538.089294	237.562180	574.379272	-475.690308	-86.847527	578.961792	-524.997009	273.009338	86.643570	-556.704956	-125.720482	106.437325	-503.645294	324.214264	1444.709351	-427.785065	-91.973450	1452.763916	-405.908813	117.630997	1462.986816	-401.250000	128.810898	1752.946899	-540.280884	422.913086	1172.679443	-467.035980	-215.608994	1195.644775	-426.532440	379.862518	875.457031	-342.386200	-157.493912	896.712952	-426.353027	99.501137	1056.403076	519.497375	-3.779872	897.916077	511.913025	194.182816
-454.043152	228.953735	959.253235	-443.002197	-31.611177	958.518005	-537.883728	237.566208	574.392273	-475.466309	-87.246017	578.911987	-525.050049	273.029236	86.657051	-556.850281	-125.780563	106.565659	-503.204895	324.059265	1444.723267	-427.450775	-92.249733	1452.653076	-405.520844	117.403877	1462.961548	-401.321655	128.392731	1753.067017	-540.156311	422.663239	1172.671143	-467.050446	-215.787064	1195.520142	-426.275269	379.572968	875.521606	-342.180054	-157.474625	896.696289	-426.138702	99.344757	1056.345947	519.617371	-3.909013	897.944458	512.034790	194.043976
-453.865234	228.785919	959.217407	-442.781128	-31.792135	958.422241	-537.644897	237.528427	574.385437	-475.608521	-87.942886	579.027466	-525.110229	273.023224	86.664200	-557.084839	-125.903725	106.709976	-502.793274	323.853851	1444.700439	-427.061218	-92.510300	1452.565796	-405.138611	117.140976	1462.945923	-401.425476	127.968002	1753.185547	-540.016907	422.397980	1172.689819	-467.070923	-215.830521	1195.330566	-425.990326	379.277954	875.573486	-341.989563	-157.432648	896.657166	-425.928833	99.152061	1056.277832	519.719788	-4.048942	897.959595	512.153503	193.909134
-453.673981	228.646332	959.199585	-442.630524	-31.916357	958.340149	-537.456970	237.513412	574.379456	-475.219421	-88.052498	578.905273	-525.085449	273.006073	86.669258	-557.134277	-125.920273	106.729843	-502.402496	323.698395	1444.770874	-426.700562	-92.777878	1452.517822	-404.752655	116.886147	1462.960205	-401.538269	127.555801	1753.318115	-539.822083	422.165710	1172.736816	-466.949768	-216.099350	1195.281372	-425.724640	379.011566	875.616882	-341.915497	-157.450821	896.573181	-425.726318	98.994026	1056.220825	519.858154	-4.247857	897.992798	512.509399	193.674774
-453.435608	228.506714	959.170288	-442.408875	-32.101429	958.250916	-537.296753	237.489090	574.398499	-474.775696	-88.079208	578.805847	-525.104553	273.011627	86.673958	-556.997620	-125.911476	106.712387	-502.015381	323.511261	1444.839111	-426.345825	-93.041351	1452.515259	-404.447510	116.596115	1462.965454	-401.621674	127.150681	1753.461670	-539.577209	421.949615	1172.798828	-466.839600	-216.231232	1195.190552	-425.501892	378.758484	875.625916	-341.913574	-157.523911	896.454224	-425.469910	98.808868	1056.155518	519.968079	-4.385661	898.001831	512.444519	193.597321
-453.143219	228.347244	959.162170	-442.169067	-32.260563	958.201111	-537.143250	237.430679	574.409424	-473.218597	-86.821198	578.407166	-525.074646	273.000214	86.705971	-556.074707	-125.617821	106.475029	-501.678894	323.290863	1444.892700	-425.949829	-93.293800	1452.523315	-404.202209	116.349152	1463.006592	-401.662415	126.806595	1753.523315	-539.275452	421.753906	1172.870972	-466.646210	-216.357880	1195.160889	-425.297241	378.530396	875.656616	-341.932770	-157.635818	896.304810	-425.186462	98.630196	1056.122803	520.184387	-4.675323	898.012878	512.833008	192.701599
-452.871796	228.222641	959.173584	-441.927673	-32.393173	958.154053	-537.012878	237.350189	574.445129	-474.137146	-88.239182	578.682495	-525.069641	273.001678	86.719597	-556.810974	-125.898270	106.734879	-501.314056	323.102325	1445.011353	-425.534302	-93.544228	1452.580078	-404.007050	116.098122	1463.054688	-401.659851	126.487808	1753.615356	-538.922241	421.474823	1172.969604	-466.414154	-216.493637	1195.145508	-425.087616	378.301025	875.652832	-341.973511	-157.742508	896.160034	-424.917847	98.477646	1056.102295	520.335693	-4.809828	898.031738	512.989990	192.518616
-452.516083	228.114960	959.192261	-441.646027	-32.523357	958.177307	-536.884216	237.286865	574.456421	-473.973480	-88.435387	578.691956	-525.038696	272.995392	86.721321	-556.832031	-125.909889	106.769234	-501.032867	322.923584	1445.128174	-425.166626	-93.806076	1452.642700	-403.849426	115.870049	1463.104980	-401.594299	126.180801	1753.715698	-538.502319	421.289398	1173.082031	-466.134583	-216.574356	1195.138306	-424.877808	378.146027	875.679199	-342.021942	-157.865112	895.996277	-424.612701	98.353394	1056.126343	520.364197	-4.824945	898.035889	512.900208	193.078568
-452.243958	227.961273	959.214783	-441.336761	-32.675449	958.201355	-536.828125	237.249817	574.475647	-473.746582	-88.437271	578.702759	-525.019165	272.979279	86.726410	-556.785645	-125.924225	106.817055	-500.780640	322.692169	1445.243530	-424.807861	-94.071274	1452.731445	-403.738861	115.635574	1463.175293	-401.420349	125.917847	1753.753906	-538.037659	421.134766	1173.209473	-465.839172	-216.623428	1195.129883	-424.689575	378.041534	875.720581	-342.117615	-158.067688	895.832703	-424.331512	98.203873	1056.151855	520.502380	-4.965314	898.070984	513.032959	192.978943
-451.958557	227.841370	959.271118	-441.051514	-32.760357	958.224426	-536.742432	237.214432	574.498840	-472.885620	-87.846085	578.349243	-525.010986	272.978271	86.724380	-556.284607	-125.742706	106.689926	-500.587708	322.478699	1445.375244	-424.549133	-94.274643	1452.783936	-403.688446	115.413445	1463.235840	-401.147156	125.738258	1753.774414	-537.583740	420.989960	1173.321289	-465.559723	-216.545456	1195.082031	-424.451904	377.927429	875.767151	-342.148529	-158.228973	895.649414	-424.051056	98.088890	1056.192749	520.647705	-5.088815	898.091492	513.199402	192.823364
-451.595551	227.766113	959.323364	-440.751587	-32.779907	958.217468	-536.578735	237.110779	574.546753	-472.615295	-87.841797	578.340515	-524.986023	272.958710	86.753799	-556.193726	-125.703468	106.678841	-500.412170	322.263916	1445.502197	-424.306000	-94.491478	1452.821777	-403.652039	115.185982	1463.296021	-400.880981	125.509903	1753.736572	-537.050293	420.877594	1173.453247	-465.245056	-216.605072	1195.048340	-424.222443	377.833527	875.801819	-342.161285	-158.441345	895.459290	-423.735199	98.013367	1056.219116	520.777527	-5.266528	898.084961	513.391479	192.669983
-451.282288	227.617844	959.341309	-440.449005	-32.834087	958.252319	-536.378113	236.962112	574.546631	-472.330170	-87.844391	578.338623	-524.947754	272.937439	86.753494	-556.133972	-125.702194	106.731865	-500.274323	322.048859	1445.597900	-424.092010	-94.717705	1452.820923	-403.582245	114.947784	1463.315186	-400.699402	125.228523	1753.593628	-536.582825	420.792694	1173.583008	-464.930023	-216.677444	1195.023926	-423.945435	377.695709	875.826721	-342.091003	-158.589279	895.290955	-423.449432	97.916801	1056.250610	520.922180	-5.408365	898.098328	513.561035	192.522263
-451.041931	227.482666	959.387451	-440.155518	-32.941383	958.263794	-536.206360	236.890442	574.555542	-472.117920	-87.985153	578.360107	-524.929993	272.920502	86.772453	-556.152710	-125.712250	106.744354	-500.057495	321.856232	1445.703247	-423.888367	-94.957962	1452.787109	-403.467682	114.687119	1463.294189	-400.505310	124.965141	1753.578613	-536.109253	420.730103	1173.725098	-464.619507	-216.744949	1194.975586	-423.643921	377.559540	875.887695	-342.014404	-158.818359	895.094849	-423.188538	97.786949	1056.280884	521.058105	-5.583802	898.116699	513.761414	192.350296
-450.757019	227.363327	959.405090	-439.883453	-33.003628	958.303833	-536.006287	236.823578	574.579651	-471.939362	-88.203094	578.332764	-524.960388	272.885590	86.781898	-556.127319	-125.721169	106.797813	-499.855652	321.622162	1445.755737	-423.717621	-95.201546	1452.736572	-403.312469	114.462341	1463.258301	-400.359680	124.701225	1753.532593	-535.627747	420.657410	1173.807495	-464.363892	-216.821854	1194.911377	-423.302551	377.461182	875.921936	-341.819427	-158.990570	894.955078	-422.950867	97.701820	1056.318970	521.187012	-5.729312	898.121277	513.957703	192.240616
-450.557800	227.275330	959.433411	-439.657227	-33.081036	958.274658	-535.770996	236.712616	574.577087	-471.757294	-88.476791	578.296997	-524.901672	272.856506	86.796928	-556.193909	-125.753113	106.857079	-499.615173	321.410645	1445.760376	-423.545624	-95.404449	1452.619141	-403.130676	114.248192	1463.186401	-400.323730	124.464561	1753.539673	-535.198608	420.562897	1173.835083	-464.083069	-217.091293	1194.810669	-422.943512	377.370178	875.951111	-341.574677	-159.169403	894.832397	-422.752472	97.599312	1056.321899	521.362122	-5.862870	898.163635	514.401245	191.985214
-450.342346	227.187836	959.460022	-439.420654	-33.121391	958.262207	-535.538818	236.652603	574.596863	-471.549072	-88.749382	578.217468	-524.926697	272.856201	86.784920	-556.275635	-125.805840	106.947350	-499.343170	321.187164	1445.736450	-423.374847	-95.617355	1452.470337	-402.898621	114.049683	1463.107666	-400.384552	124.211533	1753.555908	-534.808533	420.517426	1173.881470	-463.982971	-217.314728	1194.693481	-422.567657	377.227692	875.969055	-341.579193	-159.589233	894.580261	-422.554749	97.521454	1056.335571	521.613342	-6.107233	898.181091	514.875061	191.245316
-450.204071	227.089081	959.436340	-439.250000	-33.223240	958.200867	-535.290955	236.606598	574.573303	-471.116974	-88.789505	578.172241	-524.919922	272.865814	86.771751	-556.204163	-125.779137	106.981384	-499.009705	320.982910	1445.698975	-423.162842	-95.818558	1452.320679	-402.618011	113.874344	1463.024414	-400.511932	123.981438	1753.683472	-534.469482	420.473602	1173.883301	-463.864990	-217.498810	1194.471924	-422.158875	377.090302	876.013184	-341.000702	-159.496124	894.635071	-422.402588	97.409714	1056.293701	521.709412	-6.235136	898.176941	514.790466	191.044739
-450.027191	227.044815	959.408936	-439.026825	-33.359802	958.119446	-535.004333	236.544312	574.570984	-470.741852	-88.822693	578.080566	-524.923645	272.833191	86.801643	-556.173767	-125.770233	107.023010	-498.654175	320.765900	1445.655884	-422.937622	-96.048309	1452.127686	-402.271545	113.634262	1462.916504	-400.712372	123.697319	1753.832764	-534.141296	420.424011	1173.851929	-463.807739	-217.679871	1194.237793	-421.718201	376.855408	876.037048	-340.665771	-159.598175	894.547974	-422.211548	97.302498	1056.241455	521.859497	-6.350443	898.220215	515.227722	190.983231
-448.665649	225.470535	959.141174	-435.159760	-35.638088	959.964233	-533.976440	235.705429	574.335571	-470.186310	-88.613609	578.730225	-524.465515	272.791595	86.730873	-556.067078	-125.737892	107.010178	-498.326324	320.592163	1445.574463	-422.675018	-96.243019	1451.881348	-401.874359	113.369530	1462.807007	-400.953217	123.375969	1754.022217	-533.833923	420.396576	1173.783081	-463.780945	-217.849304	1194.000610	-421.346375	376.693634	876.070313	-340.338196	-159.743942	894.437073	-420.341339	96.339767	1057.187988	521.967224	-6.489938	898.232056	515.383301	190.855331
-448.489685	225.301758	959.032898	-434.831879	-35.981888	959.944458	-533.657837	235.656784	574.271545	-469.930756	-88.831802	578.637390	-524.410034	272.812988	86.711815	-556.190125	-125.782387	107.069214	-497.981689	320.419861	1445.503052	-422.383850	-96.474190	1451.646606	-401.494995	113.137878	1462.711182	-401.208405	123.023399	1754.078369	-533.572083	420.350616	1173.703247	-463.756866	-217.890732	1193.762573	-420.979370	376.494873	876.066772	-339.957001	-159.788513	894.369873	-420.094879	96.127876	1057.124512	522.097412	-6.624341	898.227539	515.578003	190.729477
-448.354279	225.280441	958.970093	-434.809937	-36.035690	959.740479	-533.512268	235.686432	574.287842	-469.677246	-88.963974	578.569397	-524.477356	272.823303	86.720695	-556.270264	-125.811974	107.064339	-497.687866	320.263611	1445.416870	-422.066620	-96.685707	1451.475586	-401.186798	112.961510	1462.590942	-401.393402	122.746712	1754.275635	-533.301086	420.297607	1173.644775	-463.810577	-217.893280	1193.465698	-420.596008	376.276917	876.081421	-339.672974	-159.938644	894.233826	-419.961670	96.030792	1056.979980	522.199646	-6.747448	898.213623	515.734619	190.621185
-448.241028	225.232376	958.899414	-434.723297	-36.136112	959.598267	-533.359680	235.713409	574.296326	-469.980835	-89.597206	578.773865	-524.451294	272.824860	86.711487	-556.633118	-125.975304	107.205460	-497.398315	320.094147	1445.363159	-421.773041	-96.859032	1451.309326	-400.896759	112.784813	1462.489624	-401.546387	122.444832	1754.396606	-533.056091	420.203735	1173.598267	-463.781830	-218.082764	1193.245728	-420.193085	376.066315	876.072571	-339.387085	-160.073746	894.136169	-419.815582	95.929703	1056.863647	522.262451	-6.708883	898.214050	515.706299	190.987411
-448.070221	225.155441	958.844299	-434.565338	-36.228130	959.519592	-533.232056	235.700714	574.300903	-469.113983	-89.125969	578.358276	-524.453613	272.811554	86.719978	-556.235596	-125.843910	107.130028	-497.137573	319.927094	1445.302856	-421.555695	-97.033699	1451.184204	-400.648132	112.615601	1462.454590	-401.638733	122.124146	1754.492432	-532.765198	420.064423	1173.520874	-463.704742	-218.245651	1193.123535	-419.515350	375.606537	876.209778	-339.104095	-160.196365	894.101440	-419.636780	95.836021	1056.793701	522.403259	-6.836255	898.254150	515.888794	190.839157
-447.896057	225.042038	958.820740	-434.410339	-36.314243	959.451050	-533.142273	235.697174	574.311768	-468.814697	-89.162018	578.272827	-524.466492	272.814423	86.738731	-556.218567	-125.822250	107.187675	-496.919891	319.785400	1445.297974	-421.358643	-97.169212	1451.127686	-400.475128	112.454941	1462.411621	-401.647461	121.828827	1754.567871	-532.497070	419.982544	1173.496948	-463.618958	-218.448288	1193.020020	-419.455841	375.692261	876.082947	-338.866943	-160.303345	894.065857	-419.455780	95.718857	1056.744263	522.512146	-6.978585	898.270020	516.087158	190.693405
-447.728149	224.932739	958.824524	-434.218048	-36.396317	959.412598	-533.083435	235.621979	574.307190	-468.666748	-89.376480	578.251526	-524.416626	272.829407	86.755547	-556.249023	-125.843445	107.238121	-496.769684	319.615875	1445.302368	-421.199280	-97.310799	1451.102417	-400.373749	112.307770	1462.404175	-401.606628	121.550064	1754.620239	-532.211365	419.914429	1173.498535	-463.467346	-218.577271	1192.998169	-419.106354	375.575958	876.124207	-338.691833	-160.491714	894.050842	-419.271545	95.609787	1056.726196	522.603882	-7.102846	898.286804	516.255920	190.576187
-447.427368	224.867386	958.872375	-433.958679	-36.473942	959.425232	-533.065918	235.590118	574.341003	-468.379456	-89.470642	578.254883	-524.430054	272.793060	86.749268	-556.185608	-125.838600	107.281563	-496.659515	319.476196	1445.333252	-421.078583	-97.423897	1451.129639	-400.298798	112.158363	1462.423096	-401.466919	121.259865	1754.629883	-531.916199	419.767639	1173.526489	-463.253357	-218.675140	1193.011475	-418.724396	375.453522	876.186707	-338.540802	-160.700439	893.996643	-419.011108	95.520645	1056.760986	522.756165	-7.169873	898.310486	516.454651	190.482040
-447.189575	224.773163	958.892944	-433.727356	-36.519661	959.419373	-533.048706	235.547348	574.382996	-468.092438	-89.545090	578.189819	-524.410217	272.790283	86.745628	-556.128967	-125.826462	107.291435	-496.571381	319.325256	1445.397339	-420.971497	-97.535004	1451.180664	-400.275543	112.033630	1462.436523	-401.345215	120.920364	1754.578369	-531.622498	419.569397	1173.566650	-462.994904	-218.773346	1193.049072	-418.302582	375.440186	876.258484	-338.393433	-161.012054	893.953186	-418.781952	95.440231	1056.769653	522.957703	-7.378972	898.313232	516.886230	189.861740
-446.957153	224.649918	958.944275	-433.559570	-36.487694	959.425049	-532.967590	235.400879	574.374756	-467.839264	-89.692413	578.126892	-524.362549	272.774689	86.774460	-556.073792	-125.817863	107.327553	-496.527313	319.149963	1445.456543	-420.898285	-97.645737	1451.223145	-400.251526	111.859566	1462.457642	-401.135193	120.731750	1754.587891	-531.324585	419.379181	1173.616699	-462.705414	-218.820816	1193.088257	-417.891510	375.450012	876.320435	-338.236511	-161.338181	893.920288	-418.574158	95.373322	1056.796753	522.968750	-7.391762	898.313110	516.836609	190.231384
-446.708313	224.526764	958.950928	-433.302704	-36.534431	959.448914	-532.904663	235.315643	574.400024	-467.590820	-89.773216	578.084534	-524.361389	272.762299	86.790932	-556.070862	-125.830917	107.399597	-496.470764	318.992523	1445.524170	-420.814178	-97.776863	1451.256470	-400.231384	111.719841	1462.458496	-400.956146	120.507622	1754.556763	-531.017822	419.118896	1173.662842	-462.403107	-218.874176	1193.135254	-417.164368	375.173676	876.582642	-338.051727	-161.725113	893.863098	-418.329193	95.295464	1056.813721	523.158569	-7.615809	898.327698	517.285828	189.632919
-446.456848	224.417801	958.957764	-433.061829	-36.539555	959.472656	-532.797729	235.259003	574.433960	-467.232330	-89.727814	578.065735	-524.330261	272.735779	86.779358	-555.866821	-125.789772	107.369690	-496.424286	318.819244	1445.551880	-420.760956	-97.928062	1451.283936	-400.223053	111.592148	1462.478271	-400.828552	120.212639	1754.511597	-530.769531	419.025818	1173.734131	-462.174561	-219.046021	1193.169312	-416.943787	375.388397	876.540283	-338.060181	-162.246872	893.700806	-418.090820	95.243980	1056.830688	523.291992	-7.698670	898.352356	517.476929	189.541351
-446.212402	224.362442	958.994812	-432.822021	-36.588654	959.498230	-532.731018	235.234848	574.455994	-467.056458	-89.837425	578.034302	-524.349365	272.732147	86.803673	-555.940918	-125.819405	107.407875	-496.483032	318.569153	1445.477295	-420.674866	-98.068161	1451.272217	-400.188751	111.483078	1462.479126	-400.647400	120.078789	1754.507324	-530.517456	418.862823	1173.774048	-461.908051	-219.042542	1193.149292	-416.233490	375.113098	876.744629	-337.500977	-162.274933	893.828796	-417.867493	95.186142	1056.866211	523.502075	-7.964786	898.386047	518.166687	188.765091
-445.973206	224.288574	959.027893	-432.549011	-36.634541	959.517822	-532.554626	235.167496	574.451965	-466.673065	-89.761566	578.049683	-524.323181	272.730286	86.800217	-555.803528	-125.758675	107.437630	-496.416931	318.419464	1445.494141	-420.601105	-98.211990	1451.240845	-400.147644	111.363693	1462.484009	-400.525635	119.866608	1754.515137	-530.301819	418.682373	1173.802368	-461.747284	-219.141617	1193.100464	-415.720642	375.069641	876.855530	-337.111877	-162.478439	893.852234	-417.636200	95.122925	1056.898071	523.520264	-7.891719	898.402344	517.917053	189.266739
-445.760651	224.229752	959.030090	-432.330231	-36.699715	959.525452	-532.370117	235.079681	574.436340	-466.601929	-90.018074	578.048523	-524.291382	272.716675	86.804153	-555.892700	-125.813103	107.531425	-496.357483	318.271637	1445.502319	-420.512115	-98.340988	1451.162476	-400.064117	111.241943	1462.482666	-400.398071	119.668564	1754.546143	-530.103882	418.512604	1173.795166	-461.627136	-219.275726	1193.016968	-415.290283	375.052063	876.978821	-336.730469	-162.744125	893.855286	-417.429291	95.062973	1056.904907	523.602966	-7.975775	898.420593	518.097534	189.188812
-445.575623	224.164581	959.043030	-432.111450	-36.787537	959.513062	-532.163574	235.005554	574.437561	-466.367493	-90.116524	578.087036	-524.285950	272.694611	86.806770	-555.604675	-125.680901	107.471909	-496.220642	318.142303	1445.512207	-420.388824	-98.467972	1451.082031	-399.966644	111.129601	1462.469604	-400.364136	119.397499	1754.565796	-529.928223	418.388733	1173.801147	-461.586823	-219.459152	1192.905884	-414.903687	374.992401	877.054504	-336.351074	-163.053452	893.827881	-417.245239	94.978767	1056.909302	523.753906	-8.048459	898.440491	518.319031	189.100937
-445.439819	224.115784	959.015442	-431.957733	-36.847336	959.472412	-531.974976	234.980667	574.421387	-466.654816	-90.639122	578.314148	-524.295532	272.681885	86.780037	-555.901184	-125.764923	107.599449	-496.106110	318.040955	1445.496826	-420.254547	-98.569168	1450.953857	-399.802216	111.034370	1462.463135	-400.254181	119.303017	1754.628052	-529.768372	418.271881	1173.781006	-461.554230	-219.589127	1192.754395	-414.485352	374.888153	877.110535	-335.835876	-163.216049	893.882263	-417.097076	94.921181	1056.874390	523.874451	-8.142147	898.488159	518.482178	188.978394
-445.272552	224.069504	959.000488	-431.762177	-36.931393	959.426758	-531.710266	234.924561	574.415588	-466.097626	-90.422592	578.095215	-524.303772	272.670288	86.817093	-556.195068	-125.898338	107.668259	-495.985260	317.922852	1445.458862	-420.115173	-98.711639	1450.816284	-399.644562	110.900024	1462.442993	-400.225037	119.170990	1754.631714	-529.608582	418.175171	1173.750000	-461.545776	-219.698105	1192.606445	-414.085205	374.784363	877.159485	-335.406677	-163.405258	893.911865	-416.916016	94.846664	1056.844360	523.857910	-8.079874	898.484314	518.385620	189.403046
-445.131104	224.023071	958.975830	-431.617035	-37.066208	959.368896	-531.485718	234.927399	574.407532	-465.808258	-90.413284	578.014771	-524.284119	272.665558	86.801018	-556.129150	-125.885262	107.675362	-495.836731	317.822510	1445.419922	-419.966766	-98.854767	1450.713623	-399.478210	110.788406	1462.399780	-400.180969	119.079575	1754.587158	-529.449402	418.111084	1173.706299	-461.528748	-219.834396	1192.449463	-413.718170	374.666901	877.204346	-334.955597	-163.582413	893.953003	-416.777771	94.743248	1056.804321	523.968628	-8.131543	898.472717	518.551514	189.337036
-445.038116	223.971649	958.951843	-431.486725	-37.147514	959.298157	-531.302246	234.930283	574.403503	-465.649506	-90.522865	577.964050	-524.351624	272.660431	86.813660	-556.148926	-125.890526	107.699585	-495.688477	317.731384	1445.379028	-419.826050	-98.977798	1450.601074	-399.312805	110.655434	1462.380371	-400.142792	118.932373	1754.575806	-529.294312	418.079437	1173.672852	-461.491760	-219.904510	1192.312866	-413.408081	374.572937	877.239746	-334.504517	-163.769791	893.991577	-416.651703	94.663094	1056.753906	524.079041	-8.228816	898.489685	518.722839	189.225906
-444.862457	223.946869	958.918701	-431.303558	-37.241032	959.242920	-531.073425	234.984528	574.406128	-465.788971	-90.998207	578.097290	-524.405945	272.682556	86.817383	-556.420471	-126.008705	107.804443	-495.543182	317.633606	1445.363525	-419.698608	-99.100624	1450.529785	-399.189972	110.521873	1462.339722	-400.117889	118.766418	1754.604980	-529.123840	418.043945	1173.642212	-461.448608	-219.971130	1192.197021	-413.121521	374.495056	877.283630	-334.124084	-164.023773	893.968811	-416.483154	94.595421	1056.712280	524.195435	-8.269314	898.501160	518.914063	189.085449
-444.728058	223.863724	958.885620	-431.152313	-37.332031	959.201782	-530.822815	234.953659	574.414856	-465.615173	-91.152367	578.004883	-524.383911	272.679871	86.827782	-556.387085	-126.011475	107.835564	-495.402100	317.539825	1445.345947	-419.578613	-99.204681	1450.481323	-399.084839	110.423187	1462.330688	-400.057312	118.624313	1754.601807	-528.943787	418.018463	1173.631226	-461.337402	-220.004181	1192.092529	-412.808228	374.426178	877.322754	-333.727020	-164.255753	893.976135	-416.342957	94.506554	1056.675781	524.337158	-8.337893	898.506348	519.101379	189.006317
-444.589508	223.755020	958.862610	-430.988007	-37.391472	959.167542	-530.603394	234.891251	574.362366	-465.309814	-91.258339	577.955750	-524.368469	272.652008	86.844376	-556.379700	-126.027145	107.871025	-495.208099	317.531006	1445.471069	-419.477020	-99.331703	1450.448242	-399.008484	110.291946	1462.331055	-399.949554	118.491447	1754.562012	-528.739624	417.961395	1173.627441	-461.199585	-220.098999	1192.055542	-412.494659	374.386841	877.379761	-333.351624	-164.519821	894.008362	-416.197266	94.420357	1056.648438	524.506592	-8.559354	898.521851	519.546204	188.393738
-444.423859	223.696457	958.862427	-430.785461	-37.485329	959.131531	-530.413696	234.861130	574.362183	-464.739258	-91.077919	577.772217	-524.353821	272.661407	86.854340	-556.134949	-125.917427	107.837669	-495.227081	317.343994	1445.342285	-419.419342	-99.437622	1450.440918	-398.980530	110.186104	1462.350830	-399.840881	118.296898	1754.583252	-528.550781	417.963196	1173.604736	-461.014801	-220.221481	1192.025269	-412.224030	374.387299	877.420471	-333.037781	-164.808685	894.024902	-416.036987	94.332367	1056.635742	524.636292	-8.626125	898.524963	519.758667	188.269623
-444.213684	223.614685	958.879761	-430.541565	-37.559994	959.161438	-530.215881	234.799561	574.354553	-464.585968	-91.289154	577.835083	-524.348694	272.647614	86.860062	-556.198425	-125.962639	107.931160	-495.183350	317.239258	1445.347046	-419.378845	-99.523239	1450.463257	-398.957550	110.065956	1462.377930	-399.694183	118.116516	1754.548340	-528.350647	417.941803	1173.604126	-460.784119	-220.332291	1192.045288	-411.979950	374.404999	877.453186	-332.759216	-165.074615	894.011047	-415.845032	94.259865	1056.666992	524.648804	-8.543666	898.517029	519.679321	188.713211
-443.958282	223.537201	958.878235	-430.285248	-37.622005	959.173950	-530.059448	234.788239	574.374084	-464.299072	-91.366905	577.795898	-524.286621	272.640381	86.891312	-556.113892	-125.929573	107.974625	-495.155518	317.145020	1445.358887	-419.388947	-99.598175	1450.499878	-398.977203	109.993942	1462.387695	-399.527405	117.967667	1754.505737	-528.157593	417.936005	1173.633545	-460.551208	-220.412888	1192.067871	-411.770996	374.470734	877.494141	-332.468628	-165.382019	894.013428	-415.623688	94.193718	1056.680054	524.747559	-8.580262	898.530273	519.849731	188.641037
-443.757690	223.432571	958.890198	-430.041199	-37.692692	959.188782	-529.909912	234.692108	574.345703	-463.619965	-91.020912	577.642944	-524.269592	272.612030	86.870560	-555.793518	-125.807137	107.955803	-495.079651	317.132904	1445.521729	-419.426208	-99.650764	1450.533691	-398.988251	109.914642	1462.412354	-399.360596	117.812759	1754.448486	-527.951660	417.866547	1173.691650	-460.306091	-220.540710	1192.086426	-411.547516	374.518860	877.530823	-332.209442	-165.721527	894.009949	-415.432068	94.109253	1056.700195	524.840393	-8.625728	898.522400	519.993774	188.621048
-443.514801	223.361588	958.889221	-429.775604	-37.764462	959.234009	-529.790283	234.701050	574.375732	-463.320526	-91.044991	577.597412	-524.250793	272.613953	86.909508	-555.728638	-125.800873	107.982544	-495.182404	316.945709	1445.389282	-419.475342	-99.710709	1450.552612	-398.974213	109.828201	1462.415649	-399.213318	117.649826	1754.392578	-527.778198	417.843140	1173.704346	-460.071167	-220.640579	1192.111328	-411.333313	374.567291	877.549072	-331.876373	-166.033218	894.038940	-415.211731	94.055260	1056.729492	524.929260	-8.642436	898.529358	520.140259	188.549881
-443.311676	223.254608	958.890503	-429.566589	-37.815178	959.238342	-529.651184	234.605942	574.394043	-463.039520	-91.240242	577.549072	-524.207275	272.597321	86.907631	-555.662292	-125.783165	108.059059	-495.159058	316.844543	1445.401978	-419.505280	-99.748871	1450.548706	-398.975983	109.744850	1462.399780	-399.119812	117.510414	1754.354248	-527.609863	417.779205	1173.699097	-459.861115	-220.776749	1192.103394	-411.128174	374.617462	877.567505	-331.549683	-166.345367	894.070618	-415.028442	93.977104	1056.737305	525.028442	-8.706716	898.530273	520.311218	188.510391
-443.127197	223.202835	958.890930	-429.323273	-37.888023	959.249451	-529.570801	234.578583	574.387390	-462.700500	-91.358330	577.564331	-524.223633	272.584930	86.914574	-555.606323	-125.741905	108.129578	-495.037933	316.815948	1445.506714	-419.520935	-99.837349	1450.532959	-398.946625	109.689079	1462.394409	-399.058289	117.377327	1754.333984	-527.461365	417.648407	1173.709717	-459.656677	-220.906693	1192.122925	-410.908722	374.646027	877.597473	-331.204315	-166.652130	894.086243	-414.842346	93.922050	1056.749146	525.145874	-8.732072	898.522034	520.485596	188.477737
-442.915009	223.177078	958.910950	-429.131348	-37.952774	959.236450	-529.481995	234.549042	574.419373	-462.218781	-91.248924	577.510254	-524.234680	272.562042	86.904770	-555.397339	-125.682442	108.151474	-494.967651	316.737640	1445.500732	-419.520844	-99.905968	1450.478882	-398.905151	109.611794	1462.386841	-399.047150	117.237251	1754.317139	-527.345764	417.552734	1173.697632	-459.493988	-221.038742	1192.094360	-410.733582	374.666565	877.589233	-330.772308	-166.906525	894.157715	-414.667786	93.861145	1056.758789	525.220581	-8.792377	898.537048	520.622009	188.449677
-442.768463	223.096008	958.919678	-428.950714	-38.005592	959.222595	-529.370972	234.506943	574.407349	-461.838715	-91.229294	577.476379	-524.198975	272.576569	86.933456	-555.342102	-125.661667	108.228081	-494.972107	316.570496	1445.354980	-419.512299	-99.990524	1450.404175	-398.830597	109.509735	1462.349976	-399.064148	117.087402	1754.327393	-527.274109	417.465088	1173.683960	-459.365051	-221.156738	1192.031494	-410.566589	374.644836	877.578369	-330.381073	-167.133591	894.183960	-414.518036	93.787949	1056.759399	525.327332	-8.826067	898.544189	520.796448	188.395294
-442.600800	223.018295	958.893066	-428.781006	-38.051979	959.173340	-529.242310	234.400146	574.387390	-462.221680	-92.079681	577.665466	-524.173767	272.548615	86.935829	-555.809387	-125.850044	108.469658	-494.858856	316.513123	1445.307861	-419.475952	-100.103294	1450.307129	-398.775024	109.408524	1462.339844	-399.122986	116.913544	1754.351440	-527.218811	417.367981	1173.664551	-459.283844	-221.231400	1191.943726	-410.456085	374.609619	877.564087	-330.004761	-167.323608	894.214478	-414.354309	93.717476	1056.722656	525.433289	-8.846498	898.535950	520.975464	188.361252
-442.459045	222.979996	958.875671	-428.626221	-38.131744	959.128601	-529.156311	234.371902	574.416565	-462.048248	-92.249428	577.660278	-524.198120	272.536591	86.943016	-555.803528	-125.870483	108.508507	-494.742523	316.431610	1445.311890	-419.434052	-100.220062	1450.210938	-398.663391	109.316307	1462.308838	-399.155212	116.803352	1754.331177	-527.179932	417.280151	1173.664429	-459.190033	-221.278336	1191.854980	-410.357788	374.571442	877.550537	-329.634552	-167.474915	894.273254	-414.213257	93.648705	1056.693237	525.516663	-8.856410	898.541504	521.110352	188.339203
-442.380402	222.875214	958.828491	-428.471405	-38.204632	959.080872	-529.087646	234.348053	574.418152	-461.643127	-92.172127	577.478943	-524.217285	272.538696	86.941605	-555.713074	-125.823563	108.520630	-494.513977	316.418121	1445.429932	-419.369415	-100.331818	1450.114624	-398.565125	109.202972	1462.281616	-399.257935	116.591011	1754.398071	-527.129456	417.185486	1173.648560	-459.140259	-221.346542	1191.730591	-410.298401	374.531372	877.541931	-329.198700	-167.575745	894.344177	-414.088989	93.566444	1056.644043	525.720215	-8.996367	898.564514	521.544861	187.768707
-442.268524	222.819672	958.788757	-428.364899	-38.284962	959.039978	-528.963989	234.251648	574.377991	-461.270508	-92.108986	577.409607	-524.181458	272.515411	86.913200	-555.630432	-125.793640	108.571373	-494.376068	316.317749	1445.395020	-419.303284	-100.451302	1450.024414	-398.494446	109.091064	1462.234863	-399.343445	116.422722	1754.464844	-527.099792	417.110535	1173.633423	-459.121429	-221.488632	1191.595337	-410.255432	374.494171	877.523804	-328.849030	-167.714859	894.369568	-413.982391	93.497383	1056.604370	525.822998	-9.022754	898.570435	521.702881	187.699371
-442.180695	222.767593	958.760254	-428.245667	-38.362133	959.000183	-528.876282	234.231445	574.387207	-461.032288	-92.183678	577.362976	-524.167847	272.482513	86.939735	-555.575500	-125.788612	108.595177	-494.269836	316.249573	1445.365112	-419.251892	-100.559158	1449.940918	-398.399628	108.981262	1462.224976	-399.424500	116.250069	1754.518433	-527.084900	417.060547	1173.632324	-459.091919	-221.601593	1191.487183	-410.298096	374.493286	877.458191	-328.568054	-167.860703	894.360168	-413.872681	93.431313	1056.568848	525.867859	-9.047929	898.562622	521.805054	187.715866
-442.097076	222.719284	958.738037	-428.125977	-38.464294	958.960083	-528.791870	234.211502	574.364868	-461.129333	-92.571693	577.458435	-524.206787	272.486481	86.939163	-555.963440	-125.961357	108.764336	-494.160919	316.166016	1445.353638	-419.167358	-100.669777	1449.873413	-398.271027	108.871635	1462.184937	-399.469818	116.067810	1754.542114	-527.046387	417.009338	1173.605347	-459.063171	-221.693420	1191.380981	-410.372620	374.535980	877.375122	-328.277679	-168.026413	894.361023	-413.769470	93.352158	1056.537476	525.951660	-9.063130	898.553040	521.964233	187.654602
-442.037445	222.657913	958.705566	-428.039307	-38.529175	958.919739	-528.661499	234.180984	574.370789	-460.511322	-92.091263	577.241028	-524.169739	272.497681	86.944794	-555.625610	-125.827286	108.689758	-494.043823	316.077759	1445.325439	-419.085266	-100.758415	1449.833740	-398.206055	108.778404	1462.153687	-399.490448	115.889435	1754.558105	-526.969543	416.969849	1173.595825	-458.998260	-221.775314	1191.308838	-410.264954	374.401306	877.397522	-328.030762	-168.158264	894.352417	-413.686432	93.288811	1056.498901	526.028503	-9.050334	898.594055	522.058411	187.658646
-441.915344	222.634796	958.680298	-427.906647	-38.633888	958.913086	-528.549316	234.152374	574.380737	-460.244965	-92.019753	577.237732	-524.216492	272.502991	86.943535	-555.612732	-125.844040	108.745392	-493.920502	315.987366	1445.324585	-419.025726	-100.831902	1449.810547	-398.133484	108.673401	1462.130859	-399.472046	115.709694	1754.562256	-526.896606	416.933990	1173.590454	-458.909973	-221.893738	1191.275269	-410.285797	374.379608	877.371582	-327.854706	-168.286438	894.333313	-413.563080	93.232124	1056.483643	526.098938	-9.044987	898.546448	522.175720	187.660400
-441.825562	222.615372	958.692566	-427.784821	-38.726620	958.880676	-528.447327	234.167633	574.392029	-460.555389	-92.597466	577.373047	-524.239502	272.506805	86.940506	-555.931519	-125.970337	108.899055	-493.845184	315.891113	1445.322998	-418.934723	-100.929543	1449.797241	-398.064972	108.579308	1462.128052	-399.429108	115.499702	1754.590698	-526.828186	416.931152	1173.617676	-458.779205	-221.929794	1191.237183	-410.562195	374.563507	877.205688	-327.691528	-168.408936	894.305481	-413.455414	93.161728	1056.473389	526.332275	-9.248402	898.575378	522.844788	186.919342
-441.718445	222.615875	958.683350	-427.693024	-38.756977	958.860962	-528.314636	234.141068	574.402710	-460.455292	-92.669411	577.357849	-524.265076	272.509583	86.939400	-555.883179	-125.943611	108.894981	-493.797241	315.817383	1445.334961	-418.874084	-101.009842	1449.804810	-398.015076	108.502716	1462.133057	-399.337891	115.322067	1754.571289	-526.757996	416.919800	1173.648682	-458.627686	-221.967667	1191.238037	-410.643585	374.590729	877.182251	-327.521790	-168.481506	894.297729	-413.357544	93.141365	1056.459351	526.259460	-9.042002	898.573975	522.457825	187.617004
-441.605011	222.562195	958.703064	-427.553772	-38.873783	958.907959	-528.163025	234.128555	574.394775	-460.325897	-92.715439	577.358398	-524.259094	272.489624	86.941811	-555.838745	-125.914543	108.939262	-493.828918	315.626862	1445.196777	-418.798218	-101.069099	1449.814331	-397.988647	108.426003	1462.135254	-399.182312	115.212296	1754.483887	-526.682007	416.923340	1173.686279	-458.492737	-222.026398	1191.238647	-410.719452	374.604340	877.163757	-327.406219	-168.595505	894.266846	-413.252655	93.067001	1056.497192	526.320618	-9.048865	898.585144	522.576477	187.622284
-441.519440	222.461823	958.690369	-427.453064	-38.964794	958.949158	-528.033447	234.085892	574.390930	-460.133514	-92.758392	577.333374	-524.245483	272.492371	86.977036	-555.828674	-125.923485	108.972580	-493.822693	315.550079	1445.238892	-418.760498	-101.136604	1449.821167	-397.964600	108.363281	1462.165283	-399.101685	114.977722	1754.525635	-526.627563	416.893646	1173.715332	-458.331696	-222.074539	1191.216797	-410.824860	374.628571	877.121765	-327.318909	-168.659119	894.240295	-413.161774	92.992622	1056.511719	526.359436	-9.066950	898.564819	522.688843	187.627396
-441.401306	222.461105	958.720703	-427.341217	-39.045547	958.968628	-527.887451	234.071487	574.432739	-460.001434	-92.870689	577.299316	-524.240295	272.475922	86.990837	-555.768005	-125.920280	108.998260	-493.711975	315.555969	1445.389404	-418.691589	-101.179352	1449.836182	-397.955902	108.328987	1462.179810	-398.979126	114.859123	1754.460938	-526.555664	416.838013	1173.781616	-458.187744	-222.086151	1191.232056	-410.897644	374.603607	877.108276	-327.279999	-168.753220	894.190125	-413.062836	92.946060	1056.540161	526.375610	-8.923120	898.560913	522.619385	188.086105
-441.357697	222.396454	958.722351	-427.289185	-39.113506	958.983765	-527.750427	234.049057	574.400879	-459.358551	-92.387878	577.087097	-524.217651	272.471283	87.009750	-555.387085	-125.804970	108.942589	-493.708191	315.499115	1445.400757	-418.654175	-101.225449	1449.829712	-397.931183	108.257660	1462.217529	-398.901062	114.724861	1754.432373	-526.527832	416.753784	1173.808716	-458.045685	-222.128891	1191.243774	-410.980713	374.587372	877.070068	-327.232483	-168.820724	894.144043	-413.022156	92.885101	1056.550049	526.445068	-8.895384	898.572876	522.747620	188.090668
-441.259125	222.375931	958.727295	-427.212036	-39.168217	959.011353	-527.649292	234.044937	574.432800	-459.147491	-92.438789	577.065613	-524.252441	272.471741	87.016151	-555.405212	-125.815353	108.996391	-493.793304	315.334045	1445.275391	-418.609985	-101.281952	1449.806641	-397.914337	108.228294	1462.227661	-398.864471	114.584312	1754.410522	-526.547607	416.701263	1173.791626	-457.922974	-222.153305	1191.222656	-411.070465	374.580109	877.052612	-327.187592	-168.842697	894.103821	-412.953033	92.853012	1056.570313	526.523132	-8.868912	898.569946	522.894043	188.094635
-441.191925	222.347961	958.730957	-427.143219	-39.210526	958.991882	-527.540649	234.007141	574.427368	-458.943970	-92.552521	577.082642	-524.272156	272.474030	87.013863	-555.322205	-125.807358	109.013412	-493.698212	315.353210	1445.400024	-418.559753	-101.330475	1449.751587	-397.888885	108.191315	1462.243408	-398.856476	114.463158	1754.394165	-526.577271	416.581940	1173.813721	-457.833771	-222.239822	1191.199707	-411.142578	374.564819	877.031799	-327.178558	-168.894638	894.030273	-412.889587	92.809059	1056.563599	526.615906	-8.859155	898.568665	523.030579	188.089508
-441.119720	222.328262	958.719360	-427.082001	-39.325382	959.002380	-527.450195	234.040634	574.441040	-458.647186	-92.560165	577.029114	-524.289978	272.465637	87.030281	-555.243042	-125.810593	109.087334	-493.683929	315.304169	1445.374268	-418.495544	-101.369720	1449.709839	-397.841797	108.175453	1462.261719	-398.902344	114.318832	1754.427734	-526.643860	416.466705	1173.796631	-457.745850	-222.285522	1191.158813	-411.249054	374.496796	876.999451	-327.154480	-168.858871	893.960510	-412.838379	92.747841	1056.566284	526.692627	-8.841708	898.563049	523.119385	188.136688
-441.096832	222.303711	958.729004	-427.062500	-39.371956	959.002991	-527.343140	234.016388	574.427490	-458.335724	-92.524605	576.963684	-524.272522	272.445374	87.044388	-555.118896	-125.729721	109.102455	-493.689697	315.229095	1445.333740	-418.432648	-101.411705	1449.667725	-397.782379	108.125992	1462.280518	-398.978302	114.221100	1754.449707	-526.745667	416.347168	1173.738525	-457.669464	-222.324020	1191.113525	-411.326324	374.408661	876.965149	-327.148163	-168.818314	893.907654	-412.824677	92.708130	1056.573120	526.746643	-8.802649	898.549988	523.221130	188.135498
-441.024933	222.284668	958.725891	-427.013245	-39.454277	959.000427	-527.266296	234.028610	574.425293	-458.171265	-92.682518	576.950623	-524.292969	272.424561	87.053795	-555.149719	-125.759613	109.176704	-493.627533	315.172546	1445.284912	-418.377014	-101.437019	1449.616455	-397.735748	108.075600	1462.303955	-399.068359	114.111969	1754.487427	-526.864563	416.228149	1173.724121	-457.619995	-222.399887	1191.042358	-411.439880	374.317108	876.937927	-327.172028	-168.726990	893.839600	-412.778992	92.654716	1056.573608	526.766541	-8.755186	898.555420	523.266418	188.213287
-440.955841	222.295319	958.701172	-427.003235	-39.496239	958.976318	-527.132019	233.990295	574.435852	-457.934662	-92.738335	576.823975	-524.318054	272.427155	87.051781	-555.073669	-125.732697	109.233643	-493.607483	315.123383	1445.270996	-418.321564	-101.486626	1449.571533	-397.660980	108.070427	1462.303101	-399.194366	114.016457	1754.529785	-526.982849	416.120819	1173.663818	-457.573425	-222.378113	1190.990112	-411.545319	374.170380	876.878479	-327.201141	-168.648178	893.773315	-412.748993	92.633751	1056.551270	526.850403	-8.741086	898.564514	523.403809	188.187088
-440.941162	222.247528	958.688354	-426.994049	-39.543324	958.958557	-527.047729	234.006897	574.409607	-457.727905	-92.814682	576.752136	-524.322083	272.413147	87.040016	-555.008972	-125.681541	109.277649	-493.671143	315.013092	1445.082642	-418.251648	-101.536034	1449.521729	-397.605042	108.036362	1462.310181	-399.263123	113.999748	1754.502441	-527.109802	416.063324	1173.612061	-457.567169	-222.353226	1190.929443	-411.671509	374.055237	876.815552	-327.258148	-168.493134	893.700806	-412.741943	92.583771	1056.537109	526.876343	-8.732805	898.567871	523.483582	188.219330
-440.885925	222.242752	958.668457	-426.962830	-39.640770	958.950439	-526.961426	234.046844	574.421753	-457.594330	-92.953133	576.726746	-524.347717	272.424835	87.055412	-554.976624	-125.677307	109.329521	-493.651672	314.972076	1445.032593	-418.206146	-101.551178	1449.485962	-397.566284	108.013168	1462.299927	-399.392395	113.913307	1754.535767	-527.218567	415.978210	1173.565186	-457.586029	-222.365753	1190.859497	-411.831848	373.933228	876.746033	-327.350586	-168.375885	893.623535	-412.717163	92.533691	1056.527100	526.934204	-8.703595	898.579773	523.556396	188.250443
-440.885376	222.249283	958.643616	-427.038727	-39.669495	958.886841	-526.870911	234.040634	574.402649	-457.383575	-93.001404	576.619995	-524.380310	272.451569	87.073051	-554.922302	-125.651237	109.351532	-493.567200	315.014282	1445.114624	-418.183167	-101.581024	1449.432861	-397.542786	107.987633	1462.282837	-399.499817	113.870399	1754.523560	-527.313843	415.861267	1173.523804	-457.601135	-222.335587	1190.831055	-411.985352	373.802887	876.654480	-327.480896	-168.244553	893.549561	-412.742004	92.502472	1056.480347	527.007263	-8.645290	898.554749	523.638000	188.295547
-440.878998	222.278809	958.612122	-427.044556	-39.706242	958.813904	-526.770020	234.055603	574.425964	-457.173096	-93.039391	576.535706	-524.377502	272.446472	87.080200	-554.899841	-125.655304	109.386864	-493.580475	315.007813	1445.062744	-418.175018	-101.606117	1449.417603	-397.528198	107.969688	1462.278320	-399.625519	113.773964	1754.586182	-527.406677	415.800842	1173.452148	-457.619141	-222.299454	1190.774536	-412.147644	373.674805	876.586182	-327.620361	-168.062286	893.493652	-412.754700	92.481407	1056.431152	527.048462	-8.618791	898.531311	523.729431	188.307953
-440.864197	222.221878	958.568604	-427.045929	-39.755932	958.775391	-526.648071	234.036911	574.369324	-457.048950	-93.111656	576.436768	-524.403198	272.449036	87.079262	-554.901245	-125.676796	109.390694	-493.600861	314.995911	1445.008545	-418.180176	-101.641197	1449.400635	-397.531250	107.959457	1462.273804	-399.707581	113.774773	1754.542847	-527.475037	415.747131	1173.397705	-457.670868	-222.249176	1190.746460	-412.303589	373.538239	876.522339	-327.807495	-167.847794	893.402344	-412.742889	92.428970	1056.389038	527.104553	-8.585758	898.550354	523.806030	188.333282
-440.846710	222.227982	958.558960	-427.042389	-39.740833	958.731323	-526.563904	234.055237	574.375916	-456.727020	-93.003586	576.355713	-524.423828	272.454651	87.076477	-554.734009	-125.622833	109.367538	-493.615112	314.963409	1444.963257	-418.233490	-101.648148	1449.374878	-397.549255	107.935852	1462.261108	-399.791473	113.749222	1754.537598	-527.562744	415.675415	1173.339478	-457.744537	-222.165359	1190.694092	-412.481018	373.452423	876.439331	-328.077484	-167.678665	893.269104	-412.738129	92.425331	1056.363647	527.164124	-8.548903	898.533997	523.893372	188.388611
-440.817444	222.271454	958.573608	-427.062073	-39.683975	958.669739	-526.529297	234.055954	574.377075	-456.310822	-92.764236	576.238647	-524.426697	272.451965	87.064285	-554.488953	-125.548363	109.332191	-493.647736	314.938599	1444.928223	-418.287262	-101.669754	1449.359375	-397.612122	107.909729	1462.264648	-399.867157	113.730301	1754.570190	-527.622437	415.607483	1173.292114	-457.806488	-222.082947	1190.659668	-412.635590	373.319611	876.370789	-328.286224	-167.403809	893.199158	-412.739685	92.442810	1056.341919	527.344421	-8.654089	898.524658	524.282349	187.850479
-440.807770	222.218735	958.544556	-427.051636	-39.742256	958.658569	-526.446289	234.062012	574.347351	-456.192444	-92.803078	576.143433	-524.445801	272.442413	87.063980	-554.486511	-125.567787	109.328232	-493.675964	314.913208	1444.887451	-418.380188	-101.715324	1449.332886	-397.660461	107.867081	1462.269897	-399.928284	113.771843	1754.556763	-527.687683	415.553009	1173.261353	-457.887512	-221.959137	1190.613281	-412.812653	373.209045	876.306763	-328.492889	-167.145523	893.110657	-412.744415	92.393250	1056.324951	527.320923	-8.465797	898.525635	524.111633	188.402969
-440.802979	222.227798	958.532349	-427.069824	-39.723511	958.635620	-526.427185	234.058685	574.329163	-456.848511	-93.577850	576.390442	-524.411865	272.462219	87.054733	-555.003357	-125.750237	109.565155	-493.757538	314.863678	1444.854736	-418.457550	-101.762688	1449.311157	-397.751984	107.860619	1462.264648	-399.991608	113.825729	1754.542480	-527.760559	415.511322	1173.221558	-457.962067	-221.834641	1190.570801	-412.995056	373.110535	876.231995	-328.728088	-166.854660	893.024414	-412.761993	92.400757	1056.309692	527.416687	-8.397362	898.546021	524.197937	188.437424
-440.820679	222.237228	958.541199	-427.088379	-39.715927	958.617432	-526.385010	234.085419	574.322876	-456.853668	-93.671776	576.396667	-524.396912	272.460632	87.057243	-554.986023	-125.753548	109.594536	-493.836792	314.843658	1444.850830	-418.581635	-101.807983	1449.283203	-397.809723	107.833977	1462.278687	-400.107727	113.836494	1754.582031	-527.812317	415.490692	1173.206665	-458.078583	-221.663437	1190.501831	-413.193726	373.003235	876.163635	-328.969788	-166.592636	892.928955	-412.774353	92.399429	1056.303955	527.494080	-8.340043	898.528931	524.309326	188.452194
-440.870056	222.227448	958.559753	-427.106110	-39.708298	958.630005	-526.395264	234.101044	574.339172	-456.748932	-93.627846	576.397034	-524.436707	272.465027	87.058861	-554.953369	-125.728821	109.612602	-493.906372	314.813690	1444.830688	-418.687744	-101.843132	1449.229126	-397.889374	107.783905	1462.295410	-400.202759	113.910324	1754.575195	-527.886475	415.416138	1173.185181	-458.267792	-221.633011	1190.402710	-413.392487	372.893677	876.096313	-329.250885	-166.331543	892.814026	-412.822113	92.398003	1056.322632	527.553223	-8.312509	898.545715	524.405518	188.481018
-440.887177	222.238251	958.573914	-427.165009	-39.637226	958.612427	-526.371704	234.059616	574.349121	-456.715149	-93.655563	576.401428	-524.428833	272.450256	87.064728	-554.916077	-125.709091	109.641464	-493.980743	314.799774	1444.834839	-418.807922	-101.909309	1449.175903	-397.966339	107.763641	1462.314819	-400.300415	114.020271	1754.579224	-527.959412	415.343201	1173.177124	-458.464752	-221.508331	1190.282104	-413.550385	372.800873	876.033081	-329.428436	-165.967407	892.746582	-412.861359	92.423912	1056.321289	527.664429	-8.254951	898.544617	524.517090	188.518463
-440.934204	222.265961	958.623291	-427.220398	-39.587200	958.616760	-526.350525	234.023666	574.331665	-456.157837	-93.274162	576.051819	-524.414246	272.424255	87.053352	-554.491272	-125.547493	109.502037	-494.053528	314.764343	1444.816772	-418.883911	-101.929375	1449.135742	-398.018463	107.721817	1462.331421	-400.436218	114.103241	1754.598633	-528.041687	415.276978	1173.162598	-458.706299	-221.387070	1190.146729	-413.717499	372.707123	875.995056	-329.692871	-165.595963	892.658569	-412.914154	92.445297	1056.348755	527.732239	-8.201241	898.560730	524.588684	188.550720
-441.012695	222.262665	958.624756	-427.265839	-39.581356	958.603149	-526.364075	234.035202	574.332947	-456.249847	-93.325264	576.062561	-524.422058	272.417694	87.107117	-554.516235	-125.553879	109.516777	-494.119537	314.755646	1444.822510	-418.992310	-101.987305	1449.082764	-398.073212	107.701942	1462.368530	-400.540924	114.272263	1754.572266	-528.140564	415.245239	1173.151733	-458.979584	-221.284119	1190.019775	-413.891571	372.540680	875.976929	-329.979187	-165.222717	892.556519	-412.971954	92.443886	1056.341797	527.813599	-8.163980	898.562988	524.669922	188.609619
-441.066711	222.328354	958.641113	-427.343689	-39.490440	958.587341	-526.409058	234.090775	574.346863	-456.375061	-93.380684	576.053040	-524.459717	272.422333	87.112854	-554.564209	-125.555046	109.526939	-494.200287	314.756195	1444.811401	-419.085114	-102.013985	1449.050171	-398.126953	107.676468	1462.390381	-400.745209	114.296364	1754.680664	-528.246094	415.163788	1173.159668	-459.222900	-221.179962	1189.931763	-414.033997	372.383118	875.965149	-330.272583	-164.890945	892.482178	-413.031555	92.508682	1056.340820	527.936157	-8.100868	898.561218	524.765137	188.635147
-441.209839	222.350647	958.616882	-427.446533	-39.479702	958.564026	-526.415649	234.110168	574.325684	-456.484253	-93.380043	576.093750	-524.443176	272.416840	87.119118	-554.559692	-125.548630	109.542931	-494.234894	314.771118	1444.822388	-419.174408	-102.031975	1449.020142	-398.179230	107.669159	1462.432251	-400.926514	114.382988	1754.731567	-528.362305	415.117462	1173.140625	-459.469818	-221.004150	1189.844482	-414.182404	372.230072	875.927917	-330.523834	-164.513672	892.442261	-413.131042	92.529984	1056.311890	528.181152	-8.169935	898.596497	525.289734	188.113495
-441.311707	222.350662	958.613220	-427.498871	-39.448994	958.598633	-526.440491	234.122009	574.307007	-456.520996	-93.302399	576.134766	-524.444275	272.433380	87.066597	-554.637085	-125.557640	109.587975	-494.304962	314.796844	1444.852905	-419.260284	-102.036148	1449.009155	-398.235626	107.678253	1462.459961	-401.116974	114.475456	1754.796631	-528.493530	415.054138	1173.117798	-459.733490	-220.785095	1189.801147	-414.310791	372.060669	875.931030	-330.875244	-164.139572	892.366943	-413.207642	92.563789	1056.327026	528.355957	-8.139309	898.615540	525.455811	188.088440
-441.441986	222.436966	958.636292	-427.616272	-39.378567	958.577881	-526.526123	234.178726	574.312256	-456.536377	-93.085236	576.142456	-524.466614	272.424927	87.073471	-554.613953	-125.553429	109.589981	-494.373260	314.837769	1444.854126	-419.352173	-102.015419	1449.018188	-398.302734	107.705070	1462.502197	-401.294312	114.571335	1754.864746	-528.619324	415.000061	1173.136841	-459.991577	-220.606476	1189.765625	-414.427856	371.904602	875.951050	-331.285919	-163.775192	892.290283	-413.316040	92.627586	1056.325073	528.361816	-7.983933	898.639587	525.120605	188.686020
-441.577942	222.481262	958.659119	-427.699188	-39.288612	958.596558	-526.553650	234.209686	574.315674	-456.738800	-93.071877	576.148865	-524.450378	272.446960	87.084549	-554.781738	-125.586891	109.619858	-494.468628	314.868622	1444.888672	-419.441742	-101.994995	1449.038818	-398.382538	107.722229	1462.539551	-401.467468	114.653458	1754.936035	-528.755859	414.921661	1173.132324	-460.226227	-220.441940	1189.754272	-414.537323	371.745758	875.988953	-331.641724	-163.400604	892.239258	-413.416992	92.698120	1056.343872	528.502991	-7.955384	898.673767	525.226868	188.740509
-441.702026	222.581711	958.665161	-427.823669	-39.227100	958.589600	-526.653748	234.264557	574.306152	-456.919067	-93.038010	576.148560	-524.513794	272.471313	87.085785	-554.887146	-125.623657	109.658630	-494.577271	314.922150	1444.915527	-419.549438	-101.972450	1449.054688	-398.471558	107.781349	1462.594971	-401.649384	114.733383	1755.006592	-528.893677	414.901367	1173.150635	-460.420959	-220.171616	1189.741333	-414.644592	371.584900	876.020996	-331.955048	-163.055313	892.222534	-413.524506	92.774940	1056.339844	528.658325	-7.989405	898.681763	525.377136	188.715469
-441.807709	222.660690	958.674133	-427.925354	-39.109394	958.586670	-526.750488	234.320831	574.313293	-457.131744	-92.980347	576.160095	-524.512329	272.470276	87.084595	-554.948730	-125.643890	109.631378	-494.655640	314.984161	1444.958496	-419.662109	-101.919983	1449.069214	-398.575195	107.829559	1462.614136	-401.821045	114.797760	1755.054199	-529.006836	414.868652	1173.138916	-460.616241	-220.063263	1189.725220	-414.750977	371.427887	876.066040	-332.336517	-162.694870	892.150574	-413.626556	92.869408	1056.342529	528.813354	-7.982631	898.697083	525.516235	188.747437
-441.952240	222.741913	958.679688	-428.072449	-39.002182	958.584778	-526.832947	234.377274	574.336182	-457.389191	-92.944771	576.158508	-524.504089	272.483856	87.079300	-555.059265	-125.658455	109.647881	-494.758057	315.062561	1444.993896	-419.760162	-101.833366	1449.092041	-398.670776	107.901970	1462.631836	-401.990784	114.881546	1755.120728	-529.110779	414.811401	1173.131348	-460.777039	-219.926407	1189.710083	-414.846710	371.253845	876.106201	-332.732025	-162.334686	892.063843	-413.744385	92.962234	1056.338379	529.083374	-8.155074	898.717529	525.971619	188.255966
-442.480316	223.398804	958.756165	-429.302795	-38.178310	957.738708	-527.186768	234.678772	574.404297	-457.675598	-92.884399	575.953003	-524.654602	272.534393	87.075539	-555.117004	-125.663383	109.635696	-494.847473	315.169617	1445.043945	-419.859650	-101.769493	1449.112793	-398.786926	107.988861	1462.661499	-402.152802	114.961372	1755.161865	-529.197510	414.780914	1173.143433	-460.961365	-219.798615	1189.694580	-414.718140	370.895935	876.244751	-333.084991	-161.956055	892.025818	-414.312836	93.317513	1055.888916	529.271118	-8.160218	898.750732	526.169678	188.243790
-442.681641	223.541229	958.757751	-429.604462	-37.951881	957.652283	-527.366272	234.763870	574.393738	-457.897797	-92.723999	575.982849	-524.687866	272.538116	87.069550	-555.104187	-125.651810	109.645103	-494.979828	315.256592	1445.059570	-419.982117	-101.681694	1449.104248	-398.906677	108.064178	1462.672363	-402.303802	115.062683	1755.205322	-529.283630	414.808136	1173.154541	-461.122040	-219.683823	1189.701538	-414.824829	370.768555	876.292786	-333.476746	-161.634460	891.958679	-414.515686	93.463509	1055.836060	529.450378	-8.207280	898.791199	526.404541	188.233963
-442.827759	223.678421	958.769470	-429.715881	-37.829185	957.729858	-527.487793	234.815796	574.401611	-458.171448	-92.540970	576.076782	-524.695496	272.541260	87.049423	-554.557129	-125.329529	109.368294	-495.100006	315.354126	1445.104492	-420.082184	-101.595795	1449.109863	-399.041138	108.161369	1462.706299	-402.449615	115.153984	1755.240234	-529.374390	414.837555	1173.168213	-461.214386	-219.535797	1189.706055	-414.930542	370.637848	876.335022	-333.881287	-161.361618	891.882202	-414.644073	93.620888	1055.880371	529.660706	-8.195971	898.825073	526.644043	188.271759
-442.981262	223.830841	958.786499	-429.941010	-37.673409	957.742126	-527.583252	234.846863	574.404541	-458.477325	-92.336243	576.138123	-524.676270	272.562988	87.059174	-555.085449	-125.549759	109.544724	-495.217896	315.469940	1445.161133	-420.215240	-101.489838	1449.110962	-399.170013	108.270836	1462.725708	-402.582489	115.271004	1755.283691	-529.451599	414.862274	1173.204834	-461.351746	-219.398788	1189.692017	-415.025940	370.512024	876.392517	-334.256805	-161.021713	891.819397	-414.810730	93.768456	1055.890015	529.842712	-8.172341	898.882935	526.897827	188.304825
-443.149811	224.032654	958.831421	-430.107544	-37.542198	957.805420	-527.757813	234.939133	574.440857	-458.790771	-92.121330	576.250122	-524.710693	272.562836	87.055229	-555.013855	-125.500359	109.506012	-495.353210	315.595642	1445.219849	-420.300873	-101.364052	1449.107544	-399.302246	108.375175	1462.747925	-402.709167	115.383751	1755.327393	-529.548462	414.915863	1173.241211	-461.463013	-219.258835	1189.705444	-415.118622	370.399811	876.449890	-334.673401	-160.744263	891.703552	-414.965790	93.942436	1055.941406	529.989258	-8.229731	899.160645	527.059570	188.289764
-443.330048	224.191269	958.851501	-430.321625	-37.365925	957.855713	-527.888550	235.004623	574.429688	-459.224365	-91.992584	576.310852	-524.740906	272.575653	87.035240	-555.115112	-125.487030	109.467087	-495.469543	315.741852	1445.305298	-420.422089	-101.231979	1449.091187	-399.441620	108.507149	1462.782227	-402.819000	115.507591	1755.374512	-529.633423	414.986633	1173.274536	-461.551605	-219.092712	1189.687256	-415.212097	370.351929	876.496521	-335.047943	-160.396317	891.639771	-415.148987	94.119110	1055.973389	530.192078	-8.129221	899.211487	527.328979	188.383301
-443.518677	224.343079	958.877380	-430.531616	-37.181015	957.912048	-528.010498	235.064896	574.437866	-459.618347	-91.766434	576.433594	-524.726929	272.617218	87.045265	-555.099426	-125.472214	109.403122	-495.609497	315.896149	1445.356689	-420.535736	-101.079674	1449.100342	-399.575958	108.652252	1462.802246	-402.927429	115.627457	1755.420654	-529.740540	415.076477	1173.323608	-461.645569	-218.890793	1189.701904	-415.318970	370.278809	876.520813	-335.449371	-160.148865	891.550110	-415.337280	94.297722	1056.011963	530.430176	-8.077092	899.296570	527.643982	188.408386
-443.693695	224.512177	958.924133	-430.675140	-37.034996	958.001648	-528.095520	235.140182	574.418152	-460.060699	-91.497246	576.495117	-524.709900	272.626404	87.015648	-555.041748	-125.411125	109.311508	-495.725769	316.081146	1445.417114	-420.646820	-100.912430	1449.078369	-399.711182	108.820770	1462.835327	-403.012329	115.735214	1755.458740	-529.843384	415.169678	1173.365234	-461.738281	-218.698013	1189.746338	-415.408844	370.223358	876.566223	-335.880280	-159.912888	891.446106	-415.499451	94.473663	1056.080566	529.841309	-7.845102	899.357422	527.732666	188.204559
-443.944672	224.633102	958.925842	-430.882172	-36.910328	958.076172	-528.224304	235.301346	574.408386	-460.539398	-91.290375	576.611633	-524.724487	272.637848	86.989182	-554.494446	-125.159798	109.107635	-495.848358	316.270050	1445.508057	-420.771179	-100.721581	1449.074707	-399.856018	108.983963	1462.857178	-403.092194	115.858368	1755.493652	-529.946960	415.292175	1173.417358	-461.911835	-218.561340	1189.727783	-415.496124	370.181091	876.631958	-336.190704	-159.628922	891.396057	-415.718170	94.627823	1056.116211	530.671265	-7.686432	898.613770	528.332397	188.744736
-444.169159	224.787964	958.960693	-431.058105	-36.708466	958.181152	-528.395325	235.456589	574.430664	-461.015198	-91.086792	576.738708	-524.754822	272.675018	86.996506	-554.467163	-125.100822	109.049614	-495.985016	316.482574	1445.598389	-420.906433	-100.542023	1449.078613	-399.991669	109.163521	1462.907959	-403.179413	116.012245	1755.544067	-530.069580	415.384857	1173.464478	-462.122314	-218.437531	1189.704834	-415.587189	370.141663	876.699341	-336.505981	-159.293594	891.347107	-415.918976	94.836487	1056.186035	530.407227	-7.707510	898.836487	528.244934	188.983810
-444.455566	225.104904	959.031982	-431.404022	-36.399940	958.163635	-528.546997	235.614731	574.430420	-461.463898	-90.823372	576.796448	-524.825378	272.726807	87.027168	-554.473755	-125.059761	108.980278	-496.122345	316.684662	1445.680786	-421.068207	-100.359283	1449.077515	-400.151581	109.389442	1462.947144	-403.262421	116.177704	1755.591309	-530.198792	415.536133	1173.536865	-462.360840	-218.271225	1189.672974	-415.676727	370.145386	876.790710	-336.860992	-158.997086	891.300964	-416.191193	95.113335	1056.203369	530.450378	-7.577301	898.845337	528.415771	189.028397
-444.708527	225.390427	959.114075	-431.703613	-36.076031	958.182190	-528.735474	235.825882	574.444092	-461.854370	-90.362106	576.869568	-524.841370	272.723816	87.017731	-554.350159	-124.964714	108.837715	-496.242889	316.934631	1445.796875	-421.255890	-100.134171	1449.072510	-400.297974	109.594666	1463.010864	-403.347412	116.354858	1755.644775	-530.320862	415.659668	1173.608154	-462.591736	-218.073303	1189.684937	-415.780212	370.133789	876.914368	-337.199921	-158.705704	891.280212	-416.442596	95.391815	1056.248413	530.737488	-7.543815	898.920227	528.859680	188.643326
-444.989899	225.674118	959.148804	-432.040558	-35.787708	958.202087	-528.948242	236.078690	574.484314	-462.416534	-90.109039	576.906860	-524.914063	272.754303	87.022865	-554.357239	-124.941818	108.749191	-496.347229	317.179901	1445.912964	-421.431427	-99.899330	1449.104858	-400.462128	109.849915	1463.048340	-403.432617	116.550827	1755.702393	-530.448059	415.816986	1173.694336	-462.833008	-217.755356	1189.706299	-415.884521	370.164398	877.047302	-337.560242	-158.488144	891.240723	-416.715179	95.669502	1056.267578	530.988403	-7.461119	898.976318	529.013428	188.711014
-445.214478	225.976242	959.163269	-432.302765	-35.529381	958.252869	-529.050842	236.273331	574.478027	-462.934814	-89.821648	576.981262	-524.886536	272.796509	87.005867	-554.259888	-124.838936	108.608139	-496.455719	317.446747	1446.024414	-421.604797	-99.652679	1449.112061	-400.613129	110.087036	1463.099487	-403.519623	116.762039	1755.763916	-530.591125	416.002136	1173.745850	-462.931641	-217.153778	1189.789063	-415.999420	370.216858	877.160889	-337.917786	-158.291122	891.201721	-416.936768	95.961121	1056.295288	531.174744	-7.179491	898.999512	528.849060	189.327042
-445.518158	226.229996	959.162415	-432.618134	-35.337925	958.326477	-529.200928	236.497482	574.459106	-463.404724	-89.482071	577.085022	-524.948975	272.844513	87.023453	-554.195435	-124.775436	108.497734	-496.578583	317.732880	1446.126831	-421.811127	-99.375252	1449.136108	-400.758423	110.361305	1463.132935	-403.611481	117.003952	1755.812012	-530.719238	416.195465	1173.838623	-463.281952	-217.047684	1189.779541	-416.119019	370.253937	877.287292	-338.229736	-158.051666	891.178345	-417.224213	96.211472	1056.326538	531.541687	-7.129858	899.035889	529.004211	189.360016
-445.812927	226.583313	959.230957	-432.979340	-34.956242	958.343750	-529.384827	236.687454	574.500366	-463.975098	-89.070091	577.207031	-524.956848	272.853882	87.008209	-554.057434	-124.667595	108.347191	-496.714417	318.037018	1446.239502	-421.961975	-99.083145	1449.160645	-400.904510	110.627312	1463.163574	-403.677246	117.248680	1755.865723	-530.858032	416.423004	1173.920898	-463.682770	-216.861755	1189.745239	-416.266022	370.294678	877.397888	-338.491272	-157.727310	891.152588	-417.509125	96.556511	1056.359863	531.925476	-6.983274	899.009705	529.133484	189.378113
-446.124695	226.928833	959.274475	-433.383179	-34.564129	958.385498	-529.611450	236.923080	574.491638	-464.603302	-88.832962	577.317139	-524.991699	272.876343	87.027702	-554.099670	-124.668976	108.313148	-496.891541	318.285309	1446.220825	-422.146362	-98.797966	1449.162354	-401.021423	110.927315	1463.213013	-403.748108	117.473534	1755.915161	-531.019897	416.680176	1173.998779	-463.982574	-216.466766	1189.738281	-416.407867	370.364319	877.499878	-338.770905	-157.398254	891.192261	-417.822144	96.919312	1056.392578	532.308472	-6.837852	899.012573	529.196472	189.438385
-446.386047	227.293701	959.364563	-433.726471	-34.183502	958.432190	-529.797180	237.141800	574.525391	-465.097839	-88.400284	577.402100	-525.027405	272.930511	87.009895	-554.065979	-124.581024	108.208664	-497.002136	318.625305	1446.328003	-422.345428	-98.456322	1449.181152	-401.168701	111.221207	1463.246338	-403.803864	117.719643	1755.971313	-531.169067	416.972198	1174.093872	-464.287140	-216.102402	1189.736694	-416.565704	370.442871	877.581177	-339.061371	-157.103729	891.207520	-418.100983	97.270218	1056.455811	532.696594	-6.759920	899.039246	529.227783	189.478943
-446.687286	227.712265	959.416809	-434.153381	-33.777431	958.459900	-530.150513	237.487518	574.557129	-466.310608	-88.292503	577.805481	-525.110291	272.967194	87.009262	-554.483643	-124.693855	108.248978	-497.004700	319.070892	1446.547852	-422.535400	-98.140564	1449.215942	-401.321045	111.551346	1463.291504	-403.835541	118.003860	1755.986694	-531.305847	417.294342	1174.193481	-464.543304	-215.663239	1189.808350	-416.750427	370.543549	877.666138	-339.379883	-156.874725	891.211243	-418.423737	97.664795	1056.486572	533.339966	-6.865110	899.071045	529.725525	188.882828
-446.996063	228.171112	959.481323	-434.558136	-33.397125	958.498718	-530.418030	237.809891	574.571777	-466.500732	-87.676453	577.628540	-525.166504	273.015564	87.052032	-554.213257	-124.530449	108.086212	-497.095001	319.425537	1446.658569	-422.767731	-97.783531	1449.233276	-401.490814	111.921738	1463.308228	-403.881744	118.261543	1756.038330	-531.464111	417.616150	1174.302368	-464.936615	-215.354996	1189.810303	-416.927979	370.686462	877.745178	-339.695984	-156.637390	891.231445	-418.753387	98.067825	1056.532349	533.829956	-6.763701	899.082336	529.753052	188.890259
-447.275909	228.533615	959.542236	-434.901245	-32.988857	958.622314	-530.655334	238.016617	574.578918	-467.078979	-87.179413	577.713562	-525.171570	273.061981	87.026222	-554.179932	-124.443695	107.993988	-497.182983	319.850311	1446.744019	-422.996338	-97.373001	1449.276611	-401.649994	112.321114	1463.356689	-403.922974	118.556534	1756.088379	-531.594910	417.979401	1174.377441	-465.341217	-215.043213	1189.853882	-417.120148	370.829163	877.839233	-340.044861	-156.346802	891.238892	-419.052124	98.472000	1056.621460	534.380859	-6.658060	899.035950	529.711914	189.011627
-447.617310	228.934448	959.585632	-435.364899	-32.520275	958.646484	-530.942871	238.279648	574.587585	-467.952759	-86.899193	577.853516	-525.174988	273.097626	87.017776	-554.339294	-124.453300	107.941376	-497.249695	320.274811	1446.828735	-423.253754	-96.980309	1449.293457	-401.811432	112.685020	1463.382202	-403.976349	118.834396	1756.159424	-531.700012	418.350281	1174.456055	-465.653320	-214.620941	1189.902832	-417.356293	371.068054	877.910339	-340.317993	-156.010559	891.291992	-419.396942	98.892174	1056.642334	534.967163	-6.560740	898.999390	529.706787	189.098648
-447.931458	229.424637	959.615112	-435.806335	-32.065277	958.688049	-531.251831	238.617813	574.589355	-468.680756	-86.545021	577.999451	-525.229309	273.137207	86.994019	-554.081909	-124.271271	107.760651	-497.277832	320.748840	1446.889526	-423.517303	-96.569550	1449.312134	-401.959290	113.038376	1463.416382	-404.004944	119.144524	1756.196289	-531.815247	418.788818	1174.571411	-465.967834	-214.189240	1189.951538	-417.584320	371.269226	877.974792	-340.635712	-155.770676	891.278015	-419.739288	99.360092	1056.669800	535.764526	-6.702158	899.017090	529.688965	189.267838
-448.174713	229.919983	959.645935	-436.197571	-31.651373	958.746460	-531.550110	238.926941	574.648560	-469.386688	-86.079979	578.080383	-525.274231	273.193756	86.989296	-554.067261	-124.231323	107.635277	-497.302765	321.196777	1446.984375	-423.796021	-96.119949	1449.322266	-402.114105	113.447746	1463.463257	-404.036072	119.477943	1756.215698	-531.924194	419.210052	1174.638794	-466.283691	-213.696701	1189.951416	-417.853607	371.505188	878.034668	-340.903137	-155.474411	891.289246	-420.029419	99.813538	1056.708374	536.396179	-6.680034	898.981750	529.682556	189.321503
-448.491058	230.491791	959.705383	-436.694611	-31.116989	958.740601	-531.841064	239.207260	574.635925	-470.547272	-86.028061	578.362915	-525.292847	273.260162	86.974457	-554.483093	-124.284424	107.625984	-497.330139	321.711548	1447.071899	-424.084595	-95.665016	1449.364624	-402.299561	113.914467	1463.467407	-404.017639	119.885345	1756.183105	-532.059753	419.719177	1174.738892	-466.657745	-213.367676	1189.987915	-418.140656	371.751984	878.067810	-341.232880	-155.164108	891.338379	-420.390106	100.328987	1056.724854	537.303223	-6.808454	898.954529	530.218689	188.541931
-448.813721	230.980957	959.746704	-437.203918	-30.554636	958.760071	-532.098450	239.502289	574.641052	-470.962402	-85.262657	578.228271	-525.301819	273.311035	86.967789	-554.682007	-124.359688	107.579338	-497.329407	322.208252	1447.165527	-424.446228	-95.184425	1449.373291	-402.489044	114.382141	1463.471802	-404.080750	120.213577	1756.273560	-532.147095	420.219421	1174.826294	-467.017242	-212.962097	1190.043091	-418.425995	372.047028	878.125427	-341.604340	-154.874664	891.378052	-420.755707	100.833206	1056.744019	537.842346	-6.558979	898.923340	529.800232	189.400345
-449.092499	231.513962	959.791870	-437.613434	-30.074831	958.862305	-532.463867	239.989365	574.694275	-471.906677	-84.964645	578.454712	-525.401611	273.423706	86.965897	-554.560303	-124.185417	107.402092	-497.363861	322.762543	1447.259888	-424.781006	-94.712631	1449.364624	-402.641754	114.838402	1463.466919	-404.165558	120.526299	1756.249756	-532.223328	420.705261	1174.886230	-467.362183	-212.404953	1190.099609	-418.721863	372.380554	878.178284	-341.961456	-154.567642	891.407654	-421.090973	101.350052	1056.815552	538.741882	-6.734585	898.908630	530.318359	188.632233
-449.372986	231.985123	959.813110	-437.985901	-29.677248	958.984741	-532.788452	240.433090	574.714600	-472.641846	-84.518623	578.552917	-525.428101	273.477539	86.982635	-554.637329	-124.138390	107.277435	-497.387024	323.270966	1447.342529	-425.110138	-94.244698	1449.372559	-402.780304	115.288361	1463.477539	-404.162842	121.015808	1756.328613	-532.329224	421.257477	1174.984253	-467.804657	-211.975281	1190.120361	-419.047791	372.783661	878.226501	-342.297119	-154.232056	891.424377	-421.408539	101.814514	1056.885132	539.565430	-6.670948	898.856750	530.456238	188.661819
-449.855652	232.570847	959.802246	-438.663818	-29.041666	958.920288	-533.164368	240.813660	574.692932	-473.107422	-83.822365	578.409119	-525.462585	273.525970	86.968918	-554.497986	-124.046188	107.133614	-497.367584	323.866302	1447.436890	-425.432648	-93.696587	1449.348633	-402.931915	115.801811	1463.463135	-404.220886	121.446449	1756.351074	-532.423157	421.818939	1175.086792	-468.198242	-211.510056	1190.107544	-419.347656	373.156616	878.247681	-342.644470	-153.872360	891.423523	-421.901306	102.392502	1056.827637	539.988770	-6.088847	898.829834	529.736328	190.169189
-450.187897	233.156876	959.835022	-439.227539	-28.425770	958.865295	-533.414001	241.094101	574.695129	-473.734680	-83.238174	578.419250	-525.466492	273.622955	86.959229	-554.480652	-123.977768	106.988800	-497.343689	324.424561	1447.496704	-425.793488	-93.157730	1449.309326	-403.108429	116.304192	1463.444336	-404.264374	121.903229	1756.370239	-532.514221	422.430237	1175.138916	-468.580139	-210.952957	1190.083130	-419.676636	373.573242	878.250793	-343.028534	-153.459732	891.435730	-422.278900	102.944054	1056.800781	540.697205	-6.009561	898.852356	529.723999	190.453979
-450.343140	233.601852	959.842407	-439.413391	-28.110609	959.108398	-533.633118	241.351959	574.700073	-474.862305	-83.099663	578.701111	-525.403992	273.652557	86.870651	-554.785950	-124.023193	106.947098	-497.321472	325.042542	1447.541626	-426.100952	-92.613754	1449.314453	-403.281647	116.827072	1463.425781	-404.320557	122.363983	1756.379150	-532.586121	423.003693	1175.212280	-469.045990	-210.394882	1190.074097	-420.042358	374.067810	878.238037	-343.492889	-153.128082	891.382446	-422.486298	103.407425	1056.933960	541.572510	-6.073891	898.833008	530.105957	190.219223
-450.440887	233.808853	959.803406	-439.287445	-27.994865	959.681702	-533.852905	241.667465	574.680359	-475.540619	-82.593170	578.888367	-525.402954	273.710388	86.858582	-554.821045	-123.958237	106.867538	-497.298553	325.694244	1447.595337	-426.424835	-92.051155	1449.302612	-403.429321	117.342377	1463.407715	-404.410248	122.784744	1756.356445	-532.681519	423.626404	1175.291626	-469.510651	-209.904419	1190.111694	-420.398407	374.549591	878.189331	-343.917694	-152.719696	891.402710	-422.611359	103.809700	1057.230957	542.509888	-6.078825	898.837463	530.581238	189.798874
-450.751617	234.469086	959.871521	-439.840790	-27.387804	959.746643	-534.201843	242.139664	574.754272	-476.193604	-81.912003	578.941284	-525.424316	273.785858	86.841522	-554.834717	-123.913773	106.759483	-497.326904	326.290192	1447.643188	-426.788727	-91.471107	1449.286133	-403.632935	117.864769	1463.391602	-404.411743	123.380051	1756.416992	-532.748718	424.334900	1175.371460	-470.008759	-209.326187	1190.099121	-420.725555	375.051544	878.206848	-344.331421	-152.226303	891.413452	-423.012634	104.422661	1057.290649	543.292603	-6.024400	898.835815	530.865479	189.912903
-451.025787	235.111160	959.902344	-440.378815	-26.814152	959.773621	-534.570313	242.655594	574.809448	-476.928650	-81.456589	578.988037	-525.410095	273.879303	86.850800	-554.779907	-123.834023	106.655167	-497.320160	326.932220	1447.694092	-427.144897	-90.877495	1449.258179	-403.808105	118.419518	1463.393921	-404.414917	123.993858	1756.378418	-532.827026	425.033539	1175.456055	-470.511261	-208.663055	1190.099243	-421.092773	375.613495	878.218201	-344.816071	-151.779861	891.380371	-423.387360	105.007683	1057.312622	544.413635	-5.693623	898.788574	531.280823	190.178604
-451.343292	235.726166	959.913147	-440.981110	-26.121189	959.766724	-534.907837	243.036301	574.805298	-477.594482	-80.797714	579.037720	-525.404419	273.909058	86.804588	-554.840454	-123.748619	106.559723	-497.303101	327.601379	1447.741333	-427.502472	-90.305504	1449.249268	-403.988892	118.999130	1463.393799	-404.492371	124.503548	1756.405029	-532.871033	425.748199	1175.537598	-471.017456	-208.123032	1190.033325	-421.497009	376.235504	878.236694	-345.348389	-151.408264	891.316895	-423.798615	105.632988	1057.303711	545.208130	-5.529821	898.794128	531.648254	190.405472
-451.671875	236.391037	959.956055	-441.563965	-25.470810	959.775513	-535.276428	243.414398	574.813660	-478.375763	-80.306297	579.072571	-525.390442	273.957733	86.834915	-554.880859	-123.668266	106.462906	-497.367706	328.182465	1447.685913	-427.866394	-89.704475	1449.242310	-404.163361	119.580116	1463.403687	-404.542694	125.066811	1756.429199	-532.964294	426.476074	1175.612427	-471.526978	-207.336334	1190.027710	-421.850891	376.848267	878.198364	-345.873993	-150.905746	891.282715	-424.220154	106.257469	1057.321899	545.994263	-5.516674	898.762390	532.110352	190.533005
-451.982330	237.074188	960.029968	-442.181885	-24.846552	959.806519	-535.616211	243.738174	574.855835	-479.166656	-79.746567	579.139465	-525.407471	274.015106	86.799248	-554.919006	-123.595810	106.396248	-497.276611	328.935059	1447.879639	-428.296295	-89.093903	1449.229736	-404.341003	120.159462	1463.404785	-404.609802	125.611122	1756.488647	-533.030823	427.153198	1175.731567	-472.154388	-206.773758	1190.042603	-422.162231	377.493652	878.188293	-346.455719	-150.352509	891.250916	-424.633484	106.870674	1057.363037	546.475586	-5.260499	898.774292	532.350342	191.120926
-452.256378	237.749985	960.035278	-442.775513	-24.130318	959.827087	-535.955566	244.112122	574.887390	-480.000397	-79.296341	579.166260	-525.390015	274.063934	86.767433	-555.377258	-123.724091	106.457542	-497.245392	329.624420	1447.954834	-428.728394	-88.456398	1449.205933	-404.525787	120.768669	1463.419556	-404.672302	126.217743	1756.494873	-533.076111	427.905945	1175.826416	-472.714355	-205.983627	1190.038208	-422.572174	378.224731	878.226929	-346.999023	-149.869034	891.229797	-425.033630	107.546310	1057.368408	546.345581	-4.556392	898.942749	532.667603	190.990753
-452.548096	238.454987	960.061462	-443.359619	-23.418756	959.838501	-536.408569	244.635376	574.927795	-480.804749	-78.671562	579.202148	-525.441223	274.138123	86.755363	-555.362549	-123.648956	106.338905	-497.203613	330.344208	1448.004761	-429.099640	-87.830421	1449.199097	-404.711670	121.362267	1463.411743	-404.733459	126.830872	1756.492188	-533.134949	428.664551	1175.918335	-473.278473	-205.259766	1190.019165	-422.895020	378.893341	878.214783	-347.624176	-149.307388	891.157043	-425.421143	108.225784	1057.375732	547.066528	-4.463789	898.995178	533.436035	190.629150
-452.900940	239.206696	960.112122	-443.963745	-22.804205	959.864441	-536.810669	245.070679	574.957336	-481.628326	-78.086319	579.278992	-525.472229	274.205231	86.762825	-555.436707	-123.582680	106.238976	-497.135651	331.061737	1448.093018	-429.548981	-87.172813	1449.205444	-404.883881	121.987312	1463.409058	-404.776398	127.499840	1756.468750	-533.179993	429.490540	1176.026978	-473.888275	-204.554596	1189.986572	-423.257813	379.661072	878.186096	-348.219696	-148.670105	891.129028	-425.851013	108.879387	1057.402954	547.503662	-4.201798	898.967957	533.717590	191.325897
-453.272919	239.887192	960.147888	-444.636414	-22.035751	959.833130	-537.156189	245.369781	574.921936	-482.312958	-77.479019	579.313477	-525.377441	274.238007	86.722076	-555.411621	-123.496407	106.077515	-497.114471	331.768311	1448.118286	-429.971954	-86.530243	1449.166382	-405.066864	122.610588	1463.402100	-404.861267	128.096527	1756.520264	-533.261780	430.302521	1176.145020	-474.532166	-203.726440	1190.008789	-423.613037	380.489136	878.204407	-348.887573	-148.119537	891.087585	-426.312988	109.555222	1057.391479	548.108154	-4.129904	899.036743	534.517151	191.011871
-453.568573	240.594986	960.143433	-445.259430	-21.310207	959.835266	-537.585510	245.850067	574.970276	-483.128448	-76.846970	579.321289	-525.364380	274.299988	86.686035	-555.421875	-123.442833	105.985283	-497.165527	332.433960	1448.049072	-430.411072	-85.869530	1449.180298	-405.240753	123.223969	1463.414673	-404.945770	128.753265	1756.548584	-533.315857	431.085571	1176.247437	-475.230988	-202.979202	1190.022339	-423.879120	381.181183	878.243225	-349.553711	-147.419495	891.075195	-426.723083	110.247681	1057.379028	548.554688	-3.933307	899.045593	535.078308	191.175476
-453.870972	241.419022	960.181274	-445.907684	-20.604071	959.825195	-538.014160	246.403427	575.040283	-483.885406	-76.275436	579.361389	-525.419617	274.343536	86.674271	-555.526428	-123.391396	105.847900	-497.012970	333.272644	1448.242188	-430.881592	-85.177032	1449.151489	-405.426147	123.892090	1463.413696	-404.980469	129.467117	1756.498779	-533.346558	431.915588	1176.350464	-475.891571	-202.160583	1189.979370	-424.202209	382.048492	878.240295	-350.275635	-146.807159	891.017944	-427.144714	110.966393	1057.380737	548.950623	-3.680898	899.068420	535.542480	191.476624
-454.235046	242.139572	960.229797	-446.571106	-19.832798	959.828796	-538.433228	246.847076	575.058228	-484.736877	-75.825607	579.392456	-525.417358	274.428314	86.688248	-555.612915	-123.359299	105.764275	-496.957245	334.014557	1448.315430	-431.344910	-84.531410	1449.152954	-405.605804	124.533096	1463.397583	-405.111694	130.066208	1756.559570	-533.398254	432.825623	1176.473755	-476.632782	-201.410370	1189.942871	-424.524933	382.912201	878.235657	-351.035858	-146.122070	890.960754	-427.595276	111.671577	1057.392212	549.289551	-3.407913	899.079163	536.018188	191.764984
-454.518127	242.843323	960.233215	-447.178070	-19.155069	959.816467	-538.903442	247.448776	575.134888	-485.538879	-75.337662	579.401245	-525.497131	274.496948	86.653519	-555.702209	-123.338425	105.667519	-496.896973	334.763794	1448.393921	-431.805542	-83.833000	1449.131104	-405.797333	125.209824	1463.365601	-405.154083	130.797989	1756.495605	-533.409119	433.655609	1176.565918	-477.387970	-200.577744	1189.954468	-424.823395	383.719513	878.264954	-351.854706	-145.444855	890.874207	-428.005676	112.329224	1057.379761	549.580811	-3.112480	899.073059	536.491760	192.025024
-454.837280	243.626587	960.236206	-447.879486	-18.361849	959.780945	-539.328613	248.042038	575.153015	-486.305969	-74.783897	579.326233	-525.517883	274.585693	86.669106	-555.824890	-123.319580	105.589844	-496.846954	335.547791	1448.400391	-432.229034	-83.107887	1449.088135	-405.994751	125.874519	1463.326050	-405.289459	131.460861	1756.509277	-533.419373	434.562775	1176.682373	-478.167633	-199.830902	1189.927612	-425.164246	384.684174	878.268066	-352.606964	-144.652222	890.849121	-428.454681	113.071495	1057.349365	549.769348	-2.831572	899.085510	536.867310	192.323578
-455.209473	244.398788	960.230042	-448.572754	-17.547758	959.699890	-539.782654	248.582443	575.181213	-486.848480	-74.058167	579.293579	-525.603516	274.670685	86.627022	-555.878052	-123.309189	105.544907	-496.756470	336.316681	1448.435913	-432.670197	-82.431458	1449.064209	-406.181702	126.519875	1463.256836	-405.369812	132.214142	1756.376587	-533.434814	435.529572	1176.777588	-478.912445	-198.949448	1189.840454	-425.403107	385.570862	878.227905	-353.448120	-143.895859	890.731079	-428.917725	113.810600	1057.289551	549.923584	-2.572916	899.090332	537.245239	192.730286
-455.467529	245.228409	960.251953	-449.213440	-16.809338	959.637146	-540.154419	249.052963	575.233398	-487.656250	-73.659584	579.284302	-525.569397	274.739441	86.638313	-556.098999	-123.375137	105.526611	-496.701813	337.100739	1448.469727	-433.086731	-81.719696	1449.045166	-406.365631	127.179848	1463.203369	-405.542236	132.737885	1756.444580	-533.413696	436.418488	1176.838013	-479.665375	-198.129181	1189.818481	-425.671112	386.444763	878.248657	-354.244965	-143.107697	890.701416	-429.318146	114.530701	1057.257813	549.954895	-2.235137	899.080994	537.610718	193.113358
-455.762268	245.989716	960.243896	-449.899872	-15.999748	959.576660	-540.697632	249.741867	575.334167	-488.297180	-73.066223	579.279236	-525.677002	274.799103	86.644028	-556.170044	-123.359375	105.478287	-496.634521	337.868683	1448.440918	-433.540192	-81.037598	1448.978149	-406.567078	127.871834	1463.153564	-405.628906	133.451172	1756.471191	-533.391846	437.301727	1176.877563	-480.460266	-197.246048	1189.781494	-425.885956	387.481628	878.201904	-355.071167	-142.240402	890.617065	-429.751282	115.263618	1057.210083	550.192078	-2.196250	899.080811	538.682556	193.330795
-456.036621	246.755722	960.266968	-450.564545	-15.235243	959.547302	-541.080750	250.254532	575.348267	-488.810913	-72.229202	579.240051	-525.682983	274.886871	86.654091	-556.134277	-123.307846	105.393700	-496.613678	338.622131	1448.455078	-434.011414	-80.324936	1448.902466	-406.760651	128.542603	1463.110229	-405.722137	134.186340	1756.470703	-533.380066	438.300293	1176.947876	-481.242859	-196.441757	1189.703613	-426.106354	388.399170	878.239441	-356.004333	-141.477264	890.467590	-430.181000	115.975876	1057.197632	550.224670	-1.903265	899.061035	539.224976	193.691193
-456.384033	247.569153	960.258728	-451.239929	-14.491065	959.509094	-541.549683	250.890610	575.369324	-489.643555	-71.988098	579.336121	-525.786377	274.966003	86.656372	-556.244995	-123.277817	105.352982	-496.692200	339.327545	1448.304321	-434.453156	-79.622772	1448.857056	-406.982391	129.197769	1463.072876	-405.825500	134.891647	1756.453369	-533.355225	439.239929	1176.987915	-481.986145	-195.554962	1189.622070	-426.335815	389.448761	878.200989	-356.977142	-140.634323	890.346497	-430.631775	116.715790	1057.160034	550.303406	-1.619310	899.017822	539.771729	194.167877
-456.691162	248.272476	960.226624	-451.944672	-13.662020	959.445618	-541.841003	251.357910	575.372314	-490.360382	-71.409630	579.348999	-525.789673	275.039093	86.667671	-555.578735	-122.800880	104.932228	-496.554596	340.197266	1448.469849	-434.973236	-78.941498	1448.798218	-407.201569	129.887589	1463.036255	-405.936768	135.599014	1756.422119	-533.293518	440.115356	1177.057617	-482.806091	-194.712234	1189.571655	-426.536682	390.450287	878.088806	-357.862732	-139.784012	890.225037	-431.076782	117.436371	1057.097778	550.359985	-1.202552	898.927795	540.023987	195.054184
-456.960785	248.945496	960.222900	-452.570740	-12.979052	959.471924	-542.240723	251.857788	575.397400	-491.015533	-70.890373	579.354980	-525.817688	275.101868	86.642128	-555.411255	-122.644028	104.851173	-496.496582	340.990112	1448.498291	-435.390686	-78.195969	1448.742188	-407.391235	130.541245	1463.008057	-405.999451	136.420227	1756.361816	-533.260132	441.077240	1177.138428	-483.605316	-193.814102	1189.543579	-426.699585	391.457367	878.104614	-358.820129	-138.840927	890.112061	-431.507507	118.094193	1057.104980	550.564514	-1.014922	898.795715	540.640991	195.598297
-457.296600	249.741089	960.250610	-453.254913	-12.178389	959.432129	-542.685913	252.451035	575.463806	-491.739441	-70.338158	579.377502	-525.850281	275.162354	86.652954	-555.682617	-122.692612	104.773621	-496.433289	341.778015	1448.512695	-435.842834	-77.491776	1448.692627	-407.622131	131.226028	1462.976074	-406.162109	137.087967	1756.349243	-533.186157	442.044525	1177.234009	-484.422882	-192.894196	1189.478638	-426.885101	392.569672	878.038757	-359.821625	-138.001205	889.971558	-431.966949	118.837158	1057.086914	550.416016	-1.100615	898.665833	541.372681	195.557465
-457.582001	250.498489	960.241882	-453.898956	-11.370286	959.401245	-543.074646	253.022751	575.525574	-492.457825	-69.819267	579.345703	-525.889160	275.255920	86.686684	-555.682983	-122.612617	104.649239	-496.407288	342.552826	1448.536255	-436.346771	-76.830849	1448.641724	-407.853394	131.936676	1462.945801	-406.283783	137.844559	1756.330444	-533.109802	442.933167	1177.267212	-485.264496	-191.969635	1189.384155	-427.013672	393.559692	878.035217	-360.835358	-137.137833	889.797180	-432.403839	119.580177	1057.060425	549.947998	-0.748362	898.618774	541.767273	195.851868
-457.856018	251.217545	960.246216	-454.468994	-10.672596	959.384094	-543.410828	253.595886	575.589600	-493.052399	-69.287910	579.390076	-525.958862	275.308746	86.690109	-555.541077	-122.545959	104.546356	-496.360016	343.334778	1448.592529	-436.817657	-76.119499	1448.591553	-408.060944	132.553665	1462.940552	-406.424316	138.550537	1756.353760	-533.046509	443.902618	1177.376099	-486.109436	-191.129059	1189.337646	-427.219879	394.682556	878.034546	-361.857178	-136.236313	889.636353	-432.788544	120.254684	1057.045044	549.411865	-0.076243	898.625366	541.697693	196.678146
-458.142426	251.975281	960.279114	-455.089203	-9.799185	959.291870	-543.709351	254.171417	575.596069	-493.664825	-68.665108	579.357788	-526.013550	275.381989	86.701881	-555.613342	-122.532410	104.468132	-496.312012	344.103973	1448.622559	-437.261108	-75.435371	1448.566650	-408.282959	133.235245	1462.925659	-406.546997	139.289963	1756.352417	-532.969116	444.831207	1177.486572	-486.939331	-190.146683	1189.272705	-427.351990	395.740082	878.016724	-362.835938	-135.282455	889.557922	-433.204193	120.994446	1057.006348	548.479065	0.609566	898.736694	542.251709	196.625839
-458.756531	253.299103	960.406799	-456.735718	-8.361636	958.463928	-544.239868	255.022751	575.713196	-494.420074	-68.264458	579.164001	-526.231628	275.461609	86.721687	-555.739502	-122.566292	104.406715	-496.403442	344.764404	1448.521851	-437.767578	-74.764503	1448.527222	-408.506836	133.904495	1462.903442	-406.722534	139.986526	1756.334595	-532.913330	445.786804	1177.578125	-487.797699	-189.257477	1189.170898	-427.497131	396.818542	878.067627	-363.811920	-134.378021	889.440063	-434.033630	121.930542	1056.581787	549.008423	0.349174	898.651855	543.006287	197.089630
-459.092346	254.168732	960.445862	-457.477051	-7.484292	958.350159	-544.554626	255.585968	575.780090	-495.038177	-67.733803	579.155823	-526.331604	275.538269	86.723412	-555.706726	-122.531555	104.330154	-496.367889	345.495392	1448.568115	-438.226471	-74.061783	1448.505127	-408.741760	134.544235	1462.896851	-406.847870	140.787567	1756.292236	-532.829102	446.665344	1177.647095	-488.676208	-188.319412	1189.187134	-427.547791	397.855164	878.086121	-364.889099	-133.482193	889.305298	-434.513733	122.711006	1056.529541	548.845276	0.622143	898.545776	543.370850	197.664474
-459.328857	254.815979	960.438782	-457.962952	-6.765376	958.414734	-544.777100	256.124298	575.786438	-495.706512	-67.297050	579.226929	-526.305115	275.577850	86.717400	-555.783386	-122.534370	104.292587	-496.253937	346.360229	1448.770142	-438.734344	-73.411812	1448.491943	-408.992432	135.195190	1462.895996	-407.018311	141.534409	1756.305054	-532.762695	447.577179	1177.796143	-489.569305	-187.447403	1189.162231	-427.663116	398.948822	878.125549	-365.919098	-132.593369	889.189575	-434.865173	123.397919	1056.556030	548.372131	1.023337	898.475891	543.678223	198.055847
-459.579987	255.619614	960.506531	-458.552948	-6.017236	958.377869	-545.062378	256.760437	575.814270	-496.406952	-66.896149	579.244141	-526.390259	275.663696	86.717041	-555.912659	-122.584679	104.229080	-496.208588	347.133148	1448.812988	-439.226135	-72.736855	1448.432007	-409.214325	135.813065	1462.899414	-407.169769	142.259445	1756.264648	-532.690918	448.422638	1177.925415	-490.453735	-186.523041	1189.060425	-427.737762	399.973572	878.187256	-366.968811	-131.618439	889.063538	-435.262909	124.104431	1056.565308	547.834229	1.433667	898.406860	543.884033	198.521851
-459.859009	256.359344	960.492371	-459.186829	-5.211082	958.336304	-545.316895	257.402557	575.782104	-497.046722	-66.361595	579.244202	-526.496216	275.718567	86.729515	-555.979492	-122.605377	104.198997	-496.204010	347.824341	1448.858398	-439.659821	-72.121368	1448.406982	-409.411774	136.442932	1462.873535	-407.343964	143.012527	1756.268066	-532.617859	449.339783	1178.018188	-491.301147	-185.661514	1189.014648	-427.789001	401.024719	878.202881	-367.980103	-130.720047	888.975403	-435.681366	124.834930	1056.527832	547.321533	1.861496	898.331970	544.131531	198.893906
-460.134369	257.114746	960.488281	-459.804077	-4.475649	958.277832	-545.525574	258.033569	575.831177	-497.579041	-65.822342	579.237671	-526.569214	275.783508	86.719322	-556.065857	-122.643845	104.145546	-496.154694	348.527649	1448.925415	-440.159760	-71.461243	1448.348633	-409.644897	137.072556	1462.843140	-407.610413	143.665863	1756.319336	-532.547668	450.271667	1178.130127	-492.192352	-184.789825	1188.952515	-427.804077	402.077728	878.284973	-368.923370	-129.797592	888.864075	-436.082184	125.529198	1056.484985	546.608337	2.535973	898.412170	544.184448	199.245651
-460.364441	257.929016	960.508545	-460.408264	-3.710554	958.213806	-545.676086	258.584198	575.883057	-498.209961	-65.376747	579.208130	-526.612061	275.869781	86.740471	-556.119385	-122.645309	104.053764	-496.143646	349.277802	1448.969360	-440.599243	-70.802658	1448.297119	-409.874390	137.678024	1462.812378	-407.724609	144.482574	1756.215576	-532.458679	451.200012	1178.271484	-493.073090	-183.930939	1188.864014	-427.900940	403.148163	878.312073	-369.984558	-128.917725	888.707642	-436.463318	126.253662	1056.453735	546.580017	3.155236	898.299377	544.365967	199.891190
-460.587036	258.650543	960.523376	-461.048218	-2.897836	958.158508	-545.832275	259.124084	575.870850	-498.911987	-64.933975	579.171875	-526.660461	275.932892	86.752228	-556.160400	-122.630318	104.009445	-496.123199	350.032898	1449.032837	-441.047302	-70.169128	1448.274536	-410.086426	138.294693	1462.802124	-407.986938	145.079315	1756.271973	-532.372253	452.085785	1178.369751	-493.859131	-183.092331	1188.785278	-427.858704	404.104462	878.367615	-371.007385	-128.005615	888.553528	-436.859589	126.956299	1056.424194	546.384521	4.019732	898.121948	544.502380	200.431915
-460.748047	259.342682	960.560974	-461.537048	-2.222523	958.142517	-545.933655	259.591553	575.877747	-499.426483	-64.306900	579.202148	-526.643860	275.993500	86.762451	-555.626587	-122.312012	103.708168	-496.221710	350.582397	1448.917236	-441.500183	-69.518204	1448.229370	-410.345978	138.881516	1462.780640	-408.222534	145.756104	1756.322754	-532.301941	453.045013	1178.429199	-494.688995	-182.269058	1188.733398	-427.882538	405.136597	878.445862	-371.974243	-127.051689	888.434692	-437.169586	127.590149	1056.430908	546.118896	5.012383	898.004395	544.501709	201.097076
-460.950012	260.129974	960.561401	-462.127045	-1.433232	958.116699	-546.093384	260.197693	575.893188	-500.035889	-63.786808	579.245178	-526.667542	276.043152	86.755074	-555.655762	-122.304504	103.658684	-496.253540	351.233765	1448.930542	-441.965851	-68.926491	1448.189331	-410.607544	139.475449	1462.771484	-408.458862	146.418182	1756.329468	-532.226624	453.930145	1178.534546	-495.500153	-181.440887	1188.699951	-427.871460	406.135590	878.484436	-372.937653	-126.164680	888.357544	-437.538086	128.333084	1056.410889	544.346863	4.136240	898.292358	544.027405	200.920868
-461.149933	260.885590	960.572205	-462.730957	-0.663977	958.068115	-546.279419	260.869171	575.892700	-500.648682	-63.307381	579.252197	-526.753479	276.107452	86.757439	-555.705994	-122.283417	103.614380	-496.269592	351.929260	1448.963745	-442.419006	-68.288612	1448.188354	-410.827698	140.067017	1462.769531	-408.685333	147.067688	1756.341309	-532.123047	454.816406	1178.610596	-496.265015	-180.698776	1188.685425	-427.817841	407.073212	878.529358	-373.904022	-125.349464	888.239807	-437.911591	129.036270	1056.384399	543.719177	4.175403	898.271729	544.553894	200.324356
-461.244202	261.585938	960.613770	-463.191956	-0.003365	958.088196	-546.370850	261.367584	575.914307	-501.303650	-62.792217	579.258972	-526.811279	276.175842	86.766808	-556.237793	-122.537148	103.747429	-496.172302	352.730865	1449.153198	-442.902069	-67.659691	1448.128784	-411.080353	140.636108	1462.744385	-408.931335	147.768768	1756.303467	-532.041504	455.672760	1178.709961	-497.017120	-179.860489	1188.588257	-427.837250	408.110413	878.601624	-374.900635	-124.477448	888.077820	-438.215698	129.675369	1056.421265	542.712219	4.830026	898.210144	543.369934	201.650909
-461.461029	262.282806	960.649658	-463.801208	0.756568	958.045532	-546.452759	261.920227	575.952148	-501.961243	-62.354820	579.276794	-526.838806	276.223755	86.774811	-556.226013	-122.497314	103.683876	-496.173401	353.414185	1449.207397	-443.399170	-67.070503	1448.069580	-411.345306	141.232117	1462.747070	-409.186951	148.397064	1756.305298	-531.949158	456.579193	1178.807617	-497.770233	-179.140457	1188.566772	-427.794647	409.071075	878.668884	-375.884827	-123.715164	887.927856	-438.596893	130.338135	1056.409180	541.812622	5.264099	898.128174	542.826965	202.112717
-461.654480	262.932617	960.634644	-464.348297	1.449983	958.006409	-546.566223	262.479736	575.976685	-502.532959	-61.866520	579.268860	-526.888245	276.285614	86.812164	-555.723755	-122.225029	103.419449	-496.179688	354.035736	1449.241943	-443.871796	-66.475662	1448.012939	-411.630829	141.804184	1462.750366	-409.438080	148.973053	1756.350586	-531.860474	457.384308	1178.898804	-498.503448	-178.369644	1188.530762	-427.750092	410.010742	878.721008	-376.745819	-122.877518	887.867798	-438.939545	130.967896	1056.374878	540.986206	5.607365	898.083740	542.383728	202.351318
-461.812408	263.645447	960.632080	-464.851654	2.112579	957.957703	-546.646790	263.001587	575.989014	-503.111328	-61.392376	579.237549	-526.894409	276.298248	86.807350	-556.207458	-122.512032	103.520538	-496.229309	354.722961	1449.300903	-444.404205	-65.889244	1447.909912	-411.891235	142.329071	1462.687134	-409.600647	149.774185	1756.335938	-531.774475	458.212097	1179.009277	-499.279633	-177.653229	1188.396362	-427.705658	410.931030	878.799622	-377.626587	-122.104416	887.715881	-439.261353	131.606873	1056.346313	540.044556	5.920331	897.954529	541.756775	202.756409
-461.977600	264.343201	960.656677	-465.380737	2.870931	957.916565	-546.736267	263.546448	575.993652	-503.623352	-60.915657	579.187012	-526.927368	276.332336	86.841141	-556.151978	-122.477745	103.447647	-496.227264	355.347626	1449.346802	-444.900452	-65.322037	1447.850708	-412.170288	142.874115	1462.671753	-409.906311	150.338058	1756.299316	-531.717712	458.970642	1179.084595	-499.977142	-176.910812	1188.294189	-427.662720	411.836090	878.874939	-378.525299	-121.365082	887.532532	-439.603668	132.276688	1056.336060	539.284790	5.968040	897.897888	541.813171	202.200653
-462.157043	264.942261	960.644348	-465.906219	3.579963	957.865295	-546.813049	264.118835	575.973450	-504.193512	-60.421692	579.190247	-526.937927	276.393768	86.851372	-556.170166	-122.501633	103.393692	-496.242828	355.990570	1449.405762	-445.432617	-64.780861	1447.794312	-412.417694	143.412201	1462.670898	-410.216919	150.898743	1756.164795	-531.621338	459.764893	1179.180908	-500.740662	-176.145523	1188.192139	-427.593140	412.761902	878.912903	-379.383636	-120.686729	887.361633	-439.935944	132.883606	1056.298584	538.314148	6.216081	897.845398	541.109680	202.359451
-462.311432	265.557709	960.653259	-466.438293	4.274620	957.769714	-546.981079	264.714203	576.010376	-504.799194	-60.125336	579.206421	-527.004150	276.421783	86.864983	-556.385071	-122.580925	103.383553	-496.237061	356.620514	1449.439575	-445.998047	-64.238632	1447.715332	-412.743103	143.924515	1462.637695	-410.500732	151.414383	1756.277954	-531.522766	460.480743	1179.258057	-501.477264	-175.446701	1188.120728	-427.520782	413.605743	878.986206	-380.130707	-119.916725	887.293884	-440.259247	133.464355	1056.249268	537.076294	6.970617	897.746460	539.341003	203.386322
-462.470276	266.290497	960.669067	-467.003693	5.080665	957.686890	-547.277588	265.595337	576.087646	-505.222443	-59.605614	579.173035	-527.188538	276.515625	86.904961	-556.431396	-122.573189	103.321541	-496.242981	357.197083	1449.470093	-446.583191	-63.759380	1447.688110	-413.018066	144.393692	1462.645264	-410.755707	152.016876	1756.268433	-531.447083	461.201355	1179.369995	-502.225189	-174.608444	1188.073364	-427.366058	414.378265	879.074707	-380.834961	-119.208076	887.188477	-440.603333	134.158936	1056.210083	536.299927	7.112458	897.717590	538.975159	203.160522
-462.704651	266.854675	960.636169	-467.482819	5.693029	957.676025	-547.188171	265.883636	576.049438	-505.735657	-59.154720	579.176270	-527.110474	276.544403	86.903069	-556.591248	-122.627724	103.322594	-496.305634	357.796387	1449.518555	-447.128571	-63.230759	1447.632446	-413.302856	144.869781	1462.628540	-411.067200	152.467789	1756.325317	-531.347351	461.967712	1179.437622	-502.971161	-173.949203	1187.913574	-427.362854	415.290283	879.116516	-381.546234	-118.524788	887.110352	-440.957794	134.732437	1056.187378	535.436646	7.274631	897.632935	538.309143	203.227539
-462.831024	267.480713	960.641907	-467.957458	6.397029	957.643372	-547.151062	266.361267	576.010864	-506.003967	-58.561039	578.977417	-527.095520	276.605103	86.915558	-556.455994	-122.588142	103.214584	-496.451050	358.301117	1449.384277	-447.733093	-62.715878	1447.555542	-413.607178	145.345673	1462.619995	-411.344727	153.022919	1756.272217	-531.272461	462.741699	1179.528076	-503.714813	-173.218826	1187.806152	-427.300171	416.108612	879.181458	-382.267181	-117.888283	887.011536	-441.267700	135.350708	1056.175537	534.330505	7.584983	897.550171	537.034363	203.873764
-462.912750	268.236938	960.686035	-468.472137	7.192934	957.522827	-547.254211	266.966614	576.040100	-506.361328	-58.075005	578.889771	-527.120972	276.650726	86.943108	-556.780701	-122.908737	103.355171	-496.314941	358.948151	1449.556152	-448.327911	-62.264816	1447.484863	-413.900085	145.810837	1462.590820	-411.673737	153.501099	1756.337769	-531.135071	463.412384	1179.637939	-504.470276	-172.520218	1187.705078	-427.208923	416.794098	879.258301	-382.861023	-117.198799	886.935974	-441.557068	136.025177	1056.133423	533.333862	7.725610	897.518250	536.034729	203.994415
-463.097870	268.909943	960.715881	-469.008148	7.887897	957.419434	-547.494507	267.751251	576.052307	-506.771454	-57.550049	578.860840	-527.268921	276.742126	86.947586	-556.441040	-122.575943	103.100319	-496.296661	359.487305	1449.602417	-448.855896	-61.779491	1447.390625	-414.171753	146.213440	1462.591064	-411.922424	154.022690	1756.356934	-531.020142	464.023926	1179.680908	-505.218872	-171.818695	1187.583252	-427.032288	417.513153	879.312622	-383.532471	-116.627342	886.795349	-441.904053	136.626785	1056.091797	532.373169	7.962075	897.440796	534.924255	204.216400
-463.266449	269.555725	960.719849	-469.515259	8.605630	957.338684	-547.553528	268.275757	576.079346	-507.527985	-57.342159	578.948547	-527.280151	276.818726	86.972084	-557.171143	-122.963730	103.384430	-496.260498	360.042419	1449.646851	-449.470337	-61.330509	1447.295654	-414.445099	146.630127	1462.564697	-412.205658	154.486481	1756.340454	-530.880005	464.733826	1179.759399	-505.919617	-171.112991	1187.428833	-426.951355	418.242340	879.365173	-384.101379	-115.979111	886.716003	-442.231659	137.245026	1056.049683	531.454773	8.178766	897.351990	533.826416	204.438324
-463.407990	270.293915	960.757141	-470.040680	9.362766	957.201599	-547.746033	268.988190	576.124146	-507.680328	-56.685242	578.757935	-527.394409	276.895660	86.968605	-556.943115	-122.824013	103.320206	-496.273804	360.561981	1449.679199	-450.070496	-60.862343	1447.221924	-414.736847	147.049835	1462.540649	-412.440063	155.030212	1756.217041	-530.746826	465.452698	1179.823853	-506.618317	-170.532501	1187.299072	-426.875519	418.899200	879.411682	-384.627960	-115.427368	886.634277	-442.561829	137.892136	1055.997070	530.531799	8.395674	897.303162	532.635864	204.690063
-463.549530	270.965088	960.788879	-470.549103	10.084449	957.126892	-547.846008	269.596344	576.129089	-507.959381	-56.105980	578.713379	-527.446533	276.938995	86.988945	-556.782532	-122.656425	103.257851	-496.229828	361.110229	1449.708252	-450.634735	-60.414467	1447.155884	-415.024109	147.440353	1462.511230	-412.705811	155.491318	1756.148926	-530.592834	466.090576	1179.879272	-507.313751	-169.889175	1187.189453	-426.757874	419.541016	879.470337	-385.151276	-114.866501	886.573730	-442.882813	138.514572	1055.973022	529.648682	8.562361	897.271118	531.509338	204.779755
-463.688049	271.487518	960.744141	-470.978058	10.701965	957.126404	-547.757751	269.927673	576.062988	-508.524872	-55.646034	578.777954	-527.337646	276.986969	86.990601	-556.750305	-122.573341	103.158012	-496.160461	361.576599	1449.744629	-451.198853	-60.010128	1447.115723	-415.313843	147.845200	1462.484253	-412.973053	155.923386	1756.189941	-530.433105	466.749512	1179.983643	-508.003357	-169.273712	1187.105469	-426.746094	420.259674	879.512390	-385.682983	-114.276505	886.529236	-443.179535	139.073669	1055.953491	528.772766	8.732679	897.242249	530.290039	205.011047
-463.813141	272.279572	960.821167	-471.479187	11.498442	957.025085	-548.046326	270.680817	576.114868	-509.139252	-55.300056	578.856934	-527.417419	277.057343	86.999847	-556.851624	-122.546852	103.151886	-496.130188	362.084686	1449.792358	-451.828735	-59.529602	1447.041992	-415.575775	148.214691	1462.474487	-413.276367	156.245316	1756.149414	-530.259155	467.308197	1180.077148	-508.664825	-168.699158	1186.993164	-426.569458	420.800049	879.622131	-386.161133	-113.799507	886.486328	-443.513916	139.767303	1055.944458	527.945129	8.926489	897.165710	529.054077	205.189926
-463.936920	272.907715	960.832275	-471.930664	12.130535	956.926697	-548.151062	271.168793	576.138733	-509.534698	-54.808929	578.888855	-527.418335	277.106598	87.016945	-556.341980	-122.240662	102.922379	-496.059631	362.572968	1449.887939	-452.403595	-59.146420	1446.966797	-415.867737	148.570267	1462.468750	-413.594086	156.529648	1756.218262	-530.082764	467.950470	1180.193726	-509.296661	-168.087189	1186.825806	-426.486298	421.405487	879.703186	-386.647217	-113.286591	886.447266	-443.807068	140.326492	1055.900635	527.115540	8.998249	897.080444	527.883423	205.303818
-464.114288	273.529999	960.845154	-472.400604	12.784780	956.827026	-548.276245	271.598083	576.116455	-509.976929	-54.297775	578.875488	-527.427795	277.145691	87.053810	-556.919800	-122.490738	103.071045	-496.018646	363.024841	1449.940308	-452.947266	-58.747658	1446.842407	-416.185211	148.890717	1462.412842	-413.879028	156.925690	1756.137451	-529.920959	468.546326	1180.302856	-509.942963	-167.551666	1186.661255	-426.406677	421.955933	879.788818	-387.164978	-112.780464	886.341309	-444.131714	140.895599	1055.855835	526.432190	8.942542	896.981628	527.141846	204.826202
-463.962372	275.235107	961.468506	-472.663971	13.738155	956.698853	-548.684387	272.540466	576.363892	-510.368500	-53.665146	578.808960	-527.626526	277.205139	87.056183	-556.874268	-122.451973	102.966972	-495.931183	363.474792	1450.024536	-453.527344	-58.376308	1446.728027	-416.506744	149.233521	1462.376709	-414.129700	157.315628	1756.108643	-529.778015	469.086426	1180.380737	-510.591797	-167.021088	1186.500244	-426.307098	422.411621	879.840820	-387.584290	-112.333412	886.242310	-444.350800	141.919037	1056.136230	525.565613	9.209885	896.853333	525.456787	205.564911
-464.069489	275.985474	961.455261	-473.139557	14.437393	956.541199	-548.891479	273.106262	576.370117	-510.836761	-53.194359	578.801453	-527.702271	277.266754	87.074326	-556.898926	-122.408974	102.924309	-495.897369	363.960175	1450.106689	-454.104340	-58.001480	1446.609497	-416.792358	149.551910	1462.310181	-414.445679	157.561249	1756.064697	-529.594177	469.647156	1180.490845	-511.245544	-166.491165	1186.344849	-426.210114	422.930084	879.932251	-387.994446	-111.928696	886.117065	-444.632446	142.556763	1056.046143	524.823486	9.394662	896.734253	524.085999	206.067673
-464.235413	276.519135	961.429565	-473.558136	15.010086	956.468567	-548.855408	273.414490	576.321289	-511.438751	-52.785309	578.845703	-527.547424	277.306061	87.089706	-556.998047	-122.362198	102.879517	-495.882111	364.401764	1450.185181	-454.682648	-57.581314	1446.500244	-417.088226	149.854660	1462.273315	-414.700073	157.933884	1755.995117	-529.445007	470.219055	1180.636963	-511.913605	-165.975601	1186.161499	-426.242218	423.494354	879.967529	-388.458710	-111.488899	886.003845	-444.927826	143.069061	1055.996582	524.122009	9.434174	896.607910	522.896423	206.141617
-464.340332	277.164795	961.488708	-473.957397	15.700474	956.408447	-549.056946	274.062256	576.317078	-511.879150	-52.228867	578.889343	-527.624084	277.393616	87.098267	-557.043884	-122.308983	102.827759	-495.885223	364.827026	1450.240723	-455.243927	-57.203835	1446.374268	-417.393311	150.142014	1462.252563	-415.020142	158.164169	1755.973755	-529.313599	470.738953	1180.766113	-512.530640	-165.427582	1186.013550	-426.156952	423.941925	880.083801	-388.860626	-111.088173	885.915283	-445.204163	143.666183	1056.000122	523.467896	9.521986	896.492920	521.694885	206.402679
-464.466187	277.839813	961.585815	-474.360931	16.331562	956.356262	-549.148987	274.324646	576.303833	-512.354309	-51.752846	578.945679	-527.554382	277.433044	87.080307	-557.179077	-122.306885	102.758850	-495.821503	365.218933	1450.382935	-455.803467	-56.886002	1446.260010	-417.694214	150.434723	1462.227173	-415.321381	158.446487	1755.941284	-529.148071	471.193085	1180.900513	-513.198059	-164.929581	1185.757202	-426.066498	424.362366	880.212341	-389.241974	-110.698639	885.838013	-445.496155	144.239822	1056.026978	523.010498	9.443661	896.434204	520.843994	205.972885
-464.621948	278.412659	961.627319	-474.837830	16.964914	956.261963	-549.286377	274.731354	576.297302	-512.800720	-51.198944	578.962891	-527.532288	277.474091	87.109039	-557.200195	-122.248985	102.707916	-495.816345	365.573517	1450.497192	-456.332275	-56.592793	1446.150757	-418.022827	150.720428	1462.193726	-415.570801	158.788544	1755.828857	-529.000671	471.698639	1181.046753	-513.823486	-164.452896	1185.619751	-425.992462	424.766541	880.369934	-389.633728	-110.333138	885.738586	-445.805634	144.762299	1055.996582	522.458496	9.442727	896.312988	519.774109	206.016754
-464.816803	278.995361	961.632385	-475.340759	17.628126	956.136475	-549.483337	275.281982	576.352905	-513.284363	-50.616352	579.051086	-527.574585	277.549683	87.117226	-557.193665	-122.193008	102.631866	-495.800842	365.967468	1450.614014	-456.879700	-56.274616	1445.998535	-418.317505	150.972824	1462.151733	-415.838623	159.036835	1755.821533	-528.840149	472.217102	1181.176147	-514.458618	-163.920898	1185.408325	-425.885223	425.156006	880.522400	-390.048187	-109.976959	885.618225	-446.143555	145.307358	1055.931152	521.822083	9.613461	896.188965	518.380493	206.597076
-464.816559	279.831879	961.841125	-475.602051	18.261419	956.057129	-549.686646	275.825073	576.428162	-513.631775	-50.042149	579.073914	-527.644226	277.604126	87.151466	-557.243225	-122.167213	102.548790	-495.808228	366.323700	1450.718628	-457.427338	-55.949039	1445.836060	-418.596283	151.194336	1462.134033	-416.173553	159.226242	1755.758789	-528.693848	472.623077	1181.296021	-515.080811	-163.398651	1185.169678	-425.781921	425.544373	880.644592	-390.375366	-109.637985	885.486206	-446.341339	145.916260	1056.008545	521.343079	9.604115	896.092896	517.345581	206.661652
-464.992584	280.517365	961.943237	-475.986816	18.816229	955.970337	-549.915039	276.500000	576.476379	-514.111206	-49.495823	579.095764	-527.723083	277.697601	87.168457	-557.332703	-122.140358	102.468292	-495.822540	366.667786	1450.812744	-457.924835	-55.702755	1445.665894	-418.849060	151.408600	1462.107666	-416.467651	159.445724	1755.683960	-528.571411	473.048828	1181.389526	-515.686279	-162.922058	1184.951660	-425.669678	425.892944	880.764038	-390.748962	-109.365456	885.308960	-446.643921	146.449722	1056.018799	520.889038	9.618608	895.989868	516.330811	206.690506
-465.237488	280.670685	961.710938	-476.431641	19.261705	955.898254	-550.002502	276.836273	576.397095	-514.661438	-49.058098	579.222351	-527.745178	277.764740	87.182274	-557.459412	-122.144226	102.404213	-496.024384	366.860992	1450.716431	-458.424805	-55.449890	1445.513550	-419.179565	151.632904	1462.043945	-416.820190	159.511459	1755.732910	-528.485474	473.577759	1181.494629	-516.299377	-162.456757	1184.705688	-425.585022	426.212952	880.872986	-391.154755	-109.053574	885.120605	-446.939087	146.784897	1055.855591	520.427429	9.608046	895.930359	515.314209	206.693802
-465.470337	281.138611	961.700012	-476.864349	19.767502	955.799133	-550.167786	277.281921	576.404724	-514.992981	-48.506702	579.272095	-527.782410	277.794708	87.160828	-556.871826	-121.820442	102.151321	-496.086334	367.168518	1450.808472	-458.948029	-55.188755	1445.371460	-419.479706	151.855835	1462.023926	-417.146057	159.623611	1755.746582	-528.370789	474.043091	1181.627686	-516.919861	-161.990524	1184.486938	-425.465027	426.483337	880.997498	-391.560272	-108.753098	884.979248	-447.265564	147.220093	1055.797241	519.945679	9.628759	895.853455	514.256592	206.750916
-465.506744	282.112000	962.053833	-477.117401	20.389769	955.760925	-550.408142	277.810730	576.497803	-515.228638	-47.852554	579.371155	-527.847229	277.872345	87.198303	-557.438049	-122.062309	102.262459	-496.035583	367.566559	1451.088379	-459.424957	-54.923859	1445.235596	-419.755341	152.077713	1462.006104	-417.449158	159.760239	1755.716309	-528.259583	474.403992	1181.738892	-517.503845	-161.554886	1184.301636	-425.342682	426.733612	881.135986	-391.970520	-108.518768	884.830933	-447.512665	147.861176	1055.974854	519.508057	9.601359	895.821472	513.307190	206.713837
-465.690826	281.820923	961.597595	-477.519989	20.697872	955.703552	-550.286072	277.814178	576.376953	-515.652527	-47.377174	579.504944	-527.677734	277.890503	87.178474	-557.525879	-122.029671	102.257683	-496.118744	367.813660	1451.148315	-459.861755	-54.695103	1445.098145	-420.030792	152.275238	1461.984375	-417.745972	159.915894	1755.647461	-528.170288	474.771515	1181.844238	-518.045837	-161.146408	1184.119751	-425.204315	426.988556	881.253845	-392.352234	-108.275269	884.656006	-447.719421	147.986740	1055.700806	519.204773	9.422569	895.797668	512.647461	206.156372
-465.671051	283.086395	962.209045	-477.691925	21.292099	955.668091	-550.667908	278.503204	576.509460	-515.865845	-46.887100	579.570313	-527.856934	277.968079	87.189217	-557.495911	-121.951515	102.239647	-496.220642	368.055786	1451.208618	-460.304047	-54.510536	1444.970215	-420.315399	152.435150	1461.946045	-418.040283	160.011978	1755.600342	-528.095703	475.140839	1181.943237	-518.603821	-160.731140	1183.901978	-425.044037	427.275757	881.384583	-392.794006	-108.036659	884.464478	-447.970093	148.674820	1056.023193	518.829895	9.391401	895.755371	511.726135	206.106049
-465.828888	283.550476	962.203918	-478.093109	21.750231	955.567017	-550.811157	278.905426	576.509460	-515.211365	-45.620594	579.448975	-527.883301	278.023743	87.183434	-556.246216	-121.510597	101.868744	-496.350128	368.294556	1451.239746	-460.735870	-54.327915	1444.826294	-420.608826	152.593414	1461.875610	-418.318024	160.143936	1755.589111	-528.040039	475.506287	1182.007568	-519.122864	-160.360153	1183.691406	-424.915039	427.546783	881.483582	-393.214111	-107.782272	884.279602	-448.266846	149.079147	1055.972168	518.391174	9.520967	895.727173	510.651672	206.596252
-466.096283	283.365509	961.758362	-478.581146	22.049747	955.434692	-550.843018	279.095459	576.409912	-515.378296	-45.285820	579.482727	-527.813110	278.100464	87.184578	-556.203735	-121.424026	101.832619	-496.508484	368.488342	1451.261963	-461.177948	-54.159798	1444.633789	-420.879761	152.725754	1461.822388	-418.651917	160.129791	1755.560303	-528.001221	475.817383	1182.042969	-519.650940	-159.962830	1183.440796	-424.779388	427.772430	881.578186	-393.608276	-107.547783	884.107666	-448.547974	149.222046	1055.662720	518.046204	9.491505	895.685059	509.805237	206.509659
-466.262299	283.739532	961.731323	-478.935577	22.378307	955.371155	-551.000000	279.443970	576.398743	-515.579712	-44.992176	579.602722	-527.861572	278.161224	87.173347	-556.851440	-121.651711	102.021996	-496.684448	368.684875	1451.284912	-461.582153	-54.015762	1444.444946	-421.146149	152.842056	1461.761963	-418.972290	160.177704	1755.514404	-527.974854	476.093109	1182.083862	-520.143738	-159.619003	1183.241211	-424.651917	427.963470	881.679626	-393.999786	-107.319901	883.921082	-448.820221	149.543777	1055.619385	517.721252	9.519759	895.619385	508.960449	206.480667
-466.232178	284.725250	962.166138	-479.114075	22.845955	955.307434	-551.276123	279.974152	576.497314	-515.769592	-44.690945	579.641724	-528.008362	278.222015	87.188858	-556.868469	-121.583412	101.997047	-496.854736	368.827606	1451.330322	-461.927216	-53.882423	1444.291382	-421.465881	152.951889	1461.680054	-419.281494	160.259338	1755.432495	-527.960571	476.356812	1182.140625	-520.632141	-159.294739	1183.002808	-424.506256	428.177826	881.767700	-394.373413	-107.074982	883.734253	-449.029388	150.079651	1055.830811	517.383850	9.421227	895.602234	508.217621	206.424454
-466.345215	285.074615	962.211609	-479.391541	23.145205	955.271179	-551.402405	280.216919	576.500793	-516.034058	-44.528744	579.646851	-528.021362	278.264282	87.202126	-556.228210	-121.244446	101.785233	-497.056763	368.976807	1451.371460	-462.302094	-53.757683	1444.179321	-421.742523	153.081955	1461.648926	-419.533020	160.389755	1755.368896	-527.956482	476.586517	1182.172363	-521.155396	-158.982162	1182.777832	-424.373169	428.376007	881.861389	-394.773010	-106.827606	883.561584	-449.259766	150.361084	1055.842285	517.066711	9.412393	895.579285	507.381317	206.362061
-466.485718	285.335327	962.263611	-479.599304	23.346542	955.250671	-551.541504	280.487030	576.508789	-516.388123	-44.482655	579.725403	-528.049194	278.348358	87.229927	-556.913452	-121.505898	101.962738	-497.245972	369.079559	1451.417847	-462.631775	-53.676811	1444.049683	-422.069000	153.176193	1461.626221	-419.872986	160.358490	1755.313477	-527.971741	476.828369	1182.211426	-521.589355	-158.743591	1182.644775	-424.251953	428.596924	881.950012	-395.214417	-106.597427	883.406433	-449.467865	150.561539	1055.865112	516.805664	9.400008	895.546448	506.689331	206.272568
-466.673706	284.760529	961.801941	-479.827057	23.325008	955.267883	-551.447632	280.328217	576.408142	-516.693787	-44.424038	579.829224	-527.927673	278.375031	87.188972	-556.997009	-121.511559	101.942612	-497.478638	369.152435	1451.448120	-462.974152	-53.590939	1443.939087	-422.381958	153.249786	1461.614624	-420.184723	160.330826	1755.283936	-528.019104	477.041962	1182.272217	-522.109070	-158.506073	1182.446289	-424.117645	428.804535	882.031860	-395.641785	-106.399284	883.221802	-449.613098	150.426758	1055.633789	516.505859	9.360144	895.540955	505.942230	206.279419
-466.913605	284.895111	961.778259	-480.103363	23.505753	955.183777	-551.580322	280.491241	576.430664	-516.931274	-44.288120	579.830688	-527.927490	278.427155	87.195381	-557.008057	-121.542885	101.856247	-497.759277	369.268219	1451.439697	-463.332733	-53.522545	1443.811768	-422.675873	153.303543	1461.592651	-420.504089	160.309113	1755.258667	-528.063965	477.246704	1182.288086	-522.556702	-158.252914	1182.306519	-423.992828	428.988159	882.127197	-396.082886	-106.255501	883.061768	-449.874664	150.558197	1055.579834	516.266296	9.320224	895.539490	505.283081	206.245071
-466.931732	285.774841	962.298767	-480.136078	23.799402	955.143311	-551.863586	280.907562	576.534058	-517.137817	-44.076153	579.841736	-528.048401	278.454468	87.168571	-557.007202	-121.597786	101.768387	-498.206573	369.222748	1451.269287	-463.685089	-53.469841	1443.705078	-422.954712	153.315613	1461.590820	-420.800079	160.315781	1755.246460	-528.159973	477.418457	1182.280762	-522.963745	-158.046265	1182.203857	-423.864380	429.211121	882.221436	-396.488647	-106.045609	882.935059	-450.056061	150.950836	1055.850220	516.004639	9.238202	895.511475	504.602875	206.147842
-467.057129	285.908752	962.321899	-480.250305	23.877382	955.085999	-551.944580	280.994507	576.547058	-517.423096	-43.968369	579.885986	-528.063049	278.493408	87.185257	-557.103577	-121.689621	101.672241	-498.368958	369.370667	1451.471924	-464.021362	-53.454632	1443.619263	-423.251526	153.310272	1461.573486	-421.208405	160.116470	1755.279297	-528.247192	477.495544	1182.325195	-523.414856	-157.873352	1182.062744	-423.754944	429.390137	882.317322	-396.874207	-105.873329	882.801270	-450.217438	151.030609	1055.842163	515.913208	9.089127	895.484009	504.212067	205.615677
-467.228180	285.974609	962.313721	-480.397034	23.928272	955.013367	-552.075989	281.066742	576.559998	-517.732239	-43.896938	579.884277	-528.098572	278.504974	87.196724	-557.238403	-121.806473	101.586327	-498.684875	369.364899	1451.483765	-464.313232	-53.482265	1443.541016	-423.560089	153.305008	1461.563110	-421.534485	160.045746	1755.267212	-528.357422	477.561920	1182.323242	-523.825562	-157.743591	1181.914551	-423.642883	429.548859	882.378662	-397.281677	-105.685585	882.679016	-450.389526	151.068115	1055.804077	515.709534	9.029840	895.464111	503.647644	205.536301
-467.360474	286.027405	962.308289	-480.447876	23.971611	954.968933	-552.189941	281.141937	576.582642	-518.001709	-43.785721	579.910034	-528.134460	278.522430	87.159203	-557.324219	-121.941429	101.467567	-498.986359	369.348938	1451.479126	-464.605499	-53.502716	1443.459473	-423.843964	153.287598	1461.570313	-421.857239	159.968765	1755.252441	-528.463562	477.597534	1182.348389	-524.183044	-157.634689	1181.820435	-423.563873	429.709503	882.477478	-397.654510	-105.547523	882.559937	-450.498566	151.109894	1055.783081	515.505554	9.012931	895.416992	502.989471	205.512833
-467.499878	286.025543	962.289246	-480.548065	23.965214	954.943115	-552.306213	281.202545	576.615967	-518.286865	-43.755409	579.928528	-528.142090	278.528778	87.187309	-557.404541	-122.048584	101.384415	-499.288513	369.312714	1451.481812	-464.884552	-53.552639	1443.422729	-424.140533	153.253845	1461.558350	-422.171082	159.890533	1755.266357	-528.596497	477.622681	1182.364746	-524.513367	-157.585907	1181.728638	-423.479248	429.836365	882.544922	-398.026459	-105.405960	882.505615	-450.633850	151.107483	1055.764404	515.347107	8.973744	895.406555	502.476532	205.461533
-467.656830	285.997681	962.293640	-480.660950	23.964216	954.924011	-552.381531	281.184570	576.591858	-518.512390	-43.786076	579.950989	-528.150391	278.525513	87.159096	-557.500916	-122.141914	101.333786	-499.562103	369.227203	1451.487671	-465.128906	-53.637611	1443.375244	-424.416992	153.209946	1461.575684	-422.481445	159.797577	1755.280029	-528.734497	477.609100	1182.406006	-524.850281	-157.546265	1181.662964	-423.434570	429.981293	882.638000	-398.410004	-105.268059	882.411743	-450.776642	151.088211	1055.758789	515.223999	8.940736	895.425903	502.041077	205.355499
-467.798523	285.942902	962.303528	-480.774841	23.901411	954.930603	-552.458130	281.188995	576.578674	-518.725464	-43.879986	580.020142	-528.182190	278.530975	87.155899	-557.530090	-122.223511	101.312134	-499.882538	369.086060	1451.484497	-465.388275	-53.761669	1443.339966	-424.644928	153.131134	1461.613281	-422.715942	159.879028	1755.199829	-528.919983	477.575684	1182.422363	-525.172729	-157.534988	1181.620361	-423.397675	430.109100	882.698120	-398.797363	-105.181175	882.334839	-450.920441	151.031479	1055.770996	514.991455	9.027328	895.445190	501.331360	205.816574
-467.954468	285.858429	962.334351	-480.880188	23.793747	954.945068	-552.525085	281.134460	576.598450	-518.896240	-43.947098	580.103638	-528.197815	278.548340	87.164474	-557.588074	-122.309380	101.275917	-500.237274	368.954102	1451.480835	-465.608978	-53.895966	1443.334839	-424.904694	153.032425	1461.639526	-423.020172	159.715118	1755.285889	-529.114868	477.537628	1182.449585	-525.454712	-157.519730	1181.597046	-423.404388	430.227448	882.790771	-399.123260	-105.056870	882.320618	-451.059113	150.934570	1055.795532	514.866760	9.048056	895.465576	500.833191	205.792267
-468.093140	285.797363	962.370667	-481.035553	23.722225	954.968323	-552.594482	281.078217	576.585693	-519.067627	-44.091263	580.147278	-528.234802	278.546173	87.173813	-557.699829	-122.375031	101.299706	-500.498291	368.786743	1451.514404	-465.774689	-54.075233	1443.333984	-425.159790	152.892792	1461.679932	-423.366577	159.540573	1755.292969	-529.334839	477.404846	1182.477539	-525.714844	-157.572250	1181.589355	-423.410034	430.326141	882.856689	-399.468353	-104.983215	882.294617	-451.214417	150.862442	1055.827026	514.811646	9.026785	895.494995	500.465424	205.676315
-468.244232	285.655243	962.405090	-481.160767	23.578739	954.984009	-552.707581	280.971405	576.583191	-519.149658	-44.192013	580.182312	-528.288269	278.551300	87.155121	-557.683289	-122.419640	101.262161	-500.810913	368.601898	1451.543823	-465.953796	-54.241272	1443.348145	-425.399872	152.727829	1461.711060	-423.698181	159.350555	1755.385132	-529.583496	477.255646	1182.482178	-525.953186	-157.698196	1181.584961	-423.446686	430.382690	882.932861	-399.740845	-104.922325	882.296875	-451.363434	150.715500	1055.854492	514.765808	8.971321	895.543335	500.123871	205.591278
-468.384491	285.475067	962.435242	-481.246735	23.380804	955.046692	-552.766541	280.859802	576.582336	-519.296753	-44.346046	580.220947	-528.319580	278.528198	87.156097	-557.792175	-122.488213	101.223930	-501.136169	368.436035	1451.543945	-466.101166	-54.399986	1443.356323	-425.608246	152.542450	1461.747192	-423.943390	159.249252	1755.453247	-529.840820	477.053864	1182.499146	-526.137085	-157.850342	1181.576782	-423.501099	430.421295	882.999084	-400.036682	-104.884651	882.265869	-451.490936	150.544189	1055.905151	514.695435	8.948551	895.560181	499.792114	205.544312
-468.533752	285.176208	962.456177	-481.300476	23.122704	955.125122	-552.843262	280.679352	576.581055	-519.433655	-44.498920	580.258545	-528.349548	278.531128	87.151062	-557.842163	-122.546379	101.205185	-501.450562	368.190460	1451.548706	-466.216034	-54.590149	1443.400757	-425.823456	152.318710	1461.766113	-424.217529	159.099075	1755.417480	-530.100586	476.866058	1182.535156	-526.309326	-158.001465	1181.605103	-423.559387	430.407959	883.056458	-400.289581	-104.902756	882.291748	-451.616516	150.295883	1055.961792	514.656677	8.926636	895.617798	499.442566	205.553543
-468.697083	284.820099	962.461670	-481.354279	22.851547	955.212036	-552.890015	280.438599	576.558777	-519.562439	-44.653786	580.341309	-528.345581	278.526642	87.161285	-557.898682	-122.556023	101.181030	-501.850739	367.869843	1451.398438	-466.296844	-54.811768	1443.445313	-426.016968	152.122803	1461.802246	-424.470123	158.972748	1755.416016	-530.367065	476.695862	1182.545898	-526.442078	-158.228256	1181.647217	-423.675110	430.384613	883.125183	-400.501434	-104.919136	882.322327	-451.743744	150.021698	1056.014038	514.625122	8.871597	895.692688	499.205200	205.465912
-468.871643	284.478485	962.493225	-481.446991	22.558636	955.279480	-552.977722	280.276398	576.541199	-519.629272	-44.784405	580.386780	-528.399536	278.538910	87.158173	-557.895935	-122.613205	101.206001	-501.964050	367.714783	1451.601685	-466.403015	-55.060966	1443.520264	-426.191071	151.899872	1461.838623	-424.741272	158.705353	1755.645752	-530.632019	476.430420	1182.597412	-526.583862	-158.474930	1181.706665	-423.800659	430.362488	883.156006	-400.681458	-105.002312	882.373779	-451.895447	149.725037	1056.068604	514.631958	8.847389	895.765808	498.980011	205.400452
-469.025146	284.140350	962.521606	-481.481201	22.132364	955.386353	-553.054077	280.042572	576.531372	-519.696228	-44.970978	580.434021	-528.436279	278.534302	87.139038	-557.941162	-122.640884	101.163589	-502.367310	367.304138	1451.441284	-466.486633	-55.325741	1443.598389	-426.371918	151.655258	1461.903442	-424.929535	158.587616	1755.591919	-530.943298	476.196442	1182.611816	-526.684631	-158.771667	1181.777954	-423.936829	430.303497	883.203308	-400.844025	-105.059105	882.440430	-452.019043	149.384995	1056.145020	514.624207	8.807941	895.850037	498.801636	205.332153
-469.179260	283.897339	962.571472	-481.627655	21.818121	955.384338	-553.165039	279.778473	576.556335	-519.748474	-45.191334	580.476990	-528.428101	278.503510	87.128479	-557.953186	-122.660721	101.180130	-502.654022	366.992523	1451.443604	-466.572418	-55.596519	1443.660645	-426.553284	151.403885	1461.936646	-425.188049	158.316742	1755.608154	-531.263367	475.908325	1182.660767	-526.775269	-159.035736	1181.854126	-424.149170	430.208405	883.223267	-400.954987	-105.167191	882.518860	-452.168335	149.088806	1056.168091	514.720642	8.669554	895.914001	498.798584	204.848221
-469.310150	283.579590	962.582947	-481.719757	21.427004	955.392944	-553.245483	279.464722	576.554077	-519.796387	-45.396118	580.512878	-528.430542	278.490662	87.123558	-557.962524	-122.698540	101.171005	-502.775940	366.793243	1451.651489	-466.651398	-55.923195	1443.734131	-426.721863	151.110794	1461.984985	-425.412689	158.101837	1755.644409	-531.536133	475.556549	1182.692383	-526.808960	-159.347778	1181.938477	-424.397858	430.081879	883.217407	-401.041779	-105.350296	882.609924	-452.279114	148.737762	1056.177979	514.754883	8.698699	895.983398	498.632355	204.825684
-469.525360	283.111206	962.545227	-481.830658	21.041368	955.375366	-553.361267	279.168091	576.548584	-519.834045	-45.659393	580.540161	-528.487732	278.468933	87.091621	-558.036499	-122.740685	101.143761	-502.999786	366.447845	1451.652222	-466.713684	-56.237347	1443.801758	-426.902374	150.766968	1462.006714	-425.633331	157.853104	1755.661133	-531.809326	475.263214	1182.715088	-526.813843	-159.668930	1181.980835	-424.682312	429.917572	883.238037	-401.063141	-105.565613	882.690002	-452.432098	148.325867	1056.148560	514.781921	8.694389	896.027832	498.471283	204.829086
-469.699799	282.611877	962.517700	-481.815552	20.501945	955.435852	-553.452271	278.878052	576.577087	-519.804810	-45.923962	580.540466	-528.519226	278.475037	87.078094	-558.033386	-122.788544	101.113831	-503.270233	366.074860	1451.636353	-466.785431	-56.571136	1443.865967	-427.068054	150.435867	1462.034790	-425.820313	157.608017	1755.649048	-532.099731	474.883545	1182.703857	-526.812866	-160.006546	1182.030518	-425.002075	429.778168	883.196655	-401.066162	-105.831558	882.766174	-452.529510	147.857132	1056.171265	514.791504	8.695004	896.065674	498.335907	204.844376
-469.781219	282.134186	962.510986	-481.768158	20.006435	955.487549	-553.485840	278.473511	576.577637	-519.758484	-46.288345	580.573975	-528.495667	278.468109	87.099144	-558.034607	-122.816841	101.104462	-503.528717	365.699097	1451.635254	-466.810944	-56.941891	1443.938843	-427.218018	150.097931	1462.069458	-426.003204	157.305450	1755.794434	-532.395325	474.525116	1182.696167	-526.770264	-160.476379	1182.099365	-425.310211	429.597137	883.185120	-401.039032	-106.149109	882.846619	-452.572235	147.404861	1056.201172	514.861267	8.731877	896.107056	498.251923	204.872635
-469.970123	280.916107	961.991882	-481.811584	19.294308	955.575134	-553.320374	277.821869	576.464417	-519.819580	-46.776020	580.603882	-528.358521	278.430878	87.079811	-558.130493	-122.878502	101.102226	-503.794312	365.275360	1451.571777	-466.845123	-57.348015	1444.017456	-427.360260	149.768036	1462.093750	-426.148773	157.080276	1755.775513	-532.710815	474.206421	1182.666992	-526.732971	-160.913986	1182.184692	-425.653137	429.335022	883.114868	-400.987732	-106.489143	882.922791	-452.606750	146.667572	1055.974243	514.922119	8.750489	896.153442	498.191620	204.911819
-470.217407	280.257050	961.965088	-481.846130	18.777102	955.609375	-553.365662	277.424835	576.400208	-519.779358	-47.208858	580.615051	-528.359070	278.418457	87.068306	-558.216125	-122.950569	101.106453	-504.005737	364.849152	1451.552002	-466.842285	-57.753918	1444.093506	-427.488861	149.368423	1462.121216	-426.365448	156.678528	1755.916748	-533.016724	473.814209	1182.659302	-526.654541	-161.371231	1182.275146	-425.982727	429.054291	883.068481	-400.938416	-106.882423	883.003906	-452.736969	146.118744	1055.976807	514.966736	8.767713	896.203735	498.127289	204.934845
-470.386749	279.650238	961.919067	-481.822876	18.132580	955.688110	-553.422241	277.034546	576.375000	-519.687012	-47.590286	580.641235	-528.364563	278.401764	87.067940	-558.294373	-122.978867	101.108749	-504.270264	364.426666	1451.486328	-466.855286	-58.171837	1444.187256	-427.606049	148.989670	1462.161011	-426.481628	156.475250	1755.862305	-533.341919	473.382080	1182.617188	-526.568237	-161.855652	1182.381470	-426.387848	428.791779	883.000793	-400.799103	-107.359306	883.120972	-452.822632	145.557495	1055.998413	515.033936	8.795204	896.249023	498.084869	204.972565
-470.495544	279.249451	962.010803	-481.789703	17.530611	955.747131	-553.524292	276.617767	576.411621	-520.180542	-48.754356	580.927612	-528.382507	278.371002	87.048553	-558.869446	-123.106705	101.226082	-504.655365	363.841553	1451.264038	-466.862213	-58.623459	1444.246216	-427.706696	148.568253	1462.191650	-426.678894	156.040787	1755.982544	-533.701355	472.979797	1182.562012	-526.479248	-162.386642	1182.461426	-426.800385	428.427551	882.927856	-400.648499	-107.864418	883.246460	-452.886230	145.060135	1056.080078	515.039978	8.952439	896.301453	497.887024	205.503021
-470.695007	278.644623	962.014526	-481.787933	16.976494	955.738892	-553.597534	276.125061	576.426270	-520.053406	-49.264217	580.954102	-528.384521	278.345093	87.013649	-558.977234	-123.200775	101.253197	-504.779602	363.487061	1451.401123	-466.892639	-59.028481	1444.306885	-427.828674	148.131165	1462.211548	-426.835266	155.662918	1756.006104	-534.030823	472.463715	1182.547852	-526.331726	-162.919601	1182.547607	-427.258240	428.049103	882.846191	-400.459045	-108.328178	883.353882	-452.990967	144.493652	1056.079712	515.090576	8.970597	896.360291	497.856415	205.557114
-470.855286	277.910980	962.010071	-481.698029	16.336897	955.817627	-553.802673	275.829559	576.431641	-519.842773	-49.699509	580.959961	-528.475464	278.318176	87.018700	-559.058044	-123.292625	101.251183	-505.039001	363.006531	1451.339111	-466.884674	-59.514732	1444.410400	-427.944977	147.655365	1462.254761	-426.981232	155.310654	1756.019287	-534.384216	471.893219	1182.479370	-526.159912	-163.491562	1182.664185	-427.581635	427.540436	882.746887	-400.198822	-108.867752	883.507324	-453.047546	143.859726	1056.123657	515.164734	9.014727	896.419739	497.852448	205.587189
-470.936981	277.324585	962.065125	-481.546204	15.626082	955.913818	-553.884155	275.433075	576.399597	-519.615540	-50.132717	580.953125	-528.541260	278.281067	87.028847	-559.100098	-123.385406	101.262222	-505.281769	362.480103	1451.296021	-466.859375	-60.014278	1444.483643	-428.065063	147.221008	1462.279175	-427.097900	154.951752	1756.009644	-534.774292	471.317352	1182.390015	-525.953491	-164.106476	1182.773438	-428.029388	427.093140	882.665527	-399.875336	-109.503624	883.700439	-453.053619	143.250076	1056.210449	515.199646	9.046042	896.446960	497.853821	205.618469
-471.078522	276.658569	962.011841	-481.433319	15.013707	955.960510	-553.935913	274.928223	576.347717	-519.437012	-50.627853	580.922607	-528.550903	278.233948	87.008049	-559.235779	-123.473671	101.291786	-505.518738	361.945831	1451.228394	-466.832428	-60.540962	1444.583984	-428.202576	146.762680	1462.293945	-427.183685	154.673111	1755.928467	-535.173584	470.749603	1182.362427	-525.760803	-164.763916	1182.872314	-428.542725	426.602539	882.575256	-399.647797	-110.150864	883.825500	-453.070099	142.669968	1056.209595	515.282715	9.097722	896.491943	497.884399	205.676331
-471.210510	275.832092	961.961365	-481.225647	14.247426	956.086304	-553.886719	274.335693	576.330505	-519.154602	-51.162983	580.994507	-528.463318	278.182281	87.015793	-559.283264	-123.552422	101.277428	-505.766174	361.353210	1451.175171	-466.810059	-61.043331	1444.684326	-428.313568	146.270721	1462.338867	-427.300629	154.264359	1755.955078	-535.572327	470.142609	1182.282715	-525.539124	-165.431717	1183.004150	-429.076813	426.100677	882.454346	-399.330841	-110.813675	883.984802	-453.056305	141.969177	1056.256104	515.347229	9.130307	896.541260	497.937134	205.716858
-471.345245	275.226349	961.977905	-481.087646	13.518600	956.145386	-553.987366	273.806305	576.335205	-518.878601	-51.634632	581.040344	-528.481323	278.127289	86.982353	-559.296265	-123.626663	101.324669	-506.018066	360.763702	1451.121582	-466.724518	-61.601936	1444.814819	-428.416962	145.774551	1462.405273	-427.440063	153.830536	1756.034546	-536.003845	469.446289	1182.236572	-525.284973	-166.140289	1183.145386	-429.569458	425.539185	882.343445	-399.002014	-111.618279	884.143677	-453.070190	141.343765	1056.298828	515.386047	9.201705	896.580994	497.992493	205.759949
-471.486847	274.547424	962.010437	-481.011963	12.896617	956.158691	-554.035950	273.265289	576.359802	-518.656250	-52.166454	581.025452	-528.494751	278.110168	86.978409	-559.474365	-123.722160	101.337494	-506.252045	360.181915	1451.085693	-466.664490	-62.152798	1444.940430	-428.495087	145.257675	1462.464966	-427.620850	153.339539	1756.014160	-536.403748	468.737183	1182.190796	-525.021667	-166.826584	1183.303345	-430.038727	424.925446	882.246094	-398.677063	-112.358330	884.311340	-453.099213	140.704590	1056.321167	515.445313	9.275665	896.603333	498.056396	205.854828
-471.662903	273.786621	961.974182	-480.845093	12.106050	956.242859	-554.053284	272.720856	576.313599	-518.401001	-52.702377	581.041138	-528.477600	278.039978	86.943512	-559.580627	-123.818588	101.370575	-506.528412	359.590424	1451.052612	-466.572418	-62.713951	1445.055054	-428.595856	144.705826	1462.527466	-427.743134	152.953690	1756.008545	-536.880615	468.012085	1182.123779	-524.723999	-167.662430	1183.470337	-430.565857	424.276642	882.157593	-398.318573	-113.187241	884.512451	-453.111389	140.004517	1056.349243	515.494934	9.352341	896.634766	498.150940	205.897568
-471.793365	273.128845	961.970154	-480.683746	11.345341	956.320435	-554.115784	272.186798	576.291992	-518.098694	-53.303043	581.123657	-528.521729	278.041565	86.929596	-559.673462	-123.916977	101.425018	-506.868317	358.999023	1450.977051	-466.499146	-63.270702	1445.193359	-428.669006	144.133270	1462.572388	-427.857391	152.512115	1756.115967	-537.354126	467.275024	1182.067993	-524.437378	-168.442947	1183.629639	-431.119324	423.594391	882.023376	-397.908234	-114.006607	884.743408	-453.106293	139.352798	1056.390259	515.521362	9.412283	896.651184	498.231049	205.996368
-471.926666	272.305481	961.932129	-480.435699	10.542983	956.422791	-554.152710	271.662903	576.265686	-517.730469	-53.836834	581.132019	-528.498718	277.988708	86.906891	-559.731384	-124.020218	101.444832	-507.170654	358.378174	1450.933594	-466.368958	-63.874863	1445.340332	-428.779663	143.606735	1462.604736	-428.027740	152.005707	1756.192993	-537.793823	466.488953	1181.944458	-524.089844	-169.250198	1183.798462	-431.613037	422.836914	881.920776	-397.565033	-114.964905	884.906311	-453.063049	138.625885	1056.428345	515.551270	9.479204	896.684814	498.319824	206.069031
-471.859711	272.118561	962.339233	-480.089294	9.891819	956.516724	-554.291626	271.272675	576.333496	-517.298828	-54.438549	581.136536	-528.588989	277.940277	86.875320	-559.803772	-124.105087	101.470497	-507.539001	357.706970	1450.868652	-466.213654	-64.464050	1445.473755	-428.856201	143.086304	1462.658569	-428.218628	151.429443	1756.229248	-538.269409	465.677307	1181.853882	-523.762268	-170.069366	1184.002197	-432.098022	422.088287	881.819397	-397.120850	-115.797104	885.125366	-452.979797	138.123566	1056.705688	515.598511	9.580873	896.691101	498.450470	206.164825
-472.081696	270.616180	961.859863	-479.966003	8.978161	956.564148	-554.141663	270.437195	576.212891	-516.901733	-55.028904	581.148132	-528.442322	277.824951	86.857254	-559.875916	-124.201088	101.537483	-507.865204	357.046478	1450.814941	-466.036560	-65.071510	1445.603394	-428.948334	142.521423	1462.709473	-428.324768	150.993301	1756.301147	-538.757202	464.852325	1181.752686	-523.413025	-170.966003	1184.160400	-432.634949	421.296326	881.694824	-396.680664	-116.837090	885.323303	-452.934082	137.132751	1056.473267	515.569397	9.681316	896.707214	498.476318	206.305023
-472.268799	269.473022	961.625183	-479.660187	8.022591	956.684204	-553.964539	269.560120	576.093506	-516.405701	-55.684021	581.192932	-528.309143	277.743744	86.814865	-559.986206	-124.312477	101.582466	-508.196808	356.361877	1450.744751	-465.833801	-65.664749	1445.723999	-429.025879	141.957718	1462.755615	-428.475647	150.475540	1756.336914	-539.263672	464.007477	1181.642822	-523.010925	-171.826309	1184.349609	-433.161377	420.477020	881.576172	-396.222290	-117.765038	885.510559	-452.874451	136.256882	1056.420532	515.533875	9.838045	896.679993	498.522400	206.443085
-472.182098	269.242767	961.901367	-479.345367	7.336794	956.715088	-554.043274	269.102722	576.152039	-515.990234	-56.463017	581.149170	-528.382080	277.680206	86.847687	-560.098145	-124.451431	101.667374	-508.558868	355.664215	1450.664795	-465.590454	-66.324516	1445.855469	-429.077271	141.378891	1462.820801	-428.644043	149.969452	1756.354614	-539.780273	463.165192	1181.500732	-522.632141	-172.733994	1184.490234	-433.637665	419.566040	881.473572	-395.704742	-118.874275	885.686707	-452.760651	135.734192	1056.593018	515.471436	9.933602	896.700989	498.541870	206.569870
-472.258850	268.398224	961.875488	-479.027039	6.494387	956.778320	-553.974609	268.506256	576.067261	-515.430176	-57.013569	581.170654	-528.349365	277.602234	86.840881	-560.127258	-124.538147	101.697350	-508.954651	354.971710	1450.549194	-465.371979	-66.932594	1445.959595	-429.154358	140.754623	1462.834106	-428.796112	149.450790	1756.389404	-540.315857	462.305359	1181.374878	-522.182861	-173.643753	1184.666016	-434.127533	418.679474	881.367126	-395.254425	-119.894440	885.830139	-452.670929	134.959106	1056.620850	515.418274	10.055826	896.711121	498.555328	206.712173
-472.257446	267.485474	961.855835	-478.621490	5.589573	956.860107	-553.867004	267.788666	575.998169	-514.893066	-57.706306	581.210022	-528.282959	277.545685	86.798798	-560.148865	-124.628716	101.763977	-509.365723	354.268311	1450.454712	-465.117737	-67.552551	1446.064819	-429.227844	140.214035	1462.873047	-428.978119	148.920898	1756.417480	-540.865479	461.395264	1181.211548	-521.713562	-174.536667	1184.826538	-434.561035	417.712952	881.263916	-394.656769	-120.947166	886.033813	-452.528473	134.124573	1056.668091	515.323853	10.174724	896.678406	498.578278	206.836411
-472.234833	266.692902	961.871155	-478.227081	4.761040	956.946472	-553.726440	267.051300	575.964111	-514.311096	-58.328144	581.198303	-528.202209	277.437164	86.773376	-560.161194	-124.726662	101.781166	-509.746490	353.564484	1450.381104	-464.835388	-68.220673	1446.160278	-429.292969	139.635559	1462.917236	-429.185577	148.416687	1756.458496	-541.417786	460.518768	1181.060913	-521.207031	-175.486435	1184.966064	-435.021637	416.716003	881.141724	-394.122101	-122.028427	886.209778	-452.374054	133.374222	1056.733154	515.211426	10.292872	896.646179	498.637177	206.955719
-472.285217	265.727295	961.791199	-477.884552	3.860287	956.989319	-553.595459	266.361084	575.914856	-513.425659	-58.662933	581.016846	-528.158813	277.363922	86.748985	-559.936951	-124.753632	101.760857	-510.307892	352.747650	1450.113525	-464.554321	-68.834831	1446.298706	-429.364929	139.021576	1462.942749	-429.421631	147.779861	1756.434204	-541.968689	459.661621	1180.858643	-520.700806	-176.431564	1185.124756	-435.488892	415.672211	880.977295	-393.590546	-123.213669	886.342896	-452.254395	132.520828	1056.722656	515.085571	10.402807	896.591858	498.693390	207.063751
-472.234528	264.890564	961.772644	-477.403259	2.953425	957.088867	-553.431335	265.681366	575.887695	-512.802124	-59.343693	581.003601	-528.121155	277.267456	86.736290	-559.889404	-124.822136	101.791565	-510.566833	352.139252	1450.179443	-464.259064	-69.525650	1446.396240	-429.445099	138.447891	1462.990845	-429.587128	147.308716	1756.499756	-542.514893	458.612183	1180.696045	-520.175964	-177.397888	1185.291138	-435.923584	414.633087	880.865540	-393.017212	-124.355110	886.496460	-452.045502	131.731903	1056.778442	514.947510	10.426510	896.531677	498.795715	207.179993
-472.240845	263.874451	961.746887	-476.922943	2.026156	957.184570	-553.230225	265.010254	575.796936	-512.158630	-59.943081	580.939392	-528.020203	277.207733	86.768089	-560.010742	-124.952866	101.843201	-511.004303	351.378052	1450.057983	-463.963501	-70.139442	1446.495972	-429.517181	137.817429	1463.016846	-429.843567	146.701614	1756.497559	-543.075867	457.670654	1180.542358	-519.583923	-178.398895	1185.485474	-436.369476	413.575897	880.798462	-392.440857	-125.556061	886.589355	-451.864258	130.847687	1056.828369	515.039856	10.273224	896.485474	499.429260	207.400909
-472.151581	263.051056	961.718445	-476.432007	1.087632	957.254272	-553.068665	264.329834	575.825134	-511.531281	-60.687901	580.964600	-527.946289	277.112305	86.760246	-560.073364	-125.037422	101.912880	-511.480072	350.477264	1449.824341	-463.586487	-70.835152	1446.640503	-429.587311	137.164154	1463.067017	-430.079437	146.117599	1756.515015	-543.700073	456.662720	1180.375244	-518.994690	-179.385178	1185.658447	-436.784790	412.470184	880.696045	-391.830170	-126.723518	886.715942	-451.620544	130.039505	1056.861328	514.863586	10.333817	896.420959	499.568451	207.478683
-472.162201	262.124084	961.631653	-476.026611	0.171349	957.284363	-552.807434	263.509491	575.751831	-510.853210	-61.380867	580.971924	-527.832642	277.000305	86.742462	-560.057861	-125.110970	101.949707	-511.814880	349.830048	1449.875244	-463.217041	-71.489365	1446.779419	-429.659668	136.568100	1463.090454	-430.311066	145.618362	1756.501343	-544.232361	455.694366	1180.202393	-518.370300	-180.388626	1185.839722	-437.172760	411.346161	880.544861	-391.178345	-127.905510	886.879700	-451.460663	129.197662	1056.843384	514.699097	10.435993	896.354309	499.672241	207.634918
-472.074829	261.201721	961.607483	-475.529175	-0.780356	957.360535	-552.540405	262.798584	575.700378	-510.435150	-62.272762	581.081299	-527.715515	276.897125	86.756355	-560.290283	-125.230186	102.057732	-512.215698	349.050293	1449.777466	-462.926300	-72.143150	1446.848755	-429.720215	135.930649	1463.132324	-430.576355	145.064087	1756.582764	-544.804993	454.658203	1179.996948	-517.676025	-181.400482	1185.985962	-437.579620	410.119659	880.441467	-390.535034	-129.140594	887.072998	-451.232880	128.334122	1056.885864	514.496887	10.531583	896.307922	499.758148	207.759506
-471.969788	260.281738	961.596619	-474.974945	-1.697168	957.442810	-552.309326	262.132294	575.601440	-509.688171	-63.019562	581.095276	-527.594177	276.770477	86.727715	-560.306458	-125.330917	102.124466	-512.675171	348.289063	1449.644775	-462.635193	-72.878975	1446.964111	-429.798767	135.306808	1463.167969	-430.790314	144.598923	1756.536865	-545.415222	453.626801	1179.806641	-517.052246	-182.381973	1186.145630	-437.979401	409.036591	880.341675	-389.931305	-130.390198	887.198975	-450.982239	127.489624	1056.941162	514.274414	10.607574	896.280640	499.836121	207.853943
-471.869995	259.315887	961.509033	-474.395325	-2.749430	957.534607	-551.976929	261.308411	575.534668	-508.711273	-63.444817	580.900818	-527.383118	276.576172	86.719978	-560.125000	-125.388000	102.136757	-513.145386	347.536835	1449.553467	-462.337097	-73.539879	1447.072021	-429.870361	134.691025	1463.214355	-431.104370	143.993988	1756.644531	-545.977234	452.567230	1179.642700	-516.390198	-183.426834	1186.342896	-438.396973	407.876129	880.242676	-389.227203	-131.575821	887.352478	-450.705505	126.589409	1056.959717	514.042847	10.683130	896.218689	499.948242	207.977463
-471.758972	258.410339	961.510437	-473.891144	-3.643976	957.572266	-551.640015	260.527496	575.478699	-507.768463	-64.113678	580.789185	-527.163757	276.363220	86.706642	-560.042542	-125.462288	102.204422	-513.561401	346.706848	1449.448364	-461.987427	-74.277435	1447.210449	-429.906952	134.022598	1463.283325	-431.368958	143.462662	1756.692017	-546.526672	451.500000	1179.450806	-515.743164	-184.460861	1186.531128	-438.746063	406.669556	880.158325	-388.513062	-132.732788	887.511414	-450.467590	125.736702	1056.996094	513.742371	10.712435	896.180237	500.013519	208.066818
-471.585693	257.360016	961.457764	-473.256775	-4.648528	957.659119	-551.237671	259.607574	575.330139	-507.034790	-64.817383	580.759583	-526.970215	276.142761	86.679909	-559.762817	-125.397812	102.133232	-514.008179	345.889099	1449.332397	-461.626190	-74.994568	1447.341064	-429.965271	133.417130	1463.340210	-431.636475	142.905304	1756.736328	-547.076355	450.429840	1179.256592	-515.069458	-185.501236	1186.716675	-439.069702	405.451080	880.008789	-387.756134	-133.916107	887.723511	-450.151764	124.800484	1057.034912	513.444763	10.760859	896.110291	500.086365	208.168884
-471.430420	256.505127	961.396729	-472.694672	-5.569490	957.721313	-550.904358	258.953522	575.215210	-508.514954	-68.359634	581.550049	-526.848511	275.964233	86.696251	-561.469482	-125.905777	102.634560	-514.444824	345.080322	1449.187500	-461.268158	-75.706703	1447.442383	-429.997986	132.741455	1463.358887	-431.916504	142.346146	1756.752808	-547.631409	449.369171	1179.024780	-514.367126	-186.557358	1186.875244	-439.409271	404.250092	879.912231	-387.006592	-135.153702	887.895813	-449.855133	123.993454	1057.050781	513.120056	10.761992	896.061157	500.140472	208.221405
-471.570068	254.495880	960.685425	-472.231445	-6.893601	957.793274	-550.288940	257.776306	574.929810	-508.027588	-69.394577	581.595947	-526.603760	275.803040	86.702042	-561.798279	-126.094521	102.795753	-514.995850	344.167053	1448.885742	-460.924835	-76.433510	1447.598633	-430.025391	132.081116	1463.384644	-432.203979	141.791626	1756.777222	-548.171875	448.307495	1178.787354	-513.653992	-187.610107	1187.035400	-439.725952	403.062897	879.775208	-386.293610	-136.351196	888.063110	-449.614166	122.666199	1056.717651	512.765747	10.808208	896.024536	500.148773	208.283325
-471.361389	253.607117	960.647400	-471.678833	-7.765133	957.771729	-549.905334	256.953064	574.869751	-506.774445	-70.011940	581.343872	-526.467957	275.660492	86.686607	-561.631287	-126.134552	102.851990	-515.322998	343.456879	1448.880615	-460.559387	-77.122131	1447.732300	-430.055908	131.438904	1463.410278	-432.492737	141.243622	1756.795044	-548.688049	447.176697	1178.498535	-512.944702	-188.614502	1187.211182	-440.044220	401.841492	879.573059	-385.471680	-137.477432	888.246704	-449.299774	121.821342	1056.703369	512.436768	10.884794	895.976501	500.136597	208.379410
-471.163605	252.641815	960.640137	-471.055054	-8.800632	957.841248	-549.563293	256.281067	574.817993	-505.945709	-70.750740	581.210999	-526.427917	275.530212	86.731400	-561.636597	-126.249756	102.926727	-515.764160	342.615479	1448.702148	-460.153473	-77.845879	1447.818237	-430.098480	130.785858	1463.417725	-432.783478	140.692078	1756.812378	-549.183167	446.102112	1178.229126	-512.146973	-189.662094	1187.452271	-440.318146	400.566162	879.463379	-384.638947	-138.564590	888.458496	-448.984711	120.885811	1056.757080	512.110962	10.981067	895.944519	500.110443	208.441299
-470.942078	251.815628	960.630920	-470.414642	-9.773437	957.902710	-549.306580	255.625336	574.809509	-505.153503	-71.710182	581.233276	-526.433594	275.388489	86.759209	-561.746094	-126.344391	103.056046	-516.188232	341.791870	1448.538940	-459.783905	-78.611481	1447.949219	-430.125854	130.180496	1463.436646	-433.080292	140.158112	1756.838379	-549.733521	444.982635	1177.992554	-511.413635	-190.748657	1187.609253	-440.633057	399.424469	879.300598	-383.752960	-139.665329	888.734924	-448.642609	120.048286	1056.803833	511.770996	11.010347	895.868286	500.090149	208.478745
-470.714630	250.847565	960.580444	-469.823273	-10.812780	957.961304	-549.007813	254.770630	574.764954	-504.487793	-72.529396	581.402832	-526.335266	275.242157	86.800163	-561.932434	-126.495171	103.174995	-516.602722	340.984497	1448.365845	-459.463165	-79.300751	1448.060669	-430.163544	129.510056	1463.437256	-433.347351	139.662827	1756.890381	-550.254211	443.895721	1177.736572	-510.687744	-191.783783	1187.799927	-440.902588	398.158386	879.094788	-383.016327	-140.859100	888.867249	-448.310059	119.115715	1056.825928	511.408356	10.999432	895.799805	500.062378	208.542252
-470.412140	249.930527	960.630249	-469.201019	-11.761745	958.018738	-548.769104	254.014511	574.761414	-503.582794	-73.401283	581.308411	-526.248962	275.125580	86.837395	-562.006714	-126.612831	103.262512	-517.019104	340.141205	1448.181274	-459.044891	-80.020287	1448.198975	-430.169922	128.827011	1463.468506	-433.657410	139.141785	1756.896240	-550.741760	442.767853	1177.419556	-509.870605	-192.885910	1187.977783	-441.133820	396.855865	878.892273	-382.149475	-141.946259	889.059570	-447.938324	118.211868	1056.900146	510.939758	11.210409	895.721741	499.772003	208.420212
-470.197662	248.925949	960.586548	-468.532990	-12.863153	958.096863	-548.622375	253.387268	574.733826	-502.116669	-73.835884	580.858887	-526.239441	275.008698	86.838539	-561.707214	-126.598984	103.281723	-517.417969	339.294952	1447.954102	-458.635468	-80.787636	1448.326172	-430.176971	128.157822	1463.474121	-433.964020	138.619659	1756.898804	-551.192993	441.683594	1177.146729	-509.087616	-193.946091	1188.166138	-441.420288	395.745148	878.681091	-381.268188	-142.995575	889.252258	-447.581268	117.241753	1056.936890	510.629486	11.135540	895.674377	499.865112	208.400604
-469.948578	247.975845	960.528625	-467.895477	-13.879362	958.134827	-548.475586	252.736725	574.677734	-501.173157	-74.718292	580.762817	-526.239868	274.904694	86.804443	-561.674438	-126.691719	103.388657	-517.796692	338.459991	1447.740845	-458.280304	-81.504883	1448.429810	-430.207367	127.492218	1463.483032	-434.276337	138.083603	1756.904419	-551.682800	440.613861	1176.812256	-508.245361	-194.983124	1188.316772	-441.630432	394.465363	878.500977	-380.344635	-144.032303	889.501831	-447.204559	116.326210	1056.942383	510.322327	11.084939	895.623047	499.942383	208.407288
-469.680481	246.850708	960.460510	-467.187286	-15.002065	958.200439	-548.121948	251.662079	574.571472	-500.211151	-75.533371	580.670959	-525.998352	274.747742	86.750992	-561.668274	-126.799309	103.497368	-518.267944	337.508484	1447.357178	-457.874237	-82.248024	1448.558960	-430.220062	126.852676	1463.493652	-434.610626	137.579071	1756.904053	-552.173584	439.522858	1176.470581	-507.450867	-196.080582	1188.479248	-441.853058	393.227264	878.243835	-379.535004	-145.128601	889.672974	-446.817932	115.287445	1056.964233	510.087402	10.868915	895.559143	500.216797	207.887848
-469.419373	245.960373	960.395996	-466.505585	-16.034464	958.206665	-548.016174	250.970947	574.593872	-499.141205	-76.370163	580.558899	-525.986328	274.682739	86.765907	-561.611572	-126.883652	103.591240	-518.561951	336.734009	1447.272705	-457.506622	-83.006187	1448.689331	-430.230255	126.157265	1463.521606	-434.928345	137.044006	1756.901489	-552.600769	438.406830	1176.195557	-506.630035	-197.055664	1188.659912	-442.088013	392.067963	878.047241	-378.616852	-146.179123	889.833557	-446.444916	114.386200	1056.957153	509.785248	10.790649	895.545959	500.267883	207.808716
-469.173096	244.836349	960.303711	-465.834015	-17.231455	958.233093	-547.924316	250.290237	574.586609	-498.222687	-77.307793	580.492859	-525.906860	274.576141	86.770828	-561.571228	-126.989471	103.727959	-518.956238	335.905487	1447.070557	-457.161285	-83.694603	1448.813110	-430.238037	125.460449	1463.527588	-435.266876	136.528412	1756.907959	-553.015564	437.239838	1175.870239	-505.771484	-198.153900	1188.842773	-442.258118	390.875305	877.842102	-377.671204	-147.130112	890.112488	-446.083496	113.303612	1056.946167	509.454590	10.735972	895.498413	500.219727	207.820435
-468.885345	243.843979	960.276917	-465.157532	-18.263889	958.226746	-547.746277	249.441315	574.586121	-497.158051	-78.120064	580.415466	-525.802185	274.437195	86.754517	-561.457214	-127.050606	103.812164	-519.417114	334.961639	1446.702637	-456.834351	-84.463943	1448.946167	-430.263519	124.773499	1463.532104	-435.605469	136.020309	1756.911133	-553.446045	436.140900	1175.536743	-504.941071	-199.119873	1189.004517	-442.470154	389.683899	877.595337	-376.720764	-148.056000	890.365906	-445.687134	112.329308	1056.948486	509.169464	10.697894	895.484192	500.188995	207.776123
-468.684631	242.745163	960.190674	-464.480804	-19.404299	958.257019	-547.674438	248.619583	574.596924	-496.258270	-79.045860	580.334656	-525.746765	274.323303	86.750298	-561.405945	-127.110710	103.909149	-519.680969	334.159943	1446.607910	-456.485565	-85.201851	1449.063965	-430.279022	124.064262	1463.502197	-435.952637	135.505920	1756.910156	-553.834717	435.018097	1175.264160	-504.084290	-200.117065	1189.169678	-442.622467	388.548370	877.383545	-375.779846	-149.040207	890.575806	-445.295654	111.291084	1056.931152	508.784821	10.832185	895.440552	499.912201	208.279785
-468.434174	241.683624	960.130859	-463.764557	-20.524214	958.330627	-547.573669	247.770599	574.576660	-495.213440	-79.782249	580.208984	-525.661072	274.195709	86.729462	-561.318726	-127.182785	103.997963	-519.948303	333.263336	1446.354736	-456.118011	-85.998840	1449.178345	-430.244843	123.371246	1463.511108	-436.291840	134.997574	1756.909180	-554.243225	433.877716	1174.927979	-503.275848	-201.130783	1189.327148	-442.778534	387.360809	877.116882	-374.811523	-149.985703	890.814758	-444.864502	110.286964	1056.949707	508.642426	10.662079	895.395630	500.100525	207.733704
-468.175079	240.545609	960.041626	-463.026642	-21.646332	958.374451	-547.483948	247.007172	574.514404	-494.397736	-80.743347	580.146240	-525.592102	274.064911	86.730583	-561.271179	-127.230865	104.108315	-520.308472	332.341278	1446.047974	-455.781738	-86.767525	1449.313477	-430.226166	122.651077	1463.472168	-436.624115	134.508606	1756.896729	-554.588928	432.753326	1174.563599	-502.453461	-202.154816	1189.514160	-442.954529	386.244415	876.843933	-373.849091	-150.882065	891.082458	-444.433533	109.243851	1056.941895	508.324646	10.746991	895.333679	499.879120	208.166855
-467.937592	239.402695	959.914490	-462.257050	-22.852524	958.414307	-547.469910	246.249756	574.457642	-493.503540	-81.539001	580.059814	-525.581543	273.940277	86.744209	-561.100952	-127.256248	104.188980	-520.555481	331.491608	1445.785156	-455.374878	-87.559174	1449.442505	-430.184052	121.922012	1463.443359	-436.966553	133.981842	1756.928223	-554.971252	431.626526	1174.224121	-501.632904	-203.115189	1189.625122	-443.085663	385.125793	876.595825	-372.817474	-151.798538	891.296814	-443.994110	108.173050	1056.912231	508.102051	10.702918	895.320007	499.813782	208.153656
-467.715485	238.291840	959.800598	-461.539398	-23.898182	958.415649	-547.181824	245.125565	574.361877	-492.734467	-82.287346	579.989807	-525.394043	273.813843	86.747475	-561.015259	-127.371689	104.307106	-520.888855	330.600586	1445.513794	-455.023712	-88.328438	1449.546509	-430.147736	121.173630	1463.418091	-437.274506	133.470367	1756.932617	-555.307068	430.536224	1173.874146	-500.863037	-204.054153	1189.735474	-443.186035	383.956421	876.312866	-371.844421	-152.626068	891.541992	-443.582214	107.176186	1056.868530	507.912506	10.614675	895.307800	499.808289	208.067398
-467.515900	237.074615	959.665100	-460.844086	-25.125664	958.450867	-546.976624	244.244720	574.282227	-491.899872	-83.001503	579.913574	-525.289978	273.656982	86.760162	-560.705383	-127.297798	104.357269	-521.134583	329.698975	1445.264526	-454.658936	-89.118225	1449.687866	-430.085663	120.458488	1463.394165	-437.570618	132.981125	1756.954834	-555.608093	429.383820	1173.497437	-500.046356	-205.076843	1189.881958	-443.344879	382.861694	876.035950	-370.819611	-153.502045	891.820435	-443.189514	106.055832	1056.830078	507.699066	10.533327	895.293274	499.765594	208.002487
-467.310760	235.976852	959.601624	-460.256561	-26.138151	958.452332	-546.855591	243.485046	574.265747	-490.983551	-83.663254	579.817810	-525.250244	273.566071	86.751938	-560.553528	-127.310242	104.454391	-521.437256	328.797150	1444.946289	-454.245911	-89.949509	1449.800781	-430.033691	119.745514	1463.413330	-437.870087	132.452927	1756.956421	-555.912231	428.277710	1173.145996	-499.254181	-205.988083	1190.040039	-443.435577	381.809296	875.755554	-369.834351	-154.308380	892.071045	-442.840820	105.054230	1056.809326	507.552429	10.421936	895.268250	499.792236	207.922729
-467.118225	234.815659	959.484680	-459.540283	-27.366692	958.518799	-546.685852	242.666718	574.201721	-490.219421	-84.365631	579.816406	-525.230957	273.456116	86.725174	-560.407471	-127.327988	104.558907	-521.693115	327.903412	1444.718872	-453.867889	-90.727409	1449.913452	-429.950562	118.990662	1463.386841	-438.142548	131.960495	1756.958740	-556.194275	427.191650	1172.804321	-498.495636	-206.977264	1190.189209	-443.499756	380.650757	875.482544	-368.905334	-155.158157	892.304504	-442.456055	103.967499	1056.798706	507.409149	10.277912	895.254944	499.802887	207.801712
-466.967194	233.645706	959.434509	-458.920013	-28.453695	958.568054	-546.560364	241.950256	574.199768	-489.428986	-84.923096	579.756287	-525.301270	273.359711	86.749260	-560.181824	-127.304123	104.623314	-522.028076	326.957275	1444.357178	-453.486084	-91.530457	1450.022461	-429.884064	118.226105	1463.395874	-438.397339	131.445374	1756.974854	-556.429810	426.026489	1172.419556	-497.676636	-207.956192	1190.361816	-443.623657	379.652893	875.218872	-367.962158	-155.955124	892.588562	-442.110718	102.912308	1056.806641	507.302032	10.140178	895.242615	499.839417	207.732574
-466.701965	232.478256	959.391602	-458.196991	-29.597757	958.684082	-546.082153	240.972168	574.102112	-488.909851	-85.763443	579.730896	-525.080750	273.239014	86.735847	-560.127441	-127.336739	104.714500	-522.211365	326.097198	1444.199585	-452.996887	-92.330666	1450.205200	-429.773132	117.473206	1463.419067	-438.616150	130.940262	1757.010376	-556.669495	424.848145	1172.121826	-496.839844	-208.897552	1190.554688	-443.648560	378.554565	874.963928	-366.953613	-156.635315	892.905273	-441.699158	101.849556	1056.860474	507.240570	10.043430	895.249146	499.899445	207.602646
-466.608459	231.289612	959.301697	-457.496674	-30.846029	958.840759	-545.685974	240.107681	573.953308	-486.395111	-83.845749	579.291687	-525.048706	273.141296	86.709206	-558.570618	-126.856407	104.352524	-522.413757	325.167175	1444.000122	-452.548157	-93.117455	1450.385376	-429.662140	116.783859	1463.429443	-438.824463	130.457809	1757.048096	-556.939758	423.703491	1171.821533	-496.018433	-209.880417	1190.755615	-443.718719	377.475098	874.685974	-366.042389	-157.450882	893.191833	-441.359650	100.769020	1056.905273	507.193573	9.934725	895.247925	499.959656	207.496780
-466.373718	230.221405	959.297607	-456.872009	-31.901796	958.949280	-545.306885	239.158905	573.896179	-485.845459	-84.425934	579.299988	-525.052063	273.045990	86.733208	-558.496277	-126.876411	104.406448	-522.639282	324.254425	1443.764160	-452.050171	-93.883659	1450.608276	-429.538879	116.059296	1463.468018	-438.994202	129.932907	1757.085205	-557.139038	422.487976	1171.511108	-495.178497	-210.821747	1191.009277	-443.782196	376.452820	874.465454	-365.152161	-158.125854	893.506409	-440.984253	99.777916	1056.968506	507.278381	9.676864	895.251587	500.284760	206.834885
-466.263000	228.995941	959.235168	-456.225220	-33.089611	959.045837	-545.079163	238.506317	573.808716	-485.448120	-85.387383	579.358276	-525.103333	272.960876	86.761658	-558.549072	-126.988808	104.533340	-522.878296	323.367523	1443.576416	-451.565613	-94.637138	1450.800537	-429.368042	115.320732	1463.524780	-439.152771	129.444641	1757.132080	-557.356567	421.320190	1171.270996	-494.314667	-211.851120	1191.264282	-443.771027	375.350952	874.277527	-364.275146	-158.899551	893.839478	-440.640808	98.671585	1056.992310	507.303223	9.545117	895.268677	500.386963	206.703354
-466.157379	227.911224	959.194031	-455.614349	-34.183167	959.125732	-544.599487	237.652817	573.686157	-485.115753	-86.210655	579.448120	-524.985596	272.821075	86.738594	-558.479004	-127.021957	104.591080	-523.132202	322.415344	1443.304077	-451.069611	-95.372719	1450.982910	-429.246185	114.602921	1463.584229	-439.290955	128.954208	1757.178589	-557.630371	420.189575	1171.007690	-493.466492	-212.791397	1191.512207	-443.798767	374.279083	874.056091	-363.446838	-159.555344	894.165405	-440.319885	97.665817	1057.018921	507.225677	9.556232	895.279297	500.216644	207.112640
-466.043732	226.765350	959.126038	-454.987030	-35.381535	959.277832	-544.134033	236.828812	573.577942	-484.738190	-86.900139	579.561890	-524.935303	272.757111	86.761063	-558.575928	-127.167221	104.704521	-523.272766	321.561951	1443.276611	-450.568695	-96.191109	1451.188232	-429.122528	113.889755	1463.618286	-439.401276	128.475494	1757.222534	-557.815430	418.949005	1170.737305	-492.631012	-213.846756	1191.780762	-443.833557	373.270050	873.872009	-362.615021	-160.289200	894.506836	-439.989166	96.614311	1057.068237	507.303802	9.436234	895.292236	500.335236	206.997467
-465.909485	225.716339	959.112915	-454.502716	-36.354538	959.360046	-543.703735	236.008667	573.523743	-484.310944	-87.685425	579.657166	-524.988586	272.685455	86.783066	-558.332153	-127.169327	104.716461	-523.502625	320.662445	1443.126831	-449.998169	-96.913277	1451.409424	-428.930939	113.179138	1463.679810	-439.482147	127.983124	1757.261841	-558.043518	417.820618	1170.550293	-491.715576	-214.783875	1192.088013	-443.832245	372.120758	873.715393	-361.884613	-161.008560	894.796143	-439.691071	95.666122	1057.104614	507.420807	9.338198	895.308838	500.469299	206.861160
-465.861267	224.617706	959.042725	-453.984192	-37.522224	959.465637	-543.274841	235.255569	573.409424	-484.032532	-88.446396	579.756470	-525.006348	272.589508	86.775230	-558.351318	-127.301170	104.786682	-523.678711	319.830597	1443.006836	-449.484192	-97.615379	1451.637451	-428.775635	112.484222	1463.736816	-439.527588	127.484428	1757.299316	-558.282593	416.650055	1170.344482	-490.810883	-215.789978	1192.413574	-443.832031	371.080109	873.570862	-361.106262	-161.707535	895.099792	-439.422516	94.634468	1057.124268	507.561218	9.174915	895.346191	500.630127	206.713455
-465.088318	224.357239	959.220459	-453.291534	-38.283394	959.603088	-543.201904	235.142883	573.587585	-483.639099	-88.999779	579.829773	-525.225586	272.534424	86.844978	-558.244690	-127.353783	104.819420	-523.988586	318.866425	1442.762207	-448.889923	-98.361931	1451.865845	-428.580597	111.827354	1463.802246	-439.556885	126.985588	1757.365845	-558.489929	415.480835	1170.096802	-489.932617	-216.750931	1192.698242	-443.847076	369.965149	873.436401	-360.298676	-162.389359	895.452454	-438.801971	94.095284	1057.305664	507.844574	8.893761	895.400940	501.040771	206.033829
-464.798706	223.392242	959.205811	-452.742828	-39.275692	959.740784	-543.094482	234.816071	573.632324	-483.446564	-89.891258	579.943481	-525.493286	272.487244	86.897018	-558.231750	-127.452881	104.912338	-524.106262	318.059021	1442.771729	-448.323212	-99.057610	1452.057129	-428.393951	111.166565	1463.864746	-439.578033	126.488281	1757.421509	-558.687744	414.355591	1169.934570	-489.087250	-217.731491	1193.003052	-443.824463	368.838165	873.353699	-359.549347	-163.127182	895.740479	-438.420807	93.191704	1057.374268	507.976349	8.877501	895.447205	501.026947	206.383591
-464.673096	222.441696	959.203857	-452.313629	-40.243313	959.841431	-542.617920	233.954941	573.518250	-483.103485	-90.446175	580.057068	-525.495789	272.409363	86.908638	-558.120117	-127.495857	104.935753	-524.270081	317.223907	1442.664795	-447.742828	-99.712463	1452.243530	-428.194061	110.511490	1463.916870	-439.575684	126.012573	1757.473755	-558.937805	413.277130	1169.738281	-488.187164	-218.697327	1193.275391	-443.959015	367.877075	873.237427	-358.767792	-163.857422	896.020508	-438.156433	92.293678	1057.425537	508.210815	8.745281	895.492676	501.233826	206.241989
-464.652435	221.362335	959.113342	-451.884949	-41.339115	959.996094	-542.205750	233.340149	573.384705	-482.988159	-91.256653	580.157043	-525.533020	272.309357	86.937889	-558.162354	-127.596916	105.006035	-524.427795	316.422302	1442.598877	-447.154266	-100.392227	1452.468384	-427.956635	109.884560	1463.970459	-439.547119	125.547020	1757.529175	-559.162170	412.155457	1169.525757	-487.286499	-219.625702	1193.529297	-443.863159	366.656158	873.126465	-357.952393	-164.606613	896.318237	-437.944550	91.328362	1057.458740	508.469116	8.541887	895.535767	501.484375	206.079025
-464.554382	220.354813	959.054321	-451.578613	-42.299770	960.095642	-541.828247	232.803329	573.314819	-482.759827	-92.002495	580.232605	-525.615540	272.214386	86.965805	-558.140625	-127.656662	105.079933	-524.577271	315.629974	1442.518799	-446.563202	-101.020615	1452.620361	-427.755981	109.272720	1464.016113	-439.529297	124.943611	1757.554688	-559.375061	411.097809	1169.389893	-486.433990	-220.566986	1193.835571	-443.809143	365.519501	873.080811	-357.170105	-165.358963	896.617432	-437.735199	90.420097	1057.476440	508.729095	8.356130	895.568787	501.740814	205.880569
-464.414886	219.353424	959.026489	-451.199982	-43.342251	960.231628	-541.393066	232.125488	573.210815	-482.504333	-92.667076	580.306580	-525.632568	272.153503	86.963867	-558.056824	-127.698288	105.151688	-524.684692	314.846710	1442.403442	-446.003082	-101.674538	1452.821045	-427.543091	108.675011	1464.046509	-439.462463	124.444008	1757.611206	-559.611206	410.111877	1169.241333	-485.551453	-221.412476	1194.090332	-444.105499	364.661255	872.908630	-356.374237	-166.154114	896.901001	-437.484924	89.477043	1057.531128	509.055145	8.209357	895.608154	502.032654	205.716812
-464.399200	218.322784	958.954102	-450.859314	-44.366219	960.386475	-541.042542	231.462112	573.136292	-482.139130	-93.108124	580.422546	-525.671143	272.036560	86.983116	-557.936523	-127.716423	105.187340	-524.861816	313.999542	1442.181763	-445.439423	-102.264076	1452.969116	-427.294586	108.092072	1464.087524	-439.392395	123.952515	1757.657104	-559.849854	409.060028	1169.024048	-484.703064	-222.352448	1194.340210	-443.966339	363.401093	872.866455	-355.577362	-166.909592	897.118713	-437.306396	88.559616	1057.570679	509.524200	7.930101	895.624207	502.603699	204.995117
-464.321838	217.312210	958.875122	-450.517731	-45.369442	960.534790	-540.559753	230.643784	573.011719	-481.986816	-93.803276	580.533386	-525.583618	271.916443	86.993134	-558.052246	-127.821999	105.276855	-524.877258	313.330688	1442.216431	-444.902435	-102.898529	1453.107178	-427.049469	107.490005	1464.134033	-439.309204	123.485626	1757.727539	-560.026611	408.020935	1168.868042	-483.828888	-223.201706	1194.558228	-443.927643	362.147858	872.826416	-354.760284	-167.698608	897.372314	-437.091095	87.658211	1057.602295	509.875580	7.784238	895.661133	502.881927	204.819427
-464.170532	216.271286	958.813965	-450.110962	-46.375793	960.700500	-540.240295	229.966263	572.918030	-481.854523	-94.533226	580.625122	-525.692810	271.815338	87.004700	-558.030273	-127.906769	105.344826	-525.010498	312.550415	1442.015381	-444.346069	-103.434074	1453.266357	-426.790619	106.932159	1464.178711	-439.199341	123.030014	1757.790771	-560.225159	407.100586	1168.737305	-482.948059	-224.104813	1194.818481	-444.078217	361.194824	872.756531	-353.949432	-168.441849	897.639893	-436.835236	86.737892	1057.657593	510.269928	7.592945	895.705017	503.185089	204.648651
-464.015717	215.185547	958.774414	-449.521362	-47.492550	961.007813	-539.799438	229.225296	572.792542	-481.579224	-95.085831	580.736450	-525.636780	271.712433	86.979866	-557.991028	-127.933838	105.402718	-524.905579	311.915497	1442.031372	-443.840454	-104.045845	1453.405029	-426.548279	106.416328	1464.197144	-439.069000	122.543831	1757.819580	-560.409302	406.118866	1168.581543	-482.094025	-224.820847	1195.046509	-444.118591	360.007019	872.686890	-353.238037	-169.234970	897.835815	-436.531952	85.795631	1057.802734	510.611511	7.548538	895.745911	503.291718	205.036118
-463.974518	214.125046	958.687256	-449.110443	-48.540844	961.203308	-539.554749	228.623474	572.738647	-481.501343	-95.795151	580.851379	-525.673096	271.612976	86.991104	-558.089172	-128.040558	105.470863	-524.858398	311.269867	1441.949707	-443.319244	-104.571663	1453.532227	-426.275299	105.837433	1464.204590	-438.922394	122.079849	1757.845581	-560.578979	405.226959	1168.406128	-481.201263	-225.831741	1195.353394	-444.166504	358.891785	872.574524	-352.522095	-170.050064	898.011414	-436.320770	84.874313	1057.857178	511.137329	7.210782	895.836792	503.908691	204.266525
-463.518921	212.772888	958.551025	-447.806122	-50.152554	962.052002	-539.318054	227.978928	572.653748	-481.377899	-96.460281	581.150269	-525.686462	271.562622	86.990067	-558.113281	-128.157578	105.549370	-524.832703	310.622986	1441.839600	-442.803925	-105.141197	1453.671875	-426.024506	105.292412	1464.201294	-438.703125	121.753960	1757.917847	-560.708679	404.291077	1168.206665	-480.453430	-226.503571	1195.481445	-444.271362	357.863983	872.496582	-351.794434	-170.852768	898.155884	-435.710205	83.806900	1058.259033	511.563965	7.129281	895.900452	504.082245	204.633118
-463.452637	211.770676	958.464966	-447.368713	-51.111649	962.258057	-538.808899	227.034744	572.441223	-481.188660	-97.075500	581.259888	-525.485779	271.452087	86.921852	-558.104004	-128.214645	105.597916	-524.744995	310.013611	1441.758179	-442.370483	-105.650017	1453.780273	-425.815247	104.827286	1464.176514	-438.510468	121.321953	1757.926636	-560.850342	403.451080	1168.075806	-479.570251	-227.344070	1195.708130	-444.346222	356.687012	872.371521	-351.028717	-171.610535	898.360168	-435.486847	82.961967	1058.321289	512.190063	6.819186	895.962280	504.738251	203.917099
-463.451630	210.834930	958.414124	-446.989136	-52.123009	962.411682	-538.664978	226.448318	572.305542	-481.048828	-97.714409	581.409912	-525.526611	271.395508	86.922516	-558.121460	-128.310043	105.649551	-524.658264	309.404236	1441.652466	-441.903625	-106.176277	1453.878296	-425.588348	104.323654	1464.167480	-438.297668	120.911781	1757.931519	-560.983337	402.616089	1167.920898	-478.794159	-228.149078	1195.905762	-444.462708	355.633087	872.217346	-350.294067	-172.356155	898.531189	-435.303284	82.092064	1058.371216	512.640930	6.749858	896.027954	504.963074	204.187592
-463.371368	209.949280	958.345947	-446.661621	-52.946732	962.544495	-538.500732	225.846436	572.190857	-480.935822	-98.365395	581.510010	-525.513428	271.369720	86.957016	-558.174744	-128.403687	105.712624	-524.543213	308.807373	1441.535278	-441.462341	-106.645142	1454.003052	-425.318146	103.799210	1464.167480	-438.090881	120.486618	1757.933350	-561.052124	401.767273	1167.759644	-478.022552	-228.661835	1196.112915	-444.538452	354.522125	872.138184	-349.570801	-173.155365	898.688599	-435.098602	81.331627	1058.400635	513.213379	6.544789	896.070862	505.427582	203.981354
-463.362854	209.014938	958.238953	-446.324524	-53.884743	962.715698	-538.378235	225.238846	572.082886	-480.851471	-98.992477	581.665955	-525.492493	271.309387	86.914070	-558.249756	-128.508057	105.773857	-524.484558	308.226532	1441.369995	-441.074768	-107.102127	1454.068115	-425.065643	103.342247	1464.145264	-437.847351	120.092056	1757.950439	-561.129395	400.966644	1167.586182	-477.357544	-229.424622	1196.277466	-444.742737	353.537903	871.956543	-348.828247	-173.810135	898.870789	-434.927795	80.523796	1058.429443	513.858643	6.387132	896.101074	505.925507	203.828384
-463.290588	208.267990	958.174805	-446.028595	-54.684200	962.838501	-538.334106	224.670105	572.069153	-480.847382	-99.695923	581.801636	-525.529968	271.271240	86.908997	-558.350647	-128.615158	105.854675	-524.336609	307.709686	1441.273804	-440.696045	-107.575882	1454.139404	-424.842133	102.904343	1464.111938	-437.608124	119.716339	1757.967041	-561.167847	400.269501	1167.442993	-476.665192	-230.071564	1196.508667	-444.900269	352.480133	871.780273	-348.404205	-174.833725	898.901855	-434.740936	79.836685	1058.455444	514.450073	6.156537	896.174377	506.427460	203.570618
-463.276276	207.443069	958.105774	-445.717468	-55.494312	962.993164	-538.341125	224.120255	571.995361	-480.905914	-100.339302	581.885315	-525.559509	271.264862	86.889122	-558.424500	-128.700668	105.919434	-524.155029	307.189636	1441.168091	-440.313354	-108.018600	1454.214600	-424.602295	102.453346	1464.102417	-437.360657	119.381905	1757.984497	-561.176453	399.542877	1167.295776	-476.029388	-230.679565	1196.668335	-444.987518	351.456329	871.628662	-347.506012	-175.348434	899.207642	-434.568634	79.125702	1058.493042	515.072021	6.001326	896.231506	506.918274	203.390228
-463.176758	206.639236	958.010376	-445.402588	-56.334614	963.168884	-538.545898	223.836807	571.980286	-480.804932	-100.763390	582.088318	-525.708496	271.241760	86.884117	-559.013062	-128.978394	106.073074	-523.908081	306.788849	1441.180420	-439.960083	-108.408051	1454.315186	-424.341095	102.050819	1464.075439	-437.106018	119.014153	1757.985962	-561.139954	398.798035	1167.132080	-475.491150	-231.421143	1196.836792	-445.114227	350.588257	871.472351	-346.852753	-176.020172	899.415161	-434.357025	78.420715	1058.528442	515.807190	5.628711	896.319092	507.634308	202.674530
-463.180939	205.933273	957.922119	-445.191101	-56.966389	963.255493	-538.477539	223.189804	571.914673	-480.790009	-101.168587	582.211609	-525.632080	271.230072	86.857140	-559.048767	-129.057571	106.086021	-523.725952	306.381897	1441.084961	-439.622345	-108.812828	1454.450562	-424.094849	101.667786	1464.037842	-436.848053	118.681580	1757.993408	-561.103699	398.139191	1166.979980	-474.947601	-232.000748	1197.018433	-445.283813	349.611328	871.255249	-346.525665	-176.976288	899.459778	-434.220734	77.836311	1058.518066	516.462097	5.403853	896.401306	508.227386	202.399521
-463.210846	205.192795	957.846436	-444.989899	-57.690865	963.390259	-538.727173	222.914932	571.889709	-480.742340	-101.546455	582.322998	-525.713745	271.208557	86.863808	-559.058411	-129.101608	106.137199	-523.620056	305.920654	1440.880615	-439.321014	-109.176010	1454.553345	-423.828613	101.313835	1464.032104	-436.584351	118.383682	1758.005493	-561.098328	397.522949	1166.850098	-474.484039	-232.746124	1197.176025	-445.460083	348.800232	871.065125	-345.974426	-177.585922	899.675659	-434.117859	77.201019	1058.540771	517.035583	5.391086	896.464539	508.500000	202.738159
-463.145813	204.612289	957.816040	-444.762817	-58.324257	963.512146	-538.605225	222.285400	571.814392	-480.667847	-101.918686	582.437134	-525.616821	271.131897	86.830879	-559.057373	-129.140961	106.134789	-523.318359	305.583771	1440.897461	-438.993286	-109.502113	1454.642090	-423.554779	100.945580	1464.026001	-436.314545	118.073730	1758.031982	-561.001892	396.870453	1166.707031	-474.007660	-233.225174	1197.340942	-445.621277	347.976563	870.878357	-345.257111	-178.116974	899.971069	-433.959106	76.663200	1058.581421	517.826477	5.121455	896.500793	509.255676	202.105484
-463.114410	204.002686	957.790894	-444.566376	-58.896252	963.603638	-538.635864	221.794327	571.811279	-480.630859	-102.282677	582.481812	-525.595398	271.109528	86.840332	-559.086914	-129.205307	106.171753	-523.097961	305.236969	1440.803955	-438.685211	-109.835785	1454.784668	-423.317963	100.624138	1464.020264	-436.033508	117.806946	1758.045776	-560.911072	396.230316	1166.521606	-473.564301	-233.720978	1197.584595	-445.743622	347.155029	870.666809	-344.818390	-178.723816	900.181274	-433.816956	76.130714	1058.606689	518.475403	5.023690	896.560303	509.673981	202.359573
-463.088867	203.428253	957.756531	-444.412292	-59.375992	963.704041	-538.679199	221.317383	571.792236	-480.548645	-102.610428	582.540894	-525.579163	271.040283	86.821312	-559.102783	-129.259872	106.168121	-522.862732	304.912079	1440.704102	-438.401733	-110.148582	1454.902344	-423.056000	100.356606	1464.011353	-435.758667	117.560188	1758.069336	-560.856812	395.680450	1166.399048	-473.254303	-234.117310	1197.730469	-445.903015	346.376953	870.493408	-344.439514	-179.358765	900.358521	-433.692139	75.667191	1058.630249	519.105835	4.807767	896.573730	510.294403	202.106552
-463.062042	202.835541	957.689819	-444.238525	-59.959534	963.833191	-538.882202	221.062729	571.759216	-480.566772	-102.968231	582.573669	-525.634033	271.055450	86.828171	-559.117676	-129.335648	106.195763	-522.661621	304.644165	1440.619873	-438.115326	-110.392685	1455.014648	-422.795258	100.067375	1463.995483	-435.470184	117.305313	1758.091919	-560.791809	395.167236	1166.263428	-472.924530	-234.848175	1197.976440	-446.084351	345.682800	870.300903	-344.080017	-179.994705	900.601929	-433.578461	75.164192	1058.655518	519.827209	4.638115	896.686462	510.896423	201.941696
-463.058441	202.375412	957.662415	-444.116638	-60.458057	963.924500	-538.965393	220.750534	571.754517	-480.476196	-103.251755	582.587097	-525.650513	271.002869	86.829590	-559.150269	-129.393097	106.223862	-522.418457	304.395538	1440.535767	-437.882416	-110.617790	1455.130981	-422.526733	99.836655	1463.983765	-435.166443	117.083145	1758.117188	-560.698669	394.655701	1166.147949	-472.608765	-235.281799	1198.254395	-446.212433	345.014374	870.127869	-344.053436	-180.730133	900.667603	-433.496857	74.738777	1058.681519	520.552246	4.419683	896.770142	511.567505	201.753510
-463.038879	201.943451	957.627014	-444.000641	-60.850372	963.974365	-538.957214	220.351303	571.710327	-480.426941	-103.528488	582.609131	-525.575134	270.965515	86.809196	-559.162842	-129.447800	106.216026	-522.138733	304.159454	1440.489502	-437.615295	-110.835258	1455.259033	-422.298187	99.616570	1463.981689	-434.869629	116.891319	1758.132324	-560.606384	394.190918	1166.027832	-472.420044	-235.505692	1198.407104	-446.291779	344.275665	869.991821	-343.843475	-181.276337	900.823364	-433.406799	74.367805	1058.682617	521.407104	4.140542	896.824463	512.461304	201.063538
-463.078003	201.562332	957.624512	-443.937683	-61.168385	964.015381	-539.007874	220.067398	571.675232	-480.388580	-103.830475	582.645081	-525.525208	270.913605	86.817726	-559.143005	-129.477722	106.259956	-521.857178	303.957458	1440.407104	-437.308563	-111.036880	1455.386841	-422.040527	99.423340	1463.981079	-434.576660	116.736328	1758.153442	-560.517334	393.796265	1165.948730	-472.154846	-236.118561	1198.657104	-446.367889	343.582886	869.859314	-343.706390	-181.774750	901.007935	-433.357330	74.045715	1058.692993	522.101501	4.018808	896.901428	513.024048	200.944244
-463.111847	201.231827	957.599182	-443.917450	-61.467960	964.033997	-539.244080	219.990463	571.697937	-480.364166	-104.024811	582.646973	-525.660950	270.917725	86.842812	-559.168274	-129.521088	106.243927	-521.606506	303.768036	1440.349121	-437.057220	-111.214684	1455.476318	-421.812714	99.275391	1463.967651	-434.262115	116.601036	1758.136230	-560.423340	393.460541	1165.893433	-471.967285	-236.542145	1198.869385	-446.543793	342.986542	869.701782	-343.583801	-182.203354	901.160645	-433.330078	73.753952	1058.681763	522.733826	3.912057	896.976013	513.508728	201.256958
-463.097900	200.961853	957.585938	-443.874908	-61.749001	964.053833	-539.185669	219.683304	571.655457	-480.355255	-104.187050	582.671936	-525.562378	270.878937	86.832207	-559.159363	-129.548538	106.291367	-521.353210	303.614838	1440.303955	-436.819336	-111.333878	1455.587769	-421.557098	99.115158	1463.965576	-433.951721	116.470428	1758.140869	-560.280090	393.125580	1165.817139	-471.866241	-236.653183	1198.966675	-446.641357	342.428925	869.587402	-343.302368	-182.382538	901.359436	-433.267761	73.495094	1058.677368	523.411499	3.740168	896.991028	514.157776	201.107300
-463.066650	200.692169	957.565857	-443.825195	-62.044548	964.109619	-539.274536	219.538177	571.640076	-480.316925	-104.268883	582.703247	-525.564148	270.870361	86.818672	-559.146729	-129.541306	106.291077	-521.056641	303.520844	1440.279419	-436.593475	-111.455452	1455.681030	-421.289856	98.991081	1463.948242	-433.635193	116.381927	1758.136108	-560.136780	392.806366	1165.704224	-471.683167	-237.089005	1199.222534	-446.752960	341.882813	869.442261	-343.540497	-183.027222	901.328247	-433.200867	73.243530	1058.688477	524.186157	3.643465	897.022339	514.835510	200.966888
-463.068665	200.457611	957.509033	-443.805450	-62.281357	964.142578	-539.301086	219.387878	571.621765	-480.303436	-104.345123	582.737976	-525.589600	270.843018	86.825783	-559.089539	-129.546127	106.309418	-520.767334	303.463989	1440.218750	-436.357910	-111.544945	1455.739990	-421.022736	98.906631	1463.922241	-433.303467	116.325012	1758.137329	-559.971252	392.621155	1165.627075	-471.607697	-237.294968	1199.321167	-446.851013	341.370575	869.329102	-343.311829	-183.239182	901.511047	-433.159485	73.045105	1058.668335	524.974792	3.508691	897.102844	515.587341	200.801880
-463.063385	200.286865	957.493347	-443.845123	-62.455158	964.184509	-539.352722	219.261673	571.578552	-480.332550	-104.370682	582.787964	-525.583557	270.829773	86.808914	-559.025391	-129.510239	106.292503	-520.490417	303.422211	1440.201416	-436.136963	-111.594437	1455.780762	-420.776031	98.842201	1463.893433	-432.981903	116.292862	1758.127930	-559.826294	392.437714	1165.590942	-471.546631	-237.471649	1199.467285	-446.947906	340.898193	869.216064	-343.360962	-183.606064	901.560974	-433.129913	72.893921	1058.670898	525.747559	3.229045	897.113586	516.508545	200.095505
-463.079071	200.144058	957.459412	-443.900513	-62.626110	964.241577	-539.401306	219.197144	571.571167	-480.400146	-104.410294	582.824890	-525.589783	270.831207	86.802437	-559.014465	-129.509689	106.285820	-520.221680	303.392151	1440.176880	-435.931274	-111.640862	1455.819580	-420.529480	98.795235	1463.869385	-432.657043	116.285400	1758.137207	-559.678162	392.342834	1165.546509	-471.540283	-237.653427	1199.539429	-447.070374	340.481903	869.110596	-343.475372	-183.965942	901.574097	-433.126251	72.770050	1058.672974	526.304626	3.139879	897.153137	516.895691	200.438538
-463.112762	200.014069	957.442322	-443.937195	-62.755009	964.283264	-539.421204	219.091446	571.540466	-480.527740	-104.432343	582.871948	-525.590271	270.817474	86.797340	-559.013550	-129.509399	106.283112	-519.932251	303.377136	1440.120728	-435.722717	-111.657730	1455.829224	-420.273865	98.795959	1463.838013	-432.334534	116.296776	1758.144165	-559.519165	392.207733	1165.503662	-471.573639	-237.785156	1199.641357	-447.119019	340.141449	869.014648	-343.604065	-184.329468	901.587158	-433.112732	72.665543	1058.674072	527.004761	3.025040	897.138306	517.626160	200.328232
-463.145416	199.920380	957.429138	-444.035797	-62.799183	964.294250	-539.509888	219.065887	571.543762	-480.638855	-104.377190	582.915161	-525.630188	270.822754	86.793648	-558.973511	-129.483597	106.275337	-519.597534	303.429016	1440.104004	-435.523529	-111.664001	1455.842041	-420.045197	98.801514	1463.829834	-432.008240	116.356560	1758.148682	-559.352295	392.096375	1165.460938	-471.620422	-237.849503	1199.695923	-447.185699	339.889099	868.939026	-343.770477	-184.667572	901.565796	-433.113556	72.605576	1058.659058	527.731567	2.905738	897.126221	518.338257	200.175827
-463.164307	199.885132	957.432617	-444.126099	-62.774265	964.289063	-539.549316	219.042358	571.559204	-480.750519	-104.217979	582.947937	-525.596741	270.804688	86.800987	-558.918335	-129.436661	106.224297	-519.278137	303.502747	1440.097046	-435.351501	-111.612007	1455.854736	-419.799377	98.854980	1463.810913	-431.679382	116.433815	1758.156738	-559.173767	392.053619	1165.464722	-471.681335	-237.889938	1199.758545	-447.202881	339.668488	868.892456	-343.986420	-184.963455	901.556519	-433.116211	72.596046	1058.647461	528.536682	2.689578	897.148560	519.273376	199.601791
-463.190094	199.900299	957.426453	-444.225372	-62.763645	964.309265	-539.530701	218.987259	571.557739	-480.960907	-104.091354	583.003601	-525.574890	270.827271	86.796089	-558.907715	-129.428253	106.207581	-519.052307	303.580109	1440.041138	-435.144928	-111.535240	1455.878052	-419.547546	98.924683	1463.806885	-431.357910	116.550262	1758.174072	-558.976929	392.087433	1165.440430	-471.801910	-237.925964	1199.853760	-447.238647	339.549835	868.837952	-344.317810	-185.208328	901.488220	-433.122589	72.616684	1058.642456	529.117310	2.660948	897.137024	519.805542	199.963837
-463.175476	200.003281	957.455566	-444.334198	-62.659245	964.320190	-539.148987	218.559769	571.427368	-481.177338	-103.995689	583.095337	-525.284668	270.812927	86.781929	-558.847534	-129.373886	106.158409	-518.788086	303.677795	1440.018066	-434.988220	-111.423828	1455.910767	-419.295410	99.043320	1463.816895	-431.056519	116.699440	1758.198486	-558.800598	392.148407	1165.441650	-471.925507	-237.927460	1199.959229	-447.247742	339.460815	868.816956	-344.774048	-185.452576	901.392883	-433.129425	72.706635	1058.654541	529.735596	2.525467	897.164795	520.442566	199.908997
-463.178009	200.124283	957.471863	-444.480255	-62.572590	964.349854	-539.215515	218.639725	571.461426	-481.402679	-103.818069	583.115540	-525.295349	270.810364	86.747498	-558.847168	-129.347092	106.143356	-518.374817	303.947784	1440.185303	-434.823456	-111.276802	1455.940918	-419.061584	99.198875	1463.830200	-430.748993	116.863922	1758.213745	-558.593445	392.253082	1165.497803	-472.083191	-237.876358	1200.061646	-447.255981	339.441833	868.789612	-345.252472	-185.633392	901.321594	-433.159637	72.806534	1058.668335	530.498901	2.254234	897.200317	521.469238	199.231644
-463.213318	200.235596	957.492126	-444.653839	-62.479271	964.390991	-539.386047	218.781494	571.498047	-481.623077	-103.704704	583.162537	-525.361877	270.834290	86.765213	-558.819702	-129.333008	106.116432	-518.073059	304.155640	1440.238281	-434.679108	-111.107338	1455.988892	-418.833282	99.365852	1463.863892	-430.449402	117.054802	1758.252686	-558.398987	392.405884	1165.546265	-472.249634	-237.756317	1200.164673	-447.240021	339.490784	868.811218	-345.808868	-185.741699	901.259033	-433.214661	72.908684	1058.688599	531.164368	2.198436	897.229370	522.170044	199.152863
-463.229675	200.427917	957.519409	-444.850739	-62.255707	964.383606	-539.455627	218.873474	571.519653	-481.806946	-103.424751	583.131226	-525.390503	270.855682	86.757797	-558.788818	-129.305191	106.073456	-517.810547	304.394562	1440.281006	-434.546478	-110.908035	1456.018311	-418.585297	99.546570	1463.881958	-430.155701	117.281502	1758.283691	-558.230042	392.575195	1165.595947	-472.422058	-237.640213	1200.255615	-447.191589	339.602936	868.844666	-346.315155	-185.773300	901.219482	-433.265045	73.093613	1058.687500	531.752380	2.046059	897.256775	522.869934	199.032257
-463.235168	200.665833	957.541382	-445.066315	-61.975945	964.373047	-539.543579	219.004044	571.577332	-481.963440	-103.174049	583.144409	-525.432617	270.875031	86.762642	-558.703003	-129.254181	106.065094	-517.571472	304.579498	1440.234985	-434.417694	-110.710861	1456.032593	-418.357880	99.732925	1463.906250	-429.863770	117.556396	1758.317139	-558.047913	392.853546	1165.662109	-472.632965	-237.458023	1200.339111	-447.165497	339.749176	868.871704	-347.157318	-186.105164	900.938599	-433.317444	73.328094	1058.681885	532.290039	2.042059	897.304565	523.372192	199.423981
-463.278717	200.900772	957.544678	-445.304688	-61.691452	964.369507	-539.659912	219.164169	571.604675	-482.145325	-102.945366	583.158386	-525.456299	270.932739	86.783562	-558.679626	-129.197266	106.026421	-517.206299	304.947968	1440.408691	-434.284424	-110.457596	1456.027222	-418.120728	99.967094	1463.906982	-429.594391	117.850105	1758.349609	-557.826294	393.135620	1165.765503	-472.831329	-237.153931	1200.364990	-447.093262	339.937408	868.930786	-347.488861	-185.937073	900.943481	-433.392029	73.574730	1058.668091	532.924377	1.947942	897.379395	524.072021	199.356400
-463.340149	201.247925	957.587524	-445.591156	-61.337440	964.336731	-539.794250	219.372711	571.659668	-482.341248	-102.650429	583.153870	-525.476563	271.000153	86.776527	-558.656128	-129.148972	105.973328	-516.880005	305.290741	1440.492310	-434.168182	-110.144844	1456.020630	-417.912964	100.256439	1463.920166	-429.334229	118.158005	1758.368774	-557.617249	393.523712	1165.875610	-473.067139	-236.879822	1200.392578	-447.030579	340.217163	868.981018	-348.012787	-185.932648	900.822693	-433.487793	73.884293	1058.658081	533.647888	1.721548	897.426941	525.053101	198.720993
[truncated: 40 more columns]
