# Supplementary material for: A dyadic stimulus set of audiovisual affective displays for the study of multisensory, emotional, social interactions
Source: Behav Res Methods. 2015 Nov 5;48(4):1285–95. doi: 10.3758/s13428-015-0654-4 (PMC5101291; doi:10.3758/s13428-015-0654-4)
Supplement: Supplementary file 1 — (ZIP 270 MB) [file 13428_2015_654_MOESM1_ESM.zip › supplementary_material_2_stimuli_set_files/B/B15.txt]

-456.519470	243.246857	959.316101	-452.892792	-19.431828	959.343628	-537.887207	248.484955	575.205078	-491.620575	-73.738876	581.413757	-525.348145	272.992920	87.211899	-559.142212	-119.701088	104.039536	-514.092590	339.982666	1442.566406	-448.670044	-78.412010	1452.316162	-423.704865	130.803864	1463.584961	-448.287140	148.909973	1760.122559	-546.310120	438.097595	1169.955444	-492.429779	-199.602188	1194.560791	-432.470062	389.758362	873.208862	-372.490265	-141.075729	893.496338	-434.201843	112.200867	1057.204712	541.253296	12.201248	897.972412	532.159607	208.176468
-456.467285	243.213699	959.362976	-452.835236	-19.465351	959.328491	-537.801331	248.428879	575.219055	-491.608917	-73.745392	581.418640	-525.331482	272.992920	87.227097	-559.102417	-119.689278	104.028465	-514.147034	339.886292	1442.566772	-448.712555	-78.512466	1452.285156	-423.748749	130.707733	1463.579224	-448.190735	148.762894	1760.101563	-546.376831	438.024231	1169.976318	-492.479218	-199.691315	1194.530518	-432.478149	389.749329	873.244934	-372.493317	-141.097641	893.493530	-434.159943	112.144646	1057.223389	541.454529	12.229671	897.979065	532.291321	208.191879
-456.461365	243.214981	959.363770	-452.869080	-19.506428	959.289612	-537.764404	248.473343	575.258179	-491.583435	-73.749222	581.361816	-525.314209	273.010834	87.264801	-559.121521	-119.705894	104.016541	-514.188721	339.807007	1442.590088	-448.764709	-78.594635	1452.246704	-423.775330	130.621307	1463.585571	-448.123962	148.621170	1760.102661	-546.447388	437.982330	1170.009155	-492.526184	-199.737991	1194.467896	-432.525543	389.761353	873.275085	-372.521027	-141.117996	893.435486	-434.160065	112.107025	1057.201538	541.563477	12.320736	898.000549	532.161560	208.690445
-456.420349	243.176743	959.347412	-452.849884	-19.539228	959.257996	-537.764465	248.463562	575.250793	-491.557770	-73.795990	581.398254	-525.353516	273.016968	87.263702	-559.113098	-119.735741	104.028954	-514.225281	339.719147	1442.598267	-448.786591	-78.691376	1452.209351	-423.816956	130.529816	1463.567383	-448.073303	148.486343	1760.093994	-546.493225	437.912659	1170.066406	-492.575226	-199.777328	1194.425171	-432.552765	389.747375	873.304077	-372.568146	-141.136108	893.396118	-434.120361	112.064262	1057.175537	541.765198	12.311174	898.005798	532.308472	208.703979
-456.377472	243.111435	959.364319	-452.777710	-19.595463	959.272583	-537.702942	248.406998	575.263550	-491.544281	-73.822693	581.426819	-525.348145	272.977356	87.255302	-559.083801	-119.717148	104.011658	-514.231873	339.634857	1442.629272	-448.832123	-78.782669	1452.188599	-423.809052	130.452194	1463.579224	-448.047607	148.360809	1760.104614	-546.532043	437.865234	1170.083496	-492.623535	-199.809402	1194.386108	-432.605225	389.741730	873.326050	-372.601990	-141.152359	893.361145	-434.071533	112.004799	1057.192993	541.996887	12.264058	898.032837	532.473633	208.681488
-456.336975	243.075470	959.403992	-452.724640	-19.645811	959.283936	-537.676331	248.372833	575.247559	-491.526947	-73.818939	581.408020	-525.339478	272.976593	87.252098	-559.046936	-119.709305	103.998047	-514.213257	339.558472	1442.668579	-448.848358	-78.888176	1452.177368	-423.792786	130.354965	1463.595703	-448.046326	148.231384	1760.134277	-546.570374	437.807373	1170.132080	-492.653046	-199.875549	1194.373779	-432.681274	389.729645	873.345154	-372.660553	-141.186417	893.340881	-434.034332	111.951920	1057.220581	542.250854	12.311383	898.021667	532.631226	208.735626
-456.274841	243.085724	959.442993	-452.718018	-19.679823	959.289673	-537.661316	248.296875	575.251160	-491.491638	-73.838219	581.414856	-525.330383	272.966522	87.228783	-559.033691	-119.700615	103.999107	-514.207703	339.486176	1442.712158	-448.844147	-78.968948	1452.165161	-423.792175	130.263351	1463.619385	-448.117126	148.087524	1760.136963	-546.612061	437.770996	1170.180420	-492.719452	-199.927383	1194.334473	-432.775085	389.711273	873.375793	-372.717773	-141.213242	893.307312	-434.015167	111.923096	1057.246216	542.472717	12.288071	898.019043	532.792969	208.744202
-456.321686	243.007080	959.441284	-452.766357	-19.698978	959.266663	-537.693420	248.280258	575.251648	-491.517853	-73.862762	581.428467	-525.354919	272.962860	87.233902	-559.076965	-119.721123	104.010345	-514.195618	339.393158	1442.725220	-448.864410	-79.075691	1452.135010	-423.795288	130.182709	1463.612183	-448.156830	147.977829	1760.190063	-546.648315	437.699188	1170.241211	-492.749084	-199.974945	1194.310547	-432.872131	389.700073	873.363159	-372.812317	-141.270172	893.269043	-434.044128	111.866432	1057.229980	542.674072	12.276214	898.023560	532.941101	208.721664
-456.337341	242.911179	959.412109	-452.767181	-19.758413	959.285706	-537.642029	248.185242	575.246704	-491.522064	-73.906303	581.411438	-525.328003	272.963776	87.234337	-559.137146	-119.735924	104.005287	-514.162354	339.314148	1442.760742	-448.842163	-79.155212	1452.105713	-423.767609	130.079483	1463.615479	-448.232422	147.863297	1760.229736	-546.664368	437.675446	1170.281372	-492.777069	-200.013855	1194.293091	-432.990387	389.702209	873.364685	-372.898468	-141.308456	893.204834	-434.035797	111.808128	1057.221436	542.914185	12.312133	898.050598	533.096741	208.727921
-456.341064	242.857452	959.409424	-452.788849	-19.795431	959.257996	-537.690796	248.227448	575.241394	-491.543976	-73.924118	581.413696	-525.320129	272.977905	87.233360	-559.154175	-119.764076	104.000839	-514.097107	339.239563	1442.784668	-448.810089	-79.228867	1452.086670	-423.740601	129.991959	1463.616943	-448.321960	147.748627	1760.236572	-546.658325	437.633484	1170.319824	-492.816956	-200.034225	1194.252930	-433.104889	389.712463	873.350525	-372.987244	-141.344574	893.143311	-434.026093	111.752357	1057.201538	543.131409	12.343375	898.042847	533.253967	208.774643
-456.309052	242.851517	959.422974	-452.759399	-19.844936	959.258240	-537.654297	248.112320	575.235779	-491.537781	-73.956596	581.410522	-525.312622	272.964142	87.246941	-559.141235	-119.782181	103.987961	-514.035706	339.156494	1442.813232	-448.775909	-79.315369	1452.059937	-423.681366	129.929733	1463.620483	-448.383331	147.641724	1760.304077	-546.644348	437.622101	1170.373169	-492.827789	-200.103745	1194.251099	-433.231506	389.706573	873.344788	-373.060455	-141.381180	893.105286	-433.991852	111.719498	1057.207642	543.386169	12.338280	898.036804	533.436584	208.770782
-456.286957	242.805481	959.458923	-452.748474	-19.873512	959.261658	-537.724915	248.159027	575.260559	-491.552795	-73.986343	581.416382	-525.345581	272.977264	87.269806	-559.116455	-119.775665	103.960526	-513.947144	339.099884	1442.836670	-448.729340	-79.389801	1452.042725	-423.618683	129.863541	1463.639526	-448.458618	147.551392	1760.367920	-546.646545	437.576813	1170.416016	-492.838348	-200.140732	1194.211060	-433.347351	389.708710	873.353516	-373.131165	-141.409393	893.074036	-433.981049	111.669128	1057.228638	543.740051	12.227707	898.042236	533.894836	208.258575
-456.296143	242.753281	959.450134	-452.772308	-19.935371	959.244141	-537.699646	248.036835	575.243896	-491.542511	-74.034790	581.400024	-525.336853	272.966125	87.271538	-559.113647	-119.795357	103.970543	-513.881531	339.029816	1442.847046	-448.695892	-79.462982	1452.025024	-423.551819	129.776581	1463.633301	-448.573761	147.446930	1760.400146	-546.630859	437.543854	1170.450806	-492.836792	-200.112411	1194.144897	-433.473633	389.692200	873.346375	-372.943604	-141.214783	893.187866	-433.985046	111.607872	1057.212769	544.010376	12.291313	898.059692	534.057556	208.242020
-456.317871	242.739578	959.466064	-452.799072	-19.929014	959.226379	-537.752014	248.016632	575.234253	-491.511902	-73.998360	581.432068	-525.330872	272.950073	87.254974	-559.104553	-119.797440	103.974243	-513.802307	338.974701	1442.866089	-448.666199	-79.531296	1451.992554	-423.506317	129.720016	1463.633301	-448.684052	147.365005	1760.441406	-546.646240	437.483429	1170.487915	-492.884125	-200.237137	1194.154297	-433.600281	389.681213	873.327759	-373.308594	-141.507401	892.987366	-434.000458	111.591385	1057.210083	544.229065	12.311618	898.095764	534.159668	208.297043
-456.345215	242.663727	959.448608	-452.815521	-19.985401	959.233887	-537.811340	248.067520	575.242920	-491.496674	-74.034454	581.404419	-525.353210	272.965759	87.234978	-559.129089	-119.796364	104.008705	-513.708984	338.880249	1442.896118	-448.605194	-79.609955	1451.956299	-423.473297	129.647491	1463.623413	-448.768005	147.277756	1760.474121	-546.629333	437.449768	1170.525391	-492.880280	-200.249512	1194.128540	-433.724976	389.640839	873.304565	-373.150757	-141.321915	893.065735	-434.014465	111.535561	1057.203369	544.463745	12.330828	898.097229	534.327393	208.316956
-456.393951	242.531311	959.413269	-452.830597	-20.071470	959.253174	-537.793518	248.004761	575.211426	-491.496887	-74.088936	581.423706	-525.303894	272.963348	87.236000	-559.120117	-119.805267	103.979607	-513.629517	338.821533	1442.893555	-448.549896	-79.682648	1451.934814	-423.427002	129.559906	1463.598633	-448.849792	147.184769	1760.507080	-546.626648	437.413147	1170.547363	-492.891968	-200.262543	1194.095581	-433.860565	389.613373	873.298645	-373.226807	-141.382919	893.016785	-434.032959	111.449524	1057.192505	544.655823	12.300885	898.117310	534.464539	208.309586
-456.339752	242.504379	959.423523	-452.776733	-20.107937	959.269714	-537.819763	247.986786	575.229919	-491.488739	-74.116035	581.401978	-525.336182	272.964020	87.228310	-559.089905	-119.788422	103.976486	-513.548035	338.759003	1442.897949	-448.496704	-79.741432	1451.875366	-423.345215	129.477509	1463.577148	-448.887512	147.102615	1760.531128	-546.609375	437.350708	1170.591553	-492.900330	-200.334869	1194.055786	-433.932068	389.588501	873.260803	-373.288177	-141.453064	892.912048	-433.986938	111.419983	1057.207642	544.851074	12.317235	898.142151	534.570862	208.339066
-456.317322	242.435104	959.412415	-452.743500	-20.158922	959.283386	-537.817566	247.946091	575.220703	-491.434052	-74.065964	581.378296	-525.338440	272.949249	87.228912	-559.053406	-119.770683	103.955536	-513.463745	338.697418	1442.902832	-448.455048	-79.806229	1451.855713	-423.287323	129.417877	1463.582031	-448.908936	147.030869	1760.545654	-546.594421	437.316925	1170.600586	-492.953369	-200.301102	1193.984009	-434.029083	389.560944	873.243530	-373.372101	-141.510727	892.841431	-433.957367	111.370003	1057.208496	545.090454	12.336283	898.142883	534.733215	208.355438
-456.369385	242.426834	959.409546	-452.840118	-20.151100	959.246033	-537.844238	247.934921	575.205078	-493.293793	-76.476524	581.933411	-525.358704	272.952026	87.227242	-560.504272	-120.195778	104.371445	-513.405457	338.657562	1442.924194	-448.418427	-79.862709	1451.819092	-423.244202	129.350037	1463.558960	-448.924469	146.968292	1760.556519	-546.584290	437.280853	1170.626343	-492.932678	-200.444000	1193.992676	-434.102936	389.510345	873.229004	-373.455963	-141.557220	892.797363	-434.006775	111.353813	1057.183228	545.314209	12.361198	898.158691	534.855225	208.393555
-456.331848	242.417068	959.416565	-452.832397	-20.197363	959.251648	-537.839539	247.922134	575.223938	-493.473846	-76.742210	582.003967	-525.357544	272.941925	87.226669	-560.637024	-120.249207	104.413696	-513.359680	338.591736	1442.901978	-448.363403	-79.929764	1451.789307	-423.196411	129.295242	1463.543945	-448.910706	146.898071	1760.563721	-546.577026	437.226410	1170.638184	-492.965607	-200.411911	1193.932617	-434.163727	389.493744	873.231445	-373.522614	-141.600418	892.756897	-433.981232	111.322929	1057.188843	545.511597	12.354795	898.158936	535.006042	208.371368
-456.383636	242.366043	959.410217	-452.860016	-20.256956	959.257874	-537.863831	247.873230	575.207336	-493.449402	-76.759216	582.011292	-525.341125	272.953339	87.213554	-560.595398	-120.242813	104.417953	-513.292664	338.536102	1442.916016	-448.335876	-80.004509	1451.763306	-423.145020	129.227310	1463.530884	-448.863037	146.836151	1760.577881	-546.545654	437.186279	1170.655151	-492.961395	-200.558075	1193.910400	-434.228882	389.471649	873.218018	-373.578918	-141.643585	892.711914	-434.003937	111.274414	1057.185181	545.774109	12.403130	898.173462	535.169617	208.439941
-456.369354	242.326111	959.409912	-452.856903	-20.296427	959.255554	-537.857727	247.852493	575.215088	-493.399658	-76.699188	581.990540	-525.351013	272.958679	87.253143	-560.571655	-120.253799	104.401939	-513.198853	338.502197	1442.947632	-448.260681	-80.039566	1451.727539	-423.086975	129.175644	1463.509155	-448.811768	146.770767	1760.573608	-546.523743	437.120697	1170.671997	-493.000916	-200.549377	1193.852783	-434.261353	389.436859	873.209534	-373.642029	-141.717957	892.645630	-433.994507	111.233078	1057.183716	546.062500	12.462300	898.195557	535.384521	208.403091
-456.365814	242.329147	959.407837	-452.845886	-20.294643	959.242126	-537.899658	247.816406	575.193237	-493.328857	-76.643509	581.936951	-525.355042	272.935547	87.223083	-560.481567	-120.214676	104.362022	-513.164978	338.458527	1442.954590	-448.235138	-80.086761	1451.697754	-423.030334	129.105209	1463.489502	-448.731476	146.707672	1760.554199	-546.526245	437.102966	1170.697876	-493.001953	-200.585129	1193.829346	-434.305847	389.396667	873.203979	-373.662781	-141.746658	892.583618	-433.975983	111.232018	1057.173706	546.290710	12.479332	898.193115	535.550537	208.406006
-456.361542	242.259003	959.399353	-452.812622	-20.361349	959.246277	-537.903809	247.801987	575.196228	-493.356689	-76.687187	581.943542	-525.352844	272.913452	87.199394	-560.511414	-120.229034	104.346458	-513.128845	338.411560	1442.947754	-448.192719	-80.143585	1451.656128	-422.985474	129.056686	1463.478882	-448.632813	146.663910	1760.541260	-546.511963	437.035767	1170.703857	-493.035156	-200.630783	1193.820557	-434.316986	389.333771	873.204956	-373.990173	-142.040161	892.395447	-433.958862	111.170555	1057.171875	546.540894	12.502028	898.176392	535.725891	208.441513
-456.363373	242.236084	959.408569	-452.779846	-20.434364	959.283142	-537.900330	247.751205	575.187195	-493.349274	-76.749336	581.988464	-525.310364	272.935425	87.211441	-560.554932	-120.240646	104.370903	-513.073730	338.387909	1442.987915	-448.173462	-80.167084	1451.653687	-422.947083	129.003204	1463.484619	-448.515381	146.610367	1760.534546	-546.484863	436.995117	1170.744385	-493.000397	-200.726013	1193.811890	-434.334320	389.293610	873.232056	-373.795105	-141.848434	892.519470	-433.949005	111.135475	1057.196045	546.750061	12.482346	898.184692	535.908691	208.416275
-456.330383	242.197464	959.414612	-452.715576	-20.442759	959.309082	-537.828857	247.677750	575.193542	-493.338104	-76.830872	581.995850	-525.251953	272.906738	87.217880	-560.601990	-120.271736	104.420036	-513.040771	338.339508	1443.024292	-448.136719	-80.222496	1451.649536	-422.893768	128.957001	1463.480713	-448.372498	146.570786	1760.524170	-546.469116	436.946228	1170.779419	-493.000641	-200.759201	1193.816650	-434.337097	389.237915	873.276550	-373.781830	-141.866104	892.508606	-433.904846	111.121811	1057.212891	546.862244	12.617992	898.209717	535.826294	208.962646
-456.342133	242.208298	959.419006	-452.732361	-20.436207	959.287354	-537.893433	247.739059	575.212585	-493.255707	-76.826515	581.983093	-525.318420	272.954041	87.243675	-560.596619	-120.283813	104.423927	-512.987549	338.295837	1443.044434	-448.095276	-80.263000	1451.646851	-422.841064	128.946091	1463.472778	-448.217590	146.531250	1760.499756	-546.453918	436.919006	1170.827026	-493.050385	-200.763748	1193.781006	-434.319275	389.183472	873.298035	-374.065094	-142.156815	892.363647	-433.907623	111.120537	1057.201904	547.040649	12.602616	898.237122	535.956604	208.967819
-456.364258	242.172318	959.415405	-452.727570	-20.441904	959.279724	-537.912659	247.722488	575.205933	-493.230560	-76.894119	581.946899	-525.318909	272.918976	87.208817	-560.626648	-120.276405	104.414101	-512.958496	338.264679	1443.067871	-448.055817	-80.287498	1451.641113	-422.814484	128.867935	1463.444458	-448.047455	146.492188	1760.459473	-546.435547	436.866394	1170.822754	-493.036255	-200.774628	1193.777222	-434.310272	389.116516	873.305298	-374.100372	-142.197220	892.329956	-433.914673	111.100365	1057.195923	547.246704	12.610131	898.238525	536.102905	208.964859
-456.395111	242.159210	959.396179	-452.754517	-20.441483	959.238220	-537.953918	247.726517	575.215149	-493.121826	-76.884384	581.916992	-525.297791	272.908356	87.181885	-560.513794	-120.242416	104.395645	-512.926208	338.234100	1443.090210	-448.032410	-80.312401	1451.613892	-422.780762	128.828659	1463.421753	-447.874023	146.475952	1760.412720	-546.428833	436.855042	1170.838867	-493.041016	-200.845749	1193.754639	-434.285858	389.063538	873.338013	-374.126434	-142.203461	892.294006	-433.929504	111.086212	1057.162598	547.495728	12.633846	898.216736	536.279541	209.030731
-456.410126	242.159729	959.391541	-452.781708	-20.413958	959.174805	-537.983521	247.738022	575.210327	-493.032745	-76.879761	581.874512	-525.366638	272.903351	87.186882	-560.490723	-120.237480	104.402695	-512.927917	338.189270	1443.082642	-448.019806	-80.367104	1451.585327	-422.741974	128.803406	1463.406494	-447.677582	146.463028	1760.380615	-546.403870	436.813232	1170.856934	-493.045868	-200.897888	1193.746826	-434.248138	389.007782	873.365845	-374.117676	-142.238739	892.303467	-433.932617	111.077675	1057.124756	547.705994	12.669814	898.225159	536.420044	209.063156
-456.374329	242.131943	959.390747	-452.715118	-20.496796	959.215027	-537.929443	247.707336	575.241272	-492.989777	-76.932198	581.882141	-525.343384	272.920746	87.241898	-560.492676	-120.257988	104.447388	-512.891785	338.162567	1443.094116	-447.966125	-80.414406	1451.580933	-422.716003	128.757156	1463.388062	-447.470825	146.445175	1760.347412	-546.370178	436.791016	1170.846924	-493.023285	-200.932922	1193.754395	-434.190979	388.961517	873.411255	-374.117157	-142.302109	892.296509	-433.894257	111.039818	1057.147217	547.996460	12.767924	898.236023	536.582092	209.135971
-456.365906	242.175705	959.415771	-452.689423	-20.492355	959.201843	-537.859253	247.645065	575.234314	-492.945892	-76.987511	581.872070	-525.306519	272.937439	87.253883	-560.528259	-120.248444	104.469139	-512.867798	338.147125	1443.117310	-447.943756	-80.439301	1451.569092	-422.697266	128.733887	1463.373779	-447.263367	146.429352	1760.302490	-546.344604	436.807404	1170.866699	-492.963043	-200.984146	1193.703857	-434.139435	388.900604	873.411133	-373.870056	-142.099640	892.404602	-433.877869	111.051003	1057.153320	548.219360	12.811700	898.248840	536.729126	209.195572
-456.315063	242.167770	959.407776	-452.634399	-20.528605	959.198730	-537.846558	247.627274	575.221619	-492.836731	-76.915100	581.854553	-525.304993	272.937408	87.252296	-560.471985	-120.222878	104.446259	-512.868347	338.113098	1443.081177	-447.887207	-80.467247	1451.536621	-422.679901	128.720871	1463.350464	-447.039673	146.433990	1760.248901	-546.317322	436.759308	1170.843628	-492.947327	-201.038391	1193.687744	-434.079834	388.874207	873.407410	-374.093506	-142.340256	892.256958	-433.826843	111.031021	1057.148071	548.438477	12.853807	898.245605	536.912476	209.209442
-456.353912	242.124115	959.351929	-452.614136	-20.559740	959.184082	-537.847656	247.610321	575.209595	-492.819702	-76.914314	581.835754	-525.305908	272.929443	87.208244	-560.474548	-120.224419	104.439247	-512.860779	338.088745	1443.067505	-447.839691	-80.490486	1451.495605	-422.656616	128.713120	1463.317505	-446.911407	146.383224	1760.122559	-546.283325	436.723663	1170.805054	-492.901001	-201.095154	1193.658691	-434.038818	388.829224	873.395447	-374.089264	-142.395660	892.184631	-433.813751	111.013939	1057.108154	548.619812	12.859685	898.265137	537.074463	209.219543
-456.342804	242.107132	959.348816	-452.559875	-20.576738	959.166748	-537.826782	247.598007	575.203613	-492.742065	-76.887360	581.847290	-525.306519	272.937744	87.219246	-560.420471	-120.193459	104.415764	-512.846619	338.058380	1443.051025	-447.814148	-80.500488	1451.454346	-422.633759	128.682144	1463.299072	-446.712402	146.400726	1760.079956	-546.242249	436.677704	1170.786499	-492.819122	-201.057343	1193.603027	-433.971191	388.787109	873.385986	-373.809570	-142.188309	892.284241	-433.784515	110.995018	1057.098633	548.825989	12.888835	898.250427	537.234680	209.273209
-456.296173	242.124023	959.369263	-452.493622	-20.566914	959.161255	-537.820862	247.593140	575.209961	-492.773254	-76.945808	581.856018	-525.286011	272.912231	87.216385	-560.505676	-120.214622	104.456886	-512.846680	338.047150	1443.041138	-447.787445	-80.525650	1451.435425	-422.633362	128.647186	1463.288574	-446.520905	146.407883	1760.083252	-546.206116	436.653473	1170.782104	-492.793976	-201.101746	1193.565674	-433.900085	388.747467	873.395691	-373.754120	-142.189285	892.267029	-433.737488	111.000092	1057.108154	549.001099	12.897225	898.262451	537.385132	209.256439
-456.261993	242.145981	959.374634	-452.442810	-20.584818	959.177979	-537.800659	247.553726	575.216736	-492.806335	-76.983124	581.886719	-525.301208	272.915588	87.231155	-560.568481	-120.242210	104.485100	-512.847046	338.016113	1443.037720	-447.751495	-80.558571	1451.423340	-422.618652	128.649475	1463.291626	-446.362671	146.419083	1760.053223	-546.181885	436.614563	1170.773926	-492.732544	-201.108215	1193.545898	-433.848297	388.710510	873.414063	-373.710114	-142.229599	892.251831	-433.697693	111.007591	1057.119751	549.195984	12.940309	898.254150	537.558472	209.293564
-456.246887	242.158569	959.385498	-452.422180	-20.580816	959.170227	-537.791260	247.554123	575.204712	-492.776489	-76.943581	581.858276	-525.290405	272.912964	87.208885	-560.530151	-120.240044	104.471436	-512.856262	338.009247	1443.036621	-447.730774	-80.580803	1451.396851	-422.610565	128.638947	1463.275635	-446.200592	146.436707	1760.033203	-546.161804	436.571991	1170.748901	-492.695679	-201.130173	1193.499756	-433.797607	388.702606	873.396423	-373.707062	-142.249283	892.204407	-433.683380	111.009346	1057.122070	549.364685	12.923607	898.255859	537.712219	209.275116
-456.245087	242.106384	959.360107	-452.347748	-20.623642	959.199585	-537.753662	247.520828	575.181091	-492.749512	-76.977936	581.891541	-525.261841	272.895721	87.197723	-560.449585	-120.218605	104.465118	-512.850281	338.001038	1443.013916	-447.685425	-80.575615	1451.380859	-422.588226	128.625931	1463.268555	-446.098236	146.421875	1759.962280	-546.131104	436.535248	1170.740845	-492.649475	-201.144913	1193.495239	-433.733856	388.655884	873.377380	-373.672974	-142.291489	892.158325	-433.652710	110.987816	1057.125488	549.662964	12.775332	898.268982	538.123962	208.769394
-456.218048	242.098862	959.364929	-452.305054	-20.620743	959.188049	-537.757629	247.515686	575.182434	-492.696686	-76.935570	581.866760	-525.254211	272.890045	87.190125	-560.436768	-120.217995	104.468796	-512.848145	337.988617	1442.985962	-447.665161	-80.586037	1451.364624	-422.556915	128.614517	1463.246094	-445.926636	146.486557	1759.972900	-546.107788	436.477600	1170.706177	-492.603180	-201.119202	1193.474243	-433.668701	388.640961	873.365723	-373.635345	-142.315582	892.126648	-433.607880	110.980782	1057.120117	549.834229	12.793189	898.260376	538.263367	208.789764
-456.182007	242.070999	959.367554	-452.261017	-20.571278	959.180908	-537.714233	247.470261	575.179199	-492.679779	-77.012436	581.876465	-525.249329	272.906738	87.219482	-560.449402	-120.212975	104.485626	-512.826538	337.981964	1443.004150	-447.601013	-80.586891	1451.375854	-422.532440	128.613617	1463.242554	-445.818451	146.483994	1759.963623	-546.079407	436.424255	1170.690552	-492.557648	-201.110275	1193.477661	-433.618805	388.610107	873.363037	-373.571350	-142.309113	892.115356	-433.563385	110.988754	1057.116943	550.009460	12.822987	898.281555	538.423401	208.815033
-456.149353	242.088531	959.363098	-452.235809	-20.583693	959.183289	-537.698059	247.484131	575.199341	-492.663666	-77.012070	581.870972	-525.239380	272.928772	87.261909	-560.466797	-120.221420	104.491920	-512.831238	337.969940	1442.989380	-447.555817	-80.612587	1451.381104	-422.506042	128.610504	1463.250122	-445.720795	146.496765	1759.962280	-546.058105	436.389191	1170.687256	-492.514404	-201.061951	1193.472290	-433.559540	388.596405	873.390747	-373.514862	-142.274933	892.127258	-433.522522	110.993408	1057.113403	550.210815	12.847239	898.320557	538.561646	208.848358
-456.110992	242.121475	959.369995	-452.236176	-20.548183	959.154541	-537.708191	247.501251	575.218018	-492.627014	-77.015076	581.890137	-525.258545	272.926666	87.250473	-560.445984	-120.211685	104.500542	-512.822937	337.950378	1442.991333	-447.541168	-80.610489	1451.387329	-422.482727	128.622955	1463.256470	-445.652008	146.494568	1759.964233	-546.048767	436.357605	1170.666382	-492.483643	-201.076050	1193.477417	-433.497314	388.542633	873.391602	-373.477386	-142.281601	892.126160	-433.492493	111.011467	1057.100098	550.431091	12.963685	898.314209	538.708069	208.919250
-456.071075	242.108932	959.375549	-452.156128	-20.569515	959.185547	-537.678223	247.450912	575.189392	-492.575653	-76.980759	581.847473	-525.257080	272.889862	87.209892	-560.451538	-120.223358	104.491287	-512.807190	337.972290	1442.980469	-447.490662	-80.596321	1451.383179	-422.469086	128.636307	1463.244019	-445.588501	146.503189	1759.961914	-546.039795	436.333221	1170.648071	-492.442200	-201.040314	1193.477417	-433.479126	388.489777	873.341797	-373.458496	-142.279373	892.125000	-433.441650	111.007027	1057.120239	550.596558	12.960087	898.294922	538.867065	208.984024
-456.095947	242.087784	959.355896	-452.168823	-20.568624	959.183960	-537.696289	247.545837	575.194641	-492.571503	-77.029160	581.874817	-525.281555	272.890015	87.198120	-560.439087	-120.206383	104.501869	-512.811462	337.980286	1442.960571	-447.437744	-80.590584	1451.402222	-422.451660	128.627243	1463.222168	-445.539276	146.499817	1759.974854	-546.024902	436.320313	1170.620728	-492.404510	-201.026917	1193.498047	-433.446198	388.451324	873.339417	-373.426270	-142.252426	892.148193	-433.452057	111.004753	1057.107910	550.800293	12.991069	898.297241	539.058838	209.004608
-456.077576	242.086792	959.354492	-452.148071	-20.582766	959.186462	-537.659119	247.505707	575.189148	-492.541931	-77.009506	581.892883	-525.262756	272.891113	87.190178	-560.426636	-120.216354	104.519005	-512.761780	337.994324	1442.950439	-447.391815	-80.580353	1451.438599	-422.412689	128.636322	1463.220825	-445.506073	146.495819	1759.980225	-546.007874	436.312622	1170.599365	-492.362457	-200.989517	1193.518677	-433.378113	388.410004	873.331177	-373.359802	-142.212723	892.187500	-433.419891	110.998985	1057.105713	550.979919	13.022296	898.298828	539.235779	209.064590
-456.004913	242.113892	959.373718	-452.105164	-20.585184	959.208557	-537.643066	247.510101	575.222473	-492.531830	-77.002296	581.886230	-525.234680	272.908966	87.231964	-560.449097	-120.195366	104.504677	-512.726440	337.993988	1442.930054	-447.347778	-80.591728	1451.446045	-422.360840	128.650101	1463.238037	-445.467712	146.492279	1759.997559	-545.976074	436.299042	1170.593262	-492.329010	-200.999481	1193.535034	-433.347565	388.367065	873.336853	-373.310577	-142.164200	892.222107	-433.362793	111.010010	1057.126587	551.146851	13.033939	898.313110	539.414612	209.065140
-455.974915	242.128159	959.377747	-452.075226	-20.562784	959.202393	-537.646240	247.531158	575.232178	-492.539917	-77.042374	581.875793	-525.264709	272.916687	87.256874	-560.373657	-120.195930	104.522308	-512.669556	338.002228	1442.939209	-447.285004	-80.569817	1451.453247	-422.317444	128.674225	1463.232178	-445.452728	146.487915	1760.011963	-545.948547	436.308136	1170.586182	-492.294067	-201.052521	1193.571899	-433.305817	388.342804	873.329651	-373.522217	-142.405014	892.090515	-433.325043	111.024658	1057.123901	551.242432	13.181921	898.317749	539.375366	209.559952
-455.941589	242.104294	959.368347	-452.026459	-20.579838	959.203552	-537.606995	247.546631	575.216980	-492.480713	-76.992851	581.856506	-525.251343	272.915833	87.271294	-560.365906	-120.181305	104.518456	-512.628479	338.012146	1442.918213	-447.242584	-80.559143	1451.453491	-422.282867	128.695343	1463.213379	-445.440979	146.493118	1760.028320	-545.917969	436.317291	1170.565186	-492.236877	-201.032013	1193.587036	-433.296692	388.282928	873.298035	-373.473145	-142.355240	892.098999	-433.276459	111.009476	1057.118164	551.389160	13.213779	898.319214	539.507446	209.619843
-455.934906	242.086853	959.372559	-451.973053	-20.583208	959.193665	-537.609985	247.542740	575.236389	-492.460663	-76.980148	581.874390	-525.240967	272.893219	87.231209	-560.390259	-120.168114	104.501884	-512.589050	338.036713	1442.897827	-447.198883	-80.540474	1451.453369	-422.250336	128.707443	1463.186035	-445.442627	146.508698	1760.021973	-545.905457	436.325165	1170.540649	-492.149994	-200.984283	1193.570435	-433.292084	388.277008	873.286194	-373.168640	-142.053162	892.251648	-433.242798	110.997574	1057.114502	551.538391	13.230407	898.328979	539.647644	209.626221
-455.876221	242.094849	959.356323	-451.974670	-20.570412	959.182617	-537.592957	247.521591	575.234619	-492.433105	-76.965218	581.830872	-525.227539	272.893890	87.223450	-560.337708	-120.154808	104.481453	-512.509277	338.053772	1442.873169	-447.130432	-80.514885	1451.461670	-422.205261	128.696930	1463.179443	-445.452759	146.521667	1760.032349	-545.853943	436.309418	1170.523193	-492.101288	-200.977707	1193.569580	-433.264709	388.215637	873.263855	-373.103760	-142.014694	892.272278	-433.214081	111.005165	1057.100830	551.696167	13.259874	898.354065	539.807129	209.612778
-455.856506	242.112671	959.353271	-451.931854	-20.567972	959.162720	-537.599731	247.542114	575.240051	-492.364349	-76.948486	581.857605	-525.286926	272.913666	87.233047	-560.363403	-120.153503	104.517609	-512.465027	338.054810	1442.874756	-447.106964	-80.514084	1451.463013	-422.159790	128.719406	1463.162231	-445.457581	146.520950	1760.046753	-545.830200	436.346741	1170.502441	-492.071930	-201.037491	1193.589844	-433.277405	388.186493	873.225586	-373.309937	-142.220078	892.150452	-433.177338	111.010902	1057.088257	551.872864	13.284415	898.350342	539.960999	209.666565
-455.843628	242.100998	959.328735	-451.899811	-20.599392	959.173462	-537.557495	247.569672	575.226318	-492.330292	-76.937363	581.845337	-525.245117	272.919495	87.208138	-560.384583	-120.164055	104.519936	-512.444153	338.069641	1442.846680	-447.038666	-80.508781	1451.442261	-422.128601	128.733261	1463.146851	-445.472656	146.535110	1760.053345	-545.788940	436.377319	1170.487305	-491.996490	-200.987762	1193.570679	-433.275391	388.162903	873.205811	-373.005005	-141.987457	892.294922	-433.149536	111.004051	1057.080200	552.045776	13.307781	898.397644	540.090881	209.678619
-455.792816	242.159500	959.328796	-451.913849	-20.516243	959.132568	-537.563232	247.570526	575.239807	-492.266907	-76.955727	581.826843	-525.275574	272.928925	87.213791	-560.384949	-120.171799	104.528442	-512.389709	338.092194	1442.825195	-446.989990	-80.498489	1451.423218	-422.078522	128.733444	1463.135376	-445.486664	146.548965	1760.069092	-545.747681	436.384125	1170.478027	-491.933411	-200.988113	1193.575195	-433.270874	388.149780	873.181519	-373.159637	-142.165024	892.158936	-433.119659	111.054733	1057.057373	552.211304	13.306576	898.396545	540.255249	209.686264
-455.774017	242.143265	959.320190	-451.883179	-20.533411	959.144653	-537.531860	247.535828	575.217773	-492.261993	-77.019768	581.801636	-525.247620	272.898773	87.256905	-560.442444	-120.190277	104.523460	-512.325806	338.110992	1442.829346	-446.935028	-80.465950	1451.408691	-422.053162	128.770538	1463.115845	-445.510071	146.572464	1760.073730	-545.707336	436.396515	1170.470215	-491.908905	-200.971069	1193.569580	-433.275635	388.133362	873.155396	-373.122284	-142.114990	892.139099	-433.086945	111.046806	1057.057373	552.399658	13.379110	898.397095	540.421448	209.758926
-455.733612	242.187241	959.345276	-451.870483	-20.494377	959.123901	-537.519836	247.540054	575.239502	-492.203125	-76.993668	581.807556	-525.268066	272.911804	87.245781	-560.409485	-120.181252	104.542427	-512.280945	338.120361	1442.811890	-446.896942	-80.433632	1451.411011	-422.008148	128.773346	1463.108643	-445.449402	146.631744	1760.132690	-545.661682	436.399872	1170.472778	-491.851440	-200.901291	1193.538208	-433.283142	388.115784	873.139099	-373.017212	-142.093628	892.133911	-433.052460	111.069130	1057.057983	552.551270	13.366623	898.424438	540.611633	209.747452
-455.673767	242.149582	959.345337	-451.774872	-20.520243	959.182495	-537.515747	247.562180	575.258911	-492.199310	-77.018387	581.817566	-525.234985	272.887604	87.226563	-560.453674	-120.193939	104.568512	-512.213379	338.122223	1442.812012	-446.844788	-80.443954	1451.411133	-421.979950	128.778198	1463.099243	-445.444763	146.636444	1760.152100	-545.600342	436.400940	1170.473877	-491.812500	-200.869415	1193.531372	-433.275299	388.091492	873.122559	-372.936310	-142.075500	892.154175	-432.991608	111.061768	1057.090698	552.750488	13.398972	898.410095	540.810852	209.812332
-455.618286	242.168198	959.321594	-451.746277	-20.517237	959.164490	-537.497437	247.544144	575.265259	-492.152649	-76.950043	581.806152	-525.227173	272.885864	87.224815	-560.409912	-120.171753	104.547997	-512.171265	338.134247	1442.785522	-446.804718	-80.400589	1451.412598	-421.927979	128.802582	1463.092651	-445.437592	146.649567	1760.155762	-545.552612	436.416016	1170.450195	-491.766510	-200.816132	1193.520508	-433.264374	388.074921	873.083313	-372.852997	-142.061218	892.133667	-432.940613	111.072701	1057.067993	552.895081	13.369783	898.422241	541.003418	209.804306
-455.600159	242.147293	959.290283	-451.680359	-20.552055	959.176697	-537.495544	247.534241	575.242554	-492.138214	-76.920197	581.807617	-525.219238	272.891174	87.226547	-560.326172	-120.115906	104.537682	-512.129395	338.156311	1442.767212	-446.761078	-80.408234	1451.400024	-421.926697	128.805252	1463.059570	-445.432465	146.663010	1760.155029	-545.516418	436.424225	1170.399048	-491.723145	-200.782761	1193.520752	-433.262390	388.083588	873.047424	-372.774811	-142.052826	892.124817	-432.893463	111.064873	1057.057251	553.063049	13.352815	898.397034	541.197815	209.823624
-455.579926	242.136078	959.253357	-451.663483	-20.514565	959.147827	-537.473083	247.527252	575.209961	-492.165649	-76.952087	581.799255	-525.229919	272.886688	87.195435	-560.365784	-120.145500	104.519928	-512.098572	338.178558	1442.734497	-446.733124	-80.401634	1451.376587	-421.913025	128.832184	1463.031250	-445.424561	146.664154	1760.151001	-545.502563	436.435608	1170.388550	-491.665466	-200.708603	1193.496460	-433.252075	388.092773	873.007141	-372.685638	-142.040436	892.114014	-432.857574	111.081070	1057.020752	553.257629	13.365140	898.394470	541.356079	209.848785
-455.475861	242.188461	959.263977	-451.585541	-20.493484	959.158630	-537.468811	247.572739	575.240540	-492.142365	-76.901688	581.814819	-525.230408	272.886169	87.198921	-560.367920	-120.147484	104.526009	-512.081970	338.201385	1442.718262	-446.692963	-80.375870	1451.400757	-421.870850	128.853546	1463.043579	-445.416595	146.666077	1760.167603	-545.472595	436.439606	1170.384521	-491.639008	-200.677704	1193.488525	-433.227722	388.111938	873.012207	-372.600891	-142.014740	892.120789	-432.772003	111.115685	1057.032593	553.444946	13.417719	898.364929	541.547302	209.879181
-455.416229	242.200546	959.291931	-451.519501	-20.482403	959.165527	-537.450134	247.548218	575.276184	-492.127319	-76.884918	581.826904	-525.236206	272.904449	87.230103	-560.381042	-120.143906	104.528580	-512.034485	338.232025	1442.755981	-446.667633	-80.364471	1451.436523	-421.837250	128.847717	1463.060669	-445.392639	146.668167	1760.193359	-545.440674	436.425598	1170.396606	-491.619598	-200.638519	1193.486450	-433.163971	388.113892	873.026123	-372.514008	-141.982422	892.146240	-432.710724	111.119904	1057.050415	553.709351	13.273252	898.382263	541.947876	209.397110
-455.324310	242.289307	959.338928	-451.484833	-20.447790	959.173157	-537.447388	247.575745	575.299072	-492.130615	-76.881950	581.824402	-525.256592	272.912354	87.282501	-560.324768	-120.124428	104.530807	-512.011963	338.247528	1442.765137	-446.625732	-80.352654	1451.462891	-421.808655	128.883377	1463.085449	-445.369049	146.664932	1760.230957	-545.419006	436.442169	1170.399048	-491.563019	-200.578690	1193.534058	-433.113770	388.121704	873.040161	-372.454773	-141.964127	892.179321	-432.644043	111.162407	1057.077026	553.920654	13.351001	898.417969	542.119568	209.395294
-455.295654	242.266022	959.330017	-451.431610	-20.427101	959.175720	-537.411255	247.577744	575.302368	-492.115387	-76.906303	581.864990	-525.277405	272.899078	87.261078	-560.382751	-120.139000	104.562164	-511.988098	338.285461	1442.773071	-446.578461	-80.309212	1451.486572	-421.797119	128.896240	1463.093140	-445.337372	146.649246	1760.241943	-545.400879	436.444824	1170.397095	-491.527374	-200.518204	1193.541626	-433.086639	388.138092	873.051880	-372.374298	-141.942291	892.238220	-432.599670	111.167419	1057.073120	554.108887	13.382380	898.419800	542.292725	209.420547
-455.262512	242.278687	959.315186	-451.425171	-20.406931	959.182434	-537.388367	247.573654	575.282104	-492.074738	-76.940071	581.862854	-525.246521	272.890503	87.219017	-560.365540	-120.123123	104.552849	-511.994781	338.294495	1442.750610	-446.578613	-80.281967	1451.513184	-421.769318	128.932327	1463.082397	-445.293701	146.633286	1760.243774	-545.384949	436.470795	1170.387085	-491.491821	-200.512817	1193.575195	-433.031677	388.160645	873.042114	-372.326447	-141.912720	892.244080	-432.573425	111.189873	1057.067627	554.272461	13.371877	898.418945	542.484131	209.422989
-455.223633	242.250504	959.274658	-451.360321	-20.420116	959.177246	-537.331055	247.611969	575.274414	-492.001129	-76.940231	581.829102	-525.236023	272.906372	87.225815	-560.370483	-120.120766	104.560516	-511.993317	338.303864	1442.736572	-446.559204	-80.250664	1451.531616	-421.753845	128.971161	1463.070801	-445.230225	146.630432	1760.237183	-545.376282	436.488373	1170.355957	-491.430267	-200.466614	1193.586060	-432.950500	388.186554	873.032288	-372.238373	-141.900757	892.274414	-432.516296	111.184494	1057.043579	554.420837	13.353728	898.423767	542.657837	209.426819
-455.150757	242.252670	959.303711	-451.263062	-20.409025	959.202942	-537.265015	247.594177	575.264465	-491.958832	-76.966560	581.833496	-525.230408	272.906189	87.225677	-560.365173	-120.131714	104.584564	-511.985687	338.325226	1442.726196	-446.527863	-80.210968	1451.557251	-421.721680	128.984329	1463.071045	-445.143524	146.616882	1760.222412	-545.363403	436.505219	1170.353516	-491.401855	-200.495956	1193.626587	-432.870758	388.246124	873.044128	-372.180145	-141.870560	892.320374	-432.445526	111.191574	1057.073975	554.608032	13.337452	898.458069	542.849121	209.426941
-455.042267	242.305664	959.309204	-451.246399	-20.376831	959.172546	-537.206116	247.636597	575.311584	-491.835266	-76.947258	581.825256	-525.246399	272.896271	87.257393	-560.378052	-120.137558	104.594193	-511.996063	338.355652	1442.734253	-446.507294	-80.203690	1451.592773	-421.690308	129.022873	1463.089844	-445.037323	146.598633	1760.197510	-545.334961	436.517181	1170.354004	-491.330933	-200.455521	1193.634766	-432.752655	388.249786	873.064819	-371.849396	-141.582764	892.509827	-432.394958	111.213356	1057.064209	554.802246	13.332715	898.463074	543.051270	209.409744
-454.966919	242.347992	959.337769	-451.162537	-20.331594	959.174683	-537.130615	247.671890	575.325684	-491.750854	-76.958641	581.788147	-525.246948	272.892914	87.266998	-560.402649	-120.139320	104.634628	-512.064514	338.294281	1442.591309	-446.481293	-80.169571	1451.609375	-421.685913	129.037384	1463.102417	-444.901245	146.586182	1760.162964	-545.339661	436.576050	1170.338501	-491.269867	-200.470490	1193.671143	-432.680939	388.283569	873.098206	-371.773407	-141.541199	892.575256	-432.346741	111.247513	1057.086182	554.892822	13.455168	898.459900	542.997681	209.908478
-454.893188	242.372864	959.344360	-451.112701	-20.313248	959.148254	-537.116394	247.745712	575.382080	-491.638336	-76.962914	581.793579	-525.274292	272.900421	87.278809	-560.296326	-120.129562	104.631798	-512.083374	338.312592	1442.585449	-446.458862	-80.132164	1451.614136	-421.661469	129.060684	1463.100464	-444.718140	146.593735	1760.097412	-545.310608	436.579346	1170.314087	-491.209076	-200.488007	1193.689697	-432.578308	388.316132	873.097656	-371.717102	-141.525238	892.613647	-432.297150	111.254753	1057.078857	555.110168	13.432238	898.474609	543.174500	209.929398
-454.839294	242.428513	959.350647	-451.080750	-20.297777	959.132019	-537.069641	247.753555	575.376892	-491.546539	-76.983009	581.797241	-525.281006	272.911438	87.279633	-560.317322	-120.117867	104.629982	-512.012573	338.400604	1442.711426	-446.438812	-80.109375	1451.611938	-421.657410	129.093628	1463.105591	-444.495758	146.588989	1760.003174	-545.259155	436.597565	1170.314819	-491.130005	-200.488052	1193.677124	-432.491913	388.378448	873.084534	-371.624969	-141.506958	892.628113	-432.270813	111.279930	1057.077515	555.312317	13.460860	898.466431	543.346985	209.947037
-454.787537	242.426605	959.317261	-451.079437	-20.272226	959.103577	-537.099792	247.975342	575.409302	-491.429688	-76.928680	581.748535	-525.349548	272.935455	87.292992	-560.284729	-120.069588	104.622971	-512.043762	338.428558	1442.682373	-446.449188	-80.098579	1451.597900	-421.660431	129.106689	1463.075439	-444.210358	146.605560	1759.898926	-545.218323	436.667358	1170.292358	-491.100891	-200.506378	1193.693237	-432.407104	388.429047	873.061035	-371.577637	-141.495438	892.633179	-432.256378	111.289474	1057.049072	555.552856	13.477057	898.491028	543.515930	209.976685
-454.754028	242.441483	959.310791	-451.050018	-20.260157	959.079346	-536.929993	247.839020	575.364502	-491.346893	-76.909241	581.697266	-525.291809	272.941467	87.275299	-560.281799	-120.103523	104.664497	-512.082825	338.444458	1442.660522	-446.431366	-80.079521	1451.601196	-421.681091	129.126343	1463.080688	-443.967163	146.599823	1759.728638	-545.168762	436.716858	1170.256104	-491.035950	-200.505951	1193.690552	-432.307770	388.488251	873.049866	-371.473145	-141.509705	892.625427	-432.237427	111.295830	1057.036377	555.751953	13.460270	898.527710	543.733215	209.940399
-454.680145	242.414719	959.290894	-450.950958	-20.282873	959.094727	-536.839050	247.829956	575.359436	-491.249329	-76.906532	581.679810	-525.273438	272.932800	87.250053	-560.257446	-120.072746	104.650291	-512.128357	338.441559	1442.644897	-446.434875	-80.062927	1451.591797	-421.693665	129.136597	1463.070557	-443.600464	146.638275	1759.595459	-545.101501	436.741455	1170.218018	-490.972443	-200.511276	1193.660645	-432.197968	388.566650	873.036072	-371.368195	-141.511887	892.642822	-432.186310	111.285690	1057.041626	555.974304	13.479244	898.528076	543.938599	209.960770
-454.600372	242.470230	959.315674	-450.912262	-20.299145	959.063843	-536.761780	247.842133	575.374512	-489.264374	-74.450073	581.157837	-525.293335	272.923309	87.278618	-558.894958	-119.651482	104.256203	-512.155579	338.442413	1442.617554	-446.483643	-80.067482	1451.557129	-421.721771	129.143478	1463.081909	-443.205170	146.707031	1759.456299	-545.049194	436.789948	1170.201416	-490.919312	-200.469925	1193.642212	-432.086334	388.604004	873.051453	-371.250671	-141.529770	892.625610	-432.160889	111.280830	1057.045654	556.208252	13.432689	898.548950	544.175781	209.895813
-454.543793	242.468658	959.307068	-450.845245	-20.294958	959.057312	-536.684204	247.834839	575.368286	-489.078369	-74.308517	581.103638	-525.283508	272.925049	87.274673	-558.817078	-119.629196	104.225792	-512.193970	338.442291	1442.616211	-446.507660	-80.058762	1451.548218	-421.723816	129.131699	1463.108643	-442.782410	146.771042	1759.317993	-544.999451	436.803864	1170.198853	-490.883575	-200.513214	1193.629639	-431.994629	388.693634	873.053223	-371.379272	-141.796539	892.502258	-432.128174	111.283318	1057.044312	556.421570	13.351330	898.535217	544.396790	209.855774
-454.507080	242.507629	959.317505	-450.862518	-20.274443	959.034241	-536.625671	247.871658	575.388184	-489.061096	-74.404327	581.072266	-525.300903	272.928436	87.288864	-558.898743	-119.653381	104.246490	-512.242676	338.423553	1442.624023	-446.523102	-80.071732	1451.531616	-421.725525	129.132690	1463.101685	-442.388855	146.843979	1759.165283	-544.940613	436.845581	1170.205200	-490.830475	-200.455994	1193.581909	-431.875641	388.738831	873.082947	-371.011749	-141.614609	892.640198	-432.132263	111.296135	1057.040894	556.612427	13.283032	898.533142	544.573181	209.812714
-454.451355	242.504379	959.305420	-450.784180	-20.331732	959.033936	-536.540405	247.876297	575.401794	-488.999084	-74.389282	581.064392	-525.299988	272.928223	87.290558	-558.804443	-119.645508	104.269005	-512.222839	338.405548	1442.644165	-446.541718	-80.076370	1451.531128	-421.699524	129.138489	1463.110962	-442.000153	146.912125	1759.021729	-544.868591	436.877380	1170.198730	-490.814484	-200.459961	1193.542358	-431.798065	388.831268	873.105164	-370.823303	-141.638947	892.652954	-432.084473	111.271721	1057.038696	556.781982	13.208183	898.558899	544.700195	209.771332
-454.442200	242.498047	959.300110	-450.770386	-20.339067	959.039429	-536.491699	247.872360	575.353516	-488.961304	-74.437004	581.027954	-525.290161	272.912262	87.287445	-558.891846	-119.677635	104.295258	-512.232361	338.390930	1442.645874	-446.568359	-80.101089	1451.517090	-421.681061	129.133682	1463.139771	-441.647949	146.962509	1758.908203	-544.847839	436.904236	1170.226563	-490.829559	-200.479111	1193.557007	-431.697510	388.910950	873.140686	-370.924683	-141.882248	892.546143	-432.093811	111.268997	1057.043213	556.972778	13.122996	898.551086	544.870422	209.723602
-454.431335	242.526749	959.327332	-450.791748	-20.301384	959.018860	-536.434753	247.923492	575.361755	-488.927551	-74.477890	581.030640	-525.289185	272.917938	87.246773	-558.878784	-119.653297	104.303223	-512.218506	338.365417	1442.640381	-446.582184	-80.089661	1451.515503	-421.642120	129.134964	1463.151733	-441.349731	147.026459	1758.799072	-544.821106	436.958038	1170.244385	-490.792572	-200.415909	1193.530884	-431.621399	388.924927	873.164429	-370.581909	-141.743805	892.697693	-432.108063	111.281723	1057.048462	557.278931	12.959400	898.572083	545.240234	209.199097
-454.418884	242.521545	959.322021	-450.776550	-20.318855	959.027771	-536.393494	247.916656	575.370789	-488.857727	-74.463135	581.027283	-525.304810	272.920135	87.245789	-558.890808	-119.666298	104.309654	-512.196228	338.369446	1442.671631	-446.582916	-80.086975	1451.521973	-421.597473	129.103394	1463.170898	-441.136505	147.067719	1758.743408	-544.802124	436.959686	1170.268188	-490.832794	-200.431488	1193.561157	-431.536835	389.021576	873.214355	-370.644073	-141.961761	892.617859	-432.105560	111.275742	1057.052612	557.507751	12.918086	898.598877	545.411621	209.109634
-454.409546	242.510010	959.329346	-450.760040	-20.318119	959.033569	-536.369507	247.896790	575.349731	-488.848907	-74.491005	581.006470	-525.314148	272.927643	87.268784	-558.867065	-119.654701	104.282944	-512.136169	338.344482	1442.705444	-446.550415	-80.096275	1451.561646	-421.538666	129.114639	1463.203857	-440.978821	147.089203	1758.724731	-544.771667	436.986298	1170.318604	-490.827545	-200.464905	1193.568359	-431.469147	389.058136	873.266663	-370.510773	-142.009659	892.712463	-432.097839	111.270264	1057.060181	557.769104	12.907440	898.630859	545.595276	209.048645
-454.429810	242.509583	959.345337	-450.843903	-20.325657	959.001282	-536.373474	247.920822	575.371826	-488.911530	-74.552551	581.006653	-525.332092	272.930389	87.271126	-558.910400	-119.662178	104.288658	-512.040283	338.332520	1442.721191	-446.500641	-80.086266	1451.589233	-421.435455	129.108200	1463.260132	-440.919678	147.084076	1758.738159	-544.747986	436.998444	1170.358398	-490.849365	-200.471359	1193.590820	-431.419708	389.069794	873.314209	-370.372955	-142.022614	892.783813	-432.128571	111.243645	1057.047607	558.017578	12.839344	898.654358	545.792480	208.978394
-454.410828	242.492233	959.359253	-450.844635	-20.335016	959.023743	-536.379517	247.940704	575.383545	-488.983734	-74.580070	580.996216	-525.319702	272.929993	87.277351	-558.902771	-119.660774	104.293068	-511.966644	338.340576	1442.775024	-446.464203	-80.105431	1451.646362	-421.328979	129.118683	1463.336060	-440.943665	147.070145	1758.797241	-544.727478	437.039124	1170.390381	-490.859985	-200.465820	1193.618408	-431.376373	389.139343	873.361450	-370.212219	-142.054764	892.889771	-432.113098	111.232025	1057.064453	558.240723	12.800120	898.649048	545.999756	208.883255
-454.453583	242.451096	959.364258	-450.877838	-20.368999	959.077332	-536.394592	247.919113	575.372742	-489.061615	-74.584023	581.047058	-525.320068	272.943665	87.266457	-558.910217	-119.664261	104.294769	-511.938080	338.274933	1442.667480	-446.401154	-80.102310	1451.697021	-421.222748	129.129639	1463.410522	-441.055206	147.032990	1758.854980	-544.676880	437.097290	1170.442993	-490.873199	-200.481949	1193.709839	-431.346832	389.194824	873.394348	-370.081726	-142.100616	893.024109	-432.135803	111.213531	1057.090576	558.388855	12.852847	898.656921	545.987427	209.317581
-454.520111	242.421356	959.382446	-450.954010	-20.404182	959.089966	-536.451355	247.883347	575.340637	-489.207947	-74.646439	581.098755	-525.337036	272.925476	87.242210	-558.982910	-119.695442	104.311775	-511.828674	338.291321	1442.732544	-446.335144	-80.087151	1451.756714	-421.087555	129.153961	1463.493042	-441.198242	146.970413	1758.961182	-544.623657	437.160095	1170.498291	-490.891541	-200.486679	1193.760498	-431.358490	389.248871	873.422974	-369.922241	-142.147202	893.149109	-432.174042	111.178688	1057.098999	558.600403	12.777909	898.661255	546.164978	209.249481
-454.519775	242.387100	959.392761	-450.966400	-20.427021	959.158386	-536.521301	247.887772	575.345886	-489.314392	-74.668617	581.127625	-525.313782	272.921539	87.241669	-558.986389	-119.680412	104.303078	-511.712097	338.295410	1442.797607	-446.268890	-80.094643	1451.840454	-420.961761	129.164764	1463.584717	-441.405914	146.910431	1759.058838	-544.537109	437.221161	1170.576538	-490.885223	-200.472260	1193.806519	-431.344086	389.327637	873.447815	-369.538818	-141.969650	893.438232	-432.171753	111.170914	1057.136597	558.811951	12.668595	898.677246	546.338013	209.161301
-454.519958	242.344437	959.407532	-450.971863	-20.496704	959.224060	-536.583069	247.812180	575.358215	-489.443207	-74.687653	581.163940	-525.333618	272.946533	87.274353	-559.021790	-119.707764	104.305656	-511.583832	338.303528	1442.879150	-446.144684	-80.057976	1451.941040	-420.827545	129.163239	1463.671509	-441.646088	146.840454	1759.193604	-544.421448	437.275085	1170.651855	-490.867554	-200.525635	1193.928589	-431.319336	389.383270	873.506042	-369.393127	-142.031540	893.583801	-432.146576	111.133621	1057.170898	559.070984	12.613941	898.702698	546.527832	209.086151
-454.519806	242.305649	959.437500	-451.013306	-20.474939	959.268738	-536.683716	247.770493	575.376099	-489.587219	-74.772804	581.192871	-525.312317	272.944580	87.270981	-559.093384	-119.726830	104.298897	-511.443604	338.311829	1442.963135	-446.047211	-80.036774	1452.053589	-420.700775	129.187286	1463.766968	-441.882996	146.744202	1759.341797	-544.280640	437.352722	1170.755981	-490.819366	-200.562378	1194.049316	-431.324554	389.472626	873.560913	-369.225372	-142.102921	893.736267	-432.146332	111.127655	1057.203857	559.380066	12.401704	898.714172	546.939026	208.479858
-454.536804	242.283112	959.472412	-451.035339	-20.488644	959.312439	-536.746643	247.741791	575.370117	-489.637909	-74.793213	581.191895	-525.299133	272.933319	87.283424	-559.038269	-119.725815	104.264008	-511.323944	338.324280	1443.065918	-445.966248	-80.002647	1452.171387	-420.581207	129.173721	1463.851318	-442.132294	146.637955	1759.475952	-544.118835	437.426758	1170.860962	-490.736023	-200.578735	1194.171387	-431.298004	389.540924	873.626038	-369.022308	-142.199051	893.914001	-432.146912	111.112679	1057.239136	559.516296	12.436294	898.716248	546.894653	208.875107
-454.556396	242.214417	959.461609	-451.062988	-20.499178	959.332764	-536.830872	247.724716	575.369080	-489.682373	-74.822365	581.248413	-525.303894	272.930023	87.275475	-559.050110	-119.757866	104.278793	-511.154388	338.422119	1443.275269	-445.880524	-79.975380	1452.292358	-420.481354	129.198532	1463.927856	-442.380249	146.545898	1759.600952	-543.961548	437.457764	1170.964233	-490.656738	-200.646347	1194.322876	-431.236542	389.631134	873.689697	-369.057983	-142.564224	893.928711	-432.139709	111.084488	1057.237427	559.700562	12.315946	898.726624	547.084656	208.784378
-454.563416	242.195465	959.487671	-451.116089	-20.490459	959.355530	-536.888794	247.718536	575.387268	-489.729248	-74.847397	581.237183	-525.330994	272.914612	87.272316	-559.057190	-119.757378	104.260216	-511.066254	338.446930	1443.376587	-445.841888	-79.947479	1452.404541	-420.390167	129.208969	1463.991943	-442.612152	146.452850	1759.698608	-543.812866	437.515228	1171.069336	-490.509552	-200.716583	1194.488525	-431.167358	389.741699	873.762695	-368.830750	-142.704971	894.107605	-432.158112	111.074692	1057.259277	559.936157	12.203960	898.718323	547.319702	208.679993
-454.564514	242.150146	959.500000	-451.154877	-20.488297	959.381836	-536.948853	247.707123	575.403320	-489.819031	-74.922768	581.258911	-525.313782	272.912018	87.270920	-559.084656	-119.767944	104.294571	-511.071655	338.357513	1443.332031	-445.783722	-79.920937	1452.534424	-420.302063	129.228058	1464.064331	-442.800476	146.367340	1759.750000	-543.663391	437.625000	1171.166626	-490.370483	-200.798248	1194.647095	-431.083984	389.837952	873.836548	-368.560242	-142.883179	894.299255	-432.166046	111.055550	1057.276123	560.130554	12.078090	898.692993	547.525635	208.597977
-454.530243	242.090927	959.510193	-451.126770	-20.549553	959.427490	-536.975159	247.651031	575.373657	-489.813660	-74.966476	581.278564	-525.323730	272.937042	87.265663	-559.063110	-119.762810	104.295921	-510.907806	338.433594	1443.553101	-445.753113	-79.919510	1452.643555	-420.215057	129.256332	1464.130127	-442.943878	146.290848	1759.792480	-543.476624	437.702881	1171.283325	-490.173492	-200.885590	1194.790405	-430.964081	389.930206	873.920715	-368.274689	-143.060593	894.468994	-432.145325	111.007919	1057.306274	560.428223	11.806686	898.716309	547.967407	207.989685
-454.505157	242.031769	959.508484	-451.109833	-20.554586	959.457703	-536.978027	247.640335	575.370422	-489.824890	-75.017204	581.285034	-525.313538	272.930420	87.239273	-559.077881	-119.761230	104.306389	-510.902771	338.372498	1443.507080	-445.729248	-79.874374	1452.750000	-420.162445	129.250381	1464.166138	-443.028229	146.226761	1759.797852	-543.310974	437.822540	1171.386597	-489.979126	-200.985886	1194.909424	-430.796173	390.016388	874.014526	-367.902893	-143.227005	894.653625	-432.131470	110.987030	1057.321899	560.713623	11.668431	898.745728	548.232056	207.841721
-454.496094	241.972107	959.505493	-451.100433	-20.552761	959.450989	-536.969604	247.616425	575.370972	-489.854401	-75.070152	581.290955	-525.305664	272.928345	87.284653	-559.098511	-119.778320	104.329193	-510.845215	338.377960	1443.585083	-445.724915	-79.842560	1452.810547	-420.107666	129.240494	1464.178711	-443.062500	146.187439	1759.783447	-543.137329	437.921051	1171.441040	-489.739075	-201.088013	1195.003174	-430.598114	390.077606	874.104370	-367.239532	-143.156586	894.958252	-432.131897	110.956665	1057.319092	560.987122	11.578251	898.762268	548.445557	207.749023
-454.459015	241.933136	959.512695	-451.102295	-20.552933	959.437012	-536.951172	247.610092	575.373108	-489.864838	-75.070862	581.313782	-525.311951	272.929688	87.285378	-559.123657	-119.783806	104.321602	-510.721008	338.428284	1443.730835	-445.721100	-79.829071	1452.876343	-420.072510	129.241348	1464.208374	-443.087708	146.176575	1759.665771	-542.989075	437.974884	1171.515503	-489.510559	-201.275864	1195.066406	-430.392426	390.132904	874.179932	-366.854645	-143.275574	895.132568	-432.130920	110.925972	1057.319214	561.174744	11.625629	898.778809	548.394104	208.180496
-454.414764	241.916214	959.541382	-451.119415	-20.514402	959.446533	-536.879578	247.613083	575.382019	-489.889984	-75.127411	581.305725	-525.289978	272.919006	87.284546	-559.081909	-119.752747	104.346420	-510.676575	338.444519	1443.764526	-445.714111	-79.810486	1452.926636	-420.051941	129.240372	1464.211304	-442.995209	146.142563	1759.625244	-542.830933	438.094543	1171.559204	-489.323608	-201.483307	1195.174194	-430.126190	390.201263	874.303467	-366.617676	-143.598450	895.211060	-432.143219	110.924515	1057.343872	561.440979	11.530231	898.790405	548.598083	208.058060
-454.349884	241.894150	959.565247	-451.059631	-20.559729	959.464294	-536.787659	247.579559	575.356567	-489.937866	-75.190247	581.334656	-525.314941	272.923523	87.281738	-559.120667	-119.757233	104.358864	-510.650879	338.438141	1443.800537	-445.728241	-79.803192	1452.964600	-420.044952	129.232178	1464.191040	-442.835876	146.112061	1759.514526	-542.690186	438.227783	1171.561646	-489.145996	-201.708206	1195.213379	-429.879242	390.304108	874.382935	-366.165161	-143.732727	895.421265	-432.112427	110.887726	1057.371338	561.799805	11.351545	898.760559	548.996460	207.496033
-454.330841	241.844589	959.539551	-451.050568	-20.570271	959.467651	-536.695618	247.606339	575.371155	-490.061157	-75.358322	581.351624	-525.305237	272.919037	87.262810	-559.254517	-119.770660	104.386337	-510.646698	338.443298	1443.815674	-445.740417	-79.812599	1452.968628	-420.058258	129.225845	1464.146973	-442.620728	146.090683	1759.387939	-542.573669	438.344482	1171.583130	-488.988281	-201.861633	1195.254883	-429.560638	390.414001	874.458374	-365.420349	-143.592606	895.782410	-432.124481	110.867432	1057.365601	561.987061	11.357242	898.759460	549.024658	207.863480
-454.259216	241.852417	959.556580	-450.978943	-20.620150	959.487854	-536.587158	247.554474	575.336670	-490.008240	-75.340584	581.355530	-525.282593	272.925476	87.257462	-559.312622	-119.790192	104.397408	-510.646210	338.457245	1443.807007	-445.747498	-79.824593	1452.964600	-420.095398	129.221390	1464.092041	-442.392914	146.093140	1759.185913	-542.433655	438.465393	1171.584229	-488.851746	-202.066681	1195.282471	-429.247009	390.498962	874.543640	-364.869263	-143.646698	896.060669	-432.106628	110.846848	1057.395508	562.209351	11.183724	898.751099	549.262939	207.703079
-454.241638	241.852692	959.569214	-451.013519	-20.599888	959.432373	-536.464783	247.579147	575.331543	-490.019318	-75.378983	581.352173	-525.313110	272.919708	87.261093	-559.348999	-119.799217	104.400742	-510.642029	338.463409	1443.823120	-445.795410	-79.831062	1452.975220	-420.141510	129.212372	1464.051636	-442.043457	146.083939	1759.064209	-542.291687	438.582733	1171.586304	-488.776703	-202.265335	1195.345581	-428.898895	390.563873	874.636597	-364.562134	-143.923080	896.221008	-432.124817	110.827568	1057.376221	562.500854	11.059816	898.750488	549.508057	207.558640
-454.201508	241.867905	959.589783	-450.995117	-20.602011	959.405823	-536.353516	247.614532	575.317749	-489.924103	-75.367821	581.340393	-525.289551	272.913116	87.266769	-559.244995	-119.767372	104.383492	-510.742981	338.381195	1443.709839	-445.824890	-79.826401	1452.979004	-420.185455	129.177383	1464.017944	-441.678497	146.068756	1758.894165	-542.181763	438.663177	1171.599731	-488.720642	-202.518524	1195.390625	-428.570465	390.675079	874.728027	-363.968262	-143.897659	896.542480	-432.128510	110.814407	1057.380127	562.775208	10.925081	898.786865	549.700867	207.405884
-454.135895	241.838150	959.618591	-450.932587	-20.603416	959.425659	-536.207153	247.631668	575.335022	-489.880402	-75.414497	581.343323	-525.249634	272.885651	87.299500	-559.256653	-119.783066	104.407127	-510.672363	338.441467	1443.858521	-445.886963	-79.837555	1452.998413	-420.232941	129.179749	1463.998657	-441.292480	146.062317	1758.724243	-542.027466	438.723083	1171.625366	-488.651276	-202.711487	1195.433350	-428.228729	390.803467	874.835388	-363.059875	-143.572021	897.079346	-432.106537	110.794746	1057.413330	563.148254	10.668345	898.794495	550.122131	206.788651
-454.099945	241.791550	959.606689	-450.876587	-20.650944	959.431396	-536.094604	247.635132	575.311584	-489.804535	-75.435387	581.293213	-525.271790	272.888489	87.301140	-559.304138	-119.795990	104.421959	-510.686249	338.436890	1443.889893	-445.941956	-79.832253	1453.026611	-420.238708	129.161118	1463.964966	-440.891174	146.063202	1758.549316	-541.907837	438.777252	1171.634888	-488.607208	-202.963898	1195.497314	-427.885223	390.916595	874.934998	-362.371033	-143.524765	897.463989	-432.085876	110.755508	1057.415405	563.287048	10.651684	898.808777	550.099854	207.085678
-454.067474	241.779144	959.585510	-450.837891	-20.661474	959.437988	-536.008423	247.682892	575.291931	-489.660980	-75.420296	581.268860	-525.284241	272.916107	87.301437	-559.265747	-119.796753	104.431076	-510.684540	338.416351	1443.887695	-445.996490	-79.826103	1453.036499	-420.250793	129.153534	1463.903687	-440.512085	146.057938	1758.376343	-541.772095	438.830322	1171.659668	-488.597870	-203.167618	1195.570801	-427.523315	391.041565	875.028931	-361.692688	-143.407059	897.880432	-432.082642	110.754463	1057.414917	563.470947	10.467140	898.790283	550.289246	206.943634
-454.074860	241.824631	959.568970	-450.921082	-20.620218	959.359192	-535.943237	247.723755	575.305908	-489.552612	-75.430954	581.215149	-525.280334	272.942627	87.274277	-559.261169	-119.776581	104.425507	-510.677429	338.403534	1443.903931	-446.066315	-79.841362	1453.057373	-420.272217	129.125397	1463.856934	-440.158875	146.053314	1758.243652	-541.664124	438.899963	1171.662598	-488.599457	-203.338181	1195.649170	-427.204987	391.171143	875.110962	-360.982147	-143.263824	898.340820	-432.134460	110.768654	1057.368652	563.704102	10.318548	898.800415	550.480774	206.823578
-454.028931	241.842072	959.592346	-450.935425	-20.592848	959.357300	-535.853210	247.762894	575.285522	-489.425293	-75.443146	581.160034	-525.282349	272.944519	87.264938	-559.242004	-119.756569	104.418320	-510.631927	338.385498	1443.917969	-446.126190	-79.859680	1453.090088	-420.252594	129.106705	1463.838379	-439.891571	146.025116	1758.075684	-541.567810	438.922424	1171.713257	-488.593781	-203.505478	1195.706177	-426.932343	391.284607	875.194641	-360.272736	-143.084976	898.795166	-432.141937	110.776680	1057.384277	563.901367	10.145539	898.816833	550.694519	206.643295
-453.992004	241.835968	959.609314	-450.969757	-20.612871	959.321350	-535.792847	247.812134	575.293640	-489.294708	-75.452156	581.142029	-525.286194	272.961426	87.284279	-559.245850	-119.780235	104.447273	-510.665710	338.294617	1443.838135	-446.176971	-79.867943	1453.140747	-420.216339	129.056107	1463.817993	-439.654297	145.964828	1757.968140	-541.451111	439.003876	1171.753662	-488.598053	-203.695068	1195.779541	-426.658478	391.447998	875.294617	-359.559479	-142.896652	899.266418	-432.160828	110.738113	1057.379028	564.095764	9.984422	898.815308	550.929382	206.481079
-453.982086	241.788147	959.597839	-450.973633	-20.624334	959.306030	-535.729919	247.853271	575.310120	-489.189270	-75.466835	581.089844	-525.290405	272.948792	87.297920	-559.263611	-119.805260	104.456467	-510.580261	338.270721	1443.884155	-446.210388	-79.908699	1453.173584	-420.175476	129.010651	1463.826416	-439.470093	145.908600	1757.945557	-541.328186	439.094513	1171.835693	-488.642212	-203.891281	1195.818604	-426.452362	391.565491	875.389771	-359.085571	-142.891602	899.615845	-432.173157	110.705803	1057.368774	564.345459	9.791028	898.843750	551.210632	206.281921
-453.959991	241.795731	959.635254	-450.980499	-20.632614	959.321594	-535.739746	247.866318	575.315857	-489.122040	-75.497681	581.041870	-525.321594	272.957001	87.304108	-559.230103	-119.797623	104.445602	-510.509705	338.242615	1443.940308	-446.235229	-79.925858	1453.234741	-420.095276	128.993027	1463.864746	-439.386322	145.834686	1757.901855	-541.204773	439.155579	1171.908569	-488.653046	-203.994095	1195.845581	-426.261597	391.683807	875.475281	-358.189301	-142.500183	900.153625	-432.182526	110.694847	1057.398804	564.592957	9.639900	898.874207	551.486633	206.168533
-453.953400	241.725037	959.635132	-450.991394	-20.635693	959.342041	-535.725525	247.831619	575.301575	-489.111694	-75.573837	581.028137	-525.313660	272.956177	87.301407	-559.234680	-119.806175	104.472908	-510.407013	338.233917	1443.987671	-446.216492	-79.967506	1453.300781	-420.021179	128.955536	1463.902466	-439.360931	145.768494	1757.872681	-541.092590	439.229431	1171.998779	-488.668121	-204.144745	1195.902710	-426.122437	391.792908	875.538391	-357.548950	-142.287338	900.601318	-432.196472	110.664215	1057.411377	564.922607	9.400029	898.888489	551.947876	205.525726
-453.966553	241.706451	959.674255	-451.059418	-20.613770	959.331299	-535.725708	247.830444	575.296448	-489.071320	-75.589973	580.978088	-525.308472	272.967163	87.273872	-559.254211	-119.831970	104.471016	-510.214569	338.283936	1444.166260	-446.218628	-79.991592	1453.366577	-419.926056	128.901428	1463.957764	-439.385101	145.706848	1757.883911	-540.937744	439.282623	1172.082520	-488.653320	-204.261963	1195.961670	-426.016205	391.937408	875.607544	-356.926849	-142.137802	901.051025	-432.242340	110.642960	1057.426636	565.131958	9.278192	898.900635	552.195251	205.383377
-453.980072	241.645660	959.680786	-451.053375	-20.682190	959.371216	-535.766541	247.799927	575.297729	-489.044373	-75.546555	580.995605	-525.301453	272.969452	87.265213	-559.209351	-119.805107	104.476974	-510.165100	338.186279	1444.119141	-446.196167	-80.035835	1453.440796	-419.820648	128.853210	1464.037842	-439.459717	145.627228	1757.902832	-540.776123	439.381317	1172.174683	-488.622742	-204.321640	1196.005493	-425.910767	392.066071	875.702942	-356.248535	-141.880127	901.464844	-432.242889	110.592346	1057.449219	565.333069	9.131944	898.907898	552.455688	205.264542
-453.949127	241.564728	959.740295	-451.053436	-20.725889	959.408936	-535.798889	247.783218	575.266052	-489.031586	-75.511925	580.991821	-525.274536	272.965668	87.263763	-559.185608	-119.802498	104.477020	-510.036316	338.147095	1444.190308	-446.177185	-80.082680	1453.515137	-419.695740	128.775574	1464.138306	-439.564209	145.529892	1757.950806	-540.627380	439.458984	1172.289551	-488.557098	-204.375610	1196.084473	-425.850983	392.213898	875.768555	-355.669708	-141.684952	901.819092	-432.242432	110.519356	1057.500977	565.427063	9.063308	898.910645	552.547607	205.561066
-453.946198	241.522278	959.789429	-451.088562	-20.728188	959.394409	-535.856628	247.760223	575.278809	-489.088013	-75.513870	580.978821	-525.307617	272.939026	87.280228	-559.196899	-119.813942	104.459946	-509.915497	338.115234	1444.303101	-446.174072	-80.111595	1453.593872	-419.575989	128.728287	1464.244019	-439.700500	145.425339	1758.000488	-540.445374	439.566895	1172.404541	-488.487000	-204.408783	1196.115356	-425.792603	392.357697	875.849976	-355.054840	-141.496674	902.168884	-432.246582	110.470428	1057.515747	565.620667	8.891640	898.903687	552.822083	205.454208
-453.888000	241.483749	959.823547	-451.093384	-20.765053	959.425598	-535.911560	247.668930	575.308716	-489.180389	-75.495872	580.972595	-525.302551	272.957031	87.254601	-559.197021	-119.788872	104.392471	-509.817047	338.073242	1444.406616	-446.144501	-80.139374	1453.692749	-419.425262	128.679779	1464.346558	-439.828888	145.303619	1758.047363	-540.260376	439.659576	1172.543579	-488.351959	-204.449738	1196.158691	-425.751801	392.509430	875.916565	-354.400208	-141.259415	902.531311	-432.220795	110.426750	1057.548706	565.816284	8.716205	898.893311	553.082642	205.288422
-453.861145	241.336380	959.867615	-451.037445	-20.836628	959.521667	-535.940186	247.613174	575.309143	-489.273010	-75.508041	581.027771	-525.268494	272.962585	87.289146	-559.235168	-119.816521	104.416374	-509.736328	338.012390	1444.513184	-446.132996	-80.185226	1453.803589	-419.252289	128.634399	1464.481323	-439.923920	145.181747	1758.091309	-540.064819	439.770874	1172.672607	-488.188446	-204.484055	1196.269165	-425.721313	392.693085	876.005737	-353.863312	-141.084167	902.844604	-432.198029	110.338768	1057.622559	566.040405	8.579448	898.901794	553.315125	205.160004
-453.776794	241.282745	959.924866	-450.975159	-20.913456	959.634338	-535.978088	247.558075	575.339844	-489.367554	-75.491966	581.048035	-525.259888	272.986267	87.264359	-559.186157	-119.786987	104.398308	-509.577576	338.051544	1444.749756	-446.101837	-80.212715	1453.958130	-419.026733	128.595871	1464.659668	-439.976563	145.050827	1758.113525	-539.857483	439.876129	1172.808472	-488.035522	-204.500153	1196.365601	-425.704865	392.855133	876.079834	-353.308899	-140.918320	903.177795	-432.143738	110.292336	1057.711426	566.209595	8.458195	898.904907	553.552124	205.018127
-453.700897	241.178696	959.957092	-450.943054	-20.986759	959.718872	-536.008545	247.494690	575.311401	-489.433563	-75.484848	581.094360	-525.272034	272.948700	87.287170	-559.194397	-119.799301	104.393379	-509.545563	338.017212	1444.871216	-446.086609	-80.219627	1454.111816	-418.823730	128.550323	1464.839233	-439.928040	144.934494	1758.096680	-539.666443	439.984100	1172.941406	-487.877502	-204.452225	1196.459229	-425.663971	393.031097	876.146057	-352.741028	-140.753067	903.530029	-432.091492	110.219795	1057.770142	566.515259	8.213521	898.914063	553.970398	204.405365
-453.625885	241.035110	959.977844	-450.794830	-21.112326	959.854431	-535.931213	247.335266	575.261108	-489.476318	-75.503670	581.113220	-525.197388	272.933441	87.249626	-559.240540	-119.819870	104.379753	-509.525513	337.977234	1445.019409	-446.102783	-80.241722	1454.272461	-418.681091	128.502335	1465.005859	-439.778473	144.809448	1758.037354	-539.455322	440.099091	1173.109253	-487.702576	-204.409286	1196.562134	-425.608765	393.188110	876.238220	-352.123047	-140.528427	903.910034	-432.015930	110.133377	1057.855713	566.634949	8.204740	898.917480	554.046326	204.735229
-453.488373	240.926270	959.991638	-450.660065	-21.160622	959.970032	-535.888611	247.250320	575.266479	-489.543762	-75.556992	581.126038	-525.144958	272.907135	87.225945	-559.248962	-119.833603	104.370079	-509.562164	337.935272	1445.137329	-446.093506	-80.276558	1454.409180	-418.599121	128.469498	1465.154663	-439.490479	144.708023	1757.942871	-539.269470	440.197998	1173.279541	-487.547485	-204.353867	1196.663330	-425.548553	393.355042	876.345764	-351.470337	-140.295029	904.276733	-431.908325	110.092377	1057.926147	566.791809	8.075084	898.872925	554.281555	204.606339
-453.070221	240.332123	959.976074	-449.604492	-21.906910	960.800781	-535.650024	246.964844	575.201477	-489.517761	-75.549591	581.395264	-525.003906	272.875000	87.211609	-559.197266	-119.821220	104.353256	-509.603027	337.905304	1445.308472	-446.127655	-80.276703	1454.582275	-418.580536	128.451447	1465.316284	-439.001160	144.582367	1757.775269	-539.103149	440.272217	1173.445068	-487.416351	-204.315689	1196.760254	-425.445496	393.484070	876.496277	-350.806702	-140.108063	904.658997	-431.447479	109.783661	1058.388794	566.944580	7.911834	898.872620	554.476685	204.470963
-452.918671	240.216049	960.014526	-449.416290	-22.071297	960.948730	-535.558838	246.885147	575.236023	-489.508911	-75.585091	581.414551	-524.956665	272.869080	87.225945	-559.132202	-119.823952	104.352974	-509.725983	337.884552	1445.489868	-446.185394	-80.291336	1454.740723	-418.579590	128.412338	1465.458984	-438.342102	144.445251	1757.598633	-538.955933	440.330933	1173.637573	-487.273773	-204.290115	1196.828979	-425.303040	393.599030	876.674805	-350.003479	-139.803986	905.156921	-431.330322	109.686356	1058.492432	567.091919	7.795706	898.854614	554.643127	204.412933
-452.780975	240.164154	960.089844	-449.280945	-22.052332	961.003052	-535.519531	246.942520	575.276672	-489.440979	-75.608063	581.427124	-524.963745	272.888092	87.275337	-559.070984	-119.817932	104.359001	-509.867249	337.857361	1445.656494	-446.289886	-80.323021	1454.902588	-418.678009	128.414764	1465.586182	-437.512817	144.301208	1757.315552	-538.836731	440.394409	1173.814453	-487.182709	-204.304535	1196.926025	-425.118744	393.744995	876.867065	-349.282593	-139.573822	905.611633	-431.236267	109.661469	1058.565796	567.240112	7.667824	898.834595	554.793884	204.310760
-452.657532	240.096939	960.107605	-449.140442	-22.115761	961.082153	-535.427246	246.913895	575.268921	-489.403046	-75.621346	581.415161	-524.973022	272.894470	87.281731	-559.062378	-119.814529	104.369263	-510.063171	337.802917	1445.768921	-446.432709	-80.338295	1455.045776	-418.804626	128.380890	1465.688721	-436.457581	144.117599	1757.091675	-538.750916	440.449066	1173.958008	-487.108276	-204.330444	1196.995972	-424.877563	393.858582	877.071350	-348.436005	-139.298447	906.124390	-431.149567	109.619820	1058.623291	567.344849	7.536948	898.800171	554.950500	204.194275
-452.519653	240.008759	960.142639	-448.966400	-22.223368	961.201904	-535.270630	246.851410	575.259766	-489.408844	-75.674782	581.444763	-524.898438	272.862701	87.239052	-559.033630	-119.781921	104.370651	-510.298340	337.746521	1445.883179	-446.599884	-80.365768	1455.165894	-418.927673	128.389954	1465.763428	-435.317932	143.930573	1756.734619	-538.683533	440.490326	1174.062012	-487.079193	-204.394638	1197.069092	-424.596985	393.988373	877.215698	-347.555237	-138.911591	906.723633	-431.065186	109.555367	1058.714844	567.488037	7.403846	898.785583	555.101685	204.069427
-452.450165	239.912659	960.155151	-448.872833	-22.277058	961.298035	-535.219482	246.914856	575.271423	-489.374451	-75.718834	581.483276	-524.978760	272.876984	87.268890	-559.059875	-119.781090	104.400139	-510.517578	337.676361	1445.970947	-446.733398	-80.326965	1455.232910	-418.991516	128.373917	1465.783569	-434.137054	143.699432	1756.327637	-538.662415	440.534637	1174.130615	-487.074524	-204.460815	1197.146362	-424.247284	394.157288	877.422607	-346.583771	-138.560059	907.365906	-431.032349	109.513046	1058.778687	567.598083	7.276453	898.783752	555.260315	203.937408
-452.340668	239.820572	960.170959	-448.762756	-22.368944	961.401367	-535.032959	246.858826	575.258545	-489.331879	-75.736610	581.527466	-524.970154	272.882446	87.291672	-558.994568	-119.753815	104.425117	-510.746094	337.592438	1445.957642	-446.862457	-80.299164	1455.260254	-418.979156	128.385559	1465.756714	-433.037842	143.420074	1755.935303	-538.666077	440.563599	1174.154175	-487.093079	-204.537399	1197.195313	-423.842896	394.306274	877.598328	-345.571838	-138.089584	908.103394	-430.979401	109.453102	1058.849365	567.818542	7.097198	898.774780	555.610413	203.342072
-452.271515	239.732468	960.187195	-448.657349	-22.469828	961.492615	-534.790955	246.751266	575.258423	-489.341034	-75.782768	581.554138	-524.918823	272.874207	87.296043	-559.009155	-119.757439	104.441978	-510.943176	337.507538	1445.906738	-446.956635	-80.252060	1455.227783	-418.846680	128.424545	1465.694580	-432.229553	143.120804	1755.562134	-538.715637	440.601257	1174.141357	-487.187439	-204.633469	1197.170166	-423.419464	394.387695	877.746399	-344.526001	-137.647858	908.821594	-430.947540	109.388626	1058.913940	567.917603	6.965287	898.788086	555.760437	203.224060
-452.284241	239.648300	960.174805	-448.656006	-22.488253	961.536133	-534.614380	246.698669	575.223938	-489.266571	-75.781998	581.532898	-524.934204	272.876251	87.293076	-558.960388	-119.736481	104.427979	-511.091400	337.423920	1445.772339	-446.974213	-80.219681	1455.135376	-418.601349	128.459320	1465.581543	-431.675476	142.767303	1755.429688	-538.783997	440.610931	1174.025269	-487.330811	-204.687561	1197.117065	-422.968079	394.467529	877.883728	-343.363312	-137.059586	909.719849	-430.986572	109.359032	1058.935913	567.958862	6.854661	898.764099	555.833923	203.144424
-452.311005	239.609818	960.122742	-448.659607	-22.575266	961.541626	-534.511292	246.736847	575.182617	-489.227692	-75.810471	581.560303	-524.968750	272.860809	87.258072	-559.009033	-119.761780	104.430199	-511.117462	337.384827	1445.597656	-446.870209	-80.178291	1454.981934	-418.248322	128.510727	1465.468506	-431.457520	142.361710	1755.371460	-538.894104	440.642151	1173.889160	-487.529480	-204.820480	1197.013672	-422.520050	394.477203	877.968201	-342.251160	-136.538620	910.543884	-431.017426	109.319214	1058.915649	568.033875	6.782224	898.755615	555.948792	203.048386
-452.347839	239.572311	960.048523	-448.715942	-22.635176	961.508301	-534.307922	246.619537	575.127258	-489.224609	-75.851311	581.525452	-524.975220	272.859528	87.230499	-559.023376	-119.768791	104.392609	-511.132019	337.266388	1445.234253	-446.645203	-80.134338	1454.782715	-417.773071	128.529449	1465.337036	-431.502319	141.938553	1755.460205	-539.001831	440.738647	1173.673706	-487.769897	-204.998840	1196.888062	-422.101074	394.510223	878.005066	-341.150909	-135.890396	911.406677	-431.050568	109.284462	1058.859009	568.079468	6.707841	898.730408	556.006042	202.996353
-452.447174	239.504654	959.942017	-448.787598	-22.674034	961.463257	-534.207336	246.578995	575.052979	-489.246887	-75.923424	581.455078	-524.971741	272.858521	87.208244	-559.092590	-119.804184	104.398308	-510.865326	337.359833	1445.151978	-446.315979	-80.127785	1454.583252	-417.213165	128.548965	1465.205078	-431.769409	141.481918	1755.665039	-539.081299	440.759705	1173.477783	-488.010254	-205.151215	1196.766724	-421.720215	394.527191	877.967651	-340.070770	-135.169418	912.332458	-431.090485	109.256920	1058.774048	568.105347	6.691625	898.703308	556.043945	202.945862
-452.519287	239.431793	959.846558	-448.838013	-22.795630	961.422974	-534.127258	246.520523	574.995667	-489.247711	-75.957687	581.434021	-524.996582	272.861969	87.203293	-559.083313	-119.811867	104.368889	-510.539337	337.391418	1445.005249	-445.895813	-80.124092	1454.436401	-416.701263	128.562286	1465.104736	-432.172272	141.017944	1755.937256	-539.122437	440.795441	1173.301758	-488.281799	-205.319839	1196.630249	-421.409546	394.568573	877.911438	-339.227478	-134.485031	913.221130	-431.088715	109.182594	1058.693359	568.138733	6.615551	898.704834	556.094055	202.877411
-452.591370	239.380722	959.726379	-448.919373	-22.868719	961.373352	-534.108643	246.452667	574.949219	-489.220184	-75.958084	581.407654	-524.989075	272.868622	87.198463	-559.117065	-119.845123	104.363342	-510.288422	337.364807	1444.742676	-445.433624	-80.144905	1454.355957	-416.213257	128.611679	1465.043213	-432.657227	140.526825	1756.184570	-539.155334	440.848389	1173.112671	-488.544373	-205.475677	1196.565308	-421.149017	394.547577	877.828186	-338.327972	-133.658234	914.181763	-431.073151	109.147316	1058.589722	568.131287	6.557419	898.696716	556.120239	202.859558
-452.645142	239.350082	959.649719	-448.995636	-22.909235	961.309509	-534.213440	246.440964	574.940552	-489.196838	-75.906548	581.365479	-525.018494	272.868378	87.169769	-559.061035	-119.847725	104.320618	-509.837280	337.466736	1444.762451	-444.929688	-80.171188	1454.321289	-415.810974	128.640625	1465.002197	-433.050659	140.132828	1756.428345	-539.115234	440.797913	1173.016846	-488.757080	-205.580414	1196.525146	-420.980927	394.555542	877.769653	-337.362457	-132.843155	915.196777	-431.045715	109.115952	1058.500854	568.114746	6.532952	898.684265	556.123108	202.841690
-452.672394	239.331116	959.589478	-449.074127	-22.938246	961.252747	-534.353333	246.377594	574.960571	-489.132965	-75.846619	581.258728	-525.020203	272.880188	87.170586	-558.959351	-119.854332	104.283699	-509.487427	337.482056	1444.765137	-444.504028	-80.178680	1454.325928	-415.459229	128.608948	1465.011963	-433.454132	139.627045	1756.768799	-539.021240	440.767334	1172.971924	-488.979370	-205.598541	1196.458618	-420.916199	394.560730	877.708801	-336.258453	-131.967590	916.290955	-430.998657	109.090614	1058.422119	567.997742	6.637912	898.659180	555.936707	203.293488
-452.604218	239.312805	959.523865	-449.073792	-23.002047	961.268250	-534.475647	246.315018	574.970703	-489.153503	-75.863228	581.254028	-525.010742	272.864960	87.169975	-558.948364	-119.870201	104.262840	-509.191315	337.497986	1444.826660	-444.128540	-80.183311	1454.375732	-415.173920	128.573318	1465.067749	-433.707825	139.143646	1757.007080	-538.853210	440.723877	1173.006592	-489.189178	-205.581360	1196.422729	-420.883209	394.579956	877.663147	-335.081909	-131.103241	917.421936	-430.900635	109.075340	1058.383911	567.970764	6.597138	898.646423	555.944702	203.287018
-452.503357	239.223358	959.506226	-448.955048	-23.147532	961.359924	-534.647644	246.174469	575.003784	-489.235413	-75.933098	581.298462	-524.976074	272.880371	87.159058	-558.937500	-119.879135	104.257721	-508.955872	337.472900	1444.934937	-443.850677	-80.195457	1454.485352	-414.947021	128.511795	1465.180176	-433.708984	138.855026	1757.149170	-538.608826	440.665955	1173.092529	-489.347260	-205.495026	1196.448242	-420.895752	394.654602	877.651367	-333.802795	-130.270447	918.617981	-430.775696	109.000031	1058.417480	567.916931	6.589459	898.633179	555.939270	203.260803
-452.382568	239.148361	959.517700	-448.842163	-23.260441	961.513123	-534.835999	246.084900	575.050293	-489.422638	-76.039299	581.390076	-524.943359	272.886871	87.171570	-558.979248	-119.897736	104.275047	-508.802063	337.398285	1445.123047	-443.679810	-80.210335	1454.641602	-414.818420	128.431000	1465.323853	-433.603973	138.534088	1757.243286	-538.273621	440.555725	1173.287842	-489.436340	-205.329514	1196.497070	-420.893677	394.773529	877.663452	-332.426697	-129.518372	919.842896	-430.651215	108.958351	1058.497681	567.968384	6.479414	898.609863	556.128906	202.789063
-452.301727	239.029343	959.546448	-448.716064	-23.384594	961.695374	-535.080383	246.013962	575.131226	-489.639801	-76.166115	581.473450	-524.974060	272.895966	87.177620	-559.030457	-119.893631	104.280884	-508.647430	337.277771	1445.334717	-443.635254	-80.284409	1454.803223	-414.751312	128.323578	1465.476807	-433.279541	138.254791	1757.337036	-537.855896	440.501984	1173.541260	-489.448944	-205.126144	1196.579956	-420.913422	394.928345	877.729919	-330.930450	-128.798141	921.089233	-430.550812	108.897453	1058.603149	567.840698	6.617520	898.621338	555.950623	203.277771
-452.123444	238.962067	959.622803	-448.472900	-23.453665	961.881775	-535.291504	245.926682	575.195190	-490.004852	-76.022583	581.952820	-524.977783	272.920319	87.184082	-559.189148	-119.919411	104.328560	-508.641541	337.080414	1445.478760	-443.640747	-80.370293	1455.010742	-414.760101	128.206909	1465.594971	-432.780579	137.996323	1757.381348	-537.452271	440.426392	1173.824829	-489.383850	-204.903244	1196.611816	-420.889069	395.144653	877.813904	-329.335419	-128.041779	922.381653	-430.371246	108.874931	1058.740356	567.821899	6.662011	898.612488	555.974121	203.331207
-451.912384	238.896713	959.725464	-448.164246	-23.612749	962.159851	-535.450500	245.815506	575.268921	-490.116516	-76.029785	582.093628	-524.943176	272.919098	87.206718	-559.122681	-119.900902	104.305023	-508.607635	336.937775	1445.733154	-443.790131	-80.507141	1455.215332	-414.759491	128.055908	1465.720215	-432.118439	137.745453	1757.390503	-536.920532	440.408417	1174.107788	-489.308319	-204.717651	1196.630981	-420.829254	395.397766	877.930237	-327.722076	-127.332191	923.721436	-430.159668	108.834587	1058.939697	567.776001	6.728992	898.617981	555.962280	203.391953
-452.315155	239.543640	959.901672	-449.663544	-22.750391	961.467285	-535.962891	246.156158	575.417236	-490.291656	-76.119034	581.878296	-525.136658	272.945862	87.265274	-559.111267	-119.870186	104.335548	-508.575348	336.771088	1445.947998	-443.949432	-80.659195	1455.357544	-414.737122	127.897690	1465.785889	-431.415039	137.497070	1757.209839	-536.416138	440.371185	1174.381714	-489.238556	-204.629135	1196.641968	-420.704041	395.623505	878.061584	-326.088898	-126.548004	925.045471	-430.812714	109.185188	1058.624634	567.723511	6.776295	898.626892	555.947083	203.430634
-453.155945	240.745239	960.118713	-452.275787	-21.190485	959.807434	-536.695557	246.837143	575.634766	-490.464081	-76.291351	581.384888	-525.623291	272.999268	87.334663	-559.087280	-119.854752	104.391449	-508.445007	336.692200	1446.240967	-444.135925	-80.805908	1455.403931	-414.646179	127.712929	1465.792847	-430.728394	137.178238	1757.119873	-535.929016	440.347595	1174.635620	-489.223419	-204.603165	1196.556396	-420.502289	395.857025	878.181030	-324.380005	-125.716316	926.426880	-431.924316	109.731003	1057.777710	567.731995	6.710293	898.631348	556.112854	202.986755
-453.144653	240.697037	960.143311	-452.315613	-21.146610	959.815491	-536.716675	246.697174	575.625061	-490.431519	-76.249039	581.406006	-525.568909	272.991974	87.323326	-559.076233	-119.851677	104.393845	-508.363586	336.544037	1446.347778	-444.304352	-80.941208	1455.332520	-414.509552	127.525604	1465.763916	-430.092957	136.857712	1756.982666	-535.502441	440.367279	1174.831665	-489.213043	-204.617737	1196.368042	-420.275421	396.088257	878.302856	-322.542419	-124.773552	927.957642	-431.913208	109.718666	1057.788696	567.593140	6.930483	898.622192	555.904907	203.548782
-453.046417	240.610535	960.140320	-452.093170	-21.308182	959.896423	-536.693665	246.583725	575.622192	-490.411987	-76.258911	581.443359	-525.555725	272.955780	87.284248	-559.102295	-119.839508	104.391891	-508.250275	336.389557	1446.344727	-444.443207	-81.081673	1455.181152	-414.301697	127.373962	1465.680786	-429.510315	136.465088	1756.855225	-535.119568	440.440857	1174.960938	-489.236359	-204.614258	1196.088379	-420.032593	396.253235	878.398560	-320.360840	-123.608177	929.620850	-431.779724	109.635765	1057.833374	567.519592	7.018855	898.621826	555.849609	203.662155
-453.030121	240.543533	960.101746	-452.046753	-21.387146	959.855835	-536.631653	246.535431	575.632080	-490.332092	-76.333992	581.415710	-525.575562	272.920807	87.294212	-559.116272	-119.867485	104.411316	-507.999084	336.273254	1446.346558	-444.430908	-81.217896	1454.934326	-414.063293	127.212234	1465.515259	-429.013977	136.100830	1756.737061	-534.822693	440.506592	1175.010620	-489.285034	-204.659348	1195.824829	-419.746674	396.380157	878.489563	-318.224182	-122.511650	931.336060	-431.735596	109.564484	1057.791016	567.520630	7.005263	898.579956	556.005798	203.268341
-453.055725	240.438110	960.020630	-452.041168	-21.482075	959.770569	-536.461609	246.409088	575.557312	-490.232941	-76.619484	581.294556	-525.532349	272.930176	87.281860	-559.219055	-119.915764	104.425125	-507.728821	336.167664	1446.294678	-444.363525	-81.383949	1454.640991	-413.757935	127.042320	1465.335327	-428.548096	135.706696	1756.645996	-534.581970	440.609375	1175.010620	-489.381866	-204.738907	1195.497070	-419.406494	396.415039	878.529663	-316.078064	-121.323837	933.192322	-431.712067	109.465347	1057.700684	567.438232	7.073231	898.593018	555.986023	203.379272
-453.060394	240.419586	959.952576	-452.070770	-21.555634	959.612122	-536.397034	246.534317	575.558655	-490.107117	-76.423584	581.275757	-525.562622	272.891083	87.263199	-559.134705	-119.887520	104.375542	-507.405151	336.049530	1446.184570	-444.193451	-81.548447	1454.318848	-413.452881	126.853767	1465.124390	-428.120483	135.278320	1756.636475	-534.401855	440.726959	1174.942749	-489.467224	-204.843536	1195.131958	-419.089905	396.377533	878.535339	-313.908936	-120.053459	935.118774	-431.688965	109.383759	1057.578857	567.351746	7.226701	898.586548	555.944336	203.514618
-453.101135	240.309952	959.838440	-452.076416	-21.656239	959.477295	-536.291809	246.557922	575.508484	-489.881653	-76.422211	581.210205	-525.594971	272.896606	87.252098	-559.157532	-119.916512	104.371727	-507.057526	335.944183	1446.028320	-443.978058	-81.789078	1454.006226	-413.156128	126.723373	1464.904907	-427.714966	134.830841	1756.543823	-534.282776	440.856812	1174.882080	-489.561249	-204.928070	1194.800049	-418.802826	396.297302	878.520020	-311.729675	-118.767647	937.106140	-431.670380	109.273888	1057.445435	567.302246	7.390593	898.582947	555.893433	203.661972
-453.132080	240.230301	959.717773	-452.149567	-21.695225	959.307922	-536.155212	246.455872	575.445923	-489.759827	-76.516945	581.107117	-525.593140	272.926849	87.242950	-559.178833	-119.938416	104.384094	-506.664490	335.861664	1445.905640	-443.748627	-81.983231	1453.689575	-412.908966	126.521919	1464.676758	-427.304382	134.399780	1756.400879	-534.181763	440.956970	1174.795898	-489.661896	-204.944199	1194.434814	-418.556244	396.197845	878.490112	-309.600800	-117.546059	939.180420	-431.674347	109.193192	1057.290161	567.132996	7.597932	898.598267	555.667358	204.274475
-453.128815	240.149338	959.645569	-452.197144	-21.726139	959.153320	-536.043152	246.465958	575.401611	-489.573700	-76.538208	580.977417	-525.580566	272.897797	87.206482	-559.089722	-119.912109	104.340370	-506.282654	335.760925	1445.811646	-443.523346	-82.178078	1453.386963	-412.714600	126.324234	1464.469971	-426.761963	133.968719	1756.345581	-534.088623	441.010132	1174.722656	-489.775482	-204.939270	1194.064575	-418.351990	396.058716	878.455811	-307.421417	-116.337006	941.304382	-431.667786	109.102516	1057.170532	567.052673	7.803302	898.608459	555.595886	204.478317
-453.099365	240.188919	959.615662	-452.319031	-21.683144	959.004395	-535.990723	246.460327	575.396484	-489.357513	-76.552849	580.865845	-525.636597	272.908508	87.231209	-559.091797	-119.977631	104.362984	-505.920776	335.624847	1445.731934	-443.328979	-82.386581	1453.125732	-412.524353	126.111137	1464.299561	-426.213135	133.563660	1756.160156	-533.987244	441.053711	1174.666626	-489.837982	-204.899536	1193.700439	-418.165619	395.928619	878.436340	-305.307251	-115.012085	943.447876	-431.684357	109.087349	1057.074707	566.999695	7.982428	898.609985	555.588196	204.610092
-453.058289	240.157471	959.580627	-452.378387	-21.732468	958.897339	-535.883606	246.340546	575.386292	-489.224792	-76.643021	580.776428	-525.611816	272.921204	87.219368	-559.150574	-120.009521	104.358055	-505.642822	335.442444	1445.643433	-443.186340	-82.617363	1452.924805	-412.395142	125.914581	1464.194458	-425.483307	133.153534	1756.087524	-533.869995	441.068634	1174.625366	-489.907959	-204.788849	1193.352295	-417.985413	395.827820	878.442566	-303.052155	-113.811073	945.597107	-431.679138	109.012062	1057.000488	566.923035	8.159676	898.598450	555.552307	204.778748
-452.940338	240.055008	959.555481	-452.179749	-21.839510	958.972778	-535.781738	246.211319	575.359497	-488.980225	-76.615654	580.744019	-525.567871	272.915405	87.209785	-558.998108	-119.944283	104.327393	-505.441589	335.305206	1445.643188	-443.102936	-82.849014	1452.739624	-412.325836	125.686317	1464.100830	-424.706848	132.731476	1755.917114	-533.707214	441.039124	1174.641479	-489.890533	-204.652832	1193.027710	-417.817444	395.738617	878.471802	-300.592896	-112.631584	948.030457	-431.560455	108.951218	1057.034180	566.855835	8.396187	898.586914	555.505249	204.989365
-452.598999	239.715317	959.534729	-451.425171	-22.217981	959.366760	-535.605164	246.011414	575.343567	-488.862244	-76.658035	580.816284	-525.457397	272.909210	87.180237	-559.007019	-119.968597	104.361633	-505.238312	335.133118	1445.675171	-443.055176	-83.093605	1452.627930	-412.287231	125.455750	1464.034058	-423.792725	132.349716	1755.683960	-533.492676	441.004700	1174.703979	-489.785126	-204.404617	1192.750244	-417.630188	395.685089	878.530884	-297.949982	-111.516579	950.526855	-431.169556	108.779335	1057.254517	566.798584	8.590916	898.580383	555.481689	205.183014
-452.164185	239.290329	959.540283	-450.415649	-22.790745	959.965332	-535.447571	245.877533	575.362976	-488.662231	-76.600044	581.001648	-525.348511	272.902893	87.203606	-558.858887	-119.905449	104.362335	-505.108917	334.936462	1445.752808	-443.066315	-83.342567	1452.554199	-412.299896	125.206558	1463.999023	-422.773193	131.979355	1755.505493	-533.229919	440.918549	1174.797241	-489.619843	-204.149979	1192.510132	-417.445221	395.696777	878.642334	-295.163544	-110.358566	953.118469	-430.660645	108.546112	1057.601440	566.746216	8.774693	898.585938	555.459229	205.394348
-451.760529	238.934769	959.590515	-449.625671	-23.469088	960.569031	-535.300354	245.655441	575.367432	-488.566193	-76.648865	581.215759	-525.269531	272.900330	87.213341	-558.857544	-119.884850	104.421700	-504.975830	334.707916	1445.866577	-443.153473	-83.578148	1452.536865	-412.338898	124.964394	1464.001343	-421.722473	131.618469	1755.247314	-532.962708	440.814575	1174.958008	-489.376526	-203.897720	1192.346436	-417.263580	395.707825	878.765442	-292.349854	-109.253677	955.791565	-430.257660	108.264122	1057.968018	566.680237	9.035022	898.574524	555.400696	205.655396
-451.647430	238.879379	959.680603	-449.515564	-23.544050	960.653992	-535.203308	245.465286	575.370300	-488.504761	-76.689186	581.263794	-525.202576	272.899567	87.246460	-558.858398	-119.867386	104.457298	-504.895294	334.440277	1446.041870	-443.291168	-83.833015	1452.540894	-412.379700	124.690880	1463.985962	-420.609894	131.167221	1755.028320	-532.644653	440.684998	1175.186523	-489.028381	-203.589417	1192.218140	-417.029114	395.770325	878.930664	-289.428253	-108.130470	958.601868	-430.159546	108.196663	1058.058350	566.640076	9.310832	898.560852	555.362610	205.917191
-451.531433	238.878922	959.797607	-449.472351	-23.575109	960.695679	-535.191711	245.411041	575.421753	-488.489899	-76.715698	581.302185	-525.208130	272.874023	87.287231	-558.854309	-119.855301	104.516777	-504.895264	334.113617	1446.024780	-443.528961	-84.070633	1452.513062	-412.413971	124.418808	1463.970703	-419.538574	130.833221	1754.707275	-532.348755	440.610809	1175.412842	-488.645752	-203.323502	1192.068848	-416.786835	395.829102	879.089722	-286.446655	-106.955154	961.427246	-430.077606	108.147125	1058.137451	566.595703	9.610345	898.564636	555.331543	206.172302
-451.403259	238.753983	959.856201	-449.253723	-23.660650	960.791443	-535.105713	245.321640	575.452332	-488.426605	-76.690247	581.371338	-525.191284	272.855988	87.267120	-558.761169	-119.807472	104.511345	-504.701111	333.955200	1446.302734	-443.770050	-84.278679	1452.455444	-412.378601	124.151123	1463.929932	-418.615906	130.359314	1754.450439	-532.010498	440.478424	1175.649414	-488.261993	-203.050995	1191.850342	-416.535370	395.898132	879.250183	-283.528900	-105.848061	964.232666	-429.922241	108.062729	1058.218262	566.577759	9.911732	898.565857	555.323059	206.419891
-451.170410	238.398773	959.851501	-448.609833	-24.026041	961.204651	-534.935669	245.132492	575.393188	-488.427246	-76.777077	581.513367	-525.156128	272.841919	87.281868	-558.785522	-119.812706	104.522705	-504.652832	333.692627	1446.375977	-444.029999	-84.503754	1452.373657	-412.277924	123.856995	1463.855103	-417.744568	129.978790	1754.190918	-531.714233	440.407501	1175.828247	-487.838593	-202.829086	1191.575684	-416.254730	395.964264	879.418701	-280.446075	-104.584938	967.073364	-429.599854	107.889236	1058.445435	566.626160	10.089375	898.544067	555.486511	206.215149
-450.739532	237.855179	959.826416	-447.507904	-24.590788	961.905029	-534.572021	244.820023	575.307190	-488.341888	-76.664879	581.703369	-524.950623	272.794495	87.272781	-558.797241	-119.829834	104.527313	-504.551910	333.427826	1446.439209	-444.240387	-84.775726	1452.225464	-412.126068	123.553772	1463.749878	-417.135529	129.543427	1753.997559	-531.444885	440.312103	1175.947510	-487.375061	-202.659851	1191.258789	-415.972443	396.015259	879.547852	-277.434601	-103.362221	969.982117	-429.063354	107.655060	1058.827637	566.579285	10.342114	898.557495	555.443848	206.511307
-450.176788	237.170517	959.777649	-446.073608	-25.318968	962.864258	-534.137329	244.413925	575.232117	-488.279358	-76.688316	581.936157	-524.761963	272.787781	87.285126	-558.760437	-119.833809	104.480904	-504.527985	333.083008	1446.293701	-444.316345	-85.076576	1452.053101	-411.892395	123.252304	1463.629028	-416.591156	129.150391	1753.855469	-531.213257	440.241486	1176.019531	-486.900604	-202.552750	1190.909302	-415.675873	396.102051	879.643738	-274.523529	-102.093468	972.842896	-428.385071	107.386986	1059.342285	566.513000	10.613390	898.563232	555.401428	206.806290
-449.635284	236.352142	959.676636	-444.530914	-26.135244	963.892029	-533.665466	244.003281	575.107300	-488.160950	-76.654045	582.204102	-524.547913	272.710541	87.244164	-558.717773	-119.838081	104.455299	-504.183411	332.907227	1446.458862	-444.231415	-85.410637	1451.853027	-411.692932	122.941238	1463.512451	-416.224792	128.702576	1753.789673	-530.962280	440.076508	1176.078125	-486.428101	-202.504501	1190.548828	-415.369324	396.118988	879.696411	-271.706055	-100.816010	975.638855	-427.681915	107.060829	1059.864868	566.442078	10.923809	898.570801	555.330261	207.101761
-450.108368	236.839264	959.700195	-445.911774	-25.580278	962.835205	-533.879028	244.359848	575.169800	-488.242493	-76.822960	581.924805	-524.796204	272.734802	87.276169	-558.791626	-119.889267	104.459587	-503.950623	332.656769	1446.389771	-444.099457	-85.726143	1451.578613	-411.426758	122.651772	1463.389282	-415.993774	128.236526	1753.844116	-530.742065	440.021423	1176.095215	-485.941162	-202.530853	1190.132202	-415.099548	396.078491	879.746521	-268.992218	-99.613792	978.516174	-428.243103	107.116547	1059.283325	566.328003	11.377246	898.571899	555.070251	207.905365
-451.354828	238.388016	959.806030	-449.481995	-24.042698	960.230286	-534.557007	245.267044	575.389099	-488.426697	-77.541603	581.170532	-525.353027	272.785095	87.325844	-558.963318	-119.978195	104.549706	-503.619659	332.439667	1446.397339	-443.926208	-86.032646	1451.244751	-411.161926	122.339722	1463.286865	-415.807373	127.894119	1753.898926	-530.542236	439.910339	1176.130981	-485.456421	-202.601517	1189.656250	-414.824341	395.996429	879.811584	-266.344055	-98.429375	981.369141	-429.754700	107.478279	1057.859497	566.219238	11.697351	898.589478	554.997070	208.220093
-452.057892	239.193527	959.855347	-451.524414	-23.258812	958.680847	-534.869812	245.701523	575.472534	-488.460999	-77.794846	580.766418	-525.686157	272.819824	87.383316	-559.022827	-119.992332	104.566902	-503.299347	332.257507	1446.413330	-443.651611	-86.305672	1450.944214	-410.866760	122.032455	1463.214355	-415.663300	127.433754	1753.972290	-530.340027	439.852844	1176.152588	-484.970062	-202.659912	1189.196655	-414.628693	395.922302	879.845032	-263.770355	-97.319466	984.262451	-430.576385	107.573166	1056.991089	566.187134	12.019272	898.605896	554.967163	208.527374
-451.889221	238.904465	959.803040	-451.060242	-23.617981	958.838684	-534.695740	245.676224	575.450073	-488.334900	-77.334908	580.970886	-525.650146	272.844086	87.382515	-558.916992	-119.971306	104.493782	-503.016479	332.084137	1446.387695	-443.252319	-86.620651	1450.671021	-410.637390	121.750305	1463.129272	-415.514191	127.041885	1754.044678	-530.152710	439.799530	1176.173340	-484.517456	-202.624908	1188.788696	-414.467621	395.832825	879.848938	-261.127014	-96.169350	987.363159	-430.305206	107.351082	1057.053955	566.096069	12.335534	898.604248	554.897644	208.845566
-451.710999	238.700897	959.761902	-450.687408	-23.847446	958.927307	-534.611633	245.699539	575.454346	-488.271088	-77.991547	580.754395	-525.639282	272.835083	87.382599	-558.969299	-120.028023	104.554596	-502.702881	331.862152	1446.401367	-442.783051	-86.942848	1450.470093	-410.447723	121.539162	1463.072876	-415.376953	126.582596	1754.189453	-529.939148	439.695190	1176.205200	-484.073639	-202.574966	1188.375488	-414.328217	395.750275	879.855286	-258.650879	-95.262726	990.404907	-430.057678	107.198471	1057.083984	566.062744	12.650727	898.603882	554.838257	209.177048
-451.557831	238.484772	959.741516	-450.375824	-24.048965	959.030701	-534.487793	245.557251	575.426758	-488.224487	-77.922073	580.797607	-525.615234	272.831451	87.371887	-558.986450	-120.045097	104.521568	-502.405121	331.669006	1446.483032	-442.367584	-87.202072	1450.302490	-410.303375	121.290939	1463.016479	-415.176636	126.217812	1754.243652	-529.745667	439.538147	1176.291626	-483.656525	-202.581757	1188.065796	-414.194702	395.674133	879.882629	-256.163239	-94.216187	993.610840	-429.836853	107.048409	1057.128052	566.088379	12.816560	898.603088	554.979309	208.950317
-451.481293	238.377731	959.754395	-450.297638	-24.152559	959.019226	-534.492310	245.580063	575.439148	-488.221832	-77.853287	580.896790	-525.604675	272.838745	87.406075	-558.980713	-120.047493	104.507927	-502.208954	331.430145	1446.572388	-441.973999	-87.467728	1450.193237	-410.203491	121.055557	1462.981567	-414.897705	125.822250	1754.282715	-529.541016	439.412415	1176.401123	-483.227142	-202.636887	1187.817383	-414.082397	395.587646	879.929016	-253.782501	-93.267784	996.895203	-429.748352	106.934196	1057.126343	566.072571	13.145769	898.585083	554.922119	209.297012
-451.391510	238.301834	959.798950	-450.218414	-24.233030	959.006104	-534.516357	245.570923	575.487610	-488.170929	-77.732063	580.968567	-525.625977	272.802094	87.411690	-558.884155	-120.021240	104.498238	-502.026520	331.209167	1446.716187	-441.623596	-87.727417	1450.110718	-410.101166	120.792534	1462.996704	-414.504059	125.455338	1754.330688	-529.318298	439.262299	1176.576294	-482.773895	-202.715134	1187.664795	-413.935150	395.527618	880.045410	-251.505630	-92.308228	1000.222290	-429.636841	106.833839	1057.136230	566.060730	13.477458	898.605896	554.870667	209.617172
-451.315857	238.203644	959.838440	-450.154175	-24.326746	959.029297	-534.570190	245.590607	575.509827	-488.137939	-77.705490	580.981934	-525.663452	272.813507	87.456055	-558.917542	-120.031296	104.528702	-501.921387	330.986908	1446.871460	-441.349823	-87.938293	1450.072998	-410.009979	120.550171	1463.010864	-413.988586	125.135818	1754.325928	-529.044800	439.087463	1176.743652	-482.280884	-202.849014	1187.586670	-413.757263	395.468536	880.186279	-249.273895	-91.313103	1003.658813	-429.546753	106.730988	1057.163208	566.028625	13.828560	898.616516	554.835999	209.921005
-451.182098	238.125061	959.889099	-449.997864	-24.374659	959.059021	-534.625732	245.574921	575.550537	-488.066833	-77.733917	581.015625	-525.684509	272.807465	87.455299	-558.873535	-119.978851	104.555061	-501.861877	330.717468	1447.052368	-441.160919	-88.143211	1450.104736	-409.996277	120.332306	1463.050171	-413.401398	124.802452	1754.220947	-528.796753	438.859528	1176.915894	-481.790253	-202.943695	1187.528198	-413.525024	395.439301	880.344849	-247.073425	-90.277710	1007.038757	-429.397034	106.661766	1057.202393	565.990479	14.188745	898.621582	554.767273	210.251190
-451.077911	238.058517	959.941711	-449.846313	-24.427612	959.092896	-534.648560	245.605759	575.578979	-487.657043	-77.307007	580.951904	-525.713562	272.793518	87.500458	-558.594360	-119.881905	104.495651	-501.972717	330.365295	1447.050537	-441.065216	-88.338531	1450.172119	-410.005127	120.086304	1463.057007	-412.713470	124.491249	1754.098877	-528.571045	438.694183	1177.085815	-481.296326	-203.069031	1187.487183	-413.272339	395.413452	880.541809	-244.923798	-89.228065	1010.438843	-429.259827	106.598907	1057.243530	565.830505	14.641003	898.602966	554.493896	211.075699
-450.995209	237.924698	960.001953	-449.673767	-24.518093	959.158447	-534.593811	245.421204	575.572021	-487.495544	-77.251106	580.992371	-525.687073	272.769348	87.528519	-558.524780	-119.854568	104.518867	-501.994141	330.126617	1447.230103	-441.037323	-88.576569	1450.239258	-409.999786	119.876137	1463.065063	-412.044647	124.201080	1753.938354	-528.367126	438.503113	1177.321289	-480.733215	-203.199127	1187.449707	-413.020569	395.416351	880.742249	-242.788345	-88.225426	1013.820374	-429.131714	106.495964	1057.306396	565.812256	14.994133	898.605530	554.420471	211.431412
-450.850220	237.843674	960.063843	-449.405365	-24.565088	959.227966	-534.558716	245.361191	575.584717	-487.501770	-77.436249	581.062134	-525.649109	272.759491	87.517365	-558.603027	-119.874306	104.561165	-502.005005	329.819122	1447.360596	-441.024994	-88.818718	1450.304321	-409.973053	119.648270	1463.043945	-411.391846	123.925705	1753.751587	-528.183105	438.325592	1177.525513	-480.172455	-203.344330	1187.387451	-412.727203	395.414215	880.947571	-240.639511	-87.271896	1017.214661	-428.941956	106.444641	1057.375732	565.723999	15.296176	898.619507	554.318115	211.714722
-450.769165	237.734604	960.125183	-449.200317	-24.644308	959.274414	-534.464478	245.247772	575.592468	-487.530762	-77.676292	581.107544	-525.652466	272.701233	87.563072	-558.708862	-119.923538	104.614571	-502.017426	329.573792	1447.482300	-441.041290	-89.014160	1450.303711	-409.856110	119.396317	1463.033325	-410.903809	123.534370	1753.647095	-528.038696	438.116577	1177.668823	-479.585236	-203.478500	1187.323120	-412.369873	395.399811	881.168396	-238.487106	-86.405426	1020.545959	-428.810577	106.354843	1057.432251	565.673706	15.625729	898.620117	554.247803	212.020401
-450.747314	237.616684	960.134766	-448.995087	-24.782639	959.244507	-534.294678	245.081467	575.570251	-487.441162	-77.845078	581.124023	-525.563049	272.651001	87.576088	-558.717224	-119.960251	104.646584	-501.866394	329.395630	1447.672852	-441.047424	-89.210564	1450.257446	-409.700500	119.185692	1462.995239	-410.548126	123.182922	1753.535767	-527.925232	437.890015	1177.787109	-478.989044	-203.498352	1187.190430	-412.017761	395.378204	881.358582	-236.310745	-85.649200	1023.850952	-428.686707	106.226913	1057.419800	565.714050	15.788158	898.622803	554.395142	211.763824
-450.671997	237.557053	960.148560	-448.809540	-24.849644	959.193176	-534.188538	245.120758	575.558960	-487.312286	-77.983192	581.081055	-525.592773	272.636139	87.615753	-558.727539	-119.997452	104.642349	-501.805328	329.143616	1447.654663	-440.985504	-89.433273	1450.142334	-409.483276	118.939537	1462.925537	-410.391235	122.802582	1753.421753	-527.867920	437.704681	1177.820679	-478.377289	-203.525497	1187.019897	-411.665100	395.315460	881.501343	-234.121658	-84.959351	1027.050781	-428.562622	106.148201	1057.402344	565.642822	16.048395	898.642700	554.313171	212.033768
-450.642426	237.535934	960.128113	-448.616455	-24.927702	959.128113	-534.006104	245.072556	575.528259	-487.151031	-78.091438	581.088989	-525.574951	272.589050	87.580048	-558.793030	-120.019714	104.664116	-501.670044	328.908112	1447.617065	-440.900360	-89.667175	1450.024048	-409.272949	118.716576	1462.830444	-410.299438	122.422394	1753.417480	-527.827698	437.523956	1177.806763	-477.747040	-203.524460	1186.836914	-411.268341	395.197479	881.604675	-231.951355	-84.351669	1030.153320	-428.452454	106.095238	1057.359863	565.586609	16.391285	898.644531	554.154785	212.409149
-450.673981	237.446991	960.071594	-448.481506	-25.008781	959.043518	-533.817444	245.015823	575.467041	-486.982025	-78.161789	581.051453	-525.553162	272.617676	87.568893	-558.792725	-120.036049	104.661911	-501.503265	328.708130	1447.537598	-440.754761	-89.904488	1449.888794	-409.022308	118.512924	1462.715820	-410.312744	122.026413	1753.441162	-527.823853	437.383423	1177.770020	-477.113556	-203.578552	1186.630981	-410.914764	395.069885	881.702393	-229.859451	-83.809380	1033.170776	-428.387146	106.013290	1057.286377	565.432068	16.809132	898.680603	553.843994	213.208115
-450.672363	237.412109	960.027039	-448.370728	-25.129419	958.964600	-533.631714	244.945740	575.406677	-486.847473	-78.286209	581.026550	-525.557068	272.631744	87.583122	-558.922302	-120.093674	104.703979	-501.292175	328.492615	1447.485596	-440.544128	-90.131996	1449.746094	-408.760956	118.291031	1462.633057	-410.321655	121.613983	1753.550049	-527.842346	437.220795	1177.693604	-476.426819	-203.580032	1186.429321	-410.610443	394.899658	881.757507	-227.781723	-83.333282	1036.092529	-428.324799	105.931694	1057.223267	565.365906	17.129417	898.682556	553.702332	213.526474
-450.658295	237.368530	959.982544	-448.235535	-25.239403	958.870117	-533.223877	244.598846	575.332947	-486.691467	-78.397522	580.999817	-525.421265	272.594666	87.561890	-558.936890	-120.091805	104.739830	-501.095215	328.311462	1447.448364	-440.299835	-90.322639	1449.651367	-408.522034	118.082664	1462.541382	-410.369568	121.200050	1753.630005	-527.883545	437.067322	1177.625122	-475.772949	-203.579300	1186.226318	-410.485352	394.847992	881.793640	-225.833054	-82.875938	1038.892090	-428.249054	105.846130	1057.153564	565.296326	17.427111	898.706421	553.589111	213.796722
-450.685883	237.334946	959.922974	-448.167969	-25.382456	958.730103	-533.082642	244.602493	575.322937	-486.511841	-78.523170	580.977051	-525.427673	272.596558	87.568588	-558.571472	-119.920769	104.650414	-500.871033	328.145111	1447.382446	-439.996399	-90.527252	1449.565063	-408.338593	117.868462	1462.469360	-410.358459	120.818672	1753.655762	-527.911438	436.911133	1177.576782	-475.107269	-203.608231	1185.984497	-410.273590	394.635956	881.806458	-223.915146	-82.355873	1041.651611	-428.211304	105.735870	1057.049805	565.236755	17.769403	898.710022	553.465088	214.095734
-450.678497	237.307037	959.872925	-448.069611	-25.507263	958.633484	-532.874451	244.452820	575.259277	-486.261383	-78.541702	580.886169	-525.360535	272.557587	87.546440	-558.523071	-119.909500	104.662521	-500.684174	327.956787	1447.340088	-439.710114	-90.707596	1449.466309	-408.179871	117.695061	1462.392456	-410.304352	120.401848	1753.666016	-527.935059	436.735443	1177.519775	-474.386749	-203.657654	1185.762207	-410.117584	394.437561	881.819214	-222.159851	-81.891838	1044.216309	-428.134979	105.649887	1056.971313	565.158264	18.033737	898.690735	553.322754	214.356888
-450.676331	237.251541	959.828186	-447.983459	-25.672565	958.536682	-532.783752	244.408707	575.246399	-486.111755	-78.655029	580.853149	-525.391357	272.557648	87.535973	-558.513794	-119.902618	104.683846	-500.547333	327.834167	1447.310425	-439.467590	-90.819664	1449.403809	-408.031219	117.545715	1462.345703	-410.145721	119.956505	1753.798340	-527.924194	436.541382	1177.479614	-473.631409	-203.657578	1185.608765	-409.983521	394.265411	881.814087	-220.460342	-81.368439	1046.813477	-428.067902	105.527283	1056.895630	565.178467	18.201033	898.703491	553.396606	214.122833
-450.659637	237.205994	959.790344	-447.881073	-25.788326	958.490356	-532.682739	244.438583	575.270203	-485.976166	-78.722679	580.811340	-525.407837	272.557556	87.578224	-558.542175	-119.913071	104.704781	-500.423798	327.675140	1447.308228	-439.231262	-90.926781	1449.413574	-407.942719	117.404709	1462.310181	-409.885834	119.581474	1753.808472	-527.878113	436.379486	1177.445801	-472.889557	-203.675781	1185.502197	-409.883148	394.111206	881.825989	-218.815414	-80.914078	1049.263550	-427.995178	105.450638	1056.850586	565.174316	18.536621	898.694458	553.286743	214.392441
-450.599701	237.133011	959.814331	-447.712311	-25.855711	958.453247	-532.667847	244.502350	575.305237	-485.818451	-78.776543	580.775269	-525.489197	272.574982	87.610504	-558.500061	-119.906334	104.736061	-500.349762	327.536743	1447.330444	-439.019226	-91.047241	1449.404297	-407.943329	117.283699	1462.280151	-409.454468	119.204559	1753.800903	-527.812073	436.185150	1177.458252	-472.139496	-203.748932	1185.420776	-409.789948	393.991638	881.820862	-217.224869	-80.339119	1051.772095	-427.870331	105.366653	1056.841797	565.134033	18.818050	898.694885	553.172363	214.647354
-450.531677	237.030869	959.811462	-447.534485	-25.970488	958.479431	-532.615906	244.436569	575.312378	-485.645935	-78.829712	580.773376	-525.480896	272.533966	87.606720	-558.492432	-119.903931	104.744095	-500.353790	327.364044	1447.388916	-438.852814	-91.152184	1449.433594	-408.011536	117.169693	1462.291870	-408.899628	118.867188	1753.782837	-527.716614	436.005798	1177.491943	-471.345795	-203.937408	1185.392334	-409.684082	393.894958	881.853455	-215.738235	-79.857872	1054.223389	-427.750183	105.277855	1056.854126	565.051514	19.215118	898.704468	552.882935	215.363205
-450.424408	236.913116	959.835449	-447.296814	-26.005436	958.511963	-532.524841	244.263535	575.313354	-485.504852	-78.890091	580.793152	-525.428406	272.518707	87.645950	-558.410034	-119.896286	104.762993	-500.424194	327.190063	1447.462158	-438.758179	-91.266808	1449.498413	-408.136658	117.050064	1462.315918	-408.218506	118.508781	1753.664551	-527.616089	435.811768	1177.571289	-470.562531	-204.059647	1185.395142	-409.583618	393.780640	881.909363	-214.259155	-79.350853	1056.614624	-427.586395	105.215042	1056.884277	565.083069	19.332417	898.700684	552.974487	215.117828
-450.609894	237.138275	959.933350	-447.917938	-26.256138	957.988281	-532.692017	244.341995	575.374329	-485.522156	-79.166924	580.766785	-525.551819	272.485687	87.656113	-558.459839	-119.880531	104.837082	-500.551331	327.011932	1447.551025	-438.763550	-91.394844	1449.550415	-408.257172	116.908562	1462.304565	-407.517120	118.202110	1753.422607	-527.513306	435.596161	1177.667236	-469.687988	-204.237122	1185.398926	-409.480835	393.720367	881.976379	-212.784927	-78.815262	1059.044434	-427.804352	104.939156	1056.629761	564.943787	19.697676	898.724854	552.629944	215.838242
-450.498779	237.052307	959.980225	-447.783783	-26.298151	958.037720	-532.657715	244.216110	575.385498	-485.447021	-79.248444	580.813599	-525.518127	272.456940	87.669319	-558.464661	-119.886238	104.853554	-500.825653	326.682220	1447.461426	-438.792603	-91.541382	1449.605469	-408.297699	116.769882	1462.291504	-406.894836	117.837234	1753.197144	-527.417847	435.408783	1177.731323	-468.859467	-204.380905	1185.436157	-409.332275	393.660126	882.090637	-211.423477	-78.297974	1061.359619	-427.686829	104.877831	1056.679077	564.900391	19.942318	898.731384	552.509888	216.099365
-450.316071	236.891769	960.031311	-447.474640	-26.297455	958.206055	-532.628174	244.154800	575.434875	-485.311554	-79.313858	580.860413	-525.482544	272.455292	87.714798	-558.384949	-119.896408	104.890259	-500.961578	326.456482	1447.505005	-438.852936	-91.688042	1449.633911	-408.248047	116.615227	1462.245850	-406.466919	117.484879	1753.078979	-527.341736	435.217163	1177.850830	-468.080597	-204.587067	1185.482056	-409.170502	393.624817	882.207031	-210.034363	-77.791588	1063.549927	-427.500000	104.850708	1056.802002	564.875549	20.202896	898.744812	552.403809	216.337234
-450.180847	236.811981	960.058960	-447.229858	-26.311886	958.319397	-532.564270	244.077988	575.433167	-485.142212	-79.360123	580.878296	-525.487122	272.428406	87.719620	-558.375671	-119.899612	104.908249	-500.978088	326.345123	1447.668579	-438.876953	-91.841049	1449.627441	-408.159943	116.470764	1462.182495	-406.205719	117.169777	1752.949585	-527.302673	435.012543	1177.944946	-467.304443	-204.745773	1185.451782	-409.108826	393.571747	882.107300	-208.731369	-77.299149	1065.687988	-427.355347	104.843605	1056.882690	564.820007	20.426624	898.741272	552.292480	216.548584
-450.079468	236.757080	960.041748	-447.050415	-26.318457	958.371033	-532.549622	244.018768	575.421936	-485.059509	-79.435257	580.888977	-525.524963	272.423920	87.696762	-558.421448	-119.932983	104.938957	-501.114319	326.006104	1447.519287	-438.856537	-92.041702	1449.583740	-407.994843	116.326157	1462.126221	-406.094604	116.873482	1752.875488	-527.317566	434.848358	1177.954468	-466.585663	-204.908569	1185.341431	-408.949677	393.546967	882.252808	-207.476883	-76.782066	1067.734009	-427.231140	104.844505	1056.903564	564.763733	20.639408	898.730042	552.171997	216.766022
-450.047943	236.759796	960.035583	-446.949310	-26.333038	958.352112	-532.471985	243.917679	575.404175	-484.914581	-79.511597	580.854370	-525.501343	272.420532	87.688736	-558.369141	-119.907837	104.926697	-501.039215	325.793518	1447.531860	-438.687531	-92.225983	1449.496582	-407.836761	116.158791	1462.051270	-406.107910	116.567093	1752.873657	-527.355469	434.672668	1177.996338	-465.856140	-204.988190	1185.246460	-408.823425	393.459686	882.282837	-206.245819	-76.351433	1069.663086	-427.163177	104.839516	1056.890625	564.797852	20.750183	898.702759	552.243835	216.514679
-450.046661	236.734879	959.996704	-446.876282	-26.394089	958.320862	-532.422974	243.879944	575.421082	-484.796265	-79.578011	580.813171	-525.547546	272.413513	87.684029	-558.393311	-119.927605	104.962631	-500.774597	325.735565	1447.662476	-438.734009	-92.338509	1449.430054	-407.609650	116.002625	1461.981201	-406.234436	116.280426	1752.960449	-527.396545	434.471832	1178.036133	-465.230286	-205.154892	1185.023560	-408.705597	393.356659	882.375977	-205.098663	-76.025841	1071.467773	-427.110718	104.805443	1056.852173	564.748108	20.942308	898.698059	552.116699	216.708206
-450.054993	236.717072	959.950256	-446.791260	-26.438488	958.269531	-532.434082	243.923721	575.429077	-484.641266	-79.657265	580.782104	-525.562378	272.417664	87.717812	-558.367554	-119.957741	104.992722	-500.641815	325.458435	1447.497681	-438.245422	-92.602188	1449.195313	-407.359070	115.811432	1461.886353	-406.409668	116.019920	1753.032715	-527.486145	434.381805	1178.046509	-464.659546	-205.195053	1184.810181	-408.658325	393.262146	882.463928	-203.993790	-75.807442	1073.197998	-427.046814	104.780495	1056.797729	564.578430	21.240410	898.693054	551.777466	217.350754
-450.120697	236.654556	959.862488	-446.784515	-26.481695	958.183044	-532.386169	243.896805	575.403442	-484.515564	-79.755959	580.719727	-525.564026	272.394989	87.708305	-558.405090	-119.957069	104.993484	-500.352295	325.293335	1447.508179	-437.900330	-92.787025	1448.981323	-407.095123	115.644936	1461.767090	-406.612213	115.705826	1753.157959	-527.571838	434.268585	1178.046387	-464.140015	-205.253616	1184.547241	-408.668579	393.101440	882.518799	-202.947632	-75.653275	1074.823608	-427.024323	104.734695	1056.699341	564.646423	21.315006	898.684387	551.852722	217.093552
-450.153564	236.668854	959.817932	-446.802856	-26.504326	958.107239	-532.354248	243.937088	575.402710	-484.388397	-79.799248	580.660889	-525.604492	272.400574	87.711441	-558.430542	-119.961212	105.001968	-500.113831	325.173523	1447.527954	-437.493103	-92.939133	1448.817871	-406.842346	115.462715	1461.642212	-406.802063	115.409111	1753.312866	-527.673645	434.202484	1178.068237	-463.657074	-205.279739	1184.323608	-408.722534	392.942596	882.539856	-201.963104	-75.517181	1076.368164	-427.002716	104.720818	1056.628784	564.507996	21.593695	898.682495	551.525085	217.775330
-450.205872	236.647736	959.763733	-446.846893	-26.553110	958.000183	-532.327026	243.897842	575.388855	-484.231140	-79.823479	580.609375	-525.616211	272.408203	87.678886	-558.343750	-119.947510	105.017258	-499.907104	325.021759	1447.548462	-437.092987	-93.084946	1448.655151	-406.643311	115.290428	1461.551514	-406.948334	115.102715	1753.450928	-527.775513	434.156158	1178.100220	-463.195313	-205.242004	1184.136963	-408.827271	392.744843	882.567566	-201.066498	-75.448135	1077.843384	-426.999451	104.667725	1056.536621	564.472229	21.777054	898.660583	551.422913	217.927292
-450.275909	236.605515	959.736511	-446.898651	-26.590721	957.905701	-532.327698	243.898865	575.373474	-484.120026	-79.880280	580.552124	-525.628113	272.382813	87.690857	-558.374023	-119.933792	105.020653	-499.687469	324.892639	1447.589600	-436.829468	-93.234764	1448.515625	-406.522491	115.184540	1461.471313	-407.022064	114.794022	1753.585327	-527.881409	434.099823	1178.162720	-462.751129	-205.249100	1184.000977	-408.961090	392.561951	882.599243	-200.237564	-75.331055	1079.238403	-427.012756	104.605019	1056.465210	564.430664	21.957499	898.671875	551.302490	218.081329
-450.297699	236.562744	959.744141	-446.868561	-26.630476	957.838135	-532.315857	243.829620	575.390137	-483.917877	-79.831833	580.492798	-525.650635	272.407043	87.683243	-558.231079	-119.914162	105.006493	-499.456665	324.739258	1447.669800	-436.395538	-93.251854	1448.477539	-406.411591	115.068520	1461.441406	-407.022583	114.484726	1753.691772	-527.956848	434.063324	1178.253662	-462.311798	-205.295883	1183.879150	-409.134949	392.404022	882.643372	-199.507416	-75.209007	1080.460327	-426.982056	104.540497	1056.429321	564.386658	22.115807	898.657837	551.203247	218.222916
-450.330933	236.464706	959.733521	-446.856689	-26.697586	957.811523	-532.298645	243.754654	575.407776	-483.804047	-79.812172	580.445496	-525.628357	272.381042	87.686691	-558.235596	-119.921486	105.003166	-499.247375	324.584747	1447.758789	-436.101990	-93.313156	1448.478149	-406.353424	114.971687	1461.422607	-406.961426	114.175705	1753.721802	-527.960571	434.052521	1178.352783	-461.871399	-205.291061	1183.829834	-409.340973	392.298950	882.689087	-198.744339	-75.015022	1081.652588	-426.971802	104.455948	1056.406006	564.340454	22.260578	898.658813	551.078552	218.388474
-450.336212	236.357117	959.764709	-446.762207	-26.807770	957.807739	-532.371704	243.704636	575.413635	-483.876190	-80.021637	580.441528	-525.622009	272.384613	87.707558	-558.342834	-119.958214	105.033356	-499.127441	324.455200	1447.838013	-435.911957	-93.375259	1448.479492	-406.332123	114.865883	1461.436890	-406.725281	113.884911	1753.796265	-527.963074	434.040283	1178.487549	-461.342743	-205.297241	1183.819580	-409.511353	392.237183	882.730286	-198.055145	-74.845490	1082.647339	-426.915558	104.342461	1056.417114	564.293762	22.361294	898.680115	550.943115	218.500626
-450.295929	236.246689	959.791199	-446.668335	-26.850546	957.845276	-532.396851	243.596329	575.409058	-483.727112	-79.984337	580.457520	-525.609070	272.403656	87.690773	-558.261902	-119.934113	105.019348	-498.918091	324.397858	1448.082886	-435.807617	-93.497025	1448.529175	-406.382843	114.762115	1461.469238	-406.445374	113.612122	1753.707153	-527.893616	434.010529	1178.617798	-460.812714	-205.270462	1183.843750	-409.668091	392.233673	882.770996	-197.288300	-74.745003	1083.491943	-426.856201	104.274147	1056.450928	564.244995	22.487238	898.658630	550.809265	218.653870
-450.229553	236.093994	959.842529	-446.525604	-26.884701	957.893616	-532.456116	243.507065	575.388672	-483.638397	-79.972015	580.494812	-525.569641	272.402222	87.689293	-558.195618	-119.936287	105.005730	-498.906647	324.226807	1448.169312	-435.799683	-93.596848	1448.611816	-406.404785	114.627136	1461.504517	-406.117859	113.354797	1753.631104	-527.817871	434.015350	1178.786011	-460.242157	-205.268539	1183.902100	-409.820679	392.306580	882.823608	-196.475220	-74.549805	1084.223022	-426.763977	104.185493	1056.503540	564.269775	22.508652	898.669373	550.856873	218.244507
-450.169861	235.949707	959.874207	-446.399231	-26.956505	957.969910	-532.494812	243.400253	575.407227	-483.749451	-80.220650	580.582275	-525.575378	272.405304	87.716415	-558.274414	-119.959465	105.067917	-498.925598	324.042694	1448.247803	-435.899292	-93.706245	1448.691284	-406.396545	114.497375	1461.517578	-405.849854	113.131157	1753.567383	-527.731018	433.993225	1178.931274	-459.655029	-205.216415	1183.962402	-409.935974	392.354095	882.885620	-195.602676	-74.483017	1084.739624	-426.670319	104.099403	1056.557373	564.194092	22.639563	898.636719	550.684875	218.394028
-450.090485	235.832855	959.951172	-446.298370	-27.025999	958.048218	-532.530457	243.325867	575.397705	-483.721252	-80.279350	580.635010	-525.592102	272.378876	87.699997	-558.247131	-119.957680	105.076172	-498.967621	323.844116	1448.302734	-436.130859	-93.829124	1448.706543	-406.334869	114.358543	1461.557007	-405.633453	112.935570	1753.523315	-527.648743	433.989136	1179.092529	-458.996918	-205.158035	1183.948364	-410.007690	392.469269	882.960510	-194.720627	-74.428711	1085.096436	-426.595306	104.008186	1056.638428	564.157837	22.730137	898.664734	550.570557	218.484329
-450.047058	235.679459	959.953674	-446.191589	-27.120010	958.099487	-532.528076	243.177704	575.407471	-483.722961	-80.396545	580.668701	-525.556702	272.349701	87.696220	-558.248230	-119.957718	105.086327	-498.981201	323.638153	1448.332520	-436.160461	-93.890060	1448.732300	-406.212097	114.203270	1461.574097	-405.515839	112.768791	1753.518188	-527.558472	434.001068	1179.258545	-458.331970	-205.053772	1183.921997	-410.112335	392.580231	883.051331	-193.851730	-74.446350	1085.295288	-426.509247	103.907875	1056.662964	564.069031	22.841427	898.650940	550.423218	218.584229
-449.958954	235.602951	959.998352	-446.081421	-27.223373	958.119080	-532.528015	243.113647	575.415100	-483.718109	-80.499390	580.680725	-525.563049	272.350922	87.690918	-558.296875	-119.979149	105.111427	-498.971649	323.445313	1448.357056	-436.248169	-94.021561	1448.670898	-406.029266	114.027206	1461.563354	-405.430023	112.634567	1753.602661	-527.504150	433.981781	1179.390747	-457.730835	-204.958679	1183.815308	-410.172974	392.712585	883.114685	-193.018967	-74.588326	1085.384155	-426.411407	103.810455	1056.695435	564.000000	22.950642	898.640747	550.259460	218.678467
-449.917267	235.501587	959.997681	-446.013641	-27.329145	958.106995	-532.550415	243.060928	575.418335	-483.658173	-80.552025	580.682373	-525.568909	272.341919	87.698181	-558.296997	-120.014793	105.099594	-498.909668	323.266174	1448.374756	-436.253876	-94.167068	1448.580566	-405.788971	113.835091	1461.545044	-405.462830	112.421936	1753.737305	-527.458496	433.928497	1179.472412	-457.190399	-204.940994	1183.695801	-410.231720	392.865845	883.147034	-192.259598	-74.800835	1085.389648	-426.330414	103.705238	1056.683228	563.883362	23.038177	898.651428	550.086914	218.759811
-449.902283	235.389114	959.986755	-445.982697	-27.442770	958.087769	-532.507385	243.005264	575.416626	-483.658936	-80.665657	580.680481	-525.548767	272.315155	87.685867	-558.367126	-120.037682	105.095253	-498.784851	323.127655	1448.395752	-436.165894	-94.301620	1448.430908	-405.539795	113.662422	1461.500366	-405.532959	112.311974	1753.797974	-527.448792	433.886841	1179.565918	-456.716339	-204.962875	1183.503540	-410.305786	393.008270	883.169800	-191.546524	-75.073372	1085.472656	-426.284210	103.590797	1056.662964	563.863525	23.096518	898.665771	549.957886	218.852936
-449.912384	235.235306	959.921997	-445.978302	-27.588493	958.041870	-532.472290	242.935883	575.385315	-483.595795	-80.715759	580.646973	-525.545715	272.295227	87.676910	-558.381165	-120.065903	105.074493	-498.665680	322.968414	1448.397705	-435.994293	-94.413200	1448.242920	-405.310577	113.514977	1461.453857	-405.642242	112.159615	1753.910767	-527.479675	433.854065	1179.607788	-456.334381	-205.043839	1183.309204	-410.379730	393.118958	883.159790	-190.926468	-75.452148	1085.628784	-426.240906	103.450005	1056.597412	563.675598	23.279709	898.669312	549.577332	219.383408
-449.901428	235.141510	959.868591	-445.989960	-27.677757	957.962830	-532.446472	242.831757	575.334290	-483.566620	-80.782654	580.627991	-525.517212	272.289490	87.650070	-558.403992	-120.088257	105.093460	-498.512909	322.829346	1448.419434	-435.730591	-94.507637	1448.021851	-405.084534	113.411568	1461.396851	-405.774445	111.970634	1754.016846	-527.523499	433.768860	1179.663330	-455.982361	-205.173279	1183.150879	-410.471863	393.212372	883.160645	-190.463821	-75.795967	1085.933838	-426.195740	103.347824	1056.520996	563.592102	23.388702	898.668213	549.383972	219.477432
-449.876007	235.088669	959.817993	-446.009460	-27.752266	957.880737	-532.440308	242.808151	575.344666	-483.504883	-80.844559	580.585510	-525.522156	272.285583	87.621674	-558.404358	-120.123611	105.056709	-498.369598	322.669830	1448.444458	-435.439880	-94.583450	1447.859619	-404.855072	113.252823	1461.302246	-405.878326	111.770546	1754.115356	-527.583618	433.694916	1179.692627	-455.717957	-205.353912	1183.026733	-410.600830	393.273926	883.161621	-190.030914	-76.079849	1086.374634	-426.156067	103.269363	1056.446411	563.508179	23.438305	898.697083	549.198608	219.494217
-449.842255	235.020706	959.766602	-446.012207	-27.798494	957.810120	-532.438538	242.750122	575.345215	-483.422150	-80.875725	580.529297	-525.516846	272.284912	87.616402	-558.408020	-120.109230	105.041389	-498.253204	322.544800	1448.471436	-435.173981	-94.657730	1447.727417	-404.624695	113.124931	1461.253052	-405.902344	111.552109	1754.194580	-527.618286	433.626587	1179.753174	-455.502777	-205.640594	1182.961426	-410.725281	393.330505	883.147705	-189.742447	-76.238022	1086.922607	-426.109222	103.202576	1056.378418	563.430542	23.536047	898.697205	549.018738	219.533493
-449.793152	234.976974	959.723206	-446.018280	-27.813002	957.744263	-532.398499	242.643936	575.320801	-483.368713	-80.912460	580.454956	-525.489624	272.281372	87.608093	-558.444824	-120.152985	105.040901	-498.129669	322.400238	1448.511353	-434.872070	-94.739273	1447.655518	-404.450897	113.008018	1461.187622	-405.859070	111.296700	1754.249634	-527.637756	433.558655	1179.817505	-455.263702	-205.899429	1182.960327	-410.845703	393.395325	883.152771	-189.474121	-76.254227	1087.528809	-426.063232	103.160881	1056.318237	563.377075	23.569393	898.695923	548.864563	219.565155
-449.762085	234.947647	959.704224	-446.012909	-27.825111	957.693359	-532.442871	242.664063	575.347839	-483.230713	-80.933174	580.395386	-525.574707	272.309235	87.642433	-558.423889	-120.159279	105.012909	-498.052155	322.268311	1448.540161	-434.690094	-94.817558	1447.650024	-404.345642	112.907234	1461.159912	-405.746277	111.024643	1754.223999	-527.638306	433.509521	1179.869995	-455.005127	-206.184906	1183.014771	-410.912994	393.495605	883.153625	-189.190445	-76.198227	1088.160889	-426.026215	103.126457	1056.279053	563.293884	23.587990	898.690125	548.721252	219.599792
-449.692963	234.924683	959.700378	-445.951324	-27.885822	957.677368	-532.428650	242.614365	575.354248	-483.083862	-80.944130	580.374023	-525.558838	272.344940	87.638451	-558.324585	-120.134972	105.023766	-497.999329	322.148743	1448.592407	-434.592499	-94.895920	1447.704346	-404.305023	112.821342	1461.163330	-405.531250	110.749481	1754.195190	-527.610291	433.436401	1179.958374	-454.689484	-206.479324	1183.134644	-410.967560	393.630676	883.158264	-188.952316	-76.003738	1088.823486	-425.950256	103.079697	1056.266602	563.227844	23.635752	898.689575	548.565002	219.653152
-449.637726	234.905441	959.703613	-445.900909	-27.886530	957.692383	-532.626160	242.833420	575.405701	-483.011597	-80.981010	580.353333	-525.670715	272.371338	87.651360	-558.364685	-120.155785	105.042625	-497.983337	322.001892	1448.644653	-434.622040	-94.998596	1447.818604	-404.296967	112.730911	1461.193726	-405.229645	110.403282	1754.227295	-527.554810	433.365540	1179.998047	-454.344849	-206.671432	1183.306396	-410.900970	393.667572	883.184631	-188.672531	-75.724289	1089.473267	-425.892273	103.073753	1056.274658	563.156677	23.685852	898.673096	548.423218	219.697647
-449.551453	234.818726	959.732849	-445.795502	-27.904037	957.739685	-532.601501	242.761597	575.395813	-482.898224	-81.034904	580.376160	-525.647949	272.352509	87.636711	-558.357849	-120.153374	105.108788	-497.982605	321.894226	1448.681763	-434.767517	-95.070663	1447.958008	-404.274750	112.617325	1461.259155	-404.927765	110.102097	1754.133301	-527.453003	433.335907	1180.083496	-453.929108	-206.833984	1183.516479	-410.925873	393.863678	883.216675	-188.319504	-75.432487	1090.042358	-425.802246	103.029739	1056.314209	563.043579	23.688334	898.662537	548.231689	219.737457
-449.503143	234.774323	959.774597	-445.709412	-27.917841	957.784241	-532.593689	242.759171	575.425354	-482.674591	-80.935593	580.342896	-525.666565	272.354980	87.636375	-558.236694	-120.093254	105.090324	-497.984009	321.774658	1448.714233	-434.945648	-95.162239	1448.098267	-404.233002	112.526878	1461.317261	-404.627258	109.817398	1753.992920	-527.349854	433.286255	1180.157837	-453.465240	-206.952499	1183.690674	-410.895508	394.015991	883.250244	-187.865143	-75.106689	1090.605957	-425.745728	103.004623	1056.359863	562.944946	23.701178	898.665161	548.054016	219.720245
-449.373077	234.726303	959.834534	-445.548035	-27.937853	957.844299	-532.535217	242.651901	575.449341	-482.665161	-81.094803	580.366394	-525.635010	272.343903	87.681664	-558.272095	-120.098160	105.118919	-497.947540	321.662476	1448.724609	-435.141418	-95.235352	1448.228516	-404.184357	112.418991	1461.385254	-404.352539	109.493362	1753.921143	-527.229553	433.234192	1180.212524	-452.975250	-207.090866	1183.869629	-410.822296	394.175079	883.280640	-187.361496	-74.840576	1091.043701	-425.628235	102.972725	1056.426147	562.919189	23.621893	898.674927	548.041077	219.288193
-449.273346	234.631638	959.861389	-445.417114	-28.037256	957.881165	-532.454651	242.632233	575.437256	-482.579285	-81.183762	580.399292	-525.583740	272.292206	87.681404	-558.283508	-120.105698	105.171158	-497.905273	321.551086	1448.731567	-435.422882	-95.371330	1448.327393	-404.111298	112.324829	1461.462769	-404.142059	109.103699	1753.923706	-527.099304	433.168640	1180.262573	-452.432953	-207.166153	1184.018555	-410.767975	394.394714	883.312256	-186.852036	-74.597572	1091.331299	-425.527100	102.881783	1056.461182	562.812683	23.625290	898.645020	547.853394	219.255692
-449.198090	234.577576	959.877197	-445.329529	-28.096327	957.901062	-532.436584	242.616959	575.446960	-482.501526	-81.278580	580.370972	-525.626221	272.288879	87.709137	-558.303833	-120.110916	105.186371	-497.855621	321.443085	1448.720337	-435.519562	-95.432159	1448.451416	-403.983429	112.239372	1461.516724	-403.968323	108.782204	1753.892944	-526.971619	433.127869	1180.294067	-451.868103	-207.246765	1184.169556	-410.687897	394.552795	883.320496	-186.335800	-74.376976	1091.602661	-425.455200	102.827621	1056.481201	562.735657	23.636019	898.643311	547.700317	219.287964
-449.141907	234.483826	959.863403	-445.212769	-28.213627	957.915771	-532.348389	242.566452	575.431458	-482.403625	-81.354851	580.378601	-525.638489	272.295624	87.712334	-558.286072	-120.100800	105.196190	-497.744934	321.332977	1448.708374	-435.604950	-95.561028	1448.517090	-403.863861	112.159027	1461.569336	-403.824768	108.487625	1753.800415	-526.863220	433.082703	1180.340820	-451.388123	-207.353348	1184.283325	-410.623566	394.696960	883.320923	-185.859894	-74.174408	1091.976563	-425.372467	102.737671	1056.482544	562.640625	23.642374	898.627014	547.526672	219.286407
-449.040131	234.424667	959.834351	-445.118286	-28.301619	957.911072	-532.211731	242.468994	575.410950	-482.322662	-81.412918	580.394531	-525.619690	272.316986	87.696281	-558.341492	-120.120132	105.208664	-497.666382	321.271362	1448.710205	-435.641724	-95.619492	1448.513306	-403.736755	112.055733	1461.596191	-403.671753	108.166939	1753.746094	-526.758789	433.035645	1180.336182	-451.017151	-207.621231	1184.305664	-410.556366	394.808929	883.307678	-185.527481	-73.992798	1092.570557	-425.290710	102.672302	1056.469360	562.506897	23.610340	898.609375	547.347717	219.262100
-448.977722	234.294052	959.783386	-445.075073	-28.368629	957.862427	-532.094116	242.330521	575.368347	-482.249207	-81.469101	580.339661	-525.597717	272.270599	87.684990	-558.354797	-120.154144	105.223495	-497.577026	321.192139	1448.716797	-435.547333	-95.721802	1448.452148	-403.618500	111.964043	1461.591797	-403.491028	107.872482	1753.656738	-526.695313	432.976288	1180.355103	-450.697296	-207.977386	1184.334595	-410.552917	394.937775	883.269043	-185.356522	-73.757339	1093.353760	-425.236176	102.572716	1056.419189	562.412109	23.558964	898.592346	547.217529	219.228714
-448.866486	234.239899	959.741150	-444.783386	-30.075487	957.665466	-531.981140	242.283585	575.340881	-482.385162	-81.838120	580.587708	-525.603821	272.270538	87.663498	-558.568481	-120.221451	105.261757	-497.526276	321.105469	1448.718872	-435.375763	-95.830322	1448.353882	-403.481262	111.906197	1461.556274	-403.290070	107.543655	1753.560303	-526.630615	432.891876	1180.331787	-450.503632	-208.430267	1184.294434	-410.498016	395.004333	883.248657	-185.280746	-73.432358	1094.596069	-425.028931	101.652489	1056.298096	562.331909	23.521759	898.595459	547.064575	219.176376
-448.797028	234.140732	959.695740	-444.731262	-30.283733	957.614624	-531.879883	242.251373	575.315796	-482.322601	-81.934784	580.556396	-525.604797	272.266449	87.702812	-558.594055	-120.242752	105.239426	-497.490234	321.033112	1448.735840	-435.184723	-95.889862	1448.251465	-403.331024	111.826332	1461.535156	-402.929108	107.282944	1753.420410	-526.560608	432.836060	1180.317505	-450.413513	-208.946213	1184.276978	-410.456329	395.030548	883.215332	-185.424438	-72.922775	1096.169067	-424.977692	101.495361	1056.252075	562.185852	23.410830	898.588379	546.882568	219.117126
-448.741058	234.030136	959.625854	-444.707092	-30.404726	957.549988	-531.774353	242.170059	575.285522	-482.210541	-81.994209	580.548096	-525.623779	272.252899	87.699974	-558.593445	-120.237366	105.254852	-497.473236	320.920898	1448.727905	-434.929016	-95.938034	1448.148804	-403.229645	111.743973	1461.498657	-402.432007	106.965836	1753.254517	-526.513062	432.756409	1180.301758	-450.445740	-209.563370	1184.260132	-410.372314	395.031097	883.189758	-185.736786	-72.286667	1098.130981	-424.935974	101.378944	1056.184448	562.088501	23.381407	898.568237	546.732849	219.059998
-448.628082	233.988464	959.578064	-444.632385	-30.479208	957.487427	-531.635681	242.089005	575.274963	-482.100342	-82.041679	580.497253	-525.606262	272.241272	87.688606	-558.524841	-120.226601	105.279114	-497.610931	320.741577	1448.596436	-434.687714	-96.021713	1448.046875	-403.185913	111.662880	1461.462891	-401.782654	106.672760	1753.059082	-526.456848	432.707520	1180.282959	-450.528534	-210.176346	1184.262573	-410.273346	395.020630	883.177490	-186.166473	-71.526291	1100.434326	-424.851563	101.312149	1056.131348	562.007202	23.362722	898.571594	546.530457	219.055618
-448.518951	233.964157	959.547485	-444.602173	-30.564371	957.477112	-531.518921	242.053528	575.255798	-481.929810	-82.073196	580.489685	-525.601563	272.240509	87.686882	-558.496277	-120.212975	105.269119	-497.533936	320.732513	1448.780518	-434.487244	-96.107712	1448.016113	-403.180573	111.584969	1461.435181	-400.967926	106.361160	1752.813110	-526.369385	432.598389	1180.297363	-450.687958	-210.844757	1184.294678	-410.170227	395.050262	883.185364	-186.695862	-70.591972	1103.074219	-424.797974	101.258232	1056.114502	561.785522	23.411774	898.555908	546.144531	219.452408
-448.440216	233.919373	959.558594	-444.524994	-30.694660	957.484192	-531.423828	241.998795	575.253113	-481.709625	-82.039230	580.434265	-525.565063	272.215485	87.662270	-558.393127	-120.198700	105.297661	-497.596741	320.603882	1448.788086	-434.377136	-96.195702	1447.977173	-403.204041	111.504036	1461.435181	-399.923859	105.984772	1752.564697	-526.283936	432.499756	1180.302979	-450.869171	-211.495331	1184.315430	-410.026123	395.065033	883.214783	-187.264587	-69.475906	1105.983398	-424.734772	101.168976	1056.126953	561.643372	23.340256	898.534119	545.940918	219.431061
-448.361298	233.905106	959.580688	-444.474976	-30.718687	957.495117	-531.363647	242.000885	575.283630	-481.675873	-82.247536	580.447754	-525.610474	272.228546	87.706802	-558.415649	-120.208496	105.314720	-497.660797	320.457794	1448.825806	-434.334503	-96.311653	1448.012329	-403.275452	111.368774	1461.426147	-398.770111	105.722443	1752.125366	-526.192261	432.400085	1180.348145	-451.039886	-212.007736	1184.425537	-409.853088	395.056793	883.273499	-187.880020	-68.271317	1109.093628	-424.678650	101.143211	1056.145264	561.543152	23.254629	898.519226	545.768860	219.362900
-448.285797	233.890579	959.623962	-444.396179	-30.824177	957.531128	-531.260681	241.950912	575.319580	-481.607330	-82.375328	580.454712	-525.582031	272.215668	87.720383	-558.414307	-120.226501	105.372353	-497.734131	320.255768	1448.832520	-434.377441	-96.454826	1448.085693	-403.304443	111.240852	1461.392334	-397.550842	105.373367	1751.751953	-526.139465	432.303009	1180.399902	-451.149811	-212.554306	1184.599365	-409.685150	395.057129	883.366882	-188.518936	-66.974876	1112.263672	-424.606262	101.080872	1056.185913	561.434692	23.181274	898.504089	545.615784	219.266357
-448.256653	233.868942	959.673523	-444.314331	-30.886953	957.577271	-531.208862	241.972015	575.367737	-481.485229	-82.455421	580.465637	-525.589722	272.218201	87.754440	-558.398132	-120.232437	105.396049	-497.813141	320.073944	1448.850952	-434.506348	-96.614464	1448.172485	-403.248352	111.104958	1461.366943	-396.505890	105.123047	1751.296753	-526.073608	432.153625	1180.447388	-451.227142	-213.001587	1184.834473	-409.358063	395.011536	883.646729	-189.095627	-65.647453	1115.340210	-424.558777	101.041664	1056.235596	561.352051	23.109789	898.520020	545.467712	219.176971
-448.212280	233.846375	959.717041	-444.224884	-30.942924	957.617676	-531.124695	241.932510	575.389282	-481.398987	-82.535568	580.472412	-525.614258	272.234375	87.770546	-558.283813	-120.179665	105.410103	-497.856995	319.854126	1448.845947	-434.687744	-96.770493	1448.278076	-403.080109	110.990738	1461.360352	-395.662476	104.845222	1750.968262	-526.044373	432.044403	1180.529541	-451.243195	-213.303101	1185.097046	-409.094330	394.762054	883.742310	-189.551895	-64.402618	1118.343384	-424.506439	101.004745	1056.280762	561.246704	23.033298	898.518066	545.343140	219.084473
-448.225586	233.765335	959.753357	-444.160004	-31.002748	957.679932	-531.045959	241.927856	575.400757	-481.317261	-82.638992	580.527832	-525.605103	272.199402	87.763397	-558.329102	-120.184059	105.476768	-497.806366	319.623505	1448.820435	-434.817841	-96.945885	1448.392212	-402.831329	110.825600	1461.297485	-395.113831	104.577606	1750.782593	-526.058594	431.924622	1180.590454	-451.169495	-213.503326	1185.332397	-409.065338	394.831848	883.786743	-189.867294	-63.239098	1121.169434	-424.494110	100.950020	1056.333130	561.148804	22.956383	898.529236	545.184814	219.008820
-448.284912	233.627914	959.748779	-444.136902	-31.081503	957.682190	-530.991943	241.869736	575.343689	-481.290131	-82.731583	580.516541	-525.606384	272.195343	87.751320	-558.308838	-120.165230	105.496864	-497.646118	319.404877	1448.791138	-434.911133	-97.110214	1448.471069	-402.519775	110.646286	1461.217651	-394.903961	104.334038	1750.778320	-526.054199	431.729004	1180.588623	-451.059204	-213.609818	1185.486206	-408.731018	394.541840	883.951721	-189.980408	-62.239964	1123.630615	-424.496460	100.851402	1056.328491	561.060913	22.872919	898.533997	545.072388	218.920868
-448.378326	233.474030	959.731445	-444.182159	-31.125055	957.678467	-530.942444	241.831757	575.293762	-481.201569	-82.795670	580.484802	-525.563538	272.191162	87.718124	-558.694275	-120.366432	105.615974	-497.342987	319.193085	1448.725830	-435.109314	-97.268227	1448.652100	-402.142700	110.448242	1461.122803	-395.029358	104.065193	1750.914795	-526.087585	431.574921	1180.623657	-450.883484	-213.613770	1185.556274	-408.597382	394.366760	884.028137	-189.928162	-61.385494	1125.715332	-424.539734	100.761940	1056.312256	560.923157	22.779869	898.557373	544.863098	218.831406
-448.468140	233.316849	959.705811	-444.248322	-31.254293	957.640381	-530.855896	241.715820	575.225464	-481.149292	-82.866226	580.464050	-525.572266	272.159912	87.715569	-558.661316	-120.378265	105.634705	-496.946716	318.981659	1448.676025	-435.006897	-97.389969	1448.621216	-401.718140	110.220024	1461.007202	-395.453033	103.800995	1751.207031	-526.139893	431.433411	1180.631958	-450.599762	-213.588013	1185.541260	-408.618439	394.336090	884.040039	-189.625839	-60.766712	1127.372925	-424.568481	100.616913	1056.269409	560.779541	22.665649	898.551147	544.700562	218.725769
-448.589874	233.167923	959.666504	-444.406128	-31.320816	957.570496	-530.851074	241.640900	575.217651	-481.095062	-82.884094	580.377808	-525.557434	272.144623	87.751587	-558.703918	-120.406654	105.630165	-496.470245	318.862610	1448.628296	-434.822388	-97.506737	1448.559326	-401.263123	109.963356	1460.907349	-396.109528	103.546722	1751.563477	-526.153198	431.263245	1180.621948	-450.187225	-213.415466	1185.451904	-408.471436	394.085419	884.063477	-189.162796	-60.317356	1128.547729	-424.637634	100.496056	1056.198975	560.669678	22.562319	898.564392	544.558228	218.604813
-448.731934	233.046707	959.623108	-444.551849	-31.462397	957.487732	-530.515320	241.165787	575.084900	-481.143921	-82.978287	580.329590	-525.304443	272.101044	87.729736	-558.746399	-120.456352	105.629936	-495.896912	318.752014	1448.593506	-434.338257	-97.686729	1448.362793	-400.875183	109.764290	1460.841309	-396.897827	103.303551	1752.078369	-526.188049	431.096741	1180.607300	-449.672180	-213.125885	1185.377075	-408.671783	394.059845	883.959961	-188.441498	-60.000828	1129.326904	-424.688934	100.351486	1056.114990	560.553894	22.467371	898.543030	544.411011	218.501923
-448.900604	232.936066	959.571838	-444.812347	-31.581573	957.389282	-530.617554	241.059723	575.050049	-481.168030	-83.026978	580.279541	-525.298096	272.087524	87.724655	-558.680603	-120.429871	105.576447	-495.436951	318.689026	1448.560669	-434.056580	-97.782234	1448.377075	-400.559570	109.627159	1460.754517	-397.761322	103.055359	1752.549438	-526.198120	430.980469	1180.585693	-449.035553	-212.691605	1185.292358	-408.825409	393.813202	883.918640	-187.439117	-59.879761	1129.591919	-424.784424	100.213631	1056.013184	560.431274	22.341112	898.546753	544.296204	218.346893
-449.052917	232.863373	959.533813	-445.040710	-31.795380	957.287903	-530.754333	240.959076	575.028931	-481.313477	-83.125648	580.252502	-525.281921	272.088623	87.708542	-558.807800	-120.486198	105.579201	-494.950592	318.592346	1448.550049	-433.766113	-97.843941	1448.451660	-400.346710	109.503197	1460.659790	-398.643005	102.779617	1753.093140	-526.156921	430.784210	1180.535156	-448.302277	-212.237549	1185.221069	-408.970062	393.481628	883.811523	-186.208939	-60.010902	1129.383423	-424.865662	100.042801	1055.918579	560.330200	22.194523	898.532288	544.174805	218.213287
-449.189178	232.748352	959.489929	-445.283112	-31.969717	957.245361	-530.945190	240.888535	575.045410	-481.430664	-83.186394	580.270874	-525.280518	272.097595	87.664726	-558.877075	-120.532799	105.597374	-494.503815	318.536713	1448.543823	-433.516510	-97.893631	1448.594482	-400.212860	109.407555	1460.628174	-399.523529	102.600029	1753.441162	-526.050842	430.613251	1180.494141	-447.412659	-211.541534	1185.170410	-409.129944	393.160522	883.677307	-184.786621	-60.332642	1128.794312	-424.948090	99.891594	1055.850952	560.219971	22.083347	898.547607	544.053223	218.080582
-449.258148	232.630157	959.463257	-445.480225	-32.149330	957.223633	-531.169861	240.801010	575.058350	-481.602600	-83.281609	580.295166	-525.305237	272.100647	87.708984	-558.907654	-120.529350	105.567528	-494.128784	318.481079	1448.559082	-433.290131	-97.871330	1448.742188	-400.105804	109.317848	1460.650269	-400.285248	102.373131	1753.891602	-525.875000	430.433197	1180.467651	-446.481171	-210.986603	1185.113281	-409.322784	392.876007	883.510498	-183.247314	-60.929085	1127.971436	-424.999176	99.735191	1055.807983	560.114990	21.961193	898.546143	543.943359	217.972519
-449.259613	232.506210	959.479736	-445.588501	-32.263264	957.249329	-531.418945	240.708267	575.103699	-481.733398	-83.307327	580.335022	-525.324463	272.087311	87.685440	-558.509521	-120.352646	105.442795	-493.826752	318.461792	1448.627808	-433.059448	-97.871704	1448.879639	-400.036438	109.281654	1460.741821	-400.962311	102.169029	1754.230225	-525.667969	430.229004	1180.482910	-445.553589	-210.498154	1185.038696	-409.524200	392.578125	883.359009	-181.722916	-61.647640	1127.154053	-424.999451	99.611450	1055.816406	560.003662	21.852619	898.543030	543.829651	217.826828
-449.252228	232.368713	959.519043	-445.709320	-32.412338	957.339111	-532.027954	240.920959	575.219177	-481.875000	-83.324753	580.426025	-525.534119	272.107666	87.726273	-558.506287	-120.349709	105.407158	-493.579498	318.428162	1448.743164	-432.827545	-97.955833	1448.927979	-400.019897	109.255219	1460.824707	-401.487946	101.938225	1754.441772	-525.355957	430.003906	1180.497070	-444.686523	-210.275589	1184.954590	-409.566406	392.231201	883.283936	-180.343582	-62.553970	1126.467285	-425.028168	99.476341	1055.874634	559.888733	21.693659	898.528198	543.732178	217.703506
-449.204468	232.245758	959.569885	-445.763336	-32.526264	957.459229	-532.296204	240.842865	575.273132	-482.063782	-83.386459	580.481506	-525.517944	272.059937	87.729935	-558.503418	-120.382820	105.413071	-493.448151	318.431183	1448.865601	-432.579895	-98.028381	1448.920288	-400.075592	109.236519	1460.926636	-401.786896	101.701607	1754.688110	-524.997375	429.829559	1180.536255	-443.920349	-210.352524	1184.858276	-409.666321	392.052856	883.214172	-179.169998	-63.520603	1126.148071	-425.023346	99.374878	1055.958252	559.793640	21.525869	898.510803	543.632874	217.607651
-449.156097	232.095978	959.608459	-445.801056	-32.628479	957.591187	-532.554871	240.693390	575.290100	-482.294617	-83.529221	580.555054	-525.509216	272.058807	87.733177	-558.585510	-120.412331	105.428673	-493.394897	318.449127	1449.016113	-432.287445	-98.125549	1448.819336	-400.183624	109.229118	1460.980591	-401.954651	101.455757	1754.814941	-524.611755	429.619354	1180.592529	-443.321533	-210.774796	1184.847778	-409.764679	391.863007	883.106873	-178.266983	-64.499863	1126.131714	-425.016113	99.275887	1056.043213	559.721252	21.428450	898.513245	543.538330	217.450272
-449.083740	231.954239	959.654541	-445.788635	-32.607517	957.733887	-532.754700	240.534973	575.298706	-482.414886	-83.521927	580.611938	-525.433289	272.020599	87.735054	-558.513489	-120.387634	105.420860	-493.436523	318.433746	1449.144775	-432.009796	-98.214165	1448.681274	-400.249603	109.239029	1461.021606	-402.011047	101.249573	1754.857422	-524.271973	429.384674	1180.655396	-442.854279	-211.374161	1184.867676	-409.834106	391.664337	882.956543	-177.631683	-65.416878	1126.495972	-424.984070	99.245575	1056.140259	559.646851	21.273283	898.524414	543.449463	217.331696
-449.045715	231.803741	959.649109	-445.785126	-32.708332	957.877930	-532.937927	240.438583	575.316772	-482.499298	-83.547318	580.689941	-525.436584	271.967499	87.694290	-558.510071	-120.389938	105.431839	-493.499023	318.400787	1449.265625	-431.756073	-98.269173	1448.493408	-400.245728	109.246887	1460.995972	-402.015228	101.042175	1754.847534	-523.942078	429.209442	1180.733398	-442.447449	-212.287994	1184.922485	-409.864716	391.470459	882.798035	-177.182800	-66.189743	1127.213013	-424.968597	99.171875	1056.210938	559.545471	21.121689	898.539978	543.348694	217.180862
-449.023926	231.665970	959.581482	-445.755402	-32.707958	957.980957	-533.086792	240.294220	575.310608	-482.573669	-83.676590	580.715942	-525.434265	271.951782	87.683060	-558.512085	-120.432838	105.454033	-493.604492	318.371582	1449.349365	-431.729584	-98.247803	1448.419678	-400.212341	109.255974	1460.950195	-402.032471	100.830811	1754.829468	-523.629761	428.999939	1180.784424	-442.146454	-213.239670	1185.021240	-409.783722	391.311279	882.757385	-176.869247	-66.930725	1128.097290	-424.939667	99.166626	1056.228149	559.412598	20.977856	898.541992	543.251587	217.028748
-449.013153	231.627914	959.525330	-445.778503	-32.677059	958.038574	-533.157349	240.122467	575.258301	-482.565735	-83.766144	580.715088	-525.454590	271.909149	87.669777	-558.508240	-120.424522	105.443245	-493.669617	318.342743	1449.430420	-431.476379	-98.237656	1448.210815	-400.141296	109.240936	1460.850464	-402.117279	100.562561	1754.822998	-523.422424	428.786163	1180.832153	-441.832306	-214.208649	1185.272461	-409.640869	391.105927	882.787964	-176.650406	-67.628311	1129.037720	-424.938843	99.202110	1056.227295	559.291992	20.833483	898.544800	543.131897	216.881943
-449.024231	231.642120	959.454102	-445.778442	-32.656475	958.032532	-532.846924	239.636841	575.184937	-482.463837	-83.811310	580.707397	-525.164856	271.824738	87.603584	-558.511353	-120.435577	105.442627	-493.601013	318.306091	1449.498169	-431.437134	-98.212227	1448.192749	-400.018677	109.212540	1460.715820	-402.252563	100.291542	1754.852661	-523.316711	428.592590	1180.893188	-441.542816	-215.071533	1185.569702	-409.625397	391.068817	882.817200	-176.400833	-68.205475	1130.039307	-424.922119	99.244797	1056.183716	559.183716	20.618841	898.559692	543.056946	216.710724
-449.044006	231.656418	959.375549	-445.753448	-32.278702	957.988342	-532.811707	239.546814	575.162415	-482.255920	-83.755585	580.581726	-525.194153	271.813507	87.599220	-558.383545	-120.410782	105.426041	-493.458588	318.268250	1449.553711	-431.444794	-98.171852	1448.273193	-399.855774	109.134834	1460.609985	-402.434296	99.947205	1754.975098	-523.287842	428.442291	1180.958252	-441.196045	-215.869385	1185.973755	-409.483612	390.804810	882.942749	-176.103958	-68.768700	1131.049927	-424.896057	99.457306	1056.116943	559.044617	20.400013	898.548706	542.972046	216.548386
-449.140656	231.709702	959.319824	-445.774719	-32.586704	957.923462	-532.797485	239.601257	575.148926	-482.180939	-83.918869	580.545410	-525.210938	271.831207	87.600266	-558.451233	-120.474541	105.455635	-493.213226	318.171539	1449.581909	-431.494476	-98.149040	1448.421875	-399.687073	109.050407	1460.503662	-402.649811	99.676575	1754.985474	-523.329407	428.279205	1180.978394	-440.816711	-216.480713	1186.457275	-409.311951	390.477386	883.082214	-175.745819	-69.238480	1131.930664	-424.920135	99.333809	1056.048584	558.941895	20.246664	898.549194	542.939453	216.383163
-449.281860	231.704071	959.249207	-445.807404	-32.705280	957.823425	-532.740784	239.593964	575.109009	-482.053528	-83.980026	580.466003	-525.221985	271.838043	87.626320	-558.517212	-120.482185	105.475937	-492.903625	318.140839	1449.604858	-431.619232	-98.068230	1448.647217	-399.550232	108.949005	1460.428589	-402.881287	99.367210	1755.093872	-523.409790	428.159180	1181.003906	-440.418671	-217.042084	1186.953125	-408.870239	389.793945	883.325378	-175.323547	-69.752228	1132.521240	-424.949951	99.271019	1055.949951	558.869812	20.064806	898.535217	542.914917	216.195129
-449.389526	231.705215	959.242981	-445.844940	-32.683651	957.763916	-532.734863	239.692245	575.141296	-481.917053	-83.998001	580.406555	-525.249329	271.837646	87.620506	-558.492737	-120.453560	105.511284	-492.558502	318.061981	1449.569214	-431.914093	-97.995506	1448.986938	-399.452179	108.855537	1460.349731	-403.100525	99.108467	1755.215454	-523.565857	428.145203	1181.003174	-440.019501	-217.405869	1187.430664	-408.988007	389.640472	883.339600	-174.811707	-70.290260	1132.827026	-424.982849	99.269325	1055.907837	558.814697	19.943825	898.548523	542.909424	216.027924
-449.521515	231.684280	959.248352	-445.871155	-32.750134	957.671387	-532.689331	239.767136	575.119751	-481.726440	-83.937782	580.333008	-525.227661	271.885742	87.625168	-558.460388	-120.453133	105.532875	-492.257660	318.035767	1449.512573	-431.980225	-97.973488	1449.252930	-399.414246	108.765732	1460.330200	-403.291992	98.907860	1755.306152	-523.732971	428.108978	1180.980347	-439.596771	-217.641678	1187.901001	-408.876404	389.181854	883.475647	-174.329636	-70.790298	1132.980469	-425.010345	99.199425	1055.852173	558.739441	19.823690	898.537354	542.881165	215.917267
-449.630341	231.663712	959.295654	-445.894592	-32.809135	957.639404	-532.689209	239.815125	575.107849	-481.623535	-83.931412	580.358032	-525.204590	271.887115	87.635612	-558.774597	-120.558472	105.674171	-492.063324	317.999420	1449.450439	-431.905762	-97.943375	1449.335571	-399.406677	108.685974	1460.342285	-403.412659	98.769859	1755.463135	-523.898987	428.095337	1180.889282	-439.171356	-217.773987	1188.224121	-408.691742	388.657593	883.570862	-173.643036	-71.255714	1133.103149	-425.043121	99.138329	1055.852051	558.679443	19.671230	898.549927	542.856812	215.778824
-449.678131	231.611481	959.342346	-445.853882	-32.838737	957.615784	-532.678284	239.839813	575.132507	-481.566772	-83.936256	580.334900	-525.201599	271.924561	87.649452	-558.765930	-120.561134	105.690239	-491.927826	317.986389	1449.344604	-431.969757	-97.953964	1449.537354	-399.489532	108.629486	1460.419800	-403.519409	98.664108	1755.564575	-524.014465	428.111176	1180.791138	-438.885559	-217.967163	1188.434204	-408.546082	388.205322	883.632568	-173.232895	-71.865494	1133.001587	-425.036987	99.079254	1055.861328	558.580688	19.456486	898.538269	542.834167	215.644180
-449.709473	231.564224	959.413208	-445.843231	-32.942627	957.610474	-532.702087	239.899796	575.145691	-481.542450	-83.947639	580.367920	-525.200989	271.938385	87.645821	-558.823120	-120.535980	105.737396	-491.842743	317.956787	1449.275635	-431.987122	-98.050034	1449.634644	-399.619324	108.565712	1460.471069	-403.593079	98.618271	1755.588379	-524.046082	428.163635	1180.665283	-438.662384	-218.168289	1188.571411	-408.345886	387.755615	883.635559	-172.827408	-72.432060	1133.014771	-425.047241	98.979309	1055.893921	558.507813	19.269957	898.543884	542.811768	215.495163
-449.705994	231.483963	959.453064	-445.756226	-33.042210	957.610657	-532.736633	239.883957	575.128845	-481.538818	-83.942009	580.382996	-525.209900	271.963135	87.652969	-558.766113	-120.502678	105.709747	-491.862183	317.933533	1449.183960	-431.946228	-98.182419	1449.689087	-399.795868	108.479202	1460.535278	-403.590576	98.630524	1755.552490	-524.024292	428.202271	1180.543091	-438.536011	-218.379684	1188.599121	-408.141632	387.354401	883.658264	-172.466492	-73.076530	1133.108276	-425.016815	98.881744	1055.917358	558.419067	19.131611	898.534851	542.787720	215.309540
-449.598236	231.422348	959.505859	-445.625183	-33.171051	957.657104	-532.667786	239.790009	575.120056	-481.523865	-83.924294	580.401489	-525.167664	271.936920	87.626610	-558.776489	-120.523071	105.716652	-491.925232	317.838562	1449.117798	-431.928925	-98.367317	1449.659668	-399.981750	108.400864	1460.581665	-403.550842	98.674042	1755.460815	-523.941345	428.221649	1180.455933	-438.462463	-218.632523	1188.588013	-407.999878	387.107269	883.613892	-172.277512	-73.864960	1133.279419	-424.939301	98.785576	1055.976807	558.418030	18.832315	898.531494	542.944336	214.653900
-449.531555	231.335739	959.529907	-445.515930	-33.231342	957.681458	-532.675049	239.746368	575.149109	-481.531433	-83.949310	580.468689	-525.163757	271.950073	87.660370	-558.772461	-120.518776	105.710045	-492.104340	317.805267	1449.084473	-432.018951	-98.455559	1449.579956	-400.130920	108.323792	1460.635620	-403.482666	98.780594	1755.386719	-523.786316	428.197632	1180.366333	-438.439423	-218.868637	1188.535889	-407.804352	386.889771	883.575134	-172.160965	-74.400208	1133.512817	-424.886200	98.715271	1056.009155	558.322937	18.617336	898.566345	542.925964	214.443268
-449.405701	231.287491	959.556152	-445.354126	-33.290062	957.741516	-532.639221	239.667572	575.154480	-481.545471	-83.994514	580.551514	-525.148376	271.896454	87.641556	-558.774841	-120.508369	105.717880	-492.310364	317.683563	1449.036621	-432.262329	-98.597481	1449.705200	-400.211426	108.244003	1460.666870	-403.429138	98.906059	1755.323730	-523.588257	428.153168	1180.305664	-438.461395	-219.082138	1188.556152	-407.598083	386.721008	883.593567	-172.057129	-74.733856	1133.848511	-424.800018	98.676331	1056.065674	558.239075	18.498007	898.583862	542.876892	214.275162
-449.323547	231.201279	959.578796	-445.254059	-33.329327	957.785156	-532.604187	239.655487	575.155090	-481.571808	-84.038521	580.573853	-525.192383	271.860077	87.664352	-558.793945	-120.528473	105.748749	-492.563721	317.544617	1448.994019	-432.434967	-98.680626	1449.624756	-400.305817	108.212524	1460.661499	-403.419281	99.053635	1755.308350	-523.398132	428.075653	1180.260498	-438.499268	-219.268997	1188.512451	-407.356293	386.623138	883.604614	-171.822876	-74.959862	1134.231689	-424.747009	98.622162	1056.107666	558.151062	18.269215	898.615784	542.879761	214.045639
-449.220917	231.190521	959.565674	-445.177002	-33.341331	957.796082	-532.485596	239.555069	575.119507	-481.524963	-84.090675	580.554871	-525.161255	271.830841	87.658073	-558.837830	-120.576210	105.760201	-492.815491	317.464722	1448.948608	-432.666229	-98.687637	1449.514404	-400.332367	108.160812	1460.635498	-403.517059	99.183197	1755.267334	-523.258484	427.939972	1180.219604	-438.556946	-219.408646	1188.477905	-407.074554	386.542633	883.630249	-171.750381	-75.195320	1134.494263	-424.683502	98.617020	1056.112671	558.061890	18.124878	898.630920	542.870422	213.861710
-449.128021	231.107239	959.519348	-445.053772	-33.368290	957.806885	-532.280212	239.395325	575.082947	-481.451294	-84.136360	580.560974	-525.103943	271.813629	87.648895	-558.790039	-120.563507	105.748726	-493.002930	317.347443	1448.905884	-432.886078	-98.724533	1449.400391	-400.355927	108.113075	1460.569214	-403.692535	99.284966	1755.243286	-523.140747	427.789185	1180.189941	-438.643799	-219.477402	1188.414917	-406.794189	386.470062	883.624695	-171.670898	-75.398735	1134.627930	-424.597626	98.585091	1056.100098	557.976929	17.978508	898.602966	542.851746	213.700195
-449.050537	231.107880	959.460510	-445.004578	-33.337494	957.766235	-532.051331	239.309418	575.020996	-481.362732	-84.202652	580.539856	-525.080627	271.788025	87.647118	-558.791992	-120.577576	105.723579	-493.123596	317.223633	1448.847656	-433.065460	-98.799606	1449.296021	-400.335968	108.039444	1460.473755	-403.965332	99.337425	1755.254883	-523.068054	427.622131	1180.134521	-438.764160	-219.502151	1188.346313	-406.502533	386.446960	883.640686	-171.605682	-75.599876	1134.634033	-424.534515	98.605049	1056.050415	557.915894	17.798418	898.593689	542.846802	213.526474
-448.943604	231.107193	959.399719	-444.944397	-33.297459	957.716919	-531.880310	239.260864	575.018433	-481.200378	-84.207314	580.453125	-525.089966	271.770050	87.643906	-558.781860	-120.573784	105.700851	-493.223175	317.169800	1448.800903	-433.182648	-98.833519	1449.198364	-400.322296	107.990059	1460.392456	-404.290955	99.356659	1755.257446	-523.037048	427.414551	1180.084229	-438.803772	-219.402496	1188.261475	-406.232574	386.369324	883.648743	-171.543350	-75.769119	1134.512329	-424.461487	98.624748	1055.997803	557.819458	17.589512	898.574341	542.836731	213.348236
-448.855347	231.114899	959.340149	-444.931519	-33.319237	957.673279	-531.654907	239.169601	574.985168	-481.053345	-84.256752	580.392395	-525.070129	271.780579	87.661346	-558.779907	-120.600426	105.717018	-493.270355	317.132385	1448.743530	-433.251007	-98.847282	1449.145142	-400.350403	107.926804	1460.324463	-404.597839	99.324089	1755.373047	-523.036865	427.197357	1180.022461	-438.896027	-219.254044	1188.177856	-406.038879	386.314301	883.632935	-171.489563	-75.928429	1134.221680	-424.403778	98.617332	1055.944580	557.752441	17.414732	898.538574	542.826721	213.206131
-448.803528	231.109360	959.287170	-444.940643	-33.395031	957.636780	-531.484009	239.166901	574.989929	-480.909729	-84.315651	580.394592	-525.069946	271.776733	87.650108	-558.722717	-120.576263	105.711945	-493.323334	317.135406	1448.703979	-433.291504	-98.847122	1449.090942	-400.397552	107.911125	1460.271240	-404.964722	99.252884	1755.435547	-523.076843	426.995544	1179.935303	-439.039917	-219.094467	1188.042969	-405.870636	386.188477	883.604919	-171.482452	-76.110954	1133.776123	-424.381531	98.577652	1055.899658	557.618225	17.181650	898.510559	542.811523	213.009476
-448.754211	231.097214	959.271301	-444.941833	-33.429749	957.580139	-531.376465	239.215286	575.010071	-480.801514	-84.375748	580.370789	-525.084900	271.800964	87.643806	-558.663574	-120.577950	105.757622	-493.331879	317.141693	1448.645630	-433.277618	-98.851059	1449.065674	-400.471985	107.900749	1460.276245	-405.306519	99.158310	1755.555298	-523.116028	426.840393	1179.796387	-439.258026	-218.944000	1187.922607	-405.704926	386.061340	883.574585	-171.885651	-76.250832	1133.137085	-424.353241	98.535011	1055.862305	557.570740	17.033989	898.516052	542.836609	212.871643
-448.721924	231.068649	959.243530	-444.948883	-33.576595	957.583374	-531.279846	239.281937	575.011780	-480.730957	-84.462395	580.400757	-525.114075	271.819458	87.656242	-558.631226	-120.555084	105.770172	-493.377991	317.151672	1448.596680	-433.242950	-98.902588	1449.082031	-400.545532	107.890648	1460.302124	-405.609619	99.047844	1755.653076	-523.172241	426.687164	1179.656250	-439.497406	-218.785141	1187.823608	-405.561554	385.913879	883.480774	-172.033325	-76.435188	1132.492310	-424.352295	98.455315	1055.852783	557.429565	17.008001	898.534119	542.618713	213.215363
-448.658661	230.988052	959.230713	-444.924835	-33.718353	957.584534	-531.157104	239.316925	574.988647	-480.673828	-84.529236	580.392395	-525.109192	271.836060	87.657784	-558.635864	-120.558983	105.842834	-493.463623	317.148193	1448.516968	-433.082184	-98.950256	1448.874390	-400.693054	107.911705	1460.360718	-405.875061	98.920578	1755.721069	-523.206177	426.597046	1179.499634	-439.729553	-218.547424	1187.683105	-405.448853	385.760956	883.383789	-172.144424	-76.557846	1131.915649	-424.323669	98.345802	1055.850464	557.388855	16.873650	898.565735	542.637207	213.066666
-448.577728	230.942230	959.238220	-444.874817	-33.788830	957.585693	-531.126648	239.310364	574.979309	-480.598053	-84.583069	580.396240	-525.138977	271.858948	87.648102	-558.637085	-120.563721	105.854179	-493.554962	317.164612	1448.460205	-433.126801	-99.016083	1448.830200	-400.825195	107.883690	1460.432861	-406.076843	98.787849	1755.781250	-523.200317	426.530029	1179.376587	-440.041168	-218.366562	1187.526123	-405.340637	385.613373	883.307861	-172.307755	-76.688942	1131.242065	-424.292725	98.282158	1055.862671	557.322449	16.663382	898.570984	542.664856	212.885406
-448.518127	230.823532	959.234253	-444.815002	-33.928566	957.640686	-531.168701	239.425018	575.011169	-480.553619	-84.659676	580.430847	-525.248230	271.870819	87.651283	-558.636292	-120.557327	105.856621	-493.784943	317.059448	1448.264771	-433.223145	-99.086960	1448.765991	-401.021759	107.849571	1460.517090	-406.212646	98.678047	1755.795654	-523.179016	426.500763	1179.242065	-440.361908	-218.269974	1187.369263	-405.210205	385.512360	883.244873	-172.454727	-76.833237	1130.515625	-424.278625	98.173996	1055.898804	557.236633	16.495859	898.566223	542.663696	212.670074
-448.420807	230.773575	959.247986	-444.777496	-34.037384	957.649475	-531.601318	239.882965	575.129700	-480.518524	-84.686523	580.413208	-525.568604	271.894104	87.724228	-558.632690	-120.550705	105.856461	-493.761780	317.169220	1448.399170	-433.351715	-99.169365	1448.743652	-401.247040	107.787651	1460.609375	-406.251190	98.585892	1755.820313	-523.084778	426.402557	1179.202759	-440.693848	-218.173416	1187.204102	-405.066406	385.416168	883.228333	-172.627365	-77.022774	1129.584839	-424.253052	98.087166	1055.919556	557.143555	16.274113	898.550049	542.679504	212.500427
-448.343628	230.716827	959.265320	-444.697662	-34.151867	957.663635	-531.074158	239.281616	575.042969	-480.506622	-84.764275	580.430847	-525.189697	271.818787	87.708580	-558.639832	-120.575790	105.841080	-493.887787	317.132141	1448.435425	-433.533691	-99.263481	1448.745117	-401.448456	107.709824	1460.669312	-406.312744	98.525055	1755.780151	-522.975281	426.381134	1179.176880	-441.042542	-218.112137	1187.105835	-404.925385	385.372437	883.222046	-172.899521	-77.244278	1128.473389	-424.210449	98.000130	1055.943604	557.093201	16.129333	898.538452	542.672302	212.375656
-448.236664	230.649506	959.271667	-444.607819	-34.234489	957.708496	-531.518188	239.801575	575.179810	-480.483643	-84.821320	580.447754	-525.542175	271.856415	87.769798	-558.653564	-120.579323	105.838867	-494.023438	317.081635	1448.466919	-433.775116	-99.327515	1448.744263	-401.608826	107.599091	1460.725342	-406.402588	98.488213	1755.715820	-522.857483	426.389282	1179.234863	-441.382843	-218.054733	1187.005005	-404.844971	385.370544	883.272827	-173.148270	-77.518951	1127.343506	-424.158875	97.937172	1055.979858	557.013977	15.883115	898.553894	542.681519	212.191223
-448.180298	230.554871	959.277710	-444.551910	-34.297184	957.728394	-531.503540	239.822632	575.179688	-480.467407	-84.889420	580.480469	-525.570068	271.834717	87.769005	-558.644592	-120.574692	105.877098	-494.171509	316.989838	1448.494263	-434.039520	-99.416092	1448.742554	-401.738098	107.497284	1460.740845	-406.548096	98.485329	1755.653564	-522.729309	426.396027	1179.296997	-441.785461	-218.048996	1186.979980	-404.725647	385.408508	883.338989	-173.474960	-77.808411	1126.075684	-424.136780	97.863037	1056.000610	556.964966	15.742506	898.582458	542.694580	212.007568
-448.120850	230.480759	959.262817	-444.512329	-34.350357	957.766296	-531.481445	239.800781	575.175720	-480.451538	-84.926285	580.529968	-525.551880	271.811340	87.725403	-558.649902	-120.570930	105.887024	-494.303864	316.856842	1448.526978	-434.308807	-99.500587	1448.739502	-401.816162	107.388779	1460.748291	-406.755829	98.497444	1755.653687	-522.600403	426.385345	1179.410522	-442.210236	-218.033447	1186.980469	-404.571838	385.435852	883.455017	-173.872971	-78.097954	1124.467285	-424.119843	97.816650	1056.019653	556.936646	15.645478	898.597656	542.718872	211.849365
-448.063293	230.457413	959.267395	-444.490692	-34.334976	957.756775	-531.400879	239.749710	575.174316	-480.452850	-84.965805	580.513428	-525.545532	271.796692	87.730301	-558.709900	-120.586067	105.913551	-494.411713	316.751709	1448.563354	-434.548187	-99.550072	1448.766724	-401.898254	107.270851	1460.760864	-407.021790	98.493988	1755.696289	-522.520386	426.342773	1179.479126	-442.647888	-217.977371	1187.039307	-404.278534	385.537201	883.684387	-174.695358	-78.273293	1122.369751	-424.096191	97.804214	1056.020752	556.844666	15.472425	898.603699	542.738770	211.706085
-447.987396	230.438263	959.263062	-444.453979	-34.405643	957.765808	-531.371094	239.741013	575.166504	-480.403595	-84.939903	580.543030	-525.591492	271.804291	87.730438	-558.662231	-120.561966	105.906502	-494.479431	316.628754	1448.597290	-434.792389	-99.626419	1448.778564	-401.987762	107.129509	1460.752197	-407.343323	98.504433	1755.772583	-522.502075	426.373413	1179.584839	-443.077179	-217.932205	1187.043579	-404.270111	385.570374	883.702637	-175.110580	-78.838806	1120.023926	-424.059753	97.760689	1056.027710	556.747742	15.270906	898.622681	542.735474	211.507690
-447.929810	230.399765	959.245911	-444.473206	-34.456192	957.753906	-531.237793	239.684250	575.177856	-480.407074	-84.994377	580.500122	-525.556335	271.791718	87.780777	-558.654297	-120.551140	105.894356	-494.544006	316.542175	1448.609985	-434.989746	-99.668724	1448.783691	-402.054749	107.018425	1460.745361	-407.736206	98.504028	1755.822266	-522.495117	426.358765	1179.644653	-443.490875	-217.822525	1187.046509	-404.134369	385.612701	883.823730	-175.533813	-79.580353	1117.247437	-424.043732	97.711647	1056.013794	556.656921	15.126227	898.597229	542.753967	211.353806
-447.911133	230.371353	959.242615	-444.518616	-34.478149	957.712952	-531.199341	239.716568	575.182739	-480.348755	-84.948837	580.484253	-525.558472	271.804108	87.774094	-558.625122	-120.546143	105.883888	-494.573883	316.498840	1448.615601	-435.176453	-99.684235	1448.779785	-402.106781	106.929161	1460.755249	-408.135345	98.492783	1755.932983	-522.511230	426.375885	1179.710815	-443.856598	-217.689041	1187.026978	-404.042084	385.651520	883.902100	-175.987289	-80.404854	1114.033447	-424.055237	97.667267	1055.991211	556.537659	14.896146	898.586243	542.750427	211.210541
-447.891449	230.346558	959.219421	-444.608093	-32.840694	957.731506	-531.151550	239.742004	575.206543	-480.076721	-84.634186	580.179504	-525.570068	271.815704	87.753838	-558.348389	-120.455086	105.796318	-494.628448	316.444611	1448.583130	-435.337311	-99.712669	1448.775024	-402.220428	106.870789	1460.745850	-408.571014	98.479736	1756.033203	-522.539063	426.405426	1179.693848	-444.216858	-217.514420	1187.020752	-403.972595	385.641449	883.929993	-176.526093	-81.341057	1110.391357	-424.097137	98.478004	1055.990479	556.402222	14.660612	898.559937	542.774597	210.986252
-447.895416	230.267242	959.144592	-444.676422	-33.130238	957.726807	-531.092041	239.729752	575.157715	-480.110229	-84.686363	580.187317	-525.571350	271.839539	87.772514	-558.415771	-120.469856	105.784393	-494.686493	316.394318	1448.540894	-435.448181	-99.721321	1448.750122	-402.304474	106.812119	1460.752197	-408.990448	98.446854	1756.142822	-522.599609	426.434296	1179.642578	-444.607269	-217.349594	1186.984741	-403.909454	385.642212	883.930176	-177.173599	-82.407684	1106.383789	-424.130096	98.314392	1055.950073	556.326050	14.492709	898.556152	542.773682	210.829285
-447.880981	230.227036	959.148010	-444.712616	-33.487629	957.688049	-531.089722	239.751984	575.159790	-480.207184	-84.799591	580.265503	-525.561401	271.830109	87.742226	-558.492004	-120.495216	105.803337	-494.723511	316.401062	1448.476318	-435.538635	-99.720589	1448.737793	-402.431793	106.787498	1460.804932	-409.385254	98.427559	1756.256470	-522.628662	426.457672	1179.589966	-444.999512	-217.162415	1186.952759	-403.864960	385.632813	883.894043	-177.913208	-83.579048	1101.989868	-424.144928	98.095993	1055.933228	556.310852	14.174999	898.537903	543.026367	210.146561
-447.853668	230.191620	959.164063	-444.699615	-33.775723	957.656677	-531.166809	239.833496	575.159607	-480.259247	-84.860947	580.308228	-525.588013	271.838409	87.752213	-558.499207	-120.517448	105.823685	-494.789673	316.397217	1448.454468	-435.567810	-99.720604	1448.743042	-402.577789	106.775459	1460.878296	-409.754730	98.405670	1756.360962	-522.652222	426.471252	1179.515015	-445.467438	-217.058044	1186.884155	-403.841858	385.571533	883.855469	-178.787338	-84.872124	1097.238770	-424.126465	97.915756	1055.925903	556.257446	14.039064	898.560547	543.038330	209.964630
-447.859894	230.150635	959.154053	-444.720978	-33.981407	957.657104	-531.159668	239.798813	575.171753	-480.306213	-84.883095	580.350647	-525.574829	271.862823	87.765686	-558.480652	-120.524277	105.822990	-494.895508	316.403687	1448.404663	-435.602051	-99.761765	1448.746582	-402.745392	106.759979	1460.959351	-410.044006	98.377678	1756.460327	-522.649292	426.459808	1179.412842	-445.941986	-216.983414	1186.823486	-403.786255	385.543518	883.773193	-179.858871	-86.321465	1092.148193	-424.151825	97.795044	1055.923828	556.180298	13.928140	898.566101	543.033203	209.820923
-447.811340	230.151688	959.148376	-444.755646	-34.041485	957.668701	-531.214050	239.788727	575.189209	-480.351959	-84.890312	580.354065	-525.560913	271.843292	87.747520	-558.522888	-120.529953	105.800583	-495.014221	316.423035	1448.357910	-435.639801	-99.771484	1448.743652	-402.951782	106.760071	1461.024536	-410.245392	98.349411	1756.560303	-522.615906	426.451996	1179.332886	-446.426758	-216.965759	1186.760864	-403.740540	385.522278	883.701111	-181.076141	-87.835464	1086.670898	-424.150482	97.764908	1055.927979	556.129517	13.767067	898.571289	543.046997	209.649750
-447.808472	230.097290	959.134033	-444.758606	-34.127163	957.651489	-531.207031	239.719528	575.197144	-480.407104	-84.873222	580.345520	-525.532349	271.831787	87.730164	-558.546387	-120.558899	105.800110	-495.182953	316.410217	1448.289673	-435.673523	-99.798187	1448.738281	-403.161713	106.772774	1461.104736	-410.403687	98.323151	1756.572632	-522.564209	426.411804	1179.218628	-446.920593	-216.915436	1186.734985	-403.703796	385.543945	883.616638	-182.500900	-89.482819	1080.888550	-424.156677	97.693298	1055.913574	556.034180	13.593081	898.528259	543.075073	209.502411
-447.771179	230.078476	959.110352	-444.718109	-34.231346	957.674744	-531.242859	239.672592	575.199219	-480.435486	-84.827637	580.393494	-525.525757	271.845551	87.728920	-558.515686	-120.546104	105.753380	-495.399994	316.417938	1448.237061	-435.776917	-99.806183	1448.733276	-403.389404	106.798164	1461.191406	-410.541473	98.298393	1756.511963	-522.490967	426.382538	1179.144043	-447.435791	-216.903351	1186.738525	-403.686981	385.575195	883.497131	-184.094467	-91.240448	1074.704712	-424.146820	97.649109	1055.920044	555.997437	13.432740	898.528381	543.092285	209.346115
-447.741516	230.038788	959.087341	-444.711090	-34.307961	957.673584	-531.283508	239.646072	575.198486	-480.500427	-84.834038	580.383545	-525.498352	271.859985	87.743652	-558.564331	-120.572426	105.747353	-495.652466	316.430634	1448.178955	-435.894104	-99.774002	1448.712891	-403.601532	106.830505	1461.236694	-410.661163	98.292252	1756.464722	-522.391846	426.323364	1179.049072	-447.947144	-216.891800	1186.745117	-403.595978	385.628784	883.578430	-185.853119	-93.194740	1068.225098	-424.144989	97.596954	1055.911743	555.806152	13.347383	898.531494	542.871399	209.670807
-447.716461	230.009949	959.081177	-444.664398	-34.373051	957.704529	-531.215149	239.484406	575.198547	-480.434601	-84.684746	580.419495	-525.427368	271.868713	87.713066	-558.464966	-120.521210	105.724625	-495.907532	316.443939	1448.152344	-436.068787	-99.727058	1448.699951	-403.806427	106.864700	1461.276489	-410.835449	98.320389	1756.406006	-522.311401	426.233582	1178.982422	-448.458405	-216.898605	1186.823242	-403.608307	385.670105	883.474365	-187.819000	-95.327347	1061.360840	-424.141388	97.565094	1055.931396	555.763489	13.201326	898.529602	542.911560	209.528793
-447.809479	230.111069	959.085754	-444.882599	-34.362926	957.479065	-531.142212	239.364349	575.176758	-480.369202	-84.585480	580.380859	-525.362854	271.861755	87.692238	-558.411987	-120.497009	105.733078	-496.166107	316.483185	1448.103516	-436.262878	-99.621956	1448.660400	-403.976440	106.938858	1461.306396	-411.083984	98.373154	1756.415039	-522.234741	426.133850	1178.910522	-448.900330	-216.927933	1186.936646	-403.617737	385.691620	883.379639	-190.013824	-97.592491	1054.151367	-424.246155	97.526176	1055.809204	555.708130	13.050818	898.540222	542.925415	209.373154
-447.310089	229.438217	958.987976	-443.436066	-33.735260	958.488647	-530.852905	239.010788	575.097534	-480.573181	-84.878601	580.588501	-525.203125	271.795532	87.652390	-558.533997	-120.531006	105.774269	-496.360046	316.545471	1448.057739	-436.448151	-99.475418	1448.581177	-404.106995	107.023361	1461.316895	-411.453796	98.461746	1756.428711	-522.192383	426.031219	1178.843262	-449.261078	-216.917923	1187.093018	-403.621216	385.698853	883.321960	-192.439865	-100.025177	1046.594238	-423.652496	97.986000	1056.350830	555.729248	12.780979	898.544312	543.190369	208.682785
-447.497284	229.608780	958.966431	-443.615967	-34.083305	958.007996	-530.906799	239.051605	575.102234	-480.597626	-85.106041	580.586365	-525.277405	271.820496	87.657890	-558.566772	-120.544441	105.814911	-496.503326	316.631042	1447.991333	-436.642517	-99.338463	1448.488037	-404.232513	107.110939	1461.320923	-411.923523	98.531898	1756.474976	-522.171814	425.889679	1178.757813	-449.549164	-216.859161	1187.264038	-403.643066	385.681763	883.232666	-195.161728	-102.529831	1038.697266	-423.714294	97.729553	1056.072632	555.571167	12.768655	898.554932	542.968628	209.039398
-447.532288	229.625244	958.939575	-443.818176	-34.237373	958.175537	-530.921814	239.074448	575.102417	-480.641235	-85.598671	580.397522	-525.315369	271.843933	87.657982	-558.683472	-120.583458	105.884605	-496.559113	316.728943	1447.974731	-436.783447	-99.186348	1448.384277	-404.312622	107.205200	1461.297852	-412.475586	98.641457	1756.556763	-522.187561	425.767853	1178.680176	-449.741638	-216.699570	1187.401245	-403.680176	385.641907	883.171204	-198.283279	-105.112381	1030.403076	-423.870209	97.718277	1056.151245	555.511414	12.543301	898.555847	542.999268	208.889847
-447.582275	229.612320	958.891113	-443.818146	-34.265469	958.170227	-530.897217	239.022064	575.087280	-480.457672	-84.861366	580.562927	-525.330200	271.855865	87.638748	-558.569153	-120.545471	105.805588	-496.602600	316.827423	1447.926270	-436.878815	-99.047264	1448.213623	-404.382080	107.309189	1461.272705	-413.083405	98.731026	1756.674194	-522.237610	425.645660	1178.583496	-449.934662	-216.687546	1187.483765	-403.744843	385.504639	883.080627	-201.972076	-107.757034	1021.746216	-423.905762	97.717705	1056.126831	555.414734	12.392591	898.555908	543.004272	208.730164
-447.587830	229.614136	958.837830	-443.737915	-34.295666	958.132324	-530.850403	238.948776	575.066528	-480.356384	-84.836182	580.531616	-525.283020	271.849060	87.632767	-558.548767	-120.559219	105.749611	-496.598175	316.939362	1447.907837	-436.935974	-98.919022	1448.024170	-404.430664	107.402031	1461.247070	-413.719604	98.831474	1756.820313	-522.322021	425.566010	1178.502441	-450.125153	-216.593262	1187.523804	-403.886047	385.351074	882.980774	-206.211823	-110.493683	1012.750061	-423.888519	97.715958	1056.085693	555.330078	12.172912	898.542114	543.025940	208.555511
-447.686340	229.529068	958.788635	-443.704498	-34.350048	958.145752	-530.853027	238.899902	575.050781	-480.292023	-84.851982	580.529907	-525.295654	271.840759	87.578445	-558.533508	-120.554321	105.749054	-496.593262	317.019470	1447.883545	-436.935089	-98.771599	1447.829956	-404.477997	107.478134	1461.235718	-414.417633	98.963684	1756.947876	-522.455994	425.481293	1178.416870	-450.244049	-216.533676	1187.432739	-404.043945	385.084686	882.856750	-211.032654	-113.347992	1003.373840	-423.908325	97.680481	1056.064941	555.391357	11.920464	898.551086	543.305847	207.915817
-447.775513	229.505936	958.729187	-443.712219	-34.385170	958.088806	-530.885315	238.862747	575.020142	-480.325134	-84.925903	580.488403	-525.289490	271.830231	87.589638	-558.609802	-120.604240	105.752266	-496.616394	317.138977	1447.865723	-436.904083	-98.614609	1447.641968	-404.525269	107.570206	1461.229370	-415.024170	99.091103	1757.156494	-522.612000	425.419830	1178.322998	-450.408386	-216.434555	1187.278687	-404.237488	384.814758	882.734924	-216.198105	-116.039680	994.083252	-423.930328	97.659454	1056.000854	555.375305	11.807206	898.541565	543.342102	207.750763
-447.815704	229.468079	958.678711	-443.640991	-34.417057	958.053589	-530.924744	238.809845	575.034058	-480.352783	-84.989342	580.481567	-525.270264	271.817566	87.589096	-558.597412	-120.606926	105.727684	-496.647095	317.249939	1447.845337	-436.837006	-98.477028	1447.431396	-404.612610	107.671875	1461.220459	-415.610748	99.225395	1757.325317	-522.791565	425.374878	1178.215332	-450.597107	-216.280655	1187.054810	-404.488220	384.496552	882.627258	-221.805603	-118.732323	984.865417	-423.912445	97.639450	1055.957397	555.314697	11.655746	898.530273	543.359741	207.605865
-447.892639	229.404221	958.630005	-443.598358	-34.467438	958.039063	-530.995117	238.771530	575.002441	-480.342590	-84.996880	580.470215	-525.271179	271.827118	87.567719	-558.590759	-120.606377	105.738449	-496.703217	317.315887	1447.851563	-436.720764	-98.349014	1447.253540	-404.714722	107.817467	1461.216064	-416.168213	99.370087	1757.432251	-522.946106	425.377258	1178.136719	-450.822357	-216.028641	1186.849365	-404.765747	384.184387	882.505188	-227.732513	-121.425468	975.823242	-423.918976	97.605049	1055.923340	555.290344	11.515531	898.524719	543.405579	207.494232
-447.912506	229.375824	958.615295	-443.523041	-34.451359	958.022461	-531.036804	238.663422	574.993958	-480.363190	-84.976952	580.513367	-525.216370	271.833191	87.548805	-558.635620	-120.627808	105.729660	-496.779236	317.420471	1447.847168	-436.632050	-98.215691	1447.074951	-404.810516	107.953186	1461.209839	-416.604919	99.581047	1757.622925	-523.090393	425.378052	1178.057617	-451.073792	-215.747360	1186.592163	-405.066864	383.901917	882.388062	-234.068390	-124.331970	966.824341	-423.894287	97.606049	1055.908447	555.245544	11.362967	898.508972	543.430298	207.360901
-447.963959	229.324142	958.587708	-443.411713	-34.467682	958.051331	-531.184021	238.668732	574.980347	-480.388123	-84.963364	580.530701	-525.263489	271.856781	87.530434	-558.593811	-120.613655	105.718483	-496.933075	317.520294	1447.854492	-436.564850	-98.028725	1446.919067	-404.895874	108.077530	1461.222534	-416.976624	99.726227	1757.722656	-523.224243	425.421051	1178.006836	-451.316833	-215.209732	1186.394043	-405.373596	383.572296	882.307983	-240.584259	-127.415840	958.159851	-423.873962	97.606224	1055.911133	555.185181	11.172231	898.489441	543.460999	207.214722
-447.997589	229.310135	958.599609	-443.271973	-34.460079	958.046692	-531.444092	238.796158	575.026245	-480.381012	-84.918213	580.544800	-525.340759	271.894623	87.540909	-558.616577	-120.652420	105.693840	-497.097229	317.615784	1447.879272	-436.492096	-97.838860	1446.793091	-404.991760	108.180351	1461.245361	-417.242371	99.857025	1757.790283	-523.342590	425.401337	1177.942261	-451.677094	-214.487656	1186.117554	-405.706604	383.269989	882.224121	-247.317932	-130.789398	949.727417	-423.832062	97.611061	1055.917236	555.129761	11.036833	898.481262	543.478271	207.087280
-447.866394	229.076263	958.588928	-442.693787	-34.118912	958.478149	-531.500549	238.651535	575.021362	-480.241943	-84.749512	580.572998	-525.334106	271.873077	87.524567	-558.580078	-120.677437	105.675095	-497.287537	317.697266	1447.905396	-436.455414	-97.683533	1446.669922	-405.119232	108.304222	1461.277222	-417.406006	99.972198	1757.832764	-523.457092	425.418762	1177.896240	-452.120636	-213.535431	1185.929565	-405.994965	382.908691	882.162720	-254.156830	-134.556351	941.655518	-423.627136	97.863129	1056.160400	555.092163	10.911788	898.457031	543.511536	206.940811
-447.978027	229.196060	958.579895	-442.813293	-34.251190	958.421143	-531.661255	238.654861	575.045227	-480.279449	-84.838455	580.623352	-525.310486	271.845642	87.532188	-558.621948	-120.682205	105.693848	-497.488770	317.763763	1447.950073	-436.416412	-97.557922	1446.594727	-405.275970	108.418907	1461.309082	-417.479858	100.077873	1757.839111	-523.563721	425.407349	1177.887207	-452.712738	-212.462601	1185.683838	-406.269501	382.595215	882.143799	-261.418427	-138.969925	933.743408	-423.714478	97.838654	1056.121216	555.033691	10.775121	898.476929	543.531555	206.766556
-448.285309	229.625656	958.662598	-443.496124	-33.450569	958.048462	-531.803284	238.602066	575.034546	-480.287018	-84.878090	580.440979	-525.337830	271.833649	87.498482	-558.601257	-120.664772	105.702003	-497.719482	317.808929	1448.017578	-436.371155	-97.469185	1446.520020	-405.452667	108.537987	1461.334473	-417.503387	100.191833	1757.828003	-523.703735	425.402435	1177.895630	-453.462036	-211.131897	1185.454468	-406.602051	382.305176	882.117493	-268.782867	-143.338562	926.313904	-424.071350	98.256927	1055.945923	554.988098	10.618845	898.460510	543.558777	206.634003
-448.628387	230.056213	958.732178	-444.181793	-33.526291	957.730652	-532.117798	238.787750	575.127686	-480.483948	-85.216072	580.419128	-525.481689	271.859070	87.509453	-558.780640	-120.694893	105.808273	-498.025177	317.840240	1448.098877	-436.330322	-97.384300	1446.418823	-405.596466	108.687340	1461.361084	-417.508606	100.309631	1757.789185	-523.887512	425.364349	1177.934204	-454.353516	-209.805542	1185.290039	-406.913208	382.016968	882.110474	-276.505646	-147.941086	919.286926	-424.446869	98.264717	1055.790771	554.935974	10.455135	898.501526	543.579773	206.488434
-448.721405	230.237106	958.758057	-444.080170	-33.432987	957.748413	-532.281799	238.859268	575.127930	-480.378418	-85.160637	580.446045	-525.466553	271.870453	87.504875	-558.740356	-120.659019	105.804573	-498.362793	317.878937	1448.164063	-436.295685	-97.315437	1446.280151	-405.685852	108.837349	1461.386597	-417.531830	100.433846	1757.763672	-524.110291	425.302094	1177.982178	-455.370941	-208.520294	1185.099487	-407.241760	381.734070	882.117737	-284.816742	-152.576797	912.650330	-424.445892	98.414940	1055.813354	554.920227	10.343662	898.496887	543.607483	206.370056
-448.837494	230.356354	958.728821	-443.873444	-33.392006	957.792542	-532.407471	238.883636	575.153564	-480.386475	-85.208626	580.469116	-525.494690	271.895935	87.497086	-558.812622	-120.689453	105.856583	-498.635681	317.903931	1448.267822	-436.177948	-97.299324	1446.070190	-405.727631	108.974503	1461.378296	-417.568451	100.537651	1757.758789	-524.371887	425.233582	1178.036621	-456.486298	-207.347229	1184.914551	-407.596313	381.454254	882.199524	-293.593445	-157.202789	906.439331	-424.420044	98.548668	1055.825195	554.885681	10.198230	898.511047	543.651245	206.209442
-448.941559	230.534866	958.688477	-443.651428	-33.336601	957.769470	-532.438049	238.812515	575.145386	-480.245636	-85.086372	580.477478	-525.463501	271.849152	87.498398	-558.702454	-120.635483	105.842636	-498.920319	317.903778	1448.354614	-435.954132	-97.334503	1445.790894	-405.707123	109.115044	1461.380493	-417.666321	100.622261	1757.729248	-524.708191	425.111816	1178.091309	-457.943024	-206.471710	1184.570190	-407.914063	381.139465	882.324402	-302.390625	-161.671768	900.880920	-424.363037	98.699059	1055.793945	554.850098	10.057757	898.495178	543.678284	206.075226
-449.107025	230.645737	958.621826	-443.426941	-33.277634	957.771729	-532.379944	238.633362	575.099854	-480.147095	-84.954666	580.473938	-525.391113	271.816437	87.460632	-558.663208	-120.612961	105.799629	-499.173248	317.927826	1448.426392	-435.642853	-97.393524	1445.457031	-405.657440	109.234703	1461.380005	-417.776062	100.703842	1757.778809	-525.140991	424.898499	1178.092163	-459.671387	-205.667206	1184.182983	-408.218292	380.794189	882.410095	-311.246063	-166.017365	895.903564	-424.330933	98.841888	1055.760986	554.794556	9.877056	898.475037	543.685059	205.926010
-449.222534	230.792374	958.582214	-443.216339	-33.193733	957.704346	-532.444824	238.653915	575.127502	-479.947845	-84.316040	580.585205	-525.402710	271.812897	87.456146	-558.556885	-120.588799	105.722946	-499.443146	317.965363	1448.503784	-435.211914	-97.483147	1445.073486	-405.535095	109.386230	1461.397827	-417.872162	100.767021	1757.888428	-525.623962	424.679749	1178.108887	-461.715393	-205.035126	1183.763794	-408.550201	380.426392	882.514038	-319.728241	-169.947449	891.726196	-424.269379	98.974304	1055.704346	554.773376	9.774229	898.472168	543.706299	205.783630
-449.434662	230.974701	958.547302	-443.078949	-33.034363	957.637878	-532.558533	238.760101	575.128723	-480.149963	-84.934608	580.500977	-525.436951	271.822510	87.470055	-558.759521	-120.641472	105.797188	-499.699799	318.049805	1448.599731	-434.720734	-97.574257	1444.732422	-405.387482	109.533005	1461.429077	-418.030151	100.821434	1757.934570	-526.203186	424.519806	1178.141846	-464.069397	-204.800095	1183.485596	-408.896332	380.068695	882.624939	-328.613892	-174.065155	887.905579	-424.259277	99.163727	1055.642944	554.660400	9.769225	898.476868	543.475281	206.165329
-449.618713	231.192993	958.514160	-442.926270	-32.808159	957.596313	-532.698181	238.888443	575.133728	-479.619385	-84.192680	580.338867	-525.483887	271.853119	87.458420	-558.390137	-120.515862	105.685364	-499.964111	318.153961	1448.719971	-434.118744	-97.643166	1444.417603	-405.196472	109.705704	1461.448242	-418.155762	100.863251	1758.036621	-526.861633	424.355682	1178.148193	-466.652557	-204.784271	1183.251465	-409.299530	379.755707	882.757141	-336.953888	-177.661545	884.879150	-424.242676	99.411766	1055.598267	554.612671	9.649261	898.474182	543.473145	206.041824
-449.829773	231.510986	958.536194	-442.788116	-32.462280	957.528381	-532.910034	239.142410	575.141296	-481.234039	-86.241348	580.786804	-525.578674	271.880981	87.444313	-559.642517	-120.909180	106.095337	-500.202423	318.284546	1448.836060	-433.487579	-97.714851	1444.073486	-405.016693	109.921509	1461.466675	-418.253906	100.903343	1758.157715	-527.495667	424.200317	1178.173584	-469.495300	-205.086258	1183.229248	-409.756805	379.389648	882.856201	-345.201996	-181.181274	882.339050	-424.248260	99.740440	1055.568359	554.626709	9.542145	898.463745	543.531311	205.965378
-449.511566	231.202911	958.457458	-441.018768	-33.038143	958.161011	-532.907654	239.103577	575.117249	-481.109131	-85.984207	581.101257	-525.484253	271.902893	87.409569	-559.616272	-120.892723	106.084221	-500.395264	318.400085	1448.949951	-432.865021	-97.762573	1443.809204	-404.829803	110.110344	1461.473877	-418.312256	100.922562	1758.268677	-528.207764	423.911743	1178.179932	-472.567139	-205.685974	1183.329468	-410.158875	379.076721	882.911682	-353.160645	-184.518448	880.243469	-423.460480	99.673714	1055.901245	554.633301	9.436287	898.470764	543.553772	205.847336
-449.662994	231.417068	958.450867	-440.744415	-32.873837	958.170410	-533.069519	239.209412	575.141174	-480.238617	-84.800926	580.887878	-525.494995	271.942963	87.420105	-559.067810	-120.702888	105.906708	-500.536133	318.494110	1449.091919	-432.200378	-97.784027	1443.554321	-404.611145	110.325661	1461.492432	-418.320587	100.949471	1758.360352	-528.900513	423.761963	1178.277954	-475.837341	-206.457809	1183.616333	-410.641937	378.677612	883.013367	-360.608765	-187.557587	878.691345	-423.376801	99.904617	1055.897461	554.612854	9.334752	898.456116	543.565857	205.725037
-449.872925	231.772110	958.471375	-440.641846	-32.479389	958.085571	-533.332458	239.359009	575.192688	-480.748199	-85.439293	581.047791	-525.525085	271.950745	87.412788	-559.479187	-120.811890	106.011169	-500.684906	318.663879	1449.228149	-431.614105	-97.790421	1443.314453	-404.409729	110.507286	1461.528198	-418.256897	100.969589	1758.475586	-529.602966	423.554749	1178.353027	-479.353760	-207.351425	1183.928101	-411.178864	378.374817	883.151001	-367.673218	-190.376129	877.483948	-423.368347	100.268547	1055.851440	554.747253	9.085199	898.462097	543.851624	205.100235
-450.036407	232.082047	958.474670	-440.422089	-32.124466	958.065613	-533.643311	239.630890	575.257568	-479.730133	-83.957855	580.749878	-525.614380	271.972443	87.392708	-558.787354	-120.573891	105.782326	-500.872589	318.682739	1449.201904	-431.109436	-97.791969	1443.109863	-404.212097	110.681381	1461.555786	-418.164917	100.990387	1758.489258	-530.272339	423.425537	1178.437866	-483.011505	-208.486359	1184.364502	-411.744781	378.113495	883.301758	-374.180267	-192.828506	876.704773	-423.306580	100.625488	1055.835449	554.628784	9.107500	898.463501	543.622864	205.492752
-450.109009	232.539246	958.531921	-440.240631	-31.659409	958.008972	-533.978149	239.849411	575.338135	-479.718567	-83.750854	580.702759	-525.624634	272.019531	87.372681	-558.734680	-120.548622	105.750267	-500.923950	318.828705	1449.336426	-430.717102	-97.765427	1442.971436	-404.033020	110.835899	1461.559082	-418.007599	101.033806	1758.521240	-530.915161	423.286255	1178.542480	-486.718811	-209.733322	1184.967651	-412.342407	377.886841	883.443726	-380.550995	-195.209747	876.081787	-423.220581	101.066849	1055.828735	554.648865	8.997313	898.458435	543.644165	205.425842
-450.261383	232.928970	958.578125	-440.067688	-31.350447	957.991699	-534.109680	239.859543	575.327942	-483.255768	-88.923790	581.877747	-525.546265	272.072235	87.328781	-561.563110	-121.564636	106.648781	-500.944397	318.926910	1449.453735	-430.454803	-97.757996	1442.877563	-403.875275	110.982529	1461.582520	-417.805237	101.078789	1758.522217	-531.544678	423.204773	1178.694824	-490.504730	-211.111450	1185.680664	-413.000305	377.692719	883.561035	-386.785553	-197.374496	875.795776	-423.166931	101.421288	1055.833374	554.668762	8.863549	898.432678	543.707397	205.327011
-450.322815	233.337738	958.620789	-439.837463	-30.928747	957.966003	-534.359802	240.058319	575.345703	-484.527710	-90.984734	582.439636	-525.565857	272.113586	87.296761	-562.758423	-122.076195	107.050507	-500.940857	319.039948	1449.555420	-430.293060	-97.768433	1442.888428	-403.733612	111.068169	1461.588135	-417.549072	101.121300	1758.572021	-532.103333	423.149109	1178.835571	-494.253479	-212.618851	1186.615845	-413.638855	377.579498	883.688110	-393.043823	-199.509415	875.630432	-423.057129	101.836617	1055.836182	554.668030	8.751573	898.457764	543.715271	205.243332
-450.407440	233.737396	958.682983	-439.599396	-30.505320	957.992310	-534.412048	239.959579	575.335876	-482.351288	-87.107712	581.657043	-525.423340	272.135162	87.270386	-560.849548	-121.197525	106.467133	-500.877045	319.129150	1449.699219	-430.213745	-97.804077	1442.966797	-403.560883	111.125725	1461.619751	-417.283142	101.187088	1758.559082	-532.625000	423.113342	1179.041992	-498.014404	-214.213837	1187.663208	-414.345001	377.439911	883.825745	-399.211700	-201.485596	875.734131	-422.956604	102.262840	1055.874878	554.722778	8.658252	898.485596	543.778687	205.133682
-450.451172	234.147278	958.765503	-439.348083	-30.074961	958.009583	-534.174988	239.581436	575.309021	-479.913574	-83.181175	580.920349	-525.039917	272.108032	87.238785	-558.925598	-120.475220	105.867126	-500.617401	319.279083	1449.952026	-430.221619	-97.870232	1443.067871	-403.401062	111.136658	1461.639771	-417.051422	101.252213	1758.508057	-533.115173	423.084747	1179.308350	-501.653381	-215.757751	1188.800293	-415.129608	377.434448	883.918762	-405.305023	-203.350952	875.997375	-422.844055	102.683937	1055.922852	554.750244	8.588558	898.537659	543.794739	205.092697
-450.603333	234.520462	958.831482	-439.203644	-29.692886	957.961853	-535.296021	240.749344	575.544495	-479.924042	-82.857704	580.920654	-525.608154	272.201782	87.302933	-558.893738	-120.410782	105.869408	-500.405701	319.353546	1450.058594	-430.236877	-97.932770	1443.210449	-403.238159	111.127312	1461.655029	-416.796417	101.330139	1758.466309	-533.522522	423.149780	1179.469727	-505.200165	-217.244293	1190.010132	-415.892883	377.396179	883.955994	-411.147400	-205.172226	876.398376	-422.816864	103.045723	1055.925049	554.985596	8.461523	898.561523	544.141235	204.522781
-450.699066	234.933502	958.867188	-439.068939	-29.277391	957.877075	-535.652344	241.097855	575.619446	-480.165192	-82.834351	580.977295	-525.651184	272.275391	87.295151	-559.062744	-120.440750	105.933548	-500.168610	319.414917	1450.119385	-430.315247	-98.005447	1443.356201	-403.065277	111.069778	1461.642334	-416.548157	101.415680	1758.434082	-533.902283	423.323212	1179.646362	-508.630402	-218.702774	1191.258911	-416.762115	377.399323	883.937012	-416.842957	-206.892838	876.864380	-422.761292	103.436409	1055.892456	555.082214	8.393086	898.611694	544.223511	204.441010
-450.827515	235.270523	958.873962	-439.006653	-28.870281	957.763367	-535.928284	241.418427	575.636902	-479.264160	-81.325790	580.692322	-525.723755	272.334442	87.284157	-558.445435	-120.176399	105.678619	-499.877136	319.500183	1450.100952	-430.379669	-98.105873	1443.484985	-402.891785	111.008057	1461.605469	-416.311279	101.510139	1758.385620	-534.213135	423.516113	1179.775879	-511.913330	-220.019409	1192.452026	-417.616119	377.510834	883.833618	-422.231567	-208.625854	877.335022	-422.756439	103.781860	1055.830566	555.229797	8.335555	898.616150	544.342834	204.352921
-450.881989	235.604187	958.917725	-438.906189	-28.461821	957.612366	-536.101196	241.692993	575.664795	-479.192993	-80.943748	580.669922	-525.741943	272.396759	87.251625	-558.419128	-120.136459	105.652802	-499.548615	319.585419	1450.083252	-430.466705	-98.165558	1443.605835	-402.732849	110.939445	1461.577271	-416.094574	101.606857	1758.352783	-534.470520	423.710205	1179.860962	-515.100952	-221.200211	1193.718750	-418.526764	377.603455	883.691101	-427.411560	-210.228622	877.936768	-422.704956	104.095497	1055.770752	555.438843	8.307379	898.607849	544.472656	204.355850
-450.880310	235.944626	958.958435	-438.795807	-28.153410	957.510132	-536.238770	241.989792	575.687500	-479.315002	-80.732841	580.549194	-525.756836	272.423340	87.230568	-558.484680	-120.130074	105.625648	-499.129486	319.650330	1450.046509	-430.541595	-98.260727	1443.715942	-402.588379	110.852463	1461.539185	-415.907684	101.711205	1758.326172	-534.662354	423.916260	1179.937500	-518.149841	-222.367386	1194.936768	-419.420441	377.745483	883.510986	-432.660461	-211.955658	878.371643	-422.637695	104.376740	1055.737671	555.708191	8.262068	898.614990	544.652161	204.289352
-450.949829	236.266800	959.013855	-438.809723	-27.832783	957.352600	-536.289368	242.205200	575.699463	-479.327698	-80.538445	580.366028	-525.757019	272.484711	87.234955	-558.528442	-120.089340	105.638832	-498.683868	319.741302	1449.994507	-430.643799	-98.324471	1443.813843	-402.431396	110.777374	1461.494751	-415.721863	101.825798	1758.300537	-534.802002	424.187988	1180.014648	-520.996765	-223.263016	1196.013794	-420.426392	377.969513	883.259277	-437.016266	-213.138718	879.020691	-422.644318	104.625839	1055.678955	555.972961	8.209217	898.586243	544.766113	204.282120
-450.961426	236.593689	959.092346	-438.784302	-27.513607	957.239380	-536.240112	242.415970	575.720276	-479.281769	-80.038322	580.463623	-525.758789	272.533112	87.228439	-558.480469	-120.055946	105.594559	-498.221130	319.827637	1449.927490	-430.741211	-98.410568	1443.871826	-402.286377	110.692177	1461.473267	-415.573029	101.946846	1758.287109	-534.882629	424.463776	1180.079956	-523.725586	-224.082428	1197.072510	-421.387299	378.105103	882.974548	-441.380005	-214.410400	879.557983	-422.631378	104.881493	1055.660522	556.299622	8.142577	898.574402	544.887573	204.241638
-451.021820	236.913986	959.176025	-438.954651	-27.186285	957.108459	-536.032715	242.497025	575.659302	-479.301392	-79.714424	580.474854	-525.637390	272.580658	87.256821	-558.502075	-120.051498	105.573044	-497.688202	319.951172	1449.883301	-430.895264	-98.473930	1443.914551	-402.161438	110.583710	1461.424316	-415.420044	102.094208	1758.309326	-534.897278	424.686951	1180.142822	-526.349365	-224.798050	1198.067627	-422.362061	378.343445	882.697144	-445.864624	-215.948029	879.914124	-422.697815	105.119164	1055.625977	556.654541	8.097529	898.555359	544.984863	204.171188
-451.066284	237.250244	959.272949	-439.136902	-26.813137	956.953308	-535.419434	242.154373	575.530945	-479.326843	-79.434860	580.394043	-525.240723	272.565613	87.199646	-558.527100	-120.011276	105.581299	-497.199097	320.068817	1449.778442	-431.097290	-98.542130	1443.941772	-402.059204	110.485466	1461.381714	-415.315491	102.259369	1758.294556	-534.862427	424.970825	1180.215698	-528.776367	-225.367523	1198.899902	-423.397858	378.653534	882.352417	-449.748932	-217.028961	880.312195	-422.761627	105.371567	1055.585693	556.929260	8.118437	898.512329	544.848877	204.636230
-451.082794	237.503998	959.305359	-439.346619	-26.545752	956.857910	-535.276184	242.395889	575.527405	-479.661591	-79.587463	580.411194	-525.215271	272.632782	87.206581	-558.762024	-120.059128	105.634262	-496.634155	320.210876	1449.729980	-431.343933	-98.591202	1443.948608	-401.955109	110.393097	1461.319702	-415.228760	102.447830	1758.270630	-534.767517	425.253479	1180.293091	-531.000854	-225.786942	1199.663696	-424.419220	378.902832	881.974365	-453.355469	-217.996323	880.624390	-422.846130	105.569939	1055.547729	557.374084	7.954864	898.493286	545.077515	204.123138
-450.338104	236.956696	959.240479	-437.592712	-27.914486	957.983276	-534.877991	242.453278	575.466309	-479.758636	-79.390747	580.796265	-525.034058	272.683655	87.171967	-558.829407	-120.034889	105.594460	-496.225739	320.236511	1449.509766	-431.633881	-98.629448	1443.957153	-401.880493	110.305244	1461.265259	-415.156799	102.651489	1758.238892	-534.626648	425.527954	1180.322632	-533.027710	-226.111542	1200.277344	-425.439240	379.298431	881.618408	-456.634827	-218.940155	880.869690	-422.040619	105.113029	1056.177002	557.657288	7.981632	898.481201	544.880615	204.638321
-450.362885	237.229004	959.263611	-438.063049	-27.519348	957.815552	-534.724304	242.696838	575.429871	-479.825134	-79.145706	580.632935	-524.998108	272.738403	87.171028	-558.773193	-119.971756	105.569305	-495.529297	320.531158	1449.654053	-431.951477	-98.676376	1443.972412	-401.830811	110.245354	1461.226807	-415.067688	102.869354	1758.208984	-534.387329	425.780182	1180.392944	-534.841553	-226.226974	1200.745117	-426.558716	379.783203	881.117310	-459.313873	-219.422028	881.129944	-422.238495	105.342140	1056.094116	557.813843	7.965623	898.510986	544.580200	204.436279
-450.264648	237.509933	959.311401	-438.517761	-27.087126	957.616699	-534.794556	243.188232	575.477905	-479.843109	-78.884613	580.537354	-525.141296	272.819366	87.205421	-558.755127	-119.928192	105.513664	-494.939789	320.688843	1449.627319	-432.258362	-98.706848	1443.991211	-401.824310	110.168793	1461.178223	-415.015900	103.058228	1758.155640	-534.144287	426.030853	1180.522461	-536.419495	-226.321533	1201.187134	-427.643707	380.279938	880.694092	-462.133759	-220.164337	881.231323	-422.413208	105.562302	1056.018311	558.216797	7.749694	898.518372	544.526001	203.817871
-450.135712	237.748962	959.324036	-438.968079	-26.714802	957.486389	-534.734192	243.526093	575.513367	-479.911499	-78.605003	580.420105	-525.159729	272.875824	87.239822	-558.649231	-119.879745	105.480232	-494.441284	320.828430	1449.596313	-432.643646	-98.754219	1444.016846	-401.844879	110.086342	1461.157471	-414.929565	103.258293	1758.127319	-533.842834	426.311523	1180.641235	-537.819214	-226.255554	1201.502563	-428.653778	380.806427	880.362305	-464.755554	-220.833389	881.212341	-422.555206	105.768105	1055.955566	558.444275	7.648076	898.578430	544.553101	203.670258
-449.945801	237.944138	959.348450	-439.365448	-26.482656	957.471924	-534.644897	243.847427	575.572083	-480.007233	-78.347343	580.394592	-525.164978	272.922821	87.271416	-558.565613	-119.804405	105.467690	-493.882202	321.063599	1449.637451	-433.056427	-98.768806	1444.063477	-401.887451	110.029160	1461.160767	-414.848724	103.466736	1758.106689	-533.469482	426.563171	1180.763184	-539.044556	-226.093292	1201.721069	-429.503082	381.199402	879.993347	-467.324188	-221.569687	881.071472	-422.668304	105.918205	1055.962891	558.080078	7.550714	898.843018	543.860657	203.630814
-449.723633	238.158600	959.354309	-439.753601	-26.286623	957.438110	-534.499512	244.098038	575.617065	-480.168457	-78.133011	580.361389	-525.164124	272.982880	87.269211	-558.507202	-119.744392	105.464012	-493.376343	321.270966	1449.648926	-433.500549	-98.768616	1444.098755	-401.944366	109.957626	1461.137451	-414.753632	103.671898	1758.076416	-533.051086	426.803680	1180.865356	-540.143677	-225.779755	1201.802490	-430.259216	381.564148	879.681396	-469.521454	-222.245544	880.886780	-422.754730	106.057953	1055.949707	558.760193	7.494456	898.819397	545.131287	202.743011
-449.542755	238.402557	959.378296	-440.222961	-26.118343	957.386475	-533.892212	243.774811	575.537781	-480.576263	-78.163986	580.426270	-524.837708	272.965546	87.250397	-558.583313	-119.749733	105.476448	-492.879852	321.499969	1449.719238	-433.929535	-98.780853	1444.085449	-402.045502	109.921570	1461.135620	-414.676880	103.855812	1758.031982	-532.645508	427.145874	1180.995850	-541.058899	-225.278458	1201.775757	-431.113770	382.110962	879.340637	-471.567871	-222.924805	880.659912	-422.882660	106.182686	1055.932373	560.411438	8.113477	899.225952	547.706421	206.872452
-449.301453	238.624100	959.357544	-440.741882	-25.919783	957.322510	-533.602478	243.759979	575.531067	-480.914093	-78.060379	580.417175	-524.737061	272.967651	87.213364	-558.605225	-119.699265	105.473709	-492.372955	321.727539	1449.762695	-434.409973	-98.786514	1444.012207	-402.169159	109.906891	1461.130127	-414.616943	104.028084	1757.983154	-532.198364	427.456451	1181.098511	-541.820068	-224.714096	1201.585449	-431.777496	382.534821	879.045654	-473.265564	-223.432846	880.340393	-423.005737	106.314117	1055.886475	561.057495	7.440989	899.387207	549.949646	209.010391
-449.109802	238.822235	959.344421	-441.295197	-25.767609	957.252014	-534.136108	244.599762	575.715637	-481.246643	-77.913445	580.388000	-525.140076	273.026123	87.281891	-558.595825	-119.678452	105.433136	-491.910980	321.977661	1449.783936	-434.877991	-98.763634	1443.927612	-402.298737	109.901848	1461.116699	-414.586273	104.194931	1757.919678	-531.710571	427.801422	1181.196777	-542.439636	-224.013916	1201.315186	-432.326538	382.931946	878.786682	-474.660370	-223.878113	879.893982	-423.158020	106.407036	1055.838135	559.787476	8.780102	899.281067	545.679077	204.366943
-448.870056	238.947937	959.314331	-441.786652	-25.701700	957.293335	-534.322510	245.081818	575.810120	-481.558258	-77.776886	580.374817	-525.421021	273.053711	87.317291	-558.664490	-119.664070	105.403297	-491.428528	322.221039	1449.883423	-435.414337	-98.773544	1443.776611	-402.449768	109.909981	1461.106934	-414.578674	104.343666	1757.874268	-531.244263	428.215485	1181.331543	-542.894531	-223.240707	1200.944580	-432.854279	383.293915	878.525146	-475.697205	-224.153259	879.467468	-423.285858	106.468239	1055.844116	558.534485	7.740681	899.106140	545.830139	203.157669
-448.569275	238.988770	959.247803	-442.182068	-25.713465	957.397034	-534.042664	245.128387	575.831604	-481.862579	-77.613968	580.397705	-525.331299	273.040985	87.340408	-558.609619	-119.622902	105.328423	-491.041138	322.503357	1449.916016	-435.974701	-98.670792	1443.604980	-402.612396	109.926186	1461.090698	-414.594116	104.515457	1757.838379	-530.758911	428.613007	1181.419434	-543.218201	-222.409744	1200.478394	-433.305756	383.682373	878.354248	-476.371765	-224.225159	878.999634	-423.352905	106.487045	1055.867188	558.156555	7.825315	899.052307	545.863098	203.940018
-448.209503	239.025360	959.228027	-442.576874	-25.717268	957.480774	-533.865234	245.274185	575.839539	-482.121643	-77.340553	580.403381	-525.332031	273.039398	87.335464	-558.525513	-119.590454	105.276558	-490.546814	322.777771	1449.994019	-436.524811	-98.599632	1443.422485	-402.757172	109.958000	1461.077271	-414.623901	104.679428	1757.816528	-530.257019	429.010468	1181.554443	-543.450317	-221.511459	1199.956543	-433.633728	384.067291	878.226624	-476.781586	-224.157486	878.416992	-423.401093	106.478119	1055.906006	557.901062	8.036931	899.044006	546.200073	204.029755
-447.932373	239.120636	959.200562	-443.053894	-25.717318	957.543396	-533.916687	245.734436	575.911377	-482.652649	-77.324005	580.472778	-525.507446	273.066315	87.372452	-558.612122	-119.583206	105.267044	-490.217163	322.959137	1449.910400	-437.151794	-98.448891	1443.249878	-402.913818	110.019318	1461.063354	-414.676056	104.861275	1757.813721	-529.788818	429.536255	1181.685791	-543.594116	-220.616531	1199.378540	-433.866455	384.531036	878.179260	-476.757507	-223.909622	877.883972	-423.506958	106.496239	1055.924805	557.527405	8.463820	899.055176	546.344971	203.985397
-447.683868	239.190201	959.177368	-443.620361	-25.653618	957.520935	-533.566101	245.737564	575.852844	-483.022644	-77.132065	580.492310	-525.460266	273.062775	87.363449	-558.566711	-119.560646	105.232956	-489.682465	323.340820	1450.152344	-437.814911	-98.329391	1443.019897	-403.079132	110.083015	1461.052368	-414.772278	105.044243	1757.810181	-529.280823	430.030212	1181.872925	-543.613586	-219.698959	1198.735596	-433.997162	384.858582	878.169067	-476.291199	-223.338181	877.374695	-423.665436	106.495499	1055.901733	556.947083	8.878164	898.982666	546.400146	204.621216
-447.551117	239.233673	959.157043	-444.226929	-25.598639	957.475342	-533.310181	245.760345	575.793091	-483.473938	-77.119591	580.582214	-525.457764	273.082245	87.344315	-558.625671	-119.526337	105.223091	-489.220184	323.653625	1450.268555	-438.501587	-98.211685	1442.861816	-403.251709	110.172844	1461.045044	-414.919495	105.225540	1757.768066	-528.776245	430.557953	1182.039551	-543.607422	-218.752960	1198.012329	-434.046539	385.148926	878.193970	-475.636139	-222.644150	876.777466	-423.876190	106.474419	1055.862671	556.418701	9.192734	898.893677	546.487183	205.025772
-447.315308	239.158691	959.106567	-444.707794	-25.632284	957.597351	-533.184265	245.983994	575.774475	-483.904388	-77.048279	580.645081	-525.523254	273.083984	87.358482	-558.594055	-119.509666	105.178917	-488.794739	323.940247	1450.352051	-439.173126	-98.089951	1442.677124	-403.432648	110.266449	1461.050171	-415.056793	105.436455	1757.768799	-528.311890	431.073883	1182.246338	-543.541382	-217.739975	1197.255981	-433.999023	385.405701	878.286011	-474.604706	-221.822678	876.187439	-424.024658	106.423698	1055.904297	555.900696	9.625993	898.778259	546.767334	205.345612
-446.995697	239.105042	959.074524	-445.102692	-25.670580	957.732422	-532.813416	245.978088	575.748352	-484.341187	-76.930542	580.697815	-525.469116	273.090973	87.377899	-558.693176	-119.503166	105.157707	-488.400421	324.198730	1450.467163	-439.953705	-98.018097	1442.508789	-403.618439	110.334015	1461.040283	-415.177094	105.638657	1757.812622	-527.817200	431.643005	1182.406616	-543.389893	-216.764297	1196.511841	-433.845398	385.693634	878.425171	-473.083923	-220.694778	875.706055	-424.103882	106.379623	1055.965210	555.220703	9.958941	898.652161	546.953491	205.738708
-446.762817	239.147964	959.060913	-445.637543	-25.592764	957.720703	-532.726929	246.314667	575.774658	-484.727753	-76.739464	580.701477	-525.541870	273.093536	87.421730	-558.651428	-119.477669	105.061279	-487.985260	324.509644	1450.605835	-440.542480	-97.821266	1442.366821	-403.832123	110.395416	1461.071655	-415.338623	105.837364	1757.803955	-527.323608	432.216461	1182.607788	-543.189270	-215.638870	1195.703369	-433.581787	385.960327	878.586304	-471.360321	-219.498581	875.217041	-424.259827	106.376961	1055.953369	554.596436	10.362270	898.544312	547.202515	206.160034
-446.521942	239.104584	959.066956	-446.033356	-25.617138	957.915344	-532.279358	246.182129	575.722656	-485.156799	-76.733124	580.750793	-525.421204	273.065002	87.379707	-558.724731	-119.488922	105.057861	-487.600677	324.808594	1450.739990	-441.214630	-97.679512	1442.270630	-404.052734	110.483765	1461.083618	-415.492462	106.030579	1757.793335	-526.798035	432.792389	1182.781860	-542.941589	-214.580887	1194.937500	-433.215973	386.244690	878.749207	-469.299011	-218.121964	874.846069	-424.394073	106.359612	1056.066528	553.851990	10.904323	898.488892	547.109863	206.908569
-446.323669	239.113983	959.030701	-446.515930	-25.686279	958.017883	-532.042542	246.290710	575.718506	-485.567932	-76.672905	580.813904	-525.425964	273.080444	87.408653	-558.752441	-119.482193	105.015587	-487.231628	325.139679	1450.871216	-441.919708	-97.490295	1442.194824	-404.317596	110.568031	1461.091553	-415.642181	106.222832	1757.804810	-526.261108	433.403198	1182.956909	-542.648071	-213.474670	1194.174072	-432.755615	386.357819	878.934753	-466.973114	-216.539810	874.497131	-424.569031	106.324745	1056.107056	553.123657	11.308347	898.429626	547.387207	207.320358
-446.099243	239.157043	958.984497	-446.966492	-25.699551	958.094482	-531.869263	246.473007	575.723206	-485.923553	-76.542801	580.838684	-525.467102	273.100800	87.409996	-558.779236	-119.472031	104.974220	-486.909454	325.375977	1450.975464	-442.572357	-97.362099	1442.165649	-404.578278	110.666420	1461.114014	-415.796692	106.436768	1757.804688	-525.668579	434.023285	1183.113892	-542.302429	-212.405396	1193.421997	-432.167664	386.485138	879.146301	-464.414154	-214.826065	874.273499	-424.689911	106.329292	1056.123901	552.475342	11.840058	898.428833	547.610046	207.738327
-445.836304	239.114548	958.964294	-447.301208	-25.809988	958.258606	-531.696289	246.728348	575.730896	-486.292664	-76.448059	580.945984	-525.522156	273.108276	87.443741	-558.806824	-119.455215	104.987968	-486.603790	325.676666	1451.064575	-443.307526	-97.202278	1442.205322	-404.867981	110.775780	1461.133423	-415.949158	106.645851	1757.806641	-525.053162	434.618835	1183.272827	-541.871826	-211.287491	1192.748169	-431.528137	386.793610	879.356018	-461.690826	-212.926620	874.141174	-424.777130	106.271812	1056.207520	551.809998	12.224191	898.394592	548.013611	208.181549
-445.558594	239.166565	958.986633	-447.585754	-25.913513	958.426819	-531.471619	246.776291	575.732605	-486.664001	-76.371765	581.004395	-525.495483	273.082062	87.446754	-558.841919	-119.440994	104.977646	-486.353882	326.001587	1451.132324	-444.038635	-96.949608	1442.209961	-405.164001	110.893761	1461.166626	-416.104065	106.845207	1757.814941	-524.439270	435.144592	1183.367310	-541.401184	-210.323410	1192.126465	-430.790466	386.971313	879.578003	-458.812775	-210.909012	874.070557	-424.849976	106.254265	1056.318237	551.018860	12.759595	898.362671	548.095703	208.945526
-445.297272	239.192963	958.959656	-447.869507	-25.971945	958.581543	-531.351746	246.942429	575.772278	-487.106964	-76.446114	581.166382	-525.518799	273.074036	87.450951	-558.987488	-119.453079	105.012939	-486.115387	326.289551	1451.202881	-444.783875	-96.729881	1442.272827	-405.492401	111.043877	1461.210205	-416.272766	107.053291	1757.736938	-523.739563	435.767914	1183.457520	-540.814209	-209.307083	1191.534424	-429.911438	387.170502	879.807556	-455.727966	-208.728104	874.105042	-424.929504	106.261253	1056.397339	550.295715	13.268000	898.298218	548.215210	209.451050
-445.789642	240.213364	959.059204	-450.290619	-24.209902	957.354492	-531.685059	247.663071	575.919678	-486.612854	-75.365990	580.511353	-525.870911	273.138336	87.520920	-558.358154	-119.235298	104.802498	-485.892303	326.589539	1451.277588	-445.471710	-96.523613	1442.375366	-405.838989	111.208099	1461.247192	-416.391510	107.266426	1757.753296	-523.055054	436.233795	1183.460205	-540.161560	-208.344986	1190.910156	-428.747711	387.023926	880.130554	-452.574768	-206.488846	874.126465	-425.976715	106.997398	1055.737305	549.718140	13.693935	898.209412	548.797302	209.461014
-445.711548	240.487045	959.065796	-450.976776	-23.915079	957.251099	-531.646179	247.981720	575.931213	-486.962616	-75.202980	580.436218	-525.951843	273.159119	87.552498	-558.369202	-119.212677	104.768089	-485.735535	326.888519	1451.323730	-446.178070	-96.234764	1442.474243	-406.174133	111.371407	1461.276367	-416.534790	107.489159	1757.704102	-522.292786	436.777344	1183.480957	-539.474915	-207.415741	1190.336914	-427.764069	387.366882	880.315491	-449.114868	-204.077591	874.321777	-426.260406	107.176842	1055.683228	549.073486	14.231327	898.067383	548.880798	210.320923
-445.518860	240.627670	959.039795	-451.382019	-23.830887	957.304138	-531.534790	248.172729	575.947876	-487.318054	-75.063766	580.463135	-526.018188	273.200562	87.575516	-558.388062	-119.204063	104.740479	-485.634399	327.221954	1451.326294	-447.220154	-95.811714	1442.506348	-406.481659	111.538849	1461.298950	-416.704803	107.737045	1757.637207	-521.561218	437.312866	1183.463989	-538.711670	-206.565231	1189.743774	-426.702240	387.585022	880.412231	-445.550262	-201.615463	874.546204	-426.407990	107.269585	1055.705811	548.563232	14.626830	897.992859	549.336792	210.247681
-445.373444	240.767868	959.015076	-451.773773	-23.708038	957.354248	-531.457275	248.378647	575.922607	-487.668915	-74.956528	580.471313	-526.002808	273.209167	87.588318	-558.430908	-119.165619	104.711235	-485.529877	327.543488	1451.302979	-447.976288	-95.526199	1442.571533	-406.804962	111.719231	1461.303711	-416.903107	108.028748	1757.592407	-520.800415	437.784485	1183.432983	-537.938538	-205.686707	1189.181519	-425.536957	387.711548	880.511963	-441.885803	-199.065323	874.816895	-426.573730	107.384964	1055.727905	548.152344	14.996855	897.896057	549.651611	210.675674
-445.286224	240.895416	959.001526	-452.232086	-23.528925	957.374451	-531.371643	248.600220	575.922668	-487.851959	-74.612389	580.437317	-526.031738	273.213501	87.606758	-558.353210	-119.100487	104.688004	-485.410614	327.839264	1451.277222	-448.712708	-95.274330	1442.627075	-407.150299	111.921158	1461.306274	-417.121826	108.345520	1757.569336	-519.979675	438.167419	1183.331421	-537.052979	-204.817001	1188.584961	-424.121948	387.889465	880.694519	-438.034332	-196.373260	875.202942	-426.785156	107.505783	1055.736694	547.705200	15.365543	897.792786	549.847473	211.145691
-445.168823	240.990067	959.026733	-452.578644	-23.383772	957.455200	-531.278870	248.730743	575.905212	-488.000366	-74.271202	580.457214	-525.999451	273.203888	87.590012	-558.258484	-119.047890	104.663002	-485.328003	328.179565	1451.235718	-449.158417	-95.114235	1442.710571	-407.492371	112.161446	1461.326172	-417.381958	108.645599	1757.538696	-519.178589	438.564087	1183.222412	-536.094788	-203.926376	1188.074341	-422.782684	388.051178	880.770020	-434.119324	-193.668137	875.629089	-426.956055	107.608910	1055.802124	547.122314	15.532185	897.641296	549.923584	211.542236
-445.111816	241.056702	958.990051	-452.909210	-23.236542	957.539490	-531.334656	249.013580	575.907349	-488.645447	-74.543716	580.584473	-526.095032	273.236176	87.607300	-558.050354	-118.848351	104.545822	-485.276184	328.477814	1451.187744	-450.080414	-94.686493	1442.669800	-407.815125	112.390068	1461.332031	-417.666351	108.962952	1757.482422	-518.352844	438.934143	1183.067993	-535.204468	-203.147552	1187.457642	-421.444550	388.223907	880.801636	-430.057922	-190.820343	876.177856	-427.146027	107.729477	1055.838013	546.682922	15.778058	897.627625	549.926636	211.935623
-445.123322	241.249359	958.975586	-453.367279	-22.990904	957.506470	-531.153442	249.100998	575.869995	-489.240723	-74.724998	580.642273	-526.028320	273.227264	87.594460	-558.249634	-118.833473	104.580101	-485.295258	328.762848	1451.090210	-450.664246	-94.398140	1442.669067	-408.067688	112.633575	1461.339844	-417.941406	109.317390	1757.518921	-517.564819	439.280487	1182.857300	-534.142700	-202.342514	1186.869995	-420.073761	388.382446	880.858093	-425.937256	-187.934204	876.737610	-427.397736	107.905098	1055.817627	546.734070	16.397388	897.661316	550.188416	212.157547
-445.100250	241.442932	958.979858	-453.704803	-22.808695	957.520386	-530.800598	248.922607	575.757690	-489.710419	-74.844826	580.713318	-525.836060	273.217163	87.574684	-558.474854	-118.878532	104.621117	-485.296906	329.077850	1450.962280	-451.235748	-94.065788	1442.631714	-408.347473	112.820076	1461.312744	-418.293396	109.680893	1757.484619	-516.733215	439.566956	1182.655518	-533.117065	-201.498184	1186.237427	-418.744537	388.754089	880.883423	-421.711578	-185.023651	877.365479	-427.586121	108.067780	1055.833374	546.058044	16.396402	897.607300	549.966675	212.447556
-445.130280	241.626953	958.926514	-454.026855	-22.652445	957.533264	-530.780579	249.158249	575.800110	-490.445465	-75.274590	580.866638	-525.873718	273.284637	87.555359	-558.811279	-118.943695	104.674866	-485.328400	329.436493	1450.812378	-451.755341	-93.735916	1442.630615	-408.679596	113.066269	1461.287964	-418.646790	110.053078	1757.532715	-515.960876	439.797882	1182.379639	-532.074524	-200.663422	1185.678955	-417.239197	388.855164	880.858398	-417.510620	-182.005112	878.044373	-427.786499	108.239182	1055.818481	545.692993	16.810268	897.659058	549.530884	213.082260
-445.195953	241.846436	958.916443	-454.400879	-22.418137	957.527161	-530.822815	249.424866	575.804199	-492.129211	-76.978142	581.265625	-525.932190	273.316956	87.596481	-559.876953	-119.264214	104.929314	-485.532776	329.647400	1450.520874	-452.161011	-93.513275	1442.658325	-409.004578	113.350052	1461.267578	-419.037170	110.456894	1757.433594	-515.181213	440.081573	1182.100830	-530.939575	-199.859055	1185.101196	-415.775208	389.110535	880.873047	-413.268646	-178.952347	878.808167	-428.022186	108.442581	1055.813721	545.834473	17.591818	897.813721	549.369324	213.519028
-445.296936	242.055634	958.937927	-454.735168	-22.200405	957.590149	-530.851929	249.664230	575.843506	-492.808441	-77.365524	581.379395	-525.936279	273.358368	87.609444	-560.176880	-119.320587	104.984596	-485.427185	330.063721	1450.628540	-452.617645	-93.223083	1442.695435	-409.309662	113.611229	1461.286865	-419.386719	110.816589	1757.555176	-514.414612	440.243652	1181.907227	-529.795166	-199.075699	1184.611572	-414.302521	389.156067	880.859436	-409.045685	-175.852264	879.647827	-428.255157	108.652634	1055.859253	545.189758	17.560600	897.846436	548.940369	213.647705
-445.374329	242.261093	958.942322	-454.995819	-22.006319	957.654602	-530.913635	249.828476	575.876099	-492.309540	-76.194839	581.218933	-525.950989	273.362488	87.598480	-559.640381	-119.151047	104.815765	-485.543884	330.395325	1450.541382	-453.213837	-92.765114	1442.697632	-409.587830	113.889427	1461.330322	-419.764740	111.317596	1757.558350	-513.643860	440.357056	1181.687134	-528.653748	-198.343582	1184.093750	-412.787262	389.403503	880.980286	-404.876038	-172.720505	880.551758	-428.460419	108.860840	1055.901855	544.854797	17.927847	897.929382	548.436279	213.965363
-445.509155	242.486511	958.941284	-455.364044	-21.718287	957.619751	-530.985962	249.937012	575.864624	-493.062836	-76.661194	581.343262	-525.915039	273.372528	87.572945	-560.032104	-119.231796	104.913696	-485.668976	330.755737	1450.486206	-453.693909	-92.402939	1442.767700	-409.911407	114.158600	1461.366211	-420.162689	111.747948	1757.579712	-512.945251	440.488434	1181.454102	-527.469788	-197.596954	1183.597290	-411.232025	389.377411	880.992493	-400.746185	-169.667603	881.480957	-428.716644	109.085724	1055.884644	544.579407	18.314886	897.983032	548.061707	214.077057
-445.627991	242.741409	958.934143	-455.687714	-21.451864	957.609558	-531.151306	250.195953	575.871887	-493.471313	-76.665466	581.400146	-526.001038	273.417480	87.554512	-560.185547	-119.251350	104.908897	-485.821167	331.067261	1450.396240	-454.101135	-92.038460	1442.815186	-410.279602	114.466248	1461.360718	-420.531342	112.147278	1757.590454	-512.239990	440.579254	1181.235107	-526.154114	-196.741501	1183.146240	-409.694916	389.452240	881.094299	-396.451752	-166.618393	882.514221	-428.953369	109.328941	1055.879150	544.173157	18.704874	898.008179	547.454651	214.495636
-445.777405	243.073410	958.935852	-456.019897	-21.134182	957.537842	-531.344971	250.488327	575.904602	-491.408966	-73.527573	580.763916	-526.060486	273.441162	87.524712	-558.917969	-118.954269	104.559013	-485.995117	331.373444	1450.336670	-454.281097	-91.834808	1442.923218	-410.618927	114.769150	1461.349609	-420.925690	112.561699	1757.651978	-511.583954	440.695190	1180.997314	-524.815491	-195.944305	1182.715088	-408.221497	389.557556	881.171936	-392.331512	-163.541855	883.610962	-429.192230	109.611649	1055.843140	543.793335	19.093122	898.030151	546.773438	214.874069
-445.909729	243.393311	958.938721	-456.338196	-20.806742	957.503479	-531.502319	250.734909	575.927551	-492.477905	-74.266273	580.931030	-526.107971	273.504913	87.535713	-559.069031	-118.851822	104.536308	-486.331360	331.591492	1450.097168	-454.840057	-91.379745	1442.937256	-410.981079	115.080566	1461.341187	-421.326080	113.015106	1757.659912	-510.954163	440.804565	1180.725342	-523.498962	-195.228317	1182.291382	-406.761261	389.795532	881.349121	-388.282990	-160.534653	884.654907	-429.419922	109.906357	1055.827515	543.429871	19.450197	898.039734	546.128113	215.253311
-446.100922	243.645035	958.937378	-456.627747	-20.521040	957.487427	-531.688354	250.984207	575.950195	-492.942688	-74.484566	581.024109	-526.150146	273.511200	87.523521	-559.723877	-119.123238	104.718475	-486.577393	331.951538	1450.094360	-455.204956	-90.966606	1443.037231	-411.312164	115.369125	1461.346558	-421.713837	113.488243	1757.610962	-510.339935	440.817841	1180.551514	-522.107605	-194.490433	1181.934814	-405.206696	389.830933	881.540100	-384.362183	-157.592239	885.733582	-429.671265	110.161804	1055.821045	543.069275	19.795824	898.005066	545.530090	215.550690
-446.277222	243.864502	958.957397	-456.830902	-20.275517	957.549927	-531.873108	251.190384	575.965454	-493.197845	-74.400322	581.054199	-526.212585	273.534882	87.561623	-559.753967	-119.124954	104.752884	-486.712036	332.395905	1450.317627	-455.521881	-90.584381	1443.150024	-411.631470	115.680931	1461.408203	-422.087524	113.875465	1757.690552	-509.786285	440.841003	1180.448608	-520.723083	-193.689301	1181.607910	-403.768005	389.883423	881.772705	-380.510651	-154.628403	886.829651	-429.891052	110.408798	1055.869141	542.728516	20.169645	897.942932	544.901306	215.981766
-446.439148	244.103760	958.997437	-456.989349	-19.992867	957.611389	-532.109131	251.484787	575.982910	-493.285065	-74.153244	581.083679	-526.285706	273.542877	87.561760	-559.685730	-119.046875	104.704086	-487.031952	332.681976	1450.311523	-455.796417	-90.258820	1443.266724	-411.962799	116.040581	1461.458984	-422.453003	114.327148	1757.722046	-509.291443	440.949127	1180.312622	-519.242004	-192.927643	1181.296875	-402.280396	389.544403	881.778625	-376.700043	-151.800674	887.997437	-430.096008	110.679474	1055.930054	543.633728	21.784536	897.507446	544.805725	216.735397
-446.646210	244.321411	958.974487	-457.209900	-19.698954	957.640625	-532.214478	251.571640	575.963501	-493.507599	-74.023933	581.085388	-526.260864	273.540497	87.561783	-559.716858	-119.037270	104.723198	-487.378326	332.938538	1450.317383	-456.064819	-89.895958	1443.348999	-412.266937	116.389702	1461.495850	-422.811188	114.800293	1757.685913	-508.808472	441.032257	1180.159790	-517.818054	-192.183624	1181.054443	-400.848633	389.548218	882.056763	-372.984253	-148.858078	889.188416	-430.334351	110.954002	1055.938843	543.083252	21.709166	897.411499	544.146912	216.977539
-446.807037	244.669754	958.988342	-457.372528	-19.408899	957.672729	-532.394592	251.827164	575.973816	-491.703247	-71.441132	580.593872	-526.340393	273.594421	87.536247	-558.370056	-118.615234	104.313225	-487.682831	333.290283	1450.319946	-456.303589	-89.470161	1443.437866	-412.595764	116.726311	1461.496094	-423.159027	115.232468	1757.683716	-508.348297	441.138458	1180.014038	-516.359863	-191.443237	1180.757080	-399.401672	389.489441	882.287415	-369.406738	-146.148544	890.277771	-430.533722	111.281563	1055.970215	542.929443	22.127472	897.342102	543.493164	217.443039
-447.036499	244.891510	958.941162	-457.561157	-19.181902	957.703857	-531.043213	250.241394	575.583130	-492.343719	-71.850578	580.716187	-525.294678	273.470886	87.378250	-558.692200	-118.683334	104.386795	-488.088501	333.608765	1450.279175	-456.489014	-89.088165	1443.517944	-412.899139	117.103088	1461.502441	-423.493103	115.631714	1757.719116	-507.993500	441.341644	1179.855835	-514.880798	-190.764313	1180.488281	-398.139984	389.467041	882.518860	-365.956665	-143.389771	891.382751	-430.761719	111.538940	1055.966919	542.459106	22.020014	897.305664	542.872986	217.546997
-447.290863	245.289185	958.973572	-457.816467	-18.850754	957.632019	-531.133606	250.398071	575.567749	-492.548401	-71.776085	580.711792	-525.283997	273.512695	87.344376	-558.811829	-118.706825	104.424507	-488.502197	333.936646	1450.239502	-456.386932	-88.845329	1443.628418	-413.191864	117.469994	1461.497070	-423.826355	116.044815	1757.665283	-507.686493	441.481323	1179.684326	-513.352417	-189.991974	1180.316284	-396.781616	389.313599	882.778748	-362.569275	-140.759293	892.456848	-431.017639	111.865105	1055.946899	542.340759	22.193697	897.316345	542.303589	217.766907
-447.561523	245.572723	958.985718	-458.022308	-18.586020	957.593384	-531.339600	250.680130	575.587463	-492.714935	-71.673264	580.688354	-525.359436	273.523926	87.365112	-558.848450	-118.716400	104.407600	-488.883911	334.200836	1450.205566	-456.478424	-88.486618	1443.706299	-413.541168	117.862595	1461.481812	-424.090363	116.467827	1757.707764	-507.428375	441.593872	1179.514282	-511.874908	-189.364960	1180.104614	-395.514282	389.258789	883.035522	-359.350098	-138.173355	893.518372	-431.263519	112.126144	1055.935181	541.999268	22.269405	897.343933	541.459473	218.245560
-447.760101	245.878571	959.002441	-458.143921	-18.343586	957.590515	-531.459778	250.845734	575.598938	-492.794312	-71.490242	580.689026	-525.356445	273.550934	87.386055	-558.839722	-118.687668	104.363503	-489.333038	334.518433	1450.200439	-456.828522	-87.927994	1443.695313	-413.802612	118.229958	1461.487549	-424.353424	116.900627	1757.641479	-507.213043	441.759857	1179.360474	-510.421509	-188.747269	1179.815918	-394.369293	389.024841	883.332275	-356.298828	-135.707703	894.476868	-431.441437	112.400330	1055.946045	541.819214	22.251171	897.414673	540.952759	218.252258
-448.029053	246.159332	959.010864	-458.332336	-18.043116	957.540649	-531.646484	250.996658	575.636658	-492.938782	-71.385887	580.671875	-525.429138	273.531525	87.371674	-558.814453	-118.652489	104.355644	-489.817566	334.810333	1450.177612	-456.609100	-87.675201	1443.791748	-414.078186	118.609550	1461.529785	-424.602966	117.261208	1757.686768	-507.046936	441.922699	1179.234497	-508.933380	-188.122116	1179.700073	-393.187500	388.705688	883.607544	-353.301575	-133.272079	895.511047	-431.666626	112.675743	1055.924316	541.653809	22.243906	897.534668	540.525635	218.236755
-448.290955	246.480835	959.022644	-458.414001	-17.780743	957.550354	-531.833130	251.213882	575.655762	-493.084686	-71.277733	580.649414	-525.428528	273.553131	87.395210	-558.849792	-118.659836	104.379333	-490.296844	335.117371	1450.114990	-456.883240	-87.142441	1443.818481	-414.380524	119.024345	1461.539795	-424.874908	117.675110	1757.631836	-506.936066	442.112823	1179.071777	-507.558258	-187.515793	1179.485962	-392.187744	388.755005	883.911560	-350.526855	-130.939102	896.431580	-431.863434	112.982788	1055.940796	541.457031	22.258575	897.682434	540.035645	218.314133
-448.552887	246.821167	959.053650	-458.470367	-17.502583	957.561707	-531.990295	251.350601	575.702393	-493.129150	-71.093063	580.668396	-525.423096	273.593048	87.370827	-558.814087	-118.650192	104.384323	-490.940613	335.297852	1449.892456	-456.872192	-86.742256	1443.878296	-414.700989	119.451630	1461.536011	-425.111176	118.112793	1757.624878	-506.931305	442.388336	1178.908569	-506.115601	-186.928528	1179.301025	-391.208771	388.458160	884.152100	-347.860962	-128.687637	897.372009	-432.048248	113.302734	1055.967773	541.145203	22.234053	897.842529	539.519409	218.441986
-448.796967	247.018051	959.039124	-458.479004	-17.235060	957.640930	-532.159180	251.542007	575.714844	-493.216553	-70.967613	580.718689	-525.398682	273.650818	87.328896	-558.872131	-118.629478	104.371712	-491.376038	335.711792	1450.027222	-456.786499	-86.325699	1443.954224	-414.924622	119.857681	1461.558472	-425.342133	118.513451	1757.596558	-506.963257	442.582794	1178.779297	-504.799744	-186.414063	1179.201538	-390.350616	388.161926	884.418823	-345.375000	-126.536621	898.192566	-432.216278	113.589844	1056.010010	540.943665	22.194984	897.957092	539.302185	218.231140
-448.617767	246.629990	958.957581	-457.224854	-17.829035	958.653625	-532.012146	251.274384	575.627380	-493.264679	-70.779739	580.985840	-525.145691	273.625641	87.288818	-558.923828	-118.609055	104.395187	-492.089752	335.846558	1449.784912	-456.362335	-86.078842	1444.052734	-415.225494	120.283936	1461.557129	-425.551086	118.921936	1757.620117	-507.078796	442.787445	1178.592773	-503.410828	-185.815521	1179.148682	-389.595337	388.284882	884.745422	-343.034973	-124.538445	899.022461	-431.835236	113.601868	1056.553955	540.647583	22.326885	898.098755	538.860413	218.629684
-448.735565	246.659439	958.922729	-456.823425	-17.859909	958.962341	-532.057068	251.211166	575.555664	-493.299500	-70.570610	581.068726	-525.045471	273.623260	87.281227	-558.859863	-118.583321	104.360161	-492.513458	336.244965	1449.959717	-456.197235	-85.663795	1444.098389	-415.549744	120.647141	1461.548340	-425.772461	119.378540	1757.562988	-507.240356	442.916870	1178.516602	-502.138672	-185.318558	1179.039063	-388.857178	388.082214	885.016296	-340.908173	-122.590836	899.771179	-431.818848	113.773521	1056.719116	540.630066	22.616068	898.254150	538.682373	218.818451
-448.853729	246.788452	958.945374	-456.424255	-17.762680	959.262146	-532.165283	251.232941	575.557983	-493.268066	-70.320969	581.115906	-524.961365	273.611969	87.254425	-558.836731	-118.579865	104.323959	-493.054260	336.463623	1449.974731	-456.022156	-85.289169	1444.147339	-415.750763	121.042580	1461.571533	-425.997681	119.763596	1757.561157	-507.449310	443.056915	1178.413696	-500.861786	-184.858597	1178.927246	-388.288849	387.822906	885.260498	-338.824280	-120.758804	900.452087	-431.800415	114.033684	1056.907227	540.247375	22.563755	898.297852	538.515930	218.898376
-449.033081	246.855591	958.929077	-456.076324	-17.637537	959.513367	-532.316528	251.205688	575.539001	-493.309845	-70.160179	581.152893	-524.965698	273.573700	87.264229	-558.869263	-118.582634	104.333527	-493.641022	336.680023	1449.918335	-455.896881	-84.916359	1444.147217	-415.989716	121.433411	1461.561157	-426.217743	120.144867	1757.550537	-507.738403	443.203339	1178.320923	-499.642273	-184.402908	1178.872070	-387.820465	387.558472	885.549500	-336.973938	-119.069878	901.075012	-431.820648	114.272987	1057.047485	540.092041	22.770802	898.369324	538.390808	219.150940
-449.248077	246.916901	958.922546	-455.896729	-17.406839	959.726013	-532.414368	251.210266	575.461975	-493.318420	-69.981812	581.179138	-524.907227	273.586212	87.253731	-558.813660	-118.560104	104.306313	-494.238586	336.955261	1449.908203	-455.798035	-84.539200	1444.144043	-416.227509	121.834213	1461.539185	-426.432190	120.523247	1757.547852	-508.124725	443.324768	1178.214233	-498.491394	-183.955002	1178.794189	-387.463531	387.441010	885.796265	-335.287598	-117.494377	901.635925	-431.917114	114.532906	1057.167603	539.953613	22.911009	898.369568	538.351929	219.389709
-450.141479	247.961792	959.021301	-457.616150	-16.346577	958.581604	-532.978149	251.710587	575.538940	-493.479828	-69.999077	580.885742	-525.173218	273.670105	87.259621	-558.868835	-118.551605	104.293297	-494.843201	337.199341	1449.840454	-455.637695	-84.177841	1444.157837	-416.404602	122.186638	1461.545654	-426.657471	120.922478	1757.534912	-508.552185	443.457550	1178.131836	-497.439270	-183.622375	1178.769897	-387.192108	387.362091	885.996582	-333.662323	-116.018303	902.190674	-432.853882	115.050385	1056.563232	539.952881	23.064657	898.368347	538.379761	219.649826
-451.418213	249.524948	959.176575	-460.411041	-14.475084	956.786011	-533.797974	252.519608	575.713562	-493.625580	-70.030708	580.351929	-525.602051	273.761414	87.265221	-558.960388	-118.544968	104.348091	-495.393036	337.386932	1449.823975	-455.470886	-83.851952	1444.171509	-416.591705	122.574196	1461.554199	-426.885406	121.281822	1757.597900	-509.016998	443.608948	1178.080811	-496.402008	-183.221619	1178.729004	-387.016968	387.296997	886.237305	-332.213715	-114.705963	902.701111	-434.279022	115.903984	1055.599243	539.917542	23.227726	898.353516	538.391907	219.919189
-451.789642	249.899185	959.169617	-460.577942	-14.069077	956.692871	-534.063538	252.721619	575.722412	-493.712402	-69.988029	580.307617	-525.627502	273.784241	87.261406	-558.944275	-118.526978	104.337265	-495.997162	337.574402	1449.765625	-455.264679	-83.517647	1444.222046	-416.800934	122.983017	1461.551880	-427.084747	121.665131	1757.611816	-509.585052	443.679230	1177.976929	-495.437866	-182.797424	1178.712036	-386.973022	387.196991	886.424072	-330.761505	-113.344505	903.117065	-434.511871	116.277672	1055.540894	539.966370	23.431149	898.298950	538.432312	220.173492
-452.007172	250.092911	959.172058	-460.415955	-13.910569	956.760742	-534.281555	252.859161	575.799194	-493.657104	-69.838753	580.355591	-525.627380	273.763824	87.262047	-558.988953	-118.524048	104.357155	-496.589020	337.790283	1449.751465	-455.048584	-83.197746	1444.241943	-416.983429	123.330498	1461.549316	-427.308746	122.022720	1757.560059	-510.185547	443.747498	1177.909302	-494.577637	-182.511887	1178.722656	-386.973999	387.050537	886.576050	-329.666473	-112.223068	903.427246	-434.559326	116.509956	1055.581299	540.042114	23.540602	898.269226	538.492981	220.411896
-452.365906	250.325500	959.169861	-460.379883	-13.710253	956.748901	-534.549622	252.937286	575.802185	-493.709595	-69.795326	580.354553	-525.617065	273.757660	87.278717	-559.052002	-118.541451	104.344902	-497.304657	337.854279	1449.583496	-454.799469	-82.885910	1444.246948	-417.147461	123.647858	1461.562500	-427.510651	122.425392	1757.500244	-510.909882	443.791412	1177.801880	-493.782349	-182.209854	1178.705688	-387.175507	387.037994	886.711121	-328.890961	-111.374557	903.653625	-434.712677	116.755180	1055.572998	540.147034	23.719458	898.224548	538.509216	220.704712
-452.762939	250.559341	959.194336	-460.383575	-13.458078	956.689331	-534.829651	253.083572	575.814819	-493.638000	-69.648415	580.303711	-525.644958	273.778748	87.244446	-559.031860	-118.545227	104.311844	-497.715729	338.099182	1449.757690	-454.544373	-82.643929	1444.242798	-417.312592	123.951782	1461.535278	-427.669373	122.742226	1757.603882	-511.581024	443.795959	1177.769409	-493.087585	-181.978745	1178.661865	-387.509460	387.088470	886.812317	-328.011078	-110.415901	903.889038	-434.890808	116.998665	1055.550537	540.268127	23.840389	898.178650	538.559143	220.908249
-453.101379	250.771027	959.197937	-460.310028	-13.254202	956.653503	-535.102539	253.177124	575.796570	-493.614685	-69.590355	580.270081	-525.676331	273.834473	87.258690	-559.073730	-118.546646	104.280029	-498.440796	338.125275	1449.559692	-454.293884	-82.399513	1444.226196	-417.453979	124.308159	1461.502197	-427.849426	123.108078	1757.593750	-512.377197	443.901764	1177.697144	-492.393463	-181.802032	1178.644775	-388.000763	387.099243	886.889893	-327.403107	-109.738350	903.952271	-435.020599	117.225685	1055.534180	540.451416	24.042063	898.133728	538.586548	221.167175
-453.398132	250.972717	959.163940	-460.298950	-12.983966	956.627991	-535.291992	253.170731	575.743591	-493.627014	-69.581657	580.247864	-525.631775	273.866852	87.203453	-559.073669	-118.550522	104.273109	-498.888855	338.398590	1449.721313	-454.011810	-82.162704	1444.213257	-417.606598	124.630684	1461.455688	-428.008820	123.505821	1757.529785	-513.197998	443.902283	1177.616943	-491.781860	-181.608749	1178.640259	-388.573181	387.115784	886.876526	-326.910736	-109.097305	904.025269	-435.144989	117.489227	1055.500732	540.711670	24.206575	898.143860	538.866821	221.017120
-453.683990	251.243393	959.165527	-460.162445	-12.772058	956.572876	-535.472778	253.150406	575.744202	-493.542633	-69.519508	580.256409	-525.621094	273.885254	87.184044	-559.018555	-118.556610	104.252373	-499.405457	338.510620	1449.664795	-453.696777	-81.926872	1444.223389	-417.740173	124.909363	1461.422729	-428.169830	123.777908	1757.581543	-514.056641	443.927979	1177.545410	-491.268311	-181.453827	1178.639771	-389.254333	387.164215	886.893127	-326.556732	-108.607193	904.008362	-435.221710	117.744652	1055.474609	540.863647	24.584555	898.130676	538.602051	221.606674
-453.946838	251.459732	959.161072	-459.987305	-12.625451	956.565735	-535.652954	253.123062	575.730835	-493.539337	-69.523750	580.275879	-525.595398	273.899292	87.169312	-559.109192	-118.574684	104.266815	-499.970581	338.600098	1449.612061	-453.334564	-81.687759	1444.238770	-417.846832	125.184944	1461.373413	-428.350647	124.101784	1757.532837	-514.973267	443.973114	1177.508789	-490.771301	-181.353607	1178.679199	-390.186096	387.291656	886.945251	-326.349548	-108.260254	903.968689	-435.282013	117.961861	1055.473022	541.205444	24.854279	898.152771	538.778503	221.510193
-454.232239	251.669968	959.177429	-459.861633	-12.453134	956.535400	-535.853271	253.111465	575.740479	-493.384125	-69.424576	580.280273	-525.591492	273.868439	87.156120	-559.066223	-118.588135	104.258804	-500.462769	338.663300	1449.585571	-452.986511	-81.538506	1444.229736	-417.945557	125.431244	1461.348389	-428.478027	124.381821	1757.584717	-515.955811	443.977753	1177.484375	-490.349365	-181.270721	1178.777832	-391.108246	387.407166	886.837097	-326.274017	-108.054558	903.866211	-435.361664	118.169838	1055.466309	541.539551	25.451885	898.166565	538.646667	222.107590
-454.579071	251.775925	959.143005	-459.731110	-12.322742	956.496887	-536.068481	253.152985	575.757446	-493.279175	-69.353439	580.244995	-525.614197	273.891907	87.183922	-559.083313	-118.595421	104.263039	-501.010162	338.742218	1449.511108	-452.668213	-81.376381	1444.187134	-418.026611	125.689018	1461.325562	-428.629456	124.659996	1757.573853	-516.974487	444.019348	1177.461060	-489.976501	-181.198044	1178.804199	-392.172333	387.586243	886.739990	-326.319855	-107.941216	903.697266	-435.451843	118.325264	1055.426270	541.845215	25.853638	898.141541	538.616089	222.406143
-454.891144	251.905685	959.155151	-459.612183	-12.176330	956.473877	-536.726685	253.625458	575.835449	-493.118713	-69.307335	580.193359	-525.865845	273.926117	87.207481	-559.110107	-118.626907	104.280769	-501.681763	338.716919	1449.258667	-452.375763	-81.241920	1444.151978	-418.101013	125.922897	1461.272339	-428.766266	124.964722	1757.504028	-517.996765	444.044678	1177.325317	-489.689331	-181.144073	1178.827515	-393.327728	387.769989	886.574341	-326.508331	-107.952255	903.418274	-435.546539	118.485634	1055.420776	541.941406	25.905794	898.109619	538.526245	222.353287
-455.198059	252.147415	959.180664	-459.497192	-11.997166	956.401978	-536.612305	253.296677	575.779358	-493.025787	-69.326523	580.143555	-525.662659	273.905579	87.162834	-559.142517	-118.642372	104.275482	-502.226196	338.754669	1449.142578	-451.991913	-81.049316	1444.105347	-418.191315	126.133018	1461.195923	-428.896912	125.206375	1757.484009	-519.077576	444.035645	1177.229370	-489.472626	-181.165375	1178.807007	-394.607391	388.064758	886.336426	-326.815125	-108.086311	903.071289	-435.629456	118.694893	1055.394653	542.189392	26.209436	898.089172	538.527039	222.593002
-455.551270	252.240463	959.130005	-459.414795	-11.908109	956.337219	-536.821045	253.254425	575.724121	-492.892578	-69.378403	580.085571	-525.640503	273.957489	87.141075	-559.210083	-118.665047	104.299500	-502.547974	338.881683	1449.208374	-451.621948	-80.971733	1444.030029	-418.268860	126.330261	1461.120483	-429.011353	125.407158	1757.493286	-520.175110	444.016479	1177.166870	-489.324585	-181.246078	1178.796143	-396.050323	388.216278	886.055847	-327.231537	-108.314468	902.626587	-435.742432	118.816299	1055.332397	542.505493	26.635111	898.163208	538.374023	222.938629
-455.833771	252.348068	959.104492	-459.261292	-11.806156	956.265076	-536.990662	253.196259	575.714233	-492.747070	-69.367256	580.040466	-525.602112	273.970581	87.110107	-559.217407	-118.678825	104.290985	-502.995270	338.895264	1449.095947	-451.222290	-80.868835	1444.001221	-418.333679	126.484421	1461.059692	-429.096863	125.613403	1757.478882	-521.270813	443.964600	1177.084106	-489.195953	-181.306580	1178.783203	-397.541656	388.542236	885.771423	-327.763245	-108.689774	902.124512	-435.780243	118.939484	1055.277832	542.158386	26.191050	898.447937	538.037231	222.839569
-456.044556	252.364563	959.073608	-459.031738	-11.792556	956.283264	-537.145996	253.014832	575.676636	-492.586823	-69.410866	580.027710	-525.520691	273.940887	87.048218	-559.235779	-118.683632	104.338554	-503.509186	338.873352	1448.998047	-450.850067	-80.812225	1443.944458	-418.352936	126.643684	1461.049316	-429.153992	125.843536	1757.421631	-522.411194	443.876831	1177.031738	-489.145416	-181.407883	1178.797607	-398.763580	388.930267	885.509155	-328.436615	-109.166718	901.598572	-435.766724	119.008904	1055.271362	542.360779	26.400673	898.471558	537.763306	223.295364
-456.301208	252.380753	959.084961	-458.816498	-11.763236	956.265137	-537.295410	252.903885	575.669250	-492.393036	-69.419243	580.044373	-525.476013	273.921722	87.070747	-559.250366	-118.678986	104.361336	-503.958405	338.869324	1448.935791	-450.458496	-80.767509	1443.902588	-418.410889	126.779999	1461.024292	-429.268951	125.921227	1757.423218	-523.603577	443.801880	1176.986206	-489.116913	-181.560822	1178.832764	-400.556854	389.307068	885.304016	-329.199707	-109.796524	901.048340	-435.794708	119.059639	1055.269897	542.504272	26.655611	898.459106	537.160400	224.410049
-456.575684	252.423615	959.094849	-458.613678	-11.775838	956.266296	-537.456787	252.710464	575.631836	-492.254425	-69.500969	580.053284	-525.466614	273.910828	87.061172	-559.319458	-118.699928	104.384377	-504.406921	338.808319	1448.869995	-450.116028	-80.756950	1443.854370	-418.452118	126.903900	1461.019531	-429.302582	126.178864	1757.452637	-524.826782	443.709320	1177.016602	-489.117004	-181.719208	1178.878784	-402.300629	389.528290	884.917297	-330.076691	-110.489128	900.424011	-435.830231	119.111137	1055.275879	542.700989	26.824009	898.461914	537.274902	223.964996
-456.841644	252.377518	959.074890	-458.407837	-11.801936	956.254456	-537.503845	252.474640	575.589844	-492.100769	-69.544212	580.053345	-525.368958	273.917938	87.044411	-559.330811	-118.708466	104.390236	-504.836761	338.750580	1448.801025	-449.758148	-80.782677	1443.809937	-418.491882	127.001663	1460.977661	-429.299164	126.330109	1757.398682	-526.038330	443.647278	1176.984741	-489.175598	-181.904541	1178.920410	-404.114532	389.862976	884.518250	-331.084534	-111.321312	899.706787	-435.856720	119.116776	1055.259644	542.798035	27.107363	898.436523	536.840820	224.297623
-457.089172	252.383911	959.044373	-458.245026	-11.818945	956.216492	-537.495178	252.171417	575.549255	-491.931000	-69.607712	580.012024	-525.234802	273.909149	87.004051	-559.369385	-118.751053	104.337059	-505.340820	338.586670	1448.558350	-449.391998	-80.811119	1443.763672	-418.528351	127.073029	1460.937378	-429.327881	126.455322	1757.359375	-527.342529	443.554626	1176.979248	-489.281586	-182.167770	1178.965942	-406.090942	390.264069	884.162964	-332.316803	-112.394417	899.011108	-435.884979	119.142609	1055.222656	542.918579	27.258526	898.407837	536.675537	224.287628
-457.302704	252.331879	959.001343	-457.986816	-11.858809	956.191589	-537.366211	251.757187	575.493347	-491.710510	-69.665886	579.971252	-524.995239	273.878387	86.956528	-559.385620	-118.804909	104.355270	-505.755280	338.462799	1448.494873	-449.065613	-80.842056	1443.741333	-418.543304	127.098351	1460.880859	-429.361847	126.530167	1757.365234	-528.620667	443.460632	1177.028076	-489.399841	-182.432602	1179.025879	-408.137390	390.718536	883.777588	-333.535797	-113.507721	898.247925	-435.858551	119.142212	1055.188354	542.957886	27.476923	898.366394	536.179932	224.901184
-457.528992	252.253281	958.987671	-457.725281	-11.936260	956.132751	-537.213013	251.310349	575.383484	-491.601898	-69.846771	579.959656	-524.779907	273.855286	86.943802	-559.452637	-118.860001	104.323151	-506.025757	338.434082	1448.571411	-448.735352	-80.903168	1443.703613	-418.572601	127.109680	1460.859253	-429.376831	126.610558	1757.334229	-529.892395	443.265533	1177.049438	-489.575043	-182.746109	1179.086548	-410.266449	391.180298	883.441406	-334.829803	-114.718567	897.433044	-435.832306	119.087738	1055.150391	542.980408	27.761572	898.355530	535.882874	224.853088
-457.709839	252.152008	958.970459	-457.531403	-11.984172	956.100098	-537.201782	251.003311	575.323242	-491.409698	-70.030197	579.915161	-524.664307	273.843658	86.945488	-559.573303	-118.924873	104.325874	-506.387817	338.277039	1448.522095	-448.371368	-80.999489	1443.696655	-418.590729	127.108116	1460.838257	-429.392456	126.668076	1757.321899	-531.173035	443.117828	1177.109009	-489.751038	-183.077057	1179.159180	-412.478577	391.617584	883.039490	-336.168549	-116.023117	896.627197	-435.819702	119.038147	1055.124390	543.936523	29.252226	898.472900	535.758301	225.393982
-457.901520	252.079666	958.979065	-457.371429	-11.982786	956.027710	-537.374756	250.896194	575.352600	-491.196198	-70.237572	579.854858	-524.642090	273.812836	86.949486	-559.532959	-118.986656	104.324554	-506.741730	338.092529	1448.459717	-448.014679	-81.089104	1443.688477	-418.589508	127.069534	1460.813232	-429.446014	126.620369	1757.264771	-532.457214	442.917480	1177.151489	-489.958038	-183.425156	1179.300171	-414.695770	392.104980	882.684753	-337.513641	-117.360580	895.844604	-435.820923	119.001549	1055.089111	544.029236	29.521429	898.480408	535.596069	225.196121
-458.068542	251.956955	958.970703	-457.168640	-12.088065	956.007751	-538.729187	252.053665	575.602478	-490.989441	-70.561935	579.800415	-525.431946	273.920258	87.000877	-559.689636	-119.075378	104.334869	-507.115295	337.906494	1448.372803	-447.666718	-81.224945	1443.697998	-418.589355	127.035339	1460.806152	-429.441925	126.624672	1757.257568	-533.806030	442.833527	1177.242554	-490.199982	-183.731049	1179.427612	-416.979462	392.562927	882.251282	-339.116577	-118.952911	894.976807	-435.798767	118.913773	1055.074341	543.858704	29.783905	898.489746	534.981628	225.720963
-458.172180	251.886047	958.975647	-456.905304	-12.237763	955.992371	-539.963989	253.148026	575.846497	-490.601715	-70.731300	579.735901	-526.217346	274.019775	87.055931	-559.686218	-119.160957	104.357216	-507.410706	337.688721	1448.285767	-447.308899	-81.416519	1443.677002	-418.564636	126.964333	1460.764404	-429.447815	126.597076	1757.226318	-535.098877	442.669739	1177.298950	-490.497650	-184.124695	1179.544189	-419.251434	393.038422	881.858154	-340.679932	-120.557076	894.128540	-435.731934	118.826469	1055.072266	543.859863	29.851351	898.471680	534.881531	225.597687
-457.141052	250.270187	958.733948	-453.184509	-14.398461	957.907776	-539.297607	252.137650	575.668701	-490.032684	-70.687561	580.409729	-525.676147	273.969391	87.011330	-559.675720	-119.240242	104.341858	-507.848480	337.366669	1447.994141	-446.958221	-81.592026	1443.650146	-418.547241	126.875969	1460.682495	-429.406250	126.632713	1757.225586	-536.396912	442.527374	1177.259521	-490.795807	-184.507782	1179.674438	-421.630890	393.575043	881.393127	-342.276306	-122.293633	893.281067	-434.083649	117.945831	1056.073975	542.516785	29.004084	898.299500	533.740112	225.410156
-457.293518	250.125153	958.693604	-453.075623	-14.644882	957.790283	-539.363770	251.986038	575.648132	-489.697052	-70.985466	580.326660	-525.632935	273.958710	86.976074	-559.688293	-119.312843	104.359642	-508.172394	337.122986	1447.890747	-446.634888	-81.803322	1443.598145	-418.521179	126.746750	1460.650269	-429.399902	126.566452	1757.184326	-537.699829	442.392822	1177.333496	-491.133942	-185.020691	1179.798584	-423.966766	394.128723	880.865356	-343.927490	-124.093414	892.389893	-434.077332	117.742874	1055.989014	542.391663	29.009821	898.257690	533.589844	225.425140
-457.867340	250.603073	958.775696	-454.262482	-13.910983	956.714905	-539.783569	252.158508	575.708496	-489.350922	-71.326492	579.942810	-525.853455	273.935822	86.985413	-559.808411	-119.466553	104.401726	-508.348541	336.926880	1447.952515	-446.267181	-82.019112	1443.551514	-418.472443	126.598915	1460.600098	-429.389709	126.465569	1757.136597	-538.988953	442.126190	1177.422363	-491.496033	-185.553192	1179.901855	-426.382294	394.708618	880.258667	-345.697784	-125.970047	891.504761	-434.614014	117.877441	1055.416382	542.129517	29.312706	898.195679	532.727539	225.631653
-458.084747	250.415527	958.764832	-454.332336	-13.974186	956.474548	-539.846863	251.895447	575.722290	-488.978363	-71.762405	579.777954	-525.802673	273.885101	86.964958	-559.861877	-119.540359	104.417068	-508.588623	336.677765	1447.886353	-445.932098	-82.255783	1443.519653	-418.440979	126.427612	1460.547729	-429.365723	126.323112	1757.100464	-540.315430	441.927917	1177.507568	-491.849487	-186.105072	1180.040527	-428.804565	395.235016	879.714783	-347.375275	-127.831093	890.647156	-434.682190	117.680275	1055.273804	541.830505	29.532804	898.130005	531.927856	225.763351
-458.162598	250.150742	958.748596	-454.137054	-14.218796	956.448364	-539.920715	251.646057	575.708679	-488.465881	-71.972931	579.705383	-525.807251	273.833862	86.983589	-559.814514	-119.599892	104.404160	-508.850555	336.339935	1447.786133	-445.546417	-82.545746	1443.503174	-418.417175	126.236336	1460.500000	-429.381409	126.109192	1757.113525	-541.558105	441.747101	1177.564331	-492.157104	-186.606262	1180.190796	-431.140961	395.729858	879.270142	-349.156097	-129.763992	889.785278	-434.613129	117.444252	1055.250366	541.560547	29.676828	898.068298	531.207947	226.282791
-458.188263	249.867813	958.719299	-453.910706	-14.537080	956.385132	-540.156189	251.545319	575.751221	-488.092377	-72.272194	579.602539	-525.934326	273.854156	87.006981	-559.840332	-119.632286	104.446075	-509.106598	335.997681	1447.668823	-445.195496	-82.830116	1443.477905	-418.384735	126.021759	1460.455322	-429.309540	126.026520	1757.004272	-542.791565	441.475891	1177.632446	-492.539398	-187.257370	1180.332520	-433.433441	396.171967	878.850098	-350.904480	-131.790070	888.987122	-434.506836	117.151802	1055.202881	541.330933	29.791101	897.994934	530.473633	226.333176
-458.182617	249.506104	958.639587	-453.562775	-14.943114	956.387024	-540.179321	251.317978	575.723877	-487.751740	-72.615311	579.569885	-525.881592	273.829132	86.971138	-559.876404	-119.721901	104.476906	-509.335571	335.642487	1447.561768	-444.875854	-83.152916	1443.409424	-418.325195	125.781990	1460.399048	-429.312622	125.781319	1757.009399	-544.079773	441.247620	1177.751953	-492.903229	-188.031265	1180.479614	-435.768494	396.645111	878.436340	-352.746094	-133.864716	888.142151	-434.360931	116.825447	1055.171021	541.069458	29.889963	897.938904	529.536011	226.393372
-458.165527	249.087296	958.588806	-453.255096	-15.372780	956.338196	-540.100281	250.931396	575.674927	-487.271484	-72.945419	579.493103	-525.778015	273.808197	86.954132	-559.855652	-119.765816	104.484314	-509.559418	335.286713	1447.447144	-444.579590	-83.483047	1443.358032	-418.276672	125.510727	1460.311279	-429.282715	125.587051	1756.941895	-545.317017	440.975250	1177.835327	-493.227112	-188.724075	1180.639404	-438.074585	397.174500	877.983093	-354.539948	-135.930710	887.336060	-434.229431	116.424957	1055.128174	540.596191	30.138393	897.849304	527.803162	225.888260
-458.121735	248.719879	958.537537	-452.949890	-15.764363	956.281738	-540.046814	250.539551	575.649658	-486.826141	-73.310081	579.434143	-525.693604	273.801056	86.940704	-559.927490	-119.855461	104.542717	-509.866699	334.782440	1447.184814	-444.239288	-83.873619	1443.319702	-418.205292	125.217415	1460.272217	-429.222473	125.394180	1756.830200	-546.489502	440.725006	1177.916992	-493.595245	-189.502426	1180.810425	-440.371460	397.681183	877.656433	-356.392181	-138.138870	886.515564	-434.075928	116.064354	1055.078979	540.366089	30.104458	897.761414	526.560608	226.708755
-458.095673	248.314041	958.484558	-452.661316	-16.171692	956.200012	-539.996826	250.141724	575.661560	-486.312775	-73.564308	579.356384	-525.648315	273.720337	86.898796	-559.848694	-119.890594	104.537743	-509.950897	334.431244	1447.263794	-443.920288	-84.247345	1443.276245	-418.140564	124.903214	1460.204102	-429.184265	125.112991	1756.797974	-547.707458	440.466125	1178.100830	-493.957184	-190.282944	1180.964111	-442.909912	398.321686	877.136719	-358.240204	-140.361923	885.763367	-433.933777	115.668114	1055.015015	540.505005	29.653543	897.715088	526.315491	226.637375
-458.060730	247.800186	958.459656	-452.308258	-16.639093	956.214783	-539.966980	249.800919	575.607056	-485.604156	-73.528870	579.183044	-525.663269	273.642365	86.905533	-559.710999	-119.898643	104.505264	-510.114227	333.981812	1447.188965	-443.609833	-84.670105	1443.236328	-418.097351	124.535500	1460.147583	-429.130371	124.824455	1756.754272	-548.850403	440.102142	1178.229736	-494.318695	-191.081299	1181.130981	-445.068298	398.665863	876.824951	-360.080444	-142.557983	885.021973	-433.767212	115.217232	1055.016113	540.415344	29.471973	897.681335	525.242920	226.339539
-458.014526	247.225327	958.423462	-451.929138	-17.199352	956.209961	-540.191956	249.782425	575.633789	-484.622864	-73.334412	578.975220	-525.862366	273.638519	86.959778	-559.346863	-119.863464	104.446236	-510.276611	333.505066	1447.145386	-443.303589	-85.096939	1443.180908	-418.024689	124.171829	1460.121704	-429.059296	124.544785	1756.707520	-549.932190	439.733521	1178.357910	-494.675354	-191.926071	1181.339233	-447.213867	399.070068	876.525269	-361.931213	-144.812973	884.331848	-433.570801	114.687798	1054.999268	540.333252	29.142122	897.639221	524.162781	225.962631
-457.082031	247.643631	958.671997	-451.340820	-17.466398	956.214722	-540.161560	249.540344	575.836731	-486.247925	-76.364029	579.551758	-525.867798	273.603394	86.968887	-560.786804	-120.333946	104.916542	-510.406250	333.012604	1447.070190	-442.993896	-85.546181	1443.154541	-417.971466	123.792252	1460.081909	-428.994690	124.240433	1756.672485	-551.047546	439.423798	1178.512207	-495.062592	-192.783218	1181.536621	-449.299591	399.364777	876.191345	-363.713715	-147.094574	883.720764	-432.944824	114.643478	1055.154907	540.409790	28.761879	897.694336	523.172119	225.047287
-456.878906	247.254410	958.653198	-450.922119	-17.957035	956.204712	-540.134277	249.164749	575.873718	-486.020203	-77.051071	579.568542	-525.924805	273.564148	86.926514	-560.906799	-120.452957	105.012299	-510.531128	332.473785	1446.967529	-442.692993	-86.063416	1443.140381	-417.890320	123.375648	1460.056519	-428.924957	123.918846	1756.620605	-552.136047	439.047699	1178.661621	-495.494141	-193.657440	1181.767456	-451.359344	399.726501	875.910522	-365.511017	-149.374283	883.144531	-432.677094	114.223206	1055.149902	540.341125	28.472857	897.742615	521.845398	224.929688
-456.961182	246.602234	958.549561	-450.674927	-18.543640	956.175232	-540.119141	248.835785	575.846375	-485.568237	-77.397507	579.468079	-525.985535	273.528687	86.944618	-560.817200	-120.478859	105.048332	-510.687927	331.926727	1446.869141	-442.426819	-86.551468	1443.136597	-417.798615	122.920509	1460.047729	-428.854706	123.555763	1756.581177	-553.159973	438.659485	1178.796753	-495.896606	-194.559021	1181.999390	-453.327026	400.014709	875.649414	-367.232727	-151.620865	882.563721	-432.576752	113.657860	1055.079712	540.331787	28.035000	897.766174	520.679871	224.151505
-456.992065	245.867249	958.474976	-450.332550	-19.250114	956.176941	-540.012756	248.421768	575.797668	-485.031464	-77.806854	579.425537	-525.942444	273.465485	86.948212	-560.784790	-120.535301	105.076508	-510.803345	331.372650	1446.823730	-442.154449	-87.080795	1443.128174	-417.712616	122.425812	1460.007324	-428.752411	123.193810	1756.500000	-554.142883	438.236084	1178.913208	-496.331268	-195.508774	1182.244629	-455.222137	400.287506	875.378052	-368.875702	-153.879440	882.114136	-432.424591	112.995018	1055.044189	540.355286	27.477526	897.810303	519.488037	223.517761
-457.063202	245.133606	958.413818	-450.050873	-19.917521	956.147339	-539.944153	248.044281	575.779541	-484.091675	-77.701614	579.193420	-526.011230	273.402740	86.960121	-560.354309	-120.478111	105.018089	-510.899261	330.802521	1446.757202	-441.898712	-87.647896	1443.103882	-417.591766	121.916916	1460.019287	-428.646088	122.800537	1756.442871	-555.092102	437.809814	1179.080444	-496.716400	-196.442947	1182.509033	-457.030548	400.413116	875.174255	-370.511047	-156.144058	881.713989	-432.302582	112.334801	1054.995361	540.456665	27.032215	897.868774	518.286133	222.785797
-457.087646	244.372589	958.362854	-449.696716	-20.595938	956.144958	-539.472534	247.258621	575.662659	-482.740662	-77.031815	578.873779	-525.714722	273.257111	86.947876	-559.733337	-120.339569	104.865990	-511.047302	330.126221	1446.588379	-441.635284	-88.225021	1443.111572	-417.500214	121.416428	1460.029541	-428.604675	122.291206	1756.472900	-556.054504	437.362244	1179.252075	-497.143250	-197.495163	1182.721558	-458.759644	400.551819	874.959839	-372.059998	-158.310608	881.300415	-432.140503	111.663177	1054.969360	540.580872	26.601402	897.933472	517.064331	222.128662
-457.085297	243.507141	958.285339	-449.302612	-21.420919	956.216309	-539.172424	246.654037	575.552612	-483.031738	-78.684326	578.964905	-525.608459	273.187378	86.946342	-560.029175	-120.429428	105.018768	-511.117523	329.491394	1446.547119	-441.361694	-88.811630	1443.147461	-417.410370	120.881592	1460.032715	-428.478333	121.898430	1756.399658	-556.887451	436.858124	1179.405151	-497.553986	-198.480774	1183.013672	-460.360535	400.566162	874.746887	-373.598785	-160.493942	880.985413	-431.969055	110.903450	1054.972290	540.601685	26.062742	897.982178	515.817932	221.435303
-457.082581	242.656723	958.170105	-449.008453	-22.138170	956.245300	-538.907959	246.064560	575.451660	-482.738037	-79.329079	579.034607	-525.506714	273.102448	86.960434	-560.118347	-120.505188	105.081749	-511.089020	328.951996	1446.630737	-441.071777	-89.449448	1443.235596	-417.267853	120.355034	1460.051514	-428.445160	121.366844	1756.454224	-557.689941	436.321167	1179.506592	-497.965363	-199.518600	1183.322754	-461.909637	400.607910	874.554016	-375.065643	-162.673294	880.697205	-431.809814	110.196472	1054.926880	540.392944	25.437346	898.105225	514.527222	220.636566
-457.088837	241.760590	958.055054	-448.622314	-22.929041	956.301880	-538.841614	245.687210	575.391479	-482.337341	-79.574089	579.092346	-525.589905	273.059998	86.908791	-560.122314	-120.554314	105.105034	-511.125610	328.320557	1446.587036	-440.785736	-90.001770	1443.290771	-417.150330	119.789864	1460.070679	-428.339966	120.923851	1756.362549	-558.433960	435.797058	1179.671753	-498.403717	-200.594116	1183.582397	-463.341370	400.618652	874.377625	-376.431671	-164.786041	880.517883	-431.636200	109.447250	1054.901245	540.351013	24.870140	898.497131	513.367188	219.769882
-457.022552	240.851074	957.956055	-448.167358	-23.820675	956.425049	-538.557068	245.027664	575.287964	-481.410492	-79.336624	579.025085	-525.477905	273.006256	86.889145	-559.747986	-120.476082	105.010162	-511.184570	327.666351	1446.525269	-440.506744	-90.644089	1443.356079	-417.035095	119.195000	1460.051392	-428.339020	120.344673	1756.416504	-559.164795	435.210388	1179.798828	-498.807770	-201.703323	1183.922241	-464.679077	400.585907	874.191589	-377.703552	-166.862915	880.355530	-431.401764	108.658951	1054.918945	540.700500	24.663683	898.666443	512.384216	219.200424
-456.976257	239.992264	957.895996	-447.903168	-24.507092	956.391174	-538.342957	244.415543	575.230225	-480.444824	-79.192261	578.850403	-525.427551	272.938416	86.885101	-559.294983	-120.413254	104.944641	-511.218384	326.976227	1446.474365	-440.249054	-91.282791	1443.404419	-416.916626	118.625656	1460.043579	-428.294983	119.789711	1756.399780	-559.822449	434.608795	1179.916870	-499.226776	-202.810165	1184.260254	-466.111450	400.821808	874.206421	-378.884613	-168.915604	880.266357	-431.234100	107.914024	1054.869141	540.878479	24.513227	898.708435	511.229492	218.884399
-456.855865	239.067474	957.797119	-447.500610	-25.421530	956.439270	-538.296814	244.217361	575.231323	-476.724426	-75.884430	578.035706	-525.527893	272.905792	86.930374	-557.036377	-119.831505	104.289894	-511.274323	326.262054	1446.406738	-439.991333	-91.959641	1443.440674	-416.774200	118.014320	1460.055542	-428.238678	119.271225	1756.340942	-560.443115	434.037628	1180.025269	-499.595551	-203.900391	1184.550171	-467.290253	400.716736	874.121521	-380.043335	-170.943817	880.170959	-430.990967	107.070656	1054.847656	540.762634	24.087416	898.726807	509.982147	218.312424
-456.773926	238.291489	957.755493	-447.214203	-26.144917	956.385864	-538.112061	243.670395	575.207031	-481.535492	-82.933197	579.352661	-525.435181	272.822968	86.903305	-560.714294	-121.029861	105.493286	-511.295715	325.574738	1446.349365	-439.725525	-92.607658	1443.496948	-416.615021	117.354218	1460.069824	-428.221558	118.687592	1756.363037	-561.004517	433.358032	1180.090820	-499.961182	-205.063278	1184.800049	-468.330078	400.544617	873.997375	-381.053101	-172.859573	880.095032	-430.797363	106.333420	1054.797974	540.774170	23.397125	898.723877	509.706909	217.088486
-456.687042	237.396637	957.664978	-446.855774	-27.037344	956.426819	-537.923462	243.076370	575.142822	-482.214691	-85.185799	579.649780	-525.390991	272.754608	86.894402	-561.592590	-121.459694	105.820290	-511.260620	324.879272	1446.288086	-439.419373	-93.251076	1443.540894	-416.443359	116.709221	1460.050293	-428.183472	118.106277	1756.332520	-561.495483	432.674988	1180.129150	-500.282501	-206.170441	1185.096191	-469.241180	400.318909	873.883301	-382.028290	-174.799286	880.061890	-430.589417	105.509560	1054.776245	540.613770	22.844753	898.706726	509.020538	216.510544
-456.562378	236.429596	957.569397	-446.452789	-27.938742	956.464600	-537.845093	242.642212	575.069763	-481.581024	-85.593330	579.582886	-525.467102	272.725006	86.908249	-561.394287	-121.491333	105.846405	-511.217499	324.189209	1446.230347	-439.139435	-93.951225	1443.576660	-416.322540	116.046616	1460.034790	-428.145325	117.539787	1756.312866	-561.906555	431.987274	1180.172363	-500.603241	-207.333023	1185.391235	-470.034698	400.005737	873.734802	-382.791931	-176.613541	880.085693	-430.349457	104.646065	1054.752197	540.384094	22.411585	898.679810	508.368408	216.023056
-456.406189	235.569717	957.518616	-446.123688	-28.710934	956.460144	-537.740845	242.155579	575.018250	-480.840820	-85.752594	579.447876	-525.478821	272.679169	86.883209	-561.132324	-121.474243	105.825020	-511.203796	323.438568	1446.112671	-438.877747	-94.626984	1443.617798	-416.204865	115.418945	1460.017700	-428.102020	116.954697	1756.294678	-562.319336	431.281921	1180.177490	-500.855835	-208.517792	1185.669434	-470.530792	399.185974	873.425293	-383.506592	-178.346848	880.123596	-430.132263	103.860138	1054.729980	540.037415	22.048170	898.704102	507.782410	215.873489
-456.239532	234.684235	957.436707	-445.670715	-29.670614	956.555176	-537.356934	241.412598	574.878662	-480.234283	-86.267242	579.403076	-525.363098	272.625458	86.864922	-560.972290	-121.492714	105.893570	-511.197174	322.726257	1446.044800	-438.604614	-95.331055	1443.680298	-416.027008	114.731621	1460.024536	-428.062164	116.367371	1756.287476	-562.664429	430.553406	1180.118408	-501.074371	-209.693542	1185.944092	-471.109283	398.771179	873.277100	-384.302856	-180.100372	880.137207	-429.867432	103.023941	1054.745850	539.665955	21.586340	898.742920	507.332581	215.332062
-456.117096	233.768723	957.339478	-445.342743	-30.543428	956.559692	-537.371887	241.082016	574.836060	-479.742004	-86.975182	579.351440	-525.432373	272.550171	86.825005	-560.979370	-121.593246	106.021255	-511.210876	321.979767	1445.943481	-438.336700	-96.052422	1443.727661	-415.851593	114.054810	1460.030640	-428.018921	115.770988	1756.265015	-562.918579	429.782410	1180.076416	-501.242218	-210.852509	1186.209595	-471.536072	398.220947	873.162537	-384.943878	-181.838913	880.141602	-429.648895	102.183601	1054.700562	539.279114	21.242434	898.731873	506.964661	214.930328
-455.921112	232.751251	957.248535	-444.942688	-31.523289	956.614685	-537.127075	240.413620	574.808533	-479.250763	-87.639244	579.327515	-525.315002	272.491516	86.839218	-561.042725	-121.700607	106.103432	-511.183380	321.221313	1445.815552	-438.076691	-96.757828	1443.759521	-415.716583	113.396255	1460.025879	-427.967804	115.170410	1756.244873	-563.086792	428.963531	1179.997437	-501.358307	-211.966537	1186.443970	-472.052765	398.052673	873.187622	-385.350525	-183.424103	880.259033	-429.382813	101.253922	1054.689087	538.864624	20.901199	898.776550	506.715729	214.634079
-455.753845	232.025055	957.220093	-444.718994	-32.299023	956.545471	-537.111328	240.009979	574.840515	-478.686493	-88.271561	579.261414	-525.435608	272.442291	86.849693	-561.007263	-121.767380	106.154480	-511.119843	320.471893	1445.723389	-437.813751	-97.509781	1443.791382	-415.547028	112.673347	1460.045898	-427.921387	114.572647	1756.220093	-563.228760	428.176178	1179.908813	-501.496368	-213.136963	1186.692993	-472.114380	397.064850	872.866333	-385.873230	-184.990768	880.311890	-429.195526	100.491920	1054.642090	538.397705	20.519800	898.852600	506.557892	214.346573
-455.550629	231.094971	957.150146	-444.399994	-33.241199	956.539124	-536.763977	239.261566	574.741150	-479.292877	-90.650238	579.499268	-525.327637	272.357483	86.830826	-561.865417	-122.209076	106.489464	-511.061584	319.763062	1445.636841	-437.553253	-98.220558	1443.872559	-415.377594	111.943199	1460.056274	-427.873627	113.962532	1756.193848	-563.293091	427.377136	1179.785889	-501.500580	-214.249878	1186.934326	-472.411804	396.771576	872.883240	-386.256592	-186.522675	880.407410	-428.956512	99.587555	1054.608521	537.932068	20.239494	898.927917	506.500183	214.115509
-455.389130	230.105469	957.060669	-444.117157	-34.136700	956.591736	-536.488159	238.652618	574.674438	-478.239594	-90.551666	579.261169	-525.269958	272.264801	86.813812	-561.417725	-122.129776	106.452339	-511.017609	318.997467	1445.507935	-437.330780	-98.952271	1443.938965	-415.266754	111.224327	1460.035645	-427.819702	113.346497	1756.168213	-563.283752	426.496460	1179.622070	-501.487396	-215.350967	1187.144287	-472.415222	396.052216	872.741699	-386.446472	-187.939804	880.563354	-428.759216	98.706444	1054.594971	537.467834	19.950384	899.015747	506.507355	213.895950
-455.250824	229.137177	957.023621	-443.718079	-35.158680	956.652527	-536.475647	238.242081	574.615723	-477.248260	-90.456581	579.071777	-525.383057	272.217377	86.816879	-561.036194	-122.060295	106.414650	-510.936829	318.217285	1445.375977	-437.124634	-99.711418	1444.033447	-415.154877	110.543129	1460.052368	-427.765320	112.745346	1756.138794	-563.189941	425.592865	1179.446167	-501.421906	-216.450699	1187.404175	-472.276367	395.216217	872.608643	-386.692383	-189.382111	880.622437	-428.525909	97.766502	1054.614014	536.991699	19.770084	899.058899	506.608276	213.778793
-455.064514	228.164124	956.960876	-443.411926	-36.078682	956.677185	-536.061829	237.359009	574.508179	-476.269745	-90.367386	578.885986	-525.242188	272.161133	86.825233	-560.626404	-122.005539	106.350830	-510.863373	317.453430	1445.273438	-436.863586	-100.460106	1444.166870	-414.967712	109.772438	1460.061279	-427.707275	112.173409	1756.026733	-563.037354	424.745972	1179.268311	-501.309998	-217.488953	1187.630981	-472.078339	394.337769	872.444519	-386.915924	-190.833908	880.657837	-428.311523	96.860565	1054.601440	536.465149	19.515348	899.125366	506.796021	213.635422
-454.878479	227.177536	956.868408	-443.047150	-37.112301	956.712097	-535.744385	236.617340	574.442017	-475.346710	-90.548569	578.717712	-525.128845	272.042145	86.826126	-560.219849	-121.947693	106.353233	-510.752228	316.682404	1445.146851	-436.665833	-101.198624	1444.271851	-414.820343	109.051956	1460.077881	-427.631317	111.551231	1756.084351	-562.792358	423.815155	1179.079956	-501.156799	-218.483582	1187.820313	-471.543549	392.967865	872.189941	-386.719604	-191.996948	880.865234	-428.066803	95.910225	1054.578735	535.965393	19.272083	899.123291	507.098602	213.640472
-454.712128	226.251877	956.840210	-442.760437	-38.001282	956.730713	-535.792419	236.244720	574.443665	-474.575897	-90.746201	578.573792	-525.252380	272.013062	86.833603	-560.092285	-122.014702	106.380058	-510.648956	315.898041	1445.051636	-436.502106	-101.968529	1444.391113	-414.706299	108.292160	1460.090210	-427.548035	110.943779	1756.055664	-562.545227	422.893372	1178.923828	-500.952698	-219.441467	1188.015747	-471.107208	391.972198	872.113953	-386.574158	-193.181839	881.048340	-427.867493	95.028625	1054.579468	535.454163	19.084440	899.037170	507.474243	213.710159
-454.566406	225.216461	956.755920	-442.425171	-38.990204	956.810547	-535.286377	235.361862	574.270691	-473.845978	-91.023521	578.484314	-525.056519	271.890411	86.838287	-559.907288	-122.026573	106.402390	-510.570068	315.124420	1444.958008	-436.317017	-102.712311	1444.481323	-414.573914	107.556976	1460.110352	-427.475677	110.367859	1756.018921	-562.180176	421.946381	1178.688843	-500.742249	-220.416107	1188.191650	-470.605713	391.001953	872.035339	-386.352325	-194.307190	881.225342	-427.656677	94.090973	1054.582886	535.029419	19.049717	898.974121	507.886902	213.776566
-454.389679	224.264084	956.713074	-442.122406	-39.907604	956.850464	-535.055237	234.620026	574.179077	-473.159821	-91.527786	578.448120	-524.980957	271.837067	86.833618	-560.254395	-122.246490	106.559410	-510.497864	314.387604	1444.857666	-436.141510	-103.483826	1444.591309	-414.452515	106.783974	1460.086182	-427.428650	109.787323	1755.947998	-561.804688	421.052032	1178.490845	-500.420532	-221.369461	1188.388184	-470.001923	389.964172	871.924500	-385.998871	-195.350754	881.422302	-427.446167	93.195465	1054.587280	534.625061	18.951004	898.910645	508.460022	213.852814
-454.294067	223.336166	956.651245	-441.929077	-40.850266	956.852234	-534.821106	233.873749	574.103394	-472.613525	-91.989418	578.367065	-524.947815	271.731506	86.802902	-560.173523	-122.314835	106.634712	-510.409637	313.600494	1444.718628	-435.980804	-104.265251	1444.726074	-414.335693	106.023643	1460.100220	-427.340637	109.207359	1755.965698	-561.343994	419.987701	1178.170654	-500.121765	-222.270508	1188.556519	-469.199219	388.764404	871.831360	-385.699615	-196.414810	881.531067	-427.310608	92.290916	1054.558838	534.192627	18.793287	898.839905	509.077209	213.878128
-454.081421	222.378174	956.577148	-441.635010	-41.823242	956.923889	-534.534790	233.166824	574.031006	-472.119202	-92.616547	578.276428	-524.835022	271.643097	86.794586	-560.121887	-122.393532	106.704132	-510.273163	312.814026	1444.589722	-435.822296	-105.008995	1444.841064	-414.235016	105.302109	1460.111938	-427.261475	108.602051	1755.925903	-560.874756	419.072205	1177.918701	-499.767822	-223.237259	1188.733765	-468.406067	387.572845	871.729248	-385.295013	-197.445267	881.682190	-427.083496	91.384529	1054.562500	533.814575	18.804182	898.738281	509.729584	214.070847
-453.894348	221.416153	956.515625	-441.323242	-42.782032	956.968872	-534.449524	232.667999	574.000244	-471.690308	-93.359451	578.255371	-524.858521	271.570129	86.810432	-560.083740	-122.464561	106.794739	-510.198029	312.075195	1444.490479	-435.640717	-105.783272	1444.967407	-414.109161	104.528748	1460.134766	-427.202148	108.005516	1755.906128	-560.315857	418.049316	1177.607422	-499.353729	-224.128998	1188.878662	-467.411407	386.257233	871.677490	-384.637970	-198.177094	881.933472	-426.877930	90.471283	1054.562988	533.542053	18.799231	898.672913	510.472992	214.229538
-453.726349	220.407532	956.452332	-440.965546	-43.809322	957.067383	-534.218018	232.063736	573.909912	-471.441345	-94.208504	578.307251	-524.781006	271.475433	86.809586	-560.076660	-122.562111	106.866203	-510.110535	311.291077	1444.358765	-435.470490	-106.516029	1445.147217	-413.990540	103.779312	1460.161865	-427.151978	107.415665	1755.882202	-559.707275	417.079834	1177.321655	-498.877594	-225.010803	1189.031738	-466.291626	384.837860	871.551819	-383.932739	-198.945679	882.187439	-426.664368	89.525681	1054.590210	532.518982	17.969276	898.308777	511.168732	213.811081
-453.593292	219.397903	956.394714	-440.705566	-44.721989	957.108948	-534.144897	231.537460	573.862305	-471.188904	-95.115669	578.339539	-524.857544	271.446808	86.817932	-560.205444	-122.714638	107.018303	-510.033295	310.529266	1444.219238	-435.319885	-107.208420	1445.272949	-413.897430	103.076653	1460.160767	-427.104248	106.849510	1755.868042	-559.098267	416.061035	1177.002197	-498.363556	-225.850708	1189.158447	-465.134552	383.414856	871.439758	-383.183136	-199.667557	882.414307	-426.477478	88.611198	1054.583618	532.267883	18.064283	898.212585	512.037842	214.014420
-453.456177	218.492264	956.356873	-440.484924	-45.703938	957.131287	-533.844849	230.808121	573.792847	-471.095154	-96.229126	578.361267	-524.757629	271.360229	86.793373	-560.353027	-122.882095	107.140556	-509.931580	309.819550	1444.122559	-435.154541	-107.941704	1445.407959	-413.799103	102.372307	1460.177490	-427.070587	106.228920	1755.860596	-558.448975	415.026093	1176.614990	-497.797211	-226.753098	1189.294556	-463.868927	381.907745	871.346008	-382.382629	-200.324371	882.634216	-426.317871	87.694916	1054.579468	532.044861	18.188416	898.124268	512.847412	214.282745
-453.302063	217.631210	956.316895	-440.224182	-46.583889	957.152832	-533.629089	230.157867	573.725769	-470.971375	-97.286552	578.400269	-524.733276	271.312012	86.793617	-560.543823	-123.066154	107.283676	-509.835236	309.095551	1443.977905	-435.005310	-108.694359	1445.541870	-413.671417	101.640526	1460.192871	-427.041748	105.614464	1755.833984	-557.758118	414.013214	1176.245483	-497.201843	-227.624069	1189.381470	-462.498260	380.295654	871.258240	-381.524139	-200.944687	882.919495	-426.148193	86.853600	1054.577881	531.819946	18.266514	898.008667	513.774963	214.405518
-453.093079	216.659897	956.266968	-439.942230	-47.534706	957.180847	-533.330444	229.449448	573.630249	-470.918030	-98.375893	578.504700	-524.655579	271.233917	86.801270	-560.755554	-123.249207	107.395035	-509.754456	308.362885	1443.809570	-434.876282	-109.353249	1445.659790	-413.542236	100.937370	1460.187866	-427.033417	105.011505	1755.822754	-557.083191	412.981598	1175.863647	-496.569336	-228.435684	1189.505371	-461.070190	378.661316	871.154114	-380.541809	-201.452835	883.202087	-425.934174	85.925659	1054.573120	531.559875	18.459253	897.916260	514.629700	214.961395
-452.880829	215.830032	956.243408	-439.696350	-48.379196	957.229126	-533.330017	229.059189	573.588684	-470.741302	-99.378319	578.597595	-524.729004	271.151642	86.792305	-560.869019	-123.421432	107.518181	-509.692535	307.678223	1443.691528	-434.738525	-110.052460	1445.792725	-413.463837	100.255821	1460.185425	-427.045898	104.422623	1755.816040	-556.382324	411.917145	1175.446777	-495.872650	-229.344131	1189.642456	-459.559326	376.947968	871.100952	-379.620453	-201.879196	883.429321	-425.744202	85.115700	1054.593262	531.326843	18.590693	897.834900	515.527283	215.204086
-452.657837	214.982803	956.223083	-439.400543	-49.354980	957.318359	-533.074524	228.385071	573.513123	-470.777496	-100.523468	578.723145	-524.634521	271.089264	86.810165	-561.167236	-123.624611	107.691261	-509.587006	306.963074	1443.586182	-434.573090	-110.691849	1445.926025	-413.341461	99.603493	1460.212524	-427.057098	103.845711	1755.826050	-555.601318	410.910706	1175.085083	-495.144135	-230.182678	1189.821167	-458.003906	375.197571	871.044800	-378.571442	-202.285355	883.713684	-425.535645	84.247231	1054.637817	531.068176	18.725821	897.762207	516.553833	215.313629
-452.477234	214.122086	956.184021	-439.243378	-50.140827	957.354492	-533.016296	227.940109	573.471191	-470.529633	-101.207146	578.675720	-524.751221	271.060272	86.814362	-561.180054	-123.734642	107.781013	-509.485596	306.299896	1443.450073	-434.409271	-111.334724	1446.073242	-413.229675	98.908974	1460.238892	-427.060150	103.258232	1755.833374	-554.899231	409.850525	1174.677979	-494.387604	-231.113052	1189.923950	-456.388489	373.415619	870.995789	-377.482147	-202.550247	884.058777	-425.387909	83.449341	1054.640381	530.884827	18.893616	897.788086	517.523987	215.586426
-452.291016	213.250580	956.130493	-438.988403	-51.101326	957.454285	-532.699219	227.242935	573.354309	-470.217041	-101.812462	578.683472	-524.650024	271.009888	86.794151	-561.182800	-123.812538	107.871239	-509.417328	305.630249	1443.300415	-434.264496	-111.932274	1446.241821	-413.123230	98.278046	1460.268433	-427.033447	102.719147	1755.796875	-554.080261	408.770905	1174.260254	-493.554871	-232.013077	1190.085571	-454.705414	371.604156	870.963867	-376.369843	-202.760300	884.380371	-425.197876	82.593422	1054.668945	531.276978	19.608528	897.941589	518.754578	215.578018
-452.054993	212.552261	956.135193	-438.784882	-51.863377	957.498413	-532.677063	226.863800	573.349243	-469.831787	-102.385101	578.677917	-524.764954	270.923279	86.786606	-561.105774	-123.884941	107.901207	-509.320435	305.018311	1443.216187	-434.123199	-112.552116	1446.398926	-413.040924	97.695961	1460.287720	-427.053314	102.165131	1755.802612	-553.308411	407.771606	1173.900269	-492.723572	-232.881683	1190.246826	-452.981018	369.697479	870.958435	-375.318695	-202.971527	884.670898	-425.021179	81.872841	1054.702271	531.103821	19.787964	897.882446	519.790771	215.822449
-451.858582	211.646271	956.060974	-438.483704	-52.837849	957.638916	-532.183594	226.000061	573.187988	-469.381714	-102.810837	578.758972	-524.486938	270.848877	86.759338	-561.043762	-123.936386	107.919884	-509.229523	304.394165	1443.122314	-433.965851	-113.119621	1446.530273	-412.957001	97.066086	1460.292847	-427.067078	101.656647	1755.793945	-552.532227	406.733307	1173.493774	-491.843262	-233.788864	1190.449219	-451.220459	367.801544	870.997620	-374.123810	-203.113052	884.988037	-424.816376	81.017570	1054.743164	530.903687	19.965662	897.853088	520.741760	216.359421
-451.671814	211.022980	956.114075	-438.421051	-53.503391	957.617737	-532.098877	225.558243	573.175232	-468.975189	-103.269173	578.710022	-524.552185	270.820953	86.798874	-560.939636	-123.983131	107.996063	-509.158142	303.739410	1443.016968	-433.872314	-113.716873	1446.639648	-412.850494	96.459778	1460.307495	-427.088196	101.132179	1755.799438	-551.689270	405.712250	1173.124634	-490.912445	-234.709991	1190.560791	-449.434387	365.865112	871.079346	-372.983398	-203.205688	885.355164	-424.704437	80.335243	1054.762451	530.748474	20.069326	897.796326	521.868774	216.217880
-451.502167	210.287537	956.067688	-438.261353	-54.346573	957.664429	-531.889893	224.968002	573.155518	-468.706787	-103.829048	578.695862	-524.532349	270.761047	86.809029	-560.767639	-123.968895	108.018288	-509.083313	303.144470	1442.942017	-433.706451	-114.247795	1446.807861	-412.735596	95.889786	1460.337036	-427.104828	100.638931	1755.799805	-550.878113	404.688263	1172.777710	-489.927307	-235.617538	1190.698486	-447.594299	363.916443	871.144714	-371.743469	-203.191513	885.717468	-424.549347	79.578499	1054.764038	530.622925	20.118397	897.748596	523.012451	216.148788
-451.270935	209.632507	956.072693	-438.074890	-55.094017	957.733032	-531.713806	224.449722	573.157410	-468.412964	-104.342522	578.746399	-524.466614	270.675812	86.801926	-560.858643	-124.133522	108.114647	-509.014191	302.583038	1442.886841	-433.563599	-114.805595	1446.954102	-412.652008	95.320175	1460.363525	-427.113007	100.143227	1755.787109	-550.019409	403.681610	1172.407349	-489.014038	-236.500595	1190.924561	-445.778137	361.953247	871.280029	-370.582397	-203.130554	886.076416	-424.379517	78.894890	1054.808594	530.499390	20.237892	897.748413	524.016357	216.462357
-451.113190	208.827194	956.025085	-437.824585	-55.914276	957.870422	-531.323120	223.717148	573.046936	-468.304291	-104.957283	578.831726	-524.319580	270.618256	86.771751	-560.812805	-124.169876	108.120049	-508.921295	302.005981	1442.837524	-433.422607	-115.296127	1447.076416	-412.562256	94.788475	1460.380005	-427.105347	99.692238	1755.786011	-549.183350	402.725983	1172.049927	-488.017670	-237.429520	1191.120728	-443.901733	360.015869	871.390015	-369.427734	-203.092651	886.394348	-424.233490	78.154694	1054.864258	530.448792	20.331337	897.729309	525.043884	216.391632
-450.952362	208.120483	956.022827	-437.606476	-56.680767	957.964478	-531.710510	223.787704	573.120056	-468.124359	-105.400787	578.858826	-524.697632	270.606262	86.834900	-560.762573	-124.205177	108.167702	-508.898163	301.329285	1442.617920	-433.310394	-115.778183	1447.243042	-412.496704	94.272263	1460.397095	-427.106720	99.265312	1755.770752	-548.350281	401.767273	1171.691772	-486.998444	-238.279510	1191.269775	-442.065155	357.991913	871.534119	-368.147675	-202.856476	886.863525	-424.094788	77.455208	1054.920044	530.423462	20.423944	897.686218	525.961548	216.518234
-450.988068	207.314484	955.947937	-437.629913	-57.356907	957.972412	-531.581665	223.379303	573.005127	-467.738220	-105.647537	578.867920	-524.681458	270.555695	86.797554	-560.585693	-124.166481	108.138100	-508.730804	300.907593	1442.676147	-433.159729	-116.236053	1447.406738	-412.397552	93.750092	1460.397827	-427.114105	98.843819	1755.759521	-547.494141	400.849335	1171.354370	-486.018127	-239.157349	1191.471924	-440.257660	356.090332	871.723267	-366.949585	-202.673950	887.226196	-424.104065	76.747543	1054.881714	530.337646	20.513933	897.695557	526.739014	216.834442
-450.985870	206.503372	955.887756	-437.527100	-58.182968	958.015076	-531.427612	222.863129	572.902222	-466.062958	-103.797142	578.556946	-524.663757	270.491821	86.796478	-559.452026	-123.715729	107.811707	-508.656952	300.400604	1442.594360	-432.997253	-116.689590	1447.557251	-412.294769	93.255196	1460.401245	-427.121368	98.442192	1755.752686	-546.674072	399.970886	1171.021118	-485.017975	-239.988922	1191.647827	-438.462524	354.032806	871.776184	-365.739594	-202.432877	887.598511	-424.058990	75.974220	1054.873657	530.374634	20.515705	897.671631	527.694397	216.690170
-451.813293	204.776520	955.551453	-437.682953	-59.117741	958.072205	-530.900818	221.913361	572.505249	-466.378998	-104.870506	578.674316	-524.397461	270.399872	86.756607	-559.685242	-123.915382	107.926384	-508.575439	299.957184	1442.571167	-432.833618	-117.141403	1447.715332	-412.216675	92.779259	1460.410522	-427.106964	98.059921	1755.764160	-545.792908	399.105469	1170.644653	-484.008270	-240.780411	1191.834717	-436.656982	352.199982	872.012573	-364.631012	-202.159058	887.945984	-424.463501	74.850693	1054.712036	530.215149	20.342587	897.646179	528.518005	216.644104
-451.856201	204.038727	955.493591	-437.566986	-59.883572	958.148987	-530.500183	221.192230	572.365845	-465.776184	-104.551010	578.587097	-524.207886	270.345673	86.754219	-559.263794	-123.748848	107.872627	-508.475342	299.528625	1442.503784	-432.679108	-117.512215	1447.851929	-412.130707	92.310692	1460.418579	-427.094910	97.671608	1755.772705	-544.980408	398.274048	1170.341187	-482.996033	-241.564575	1192.014404	-434.715576	350.050751	872.315552	-363.369049	-201.763885	888.406433	-424.445923	74.159821	1054.724121	530.294250	20.654516	897.619202	528.985535	217.148193
-451.832031	203.369934	955.468384	-437.443176	-60.554062	958.245667	-530.395935	220.768890	572.294250	-466.073700	-105.607117	578.698486	-524.198914	270.278809	86.731636	-559.444275	-123.921860	107.994972	-508.384216	299.044067	1442.441406	-432.546295	-117.880013	1448.005737	-412.057800	91.945198	1460.449219	-427.078278	97.318848	1755.787964	-544.123657	397.470093	1170.046997	-482.002930	-242.250580	1192.213013	-432.888672	348.018433	872.523071	-362.188690	-201.414810	888.786865	-424.402527	73.541420	1054.765137	530.175049	20.413340	897.544312	529.733459	217.059097
-451.906647	202.688171	955.392822	-437.442841	-61.109802	958.278259	-530.328857	220.403976	572.204468	-466.351288	-106.668686	578.808105	-524.231750	270.243073	86.745560	-559.727417	-124.076416	108.083748	-508.295624	298.635101	1442.391113	-432.425323	-118.260872	1448.161621	-411.961914	91.575150	1460.452271	-427.073730	96.980309	1755.790894	-543.328125	396.651886	1169.731812	-481.033081	-242.928192	1192.392822	-431.109039	346.052795	872.753113	-361.069336	-200.917313	889.162964	-424.425537	72.970306	1054.739624	530.250793	20.296080	897.502930	530.472534	216.919022
-451.905579	202.066040	955.331665	-437.418427	-61.784760	958.356018	-530.227783	220.033188	572.101501	-466.443634	-107.381630	578.877869	-524.202515	270.200256	86.716743	-559.822449	-124.177841	108.174400	-508.215759	298.226532	1442.284790	-432.255402	-118.562592	1448.293579	-411.874908	91.226654	1460.456543	-427.067535	96.674599	1755.803223	-542.557190	395.988190	1169.430786	-480.077454	-243.530273	1192.577271	-429.378082	344.139191	873.004333	-359.921143	-200.446426	889.567078	-424.422211	72.374161	1054.748657	530.484619	20.345722	897.527100	531.075745	216.888824
-451.941711	201.408112	955.264282	-437.377228	-62.386330	958.439270	-530.152832	219.694336	572.043701	-466.392914	-107.764565	578.929626	-524.203247	270.170319	86.706314	-559.771179	-124.218254	108.196213	-508.141113	297.884125	1442.256104	-432.107635	-118.849243	1448.443115	-411.747803	90.892204	1460.470093	-427.058777	96.405548	1755.816284	-541.743347	395.273956	1169.096680	-479.146912	-244.096313	1192.782227	-427.672150	342.271942	873.234009	-358.751892	-199.910843	890.001038	-424.420929	71.806648	1054.755493	530.127686	19.739410	897.419678	531.538025	216.640808
-452.013519	200.847198	955.228821	-437.370239	-62.934334	958.514282	-529.830627	219.087006	571.891968	-466.348877	-108.100349	578.961487	-523.995117	270.075378	86.679207	-559.727356	-124.274261	108.241676	-508.045319	297.574371	1442.191406	-431.932526	-119.116653	1448.594482	-411.621979	90.550621	1460.480957	-427.071167	96.160454	1755.839233	-541.014404	394.632904	1168.836914	-478.255554	-244.585678	1192.941040	-426.031158	340.443390	873.464661	-357.656830	-199.275833	890.442017	-424.449921	71.299500	1054.773438	531.059937	19.899767	897.209717	532.323730	216.797333
-452.041718	200.323135	955.208252	-437.354431	-63.449162	958.596375	-530.122925	219.055786	571.927368	-466.314026	-108.434517	579.038513	-524.176636	270.040466	86.683769	-559.653076	-124.301804	108.251335	-507.930054	297.282410	1442.159546	-431.771057	-119.395355	1448.741943	-411.487549	90.279587	1460.487793	-427.064667	95.941925	1755.859619	-540.261047	393.937469	1168.542847	-477.385864	-245.148773	1193.089111	-424.369690	338.436188	873.846191	-356.611481	-198.724365	890.835938	-424.462494	70.821297	1054.804443	531.440186	19.802324	897.223267	532.891907	216.652679
-452.122742	199.799469	955.161133	-437.335175	-63.985744	958.668762	-530.286194	218.888550	571.958191	-465.561188	-107.607773	578.882690	-524.277161	269.996948	86.716194	-559.131409	-124.114532	108.103607	-507.821869	296.963867	1442.128784	-431.609344	-119.651413	1448.871948	-411.368408	90.020195	1460.512329	-427.054138	95.735344	1755.891113	-539.603699	393.362427	1168.289307	-476.587097	-245.563614	1193.275391	-422.851196	336.644318	874.164673	-355.825134	-198.278702	891.105347	-424.499725	70.342751	1054.817139	531.786438	19.573698	897.229736	533.437317	216.476669
-452.236420	199.222122	955.102783	-437.346832	-64.489365	958.733521	-530.763489	219.018967	572.018188	-465.896881	-108.368477	579.037781	-524.604553	269.980988	86.753868	-559.277405	-124.239128	108.190735	-507.703735	296.705688	1442.081543	-431.427490	-119.855858	1449.017212	-411.250397	89.830452	1460.515869	-427.043060	95.564667	1755.913086	-538.873779	392.772949	1168.050171	-475.769409	-245.929611	1193.422119	-421.473877	335.023346	874.442688	-354.494049	-197.377548	891.621887	-424.559174	69.856613	1054.818359	532.118591	19.414238	897.206543	533.806580	216.397293
-452.372650	198.758347	955.020447	-437.469452	-64.874176	958.750305	-531.326538	219.318695	572.117065	-466.370270	-109.259354	579.212158	-525.004639	270.011566	86.783684	-559.560852	-124.402100	108.327187	-507.566956	296.479980	1442.072144	-431.240845	-120.026955	1449.164429	-411.108734	89.619881	1460.537231	-427.012115	95.431633	1755.952515	-538.271179	392.250000	1167.838745	-475.048767	-246.186920	1193.566772	-420.100189	333.456360	874.728760	-353.793121	-196.918732	891.897644	-424.657349	69.472580	1054.778076	532.492126	19.311279	897.243591	534.086731	216.385895
-452.519897	198.297943	954.973999	-437.569824	-65.285294	958.826477	-530.345825	218.019363	571.743530	-466.892456	-110.129227	579.407104	-524.290588	269.890778	86.716042	-559.793640	-124.540833	108.435898	-507.429413	296.312531	1442.067871	-431.024139	-120.171455	1449.326050	-410.951813	89.442940	1460.553955	-426.970093	95.321480	1755.997437	-537.613525	391.778564	1167.626099	-474.335754	-246.309235	1193.695923	-418.794800	331.891479	874.980835	-352.605499	-195.969681	892.420776	-424.759735	69.087578	1054.787109	532.799072	19.116213	897.240723	534.278809	216.375046
-452.629181	197.887360	954.947998	-437.573975	-65.683243	958.953186	-527.903076	215.414444	571.079224	-466.813110	-109.927162	579.422241	-522.732788	269.739502	86.530685	-559.639648	-124.491791	108.373352	-507.305603	296.176086	1442.086304	-430.833466	-120.276161	1449.514648	-410.784393	89.310631	1460.603638	-426.919922	95.254860	1756.052002	-537.038940	391.297852	1167.471191	-473.634460	-246.612106	1193.900635	-417.513092	330.345734	875.292480	-352.015228	-195.436798	892.648682	-424.824921	68.747734	1054.837524	533.077087	19.020803	897.270020	534.292542	216.473068
-452.782776	197.483994	954.915100	-437.660034	-66.085457	959.068176	-525.754150	213.312714	570.512817	-467.761139	-111.332603	579.781982	-521.373352	269.637299	86.360870	-560.119141	-124.753197	108.564728	-507.192657	296.081299	1442.109985	-430.625977	-120.379211	1449.706177	-410.636108	89.183807	1460.653320	-426.869598	95.201225	1756.107544	-536.502197	390.850891	1167.298950	-473.017212	-246.648819	1194.027222	-416.384888	328.859344	875.556519	-350.922668	-194.465179	893.152283	-424.931549	68.405769	1054.874268	533.820740	19.367882	897.362488	534.320129	216.784485
-452.941498	197.168030	954.898376	-437.785553	-66.386185	959.149353	-525.783020	213.050705	570.434570	-467.977234	-111.371872	579.871216	-521.340698	269.578186	86.378525	-560.088440	-124.721588	108.589256	-507.044464	295.971619	1442.128052	-430.440735	-120.463860	1449.860107	-410.490417	89.103249	1460.692871	-426.811890	95.185898	1756.166748	-535.944092	390.473755	1167.131958	-472.526917	-246.634247	1194.154297	-415.247742	327.465240	875.805115	-350.343842	-193.888214	893.397339	-425.037689	68.138435	1054.897827	533.886719	18.837025	897.347534	534.359436	216.659775
-453.162994	196.878616	954.921448	-437.934967	-66.603119	959.236267	-527.031189	213.883850	570.668335	-467.518616	-110.326904	579.782532	-522.050781	269.593842	86.459602	-559.553406	-124.455856	108.381241	-506.885712	295.928955	1442.171265	-430.226685	-120.518410	1450.009644	-410.343536	89.043167	1460.730713	-426.734131	95.210136	1756.238159	-535.453064	390.127716	1167.034180	-471.944611	-246.643539	1194.278320	-414.139465	326.077759	876.040405	-349.385040	-192.868744	893.894348	-425.188385	67.917152	1054.944702	534.508606	18.242933	897.358704	535.245728	215.879272
-453.430573	196.593063	954.911804	-438.176300	-66.792473	959.290039	-527.464172	214.024918	570.690247	-467.708160	-110.245583	579.790649	-522.243225	269.585571	86.487045	-559.431152	-124.451057	108.308212	-506.725189	295.867676	1442.229858	-430.040497	-120.554474	1450.156494	-410.172241	89.012856	1460.780151	-426.657806	95.248047	1756.306519	-535.015076	389.812958	1166.952026	-471.394409	-246.715530	1194.456543	-413.172058	324.768433	876.308777	-348.656677	-192.054123	894.263245	-425.368011	67.710381	1054.950317	534.945190	17.959003	897.361755	535.450439	215.682343
-453.669037	196.379868	954.926331	-438.319305	-67.024414	959.418884	-527.006287	213.397385	570.525940	-468.074127	-110.415268	579.906433	-521.902710	269.540894	86.438408	-559.466064	-124.476067	108.316063	-506.538757	295.898895	1442.296509	-429.828888	-120.532181	1450.316895	-410.010773	89.030128	1460.822144	-426.573486	95.335258	1756.382202	-534.585449	389.536285	1166.847412	-470.963348	-246.592743	1194.585938	-412.328339	323.636749	876.550964	-348.035431	-191.297882	894.574890	-425.516479	67.539764	1055.011597	535.420288	17.674843	897.406128	535.664185	215.385941
-453.910370	196.219818	954.944031	-438.549377	-67.144699	959.537476	-526.203308	212.510437	570.268738	-468.375732	-110.411407	580.022095	-521.317383	269.521332	86.383430	-559.654541	-124.538383	108.350700	-506.383331	295.958740	1442.361084	-429.605743	-120.450890	1450.500366	-409.851440	89.099167	1460.866577	-426.490692	95.449173	1756.466797	-534.214722	389.326813	1166.773560	-470.605682	-246.554718	1194.747437	-411.563019	322.569244	876.801758	-347.729309	-190.766861	894.748657	-425.690460	67.441750	1055.065552	536.041870	17.213802	897.481506	536.339233	214.379944
-454.166748	196.090790	954.964966	-438.731079	-67.271202	959.673523	-525.967346	212.068436	570.124268	-468.794830	-110.403412	580.154907	-521.065369	269.515869	86.346512	-559.688538	-124.530197	108.294296	-506.251068	296.031860	1442.403320	-429.407410	-120.345024	1450.669678	-409.678894	89.200966	1460.941284	-426.387695	95.586006	1756.560913	-533.875427	389.201691	1166.723633	-470.210388	-246.371658	1194.901489	-410.937988	321.590698	877.066345	-346.972900	-189.705215	895.215759	-425.862671	67.365135	1055.132690	536.741699	17.563028	897.599548	536.007874	214.938950
-454.417358	195.994629	954.980835	-438.925415	-67.379570	959.800049	-526.658264	212.407379	570.200500	-469.236176	-110.401375	580.305603	-521.387207	269.519958	86.374817	-559.730103	-124.518730	108.278885	-506.081787	296.134247	1442.491089	-429.177216	-120.205002	1450.880493	-409.514435	89.317360	1461.005249	-426.295624	95.767776	1756.667725	-533.587708	389.096069	1166.677002	-469.864227	-246.163452	1195.077271	-410.410339	320.740051	877.306091	-346.550446	-188.965530	895.519775	-426.040985	67.310608	1055.193115	537.149109	17.364857	897.677002	536.036133	214.720047
-454.657898	195.921127	955.006653	-439.081299	-67.409973	959.995605	-528.000793	213.315582	570.414856	-469.666656	-110.334671	580.425171	-522.057129	269.543640	86.439529	-560.190857	-124.724945	108.334335	-505.985809	296.186218	1442.425171	-428.969147	-120.036438	1451.075684	-409.334869	89.494942	1461.058716	-426.202209	95.997307	1756.778931	-533.329346	389.061066	1166.627197	-469.535736	-245.928024	1195.294434	-409.921692	319.879700	877.514526	-346.354309	-188.319641	895.711609	-426.196747	67.331131	1055.292603	537.176208	16.698160	897.681274	535.989258	214.330521
-454.937012	195.930328	955.029175	-439.324860	-67.403244	960.086914	-527.534058	212.704407	570.228699	-470.133453	-110.203514	580.513916	-521.668213	269.550293	86.410355	-560.165344	-124.701004	108.271027	-505.736603	296.460754	1442.635864	-428.765320	-119.862213	1451.222656	-409.142151	89.677345	1461.120483	-426.092590	96.259193	1756.896362	-533.085266	389.032684	1166.645142	-469.247192	-245.552017	1195.463379	-409.606628	319.260712	877.725342	-346.024567	-187.585342	895.977722	-426.399933	67.370598	1055.336182	537.535095	16.493378	897.742798	535.866028	214.261536
-455.162109	195.931335	955.025452	-439.512543	-67.365761	960.265259	-528.416443	213.230576	570.357056	-470.621246	-110.190002	580.645813	-522.059387	269.575287	86.386688	-559.778015	-124.474998	108.147873	-505.645599	296.609009	1442.568237	-428.537292	-119.594025	1451.383179	-408.938568	89.911125	1461.188965	-425.965729	96.558746	1757.001465	-532.911560	389.112915	1166.623169	-469.051636	-245.312134	1195.594604	-409.342804	318.667084	877.862427	-345.779633	-186.815613	896.206909	-426.559174	67.463394	1055.411133	538.631775	17.121386	897.435730	536.038818	214.572998
-455.411621	195.910706	955.017456	-439.686310	-67.350388	960.453979	-528.833679	213.421188	570.335388	-469.437225	-107.580414	580.388916	-522.164368	269.623230	86.393776	-558.887207	-124.056442	107.740837	-505.366394	296.968964	1442.745361	-428.299805	-119.283829	1451.527588	-408.732330	90.180336	1461.208252	-425.836884	96.888878	1757.070679	-532.749084	389.194458	1166.663330	-468.827606	-244.967896	1195.705688	-409.190765	318.168854	877.993469	-345.303375	-185.880219	896.563660	-426.737305	67.542038	1055.491699	538.536255	16.585665	897.558289	535.731018	214.304367
-455.336975	195.534470	954.957031	-438.986542	-67.879379	961.310059	-528.855713	213.251465	570.230591	-469.880707	-107.385727	580.689636	-522.066406	269.629608	86.333199	-558.968750	-124.071739	107.736649	-505.164215	297.276947	1442.832642	-428.098236	-118.994499	1451.657715	-408.512360	90.503632	1461.215942	-425.686523	97.251053	1757.147461	-532.646118	389.344513	1166.687012	-468.637909	-244.704514	1195.893188	-409.117554	317.792938	878.091064	-345.389221	-185.402817	896.646606	-426.544617	67.465630	1055.917480	538.615845	16.058107	897.644104	535.518311	213.949432
-455.620087	195.616074	954.977173	-439.206116	-67.802673	961.480286	-529.031494	213.207169	570.187256	-470.479889	-107.400955	580.807434	-522.035278	269.678375	86.297585	-559.198547	-124.141495	107.690804	-504.975006	297.614227	1442.892944	-427.878326	-118.619553	1451.769043	-408.292816	90.855057	1461.226318	-425.530457	97.653938	1757.220825	-532.593689	389.551910	1166.707764	-468.438416	-244.314941	1196.035156	-409.128448	317.508728	878.194275	-345.108582	-184.491623	896.941528	-426.746002	67.608208	1055.999756	538.895935	15.576124	897.680969	535.605469	213.165588
-455.930267	195.773697	954.993042	-439.461823	-67.609451	961.604797	-529.317322	213.249435	570.202087	-471.058319	-107.335403	580.941162	-522.084534	269.721954	86.268852	-559.236450	-124.136368	107.660088	-504.875366	297.898956	1442.802124	-427.648285	-118.216934	1451.903442	-408.099976	91.232094	1461.234619	-425.375366	98.079071	1757.238037	-532.607544	389.868774	1166.727173	-468.283203	-243.919846	1196.215454	-409.255463	317.350433	878.250000	-345.110199	-183.776184	897.121582	-426.970886	67.832001	1056.055786	539.106628	15.300112	897.691895	535.461426	212.868927
-456.259857	195.956345	954.995911	-439.788116	-67.396645	961.750610	-529.610413	213.328873	570.196533	-471.579163	-107.219276	581.081299	-522.028870	269.753876	86.241661	-559.325500	-124.121811	107.646629	-504.671722	298.325714	1442.871704	-427.450043	-117.807869	1452.030762	-407.879639	91.642593	1461.253784	-425.173645	98.560822	1757.350342	-532.640991	390.186279	1166.746460	-468.136963	-243.495224	1196.401367	-409.436340	317.298370	878.298584	-345.157135	-183.086594	897.294983	-427.239624	68.086807	1056.115356	539.197693	15.202581	897.738586	535.009033	213.173264
-456.591888	196.247009	955.016235	-440.045959	-67.134171	961.885071	-529.955933	213.490097	570.217773	-472.096130	-106.986420	581.204224	-522.007568	269.808594	86.224792	-559.392212	-124.110359	107.621902	-504.328064	298.859589	1443.082031	-427.236694	-117.303459	1452.120728	-407.665100	92.125992	1461.271240	-424.964142	99.075653	1757.420044	-532.709717	390.477173	1166.780151	-468.122314	-243.275253	1196.552246	-409.729614	317.314667	878.289429	-345.525909	-182.688187	897.278198	-427.490173	68.413681	1056.181274	539.362427	14.939808	897.766113	534.831970	212.938263
-456.859344	196.524612	955.009705	-440.322540	-66.898743	962.018921	-529.924683	213.307556	570.159607	-472.623016	-106.753967	581.301392	-521.771057	269.849884	86.170776	-559.543762	-124.127045	107.585953	-504.085663	299.339569	1443.085815	-427.027405	-116.846237	1452.236328	-407.440613	92.602097	1461.265747	-424.747650	99.642738	1757.464111	-532.794617	390.871979	1166.820190	-468.049286	-242.871033	1196.724731	-410.119690	317.446320	878.298340	-345.751282	-182.134155	897.325745	-427.719849	68.723305	1056.233887	539.489380	14.796940	897.776428	534.496826	212.657898
-457.132294	196.834930	954.985779	-440.642273	-66.589302	962.122009	-530.146606	213.348572	570.116150	-473.092743	-106.457001	581.350098	-521.701782	269.883850	86.155869	-559.459290	-124.037277	107.531136	-503.860382	299.866028	1443.114136	-426.836609	-116.286751	1452.324219	-407.253235	93.111008	1461.251709	-424.517944	100.241547	1757.522217	-532.921814	391.346985	1166.863647	-467.966095	-242.353394	1196.862915	-410.659546	317.742615	878.255432	-345.772400	-181.297501	897.514282	-427.963928	69.079491	1056.260376	539.467773	14.680248	897.783569	534.005249	212.344131
-457.442657	197.178757	954.985596	-441.010864	-66.220230	962.204590	-529.911438	213.038666	569.952209	-473.661713	-106.310867	581.451416	-521.335144	269.933563	86.076530	-559.548645	-124.024940	107.464874	-503.599243	300.364563	1443.138794	-426.620361	-115.799316	1452.384644	-407.039368	93.661613	1461.243286	-424.276245	100.866684	1757.551514	-533.084778	391.880005	1166.929565	-467.907501	-241.817337	1197.039063	-411.207916	318.090363	878.149963	-346.262054	-180.942657	897.458435	-428.239868	69.465958	1056.286743	539.480042	14.399783	897.778564	533.717163	212.424774
-457.845581	197.596512	954.992371	-441.441040	-65.740852	962.271667	-529.991638	213.014145	569.880249	-474.207855	-105.929146	581.560425	-521.187805	269.963501	86.000069	-559.652893	-124.015923	107.437332	-503.344177	300.956177	1443.165771	-426.468201	-115.218544	1452.459473	-406.829468	94.254219	1461.250854	-424.010162	101.540596	1757.570313	-533.294250	392.434540	1166.985962	-467.949036	-241.395401	1197.158813	-411.865082	318.571686	878.003662	-346.469208	-180.250916	897.578857	-428.580902	69.939857	1056.306396	539.268066	14.499507	897.791443	533.085510	211.893463
-458.173767	198.068573	955.008118	-441.790100	-65.344704	962.339294	-531.824890	214.411224	570.184326	-474.754578	-105.540939	581.670959	-522.049927	270.056854	86.059181	-559.683533	-123.956429	107.373161	-503.173340	301.580078	1443.198120	-426.313019	-114.628113	1452.520630	-406.644470	94.841988	1461.240112	-423.744629	102.220589	1757.593506	-533.511108	393.076355	1167.085815	-467.976044	-240.834518	1197.338013	-412.676636	319.206848	877.866455	-346.914093	-179.699356	897.562805	-428.846588	70.394455	1056.331421	539.324646	14.158659	897.759155	532.928589	211.189377
-458.496948	198.465607	955.012390	-442.149323	-64.937126	962.455872	-532.663879	215.060303	570.303528	-475.276031	-105.142914	581.740967	-522.291687	270.086792	86.069748	-559.811707	-123.958344	107.342224	-503.066345	302.164490	1443.099854	-426.167847	-113.925789	1452.597412	-406.443329	95.487526	1461.247925	-423.441742	102.946915	1757.619629	-533.727478	393.796600	1167.127808	-468.030334	-240.252884	1197.502930	-413.460785	319.837311	877.687561	-347.387604	-179.194107	897.533997	-429.126801	70.839050	1056.376953	539.679016	13.436853	897.705750	533.401245	211.125626
-458.829834	198.968826	954.995117	-442.578369	-64.395981	962.524536	-532.944336	215.226120	570.310852	-475.755341	-104.719841	581.795593	-522.216003	270.135284	86.048897	-559.816650	-123.860649	107.251717	-502.801941	302.846863	1443.174805	-426.032654	-113.255646	1452.631836	-406.271149	96.171333	1461.217041	-423.140259	103.715668	1757.640259	-533.975525	394.447021	1167.237427	-468.173370	-239.876663	1197.653687	-414.408722	320.716827	877.512939	-348.168579	-178.967010	897.346497	-429.426819	71.390381	1056.383789	539.652283	13.309972	897.611816	532.844849	211.541122
-459.173584	199.584122	955.024475	-443.030121	-63.802261	962.564758	-533.396973	215.564240	570.384216	-476.286072	-104.175903	581.877258	-522.247437	270.204468	85.993202	-559.733704	-123.768944	107.175735	-502.506104	303.667572	1443.334351	-425.931213	-112.574646	1452.664185	-406.077942	96.890701	1461.201050	-422.825684	104.533241	1757.649414	-534.244812	395.215240	1167.387573	-468.286011	-239.202988	1197.816772	-415.331146	321.617126	877.307190	-348.764893	-178.468475	897.284485	-429.752869	71.993813	1056.402954	539.729370	12.965264	897.614624	532.841492	210.750931
-459.500580	200.195648	955.030273	-443.432617	-63.242573	962.636719	-533.856567	215.909607	570.396851	-476.796173	-103.765800	581.955688	-522.326904	270.286072	85.970039	-559.868835	-123.741623	107.113953	-502.272461	304.419678	1443.346436	-425.793152	-111.782272	1452.721802	-405.913696	97.595085	1461.175903	-422.510071	105.375687	1757.648438	-534.546204	396.032410	1167.475098	-468.478790	-238.615585	1197.973022	-416.386566	322.627472	877.041504	-349.372803	-178.033325	897.256836	-430.052429	72.600555	1056.426636	539.540588	12.996394	897.645813	532.264832	211.127563
-459.894531	200.710983	955.027771	-443.898590	-62.562355	962.661438	-534.390320	216.373444	570.405212	-477.222809	-103.105057	581.914124	-522.422302	270.375610	85.962112	-559.703552	-123.586838	107.015656	-502.020599	305.163879	1443.412964	-425.668518	-111.021812	1452.804932	-405.717621	98.357460	1461.175293	-422.191833	106.229034	1757.618530	-534.866089	396.884949	1167.617065	-468.677765	-237.955307	1198.117432	-417.486633	323.833496	876.823242	-349.869568	-177.440918	897.270508	-430.387329	73.210289	1056.416382	539.396790	12.864520	897.669067	531.932556	210.970459
-460.262085	201.376328	955.013733	-444.357574	-61.935013	962.704102	-534.605530	216.600479	570.402344	-477.762573	-102.548584	581.965637	-522.249817	270.429932	85.919426	-559.745728	-123.534088	106.938980	-501.816345	305.993683	1443.436157	-425.580383	-110.250801	1452.847778	-405.535980	99.159744	1461.178711	-421.871277	107.095322	1757.689209	-535.171814	397.748657	1167.768921	-468.883545	-237.229202	1198.271362	-418.669067	325.078766	876.544189	-350.618164	-177.068237	897.153564	-430.730377	73.873352	1056.414429	539.211731	12.716895	897.698120	531.554260	210.723038
-460.659485	202.163956	955.077209	-444.888153	-61.159096	962.719055	-535.216614	217.090073	570.474121	-478.262146	-101.987160	582.024841	-522.318726	270.501709	85.924492	-559.753174	-123.468674	106.887314	-501.712891	306.740417	1443.354858	-425.438599	-109.423134	1452.901245	-405.378632	99.973015	1461.167236	-421.548248	108.014122	1757.705200	-535.544800	398.782196	1167.926758	-469.181641	-236.582535	1198.400269	-419.839294	326.357788	876.247131	-351.474091	-176.624191	896.994568	-431.101593	74.631027	1056.434082	538.814026	12.876335	897.704895	530.586304	210.288773
-461.001099	202.883774	955.136597	-445.379364	-60.384476	962.737549	-534.947571	216.962753	570.353882	-478.737518	-101.394180	582.055725	-521.931458	270.569580	85.840164	-559.729370	-123.396896	106.801300	-501.416473	307.701050	1443.557495	-425.376984	-108.597504	1452.922729	-405.206604	100.802177	1461.123169	-421.219635	108.959740	1757.720215	-535.875244	399.681152	1168.072998	-469.458984	-235.748276	1198.555176	-421.050995	327.792664	875.985291	-352.352020	-176.298355	896.862122	-431.432831	75.356178	1056.455078	538.696838	12.651128	897.725647	530.402771	210.101349
-461.367950	203.629517	955.172363	-445.911255	-59.609924	962.751343	-534.899414	217.022797	570.299500	-479.161987	-100.686066	582.081970	-521.654785	270.615021	85.785019	-559.703918	-123.311447	106.736023	-501.160950	308.566620	1443.618164	-425.275116	-107.724068	1452.981445	-405.005554	101.674904	1461.125977	-420.891632	109.928291	1757.728638	-536.268677	400.702454	1168.278076	-469.793152	-235.073242	1198.728882	-422.325928	329.297394	875.707275	-353.255737	-175.907761	896.764954	-431.789185	76.099892	1056.459717	538.480957	12.627187	897.767151	530.007324	209.758575
-461.776947	204.488937	955.205627	-446.472626	-58.734268	962.751282	-535.215210	217.272415	570.307800	-479.683655	-100.126999	582.111328	-521.591064	270.708832	85.766640	-559.727539	-123.251633	106.690628	-500.992950	309.425232	1443.613403	-425.179962	-106.824814	1453.052979	-404.842987	102.543732	1461.085938	-420.550751	110.931236	1757.736816	-536.631653	401.711792	1168.402588	-470.144775	-234.241898	1198.915771	-423.642609	330.966583	875.410706	-354.212708	-175.535965	896.615906	-432.174774	76.947861	1056.454712	538.493286	12.340463	897.828064	530.065918	209.072083
-462.129333	205.331009	955.226501	-446.982025	-58.002903	962.776245	-537.019714	218.804062	570.646423	-480.401917	-99.651413	582.125427	-522.389221	270.815857	85.822914	-559.814880	-123.212502	106.672478	-500.748932	310.370392	1443.656738	-425.058990	-105.959572	1453.091309	-404.685913	103.446465	1461.056763	-420.210999	111.948212	1757.740479	-537.043518	402.782440	1168.593384	-470.529175	-233.481796	1199.114868	-424.834106	332.867615	875.306213	-355.179321	-175.099609	896.490784	-432.514771	77.725945	1056.457520	538.434265	12.161364	897.833984	529.844360	208.898239
-462.496918	206.126144	955.275269	-447.499939	-57.072807	962.805969	-537.973511	219.755402	570.862671	-480.857208	-98.909042	582.244080	-522.708374	270.931854	85.873840	-559.748596	-123.090225	106.605309	-500.657654	311.215302	1443.562378	-424.953674	-105.044563	1453.134277	-404.545044	104.391838	1461.044678	-419.860596	113.004265	1757.728516	-537.454651	403.948975	1168.764038	-470.911255	-232.649139	1199.308716	-426.249695	334.686523	874.919067	-356.146912	-174.740311	896.320862	-432.870026	78.575439	1056.477539	538.459229	11.956640	897.833984	529.617981	208.732086
-462.877686	207.067856	955.271545	-447.986725	-56.299408	962.831787	-538.558228	220.355698	570.908630	-481.640503	-98.522041	582.293518	-522.768738	271.048615	85.839920	-559.931458	-123.031525	106.561462	-500.374908	312.277557	1443.707153	-424.900146	-104.100319	1453.183472	-404.416962	105.301750	1461.004028	-419.516479	114.073456	1757.720703	-537.836975	405.090332	1168.981812	-471.367889	-231.899155	1199.475342	-427.690369	336.578125	874.585083	-357.274994	-174.383316	896.141846	-433.224640	79.436371	1056.470337	538.390564	11.876517	897.760132	529.041687	209.124878
-463.281006	207.905197	955.281677	-448.599213	-55.286366	962.765930	-539.079285	220.858429	570.935669	-482.494080	-98.027824	582.273254	-522.833923	271.158203	85.831314	-560.083496	-123.022888	106.542267	-500.187653	313.207031	1443.706055	-424.863556	-103.133690	1453.206787	-404.258575	106.249794	1461.003174	-419.141205	115.188156	1757.693481	-538.271973	406.298248	1169.208984	-471.771271	-230.929245	1199.633545	-429.093262	338.548340	874.264587	-358.469025	-174.128082	895.942078	-433.614258	80.324348	1056.416992	538.479187	11.527599	897.681458	528.943420	208.536423
-463.660797	208.840729	955.354980	-449.140869	-54.361172	962.749695	-539.680176	221.415039	571.045959	-482.966980	-97.212044	582.415894	-522.930176	271.293976	85.855194	-559.388794	-122.659210	106.323494	-500.051117	314.183716	1443.734741	-424.782196	-102.162247	1453.288818	-404.156433	107.223389	1460.968750	-418.761383	116.306732	1757.682617	-538.697388	407.538422	1169.364014	-472.209625	-230.135284	1199.788208	-430.558807	340.541016	873.759583	-359.471649	-173.625412	895.789368	-433.970978	81.212822	1056.423340	538.399719	11.313736	897.635742	528.549683	208.381989
-464.021362	209.835938	955.363831	-449.684753	-53.353779	962.701660	-540.125916	221.879852	571.107727	-484.095795	-97.057106	582.418335	-522.969604	271.412109	85.808037	-559.726563	-122.676872	106.322906	-499.864441	315.233032	1443.771118	-424.719330	-101.198334	1453.320190	-404.039246	108.211624	1460.914551	-418.370270	117.455917	1757.653076	-539.087097	408.795288	1169.596802	-472.658569	-229.206390	1199.971436	-432.065430	342.650574	873.307983	-360.529327	-173.177963	895.664856	-434.324921	82.182381	1056.382324	538.227295	11.181049	897.601563	528.082581	208.248047
-464.341309	210.739044	955.365662	-450.160797	-52.469288	962.753479	-539.837341	221.802277	570.983643	-485.886627	-97.994064	582.828857	-522.532959	271.526123	85.771454	-560.542236	-122.890945	106.483810	-499.842133	316.117462	1443.662842	-424.664673	-100.173927	1453.324341	-403.915344	109.191650	1460.882690	-417.962311	118.652367	1757.619507	-539.503418	410.155853	1169.778442	-473.159882	-228.360764	1200.117310	-433.500641	344.846741	872.997437	-361.740601	-172.799149	895.450745	-434.649261	83.084518	1056.391846	537.985596	11.051948	897.581055	527.557983	208.121506
-464.723999	211.788162	955.450134	-450.730133	-51.378986	962.733582	-540.000549	222.116516	570.960083	-486.736877	-97.476013	582.853394	-522.397949	271.649628	85.751213	-560.686157	-122.812691	106.439880	-499.689850	317.148407	1443.661499	-424.642639	-99.159683	1453.361694	-403.833923	110.229027	1460.845947	-417.535797	119.879448	1757.571655	-539.926880	411.501923	1169.980347	-473.622070	-227.459702	1200.281128	-434.887054	347.081085	872.739807	-362.821838	-172.324326	895.287292	-435.028015	84.104828	1056.403442	537.759399	10.970369	897.556091	527.120361	207.966446
-465.076385	212.851074	955.477539	-451.305664	-50.331215	962.704773	-541.425964	223.522507	571.256592	-487.415100	-96.737434	582.914978	-523.022034	271.800476	85.791801	-560.754639	-122.721146	106.356079	-499.494293	318.280182	1443.808472	-424.606750	-98.163910	1453.372070	-403.743286	111.271240	1460.826172	-417.112640	121.109413	1757.506348	-540.254822	412.807281	1170.206665	-474.071045	-226.525696	1200.428711	-436.179199	349.283142	872.449890	-364.157013	-172.040802	895.014893	-435.383331	85.124916	1056.378784	537.530701	11.188041	897.464478	526.401428	208.455246
-465.429901	213.821838	955.536987	-451.793304	-49.312031	962.658264	-541.692505	223.988983	571.320374	-488.003662	-95.885864	582.955261	-522.956909	271.884277	85.768257	-560.743774	-122.618004	106.264832	-499.342438	319.325653	1443.808105	-424.571228	-97.127625	1453.366455	-403.643951	112.298317	1460.795898	-416.680481	122.361427	1757.467529	-540.647766	414.152130	1170.406616	-474.563782	-225.595245	1200.607056	-437.561005	351.669281	872.153137	-365.354309	-171.593842	894.840149	-435.709778	86.074127	1056.364868	537.522766	11.410558	897.342468	525.975464	208.490784
-465.876434	214.902695	955.596558	-452.425049	-48.110146	962.570313	-541.766357	224.244308	571.307068	-488.751343	-95.125565	583.046265	-522.745544	272.015167	85.749298	-560.820129	-122.501205	106.205856	-499.205994	320.372253	1443.837646	-424.566101	-96.083481	1453.377686	-403.574799	113.339287	1460.752197	-416.270020	123.595734	1757.395874	-541.053345	415.522736	1170.633057	-474.997345	-224.666824	1200.759644	-438.909515	354.027924	871.949036	-366.571991	-171.088547	894.671570	-436.122284	87.152321	1056.323242	537.588440	11.703183	897.187073	525.627869	208.491821
-466.273773	215.866531	955.615540	-452.902313	-47.148457	962.578186	-543.085938	225.655823	571.543579	-489.457520	-94.349716	583.061523	-523.290588	272.118225	85.801872	-560.842651	-122.388496	106.117287	-499.206970	321.342560	1443.731323	-424.570587	-95.020012	1453.398071	-403.499969	114.405190	1460.718750	-415.796844	124.879036	1757.327637	-541.441162	416.976624	1170.834106	-475.514313	-223.682846	1200.918335	-440.245514	356.402222	871.725037	-367.749573	-170.652679	894.448975	-436.475861	88.107712	1056.317139	536.701660	10.628720	897.660950	525.123596	207.475281
-466.602264	217.044174	955.724121	-453.418304	-46.000591	962.547974	-543.792725	226.621964	571.682983	-490.099152	-93.548050	583.114319	-523.491089	272.242554	85.770714	-560.811279	-122.265228	106.032112	-498.983887	322.534851	1443.905762	-424.539154	-93.969765	1453.435303	-403.433441	115.452904	1460.702881	-415.341156	126.194176	1757.276611	-541.852722	418.331390	1171.108032	-475.975342	-222.782944	1201.068604	-441.561005	358.789734	871.521179	-368.970795	-170.084000	894.294189	-436.820404	89.205742	1056.340210	536.306885	10.524657	897.620911	524.560669	207.353745
-466.987183	218.153519	955.759949	-454.032135	-44.853939	962.504395	-547.078979	230.029251	572.437622	-490.846436	-92.867851	583.141052	-525.332825	272.479279	85.910645	-560.884583	-122.184196	105.937469	-498.916077	323.595947	1443.888550	-424.545410	-92.897530	1453.425659	-403.366302	116.544807	1460.652466	-414.895844	127.542068	1757.195801	-542.260742	419.768585	1171.290161	-476.457458	-221.704056	1201.177490	-442.848755	361.284088	871.305115	-370.116364	-169.486115	894.139221	-437.206451	90.289665	1056.310913	535.966003	10.407190	897.579773	524.058167	207.200348
-467.317291	219.288071	955.839417	-454.532410	-43.805031	962.483215	-547.330139	230.522156	572.471252	-491.517883	-92.010025	583.221252	-525.286621	272.616028	85.890121	-560.863708	-122.051399	105.840034	-498.834534	324.712860	1443.903320	-424.577393	-91.784882	1453.432983	-403.297333	117.617996	1460.598633	-414.407776	128.895721	1757.148193	-542.642822	421.133789	1171.497070	-476.919708	-220.818054	1201.309448	-444.099640	363.831940	871.074646	-371.312744	-168.920364	893.941589	-437.545288	91.331261	1056.323608	535.651794	10.323708	897.552612	523.620728	207.088531
-467.678253	220.391876	955.900146	-455.071838	-42.619682	962.449036	-547.712646	231.277527	572.533386	-492.246643	-91.214584	583.222473	-525.370300	272.762695	85.892715	-560.911804	-121.950493	105.756523	-498.757996	325.772552	1443.876953	-424.528473	-90.752518	1453.439697	-403.288208	118.742630	1460.535522	-413.946075	130.238800	1757.079590	-543.036377	422.584167	1171.664917	-477.403351	-219.710220	1201.437134	-445.345215	366.423676	870.668884	-372.470978	-168.313614	893.767395	-437.900055	92.430054	1056.315552	535.356384	10.242620	897.529175	523.179749	207.011353
-468.041504	221.532013	955.925903	-455.562408	-41.529499	962.425476	-548.214661	232.072113	572.609314	-492.914337	-90.319489	583.308838	-525.456848	272.949371	85.922615	-560.822205	-121.814453	105.637596	-498.665375	326.878174	1443.893677	-424.507599	-89.615654	1453.429688	-403.208588	119.811577	1460.486328	-413.521606	131.598450	1757.006470	-543.464600	424.083282	1171.946655	-477.887177	-218.685165	1201.595459	-446.869659	369.253601	870.288818	-373.624115	-167.674347	893.587646	-438.231873	93.518929	1056.294556	534.915771	10.295431	897.529907	522.424500	207.423950
-468.402496	222.642578	955.998901	-456.109985	-40.367287	962.348816	-549.147461	233.385635	572.866150	-493.706848	-89.564659	583.386353	-525.818909	273.125244	85.953979	-561.138184	-121.858200	105.660843	-498.576202	327.986877	1443.895142	-424.512848	-88.498535	1453.426636	-403.162598	120.906013	1460.414307	-413.089050	132.921127	1756.955200	-543.907104	425.421082	1172.159546	-478.465485	-217.569687	1201.651611	-447.933746	371.585297	870.145874	-374.763855	-166.976608	893.404114	-438.575745	94.588600	1056.268311	534.562805	10.230707	897.501221	521.942627	207.382721
-468.761353	223.842300	956.006470	-456.675568	-39.172562	962.274170	-549.474304	233.986938	572.964600	-494.306335	-88.567154	583.400940	-525.893677	273.338379	85.948242	-561.106934	-121.737663	105.570198	-498.665741	328.951355	1443.714355	-424.496613	-87.451218	1453.427124	-403.125336	122.028313	1460.376099	-412.673523	134.259155	1756.883911	-544.311218	426.914703	1172.331787	-478.824219	-216.570435	1201.754272	-449.076172	374.023346	869.929749	-375.866852	-166.286530	893.243591	-438.926819	95.741287	1056.209106	534.199768	10.161896	897.486084	521.485901	207.283981
-469.020874	225.047714	956.093933	-457.080963	-38.059902	962.273499	-549.905518	234.761032	573.030457	-495.145386	-87.906258	583.467896	-526.032043	273.587433	85.940536	-561.283203	-121.662430	105.531242	-498.615143	330.064301	1443.734497	-424.453888	-86.336609	1453.401611	-403.057434	123.127113	1460.304932	-412.291962	135.610443	1756.828247	-544.731750	428.362823	1172.559204	-479.288330	-215.527496	1201.876099	-450.233978	376.547333	869.775024	-376.962860	-165.566010	893.072510	-439.190674	96.856171	1056.237183	533.791992	10.026946	897.481018	521.040710	207.189911
-469.346985	226.200500	956.118591	-457.606415	-36.836525	962.223999	-550.425781	235.619812	573.119141	-495.841614	-86.985809	583.502991	-526.115234	273.750305	85.907204	-561.260925	-121.497856	105.445724	-498.452209	331.261749	1443.812622	-424.446686	-85.240318	1453.406372	-403.012909	124.235641	1460.246826	-411.925140	136.935776	1756.763184	-545.145691	429.799164	1172.763672	-479.735626	-214.460770	1201.954834	-451.335907	379.049133	869.599243	-377.996002	-164.660141	892.955261	-439.506836	98.003998	1056.199219	533.365540	9.912067	897.438171	520.563354	207.115555
-469.684967	227.408966	956.195313	-458.081879	-35.685394	962.183655	-550.509949	236.074966	573.180847	-496.396576	-85.917793	583.516846	-525.969849	273.945679	85.889549	-561.089233	-121.316689	105.304260	-498.406952	332.369263	1443.766479	-424.422485	-84.105217	1453.388184	-402.952454	125.350533	1460.218140	-411.582550	138.257904	1756.710938	-545.553772	431.201080	1172.923584	-480.199615	-213.334702	1202.031128	-452.340637	381.521423	869.467896	-379.088043	-163.904404	892.760803	-439.823029	99.130890	1056.196777	533.011414	9.894146	897.433533	520.192627	207.029221
-469.950928	228.563034	956.271851	-458.518707	-34.531101	962.157532	-550.875549	236.744293	573.245483	-496.927368	-84.834839	583.542542	-526.043945	274.110901	85.904678	-561.033081	-121.160347	105.211578	-498.365417	333.466705	1443.787109	-424.384644	-83.051712	1453.375854	-402.932587	126.457542	1460.156250	-411.265320	139.578995	1756.661255	-545.972351	432.612000	1173.168457	-480.690125	-212.080811	1202.120728	-453.351776	383.963867	869.350586	-380.088867	-162.976196	892.572144	-440.101807	100.234406	1056.205566	532.657593	9.886982	897.379639	519.813965	207.010666
-470.638031	230.359192	956.420837	-460.053192	-32.607620	961.288147	-551.669678	237.915649	573.450867	-497.530884	-83.835083	583.262390	-526.375732	274.276398	85.906013	-560.897156	-120.983948	105.068756	-498.343719	334.543976	1443.761230	-424.370972	-81.919769	1453.364258	-402.878723	127.563965	1460.118042	-410.948792	140.882370	1756.638794	-546.379700	434.029816	1173.359863	-481.068970	-211.111984	1202.204956	-454.334473	386.414825	869.250610	-381.097534	-162.104767	892.431763	-440.846863	101.655701	1055.767212	532.304199	9.750196	897.331543	519.614136	206.535736
-470.886658	231.506546	956.466797	-460.517365	-31.407038	961.241821	-552.022766	238.622818	573.510620	-498.486511	-83.486664	583.387451	-526.403503	274.458374	85.903137	-561.151611	-120.963295	105.119789	-498.278229	335.663330	1443.799805	-424.384949	-80.817848	1453.335693	-402.870667	128.669693	1460.090332	-410.664368	142.179092	1756.607056	-546.739563	435.449280	1173.611328	-481.507599	-209.900391	1202.233154	-455.220581	388.830627	869.188354	-382.052734	-161.114212	892.290955	-441.122894	102.778923	1055.748169	531.792480	9.824331	897.328308	519.021851	207.008759
-471.187500	232.672852	956.524963	-460.932098	-30.294085	961.226624	-552.499146	239.429520	573.665833	-499.223572	-82.727089	583.456177	-526.571533	274.641235	85.901894	-561.185791	-120.844589	105.066971	-498.294434	336.712921	1443.820557	-424.370453	-79.790588	1453.304321	-402.878235	129.765427	1460.033325	-410.399658	143.456940	1756.560181	-547.132446	436.852692	1173.792114	-481.895844	-208.743561	1202.229858	-456.112335	391.248566	869.111572	-382.963806	-160.111664	892.109497	-441.405518	103.882942	1055.751587	531.343384	9.746083	897.301636	518.698914	207.061432
-471.461731	233.968552	956.559326	-461.465515	-28.980053	961.098816	-553.136780	240.485733	573.821533	-499.100800	-80.793945	583.225708	-526.762939	274.801758	85.882156	-560.583252	-120.536453	104.834320	-498.424591	337.705444	1443.667114	-424.362946	-78.676086	1453.258789	-402.868958	130.817429	1459.975464	-410.161041	144.710098	1756.504395	-547.528503	438.294373	1173.968262	-482.181610	-207.784103	1202.294678	-456.887360	393.542389	869.085327	-383.838470	-159.098389	891.962708	-441.706757	105.107430	1055.680786	530.957214	9.716882	897.329346	518.390625	207.083420
-471.660645	235.103989	956.595703	-461.752930	-27.848175	961.087341	-553.513611	241.238983	573.875244	-499.654572	-79.803162	583.279846	-526.799927	274.964539	85.889412	-560.555420	-120.384834	104.781288	-498.279266	338.863800	1443.790283	-424.397278	-77.593445	1453.212524	-402.880737	131.915405	1459.911011	-409.941833	145.972565	1756.462402	-547.862488	439.673004	1174.174561	-482.646637	-206.488464	1202.253906	-457.691284	395.864624	869.041626	-384.676544	-157.918106	891.832214	-441.902466	106.216698	1055.681763	530.249817	9.451385	897.366272	517.974548	206.998489
-471.925293	236.319870	956.667480	-462.141937	-26.706200	961.036011	-553.998413	241.986572	574.019592	-500.209198	-78.877205	583.292908	-526.999146	275.153961	85.876312	-560.563354	-120.267464	104.671677	-498.283142	339.907990	1443.767700	-424.394379	-76.572121	1453.156372	-402.888702	132.962479	1459.827148	-409.739380	147.213715	1756.411743	-548.197815	441.026306	1174.349976	-482.976776	-205.319641	1202.244629	-458.357086	398.085052	869.007813	-385.471100	-156.840179	891.598267	-442.148712	107.340508	1055.672852	530.127197	9.776647	897.261841	517.674744	207.284943
-472.128021	237.496429	956.700623	-462.573456	-25.439337	960.916138	-554.429016	242.745529	574.182678	-501.538330	-79.103096	583.514648	-527.109253	275.325531	85.901039	-561.052795	-120.319862	104.781624	-498.274261	340.941162	1443.781250	-424.404175	-75.515762	1453.084351	-402.910400	134.008621	1459.778687	-409.543884	148.445038	1756.308105	-548.514832	442.385498	1174.520630	-483.271423	-204.267273	1202.192993	-459.022339	400.250336	868.972534	-386.194000	-155.704788	891.430908	-442.367279	108.488289	1055.605957	529.652588	9.814370	897.204529	517.039185	207.194321
-472.311005	238.698441	956.774170	-462.819122	-24.349133	960.886536	-554.904785	243.681915	574.278564	-501.460327	-77.291344	583.297607	-527.166443	275.475372	85.928650	-560.535828	-120.028152	104.547577	-498.249512	341.965393	1443.798828	-424.426178	-74.498314	1452.993286	-402.925079	135.038696	1459.704224	-409.377686	149.622818	1756.320557	-548.803162	443.731018	1174.772949	-483.555969	-203.198990	1202.163208	-459.609253	402.357941	869.003906	-386.881317	-154.437271	891.263000	-442.532684	109.591049	1055.616455	529.086609	10.035080	897.170532	516.274292	208.012009
-472.444946	239.871246	956.824280	-463.055511	-23.191593	960.870728	-555.085876	243.996536	574.289307	-502.060272	-76.480988	583.361938	-527.046387	275.625885	85.877609	-560.446167	-119.883537	104.457970	-498.348175	342.854401	1443.697266	-424.430389	-73.490570	1452.932495	-402.939087	136.040268	1459.646851	-409.249084	150.813629	1756.295898	-549.094788	445.043060	1174.944946	-483.943420	-201.797623	1202.021484	-460.141296	404.412750	869.065308	-387.423218	-153.176529	891.089844	-442.680695	110.723274	1055.624756	528.102661	9.719845	897.362915	515.829895	207.685577
-472.611511	240.992538	956.909790	-463.386505	-21.985659	960.783264	-555.579895	244.882141	574.441589	-503.275391	-76.515594	583.574585	-527.196716	275.792053	85.891151	-560.979675	-119.950508	104.556473	-498.228668	343.968109	1443.880005	-424.475098	-72.513596	1452.828247	-402.967072	137.022568	1459.603638	-409.117310	152.004257	1756.257568	-549.335938	446.338470	1175.182861	-484.178101	-200.767944	1201.917358	-460.612640	406.304047	869.061951	-387.996216	-151.875198	890.911743	-442.869324	111.810226	1055.609985	527.778625	9.653369	897.409607	515.852600	206.867386
-472.860626	242.172379	956.910828	-463.720154	-20.907982	960.680847	-555.976685	245.763260	574.538391	-503.421234	-75.138367	583.485596	-527.249695	275.944427	85.898605	-560.697388	-119.741341	104.391144	-498.247833	344.961243	1443.919800	-424.532349	-71.520798	1452.704956	-402.970428	138.031464	1459.566528	-409.012024	153.182251	1756.215576	-549.559998	447.642609	1175.340210	-484.596832	-199.509216	1201.768311	-460.994415	408.201996	869.027161	-388.511353	-150.602051	890.731995	-443.086517	112.894287	1055.541138	527.542053	9.896485	897.391235	515.764282	207.243515
-472.919373	243.322861	956.944885	-463.963867	-19.667736	960.608215	-556.346985	246.493210	574.606628	-504.085205	-74.476357	583.537170	-527.304199	276.081818	85.854256	-560.762085	-119.610474	104.335823	-498.264160	345.902863	1443.957397	-424.582581	-70.575050	1452.588623	-403.002319	138.984192	1459.512573	-408.923370	154.338577	1756.180664	-549.754944	448.855530	1175.543945	-484.906006	-198.287460	1201.576782	-461.349518	409.996063	869.042419	-388.919495	-149.232330	890.553589	-443.206635	114.034386	1055.515015	527.357422	9.930326	897.311768	515.883240	206.531342
-473.095551	244.417313	956.986084	-464.200012	-18.584599	960.531982	-556.696411	247.256088	574.699890	-504.835541	-73.969971	583.641052	-527.331360	276.221771	85.894829	-560.972839	-119.578651	104.313011	-498.278412	346.812622	1443.981201	-424.632446	-69.649986	1452.446533	-403.013245	139.880753	1459.458618	-408.847382	155.477539	1756.159180	-549.950195	450.110840	1175.723145	-485.239197	-196.989151	1201.380981	-461.629059	411.715942	869.077515	-389.209930	-147.810410	890.382324	-443.365051	115.075607	1055.486084	527.095886	9.994602	897.303650	515.865051	206.381439
-473.197296	245.587677	957.040466	-464.432404	-17.482147	960.415039	-557.124023	248.135406	574.909241	-505.376923	-73.290108	583.668091	-527.439270	276.357269	85.893883	-560.956116	-119.456551	104.241829	-498.304413	347.723755	1444.017700	-424.724304	-68.761185	1452.309692	-403.055939	140.820374	1459.421021	-408.822693	156.568237	1756.110352	-550.082703	451.290741	1175.894531	-485.562286	-195.846680	1201.123779	-461.871277	413.471313	869.153442	-389.495575	-146.419022	890.204590	-443.481293	116.137451	1055.443115	526.732117	10.044607	897.293640	515.796021	206.304276
-473.296295	246.697510	957.075562	-464.658386	-16.290964	960.314209	-557.380676	248.796783	575.015625	-505.814178	-72.482254	583.644165	-527.443481	276.485321	85.944923	-560.944336	-119.336105	104.181717	-498.290253	348.612976	1444.062622	-424.774872	-67.911690	1452.162720	-403.077423	141.679855	1459.348389	-408.786346	157.680298	1756.093506	-550.214111	452.443695	1176.080444	-485.928070	-194.524261	1200.829712	-462.090881	415.195404	869.268616	-389.619415	-144.944214	889.979309	-443.592621	117.227905	1055.398193	526.230896	10.215719	897.255432	515.466675	207.021500
-473.354492	247.798904	957.140869	-464.801483	-15.242442	960.249084	-557.715393	249.634262	575.055786	-506.167236	-71.607559	583.650085	-527.470215	276.558929	85.954025	-560.907837	-119.210976	104.122772	-498.316498	349.472626	1444.119629	-424.853149	-67.051186	1451.989746	-403.085358	142.517502	1459.294922	-408.809998	158.757874	1756.058105	-550.322510	453.576324	1176.234619	-486.244934	-193.249329	1200.507202	-462.319580	417.000580	869.417847	-389.722534	-143.468475	889.813477	-443.663025	118.247231	1055.391479	525.848999	10.339943	897.191040	515.330688	207.111328
-473.487305	248.893005	957.143311	-465.049408	-14.149948	960.159973	-558.065735	250.450287	575.156677	-506.580658	-70.901360	583.603516	-527.562012	276.701599	85.965446	-560.871521	-119.072388	104.084770	-498.318817	350.324402	1444.171143	-424.882019	-66.249657	1451.861206	-403.126343	143.341965	1459.228149	-408.834412	159.803421	1756.012939	-550.408081	454.705139	1176.419678	-486.532135	-191.977249	1200.187134	-462.469452	418.629395	869.582764	-389.711945	-141.896973	889.614319	-443.801544	119.297241	1055.335327	525.476685	10.421762	897.165039	515.169861	207.237701
-473.556366	249.964386	957.183167	-465.265717	-13.060622	960.041199	-558.384888	251.164368	575.260071	-506.900726	-70.088402	583.585388	-527.622192	276.831451	85.963654	-560.847839	-118.940720	104.026459	-498.439209	351.017059	1444.076904	-424.972504	-65.487595	1451.679565	-403.161163	144.134399	1459.166992	-408.863129	160.839981	1755.979492	-550.461487	455.784027	1176.545044	-486.812927	-190.768204	1199.857788	-462.500122	420.106171	869.677490	-389.625214	-140.319260	889.443787	-443.903381	120.306351	1055.286499	525.067810	10.505431	897.136719	515.017090	207.386353
-473.615662	251.010788	957.184631	-465.431915	-12.002694	959.926941	-558.681274	251.897903	575.317078	-507.229614	-69.383430	583.563293	-527.644714	276.946472	85.973434	-560.809021	-118.801819	103.987656	-498.342682	351.907806	1444.281006	-425.050934	-64.713753	1451.498535	-403.166901	144.921432	1459.118042	-408.919830	161.820862	1755.945679	-550.468628	456.814728	1176.718994	-487.017822	-189.528381	1199.499756	-462.590637	421.712677	869.936279	-389.506714	-138.725647	889.236206	-443.976166	121.306854	1055.220459	524.652588	10.608882	897.110107	514.838318	207.528549
-473.641449	252.016449	957.204407	-465.550049	-10.957184	959.846436	-558.936768	252.728439	575.384583	-507.513336	-68.613197	583.548645	-527.693726	277.053284	85.995689	-560.769775	-118.666206	103.948280	-498.344086	352.682648	1444.355713	-425.110260	-63.953274	1451.339844	-403.184845	145.651917	1459.091187	-408.999817	162.753036	1755.914551	-550.433350	457.797729	1176.851685	-487.221039	-188.192245	1199.122559	-462.516785	423.037720	870.042603	-389.306030	-137.163208	889.049622	-444.030823	122.287361	1055.186401	524.293396	10.740005	897.058960	514.727173	207.682800
-473.669189	252.994949	957.233093	-465.696655	-10.024462	959.733704	-559.131836	253.400543	575.475769	-507.777710	-67.909378	583.491272	-527.764954	277.148468	86.009941	-560.769043	-118.582672	103.938049	-498.502808	353.296783	1444.254761	-425.192505	-63.265697	1451.182983	-403.231903	146.360626	1459.047974	-409.104370	163.666565	1755.891602	-550.417664	458.793549	1176.997192	-487.394623	-187.114258	1198.769165	-462.408508	424.297760	870.185913	-389.085205	-135.604050	888.885254	-444.092468	123.179878	1055.138794	523.913086	10.929663	897.026611	514.619812	207.824112
-473.694489	254.018768	957.226501	-465.880890	-8.946463	959.596191	-559.289551	254.003387	575.536865	-508.051331	-67.290092	583.434753	-527.757874	277.255524	85.997551	-560.820618	-118.495232	103.886032	-498.362396	354.124481	1444.471069	-425.278137	-62.546753	1451.004883	-403.265045	147.068085	1458.995728	-409.235352	164.513428	1755.884277	-550.315125	459.647858	1177.129517	-487.519196	-185.860336	1198.410156	-462.180573	425.438202	870.307678	-388.824341	-133.967377	888.686157	-444.153656	124.168747	1055.056274	523.730713	10.879587	897.010864	514.917847	207.176697
-473.626648	254.944656	957.211548	-465.925598	-8.058959	959.495667	-559.524536	254.778625	575.615173	-508.253082	-66.671730	583.418518	-527.857666	277.373688	86.038857	-560.807983	-118.396896	103.873283	-498.356812	354.822327	1444.525391	-425.343842	-61.858280	1450.846558	-403.298035	147.718842	1458.976563	-409.371765	165.314255	1755.862671	-550.209595	460.542236	1177.267944	-487.576996	-184.666000	1198.054688	-461.958374	426.557465	870.450928	-388.321442	-132.207092	888.652405	-444.131744	125.033066	1054.996460	523.475159	11.052555	897.003784	514.884644	207.317596
-473.567993	255.881424	957.264709	-465.987579	-7.048342	959.383179	-559.687134	255.521164	575.706177	-508.330933	-65.778267	583.329529	-527.854309	277.493958	86.053711	-560.710754	-118.269691	103.827942	-498.372192	355.517365	1444.588623	-425.425507	-61.195488	1450.706421	-403.328400	148.421753	1458.937256	-409.491150	166.050903	1755.853760	-550.093506	461.364990	1177.372070	-487.629181	-183.620468	1197.731934	-461.697357	427.623138	870.605103	-388.125671	-130.757645	888.423462	-444.141144	125.934372	1054.969971	523.245056	11.220510	896.966919	514.892029	207.511063
-473.481567	256.777039	957.271912	-465.966949	-6.192258	959.312195	-559.807495	256.144592	575.823914	-508.401825	-65.122330	583.288269	-527.864746	277.589294	86.054703	-560.599548	-118.133942	103.805779	-498.365173	356.188110	1444.645020	-425.541046	-60.530407	1450.552002	-403.396454	149.052872	1458.908081	-409.642975	166.744370	1755.848877	-549.966187	462.181488	1177.458618	-487.620239	-182.525345	1197.349731	-461.365723	428.545105	870.699646	-387.581848	-129.009171	888.358704	-444.095978	126.774612	1054.940918	522.940735	11.401348	896.944580	514.841125	207.679581
-473.442505	257.628540	957.227966	-466.039520	-5.286500	959.186035	-559.939453	256.769775	575.920593	-508.545593	-64.558006	583.240784	-527.892761	277.672882	86.049683	-560.646545	-118.064102	103.806702	-498.511414	356.701477	1444.527832	-425.646606	-59.937866	1450.390869	-403.450775	149.639282	1458.887207	-409.814087	167.390594	1755.835815	-549.807922	462.965546	1177.507080	-487.534760	-181.452011	1197.045898	-460.981049	429.386383	870.834717	-387.139160	-127.393761	888.237976	-444.093323	127.612961	1054.851318	522.657593	11.542455	896.912354	514.822388	207.871384
-473.325836	258.399048	957.256226	-465.987762	-4.480653	959.109985	-560.012390	257.276825	575.982239	-507.146423	-62.009983	582.709290	-527.832947	277.765533	86.064461	-559.385437	-117.639626	103.464485	-498.481659	357.316772	1444.601440	-425.810669	-59.315350	1450.204834	-403.497223	150.231125	1458.872437	-409.970154	167.975006	1755.834839	-549.606567	463.673248	1177.554199	-487.490692	-180.509460	1196.684692	-460.523193	430.161896	870.934509	-386.799347	-126.030655	888.032349	-444.040161	128.355850	1054.836304	522.410950	11.745623	896.888733	514.797729	208.061752
-473.227844	259.169128	957.269958	-465.878448	-3.698403	959.084717	-560.043030	257.843292	576.013123	-507.156219	-61.406685	582.680969	-527.808594	277.812927	86.092628	-559.312256	-117.564590	103.452003	-498.474579	357.921326	1444.638794	-425.928986	-58.761993	1450.053467	-403.580658	150.820557	1458.849854	-410.131500	168.512100	1755.834106	-549.383362	464.332001	1177.621582	-487.357788	-179.393692	1196.298828	-460.066132	430.890076	871.043579	-386.105164	-124.387131	887.991699	-443.977478	129.117752	1054.841553	522.197510	11.867113	896.873535	514.795105	208.231308
-472.688812	259.468597	957.205017	-464.736267	-3.644665	959.760193	-559.787354	258.106903	576.007324	-507.264862	-61.066113	582.831482	-527.599670	277.869751	86.111549	-559.352844	-117.478134	103.456688	-498.328949	358.610626	1444.857788	-426.031494	-58.222145	1449.887451	-403.641937	151.340378	1458.786499	-410.311249	169.007996	1755.834961	-549.134155	464.962250	1177.634277	-487.263977	-178.540085	1195.953979	-459.548035	431.552856	871.148560	-385.480042	-122.810913	887.864258	-443.439423	129.615295	1055.221313	522.015869	12.015580	896.861877	514.790588	208.375107
-472.567505	260.152802	957.158997	-464.645691	-2.976753	959.740417	-559.796387	258.673035	576.051758	-507.200317	-60.427959	582.741150	-527.601501	277.925812	86.105911	-559.200256	-117.324898	103.425026	-498.354340	359.148010	1444.878784	-426.145081	-57.666245	1449.725586	-403.676727	151.861847	1458.775269	-410.480164	169.464615	1755.835083	-548.897888	465.560730	1177.651489	-487.121643	-177.565918	1195.557129	-459.013977	432.120422	871.235168	-384.810150	-121.271111	887.781433	-443.358093	130.297272	1055.194702	521.802124	12.143790	896.850159	514.779358	208.486053
-472.447968	260.820099	957.167236	-464.569305	-2.228896	959.623901	-559.832153	259.234009	576.122070	-507.275146	-60.073189	582.662415	-527.580750	277.976379	86.122177	-559.227905	-117.251099	103.434082	-498.368988	359.663788	1444.919067	-426.278503	-57.167820	1449.531982	-403.730621	152.337692	1458.751953	-410.665588	169.879196	1755.827148	-548.608765	466.080292	1177.635376	-486.991943	-176.704025	1195.137817	-458.375092	432.629120	871.334778	-384.159729	-119.824593	887.664124	-443.273621	130.954987	1055.144897	521.629272	12.321731	896.820190	514.784485	208.592422
-472.223297	261.574615	957.179993	-464.435028	-1.611482	959.585938	-559.796570	259.724640	576.164001	-507.306030	-59.606037	582.575317	-527.559753	278.002594	86.127243	-559.192261	-117.149773	103.429436	-498.321930	360.127136	1444.950073	-426.445709	-56.687733	1449.326782	-403.769562	152.796707	1458.732056	-410.854675	170.228958	1755.841309	-548.277771	466.621521	1177.635620	-486.832336	-175.847382	1194.733398	-457.746399	433.023315	871.429016	-383.595215	-118.482277	887.493652	-443.124756	131.611954	1055.140869	521.469788	12.506365	896.774902	514.785522	208.734787
-472.080536	262.257263	957.186157	-464.328552	-0.892253	959.480835	-559.725708	260.142426	576.206482	-507.261017	-59.104847	582.499817	-527.513245	278.056244	86.142296	-559.135193	-117.056854	103.411095	-498.308899	360.598206	1444.995972	-426.552826	-56.279057	1449.146240	-403.825348	153.247665	1458.687012	-411.053619	170.549622	1755.849609	-547.938965	467.077393	1177.618774	-486.633484	-175.070206	1194.378784	-457.096863	433.341400	871.535156	-382.858307	-117.065453	887.429565	-443.010498	132.268433	1055.094849	521.351196	12.656942	896.765503	514.831970	208.852158
-471.888580	262.883423	957.168213	-464.155518	-0.365701	959.438904	-559.672852	260.637146	576.251648	-507.267181	-58.675591	582.485901	-527.492249	278.095612	86.181953	-559.126831	-116.987434	103.396278	-498.304138	361.063293	1445.043945	-426.651459	-55.829559	1448.976196	-403.850067	153.646271	1458.695923	-411.253387	170.850357	1755.873291	-547.601196	467.451508	1177.581909	-486.429840	-174.228851	1194.021973	-456.374542	433.643982	871.628479	-381.813568	-115.418633	887.493408	-442.862213	132.832642	1055.073975	521.242371	12.797910	896.730591	514.864563	208.965897
-471.663574	263.480469	957.175781	-463.968109	0.160859	959.409302	-559.582336	261.127167	576.307068	-507.310883	-58.342239	582.449829	-527.476929	278.089905	86.187187	-559.117798	-116.918320	103.387726	-498.259827	361.484283	1445.102051	-426.797424	-55.454693	1448.817017	-403.875336	153.989471	1458.679565	-411.463654	171.099411	1755.906860	-547.243835	467.867889	1177.584473	-486.240936	-173.541183	1193.615967	-455.643829	433.848907	871.774597	-380.945892	-114.005424	887.511719	-442.692627	133.375793	1055.072754	521.158020	12.970665	896.732910	514.881653	209.064636
-471.421661	264.084290	957.210510	-463.806488	0.780523	959.325073	-559.454773	261.550171	576.339478	-507.240906	-57.862934	582.386353	-527.414673	278.121887	86.198952	-559.089417	-116.860649	103.382492	-498.191833	361.878571	1445.165527	-426.937653	-55.092926	1448.665771	-403.900696	154.333527	1458.684937	-411.687317	171.301086	1755.944702	-546.899475	468.193176	1177.597168	-486.055664	-172.828583	1193.261719	-454.898438	434.021240	871.889648	-380.339569	-112.854836	887.370728	-442.514191	133.935623	1055.054810	521.084534	13.099801	896.722412	514.924316	209.212448
-471.124329	264.688446	957.259338	-463.549500	1.246405	959.305176	-559.324219	261.983459	576.454956	-507.230011	-57.521725	582.371094	-527.360840	278.152435	86.223503	-559.075073	-116.791626	103.373253	-498.137878	362.218567	1445.228271	-427.094086	-54.760719	1448.510254	-403.928467	154.626785	1458.664673	-411.911194	171.479202	1755.967651	-546.545349	468.481110	1177.587036	-485.781403	-172.121185	1192.891235	-454.089355	434.073792	872.012024	-379.189972	-111.318077	887.510803	-442.293549	134.439240	1055.084473	520.966797	13.290587	896.708862	514.790466	209.754700
-470.845337	265.221008	957.312256	-463.278076	1.728103	959.288391	-559.189758	262.395721	576.524414	-507.170746	-57.179241	582.375305	-527.332031	278.156738	86.230194	-559.076233	-116.745193	103.349693	-498.069427	362.510925	1445.316528	-427.245300	-54.462093	1448.367432	-403.964264	154.889053	1458.666260	-412.141968	171.624496	1755.996704	-546.137634	468.778290	1177.550537	-485.591949	-171.577194	1192.593750	-453.312897	434.045197	872.165466	-378.539154	-110.295708	887.409058	-442.073395	134.918289	1055.117188	520.920288	13.440901	896.678406	514.843384	209.895081
-470.555573	265.736725	957.331116	-463.064209	2.229230	959.250793	-559.005005	262.669159	576.556824	-507.150421	-56.862221	582.408508	-527.281799	278.143494	86.238754	-559.124451	-116.714104	103.365059	-497.997223	362.790680	1445.402466	-427.325104	-54.219727	1448.248047	-403.990509	155.131317	1458.664917	-412.362000	171.733154	1756.040039	-545.724304	468.981903	1177.553711	-485.350952	-170.987228	1192.267090	-452.471527	433.983185	872.320984	-377.337097	-108.837242	887.584290	-441.869965	135.397415	1055.120728	520.897095	13.581551	896.668884	514.883118	210.028671
-470.276428	266.237274	957.380859	-462.803802	2.702436	959.208557	-558.924622	263.121979	576.627625	-507.133820	-56.567593	582.403748	-527.310486	278.143585	86.259018	-559.058411	-116.645592	103.349129	-497.910278	363.029449	1445.455811	-427.464996	-54.011055	1448.140869	-404.018341	155.333267	1458.662476	-412.597290	171.815384	1756.083984	-545.342102	469.119537	1177.546997	-485.036682	-170.428055	1191.932983	-451.620483	433.865875	872.461548	-376.453522	-107.704056	887.648987	-441.642212	135.847473	1055.135742	520.879333	13.638659	896.661438	514.937317	210.120987
-469.981720	266.632904	957.360046	-462.537781	3.010576	959.198364	-558.665588	263.396179	576.654602	-507.079498	-56.254608	582.458740	-527.235352	278.113281	86.284348	-559.091919	-116.611542	103.363426	-497.850952	363.240723	1445.521484	-427.575470	-53.822826	1448.054810	-404.066559	155.476501	1458.655273	-412.836121	171.865143	1756.130493	-544.909302	469.317261	1177.517700	-484.769958	-169.976501	1191.594971	-450.770264	433.687531	872.593079	-375.475952	-106.582962	887.704285	-441.403259	136.198975	1055.130981	520.950989	13.630673	896.659485	515.195374	209.763870
-469.668549	267.049286	957.399963	-462.277802	3.393836	959.172241	-558.410400	263.717377	576.687805	-506.949738	-55.903347	582.450989	-527.138367	278.088104	86.283257	-558.987549	-116.541534	103.344131	-497.752045	363.424469	1445.596558	-427.707947	-53.666779	1447.947998	-404.092865	155.611954	1458.676147	-413.062347	171.892914	1756.163208	-544.443604	469.448975	1177.470581	-484.489075	-169.528931	1191.342896	-449.861206	433.465973	872.748230	-374.563812	-105.522064	887.778015	-441.165924	136.568069	1055.150879	520.967712	13.737894	896.659119	515.243591	209.880417
-469.319763	267.418365	957.437195	-461.981934	3.738536	959.156006	-558.161072	264.013062	576.682800	-506.848602	-55.613743	582.494629	-527.097168	278.070313	86.305656	-558.986023	-116.506538	103.351288	-497.677307	363.590942	1445.653198	-427.843079	-53.514862	1447.849243	-404.118774	155.730087	1458.690186	-413.294861	171.887772	1756.203369	-544.002380	469.540771	1177.458496	-484.197571	-169.155701	1191.120117	-448.974548	433.194336	872.857971	-373.868042	-104.799454	887.764038	-440.907013	136.898560	1055.177979	520.999084	13.822705	896.648071	515.293884	209.955627
-468.970184	267.773956	957.466125	-461.721436	4.056893	959.119812	-557.864136	264.228088	576.698914	-506.713348	-55.333965	582.499329	-527.016418	278.070099	86.324867	-558.941833	-116.474754	103.351219	-497.577881	363.748199	1445.683105	-427.955780	-53.356728	1447.750488	-404.148956	155.809174	1458.696167	-413.517883	171.848190	1756.249023	-543.561584	469.601654	1177.422363	-483.866119	-168.764954	1190.856934	-447.967560	432.620117	872.922729	-372.671417	-103.537743	887.989868	-440.648407	137.201874	1055.186646	520.926941	13.989764	896.639038	515.145874	210.441299
-470.113800	270.023315	957.762024	-466.204041	7.140983	956.570984	-558.552429	265.592804	576.961609	-506.740875	-55.426357	581.516418	-527.659424	278.071899	86.403961	-558.950928	-116.428055	103.367714	-497.502258	363.861023	1445.738525	-428.055359	-53.272472	1447.675171	-404.163696	155.851364	1458.719971	-413.727173	171.760300	1756.283936	-543.077759	469.649048	1177.385498	-483.585815	-168.557083	1190.624268	-447.005859	432.171295	873.016052	-372.015869	-102.904381	887.953979	-442.523926	138.525482	1053.824951	520.814575	13.921793	896.648010	515.152954	210.462799
-469.841309	270.419647	957.779297	-466.354462	7.705595	956.332092	-558.327637	265.918030	576.989319	-506.548401	-55.266197	581.367126	-527.702515	278.042938	86.439331	-558.928894	-116.368095	103.360222	-497.430298	363.946686	1445.763428	-428.168243	-53.205154	1447.587036	-404.187988	155.897476	1458.738159	-413.954590	171.660583	1756.341797	-542.598511	469.681152	1177.334106	-483.244080	-168.288452	1190.345947	-446.162231	431.904694	873.199585	-370.887299	-101.793846	888.196533	-442.418610	138.871063	1053.702148	520.737549	13.917027	896.625488	515.176575	210.468643
-469.435547	270.591064	957.808960	-465.990387	7.788708	956.358582	-557.974304	266.063477	577.012207	-506.351074	-55.084106	581.308716	-527.653198	277.990631	86.462372	-558.834961	-116.327339	103.375221	-497.354004	364.024017	1445.786743	-428.256500	-53.143959	1447.511963	-404.203705	155.898087	1458.784668	-414.114594	171.579926	1756.439331	-542.135132	469.686401	1177.270874	-482.893646	-168.061966	1190.126587	-445.273132	431.544739	873.387756	-370.288635	-101.302689	888.145569	-442.090759	138.992310	1053.745361	520.733887	13.851823	896.590210	515.230408	210.515091
-468.780884	271.743195	958.413025	-465.563965	8.177844	956.311768	-557.858276	266.585968	577.205750	-506.071716	-54.859509	581.243225	-527.759399	277.914856	86.507057	-558.737610	-116.250534	103.336777	-497.238983	364.070953	1445.829956	-428.359741	-53.110729	1447.449829	-404.210297	155.911942	1458.827026	-414.311768	171.419678	1756.490967	-541.620300	469.633087	1177.189453	-482.513489	-167.830933	1189.921387	-444.325012	431.068970	873.499146	-369.219391	-100.337967	888.403015	-441.727051	139.500076	1054.069824	521.398987	14.216895	896.380798	515.479797	210.828171
-468.594299	271.023163	957.851196	-465.439178	8.068451	956.270996	-557.240234	266.474335	577.091187	-505.877533	-54.763535	581.194702	-527.547485	277.879944	86.502998	-558.816650	-116.235657	103.379211	-497.169006	364.099640	1445.832520	-428.480957	-53.104809	1447.379761	-404.239777	155.892654	1458.831543	-414.511322	171.217957	1756.538818	-541.128906	469.565704	1177.081421	-482.199738	-167.685944	1189.751953	-443.379456	430.479919	873.560791	-368.649078	-99.905434	888.377441	-441.483124	139.271179	1053.745972	521.477478	14.297856	896.386414	515.529968	210.919861
-468.255768	270.962738	957.772339	-465.153473	8.079383	956.231812	-556.886230	266.613037	577.104187	-505.652527	-54.708782	581.172363	-527.540955	277.809021	86.514084	-558.722290	-116.167427	103.390106	-497.073730	364.120941	1445.837891	-428.583618	-53.095024	1447.320923	-404.248199	155.843582	1458.859497	-414.711945	171.000824	1756.593994	-540.663208	469.459442	1176.980347	-481.862915	-167.612885	1189.575562	-442.228363	429.476288	873.521912	-367.870941	-99.398750	888.469788	-441.197418	139.255447	1053.693848	521.534424	14.310449	896.421265	515.540955	210.960556
-467.490784	272.171906	958.487793	-464.672821	8.446528	956.185730	-556.836670	267.148438	577.368591	-505.389984	-54.559860	581.116150	-527.783264	277.780457	86.585800	-558.658875	-116.136017	103.369286	-496.951294	364.099640	1445.857788	-428.686890	-53.161171	1447.300537	-404.234558	155.774216	1458.908813	-414.916687	170.757568	1756.656860	-540.175354	469.311462	1176.889404	-481.530457	-167.479889	1189.417969	-441.262787	428.870667	873.638123	-366.818604	-98.570152	888.742615	-440.778046	139.735107	1054.080688	521.626953	14.412458	896.431274	515.576416	211.049728
-467.358917	271.183777	957.827209	-464.548187	8.174620	956.179321	-556.154846	266.871735	577.193787	-505.233246	-54.645283	581.093811	-527.616943	277.731323	86.575127	-558.708374	-116.131874	103.402092	-496.830353	364.046997	1445.851563	-428.763672	-53.241444	1447.295044	-404.221985	155.679077	1458.953857	-415.110352	170.510117	1756.717529	-539.682312	469.167572	1176.760620	-481.241882	-167.480850	1189.285767	-440.528870	428.682922	873.855896	-366.357666	-98.366653	888.728638	-440.544189	139.344757	1053.720703	521.674194	14.457430	896.438110	515.507507	211.177429
-466.975983	271.024536	957.739807	-464.269440	8.134274	956.153015	-555.673401	266.829590	577.161499	-504.940826	-54.602966	581.073181	-527.571106	277.669098	86.601707	-558.636780	-116.135651	103.401199	-496.804657	363.854034	1445.689331	-428.826202	-53.353584	1447.257690	-404.195648	155.564178	1458.985107	-415.297119	170.251602	1756.774048	-539.200012	468.941589	1176.616211	-480.954071	-167.422134	1189.193970	-439.437927	427.664917	873.887451	-365.651428	-97.979713	888.835632	-440.242676	139.256866	1053.671509	521.750610	14.563851	896.458679	515.436340	211.324860
-466.205902	270.843964	957.755981	-463.346710	7.853856	956.324646	-555.249878	266.880463	577.215759	-504.695251	-54.600040	581.118347	-527.464294	277.575989	86.621040	-558.635071	-116.134583	103.409058	-496.524597	363.872162	1445.822998	-428.914368	-53.460308	1447.255005	-404.161102	155.413895	1459.011719	-415.486084	169.974350	1756.834351	-538.727051	468.687317	1176.555664	-480.694946	-167.396423	1189.050415	-438.547119	427.100311	874.000061	-364.749054	-97.447388	889.075500	-439.553833	139.096481	1053.806885	521.800354	14.643691	896.456482	515.367615	211.456802
-465.894287	271.052185	957.805542	-463.606873	8.110545	956.055237	-554.762939	266.805176	577.217773	-504.434143	-54.714806	581.024536	-527.357727	277.533722	86.629883	-558.591125	-116.130043	103.443298	-496.380554	363.775970	1445.817505	-429.011200	-53.619041	1447.228149	-404.133453	155.236145	1459.060425	-415.647736	169.671982	1756.893921	-538.258118	468.460297	1176.421143	-480.422241	-167.437103	1188.955200	-437.629700	426.466675	874.101318	-364.101044	-97.191391	889.205872	-439.468231	139.157272	1053.680664	521.832886	14.703842	896.451599	515.238342	211.642532
-465.422943	270.948395	957.800537	-463.266602	7.973377	956.024292	-554.357483	266.886322	577.215881	-504.170227	-54.830738	580.998352	-527.381836	277.474335	86.671654	-558.590881	-116.153763	103.471352	-496.238251	363.644470	1445.780884	-429.072357	-53.753983	1447.224487	-404.103455	155.040924	1459.077515	-415.802399	169.374481	1756.955811	-537.756348	468.121582	1176.269531	-480.217072	-167.499939	1188.857178	-436.737000	425.783234	874.192017	-363.732544	-97.215019	889.177917	-439.097839	139.014374	1053.671875	521.857727	14.798066	896.465271	515.077271	211.879959
-464.851440	270.852631	957.865051	-462.841125	7.825012	956.038208	-553.822571	266.741302	577.228699	-503.870148	-54.919132	580.972168	-527.318237	277.399445	86.686546	-558.594543	-116.151962	103.501549	-496.032867	363.498779	1445.773315	-429.173798	-53.968079	1447.229614	-404.066833	154.806763	1459.111572	-415.954468	169.077240	1757.013062	-537.264282	467.783417	1176.128052	-480.008148	-167.553268	1188.772705	-435.803619	425.070038	874.289185	-362.947723	-96.917053	889.395325	-438.669556	138.859070	1053.729248	522.013855	14.702951	896.475647	515.275818	211.845840
-464.329376	270.711761	957.878845	-462.490448	7.616226	956.026245	-553.327820	266.654327	577.233948	-503.526733	-55.047054	580.974609	-527.294922	277.335754	86.732910	-558.541809	-116.134239	103.521301	-495.807434	363.319550	1445.769775	-429.212311	-54.204262	1447.270386	-403.987549	154.559723	1459.132446	-416.087738	168.774673	1757.086548	-536.755371	467.504028	1176.055054	-479.809448	-167.641159	1188.685425	-434.861694	424.228851	874.423584	-362.406219	-96.873016	889.517151	-438.263397	138.658249	1053.737793	521.917847	14.905615	896.485107	514.810974	212.281555
-463.661072	270.639771	957.980713	-462.069977	7.418048	956.015503	-552.919067	266.677521	577.299316	-503.142578	-55.195267	580.928406	-527.280273	277.245239	86.759300	-558.493042	-116.134979	103.541252	-495.567047	363.098846	1445.738525	-429.263153	-54.463005	1447.297852	-403.896362	154.302780	1459.172729	-416.221313	168.460663	1757.151489	-536.233643	467.074982	1175.882202	-479.692139	-167.834900	1188.639893	-433.779694	423.291565	874.497314	-362.098022	-97.146912	889.500854	-437.775269	138.457870	1053.797607	522.136902	14.724261	896.508057	515.310852	211.847610
-463.096039	270.421356	958.012512	-461.686462	7.216681	956.033508	-552.413391	266.483429	577.256226	-502.726196	-55.363525	580.937073	-527.198364	277.142609	86.769775	-558.377869	-116.119247	103.577194	-495.337433	362.853638	1445.681030	-429.331604	-54.729671	1447.329834	-403.791962	153.978516	1459.225952	-416.349762	168.133499	1757.203979	-535.724304	466.690613	1175.727295	-479.535156	-168.031097	1188.621582	-432.955536	422.476166	874.558228	-361.609009	-97.200592	889.651978	-437.363403	138.225113	1053.838623	522.060242	14.919853	896.502197	514.891724	212.313873
-462.563629	270.197601	958.031128	-461.331573	6.955999	956.041992	-551.874634	266.285797	577.261230	-502.333557	-55.516167	580.885071	-527.061157	277.031586	86.791290	-558.356750	-116.126534	103.600761	-495.077423	362.595154	1445.628784	-429.367676	-55.037380	1447.359863	-403.670807	153.649368	1459.251953	-416.470032	167.796768	1757.272461	-535.187622	466.331970	1175.604004	-479.403931	-168.210159	1188.593994	-432.065277	421.578888	874.599426	-360.988892	-97.168625	889.874939	-436.960724	137.962112	1053.862549	522.187500	14.811042	896.525696	515.190735	211.991013
-462.025085	270.061554	958.080505	-460.966553	6.620443	956.031616	-551.470154	266.241394	577.343506	-502.033234	-55.809994	580.819641	-527.075073	276.895874	86.761078	-558.432312	-116.164810	103.638756	-494.817017	362.327606	1445.574097	-429.401184	-55.377666	1447.394409	-403.540222	153.281464	1459.311035	-416.587219	167.456833	1757.322266	-534.654358	465.883575	1175.456543	-479.308350	-168.417130	1188.604980	-431.255493	420.762512	874.605286	-360.579773	-97.366150	890.004822	-436.545593	137.688141	1053.891235	522.272339	14.719320	896.548462	515.337708	211.819397
-461.434570	269.733795	958.077698	-460.517639	6.233197	956.079529	-550.896423	265.922882	577.307251	-501.552643	-55.999794	580.843567	-527.003357	276.788544	86.746353	-558.406128	-116.166405	103.663750	-494.550659	362.025055	1445.530396	-429.442719	-55.749722	1447.423096	-403.436401	152.949112	1459.343140	-416.680969	167.100510	1757.390625	-534.124817	465.434601	1175.327026	-479.253204	-168.714874	1188.599731	-430.411133	419.908875	874.639648	-360.203613	-97.691124	890.132141	-436.085693	137.335678	1053.929321	522.296570	14.736254	896.539307	515.336304	211.795746
-460.606354	269.082214	958.004944	-459.327454	5.446911	956.398743	-550.187805	265.514404	577.268860	-501.145660	-56.294727	580.986938	-526.830627	276.667114	86.768562	-558.424133	-116.198021	103.728813	-494.212433	361.721710	1445.485352	-429.447693	-56.101208	1447.468018	-403.295563	152.574783	1459.380127	-416.769684	166.747314	1757.446411	-533.541626	464.960876	1175.174194	-479.228882	-169.109970	1188.615967	-429.600739	419.037537	874.605835	-359.865814	-98.058739	890.246399	-435.262390	136.794052	1054.101074	522.301453	14.691905	896.560364	515.297058	211.800034
-460.270233	269.019714	958.077759	-459.622070	5.431931	956.089111	-549.835205	265.460388	577.335632	-500.686401	-56.603851	580.848511	-526.879822	276.587280	86.798546	-558.400513	-116.247757	103.755501	-493.870026	361.401428	1445.454468	-429.433899	-56.469139	1447.497437	-403.109161	152.172302	1459.425171	-416.851105	166.377853	1757.507202	-532.993835	464.489685	1175.048340	-479.235931	-169.531555	1188.614746	-428.847229	418.211761	874.633240	-359.575745	-98.525337	890.338562	-435.160339	136.555878	1053.960693	522.307800	14.694951	896.564819	515.286438	211.807861
-459.657684	268.642059	958.124084	-459.230682	5.045891	956.067383	-549.316589	265.174988	577.367920	-500.311493	-56.922836	580.752930	-526.894165	276.506317	86.845604	-558.364807	-116.286667	103.790321	-493.517731	361.064545	1445.350098	-429.431458	-56.881290	1447.544922	-402.915253	151.740128	1459.452637	-416.919037	165.982727	1757.551025	-532.412170	463.988312	1174.916138	-479.202759	-169.851608	1188.640015	-428.066803	417.289001	874.591980	-359.351135	-99.002327	890.429565	-434.708679	136.128052	1053.985596	522.321106	14.710808	896.575562	515.270874	211.769592
-459.037170	268.268188	958.160828	-458.761780	4.565326	956.114441	-548.913879	265.126129	577.385498	-499.887573	-57.265808	580.730713	-527.005188	276.428284	86.848869	-558.364197	-116.344681	103.847015	-493.158783	360.693451	1445.290283	-429.438232	-57.306515	1447.582886	-402.728699	151.312027	1459.477051	-416.987549	165.597687	1757.598389	-531.817261	463.479919	1174.756958	-479.188629	-170.343643	1188.711548	-427.338379	416.434509	874.558044	-359.232788	-99.652756	890.439941	-434.230377	135.690491	1054.044312	522.303589	14.696933	896.581909	515.220947	211.770660
-458.478729	267.757660	958.113098	-458.321075	4.091300	956.139160	-548.262817	264.698700	577.334778	-499.416626	-57.689594	580.719666	-526.906738	276.316254	86.851654	-558.338684	-116.387337	103.867172	-492.800598	360.346130	1445.221069	-429.403961	-57.721233	1447.616821	-402.546753	150.869415	1459.495361	-417.026642	165.195862	1757.640381	-531.231873	462.983734	1174.563354	-479.193420	-170.920441	1188.728760	-426.610229	415.512421	874.492249	-359.064056	-100.369545	890.524902	-433.772034	135.213638	1054.043457	522.276489	14.694025	896.569519	515.179749	211.748856
-457.823730	267.269623	958.072632	-457.864349	3.553482	956.140930	-547.656738	264.345367	577.308289	-498.971039	-58.145035	580.745422	-526.829712	276.247101	86.861481	-558.328491	-116.431221	103.896873	-492.391754	359.941345	1445.124023	-429.400238	-58.170193	1447.637573	-402.348511	150.417709	1459.516235	-417.026642	164.780869	1757.670776	-530.607178	462.479645	1174.397583	-479.175964	-171.471817	1188.836792	-425.900726	414.646515	874.395630	-359.185974	-101.246712	890.441650	-433.263123	134.697754	1054.036011	522.271729	14.671361	896.578552	515.134583	211.714920
-457.262909	266.736145	958.039429	-457.420563	2.962361	956.145691	-547.117554	264.083374	577.335815	-498.400848	-58.509556	580.673889	-526.873718	276.178253	86.878799	-558.296265	-116.494034	103.936790	-491.956421	359.539398	1445.003296	-429.332153	-58.637794	1447.681519	-402.113037	149.910736	1459.505005	-417.011200	164.362518	1757.691040	-530.006165	461.973328	1174.242554	-479.187225	-172.042542	1188.851685	-425.188477	413.779633	874.261841	-358.907410	-101.824875	890.587036	-432.802612	134.138596	1054.032349	522.326965	14.514667	896.573059	515.358398	211.171066
-456.613159	266.143707	958.039063	-456.956085	2.462467	956.182983	-546.457886	263.654480	577.344666	-497.807617	-58.862103	580.669067	-526.844116	276.118591	86.920120	-558.227478	-116.551704	103.996109	-491.508301	359.125916	1444.902466	-429.239349	-59.145939	1447.709961	-401.875305	149.402573	1459.520386	-416.966644	163.952332	1757.708252	-529.359314	461.358002	1174.039795	-479.213867	-172.687363	1188.954224	-424.564972	412.918549	874.162659	-359.116638	-102.883133	890.483215	-432.296997	133.588776	1054.063843	522.303406	14.511836	896.559387	515.310791	211.143692
-455.946503	265.622345	958.015869	-456.449585	1.822871	956.203613	-545.887207	263.351105	577.340027	-497.225616	-59.281864	580.617310	-526.818665	276.026184	86.909538	-558.172119	-116.568748	104.023109	-491.080933	358.696716	1444.793579	-429.145782	-59.616356	1447.759766	-401.622284	148.881088	1459.529541	-416.965973	163.477570	1757.673584	-528.784546	460.840088	1173.903442	-479.236450	-173.257874	1189.002808	-423.885468	412.046722	874.023621	-359.138062	-103.893555	890.512634	-431.759399	133.009872	1054.074951	522.231384	14.495537	896.567444	515.205017	211.165527
-455.318146	265.059265	957.986389	-456.002655	1.195220	956.195129	-545.200745	262.879944	577.299683	-496.808197	-59.861450	580.660461	-526.763123	275.955902	86.951607	-558.215027	-116.622459	104.085548	-490.629639	358.219879	1444.692383	-429.048828	-60.198830	1447.812500	-401.398773	148.346069	1459.525024	-416.875519	163.040939	1757.694336	-528.138794	460.205170	1173.690674	-479.253754	-173.895706	1189.145508	-423.234070	411.191254	873.917053	-358.907715	-104.562645	890.690552	-431.254272	132.405624	1054.064087	522.168823	14.464815	896.571533	515.141357	211.136719
-454.735718	264.389709	957.985107	-455.534058	0.588717	956.199463	-544.543274	262.513275	577.308044	-496.252991	-60.340096	580.656311	-526.788818	275.898438	86.951324	-558.292725	-116.699806	104.199226	-490.201630	357.746918	1444.597290	-428.954590	-60.720333	1447.875488	-401.140747	147.786545	1459.542725	-416.752991	162.612732	1757.713989	-527.521606	459.652710	1173.521729	-479.277771	-174.573471	1189.257690	-422.617920	410.272583	873.801819	-359.008881	-105.692513	890.700928	-430.772827	131.759018	1054.076660	522.091919	14.434151	896.579468	515.030396	211.115860
-454.089447	263.746063	957.980835	-454.960480	-0.132271	956.257813	-543.929199	262.243469	577.322632	-495.657288	-60.718922	580.677246	-526.802612	275.838745	86.994858	-558.244934	-116.738495	104.231216	-489.742706	357.258759	1444.491333	-428.860809	-61.268635	1447.938477	-400.846252	147.193909	1459.540527	-416.608582	162.170624	1757.734375	-526.872681	459.070007	1173.355103	-479.300507	-175.278351	1189.371460	-422.018250	409.443634	873.649170	-359.154663	-106.814850	890.672607	-430.230103	131.093307	1054.120605	522.039001	14.436181	896.568726	514.956055	211.116791
-453.457123	263.162048	957.967896	-454.511383	-0.716307	956.238525	-543.180115	261.746368	577.229431	-495.071594	-61.181885	580.591858	-526.738770	275.761536	86.973976	-558.220459	-116.774460	104.256088	-489.262939	356.695435	1444.371460	-428.725464	-61.821701	1448.002197	-400.570221	146.630035	1459.548828	-416.452759	161.730011	1757.747314	-526.275696	458.459442	1173.187256	-479.366150	-175.997238	1189.503662	-421.439178	408.584259	873.540283	-359.252167	-107.923622	890.688171	-429.719727	130.490173	1054.111938	521.960205	14.434726	896.581055	514.860962	211.050934
-452.870972	262.411499	957.859802	-454.017883	-1.496307	956.274353	-542.506714	261.393341	577.261719	-494.503967	-61.743023	580.598450	-526.740051	275.685211	86.998161	-558.164612	-116.799995	104.341080	-488.788605	356.185547	1444.258789	-428.544067	-62.435127	1448.105103	-400.264923	146.028503	1459.545044	-416.267914	161.289856	1757.765259	-525.587219	457.820770	1172.995361	-479.454651	-176.733322	1189.661377	-420.785126	407.672333	873.377319	-359.724976	-109.422577	890.527588	-429.205048	129.769424	1054.082397	521.883545	14.376523	896.575989	514.796936	211.045883
-452.209106	261.722107	957.876831	-453.473907	-2.214088	956.306946	-541.813843	261.017822	577.300781	-493.941345	-62.299759	580.552185	-526.789612	275.600983	87.010834	-558.208679	-116.876778	104.392479	-488.313477	355.645142	1444.122925	-428.345520	-63.044910	1448.184326	-399.924347	145.401230	1459.578125	-416.082397	160.828354	1757.773804	-525.014343	457.220642	1172.849487	-479.466583	-177.472122	1189.832764	-420.267273	406.888733	873.230469	-359.680756	-110.440323	890.680054	-428.656189	129.060989	1054.120728	521.778809	14.351841	896.563843	514.683838	211.040634
-451.585083	261.044128	957.884033	-452.972961	-2.896729	956.293091	-541.001709	260.488190	577.232788	-493.269745	-62.809528	580.521362	-526.731018	275.536743	87.026726	-558.223816	-116.958534	104.461319	-487.815125	355.065857	1443.998535	-428.164337	-63.689014	1448.267578	-399.610718	144.786911	1459.589600	-415.883453	160.339645	1757.750977	-524.340759	456.524597	1172.674683	-479.509491	-178.241058	1190.023560	-419.617432	405.993866	873.091248	-359.885773	-111.779243	890.653137	-428.139160	128.361862	1054.128540	521.677979	14.343031	896.585266	514.570068	210.995209
-449.718933	258.746735	957.630859	-448.746979	-5.836796	958.349487	-539.324707	259.004883	576.961975	-492.445190	-63.199200	581.153625	-526.028931	275.364075	86.968468	-558.109924	-116.962616	104.502213	-487.332520	354.486969	1443.878540	-427.987396	-64.279587	1448.340210	-399.301666	144.151962	1459.577148	-415.646790	159.855209	1757.773193	-523.749939	455.898407	1172.549194	-479.593475	-179.114716	1190.171997	-419.068146	405.153168	872.974060	-360.196777	-113.148285	890.600647	-425.893921	126.804817	1055.227905	521.502197	14.456342	896.575134	514.193726	211.535187
-449.013580	258.052277	957.643494	-448.134827	-6.615235	958.392761	-538.523682	258.604462	576.913757	-491.826324	-63.778103	581.092041	-526.062927	275.286499	86.962303	-558.049683	-116.990074	104.599030	-486.833984	353.909363	1443.751587	-427.785950	-64.945831	1448.438354	-398.931030	143.483521	1459.600708	-415.415405	159.370789	1757.781616	-523.104675	455.209991	1172.373779	-479.652771	-179.905457	1190.392578	-418.511749	404.328430	872.801025	-360.727753	-114.832054	890.420227	-425.296051	126.071114	1055.270386	521.426758	14.436470	896.580322	514.085632	211.555130
-448.436249	257.323090	957.598511	-447.836761	-7.219187	958.268433	-537.688293	258.171448	576.868652	-491.167633	-64.498985	580.963440	-526.039917	275.213104	86.976707	-558.021912	-117.030571	104.677177	-486.272034	353.311615	1443.647339	-427.507202	-65.589417	1448.515747	-398.603821	142.830536	1459.633545	-415.166351	158.839523	1757.753296	-522.521912	454.554962	1172.239014	-479.677368	-180.724030	1190.586914	-417.899384	403.486053	872.625732	-360.791809	-116.108894	890.485291	-424.853149	125.350983	1055.184692	521.349792	14.434896	896.582581	514.007080	211.519684
-447.783783	256.717682	957.602966	-447.470978	-7.749445	958.176025	-536.958984	257.731659	576.822815	-490.438416	-65.009613	580.787476	-526.141479	275.148743	86.974937	-557.458191	-116.806328	104.598068	-485.799866	352.718292	1443.516968	-427.311401	-66.253716	1448.614746	-398.234039	142.162262	1459.662842	-414.900970	158.331711	1757.739258	-521.908203	453.865906	1172.070801	-479.731506	-181.563065	1190.754761	-417.347290	402.680359	872.477173	-361.070099	-117.607750	890.419556	-424.349884	124.722382	1055.142212	521.218018	14.390810	896.599915	513.885620	211.495697
-447.158966	255.910675	957.570862	-447.018829	-8.548226	958.178284	-536.518372	257.817627	576.909241	-489.722687	-65.682373	580.727966	-526.476868	275.135284	87.062149	-557.419128	-116.872864	104.679680	-485.285248	352.090881	1443.404663	-427.098297	-66.927544	1448.686035	-397.890137	141.499496	1459.658936	-414.623108	157.822647	1757.744019	-521.337769	453.161896	1171.931274	-479.730560	-182.479340	1190.934570	-416.788635	401.787567	872.329407	-361.421539	-119.127541	890.389771	-423.845215	123.916939	1055.135498	521.139343	14.374270	896.594055	513.761169	211.536102
-446.860413	255.710571	957.606750	-447.652130	-8.484126	957.296448	-535.704651	257.468658	576.884644	-488.966461	-66.267448	580.325073	-526.510071	275.075714	87.080818	-557.383179	-116.932800	104.755569	-484.778168	351.437134	1443.268555	-426.832947	-67.584930	1448.764526	-397.510345	140.790497	1459.683838	-414.339417	157.268936	1757.724609	-520.749268	452.429779	1171.742920	-479.724487	-183.388107	1191.103149	-416.197205	401.004578	872.229858	-361.765656	-120.713844	890.271545	-423.760742	123.428658	1054.652100	521.040100	14.365254	896.606506	513.598328	211.603378
-446.257446	254.980560	957.563110	-447.260742	-9.210253	957.179993	-534.830017	257.063721	576.793823	-488.181488	-66.743721	580.264954	-526.584717	274.978912	87.122833	-557.258545	-116.957611	104.849083	-484.275757	350.800690	1443.156128	-426.567932	-68.348274	1448.818726	-397.151489	140.133774	1459.679932	-414.041107	156.731323	1757.696777	-520.177063	451.694427	1171.605957	-479.766968	-184.293365	1191.320313	-415.645508	400.140747	872.033875	-362.361328	-122.548164	890.035583	-423.266693	122.654984	1054.572632	521.043762	14.202489	896.609680	513.751160	210.924179
-445.453918	254.232727	957.556213	-446.642731	-9.965814	957.172729	-534.047119	256.844391	576.793701	-487.371582	-67.364754	580.182678	-526.702454	274.921173	87.156555	-557.189941	-117.013832	104.914375	-483.759399	350.148895	1443.022705	-426.328888	-69.004295	1448.874512	-396.772522	139.371216	1459.675293	-413.736115	156.175171	1757.684204	-519.592224	451.021759	1171.422974	-479.722870	-185.338028	1191.470581	-415.114319	399.326630	871.952393	-362.496674	-124.009254	890.039063	-422.607910	121.886879	1054.578125	520.957947	14.189902	896.589172	513.600220	210.907532
-444.730988	253.428650	957.549805	-445.997101	-10.820862	957.218750	-533.015503	256.337585	576.743408	-486.605774	-67.978195	580.133789	-526.724121	274.860748	87.201286	-557.133911	-117.095703	105.026413	-483.266602	349.500854	1442.907593	-426.066193	-69.693596	1448.896973	-396.399353	138.683212	1459.671997	-413.414886	155.602661	1757.661011	-519.019104	450.287323	1171.276123	-479.646393	-186.231522	1191.620972	-414.520386	398.435211	871.770325	-362.769287	-125.629982	889.957397	-421.987183	121.070076	1054.613281	520.828186	14.234879	896.589539	513.300842	211.017609
-443.911926	252.610077	957.474182	-445.339722	-11.568806	957.212219	-532.051270	255.869263	576.661377	-485.797699	-68.573296	580.059692	-526.740662	274.756317	87.222923	-557.595764	-117.384590	105.303680	-482.732422	348.815155	1442.779541	-425.748413	-70.448334	1448.966064	-396.002411	137.954880	1459.645142	-413.085846	155.029053	1757.621826	-518.463074	449.549988	1171.126709	-479.630554	-187.215210	1191.810181	-414.023132	397.688080	871.640198	-363.102936	-127.291847	889.845947	-421.312256	120.298203	1054.587402	520.654968	14.229051	896.574951	512.895630	211.262833
-443.196167	251.738556	957.416382	-444.634430	-12.500676	957.298218	-530.972534	255.344406	576.553284	-485.054138	-69.280586	580.109375	-526.703064	274.669983	87.289032	-557.685791	-117.481064	105.435699	-482.176361	348.162567	1442.642212	-425.467804	-71.142509	1448.968140	-395.607544	137.219574	1459.632568	-412.736145	154.427322	1757.588745	-517.857483	448.783295	1171.002930	-479.566895	-188.233093	1191.964355	-413.418243	396.812042	871.484924	-363.499603	-129.082214	889.707947	-420.680939	119.448975	1054.620483	520.440857	14.361309	896.562561	512.434509	212.007019
-442.431000	250.865814	957.398865	-444.044617	-13.206525	957.237671	-530.045776	255.059967	576.477295	-484.260559	-69.943626	580.093445	-526.781982	274.608490	87.336769	-557.689758	-117.543541	105.555389	-481.677948	347.461548	1442.536133	-425.194305	-71.847496	1449.007935	-395.245514	136.491394	1459.653931	-412.414246	153.828323	1757.554932	-517.299438	448.019623	1170.853027	-479.488403	-189.220139	1192.132813	-412.867737	396.004242	871.380615	-363.792603	-130.798828	889.603821	-420.043671	118.628540	1054.591064	520.275146	14.356165	896.558167	512.235596	212.023438
-441.677979	250.109650	957.347473	-443.348267	-14.116323	957.256226	-528.687744	254.287338	576.340881	-483.398224	-70.495323	580.051392	-526.608398	274.465240	87.372604	-557.667358	-117.570168	105.661812	-481.174530	346.786102	1442.428467	-424.856445	-72.622917	1449.056519	-394.794922	135.759460	1459.656128	-412.076569	153.199081	1757.515015	-516.731445	447.314453	1170.728394	-479.477112	-190.269058	1192.317993	-412.290405	395.148010	871.230347	-364.380310	-132.752670	889.327820	-419.376160	117.816811	1054.588257	520.138489	14.335298	896.577637	512.052917	212.029694
-440.838776	249.239288	957.270508	-442.676025	-14.901702	957.221313	-527.617615	254.001114	576.243103	-482.428589	-71.002937	580.014587	-526.588623	274.363892	87.408134	-557.503052	-117.609123	105.762466	-480.652679	346.076324	1442.307373	-424.544861	-73.353630	1449.068970	-394.420502	135.029373	1459.656860	-411.729309	152.574310	1757.476685	-516.127747	446.536072	1170.583618	-479.371490	-191.208588	1192.456421	-411.694366	394.387634	871.104431	-364.690979	-134.557053	889.179932	-418.684479	116.990181	1054.547485	520.039368	14.358298	896.574463	511.900146	211.999268
-439.968384	248.484329	957.284302	-441.925323	-15.776316	957.247192	-526.563049	253.498016	576.183044	-481.375671	-71.373360	579.881958	-526.629517	274.254456	87.414780	-557.283264	-117.592682	105.810654	-480.266083	345.299164	1442.018677	-424.278625	-74.085037	1449.085449	-394.010864	134.266235	1459.661621	-411.372131	151.924896	1757.444702	-515.562744	445.782440	1170.444336	-479.275726	-192.239594	1192.579834	-411.122986	393.507751	870.977600	-364.729492	-136.029602	889.167236	-417.973572	116.170219	1054.590942	519.926392	14.331264	896.549072	511.735565	212.007614
-439.186401	247.587936	957.205505	-441.285126	-16.557877	957.230469	-525.426147	253.114700	576.035767	-480.359863	-71.896072	579.743164	-526.548462	274.179352	87.459755	-557.160156	-117.626831	105.901855	-479.721039	344.572113	1441.909912	-423.925659	-74.846367	1449.096313	-393.635223	133.531952	1459.622070	-411.045288	151.267044	1757.397217	-514.972534	445.071869	1170.310791	-479.165070	-193.188507	1192.712036	-410.608063	392.732056	870.829224	-364.973724	-137.781113	889.023193	-417.304108	115.342026	1054.552979	519.808594	14.344580	896.554626	511.602448	212.004410
-438.344452	246.774948	957.126831	-440.516479	-17.462793	957.220764	-524.128662	252.486221	575.911377	-481.179321	-74.682404	580.186646	-526.458923	274.065613	87.483772	-558.312012	-118.037888	106.389488	-479.246124	343.875763	1441.791504	-423.684296	-75.619202	1449.074707	-393.202484	132.760635	1459.618530	-410.713104	150.604248	1757.341919	-514.369324	444.283905	1170.140015	-479.023132	-194.196564	1192.833374	-409.954590	391.863556	870.686462	-365.247437	-139.542358	888.901611	-416.576538	114.502831	1054.527100	519.784058	14.158249	896.550659	511.737213	211.174698
-437.550018	245.881210	957.117493	-439.784760	-18.248878	957.205200	-523.152100	252.236160	575.784119	-480.512054	-75.695854	580.142639	-526.526245	273.992828	87.535683	-558.318970	-118.120651	106.533401	-478.730957	343.146362	1441.686768	-423.345703	-76.359840	1449.099365	-392.823059	132.017120	1459.612915	-410.380219	149.914032	1757.285156	-513.808716	443.555084	1170.013184	-478.915436	-195.292236	1192.995361	-409.424164	391.051453	870.534180	-365.785400	-141.577637	888.586792	-415.883972	113.655739	1054.531250	519.529724	14.256895	896.531311	511.260162	211.912292
-436.645416	245.060043	957.035156	-438.987946	-19.170370	957.231750	-521.839050	251.690262	575.722839	-479.585632	-76.293159	580.076660	-526.431946	273.910583	87.608749	-558.261536	-118.159927	106.679939	-478.201843	342.408966	1441.560059	-422.948059	-77.079697	1449.138306	-392.416504	131.256577	1459.609009	-410.067108	149.152908	1757.217651	-513.199524	442.749207	1169.856323	-478.783966	-196.223160	1193.103027	-408.780762	390.206238	870.451294	-365.999542	-143.289230	888.460449	-415.116974	112.816055	1054.522827	519.407532	14.256741	896.549133	511.087433	211.970169
-435.807037	244.160858	956.944580	-438.254700	-19.979868	957.238770	-520.638245	251.241302	575.593140	-478.343536	-76.578873	579.887756	-526.432983	273.854340	87.703339	-557.994385	-118.177612	106.733902	-477.710358	341.687805	1441.453613	-422.602203	-77.867912	1449.120483	-392.016663	130.482147	1459.585571	-409.736572	148.446899	1757.167480	-512.591980	442.032349	1169.730225	-478.610535	-197.245407	1193.236572	-408.152130	389.355225	870.320557	-366.213654	-145.067154	888.311340	-414.413147	111.989403	1054.500244	519.393677	14.130716	896.540527	511.236633	211.171219
-434.927460	243.398331	956.942139	-437.506500	-20.841791	957.213989	-519.616333	251.002182	575.544617	-477.715332	-77.579903	579.863647	-526.565002	273.786987	87.840454	-558.112488	-118.290825	106.880157	-477.207092	340.937103	1441.327026	-422.329773	-78.620361	1449.110962	-391.605438	129.712112	1459.557129	-409.393097	147.735260	1757.112915	-511.996704	441.218872	1169.575317	-478.460083	-198.251358	1193.331543	-407.536591	388.560272	870.213745	-366.357880	-146.793594	888.192810	-413.680817	111.158554	1054.505493	519.262756	14.087646	896.532288	511.079742	211.155365
-433.997101	242.569077	956.898071	-436.766449	-21.601484	957.136169	-518.398499	250.368805	575.382629	-476.811157	-78.218727	579.777832	-526.466919	273.710297	87.911308	-558.064453	-118.354988	107.030365	-476.592041	340.320892	1441.344971	-422.013702	-79.381317	1449.119263	-391.218292	128.943222	1459.522583	-409.077911	147.030838	1757.051758	-511.375580	440.458801	1169.453003	-478.281677	-199.164154	1193.428955	-406.848785	387.704834	870.086548	-366.522308	-148.499130	888.033936	-412.926117	110.336205	1054.463135	519.133728	14.101386	896.529175	510.916199	211.137817
-433.152954	241.785278	956.811279	-436.019897	-22.500942	957.094299	-517.250488	250.125610	575.323242	-475.957489	-78.949684	579.720642	-526.505005	273.634888	87.981697	-558.057068	-118.438568	107.170303	-476.070496	339.573792	1441.223022	-421.687531	-80.162468	1449.102661	-390.815369	128.145966	1459.507568	-408.756866	146.330231	1756.985596	-510.760223	439.670593	1169.326904	-478.064453	-200.180527	1193.496826	-406.278625	386.918365	869.997620	-366.355225	-149.937073	888.032104	-412.203064	109.503723	1054.415405	519.016907	14.126330	896.496643	510.767578	211.173767
-432.302612	240.837921	956.762756	-435.197174	-23.343616	957.098083	-516.118652	249.717972	575.183228	-475.033936	-79.565575	579.651978	-526.408569	273.540527	88.070999	-557.860657	-118.437218	107.233864	-475.540009	338.867584	1441.125610	-421.376556	-80.932381	1449.062012	-390.434753	127.393364	1459.497070	-408.416870	145.593338	1756.941040	-510.146332	438.928192	1169.198486	-477.893005	-201.085876	1193.539307	-405.546112	386.041260	869.850586	-366.393097	-151.573029	887.893372	-411.458130	108.626648	1054.414063	518.922791	14.145706	896.475220	510.630463	211.214417
-431.417603	240.002914	956.664185	-434.330841	-24.263224	957.124756	-515.078064	249.440811	575.121460	-474.192871	-80.191109	579.574829	-526.507813	273.471985	88.143852	-557.428040	-118.285477	107.245216	-475.048798	338.118225	1440.974487	-421.090942	-81.703491	1449.035034	-389.988983	126.575554	1459.498169	-408.127136	144.873520	1756.878174	-509.525879	438.170929	1169.059937	-477.655701	-202.082199	1193.612061	-404.951599	385.266266	869.724182	-366.429077	-153.160172	887.760803	-410.670746	107.795006	1054.398315	518.825928	14.169869	896.468262	510.509460	211.253464
-430.550934	239.119202	956.578674	-433.574463	-25.034304	957.078186	-513.923828	248.882492	574.939697	-473.254547	-80.907402	579.532288	-526.411011	273.359924	88.182083	-557.333679	-118.314377	107.393967	-474.539856	337.355804	1440.890137	-420.699890	-82.540848	1449.017212	-389.586670	125.790535	1459.499023	-407.774506	144.216980	1756.876709	-508.906952	437.363831	1168.938477	-477.415222	-203.058075	1193.649902	-404.232178	384.399048	869.619629	-366.433685	-154.791519	887.624756	-409.927643	106.973488	1054.347778	518.720642	14.170914	896.484863	510.373260	211.207581
-429.656281	238.268555	956.541992	-432.710144	-25.956499	957.116699	-512.760254	248.461807	574.816101	-472.495789	-81.599350	579.456665	-526.333069	273.261322	88.265709	-557.721985	-118.568977	107.675339	-474.020264	336.587158	1440.740601	-420.400604	-83.300850	1448.974731	-389.158203	125.017677	1459.509277	-407.460236	143.479080	1756.841553	-508.265564	436.608429	1168.795532	-477.210144	-203.943558	1193.667236	-403.531433	383.553314	869.499939	-366.364441	-156.316177	887.518005	-409.149536	106.113525	1054.371704	518.641724	14.205419	896.467407	510.287506	211.196426
-428.789795	237.516052	956.521973	-432.002014	-26.695694	957.074219	-511.439301	247.747009	574.676331	-471.353607	-82.098427	579.370544	-526.168152	273.156311	88.307129	-557.506531	-118.561012	107.788849	-473.520935	335.878448	1440.626831	-420.103668	-84.086563	1448.960083	-388.749237	124.217171	1459.455200	-407.158447	142.729233	1756.811035	-507.621490	435.821289	1168.656738	-476.975281	-204.933197	1193.729614	-402.855957	382.773987	869.411438	-366.278168	-157.829651	887.392334	-408.438324	105.347137	1054.357666	518.571594	14.235776	896.426819	510.196442	211.243195
-427.913300	236.655533	956.431213	-431.229370	-27.544382	957.048584	-510.534332	247.649872	574.634644	-470.590424	-82.833687	579.328186	-526.301758	273.124481	88.415527	-557.619873	-118.659996	107.982506	-473.004486	335.127411	1440.515259	-419.745483	-84.846588	1448.902832	-388.363647	123.492661	1459.439209	-406.874451	141.971298	1756.760864	-506.991089	435.088379	1168.515869	-476.709229	-205.810822	1193.802734	-402.087860	381.888550	869.324158	-366.401001	-159.551941	887.165771	-407.677277	104.508774	1054.313721	518.502991	14.225609	896.421997	510.105469	211.222015
-427.121185	235.858002	956.423279	-430.487488	-28.319712	957.009216	-509.277252	247.092682	574.516724	-469.633820	-83.521988	579.198608	-526.176880	273.046356	88.514565	-557.475281	-118.663742	108.097908	-472.481689	334.383972	1440.424194	-419.429321	-85.629036	1448.861084	-387.919708	122.667397	1459.423340	-406.597351	141.224838	1756.725830	-506.342041	434.255493	1168.402832	-476.498993	-206.750519	1193.821533	-401.390015	381.072296	869.269409	-366.228119	-160.996429	887.090210	-406.974274	103.707405	1054.304443	518.413635	14.255431	896.411316	509.987244	211.249878
-426.300476	234.978989	956.366272	-429.760925	-29.167757	956.970764	-508.184143	246.688644	574.352966	-468.707306	-84.111008	579.151855	-526.110962	272.956451	88.589745	-557.427246	-118.756905	108.263763	-471.966217	333.671448	1440.331543	-419.107025	-86.388062	1448.825317	-387.470703	121.916466	1459.439819	-406.304474	140.479141	1756.694336	-505.669312	433.539581	1168.264282	-476.246155	-207.672272	1193.815918	-400.589020	380.214020	869.175232	-366.048157	-162.372833	887.009399	-406.267548	102.843864	1054.271606	518.341064	14.264022	896.395508	509.911072	211.250366
-425.525177	234.157318	956.241028	-429.041229	-30.011450	956.985596	-507.106720	246.299911	574.253418	-467.875458	-84.864525	579.075378	-526.110779	272.925201	88.698380	-557.422913	-118.811638	108.447906	-471.447083	332.978943	1440.253296	-418.760406	-87.119865	1448.811890	-387.083923	121.197784	1459.413940	-406.042908	139.707977	1756.656494	-505.011719	432.735840	1168.141968	-475.959839	-208.541092	1193.825439	-399.886963	379.402679	869.107788	-365.778381	-163.669037	886.956360	-405.567841	102.059036	1054.227051	518.319275	14.287773	896.373352	509.851715	211.254150
-424.738342	233.350723	956.195435	-428.296692	-30.836044	956.993469	-506.175568	246.004547	574.172913	-467.002594	-85.624565	578.994324	-526.144409	272.885437	88.812424	-557.394348	-118.889214	108.579536	-470.938354	332.235077	1440.160034	-418.411285	-87.861992	1448.794800	-386.651794	120.389389	1459.404541	-405.781006	138.952805	1756.629883	-504.346497	431.990906	1168.027466	-475.643402	-209.329971	1193.829468	-399.063690	378.575531	869.048828	-365.171356	-164.709122	887.099182	-404.864349	101.260597	1054.222046	518.142090	14.467149	896.376160	509.495087	212.027512
-423.880188	232.578674	956.219360	-427.521576	-31.573332	956.968628	-505.038940	245.490448	574.078003	-466.644257	-87.049942	579.072998	-526.025879	272.785095	88.943130	-557.693787	-119.077972	108.869637	-470.389099	331.528473	1440.113159	-418.086151	-88.609947	1448.782715	-386.259125	119.673035	1459.401245	-405.483917	138.203461	1756.614258	-503.689575	431.202271	1167.928955	-475.336731	-210.252686	1193.920654	-398.319885	377.728088	868.941467	-365.124268	-166.202606	886.933167	-404.143402	100.482468	1054.242676	518.101257	14.480964	896.360229	509.416229	212.060562
-423.119873	231.742218	956.140564	-426.785858	-32.440361	956.980530	-503.987427	245.007736	573.923706	-466.140015	-88.255661	579.114685	-525.991455	272.697144	88.988106	-557.950073	-119.274803	109.073799	-469.985901	330.762970	1439.881104	-417.746338	-89.337494	1448.756348	-385.806549	118.921219	1459.387329	-405.235565	137.459900	1756.578613	-503.005646	430.447235	1167.772583	-475.021088	-211.040680	1193.897949	-397.501831	376.940308	868.903809	-364.460876	-167.181091	887.056213	-403.455078	99.663132	1054.222412	518.100525	14.519455	896.360046	509.396545	212.062897
-422.279999	230.913300	956.054260	-425.957611	-33.295616	957.046692	-503.021210	244.708618	573.844116	-465.141449	-88.772583	578.980103	-525.879944	272.580261	89.108627	-557.769531	-119.309402	109.186432	-469.505127	330.018951	1439.791382	-417.431122	-90.055862	1448.742920	-385.416107	118.176292	1459.349731	-404.995087	136.709122	1756.552612	-502.357330	429.756104	1167.704956	-474.677490	-211.834656	1193.921753	-396.708710	376.014709	868.852661	-364.082520	-168.316330	887.048706	-402.714783	98.877823	1054.232910	517.992920	14.618044	896.357727	509.093842	212.264191
-421.612915	230.150146	956.016235	-425.312317	-34.070934	956.958191	-502.196686	244.517349	573.686707	-463.259979	-87.947548	578.549866	-525.973511	272.564789	89.169991	-556.901428	-119.052277	109.031197	-468.853851	329.433502	1439.858887	-417.088074	-90.770027	1448.742676	-384.986359	117.492516	1459.338745	-404.728577	135.965500	1756.509033	-501.630524	428.920685	1167.563354	-474.339874	-212.738647	1193.921143	-395.858643	375.196350	868.790466	-363.909332	-169.652130	886.899841	-402.103180	98.088814	1054.179443	517.939514	14.706930	896.349182	508.933716	212.468460
-420.903870	229.422012	955.943115	-424.707214	-34.751698	956.824280	-501.038788	243.880051	573.531738	-463.088318	-89.604202	578.624451	-525.833740	272.442902	89.203377	-557.326538	-119.307777	109.337418	-468.346832	328.748016	1439.757202	-416.749176	-91.479324	1448.696167	-384.515076	116.736061	1459.311035	-404.464630	135.240356	1756.484375	-500.961395	428.222443	1167.453247	-473.983429	-213.481857	1193.878418	-395.054169	374.385895	868.728516	-363.434479	-170.697876	886.906799	-401.468292	97.353844	1054.080811	517.900818	14.758954	896.334656	508.823914	212.539963
-420.261017	228.676727	955.817139	-424.072632	-35.571747	956.779419	-500.055115	243.524261	573.420532	-461.452087	-89.166046	578.316956	-525.757263	272.379639	89.265511	-556.691345	-119.162628	109.286537	-467.840271	328.059723	1439.675903	-416.393005	-92.178131	1448.636597	-384.115051	116.030563	1459.286377	-404.222595	134.548691	1756.428955	-500.242249	427.456451	1167.283813	-473.567078	-214.326691	1193.859985	-394.179962	373.520966	868.675842	-362.647614	-171.412933	887.031494	-400.866760	96.601044	1054.003540	517.886292	14.778295	896.334167	508.775818	212.586746
-419.602783	227.868301	955.706787	-423.484344	-36.243469	956.682495	-499.055298	243.156021	573.277283	-460.428223	-89.459145	578.095215	-525.693909	272.340912	89.340736	-556.390076	-119.115906	109.332314	-467.323059	327.410736	1439.588135	-416.054993	-92.880363	1448.592896	-383.685577	115.342781	1459.250488	-403.968506	133.836441	1756.364746	-499.557709	426.761749	1167.183838	-473.199646	-215.017426	1193.833740	-393.337677	372.687653	868.611755	-362.013062	-172.359161	887.053406	-400.274078	95.860802	1053.906494	518.086304	14.560588	896.323120	509.324371	212.116501
-418.950531	227.171188	955.658997	-422.751251	-37.090073	956.676880	-498.062744	242.768143	573.173035	-459.575745	-90.125252	578.061768	-525.640564	272.303192	89.437698	-556.322327	-119.201607	109.485176	-466.840424	326.715576	1439.462769	-415.718353	-93.546509	1448.525024	-383.280731	114.623734	1459.189941	-403.706573	133.122635	1756.337769	-498.833282	426.043732	1167.001709	-472.803711	-215.828583	1193.792725	-392.432281	371.845276	868.570496	-361.437683	-173.193176	887.071533	-399.657867	95.112183	1053.896362	517.941223	14.779684	896.319092	508.887573	212.456757
-418.294006	226.367645	955.542786	-422.162628	-37.770988	956.597717	-497.021301	242.424606	573.054199	-458.796509	-90.652130	577.918457	-525.539368	272.226593	89.526062	-556.332214	-119.252655	109.653938	-466.360748	326.071960	1439.378906	-415.346832	-94.282364	1448.492432	-382.906494	113.957306	1459.132568	-403.456543	132.449707	1756.292114	-498.135345	425.355713	1166.851074	-472.314789	-216.512970	1193.726563	-391.672180	371.055847	868.485901	-360.795990	-174.052536	887.083557	-399.061768	94.378654	1053.804443	517.706421	14.574667	896.411499	509.029602	212.262085
-417.627808	225.767303	955.516357	-421.484161	-38.475746	956.568787	-496.088959	242.140015	572.878967	-457.974640	-91.198837	577.867493	-525.540649	272.202972	89.614807	-556.163879	-119.243187	109.758408	-465.859558	325.401917	1439.248535	-414.988922	-94.907669	1448.424561	-382.512146	113.227188	1459.064453	-403.205872	131.784195	1756.237427	-497.397400	424.686951	1166.739380	-471.863922	-217.232819	1193.670044	-390.669464	370.156738	868.456909	-360.160736	-174.787811	887.076843	-398.462555	93.727264	1053.792603	517.516296	14.438766	896.508362	509.099213	212.096741
-416.945068	224.936920	955.446533	-420.790833	-39.235622	956.613525	-494.758911	241.482224	572.647949	-457.186737	-91.770790	577.763977	-525.197388	272.077545	89.666183	-556.614624	-119.519432	110.033386	-465.457031	324.770294	1439.140991	-414.645721	-95.547333	1448.383545	-382.117096	112.573921	1459.013184	-402.934021	131.106949	1756.189697	-496.702057	423.989502	1166.554565	-471.370392	-217.953186	1193.612061	-389.889862	369.441345	868.380310	-359.450897	-175.502335	887.097595	-397.851929	92.976578	1053.796631	517.500671	14.374939	896.567505	509.044098	211.868500
-416.356903	224.192825	955.398987	-420.174408	-39.910294	956.579956	-493.752228	241.149872	572.516541	-456.434479	-92.348846	577.692139	-525.112122	272.043488	89.783928	-556.572815	-119.569954	110.134888	-465.058289	324.119171	1439.054565	-414.286591	-96.242119	1448.334961	-381.769318	111.921036	1458.988403	-402.658203	130.460495	1756.160889	-496.016235	423.335175	1166.424438	-470.900848	-218.601425	1193.541382	-388.925262	368.537537	868.331604	-358.754578	-176.192215	887.092834	-397.311554	92.275620	1053.769409	517.626953	14.379740	896.581360	509.221649	211.777771
-415.756836	223.531876	955.342407	-419.541107	-40.672585	956.612122	-492.806061	240.814850	572.378662	-455.777863	-93.032173	577.646423	-525.112976	271.992004	89.886108	-556.550964	-119.628708	110.259155	-464.618683	323.458099	1438.944092	-413.931854	-96.861732	1448.286011	-381.395325	111.282753	1458.930542	-402.403900	129.831284	1756.103271	-495.325287	422.616089	1166.283569	-470.404480	-219.298630	1193.490967	-388.087708	367.816925	868.284363	-358.010498	-176.805908	887.120361	-396.752289	91.600311	1053.769409	517.754639	14.385691	896.617310	509.379608	211.647430
-415.184998	222.841309	955.243652	-419.034271	-41.287312	956.483154	-491.869324	240.614731	572.279724	-455.030060	-93.534622	577.567505	-524.973816	271.935242	90.014107	-556.022766	-119.450272	110.229408	-464.250366	322.874603	1438.860107	-413.629578	-97.502441	1448.260864	-381.049866	110.647438	1458.896484	-402.136353	129.169388	1756.039063	-494.653015	421.920532	1166.161377	-469.870422	-219.906982	1193.415894	-387.173340	366.998596	868.228882	-357.215790	-177.393387	887.172241	-396.226715	90.931618	1053.658447	517.973389	14.305243	896.644226	509.690796	210.971558
-414.653442	222.238800	955.194397	-418.550629	-41.928974	956.412842	-491.001892	240.337891	572.203430	-454.491364	-94.218979	577.474121	-524.913330	271.885193	90.139725	-556.044128	-119.534241	110.382195	-463.880768	322.237396	1438.779785	-413.282990	-98.118477	1448.215576	-380.748718	110.037445	1458.857178	-401.871796	128.552521	1755.997559	-493.993591	421.229034	1166.009888	-469.344635	-220.517807	1193.328247	-386.263428	366.145905	868.239563	-356.401123	-177.866364	887.216919	-395.756805	90.298485	1053.606812	518.142517	14.349601	896.651978	509.846924	210.953598
[truncated: 127 more rows]
[truncated: 40 more columns]
