# Supplementary material for: A dyadic stimulus set of audiovisual affective displays for the study of multisensory, emotional, social interactions
Source: Behav Res Methods. 2015 Nov 5;48(4):1285–95. doi: 10.3758/s13428-015-0654-4 (PMC5101291; doi:10.3758/s13428-015-0654-4)
Supplement: Supplementary file 1 — (ZIP 270 MB) [file 13428_2015_654_MOESM1_ESM.zip › supplementary_material_2_stimuli_set_files/B/B16.txt]

-471.789398	238.763855	958.174133	-463.638733	-24.444715	961.764771	-554.200012	245.488098	574.402832	-506.163055	-82.555977	584.823669	-524.633728	275.439087	86.475372	-547.773315	-135.519653	101.709702	-516.075134	342.215515	1441.070923	-441.192108	-74.671745	1456.205811	-421.616608	135.335312	1463.285034	-441.289124	162.417419	1757.448853	-553.664612	439.621338	1168.524048	-490.937042	-202.154327	1202.006714	-445.017914	390.756958	870.278381	-377.387787	-148.745483	897.271362	-445.846588	109.167595	1057.528564	555.356445	20.779713	897.715149	540.429626	216.533646
-471.861938	238.788422	958.174377	-463.714111	-24.427639	961.749573	-554.231750	245.522049	574.403809	-506.205109	-82.614395	584.810608	-524.643066	275.439728	86.477570	-547.800476	-135.521912	101.707451	-516.125061	342.211884	1441.071533	-441.239502	-74.679565	1456.193970	-421.690887	135.331009	1463.290649	-441.382629	162.398895	1757.463989	-553.734131	439.558167	1168.534668	-490.954895	-202.131073	1201.974854	-445.104919	390.692657	870.257263	-377.389618	-148.733627	897.266907	-445.923340	109.182343	1057.521851	555.341431	20.732006	897.717346	540.432129	216.484100
-471.900787	238.788284	958.172852	-463.759430	-24.433662	961.726563	-554.246582	245.476990	574.397644	-506.252563	-82.628265	584.822754	-524.668701	275.438721	86.466881	-548.133179	-135.696350	101.822144	-516.195496	342.190979	1441.071533	-441.302765	-74.679031	1456.171997	-421.764893	135.323776	1463.262329	-441.476501	162.381348	1757.462036	-553.816650	439.523010	1168.498657	-490.991364	-202.136642	1201.934448	-445.194305	390.620270	870.249878	-377.361237	-148.698792	897.252319	-445.963531	109.170753	1057.509277	555.325867	20.717098	897.715454	540.371094	216.490677
-471.963379	238.803131	958.178223	-463.815216	-24.416225	961.705139	-554.268616	245.493454	574.385620	-506.274384	-82.629341	584.827209	-524.663086	275.451080	86.459541	-548.127014	-135.691696	101.809555	-516.267944	342.186646	1441.044312	-441.353760	-74.685249	1456.137451	-421.836487	135.339081	1463.266602	-441.560181	162.369659	1757.461426	-553.922363	439.492126	1168.486328	-491.049042	-202.068451	1201.902832	-445.300201	390.549988	870.220947	-377.416138	-148.702454	897.219360	-446.030884	109.177345	1057.503296	555.309448	20.680124	897.710815	540.363831	216.418869
-472.017456	238.821793	958.170288	-463.919098	-24.404953	961.686768	-554.307007	245.555893	574.390930	-506.250610	-82.567986	584.810059	-524.658020	275.436096	86.455704	-548.065002	-135.651184	101.807411	-516.313660	342.204132	1441.051392	-441.422699	-74.705109	1456.148560	-421.906158	135.331940	1463.272461	-441.637695	162.356201	1757.457275	-553.987549	439.442993	1168.465942	-491.071777	-202.063599	1201.882690	-445.370483	390.489594	870.213745	-377.430481	-148.715195	897.195374	-446.103516	109.184448	1057.488892	555.341431	20.632433	897.712585	540.372192	216.386414
-472.105652	238.761887	958.138123	-463.947144	-24.438633	961.697693	-554.308899	245.481308	574.355347	-506.270477	-82.611092	584.812500	-524.660950	275.454224	86.463066	-548.143372	-135.699890	101.830559	-516.386292	342.201050	1441.018677	-441.488281	-74.707344	1456.130371	-421.973907	135.323471	1463.261841	-441.713562	162.343430	1757.461548	-554.067749	439.411224	1168.448608	-491.119934	-202.033081	1201.847656	-445.458923	390.424744	870.186035	-377.429321	-148.730576	897.177063	-446.160522	109.158844	1057.477539	555.332703	20.603928	897.715393	540.346863	216.342789
-472.129242	238.764481	958.155579	-463.960968	-24.443933	961.711060	-554.481262	245.655991	574.412048	-506.312683	-82.615685	584.806458	-524.779907	275.463684	86.471603	-547.776428	-135.517273	101.720390	-516.459900	342.180908	1440.999390	-441.548340	-74.703537	1456.107422	-422.040680	135.344727	1463.272583	-441.782074	162.342682	1757.471436	-554.166138	439.341339	1168.412476	-491.174835	-201.965210	1201.815430	-445.530212	390.362610	870.169128	-377.435608	-148.724457	897.161560	-446.191010	109.156387	1057.495605	555.317200	20.564964	897.704834	540.317017	216.308121
-472.169037	238.743240	958.150452	-463.999146	-24.457375	961.692993	-554.509644	245.628311	574.407166	-506.311035	-82.604172	584.795227	-524.778809	275.451355	86.477180	-548.090942	-135.668686	101.827362	-516.528992	342.192169	1440.993530	-441.628632	-74.690247	1456.094238	-422.116486	135.327316	1463.267212	-441.862427	162.333405	1757.469238	-554.244629	439.295746	1168.388794	-491.219574	-201.894547	1201.800049	-445.611664	390.312286	870.153992	-377.460632	-148.746811	897.119385	-446.230835	109.134422	1057.484375	555.319580	20.519983	897.713928	540.303833	216.266800
-472.156464	238.692200	958.162109	-463.932434	-24.485723	961.768860	-554.504456	245.606750	574.389465	-506.331085	-82.599243	584.826843	-524.767883	275.436096	86.480560	-548.081238	-135.656250	101.810867	-516.602783	342.196655	1440.968872	-441.682251	-74.678200	1456.084106	-422.208588	135.341217	1463.249756	-441.941895	162.337234	1757.472046	-554.325745	439.254181	1168.356567	-491.281738	-201.864563	1201.752563	-445.677094	390.261353	870.127075	-377.456543	-148.747070	897.104553	-446.219727	109.122368	1057.533936	555.292603	20.463940	897.720154	540.282593	216.215439
-472.184235	238.678238	958.157837	-463.908051	-24.524954	961.811829	-554.545105	245.591812	574.401672	-506.324158	-82.598938	584.833618	-524.748291	275.448517	86.475471	-548.047546	-135.650146	101.795433	-516.696655	342.201050	1440.931885	-441.785980	-74.675919	1456.060547	-422.282227	135.344345	1463.246704	-442.028076	162.328613	1757.475342	-554.419373	439.226227	1168.318115	-491.325470	-201.823151	1201.742188	-445.742706	390.216187	870.094666	-377.466309	-148.737930	897.090515	-446.243866	109.116768	1057.557861	555.301147	20.455875	897.712036	540.272522	216.188446
-472.233887	238.702682	958.152893	-464.025574	-24.496616	961.769836	-554.547363	245.534409	574.392090	-506.364777	-82.632011	584.847473	-524.723877	275.456512	86.457809	-548.080139	-135.671875	101.815704	-516.792175	342.229828	1440.914795	-441.841553	-74.668037	1456.073608	-422.358246	135.358765	1463.258057	-442.097748	162.338425	1757.471069	-554.512817	439.205658	1168.283569	-491.375824	-201.798782	1201.724731	-445.797791	390.157654	870.074036	-377.501587	-148.759476	897.088745	-446.314026	109.124229	1057.531860	555.318970	20.399599	897.703918	540.287842	216.137878
-472.323975	238.762787	958.157043	-464.163269	-24.440504	961.690369	-554.664917	245.603683	574.396973	-506.407806	-82.640320	584.784363	-524.793518	275.448212	86.463539	-548.083069	-135.680450	101.816750	-516.881836	342.227142	1440.892578	-441.904449	-74.663780	1456.076660	-422.454071	135.361313	1463.237305	-442.179199	162.340469	1757.473877	-554.612732	439.163422	1168.255981	-491.422150	-201.790085	1201.736328	-445.842926	390.095154	870.048218	-377.522400	-148.768906	897.089172	-446.406311	109.147980	1057.489990	555.203674	20.462927	897.708679	540.071777	216.562042
-472.385559	238.657410	958.131958	-464.155914	-24.495806	961.729065	-554.622620	245.500351	574.352661	-506.355560	-82.634903	584.807556	-524.745239	275.443359	86.457870	-548.062805	-135.670898	101.802643	-516.976257	342.205475	1440.864746	-441.972260	-74.647133	1456.070190	-422.519531	135.383987	1463.231445	-442.263306	162.349930	1757.472900	-554.674500	439.145142	1168.211670	-491.500122	-201.821198	1201.744141	-445.923309	390.100677	870.021790	-377.844574	-149.022430	896.946838	-446.443420	109.097107	1057.498413	555.300293	20.307461	897.706787	540.255432	216.074203
-472.399536	238.672379	958.126648	-464.160522	-24.539370	961.744141	-554.526855	245.329895	574.337524	-506.400604	-82.639862	584.825439	-524.641602	275.422302	86.458305	-548.064941	-135.688370	101.812286	-517.054749	342.214752	1440.832153	-442.044647	-74.651764	1456.093872	-422.603516	135.378464	1463.231445	-442.336761	162.358932	1757.472046	-554.774292	439.131042	1168.184570	-491.537048	-201.809265	1201.768677	-445.976166	390.027771	870.003296	-377.885895	-149.024826	896.957458	-446.464478	109.090324	1057.505859	555.329712	20.274632	897.719788	540.294495	216.010910
-472.489532	238.676376	958.137512	-464.287842	-24.460176	961.699951	-554.571960	245.366394	574.344910	-506.406250	-82.646317	584.799011	-524.642395	275.421997	86.461197	-548.050659	-135.670288	101.808693	-517.155457	342.227417	1440.827148	-442.114197	-74.650200	1456.101074	-422.670135	135.383911	1463.220337	-442.414703	162.380432	1757.469482	-554.870239	439.094116	1168.133667	-491.605469	-201.797256	1201.784302	-446.054749	390.016388	869.983032	-377.931976	-149.008682	896.973022	-446.557007	109.109467	1057.485962	555.290771	20.207865	897.728088	540.266724	215.984024
-472.521973	238.702118	958.142639	-464.326202	-24.456091	961.706482	-554.767395	245.530426	574.364563	-506.404785	-82.640366	584.793091	-524.766113	275.445099	86.458328	-548.049622	-135.669540	101.807701	-517.239380	342.222321	1440.803101	-442.186615	-74.624718	1456.124878	-422.744446	135.411789	1463.220581	-442.504944	162.413910	1757.473145	-554.953186	439.099030	1168.117798	-491.659973	-201.812088	1201.794678	-446.113464	389.961639	869.957886	-377.965088	-149.008835	896.986938	-446.599731	109.124054	1057.493530	555.274353	20.178080	897.737183	540.257690	215.943039
-472.518097	238.633453	958.147034	-464.246521	-24.521223	961.795471	-554.758667	245.493927	574.351929	-506.445648	-82.621162	584.812805	-524.723999	275.445160	86.452271	-548.056763	-135.667007	101.810600	-517.416443	342.127747	1440.633789	-442.259125	-74.618500	1456.128784	-422.827087	135.419342	1463.197998	-442.580994	162.440872	1757.469604	-555.060486	439.104523	1168.046143	-491.733093	-201.837082	1201.796631	-446.199005	389.948608	869.937012	-378.020203	-148.971848	897.010925	-446.581543	109.094154	1057.544678	555.291016	20.162357	897.736023	540.282776	215.898529
-472.565887	238.647369	958.141602	-464.282043	-24.518459	961.788086	-554.763428	245.431610	574.354980	-506.481720	-82.638237	584.846375	-524.728577	275.445953	86.428452	-548.043884	-135.656357	101.808327	-517.499390	342.143494	1440.605347	-442.323242	-74.612656	1456.127563	-422.886871	135.421173	1463.208496	-442.670654	162.472702	1757.468262	-555.155579	439.078308	1168.016602	-491.771606	-201.854706	1201.818115	-446.270782	389.920776	869.899597	-378.056458	-148.977310	897.030762	-446.633728	109.102386	1057.540649	555.290222	20.087687	897.753784	540.291809	215.846527
-472.691101	238.673676	958.111877	-464.436981	-24.481209	961.703979	-554.866699	245.479340	574.334839	-506.532867	-82.645416	584.809509	-524.776489	275.445984	86.404472	-548.112122	-135.685104	101.819939	-517.564270	342.149445	1440.583374	-442.401459	-74.603882	1456.144409	-422.956146	135.423523	1463.199585	-442.763550	162.500671	1757.458496	-555.236938	439.051025	1167.992920	-491.836761	-201.846115	1201.835083	-446.355194	389.900726	869.864136	-378.104004	-148.949677	897.044373	-446.743652	109.112495	1057.477417	555.312866	20.040897	897.734619	540.302612	215.826920
-472.741882	238.666672	958.124329	-464.467987	-24.481611	961.704041	-554.849854	245.435913	574.319031	-506.533173	-82.599236	584.812073	-524.743103	275.466980	86.429680	-547.736755	-135.496704	101.689255	-517.543457	342.228241	1440.697510	-442.466522	-74.615494	1456.127808	-423.027710	135.426651	1463.216064	-442.859528	162.533081	1757.461426	-555.305359	439.012360	1167.974365	-491.917786	-201.850372	1201.847046	-446.452179	389.878021	869.857605	-378.164490	-148.943359	897.055237	-446.802612	109.105370	1057.487793	555.275146	19.967531	897.722900	540.300049	215.789993
-472.795898	238.658646	958.133301	-464.512360	-24.480188	961.707520	-554.860168	245.461014	574.338501	-506.602142	-82.633553	584.805054	-524.743164	275.452637	86.454529	-548.101501	-135.690598	101.822723	-517.630798	342.243042	1440.684448	-442.541016	-74.595856	1456.144165	-423.112854	135.436127	1463.210327	-442.952179	162.556320	1757.469238	-555.391357	438.964600	1167.950806	-491.988617	-201.851929	1201.846436	-446.530243	389.885010	869.824463	-378.233917	-148.937286	897.056030	-446.854401	109.100822	1057.494629	555.331543	19.959085	897.748047	540.337524	215.760818
-472.823090	238.642105	958.128723	-464.480072	-24.528410	961.750793	-554.880005	245.452866	574.335327	-506.589600	-82.610519	584.843689	-524.749512	275.465942	86.463799	-548.073975	-135.672836	101.818779	-517.771912	342.154480	1440.558105	-442.571167	-74.600609	1456.145630	-423.184845	135.440399	1463.218506	-443.035522	162.589081	1757.477173	-555.476868	438.949280	1167.920532	-492.037567	-201.832108	1201.836792	-446.616150	389.876312	869.803040	-378.023254	-148.678162	897.219727	-446.874023	109.090233	1057.518433	555.350037	19.923534	897.727722	540.342224	215.740387
-472.888702	238.664795	958.127014	-464.538574	-24.518269	961.737061	-554.781494	245.343765	574.325928	-506.612823	-82.639076	584.839478	-524.668213	275.439331	86.450188	-548.028687	-135.685410	101.799728	-517.763611	342.260437	1440.666016	-442.637390	-74.591400	1456.155762	-423.245483	135.437515	1463.212891	-443.127136	162.613434	1757.470947	-555.523987	438.925293	1167.919312	-492.095093	-201.899170	1201.873657	-446.700165	389.879211	869.777405	-378.339233	-148.893021	897.088318	-446.930634	109.102859	1057.509644	555.354675	19.834494	897.735596	540.363831	215.669724
-472.988464	238.642609	958.100647	-464.612213	-24.539089	961.742493	-554.934082	245.479630	574.310791	-506.668427	-82.656616	584.820740	-524.785400	275.490723	86.431969	-548.023438	-135.662552	101.795944	-517.843628	342.239014	1440.637817	-442.700775	-74.589363	1456.175293	-423.298187	135.452362	1463.191040	-443.200684	162.641479	1757.490479	-555.599487	438.910065	1167.885986	-492.147888	-201.918182	1201.881104	-446.818695	389.864838	869.752869	-378.433380	-148.909805	897.084717	-447.015350	109.095352	1057.498413	555.351501	19.832409	897.733643	540.361633	215.668045
-473.048889	238.663391	958.109009	-464.701538	-24.464611	961.704834	-554.946594	245.490753	574.306580	-506.682983	-82.651131	584.809387	-524.774109	275.489777	86.433929	-548.043091	-135.676987	101.795784	-517.995728	342.174042	1440.486084	-442.709900	-74.578552	1456.176758	-423.377258	135.472641	1463.198608	-443.281097	162.659180	1757.492432	-555.685791	438.923401	1167.852173	-492.180084	-201.944641	1201.923706	-446.916687	389.840027	869.725647	-378.507385	-148.884018	897.116699	-447.082275	109.124168	1057.482422	555.355225	19.810938	897.729858	540.372437	215.625229
-473.106018	238.651627	958.078491	-464.726166	-24.466625	961.702698	-554.893311	245.374924	574.274414	-506.703339	-82.659088	584.813477	-524.730713	275.483643	86.421051	-548.081360	-135.679825	101.793846	-518.071838	342.163422	1440.475586	-442.778076	-74.573219	1456.188965	-423.432648	135.484619	1463.200806	-443.362671	162.681519	1757.491211	-555.758057	438.901764	1167.844849	-492.245911	-201.938141	1201.944824	-447.021973	389.833313	869.705139	-378.581512	-148.888306	897.103455	-447.126099	109.130493	1057.466431	555.351013	19.735687	897.745300	540.371460	215.572586
-473.170715	238.657227	958.084106	-464.816437	-24.462528	961.690613	-555.022949	245.502472	574.314941	-506.762207	-82.668503	584.835388	-524.780945	275.486450	86.428780	-548.153992	-135.690643	101.810776	-518.073914	342.236542	1440.574097	-442.816986	-74.556839	1456.195313	-423.513824	135.492584	1463.190186	-443.436768	162.693451	1757.488281	-555.841736	438.881927	1167.842041	-492.272095	-201.888580	1201.915405	-447.141266	389.825287	869.669983	-378.372620	-148.595032	897.267639	-447.204895	109.126617	1057.463623	555.341003	19.702194	897.750244	540.369507	215.559952
-473.204987	238.653259	958.086975	-464.858490	-24.474928	961.727600	-555.047668	245.441833	574.309082	-506.775482	-82.646843	584.840515	-524.754211	275.484436	86.424896	-548.074646	-135.688690	101.806496	-518.234253	342.165558	1440.439819	-442.875488	-74.548904	1456.181152	-423.593964	135.510849	1463.191162	-443.523804	162.714752	1757.494507	-555.952881	438.882538	1167.823730	-492.367615	-201.919647	1201.946411	-447.229584	389.815674	869.666199	-378.721893	-148.868607	897.113586	-447.257202	109.129974	1057.486450	555.370789	19.681404	897.726318	540.405151	215.528793
-473.238037	238.646957	958.082214	-464.847046	-24.492302	961.754395	-555.069702	245.445404	574.293579	-506.827576	-82.658272	584.836853	-524.786072	275.489166	86.425240	-547.802612	-135.524841	101.691086	-518.319946	342.182007	1440.435303	-442.940643	-74.546997	1456.191650	-423.662964	135.538818	1463.198608	-443.591736	162.725739	1757.487793	-556.049744	438.863251	1167.793213	-492.386505	-201.874435	1201.916870	-447.331604	389.822113	869.643860	-378.557709	-148.630096	897.246460	-447.286682	109.132889	1057.501343	555.357910	19.614563	897.728943	540.422363	215.508575
-473.290680	238.674057	958.084229	-464.949310	-24.480568	961.741760	-555.096802	245.383453	574.274597	-506.829590	-82.632370	584.828003	-524.747925	275.480865	86.414612	-548.124939	-135.705414	101.766235	-518.409485	342.213074	1440.431030	-442.974182	-74.534683	1456.169189	-423.731750	135.550156	1463.182983	-443.655457	162.736725	1757.482422	-556.140930	438.861359	1167.782349	-492.445892	-201.875992	1201.896240	-447.432251	389.798767	869.637817	-378.613251	-148.595184	897.247314	-447.355530	109.142891	1057.494385	555.374146	19.618462	897.721375	540.444580	215.493057
-473.375671	238.663620	958.056580	-465.029083	-24.487402	961.713623	-555.044556	245.323853	574.233582	-506.882996	-82.664536	584.807373	-524.675842	275.474731	86.413445	-548.165771	-135.717514	101.773399	-518.478088	342.222961	1440.413818	-443.048462	-74.531288	1456.184082	-423.797150	135.568069	1463.181763	-443.712463	162.751877	1757.481445	-556.256165	438.855927	1167.770264	-492.484589	-201.865402	1201.880737	-447.519562	389.764252	869.618469	-378.702698	-148.620682	897.217285	-447.433899	109.134628	1057.465576	555.365356	19.571651	897.733521	540.454773	215.442551
-473.440521	238.694565	958.054504	-465.112183	-24.468130	961.687378	-555.130859	245.381851	574.247498	-506.908051	-82.691826	584.794373	-524.729858	275.483795	86.422546	-548.134338	-135.715729	101.758110	-518.469116	342.315796	1440.537720	-443.094635	-74.500488	1456.156250	-423.865753	135.579681	1463.180664	-443.771759	162.771500	1757.468628	-556.356934	438.816223	1167.763184	-492.597321	-201.727036	1201.860962	-447.613037	389.750916	869.612671	-378.788452	-148.618927	897.177124	-447.495850	109.149551	1057.448975	555.341797	19.537619	897.738831	540.446167	215.446075
-473.515594	238.746384	958.054260	-465.258453	-24.432457	961.654114	-555.177490	245.397247	574.273926	-506.902618	-82.665657	584.781128	-524.744934	275.478119	86.419327	-548.125671	-135.712372	101.757057	-518.547424	342.337616	1440.533203	-443.155731	-74.487076	1456.153564	-423.932861	135.585953	1463.169556	-443.825348	162.782959	1757.475098	-556.462219	438.801208	1167.760986	-492.591309	-201.848816	1201.867920	-447.719635	389.736145	869.598511	-378.839447	-148.608978	897.177002	-447.591858	109.175438	1057.429321	555.349243	19.537746	897.740051	540.488647	215.409622
-473.581848	238.671860	958.032227	-465.261230	-24.464178	961.677795	-555.173157	245.318939	574.236084	-506.925842	-82.683609	584.812256	-524.717834	275.475983	86.413734	-548.089661	-135.699707	101.750732	-518.637695	342.328400	1440.504883	-443.210785	-74.486710	1456.148438	-424.002747	135.609894	1463.150391	-443.882538	162.800293	1757.464844	-556.585022	438.786377	1167.736084	-492.617889	-201.811539	1201.868530	-447.804901	389.687286	869.599915	-378.921265	-148.614090	897.153198	-447.637421	109.144562	1057.432129	555.333923	19.496658	897.745117	540.481873	215.399460
-473.653534	238.690826	958.038879	-465.359344	-24.471260	961.694275	-555.298340	245.387680	574.251831	-506.970337	-82.715660	584.818604	-524.774536	275.479065	86.409607	-548.158569	-135.714859	101.750954	-518.718994	342.350769	1440.504761	-443.289734	-74.460617	1456.138428	-424.070374	135.625061	1463.155151	-443.953186	162.814346	1757.448853	-556.687683	438.796631	1167.738281	-492.702545	-201.834229	1201.869507	-447.907227	389.651611	869.593140	-379.028503	-148.630112	897.132385	-447.718567	109.151848	1057.442749	555.326416	19.515579	897.736389	540.494812	215.401764
-473.706665	238.693741	958.048340	-465.396576	-24.480799	961.712341	-555.343811	245.411255	574.269104	-507.006989	-82.721977	584.817749	-524.784058	275.480591	86.410019	-547.815613	-135.544647	101.640495	-518.796631	342.349335	1440.497437	-443.348602	-74.437439	1456.132446	-424.139648	135.618912	1463.154175	-444.017120	162.828415	1757.439697	-556.787781	438.788727	1167.742065	-492.762970	-201.796295	1201.850220	-448.000397	389.639862	869.596375	-379.109100	-148.623398	897.134277	-447.778198	109.152519	1057.459717	555.293823	19.435501	897.737549	540.532288	215.359009
-473.789032	238.734695	958.056702	-465.509979	-24.452238	961.677429	-555.287476	245.298340	574.209106	-507.023438	-82.704308	584.810791	-524.748413	275.486511	86.369652	-548.135864	-135.707962	101.752869	-518.876099	342.367767	1440.491089	-443.420349	-74.442322	1456.117432	-424.210449	135.633087	1463.145996	-444.054688	162.834229	1757.452148	-556.896790	438.816071	1167.752075	-492.831665	-201.776520	1201.862427	-448.093048	389.597778	869.585693	-379.188477	-148.631622	897.112000	-447.871399	109.168739	1057.445801	555.304565	19.456274	897.742615	540.554199	215.372955
-473.817810	238.721222	958.053345	-465.542419	-24.456482	961.686340	-555.368652	245.398605	574.223938	-507.068909	-82.661804	584.829529	-524.755676	275.523651	86.380714	-548.148438	-135.717453	101.757935	-518.949158	342.383514	1440.492920	-443.495422	-74.419739	1456.102661	-424.310333	135.652374	1463.137207	-444.120239	162.852158	1757.428955	-556.978882	438.820068	1167.755859	-492.910583	-201.786087	1201.840454	-448.203735	389.575043	869.574097	-379.270111	-148.637283	897.097046	-447.910339	109.163956	1057.450317	555.282104	19.432056	897.736328	540.563110	215.367645
-473.868408	238.721085	958.049377	-465.557556	-24.466099	961.705383	-555.371216	245.408844	574.211365	-507.137177	-82.660683	584.809937	-524.758301	275.509827	86.387207	-548.100769	-135.704819	101.749168	-519.012878	342.382996	1440.480957	-443.577881	-74.415016	1456.088257	-424.371094	135.657791	1463.120850	-444.163696	162.861938	1757.422852	-557.074158	438.829620	1167.749023	-492.981903	-201.745834	1201.835327	-448.305481	389.566925	869.545471	-379.329834	-148.606552	897.080017	-447.960297	109.169975	1057.461426	555.258728	19.419687	897.726257	540.565063	215.347290
-473.957001	238.692429	958.012756	-465.640656	-24.471394	961.694824	-555.353516	245.326782	574.198547	-507.181580	-82.650558	584.780640	-524.706665	275.550995	86.381149	-548.100098	-135.704437	101.749184	-519.087036	342.391663	1440.462036	-443.646454	-74.392792	1456.062988	-424.453461	135.672287	1463.121582	-444.221680	162.875534	1757.410645	-557.167725	438.837616	1167.735474	-493.070923	-201.727859	1201.810547	-448.408569	389.577423	869.537903	-379.414642	-148.594284	897.068970	-448.036285	109.163559	1057.435425	555.269714	19.423914	897.734070	540.576111	215.339279
-474.032898	238.715591	958.022522	-465.711975	-24.448362	961.654785	-555.395020	245.377045	574.199707	-507.232574	-82.633995	584.784607	-524.757141	275.538330	86.382034	-548.121643	-135.695328	101.724747	-519.162476	342.416443	1440.449585	-443.724426	-74.386475	1456.058960	-424.536316	135.674911	1463.110229	-444.264130	162.892151	1757.405273	-557.248596	438.835083	1167.709351	-493.179688	-201.775116	1201.829102	-448.528931	389.573273	869.496216	-379.776276	-148.848389	896.897156	-448.105804	109.168694	1057.419800	555.228333	19.395767	897.727783	540.579712	215.324692
-474.076569	238.727570	958.025757	-465.775696	-24.405519	961.657715	-555.368835	245.340515	574.202209	-507.274353	-82.620346	584.784668	-524.725281	275.538849	86.380203	-548.151611	-135.709061	101.723267	-519.238586	342.421082	1440.440063	-443.815674	-74.384872	1456.056274	-424.614868	135.688019	1463.115845	-444.311127	162.909424	1757.391846	-557.318787	438.844696	1167.708862	-493.248413	-201.730637	1201.812866	-448.634857	389.592102	869.485657	-379.860809	-148.840515	896.884399	-448.165527	109.194405	1057.424194	555.238037	19.432646	897.714233	540.592773	215.334961
-474.113678	238.765900	958.047180	-465.806152	-24.409399	961.680481	-555.415771	245.356049	574.210022	-507.287323	-82.615791	584.796814	-524.752075	275.536896	86.353851	-548.214783	-135.735443	101.763229	-519.328735	342.425323	1440.428101	-443.913544	-74.369583	1456.072266	-424.702423	135.691284	1463.126709	-444.349731	162.917023	1757.389648	-557.404114	438.864899	1167.691040	-493.363251	-201.711349	1201.793335	-448.737701	389.575226	869.491577	-379.913666	-148.794342	896.897827	-448.214325	109.211914	1057.449585	555.206482	19.405842	897.743835	540.586548	215.312653
-474.184021	238.808258	958.047607	-465.925690	-24.367397	961.654358	-555.453918	245.399155	574.221375	-507.308197	-82.628471	584.786377	-524.795593	275.520599	86.385628	-548.199890	-135.733536	101.771492	-519.413330	342.444672	1440.422607	-444.010529	-74.362679	1456.066284	-424.782288	135.706329	1463.144043	-444.393524	162.940628	1757.381592	-557.493530	438.861755	1167.677490	-493.443207	-201.704422	1201.789185	-448.851624	389.552490	869.471802	-379.978027	-148.768585	896.911621	-448.307373	109.240234	1057.436646	555.174561	19.351965	897.726685	540.607178	215.293732
-474.254181	238.805771	958.068909	-465.973572	-24.377457	961.684509	-555.536255	245.472321	574.188965	-507.364105	-82.663872	584.770874	-524.801758	275.535004	86.386871	-548.204346	-135.743362	101.748756	-519.480347	342.453033	1440.427124	-444.107117	-74.338127	1456.053345	-424.866730	135.713852	1463.137451	-444.451569	162.955750	1757.374390	-557.574158	438.863983	1167.684692	-493.593903	-201.571976	1201.789429	-448.971863	389.566010	869.456177	-380.055145	-148.761826	896.901306	-448.375458	109.238792	1057.464355	555.151489	19.343096	897.743347	540.580139	215.296524
-474.304779	238.816223	958.075012	-466.040039	-24.365749	961.685730	-555.526184	245.458405	574.188660	-507.365692	-82.640678	584.778748	-524.777527	275.541656	86.352501	-547.872559	-135.583618	101.643234	-519.553040	342.463196	1440.421143	-444.215637	-74.338562	1456.053101	-424.949982	135.725937	1463.148926	-444.502533	162.976166	1757.368408	-557.662842	438.874481	1167.682373	-493.684998	-201.526001	1201.773804	-449.076263	389.588135	869.437012	-380.136169	-148.733490	896.922119	-448.445831	109.246399	1057.470703	555.126587	19.337511	897.732666	540.597412	215.272171
-474.352631	238.831985	958.055481	-466.112823	-24.312763	961.677429	-555.556213	245.454849	574.180847	-507.398499	-82.654137	584.761353	-524.773438	275.559052	86.345024	-548.183533	-135.734497	101.744957	-519.626465	342.490753	1440.419556	-444.298401	-74.305710	1456.052612	-425.035553	135.732727	1463.136963	-444.547455	163.002808	1757.351318	-557.750305	438.875427	1167.669678	-493.758972	-201.539459	1201.755249	-449.181671	389.594482	869.416443	-380.201538	-148.680023	896.921753	-448.502808	109.283272	1057.455933	555.108154	19.341887	897.732361	540.565857	215.289551
-474.369904	238.851028	958.070313	-466.093994	-24.336069	961.724243	-555.609192	245.465790	574.169800	-507.423035	-82.592064	584.766663	-524.777649	275.580048	86.352638	-547.852661	-135.558426	101.616821	-519.700378	342.488434	1440.404785	-444.401398	-74.297005	1456.064453	-425.116180	135.759872	1463.133179	-444.602844	163.018875	1757.339722	-557.833618	438.874329	1167.673828	-493.812897	-201.459045	1201.739624	-449.290283	389.603943	869.393738	-379.985016	-148.379028	897.075439	-448.531860	109.294777	1057.493164	555.102844	19.325918	897.719177	540.558594	215.317398
-474.456085	238.829971	958.044373	-466.176331	-24.339451	961.717407	-555.634949	245.420303	574.175781	-507.483429	-82.594406	584.766602	-524.803833	275.583008	86.318970	-548.152039	-135.714035	101.718201	-519.757996	342.512512	1440.379639	-444.499969	-74.285202	1456.066162	-425.197662	135.761810	1463.137085	-444.672699	163.039551	1757.320068	-557.914734	438.873840	1167.659546	-493.816986	-201.575668	1201.731934	-449.375977	389.602692	869.375610	-380.022552	-148.312088	897.104858	-448.605499	109.290413	1057.474243	555.040955	19.289179	897.719482	540.545776	215.279984
-474.505981	238.875412	958.051941	-466.284546	-24.324839	961.714172	-555.708496	245.501892	574.193298	-507.528564	-82.572693	584.773132	-524.800964	275.581909	86.325142	-548.197571	-135.730804	101.765305	-519.832581	342.524445	1440.384766	-444.593018	-74.278259	1456.056030	-425.298767	135.781723	1463.132080	-444.734253	163.053543	1757.317505	-557.996704	438.909454	1167.650513	-493.937256	-201.606049	1201.759521	-449.469849	389.588745	869.379822	-380.416443	-148.552979	896.939514	-448.684052	109.311394	1057.476440	555.017517	19.308556	897.706665	540.511169	215.311844
-474.531677	238.847214	958.066772	-466.313812	-24.327181	961.731995	-555.670837	245.329056	574.154907	-507.615021	-82.571686	584.803101	-524.736450	275.597473	86.317459	-547.860779	-135.561096	101.640511	-519.994446	342.465759	1440.250854	-444.698517	-74.248192	1456.064331	-425.372223	135.779144	1463.145752	-444.804199	163.080872	1757.309448	-558.094788	438.942108	1167.635986	-494.091553	-201.417221	1201.724976	-449.566071	389.614899	869.374390	-380.177734	-148.250092	897.102356	-448.729584	109.296646	1057.496826	555.017090	19.310989	897.703796	540.498596	215.276199
-474.601227	238.875580	958.071350	-466.408478	-24.324762	961.724182	-555.746155	245.411865	574.167480	-507.646637	-82.538902	584.783081	-524.756958	275.599213	86.323204	-548.149414	-135.713562	101.737465	-519.955261	342.567657	1440.368408	-444.786407	-74.244713	1456.063110	-425.466217	135.793060	1463.127808	-444.876801	163.097549	1757.314941	-558.171875	438.913910	1167.643433	-494.120483	-201.504333	1201.722778	-449.636810	389.622467	869.345581	-380.229706	-148.181076	897.124695	-448.807159	109.305305	1057.494385	554.982422	19.295568	897.704468	540.479492	215.249557
-474.604889	238.873123	958.101501	-466.395905	-24.333904	961.775635	-555.774719	245.441330	574.182556	-507.704376	-82.529587	584.802673	-524.794006	275.623749	86.335312	-548.159302	-135.714691	101.745094	-520.025879	342.588043	1440.369141	-444.903229	-74.241486	1456.051392	-425.556213	135.808426	1463.121582	-444.957611	163.123154	1757.308472	-558.231812	438.937164	1167.627319	-494.215454	-201.494431	1201.742554	-449.710022	389.627747	869.352844	-380.290649	-148.144730	897.150818	-448.834167	109.307800	1057.541992	554.946472	19.250906	897.694824	540.461975	215.254410
-474.685608	238.874344	958.072388	-466.473999	-24.294302	961.785522	-555.805115	245.465134	574.177490	-507.763031	-82.524719	584.792664	-524.788757	275.623810	86.337898	-548.181519	-135.716553	101.717972	-520.095398	342.612518	1440.362549	-444.996735	-74.226074	1456.061646	-425.647095	135.846130	1463.132202	-445.035309	163.143524	1757.313110	-558.301697	438.948395	1167.627686	-494.308838	-201.479706	1201.725830	-449.767578	389.635956	869.353394	-380.393097	-148.115799	897.144043	-448.913055	109.343193	1057.531860	554.937744	19.230097	897.707520	540.438416	215.237885
-474.785278	238.871063	958.076782	-466.593231	-24.284376	961.764832	-555.898132	245.542374	574.170532	-507.793396	-82.488029	584.767151	-524.837952	275.657806	86.296127	-548.192566	-135.727890	101.720871	-520.160522	342.645264	1440.352051	-445.097656	-74.211006	1456.062744	-425.729980	135.857742	1463.120239	-445.124573	163.170395	1757.306885	-558.367065	438.974915	1167.614258	-494.425598	-201.471024	1201.732788	-449.844543	389.669220	869.330627	-380.451843	-148.050308	897.152588	-449.012726	109.335983	1057.521851	554.883728	19.211401	897.713135	540.389465	215.234543
-474.839874	238.890503	958.082947	-466.684540	-24.261377	961.760681	-555.868652	245.495956	574.165771	-507.859589	-82.573006	584.770081	-524.810303	275.656036	86.293289	-548.234741	-135.729996	101.716423	-520.235291	342.667633	1440.350708	-445.197083	-74.204933	1456.079468	-425.822083	135.857147	1463.113892	-445.217926	163.198502	1757.303223	-558.439636	439.020294	1167.601196	-494.535004	-201.430893	1201.730835	-449.916351	389.683441	869.309753	-380.548401	-148.044327	897.165710	-449.084473	109.350410	1057.522705	554.850220	19.234667	897.697388	540.340271	215.227814
-474.872681	238.907074	958.075989	-466.752686	-24.221542	961.757019	-555.914246	245.549484	574.156311	-507.848633	-82.536118	584.771851	-524.808228	275.668610	86.289238	-548.225952	-135.736954	101.724289	-520.289978	342.697968	1440.361572	-445.291443	-74.180641	1456.065552	-425.903046	135.886261	1463.129517	-445.311340	163.221939	1757.303467	-558.505249	439.012146	1167.591797	-494.672241	-201.386566	1201.719971	-449.978394	389.748749	869.290710	-380.619202	-147.984314	897.152588	-449.142548	109.376900	1057.519165	554.798096	19.187611	897.706177	540.283752	215.252777
-474.929138	238.861832	958.059814	-466.730377	-24.261696	961.795288	-555.875305	245.534042	574.134460	-507.819092	-82.493896	584.770264	-524.833069	275.676025	86.283684	-548.140869	-135.709702	101.744080	-520.369141	342.714630	1440.331909	-445.382477	-74.155655	1456.076294	-425.998932	135.910690	1463.121338	-445.419861	163.249466	1757.300781	-558.548462	439.049957	1167.586670	-494.783386	-201.354568	1201.720581	-450.060852	389.752869	869.295227	-380.705841	-147.956223	897.168579	-449.178650	109.360382	1057.533813	554.727722	19.166409	897.690674	540.238342	215.217392
-475.003418	238.922241	958.058411	-466.894440	-24.208754	961.714661	-555.924744	245.566498	574.157104	-507.846130	-82.450890	584.724487	-524.831543	275.699371	86.294914	-548.112000	-135.698883	101.733643	-520.431030	342.714722	1440.330933	-445.492035	-74.142853	1456.073364	-426.081238	135.914505	1463.134155	-445.522736	163.264755	1757.305786	-558.591492	439.076385	1167.581299	-494.891144	-201.304459	1201.711182	-450.101532	389.753510	869.302490	-380.792633	-147.899460	897.190491	-449.276398	109.380836	1057.488770	554.606201	19.259821	897.700134	540.020386	215.675858
-475.026764	239.016342	958.089722	-466.982300	-24.158133	961.706726	-555.939514	245.594681	574.169617	-507.857147	-82.380554	584.740295	-524.855896	275.713837	86.285393	-547.835022	-135.536301	101.597198	-520.516052	342.727966	1440.316406	-445.576050	-74.120338	1456.069702	-426.160339	135.930191	1463.144531	-445.619751	163.286102	1757.310425	-558.651550	439.090637	1167.579712	-494.993622	-201.269821	1201.713501	-450.157593	389.811462	869.294922	-380.884521	-147.867798	897.211914	-449.343781	109.432678	1057.503540	554.629822	19.145216	897.691772	540.149048	215.194000
-475.044495	238.999939	958.085083	-467.016174	-24.170532	961.741028	-555.954773	245.607941	574.171265	-507.962677	-82.444443	584.757080	-524.840271	275.708832	86.281883	-547.825378	-135.531113	101.578972	-520.591003	342.765991	1440.325806	-445.666565	-74.116180	1456.081055	-426.266266	135.938950	1463.137939	-445.734833	163.302094	1757.312012	-558.695740	439.121552	1167.584595	-495.105835	-201.249786	1201.713257	-450.222534	389.831390	869.292480	-380.983917	-147.840546	897.224915	-449.388580	109.430893	1057.522339	554.595093	19.101307	897.692932	540.123169	215.166595
-475.152618	239.006836	958.078308	-467.142426	-24.159340	961.714600	-555.981995	245.604065	574.145203	-507.999146	-82.431114	584.757690	-524.841858	275.712372	86.286278	-547.839844	-135.537338	101.609161	-520.654846	342.783081	1440.331665	-445.749115	-74.102547	1456.093262	-426.333679	135.960983	1463.135376	-445.844879	163.332230	1757.320801	-558.751892	439.150726	1167.557983	-495.211395	-201.211060	1201.720947	-450.272034	389.845825	869.273987	-381.093140	-147.825943	897.225464	-449.492798	109.431541	1057.503052	554.473572	19.234608	897.689575	539.864868	215.633041
-475.171631	238.992264	958.067688	-467.180450	-24.124401	961.732300	-556.017639	245.645157	574.153015	-508.119354	-82.451241	584.752563	-524.845459	275.710999	86.270721	-548.220947	-135.702286	101.726791	-520.719421	342.814972	1440.337158	-445.857727	-74.079124	1456.093994	-426.418945	135.970444	1463.155518	-445.962341	163.349670	1757.326172	-558.795471	439.179199	1167.562500	-495.294800	-201.207535	1201.728882	-450.332825	389.872833	869.277649	-381.229004	-147.815689	897.209412	-449.530182	109.450813	1057.508301	554.414001	19.219793	897.689880	539.812134	215.655365
-475.263855	239.025513	958.040100	-467.332733	-24.085526	961.680481	-556.056580	245.652679	574.153320	-508.134155	-82.364105	584.699707	-524.875793	275.730103	86.254845	-548.124023	-135.674500	101.689415	-520.787659	342.831116	1440.312866	-445.948456	-74.070190	1456.100952	-426.493378	135.985672	1463.143677	-446.073486	163.366104	1757.329834	-558.853027	439.194397	1167.561768	-495.404388	-201.190048	1201.738037	-450.388153	389.908020	869.251465	-381.336456	-147.793427	897.192505	-449.637054	109.473396	1057.465454	554.353516	19.199734	897.677917	539.757141	215.629059
-475.298981	239.047821	958.050964	-467.365204	-24.080669	961.675842	-556.065063	245.615082	574.124268	-508.103699	-82.305283	584.708374	-524.848145	275.751984	86.261581	-548.119446	-135.697662	101.685699	-520.851318	342.859802	1440.296021	-446.037994	-74.054276	1456.108887	-426.568848	136.000259	1463.151978	-446.180450	163.391998	1757.336792	-558.898987	439.220306	1167.538330	-495.485291	-201.150223	1201.725342	-450.403473	389.925629	869.248779	-381.452545	-147.762329	897.190063	-449.672760	109.481247	1057.469116	554.315857	19.183334	897.667480	539.722412	215.620270
-475.320953	239.031631	958.052368	-467.367004	-24.101952	961.725769	-556.160095	245.707352	574.156189	-508.167084	-82.380531	584.745483	-524.893494	275.752258	86.261635	-548.151001	-135.691223	101.677223	-520.932739	342.879120	1440.298462	-446.134796	-74.026451	1456.108398	-426.632629	136.006836	1463.151611	-446.304688	163.410675	1757.344604	-558.949280	439.238220	1167.533081	-495.580719	-201.154739	1201.727905	-450.439545	389.936798	869.241394	-381.557709	-147.755585	897.177734	-449.705261	109.481590	1057.499023	554.252502	19.155363	897.667969	539.659302	215.596878
-475.388702	239.057220	958.051208	-467.486023	-24.063873	961.696960	-556.152832	245.676346	574.155212	-508.201050	-82.351959	584.718018	-524.864197	275.749603	86.260468	-548.177185	-135.712219	101.700562	-520.985962	342.907776	1440.294312	-446.231873	-74.013878	1456.110107	-426.723602	136.021210	1463.160278	-446.424133	163.427902	1757.348877	-558.999939	439.254395	1167.513672	-495.700348	-201.121719	1201.748169	-450.473663	389.967499	869.249695	-381.647400	-147.726913	897.191528	-449.789459	109.499306	1057.482300	554.199036	19.144745	897.668091	539.597595	215.575638
-475.440918	239.082001	958.053528	-467.579407	-24.008547	961.680359	-556.147888	245.647446	574.133484	-508.210602	-82.357224	584.719971	-524.855957	275.758972	86.244492	-548.121582	-135.675049	101.693092	-521.069519	342.925323	1440.297241	-446.323914	-74.015442	1456.096313	-426.795013	136.040573	1463.181763	-446.538269	163.447647	1757.351074	-559.063782	439.282837	1167.511719	-495.817261	-201.139282	1201.769409	-450.502716	389.960907	869.251099	-382.048584	-148.012848	897.024475	-449.864746	109.529114	1057.475952	554.111816	19.097700	897.656189	539.542053	215.534866
-475.472931	239.134064	958.055908	-467.636932	-23.997538	961.704529	-556.198486	245.693542	574.161255	-508.265564	-82.350548	584.729614	-524.924133	275.781433	86.241081	-548.159180	-135.686172	101.700348	-521.146423	342.932373	1440.287720	-446.415344	-73.984825	1456.109009	-426.870605	136.049957	1463.177979	-446.662933	163.470734	1757.357666	-559.128357	439.311371	1167.524536	-495.944763	-201.113815	1201.758667	-450.541687	389.982941	869.266174	-382.170227	-148.013596	897.011658	-449.926056	109.565872	1057.492676	554.104553	19.091278	897.654785	539.522644	215.552917
-475.541016	239.113770	958.038086	-467.707611	-23.989355	961.688110	-556.228271	245.779968	574.164551	-508.271515	-82.339828	584.719116	-524.926575	275.808777	86.251450	-548.199585	-135.724991	101.716797	-521.181580	342.966064	1440.284302	-446.504608	-73.972763	1456.119385	-426.944336	136.062943	1463.173218	-446.777832	163.496796	1757.361328	-559.149963	439.349213	1167.517456	-496.083710	-201.033707	1201.739258	-450.559692	390.000153	869.269592	-382.265381	-147.989502	897.010986	-449.983154	109.560677	1057.472778	554.071655	19.042152	897.663391	539.486633	215.503952
-475.584442	239.135178	958.024353	-467.767334	-23.992771	961.674133	-556.230408	245.817642	574.160461	-508.281525	-82.330872	584.712219	-524.944641	275.794769	86.239838	-548.149170	-135.702286	101.705437	-521.242432	342.978638	1440.292603	-446.578247	-73.955673	1456.106689	-427.027252	136.078598	1463.169556	-446.889038	163.522644	1757.362061	-559.192444	439.356873	1167.509766	-496.148315	-200.971848	1201.727539	-450.579681	390.015381	869.274170	-382.052429	-147.734421	897.162903	-450.042786	109.567825	1057.460815	554.057983	19.047329	897.671387	539.452332	215.490616
-475.603790	239.118912	958.009644	-467.763763	-24.008831	961.696106	-556.201172	245.818115	574.137573	-508.340515	-82.344604	584.706177	-524.919556	275.819366	86.227501	-548.207153	-135.713608	101.704567	-521.314209	343.009674	1440.281738	-446.679993	-73.929047	1456.103516	-427.123260	136.093430	1463.162598	-447.004730	163.547028	1757.359863	-559.230042	439.373260	1167.505249	-496.198853	-201.085861	1201.731934	-450.585876	390.022766	869.270752	-382.139282	-147.711868	897.181824	-450.063446	109.566818	1057.467041	553.992065	19.026030	897.648926	539.386414	215.480682
-475.675293	239.136383	958.011108	-467.882202	-23.971100	961.668335	-556.196106	245.816422	574.118286	-508.395447	-82.332260	584.709595	-524.940735	275.811279	86.225517	-548.166016	-135.690765	101.705429	-521.375305	343.030884	1440.281738	-446.764771	-73.903816	1456.094727	-427.203003	136.105194	1463.166138	-447.099854	163.562378	1757.376587	-559.271423	439.405212	1167.503662	-496.339966	-200.952591	1201.688599	-450.592712	390.057220	869.280090	-382.194275	-147.707138	897.170959	-450.149261	109.580116	1057.452148	553.977295	19.025932	897.643372	539.363403	215.451126
-475.681671	239.173477	958.001465	-467.915619	-23.967623	961.672607	-556.173523	245.859772	574.123230	-508.442780	-82.340935	584.723083	-524.933472	275.847748	86.233650	-548.269226	-135.708755	101.681137	-521.557861	342.944336	1440.136963	-446.858734	-73.887184	1456.097778	-427.289368	136.111328	1463.161621	-447.213013	163.580826	1757.379517	-559.326660	439.468750	1167.488403	-496.397156	-201.068314	1201.707275	-450.599915	390.071106	869.299683	-382.302399	-147.705200	897.196594	-450.188019	109.602592	1057.453491	553.909302	18.956703	897.648804	539.299927	215.416489
-475.729828	239.193298	958.005127	-467.981689	-23.907543	961.654236	-556.148987	245.819824	574.135193	-508.426361	-82.246475	584.676758	-524.931030	275.845215	86.225731	-548.268005	-135.710083	101.690903	-521.629578	342.960327	1440.138916	-446.949646	-73.888206	1456.094971	-427.367554	136.115860	1463.168457	-447.318878	163.611649	1757.386353	-559.363281	439.477356	1167.483276	-496.495758	-201.063110	1201.722412	-450.610382	390.108063	869.303101	-382.386078	-147.713730	897.183411	-450.245453	109.633194	1057.446411	553.918640	18.969454	897.641602	539.297302	215.392975
-475.775269	239.179504	958.006897	-468.020905	-23.914064	961.666687	-556.109497	245.840408	574.122559	-508.447144	-82.273735	584.691895	-524.925903	275.839600	86.202011	-548.286377	-135.719025	101.691376	-521.709229	342.995697	1440.129883	-447.036407	-73.896179	1456.092529	-427.450958	136.148346	1463.170654	-447.421539	163.624878	1757.380859	-559.395874	439.500854	1167.483765	-496.633514	-201.004288	1201.720825	-450.617279	390.120270	869.305603	-382.483856	-147.734421	897.157471	-450.302155	109.627174	1057.456665	553.886719	18.954737	897.635986	539.257324	215.378067
-475.792236	239.266556	958.008728	-468.075134	-23.906059	961.650513	-556.125000	245.865189	574.119995	-508.467834	-82.251945	584.687378	-524.985657	275.860809	86.214821	-548.303406	-135.723190	101.690735	-521.669678	343.096649	1440.255615	-447.110901	-73.863586	1456.105957	-427.527069	136.159256	1463.187134	-447.508942	163.639923	1757.374512	-559.408142	439.526703	1167.498291	-496.737000	-200.949280	1201.709839	-450.613007	390.132477	869.307861	-382.580475	-147.773941	897.150024	-450.350616	109.664032	1057.452515	553.847107	18.897429	897.644714	539.215637	215.344711
-475.825592	239.294754	957.999146	-468.139038	-23.839371	961.613281	-556.138672	245.876694	574.107544	-508.475281	-82.230339	584.667969	-524.980408	275.844299	86.201859	-548.211426	-135.690109	101.661240	-521.837646	343.037109	1440.113770	-447.220184	-73.850166	1456.090088	-427.624542	136.179199	1463.199585	-447.593140	163.649536	1757.373901	-559.446777	439.560547	1167.462891	-496.848083	-200.909714	1201.705566	-450.614319	390.166260	869.312561	-382.667114	-147.797501	897.143555	-450.403839	109.698898	1057.430420	553.835266	18.877270	897.630432	539.195251	215.310379
-475.859131	239.281372	957.991760	-468.166260	-23.846197	961.618591	-556.125793	245.909409	574.089172	-508.453156	-82.204964	584.656311	-524.974915	275.859833	86.200745	-548.219727	-135.689056	101.671783	-521.908752	343.031067	1440.098022	-447.294647	-73.836502	1456.118408	-427.702698	136.201065	1463.191650	-447.679474	163.663101	1757.374023	-559.479919	439.578217	1167.447754	-496.913910	-200.919418	1201.704468	-450.617981	390.184814	869.320740	-382.766113	-147.817322	897.124573	-450.448578	109.693703	1057.432373	553.806824	18.862776	897.631165	539.166260	215.313278
-475.874542	239.296463	957.993286	-468.220184	-23.821350	961.603760	-556.110657	245.886292	574.086426	-508.480743	-82.215744	584.650574	-524.960632	275.857513	86.181282	-548.151184	-135.673508	101.679443	-521.971619	343.051392	1440.116821	-447.385559	-73.838058	1456.112549	-427.792603	136.199448	1463.189575	-447.766968	163.673935	1757.369995	-559.513306	439.609985	1167.459595	-496.997559	-200.904785	1201.721924	-450.605286	390.204071	869.329346	-382.828064	-147.852081	897.126587	-450.488220	109.704391	1057.427124	553.827820	18.867044	897.648132	539.135925	215.295349
-475.884552	239.326050	957.993103	-468.235077	-23.824490	961.623413	-556.135193	245.920288	574.102173	-508.445465	-82.181602	584.644958	-524.983704	275.855530	86.177216	-548.187805	-135.680359	101.673706	-522.064392	343.062256	1440.085083	-447.476929	-73.803955	1456.131348	-427.888000	136.201355	1463.198853	-447.869232	163.678406	1757.376831	-559.543457	439.636536	1167.450317	-497.088593	-200.901047	1201.721436	-450.610931	390.223724	869.333679	-382.918182	-147.875137	897.120972	-450.510254	109.724083	1057.438843	553.801331	18.811863	897.654846	539.120361	215.248032
-475.899109	239.351227	957.997314	-468.282410	-23.779663	961.626648	-556.152161	245.966812	574.124512	-508.463867	-82.186562	584.647339	-524.986816	275.855469	86.181122	-548.244812	-135.681625	101.661263	-522.134338	343.085480	1440.075684	-447.583282	-73.798416	1456.119629	-427.985046	136.191086	1463.191650	-447.964722	163.688248	1757.371338	-559.563721	439.652557	1167.450317	-497.160248	-200.893372	1201.722290	-450.614685	390.231934	869.345825	-382.978333	-147.902100	897.151184	-450.555298	109.755821	1057.445679	553.789001	18.800688	897.658508	539.088928	215.224655
-475.944275	239.356430	957.999695	-468.387238	-23.752432	961.612671	-556.166199	245.873581	574.105957	-508.454865	-82.160759	584.622314	-524.991028	275.872192	86.187881	-548.229797	-135.687592	101.663292	-522.212646	343.077759	1440.093262	-447.682800	-73.802429	1456.130249	-428.056091	136.198914	1463.203125	-448.064667	163.693100	1757.363037	-559.619202	439.677460	1167.460449	-497.249115	-200.902176	1201.738892	-450.601288	390.233246	869.358582	-383.036682	-147.903000	897.164307	-450.630890	109.761223	1057.440308	553.733337	18.726912	897.650146	539.058167	215.196823
-475.967621	239.365891	958.002319	-468.421143	-23.754425	961.625244	-556.202698	245.951630	574.124146	-508.524323	-82.197441	584.619507	-524.968872	275.870361	86.196198	-548.296936	-135.719208	101.684540	-522.265930	343.085022	1440.076294	-447.779266	-73.795937	1456.139160	-428.137390	136.206848	1463.189941	-448.164368	163.702286	1757.361816	-559.643860	439.694977	1167.448975	-497.312927	-200.919922	1201.727295	-450.596100	390.286743	869.361145	-383.114197	-147.949768	897.179871	-450.664948	109.767578	1057.448975	553.719055	18.739605	897.646667	539.022827	215.175735
-476.000153	239.346039	958.016479	-468.464722	-23.736589	961.622070	-556.232117	245.896729	574.109314	-508.527405	-82.162216	584.627808	-524.955383	275.869324	86.191765	-548.263123	-135.709702	101.672974	-522.310059	343.079498	1440.091431	-447.847107	-73.803932	1456.162109	-428.225037	136.198059	1463.193970	-448.266479	163.708633	1757.355225	-559.661499	439.699524	1167.452759	-497.393829	-200.896271	1201.738647	-450.584412	390.308350	869.372742	-383.153351	-147.953720	897.196960	-450.716217	109.759155	1057.457520	553.719116	18.717749	897.630188	539.020447	215.164841
-476.043121	239.363419	958.013550	-468.518951	-23.733603	961.593445	-556.263672	245.964066	574.094299	-508.550934	-82.212715	584.618347	-524.991211	275.899200	86.180275	-548.282288	-135.713562	101.678513	-522.267578	343.177094	1440.224731	-447.939972	-73.798363	1456.175293	-428.311218	136.185059	1463.196289	-448.361267	163.717041	1757.352173	-559.680420	439.690674	1167.482666	-497.467896	-200.910172	1201.725586	-450.575043	390.316864	869.401367	-383.214294	-148.005783	897.189453	-450.770905	109.758629	1057.443359	553.762878	18.710588	897.648987	539.024048	215.142853
-476.069763	239.393921	958.010376	-468.597137	-23.666945	961.580261	-556.277466	245.917587	574.093262	-508.558380	-82.186485	584.626404	-524.962036	275.910980	86.169037	-548.271484	-135.706985	101.682762	-522.399475	343.088013	1440.095825	-448.032806	-73.804146	1456.167725	-428.368469	136.196716	1463.194580	-448.476807	163.722443	1757.343506	-559.726624	439.747711	1167.483398	-497.532104	-200.951385	1201.746582	-450.562683	390.330963	869.410400	-383.252045	-147.998215	897.220947	-450.819916	109.799629	1057.434570	553.753601	18.660442	897.634399	539.013245	215.120331
-476.092316	239.362198	958.013245	-468.612366	-23.673615	961.612793	-556.312073	245.983917	574.115051	-508.573029	-82.140038	584.596558	-524.981018	275.912262	86.173569	-548.229126	-135.694717	101.664093	-522.445862	343.086273	1440.100586	-448.117737	-73.803658	1456.168091	-428.425476	136.171295	1463.199219	-448.567047	163.728973	1757.358032	-559.745789	439.763702	1167.479248	-497.610931	-200.928604	1201.739868	-450.597290	390.385071	869.436646	-383.276306	-148.011139	897.248474	-450.861969	109.791618	1057.457153	553.770874	18.659035	897.636658	539.025635	215.096161
-476.103668	239.382355	958.030518	-468.635559	-23.649733	961.595520	-556.288513	245.898224	574.103699	-508.601929	-82.171188	584.597351	-524.968628	275.908234	86.161835	-548.228699	-135.689148	101.665245	-522.395813	343.168243	1440.255371	-448.192871	-73.828033	1456.162109	-428.476471	136.178589	1463.214233	-448.662506	163.723862	1757.359863	-559.759094	439.747223	1167.516846	-497.686096	-200.976776	1201.732300	-450.596893	390.395355	869.451050	-383.312195	-148.055786	897.254517	-450.885803	109.799706	1057.458862	553.758911	18.628817	897.635620	539.016724	215.061508
-476.135895	239.384735	958.030640	-468.663727	-23.655676	961.603821	-556.287537	245.847061	574.093689	-508.619476	-82.180145	584.592102	-524.953430	275.893585	86.166908	-548.241516	-135.689789	101.669098	-522.533142	343.095856	1440.144409	-448.289886	-73.830872	1456.157715	-428.525116	136.145477	1463.227417	-448.756226	163.709045	1757.371338	-559.779663	439.787689	1167.526245	-497.741791	-200.986282	1201.737183	-450.604950	390.417908	869.478271	-383.334229	-148.089417	897.268921	-450.927887	109.800934	1057.465576	553.743958	18.603619	897.643433	538.981445	215.049179
-476.187500	239.380478	958.032166	-468.710205	-23.640387	961.592346	-556.289734	245.851791	574.087280	-508.622192	-82.177658	584.590515	-524.955139	275.893524	86.167267	-548.263794	-135.702438	101.669815	-522.486633	343.175751	1440.287964	-448.387360	-73.839973	1456.162964	-428.582611	136.140259	1463.244629	-448.843506	163.692307	1757.386963	-559.792297	439.792450	1167.580566	-497.824982	-201.027603	1201.735962	-450.619659	390.459351	869.514099	-383.367584	-148.114349	897.282593	-450.986328	109.801956	1057.462769	553.754639	18.564875	897.644409	538.991455	215.029495
-476.219604	239.364929	958.031921	-468.744324	-23.646736	961.606201	-556.242493	245.762939	574.065552	-508.617401	-82.182251	584.595703	-524.921814	275.891418	86.161736	-548.271545	-135.700485	101.677818	-522.530762	343.158539	1440.326904	-448.449890	-73.859612	1456.195435	-428.634491	136.126434	1463.248169	-448.939514	163.670807	1757.396606	-559.794189	439.829346	1167.614746	-497.858215	-201.125275	1201.760864	-450.634552	390.499176	869.541077	-383.687805	-148.414749	897.149658	-451.024078	109.796036	1057.470581	553.780640	18.554426	897.661987	539.013855	214.999954
-476.318848	239.349197	958.025818	-468.845215	-23.640429	961.586487	-556.265076	245.778534	574.040100	-508.672424	-82.179153	584.595154	-524.942688	275.902710	86.158371	-548.300354	-135.713531	101.679230	-522.570313	343.161560	1440.343384	-448.530029	-73.865746	1456.205200	-428.708252	136.108109	1463.243896	-449.020020	163.637756	1757.406738	-559.798340	439.877899	1167.630859	-497.888092	-201.144180	1201.764893	-450.644318	390.525940	869.568115	-383.437775	-148.190536	897.323364	-451.118347	109.786446	1057.456421	553.780762	18.530952	897.649841	539.026917	214.973495
-476.377808	239.369507	958.025208	-468.901917	-23.645704	961.575317	-556.303711	245.858185	574.049194	-508.680725	-82.170815	584.613464	-524.942993	275.892517	86.178917	-548.246094	-135.690506	101.685089	-522.606201	343.140808	1440.352905	-448.594055	-73.888229	1456.216797	-428.748505	136.092346	1463.246826	-449.097992	163.616455	1757.417236	-559.790527	439.910706	1167.663330	-497.925018	-201.164368	1201.772339	-450.650452	390.570190	869.600586	-383.462097	-148.218216	897.360168	-451.177521	109.789993	1057.450928	553.812134	18.525322	897.648132	539.035583	214.980087
-476.407288	239.337479	958.043457	-468.927887	-23.648203	961.598633	-556.387024	245.929214	574.067505	-508.759674	-82.215645	584.594910	-524.979370	275.894806	86.182518	-548.262634	-135.692581	101.681786	-522.590942	343.102020	1440.424316	-448.614349	-73.938545	1456.235596	-428.782318	136.037445	1463.253784	-449.174377	163.582886	1757.422974	-559.783203	439.946716	1167.710571	-497.970734	-201.206909	1201.795532	-450.669952	390.615173	869.615479	-383.463287	-148.253754	897.386536	-451.218994	109.774773	1057.474731	553.869751	18.530302	897.664551	539.070068	214.961044
-476.426697	239.380447	958.062073	-468.989624	-23.634535	961.583801	-556.413330	245.930206	574.080750	-508.763672	-82.175575	584.620911	-524.972412	275.902740	86.202965	-548.227112	-135.697845	101.667931	-522.655090	343.116852	1440.424683	-448.695160	-73.920868	1456.245361	-428.851135	136.064224	1463.269043	-449.244171	163.551605	1757.420410	-559.776123	440.007874	1167.717773	-498.001465	-201.238907	1201.805664	-450.693817	390.623535	869.653564	-383.469940	-148.273697	897.417542	-451.261841	109.786949	1057.477417	553.874939	18.477570	897.679626	539.107605	214.913910
-476.494354	239.389648	958.073425	-469.068604	-23.613106	961.563904	-556.508240	246.034348	574.105652	-508.793396	-82.132118	584.595581	-525.035034	275.903168	86.182587	-548.248840	-135.709961	101.673813	-522.715027	343.099243	1440.441406	-448.765137	-73.930588	1456.245361	-428.904083	136.039795	1463.276367	-449.322266	163.529205	1757.416748	-559.775696	440.051880	1167.754395	-498.038452	-201.284668	1201.845337	-450.721832	390.697327	869.683716	-383.504120	-148.315887	897.430176	-451.329681	109.789970	1057.472168	553.874756	18.477083	897.674683	539.100098	214.910248
-476.527496	239.379639	958.075867	-469.096313	-23.641499	961.600830	-556.488342	245.942780	574.100891	-508.842926	-82.122429	584.585999	-525.000977	275.897095	86.170982	-548.221375	-135.690643	101.651901	-522.738403	343.088684	1440.485840	-448.789673	-73.957939	1456.279419	-428.969360	136.020569	1463.277100	-449.391907	163.491150	1757.420288	-559.785034	440.064941	1167.791016	-498.072021	-201.312012	1201.854004	-450.740143	390.726776	869.700378	-383.518494	-148.343796	897.455933	-451.373138	109.783554	1057.494507	553.914673	18.460955	897.690247	539.132324	214.883575
-476.591339	239.380219	958.085388	-469.167694	-23.672003	961.596741	-556.529602	245.902298	574.079346	-508.895599	-82.160973	584.643921	-525.001404	275.910736	86.158287	-548.231140	-135.692413	101.671158	-522.899231	342.980377	1440.367920	-448.847504	-73.975182	1456.271606	-429.038147	136.002106	1463.295532	-449.459839	163.459869	1757.444702	-559.796753	440.127319	1167.814331	-498.092834	-201.343796	1201.879517	-450.762329	390.788177	869.749451	-383.535889	-148.368454	897.493958	-451.440369	109.762711	1057.497192	553.923950	18.450825	897.655823	539.151184	214.862457
-476.668152	239.306717	958.063293	-469.200378	-23.704525	961.638245	-556.590149	245.930496	574.051941	-508.935028	-82.168495	584.632629	-525.000732	275.910950	86.160271	-548.253357	-135.697815	101.673737	-522.838257	343.057465	1440.560059	-448.910797	-73.990013	1456.283203	-429.099731	135.974014	1463.301270	-449.528839	163.425018	1757.450195	-559.816040	440.096771	1167.868408	-498.102722	-201.385376	1201.880249	-450.764465	390.828949	869.776794	-383.543274	-148.425827	897.513062	-451.493225	109.737236	1057.505981	553.981079	18.413998	897.683716	539.179871	214.853104
-476.728058	239.296158	958.081299	-469.285522	-23.706951	961.653992	-556.543640	245.805435	574.037048	-508.989563	-82.220520	584.630676	-524.949646	275.907166	86.152695	-548.264160	-135.699875	101.674721	-522.902100	343.043915	1440.574951	-448.940491	-74.004555	1456.295654	-429.161133	135.961334	1463.313477	-449.582672	163.407654	1757.451172	-559.834595	440.140045	1167.907471	-498.125366	-201.426407	1201.906738	-450.783051	390.865295	869.801086	-383.578583	-148.495453	897.508179	-451.571045	109.727768	1057.524048	554.026428	18.440571	897.671082	539.242554	214.819275
-476.778412	239.308167	958.082642	-469.370087	-23.697639	961.620361	-556.585266	245.783707	574.043091	-508.970245	-82.196686	584.621521	-524.955444	275.907806	86.150223	-548.249268	-135.698593	101.682114	-522.934937	343.038635	1440.625000	-448.994537	-74.028023	1456.301025	-429.240356	135.939377	1463.318848	-449.657349	163.372681	1757.453857	-559.852722	440.115509	1167.913086	-498.149841	-201.504318	1201.933228	-450.793976	390.912445	869.846741	-383.903351	-148.811340	897.345703	-451.630035	109.722878	1057.506348	554.066528	18.410734	897.676453	539.278442	214.813614
-476.816376	239.309601	958.086914	-469.415131	-23.740911	961.620056	-556.674805	245.867233	574.031921	-509.019196	-82.255783	584.649231	-524.973328	275.912384	86.160957	-548.224915	-135.692551	101.680717	-522.999390	343.031525	1440.651611	-449.044769	-74.047173	1456.314087	-429.283905	135.927521	1463.335571	-449.714539	163.342957	1757.456177	-559.882446	440.143463	1167.950684	-498.157990	-201.574371	1201.936279	-450.803253	390.965424	869.891785	-383.909485	-148.870529	897.336853	-451.680084	109.699135	1057.510254	554.089722	18.371231	897.687744	539.278870	214.815201
-476.892792	239.271896	958.088867	-469.461304	-23.762169	961.642273	-556.709717	245.843414	574.018188	-509.095642	-82.328812	584.637573	-525.000977	275.897278	86.156487	-548.277588	-135.729660	101.682648	-523.147156	342.904816	1440.553101	-449.110474	-74.071350	1456.309937	-429.361237	135.902008	1463.340332	-449.766907	163.316391	1757.455933	-559.923767	440.152313	1167.969971	-498.153412	-201.531891	1201.904419	-450.792358	390.999420	869.936096	-383.580658	-148.606949	897.518433	-451.748291	109.679604	1057.523682	554.123108	18.379435	897.693970	539.304688	214.777298
-476.918518	239.254837	958.090637	-469.498077	-23.759706	961.637390	-556.705139	245.726807	574.023987	-509.062347	-82.254784	584.643250	-524.998779	275.914001	86.161278	-548.217651	-135.714264	101.654808	-523.103455	342.999725	1440.720703	-449.171783	-74.086899	1456.313843	-429.425018	135.873840	1463.359009	-449.837524	163.286972	1757.455688	-559.973694	440.142792	1168.019531	-498.172791	-201.563110	1201.919800	-450.811035	391.044006	869.966125	-383.580536	-148.652115	897.556458	-451.790558	109.668777	1057.524658	554.180481	18.345083	897.669495	539.348206	214.763031
-476.992004	239.206833	958.088379	-469.550171	-23.776661	961.646118	-556.727844	245.752930	574.026489	-509.169037	-82.305229	584.657776	-524.960449	275.894714	86.151360	-548.357361	-135.740997	101.666725	-523.164124	342.977417	1440.756226	-449.213654	-74.123512	1456.328369	-429.490784	135.852066	1463.369873	-449.898529	163.261383	1757.444946	-560.005249	440.142059	1168.044800	-498.193176	-201.608017	1201.931885	-450.813568	391.083282	870.022583	-383.618225	-148.721375	897.558350	-451.855652	109.642296	1057.528198	554.254150	18.333076	897.698059	539.405823	214.741440
-477.036316	239.211243	958.100037	-469.607635	-23.771830	961.635498	-556.795471	245.802856	574.035950	-509.200470	-82.264297	584.665466	-525.013916	275.914795	86.166222	-548.356201	-135.740128	101.653870	-523.212341	342.963043	1440.789551	-449.283936	-74.140114	1456.329834	-429.556366	135.819077	1463.363281	-449.966553	163.235855	1757.451660	-560.045105	440.146362	1168.070313	-498.213684	-201.628281	1201.925293	-450.816925	391.135437	870.040466	-383.648468	-148.756454	897.558105	-451.908661	109.637505	1057.529419	554.353882	18.240198	897.680420	539.598450	214.289536
-477.088806	239.162766	958.086060	-469.640411	-23.788982	961.644897	-556.847412	245.785736	574.047241	-509.245850	-82.274323	584.662842	-525.033325	275.913788	86.158752	-548.369019	-135.753601	101.664856	-523.257385	342.946442	1440.807739	-449.337860	-74.177277	1456.336548	-429.637543	135.800049	1463.382446	-450.029877	163.210297	1757.443237	-560.062744	440.178894	1168.096680	-498.268005	-201.713699	1201.966675	-450.839020	391.177002	870.084229	-384.011597	-149.108688	897.391296	-451.960632	109.614975	1057.528931	554.386841	18.191364	897.694580	539.633667	214.213989
-477.137573	239.141327	958.100342	-469.695038	-23.818581	961.664429	-556.894653	245.849625	574.010864	-509.250824	-82.188797	584.649170	-525.039978	275.917145	86.168198	-548.265747	-135.709000	101.627541	-523.331177	342.930939	1440.846558	-449.383942	-74.198120	1456.366577	-429.698273	135.760300	1463.398193	-450.094086	163.182419	1757.447388	-560.101257	440.188324	1168.133667	-498.289215	-201.730988	1201.988159	-450.856415	391.217377	870.125122	-384.023712	-149.141861	897.420715	-452.013977	109.590820	1057.546143	554.474915	18.203085	897.685425	539.706665	214.203018
-477.188202	239.094299	958.102234	-469.736572	-23.833132	961.686401	-556.894531	245.751129	573.997681	-509.358032	-82.255966	584.654541	-525.039612	275.922729	86.167542	-548.321106	-135.725906	101.646561	-523.382813	342.893463	1440.860352	-449.467224	-74.223083	1456.385010	-429.775665	135.719604	1463.417358	-450.149323	163.163025	1757.451294	-560.129700	440.234222	1168.168457	-498.304108	-201.713623	1201.987061	-450.881378	391.250000	870.162903	-383.738770	-148.903870	897.606812	-452.067383	109.568306	1057.559570	554.505371	18.178286	897.697266	539.748718	214.142181
-477.230682	239.024033	958.101929	-469.768463	-23.844831	961.699524	-556.939209	245.794800	573.995422	-509.342560	-82.216347	584.679565	-525.065918	275.924866	86.169579	-548.255798	-135.703552	101.638283	-523.466858	342.865997	1440.880005	-449.527832	-74.262444	1456.398438	-429.837769	135.713531	1463.439453	-450.214630	163.155838	1757.458130	-560.155518	440.234772	1168.187744	-498.354584	-201.717377	1201.991943	-450.910736	391.301300	870.192505	-383.708252	-148.883194	897.664490	-452.123352	109.533096	1057.569946	554.557617	18.175232	897.711792	539.763123	214.149460
-477.300262	239.040939	958.113831	-469.848328	-23.847109	961.698364	-556.934021	245.760757	573.983093	-509.370117	-82.289581	584.676392	-525.024414	275.916534	86.161240	-548.247986	-135.695770	101.630768	-523.613159	342.750397	1440.777466	-449.577240	-74.318909	1456.431030	-429.913666	135.674698	1463.467407	-450.269104	163.132065	1757.445190	-560.202942	440.320862	1168.219727	-498.414368	-201.781113	1202.035522	-450.951263	391.321899	870.233643	-383.706696	-148.937714	897.710266	-452.190582	109.534782	1057.573853	554.582397	18.154902	897.713562	539.799316	214.118347
-477.330933	239.010986	958.122314	-469.865570	-23.899265	961.728333	-556.939209	245.722229	573.972107	-509.397491	-82.328735	584.687744	-525.033508	275.922394	86.164902	-548.284729	-135.719254	101.640068	-523.583740	342.805969	1440.931030	-449.626801	-74.326340	1456.480591	-429.975098	135.647995	1463.476440	-450.336090	163.115601	1757.434692	-560.211182	440.315125	1168.283936	-498.460327	-201.792038	1202.058105	-450.993683	391.370697	870.279053	-383.731842	-148.959763	897.768372	-452.229309	109.502274	1057.596069	554.634216	18.111925	897.718262	539.835632	214.098740
-477.408234	238.960938	958.114746	-469.908691	-23.912260	961.702759	-556.952820	245.702164	573.967712	-509.393616	-82.329391	584.685242	-525.056946	275.921234	86.156723	-548.371094	-135.752823	101.660568	-523.639587	342.762573	1440.937134	-449.675140	-74.366936	1456.493774	-430.038849	135.607376	1463.497437	-450.403900	163.111084	1757.428345	-560.237366	440.324005	1168.300171	-498.499451	-201.851898	1202.111450	-451.017731	391.416351	870.305969	-383.738770	-148.977570	897.807861	-452.288544	109.467110	1057.579346	554.623108	18.219120	897.746643	539.718750	214.514404
-477.446014	238.941849	958.111572	-469.936127	-23.923151	961.724548	-556.973999	245.769989	573.964478	-509.388458	-82.332779	584.673706	-525.065186	275.921387	86.161713	-548.403381	-135.784210	101.663727	-523.687317	342.719421	1440.983276	-449.751556	-74.399475	1456.550781	-430.083160	135.568665	1463.522827	-450.456299	163.085526	1757.419800	-560.273926	440.345795	1168.359619	-498.560791	-201.879852	1202.147217	-451.069855	391.454956	870.358032	-383.736511	-149.004028	897.864502	-452.333740	109.461998	1057.591309	554.648438	18.180481	897.750793	539.760803	214.475708
-477.488556	238.942673	958.127930	-470.000885	-23.918076	961.715759	-556.980591	245.737946	573.987793	-509.374084	-82.323082	584.678162	-525.066833	275.921722	86.158974	-548.356201	-135.759277	101.647362	-523.742126	342.669189	1441.014160	-449.818237	-74.425804	1456.574097	-430.128326	135.533112	1463.546631	-450.521698	163.088303	1757.404663	-560.301331	440.357513	1168.406982	-498.615356	-201.968964	1202.199463	-451.107819	391.475403	870.405518	-383.739349	-149.013748	897.931030	-452.403137	109.453430	1057.598633	554.700195	18.172974	897.763306	539.798767	214.419464
-477.553009	238.933929	958.152344	-470.061493	-23.914648	961.711548	-556.977234	245.721756	573.977600	-509.434906	-82.377182	584.678467	-525.048706	275.920288	86.158646	-548.330872	-135.755722	101.623291	-523.784790	342.654114	1441.059937	-449.866852	-74.457664	1456.617798	-430.201324	135.490494	1463.580566	-450.585541	163.077194	1757.402100	-560.345642	440.373566	1168.455200	-498.659271	-202.026718	1202.244873	-451.153992	391.511536	870.456360	-383.754242	-149.058762	897.995178	-452.471863	109.440369	1057.610352	554.763489	18.135677	897.766968	539.848877	214.381271
-477.624512	238.859848	958.144165	-470.079071	-23.986328	961.741943	-557.035645	245.788757	573.967896	-509.500214	-82.383942	584.681519	-525.076782	275.908905	86.171074	-548.383423	-135.758240	101.652603	-523.937500	342.511505	1440.963989	-449.935242	-74.482826	1456.652832	-430.263885	135.459137	1463.599121	-450.642731	163.065216	1757.393799	-560.398621	440.417542	1168.506226	-498.718109	-202.096771	1202.289307	-451.192383	391.531494	870.515503	-383.764404	-149.062439	898.052002	-452.533478	109.385773	1057.624878	554.817749	18.084822	897.784180	539.912720	214.315231
-477.706299	238.854172	958.136963	-470.157776	-24.000341	961.737244	-557.057007	245.788162	573.951294	-509.511017	-82.333000	584.663452	-525.092224	275.927917	86.154968	-548.320496	-135.749863	101.619713	-523.884155	342.569031	1441.136353	-450.013580	-74.536163	1456.666626	-430.323792	135.427795	1463.619385	-450.699707	163.064224	1757.384521	-560.423279	440.414551	1168.575684	-498.767365	-202.172379	1202.304443	-451.259491	391.579498	870.545349	-383.777527	-149.099640	898.097046	-452.608398	109.377190	1057.617676	554.880005	18.043644	897.798645	539.960815	214.258926
-477.759827	238.800522	958.135315	-470.168457	-24.018488	961.751221	-556.967102	245.646011	573.914246	-509.582916	-82.406586	584.693726	-525.014587	275.920074	86.129570	-548.354431	-135.756561	101.626099	-524.025757	342.438507	1441.029175	-450.060730	-74.560104	1456.681519	-430.370209	135.390732	1463.646606	-450.766083	163.058716	1757.362793	-560.471558	440.452728	1168.602417	-498.783905	-202.281799	1202.317871	-451.298126	391.603394	870.584351	-383.816132	-149.177643	898.145325	-452.654388	109.350464	1057.626709	554.944763	17.984785	897.791260	540.029297	214.206512
-477.810791	238.792328	958.144714	-470.247498	-24.015579	961.745789	-557.002380	245.682053	573.914063	-509.596069	-82.358658	584.661560	-525.036865	275.923096	86.149620	-548.317078	-135.755676	101.616241	-524.075256	342.414368	1441.061890	-450.123505	-74.589348	1456.697998	-430.448029	135.347061	1463.666626	-450.826904	163.039673	1757.371948	-560.505188	440.464050	1168.648682	-498.816742	-202.337753	1202.344360	-451.342957	391.615601	870.627136	-383.827698	-149.207901	898.175415	-452.723206	109.340050	1057.629639	554.998474	17.914890	897.823853	540.107117	214.100861
-477.859650	238.807724	958.152039	-470.296265	-23.997877	961.733826	-557.070068	245.688095	573.946899	-509.592285	-82.332664	584.657898	-525.072021	275.921722	86.122612	-548.319580	-135.756256	101.606071	-524.032959	342.468842	1441.225586	-450.182312	-74.630188	1456.706909	-430.498566	135.308441	1463.680908	-450.894470	163.023758	1757.359375	-560.544983	440.449158	1168.727417	-498.831207	-202.381897	1202.354736	-451.388000	391.659821	870.675476	-383.791656	-149.228821	898.226807	-452.778290	109.349289	1057.628906	555.081116	17.804388	897.827026	540.179382	214.003036
-477.944305	238.765610	958.162720	-470.382141	-23.997944	961.717407	-557.030090	245.640656	573.921631	-509.640686	-82.354790	584.646179	-525.024780	275.915955	86.102165	-548.395081	-135.796219	101.630745	-524.163574	342.343597	1441.130859	-450.251587	-74.656853	1456.747803	-430.544586	135.272629	1463.708740	-450.956024	163.006073	1757.360596	-560.604675	440.484924	1168.748657	-498.855774	-202.469391	1202.386963	-451.448944	391.683807	870.724304	-383.845581	-149.333298	898.233032	-452.856689	109.318497	1057.624756	555.142334	17.737240	897.856689	540.258362	213.899063
-478.019836	238.729614	958.171143	-470.398834	-24.026451	961.767395	-556.991577	245.547577	573.869995	-509.684875	-82.386353	584.668457	-525.000977	275.906433	86.114838	-548.379272	-135.805847	101.641449	-524.132019	342.401245	1441.302246	-450.302368	-74.675186	1456.771729	-430.608734	135.240173	1463.755127	-451.034790	162.992584	1757.363647	-560.634277	440.471466	1168.835693	-498.889618	-202.504578	1202.416626	-451.481110	391.679291	870.758789	-383.864990	-149.402435	898.274231	-452.925598	109.305939	1057.658447	555.231018	17.638588	897.866516	540.331604	213.786957
-478.065247	238.709335	958.190186	-470.414398	-24.042799	961.803162	-557.073120	245.599030	573.886292	-509.694946	-82.394447	584.701660	-525.045349	275.909943	86.116661	-548.403503	-135.814224	101.633041	-524.178223	342.375702	1441.347290	-450.372894	-74.710022	1456.807373	-430.668060	135.199677	1463.785767	-451.108246	162.967529	1757.376831	-560.672607	440.476410	1168.890625	-498.923370	-202.563828	1202.432983	-451.543365	391.715790	870.800537	-383.873993	-149.476730	898.307617	-452.975525	109.295792	1057.689941	555.313416	17.527319	897.909119	540.391724	213.670349
-478.124329	238.675247	958.192444	-470.488312	-24.078146	961.811096	-557.138855	245.706589	573.886841	-509.756683	-82.410408	584.679443	-525.083801	275.896820	86.109016	-548.404846	-135.797424	101.628563	-524.227966	342.353973	1441.378906	-450.425537	-74.753624	1456.824585	-430.721375	135.158264	1463.804077	-451.195984	162.944595	1757.375977	-560.714539	440.507446	1168.943115	-498.973114	-202.576004	1202.465088	-451.578186	391.735748	870.848206	-383.905212	-149.582184	898.317932	-453.045013	109.261887	1057.695679	555.419556	17.404081	897.926208	540.488403	213.531250
-478.209961	238.658508	958.194580	-470.551819	-24.067936	961.792969	-557.125977	245.587936	573.875610	-509.799866	-82.414963	584.658752	-525.084717	275.928894	86.123047	-548.456848	-135.828766	101.618332	-524.275208	342.314362	1441.433838	-450.459625	-74.781860	1456.830688	-430.783478	135.125244	1463.817383	-451.274353	162.915863	1757.382446	-560.752686	440.512146	1169.003418	-499.007782	-202.647263	1202.468872	-451.628540	391.789490	870.881104	-383.910553	-149.645767	898.338196	-453.116211	109.253166	1057.687134	555.474915	17.253641	897.978210	540.537598	213.353958
-478.284668	238.626831	958.211304	-470.633636	-24.063927	961.780762	-557.168457	245.593369	573.862305	-509.844666	-82.392265	584.660767	-525.070557	275.933899	86.100006	-548.437866	-135.842163	101.604263	-524.302490	342.274597	1441.462891	-450.502594	-74.811523	1456.867798	-430.832153	135.082153	1463.852417	-451.350342	162.899841	1757.379272	-560.791138	440.537292	1169.038696	-499.053314	-202.671127	1202.503418	-451.686218	391.788757	870.925842	-383.967834	-149.749969	898.340942	-453.192902	109.228310	1057.689209	555.581543	17.074497	897.995422	540.623108	213.161728
-478.359650	238.617783	958.206970	-470.683350	-24.083681	961.802368	-557.236084	245.606308	573.855957	-509.841705	-82.355003	584.663635	-525.079529	275.950714	86.114082	-548.452820	-135.864212	101.605103	-524.356445	342.254761	1441.520386	-450.557159	-74.851738	1456.890747	-430.882629	135.039352	1463.872681	-451.443237	162.872833	1757.381592	-560.823975	440.539917	1169.103394	-499.091339	-202.691727	1202.531372	-451.732574	391.827026	870.971619	-383.976959	-149.851913	898.369019	-453.259644	109.225410	1057.698608	555.704956	16.868193	898.045898	540.715759	212.945786
-478.409302	238.604477	958.228577	-470.764191	-24.076443	961.800415	-557.255798	245.621796	573.871216	-509.881500	-82.355530	584.653442	-525.090271	275.940186	86.126678	-548.441956	-135.871384	101.574471	-524.389404	342.213623	1441.580811	-450.615021	-74.885368	1456.901489	-430.939453	134.996002	1463.914185	-451.521362	162.843399	1757.389282	-560.869141	440.564026	1169.165894	-499.153992	-202.710419	1202.512207	-451.776733	391.836456	871.025696	-383.986511	-149.938263	898.395874	-453.326630	109.211197	1057.708984	555.885986	16.466421	898.125183	541.000854	212.197937
-478.471222	238.552490	958.231079	-470.782898	-24.100861	961.832886	-557.377502	245.704895	573.860657	-509.982086	-82.427002	584.679626	-525.143738	275.943909	86.129700	-548.531860	-135.921478	101.608932	-524.436707	342.178955	1441.623047	-450.680878	-74.915466	1456.929810	-430.985321	134.978989	1463.948486	-451.607544	162.828812	1757.399780	-560.917908	440.568726	1169.229370	-499.195374	-202.817261	1202.590942	-451.828644	391.868408	871.079712	-384.345795	-150.324585	898.230713	-453.372070	109.187691	1057.727295	556.004517	16.186953	898.195740	541.093018	211.946701
-478.553253	238.527695	958.234009	-470.849243	-24.115242	961.844299	-557.406799	245.672882	573.848877	-509.984955	-82.392166	584.691895	-525.126160	275.956024	86.118912	-548.575317	-135.905258	101.584312	-524.475464	342.162262	1441.659058	-450.734711	-74.957253	1456.955078	-431.040649	134.930832	1463.971558	-451.688599	162.811356	1757.407349	-560.961548	440.578522	1169.302368	-499.214172	-202.845093	1202.576538	-451.880219	391.897614	871.129639	-384.075226	-150.163788	898.409119	-453.448669	109.172546	1057.734863	556.062927	15.865528	898.278015	541.131836	211.715073
-478.637360	238.520706	958.218323	-470.918335	-24.134144	961.849426	-557.475159	245.668793	573.825134	-510.044952	-82.428925	584.676819	-525.167236	275.958923	86.084457	-548.594543	-135.949585	101.586899	-524.510132	342.130646	1441.707886	-450.788940	-74.989510	1456.983154	-431.083832	134.902069	1464.005859	-451.768585	162.800354	1757.417969	-560.991028	440.588379	1169.362793	-499.226532	-202.914261	1202.624390	-451.910980	391.931976	871.200867	-384.074890	-150.260864	898.424316	-453.517731	109.168648	1057.727783	556.064270	15.633418	898.393494	541.002075	211.861404
-478.706055	238.492432	958.218811	-470.971130	-24.122911	961.830994	-557.549133	245.727783	573.842407	-510.048798	-82.437645	584.665100	-525.171509	275.972900	86.078720	-548.608337	-135.968811	101.594925	-524.561462	342.101624	1441.741821	-450.801910	-75.014122	1457.015991	-431.136902	134.860580	1464.031006	-451.837585	162.793610	1757.411255	-561.025513	440.614899	1169.409424	-499.227325	-202.958221	1202.628540	-451.949310	391.939880	871.232971	-384.080292	-150.328720	898.459534	-453.580750	109.154625	1057.719482	556.130371	15.220293	898.528137	541.036377	211.523224
-478.775848	238.455643	958.234314	-470.985535	-24.158119	961.852844	-557.562378	245.685181	573.826782	-510.114105	-82.470688	584.702026	-525.156738	275.957947	86.085587	-548.629395	-135.978165	101.594574	-524.585327	342.065735	1441.811768	-450.869507	-75.040077	1457.032593	-431.177795	134.837387	1464.049805	-451.914520	162.775192	1757.416382	-561.056519	440.620117	1169.479370	-499.251099	-203.049026	1202.670410	-451.996979	391.987915	871.300598	-384.132904	-150.444336	898.466187	-453.634979	109.125168	1057.740601	556.184143	14.745437	898.654846	541.045898	211.128616
-478.796051	238.427795	958.238342	-471.009796	-24.168941	961.876526	-557.581787	245.613388	573.823547	-510.095459	-82.421928	584.677002	-525.144653	275.953644	86.074936	-548.614258	-135.992523	101.593002	-524.627625	342.046478	1441.892944	-450.925446	-75.077103	1457.035156	-431.222015	134.808243	1464.084351	-451.992615	162.760437	1757.411133	-561.095947	440.613800	1169.535522	-499.246582	-203.121506	1202.698120	-452.027130	392.014130	871.352417	-384.157166	-150.528839	898.498596	-453.672455	109.112541	1057.757690	556.209412	14.226670	898.769470	541.116333	210.671051
-478.881470	238.423431	958.244446	-471.065582	-24.163227	961.869263	-557.636169	245.582016	573.796448	-510.084534	-82.423027	584.692261	-525.150391	275.954376	86.071205	-548.676025	-136.008469	101.605309	-524.689575	342.009766	1441.910767	-450.976624	-75.093384	1457.048096	-431.260559	134.767410	1464.121094	-452.075806	162.748367	1757.415161	-561.134644	440.623077	1169.595337	-499.263794	-203.171600	1202.698120	-452.036011	392.052979	871.406067	-384.170258	-150.624084	898.516724	-453.745270	109.110649	1057.757568	556.257141	13.707324	898.913635	541.153931	210.204865
-478.932190	238.405975	958.261841	-471.099976	-24.165442	961.874512	-557.652954	245.500122	573.781738	-510.131714	-82.451241	584.705566	-525.116943	275.938721	86.074837	-548.697754	-136.051437	101.603165	-524.706665	341.977570	1441.971802	-451.027985	-75.133018	1457.063477	-431.323486	134.726364	1464.134033	-452.152039	162.733276	1757.410645	-561.169006	440.636169	1169.651489	-499.263123	-203.247604	1202.726685	-452.059479	392.065887	871.462219	-384.240692	-150.735657	898.520508	-453.794708	109.097534	1057.770508	556.287720	13.174610	899.065063	541.220215	209.677368
-478.975494	238.391449	958.269531	-471.181824	-24.123789	961.892822	-557.692139	245.576828	573.794434	-510.188385	-82.487045	584.679749	-525.128601	275.967529	86.067909	-548.729797	-136.077072	101.612343	-524.757202	341.945435	1442.018066	-451.062317	-75.155022	1457.093262	-431.359985	134.708008	1464.156860	-452.226318	162.709625	1757.409058	-561.186279	440.661255	1169.704468	-499.249512	-203.363266	1202.786499	-452.083344	392.131256	871.521484	-384.263153	-150.827042	898.553589	-453.870331	109.112022	1057.786377	556.433167	12.440315	899.199585	541.506348	208.592102
-479.058197	238.371567	958.268250	-471.241913	-24.112083	961.870911	-557.715393	245.514359	573.772339	-510.170288	-82.450531	584.698303	-525.145752	275.961731	86.062401	-548.172058	-135.653030	101.320396	-524.816711	341.928772	1442.049072	-451.123871	-75.196396	1457.094727	-431.401855	134.671967	1464.199097	-452.339844	162.662872	1757.358887	-561.226868	440.680084	1169.753052	-499.258331	-203.411652	1202.793457	-452.128662	392.181030	871.566284	-384.287262	-150.894867	898.568542	-453.943481	109.102264	1057.775269	556.515625	11.779966	899.305237	541.639587	207.953827
-479.091614	238.371506	958.260620	-471.272705	-24.123404	961.885864	-557.618958	245.342285	573.738770	-510.201935	-82.488297	584.700134	-525.043457	275.982239	86.039146	-548.219604	-135.663742	101.308769	-524.864014	341.884766	1442.100098	-451.176331	-75.228951	1457.112305	-431.456329	134.642029	1464.208984	-452.358521	162.690643	1757.388794	-561.221619	440.706604	1169.791382	-499.235809	-203.560532	1202.826782	-452.126068	392.225983	871.628479	-384.308777	-150.992279	898.578430	-453.980743	109.104988	1057.779785	556.566101	11.096565	899.436218	541.748108	207.307983
-479.127197	238.359863	958.268921	-471.274017	-24.131447	961.885742	-557.693054	245.429337	573.745117	-510.210632	-82.500366	584.703003	-525.088806	275.970764	86.048729	-548.848572	-136.130264	101.578575	-524.889832	341.863617	1442.172729	-451.198608	-75.252594	1457.133911	-431.492065	134.612671	1464.233765	-452.414063	162.690796	1757.392334	-561.249512	440.731232	1169.869019	-499.253052	-203.587433	1202.828979	-452.151672	392.272675	871.684204	-384.277344	-151.048065	898.614990	-454.014069	109.094398	1057.787109	556.505554	10.485798	899.527161	541.711121	207.079193
-479.176300	238.344147	958.286865	-471.319611	-24.135082	961.900452	-557.636658	245.301834	573.716614	-510.210022	-82.484009	584.672729	-525.048035	275.967743	86.040520	-548.833923	-136.151581	101.606056	-524.929321	341.819092	1442.218140	-451.238739	-75.290199	1457.169434	-431.534851	134.567566	1464.276611	-452.473083	162.676590	1757.388184	-561.264587	440.743622	1169.910767	-499.339111	-203.556824	1202.858765	-452.162262	392.337830	871.740540	-384.309143	-151.126724	898.620728	-454.071777	109.083603	1057.805786	556.673340	9.614240	899.618713	542.136169	205.872757
-479.232941	238.357056	958.292175	-471.370178	-24.122253	961.891968	-557.693359	245.357422	573.733643	-510.255585	-82.528282	584.672913	-525.046814	275.965729	86.026558	-548.295837	-135.762451	101.334312	-525.068909	341.678436	1442.121704	-451.278046	-75.336166	1457.172241	-431.581238	134.554092	1464.303711	-452.530731	162.671463	1757.382446	-561.284851	440.807739	1169.975464	-499.360443	-203.609451	1202.874268	-452.174683	392.368774	871.815857	-384.327026	-151.216324	898.622437	-454.139709	109.091438	1057.807373	556.810730	8.908648	899.687378	542.373291	205.151276
-479.244476	238.321609	958.285217	-471.353455	-24.148291	961.929504	-557.654724	245.255676	573.711975	-510.228943	-82.517708	584.686768	-525.014465	275.983765	86.022888	-548.289429	-135.774933	101.335938	-525.012878	341.762909	1442.316162	-451.327606	-75.360199	1457.196655	-431.634308	134.512009	1464.318970	-452.586975	162.667297	1757.359619	-561.290161	440.786133	1170.048462	-499.298920	-203.809479	1202.906006	-452.166290	392.438049	871.869446	-384.321259	-151.258194	898.671265	-454.157288	109.079071	1057.826660	556.825073	8.246816	899.760315	542.379700	204.874023
-479.322540	238.344559	958.302673	-471.424500	-24.142454	961.904724	-557.657715	245.210464	573.689636	-510.219574	-82.512978	584.681458	-525.006104	275.983948	86.019775	-548.852966	-136.185654	101.591782	-525.080872	341.714508	1442.366577	-451.378662	-75.395546	1457.214722	-431.668976	134.471024	1464.345459	-452.650543	162.661011	1757.354004	-561.300964	440.836273	1170.079834	-499.393616	-203.737015	1202.887085	-452.167908	392.510071	871.945984	-384.335907	-151.324341	898.676575	-454.223785	109.078384	1057.821533	556.886780	7.363659	899.827087	542.635193	204.039505
-479.330261	238.339432	958.312012	-471.449799	-24.139414	961.915955	-557.750000	245.383560	573.725342	-510.250397	-82.572250	584.687378	-525.071167	275.987946	86.030190	-548.948914	-136.263275	101.596413	-525.110535	341.688751	1442.412842	-451.405487	-75.412827	1457.220947	-431.699493	134.447418	1464.388184	-452.714966	162.652374	1757.337891	-561.317322	440.849304	1170.151733	-499.338379	-203.917267	1202.943726	-452.164520	392.588531	871.996338	-384.372559	-151.419495	898.691162	-454.261597	109.076134	1057.836426	556.960083	6.457243	899.940186	542.901672	203.148575
-479.348022	238.245758	958.304565	-471.411987	-24.185770	961.975037	-557.750549	245.389328	573.715942	-510.235321	-82.553246	584.687195	-525.068726	276.001160	86.021927	-548.902466	-136.265549	101.588066	-525.168762	341.659149	1442.474609	-451.460175	-75.454605	1457.245605	-431.750763	134.416245	1464.404663	-452.774017	162.651489	1757.331543	-561.336975	440.857819	1170.217896	-499.425171	-203.838303	1202.941406	-452.142578	392.654755	872.070740	-384.325623	-151.406296	898.713928	-454.274384	109.035095	1057.866577	557.102356	5.590364	900.226501	543.128113	202.262283
-479.416138	238.256500	958.311768	-471.474548	-24.175844	961.931335	-557.741638	245.355728	573.705750	-510.255341	-82.581482	584.682983	-525.066650	275.983307	86.002304	-548.942505	-136.272598	101.596184	-525.309570	341.534790	1442.373047	-451.493195	-75.479286	1457.242065	-431.770935	134.377136	1464.437866	-452.831085	162.647949	1757.326904	-561.362610	440.891205	1170.262939	-499.421143	-203.893906	1202.937134	-452.130402	392.711182	872.136475	-384.353851	-151.503845	898.724243	-454.335419	109.027031	1057.847778	557.249207	4.663067	900.311829	543.445679	201.370148
-479.453094	238.227829	958.332886	-471.515869	-24.174534	961.949829	-557.690369	245.248138	573.687073	-510.296753	-82.585106	584.671631	-525.023499	275.984497	86.021133	-548.945190	-136.278381	101.589661	-525.260986	341.585785	1442.570557	-451.561554	-75.521271	1457.253296	-431.817291	134.343369	1464.460205	-452.883759	162.633621	1757.330566	-561.371460	440.902679	1170.338745	-499.354279	-204.098389	1202.996460	-452.129395	392.792389	872.193176	-384.358154	-151.518356	898.732910	-454.384521	109.011978	1057.869873	557.900818	3.100958	901.313599	543.665222	200.274277
-479.461273	238.232452	958.344360	-471.498993	-24.174633	961.940979	-557.740295	245.335220	573.715942	-510.271790	-82.548935	584.665527	-525.078125	276.005646	86.040680	-548.971069	-136.280472	101.578636	-525.295471	341.565704	1442.621094	-451.598236	-75.551758	1457.285889	-431.858276	134.310638	1464.495239	-452.937134	162.631790	1757.326294	-561.386902	440.930298	1170.401855	-499.428680	-203.972107	1202.970703	-452.124420	392.871796	872.269226	-384.360596	-151.556030	898.733643	-454.399872	109.008110	1057.875488	557.572021	2.717302	900.583435	544.114136	199.505493
-479.491364	238.206635	958.355042	-471.551788	-24.178343	961.966553	-557.677490	245.234940	573.676880	-510.324677	-82.599518	584.677002	-525.023743	276.002319	86.035866	-549.055359	-136.312485	101.599777	-525.343689	341.527466	1442.655396	-451.635193	-75.592712	1457.318604	-431.884979	134.290253	1464.530396	-452.994141	162.629868	1757.327148	-561.416016	440.952850	1170.452881	-499.428040	-204.036591	1203.000732	-452.114075	392.963409	872.326904	-384.378479	-151.610428	898.743774	-454.447998	108.997055	1057.895020	556.554382	1.783551	900.207092	544.230896	198.491364
-479.524384	238.172775	958.373535	-471.553131	-24.179430	961.962585	-557.669556	245.218765	573.664551	-510.286041	-82.544296	584.675110	-525.039368	276.015778	85.993294	-549.062073	-136.315292	101.577927	-525.406433	341.524078	1442.708618	-451.667694	-75.620872	1457.337402	-431.916107	134.256378	1464.563110	-453.050110	162.626221	1757.327148	-561.438538	440.971527	1170.514282	-499.346924	-204.231262	1203.075684	-452.099854	393.059937	872.375061	-384.386902	-151.632828	898.768005	-454.472870	108.973801	1057.904053	556.678894	0.688133	900.110535	544.608276	197.515945
-479.534393	238.116760	958.380432	-471.448242	-24.258410	962.063843	-557.658203	245.236694	573.648132	-510.341125	-82.564819	584.685425	-525.054504	276.013519	85.988052	-549.074341	-136.314316	101.583679	-525.440186	341.486481	1442.737305	-451.710114	-75.631340	1457.361206	-431.952972	134.231339	1464.594971	-453.099854	162.623474	1757.324463	-561.449036	440.981720	1170.570435	-499.423553	-204.098251	1203.056152	-452.080292	393.120972	872.444092	-384.389374	-151.658371	898.792969	-454.465851	108.949364	1057.965942	557.797119	0.131224	899.936462	545.086609	196.911118
-479.556152	238.066467	958.402771	-471.435638	-24.274878	962.084717	-557.646790	245.224701	573.636475	-510.359558	-82.560791	584.726196	-525.047424	276.012970	85.987671	-548.829346	-136.226822	101.519905	-525.499146	341.432159	1442.777344	-451.758911	-75.667664	1457.374512	-431.981201	134.211746	1464.646606	-453.159821	162.622269	1757.319946	-561.474609	441.004425	1170.631958	-499.353882	-204.299911	1203.124634	-452.070526	393.206329	872.516479	-384.420990	-151.698700	898.828125	-454.485931	108.918015	1057.990845	557.925903	-0.965515	900.048584	545.188110	195.941818
-479.548767	237.981964	958.407959	-471.343964	-24.366482	962.199341	-557.600098	245.130814	573.634888	-510.387085	-82.621582	584.766663	-525.012329	275.997345	85.990997	-548.884094	-136.240509	101.532799	-525.538086	341.395020	1442.848633	-451.790222	-75.703781	1457.429810	-432.026917	134.182297	1464.676147	-453.213440	162.628342	1757.324341	-561.485046	441.033081	1170.706055	-499.381226	-204.340118	1203.156250	-452.071899	393.284271	872.570496	-384.415680	-151.684631	898.851746	-454.478333	108.876228	1058.058716	557.829285	-1.491928	900.069946	544.699524	194.591766
-479.642883	238.073135	958.452698	-471.586792	-24.232197	962.063782	-557.639893	245.171524	573.641541	-510.317291	-82.567436	584.719604	-525.036560	275.998444	86.003433	-548.828369	-136.259415	101.523827	-525.578186	341.371918	1442.913574	-451.838165	-75.719986	1457.448608	-432.048553	134.147644	1464.723389	-453.328003	162.570648	1757.287720	-561.492126	441.049927	1170.774048	-499.377197	-204.392258	1203.171143	-452.035431	393.347992	872.643066	-384.409058	-151.709595	898.889587	-454.600067	108.911537	1058.004883	558.480286	-2.916868	900.043457	545.772339	193.631027
-479.653503	238.047989	958.449585	-471.595673	-24.237667	962.068298	-557.638916	245.252487	573.632385	-510.377167	-82.663567	584.697876	-525.042847	275.998627	86.010109	-548.901245	-136.269745	101.524979	-525.618591	341.330109	1442.954956	-451.859436	-75.748009	1457.456421	-432.085724	134.112152	1464.763550	-453.326569	162.624969	1757.318359	-561.484741	441.094818	1170.852051	-499.378784	-204.454315	1203.217407	-452.016174	393.407501	872.716553	-384.416534	-151.732758	898.907593	-454.620270	108.899071	1058.007813	558.932068	-3.995355	900.025391	546.326416	192.570236
-479.708313	238.040009	958.474548	-471.643158	-24.214951	962.045166	-557.650940	245.287521	573.651306	-510.393555	-82.719826	584.691284	-525.067383	276.005005	86.037155	-548.910645	-136.310440	101.510078	-525.621887	341.253784	1442.992920	-451.863190	-75.816933	1457.501343	-432.077423	134.064362	1464.800293	-453.437531	162.587784	1757.283936	-561.477661	441.101013	1170.895996	-499.368134	-204.468231	1203.215454	-452.002106	393.496979	872.769531	-384.380524	-151.724930	898.945862	-454.669220	108.889404	1058.008667	559.372375	-5.101760	899.979309	546.845398	191.490677
-479.705505	238.042725	958.469604	-471.644836	-24.209650	962.034485	-557.639282	245.299332	573.681458	-510.336334	-82.694839	584.663574	-525.077820	276.006012	86.038284	-548.929504	-136.329849	101.508102	-525.688171	341.262573	1443.041504	-451.907623	-75.799759	1457.508667	-432.119324	134.070724	1464.822754	-453.436523	162.640564	1757.310547	-561.462952	441.140411	1170.964966	-499.369019	-204.525894	1203.222290	-451.986389	393.581909	872.837341	-384.333862	-151.721024	898.984741	-454.673431	108.890800	1058.001831	560.341797	-6.821862	899.941650	548.957458	189.741776
-479.726471	238.030945	958.458435	-471.685272	-24.231142	962.044128	-557.619446	245.285553	573.658325	-510.341431	-82.740646	584.685547	-525.044006	276.016632	86.030098	-548.914978	-136.328308	101.498199	-525.719360	341.241058	1443.084106	-451.954224	-75.846603	1457.532837	-432.142548	134.018570	1464.838623	-453.491180	162.641739	1757.310791	-561.454895	441.197662	1171.040771	-499.392548	-204.542023	1203.225342	-451.950836	393.656097	872.891602	-384.324982	-151.717789	899.015381	-454.710999	108.880104	1058.002441	560.565674	-7.614711	900.143494	549.021118	188.824081
-479.720154	237.990036	958.491089	-471.644318	-24.275532	962.059937	-557.601135	245.230881	573.644470	-510.337830	-82.750916	584.693237	-525.038818	276.016754	86.025658	-548.941223	-136.334381	101.501762	-525.761047	341.199127	1443.120850	-451.956573	-75.873940	1457.551636	-432.172028	133.999771	1464.880493	-453.542908	162.645279	1757.309692	-561.429382	441.247314	1171.103027	-499.384338	-204.577377	1203.252075	-451.926788	393.737946	872.963745	-384.313690	-151.745483	899.026978	-454.706573	108.833389	1058.030884	561.513672	-8.755233	899.953003	550.069641	187.135117
-479.735229	238.003860	958.495605	-471.691742	-24.251621	962.047241	-557.570740	245.193314	573.636719	-510.317261	-82.731125	584.693420	-525.016296	276.014893	85.997116	-548.929321	-136.334946	101.509796	-525.787354	341.167938	1443.187378	-452.009033	-75.916603	1457.577271	-432.190613	133.965164	1464.906128	-453.591431	162.649094	1757.318726	-561.426575	441.262115	1171.160034	-499.389648	-204.602905	1203.260254	-451.903320	393.803284	873.018005	-384.275299	-151.714951	899.077271	-454.740845	108.843239	1058.027710	561.758789	-9.594500	899.919617	550.183228	186.966187
-479.703949	237.903107	958.501770	-471.558197	-24.339806	962.169922	-557.581238	245.211929	573.630310	-510.317047	-82.739296	584.725098	-525.047119	275.999207	86.006332	-548.921204	-136.333221	101.509552	-525.804871	341.125092	1443.225708	-452.020447	-75.930878	1457.587769	-432.207306	133.913910	1464.929688	-453.636688	162.648193	1757.322754	-561.412476	441.295288	1171.236328	-499.395477	-204.640442	1203.283936	-451.883209	393.866211	873.066650	-384.259705	-151.726868	899.106567	-454.705048	108.799149	1058.101074	562.840454	-10.945714	899.796448	551.394470	185.264923
-479.385590	237.489853	958.467590	-470.673828	-24.910273	962.831482	-557.397339	245.004440	573.593018	-510.281464	-82.747124	584.908875	-524.923523	275.990540	85.997322	-548.937195	-136.331421	101.519051	-525.830688	341.115997	1443.274048	-452.050415	-75.975769	1457.620728	-432.221893	133.888733	1464.973755	-453.671631	162.653625	1757.317017	-561.380249	441.348602	1171.274414	-499.391388	-204.667114	1203.300171	-451.836029	393.930878	873.126282	-384.215485	-151.728867	899.131653	-454.333618	108.603508	1058.457153	563.252563	-11.348190	899.943420	551.613403	184.434311
-479.376007	237.419159	958.462524	-470.619232	-25.028603	962.876099	-557.380493	244.945236	573.578552	-510.292938	-82.786125	584.932800	-524.884277	276.006042	86.011368	-548.974854	-136.345490	101.521271	-525.815918	341.028137	1443.297119	-452.013245	-76.046371	1457.631104	-432.224243	133.848022	1464.989258	-453.717621	162.657867	1757.310425	-561.374756	441.386108	1171.339111	-499.368469	-204.672592	1203.321167	-451.808380	393.983063	873.154663	-384.195068	-151.738449	899.152039	-454.317047	108.530190	1058.479614	563.441345	-12.792068	900.207825	552.563293	183.810165
-479.344330	237.433624	958.473083	-470.640198	-24.984755	962.832275	-557.395752	244.927231	573.583801	-510.303223	-82.833595	584.911621	-524.886108	276.006744	86.010078	-548.958374	-136.341263	101.523018	-525.859680	341.041687	1443.318359	-452.066803	-76.032143	1457.646851	-432.267548	133.831284	1464.997803	-453.760864	162.667114	1757.304443	-561.347290	441.425171	1171.357178	-499.349548	-204.713867	1203.310059	-451.743134	394.026337	873.212280	-384.157593	-151.736710	899.148376	-454.313660	108.535133	1058.463989	563.661804	-13.395782	900.291687	553.166687	183.297714
-479.361206	237.392120	958.472107	-470.646057	-24.990799	962.839233	-557.434875	244.942307	573.583252	-510.246674	-82.765755	584.884827	-524.890686	276.005920	85.979599	-548.950623	-136.341232	101.511597	-525.881592	341.003113	1443.335938	-452.087341	-76.063927	1457.661865	-432.272949	133.802704	1465.013672	-453.789368	162.659760	1757.295654	-561.337952	441.433990	1171.395630	-499.329407	-204.739502	1203.312256	-451.708801	394.116241	873.240417	-384.103546	-151.764999	899.183960	-454.332458	108.515266	1058.468506	564.007446	-14.213608	900.264038	553.733459	181.914001
-479.358002	237.380875	958.480469	-470.642883	-24.989347	962.840637	-557.447205	244.982925	573.594299	-510.207092	-82.776123	584.880859	-524.908630	275.999268	86.001877	-548.921204	-136.334015	101.510056	-525.922119	340.971405	1443.354126	-452.114685	-76.096375	1457.658203	-432.292816	133.779388	1465.032471	-453.830200	162.646088	1757.292847	-561.317993	441.468994	1171.416626	-499.329132	-204.751022	1203.305908	-451.650940	394.160431	873.279236	-384.037323	-151.765152	899.190125	-454.331390	108.507820	1058.473877	564.227905	-14.798086	900.208313	554.313293	181.430603
-479.366394	237.331619	958.494629	-470.614258	-25.044546	962.855652	-557.433289	244.917053	573.569946	-510.191772	-82.774994	584.862427	-524.896545	275.980896	85.980774	-548.921265	-136.332382	101.516624	-525.940674	340.937500	1443.358154	-452.114685	-76.117180	1457.666260	-432.286743	133.742981	1465.072998	-453.864014	162.635788	1757.290161	-561.282532	441.488678	1171.437378	-499.321167	-204.751251	1203.294067	-451.574768	394.226685	873.344971	-383.977509	-151.787079	899.222595	-454.335968	108.458336	1058.491455	564.315369	-15.707603	900.051453	554.805237	181.308487
-479.367493	237.315659	958.514282	-470.606506	-25.042215	962.855408	-557.425842	244.824265	573.587708	-510.174866	-82.833908	584.886963	-524.886230	275.980164	85.972939	-548.966675	-136.358841	101.529640	-525.952698	340.912598	1443.393066	-452.117065	-76.123627	1457.679688	-432.311127	133.733688	1465.078857	-453.887695	162.625992	1757.288086	-561.264282	441.481537	1171.471680	-499.294312	-204.801071	1203.309326	-451.506775	394.292877	873.363098	-383.930664	-151.797806	899.257385	-454.340149	108.444740	1058.502930	564.916443	-16.249041	900.034729	555.956299	179.141983
-479.344482	237.287231	958.520630	-470.613495	-25.049761	962.872192	-557.392029	244.796600	573.557861	-510.160492	-82.816048	584.876587	-524.865784	275.983551	85.997681	-549.000916	-136.372192	101.526047	-525.971497	340.891724	1443.422852	-452.149506	-76.161591	1457.713867	-432.305328	133.693298	1465.101563	-453.895386	162.617554	1757.291504	-561.253052	441.494415	1171.500854	-499.301575	-204.804108	1203.320190	-451.437073	394.328827	873.402710	-383.882843	-151.802704	899.255127	-454.343506	108.428139	1058.516846	565.205994	-16.867107	899.934082	556.826050	177.674683
-479.341278	237.278564	958.531555	-470.604309	-25.046244	962.867310	-557.391846	244.862396	573.563660	-510.156342	-82.908539	584.895325	-524.863037	275.987518	85.978470	-548.980469	-136.366455	101.531723	-526.000977	340.867401	1443.418457	-452.131012	-76.165520	1457.735962	-432.294525	133.679474	1465.127930	-453.907593	162.613876	1757.293823	-561.226868	441.500275	1171.512451	-499.295807	-204.817459	1203.349487	-451.364288	394.412811	873.437317	-383.804413	-151.819000	899.296814	-454.347870	108.419930	1058.522217	565.462769	-17.232841	899.643677	557.434814	180.352829
-479.339752	237.215302	958.514221	-470.570282	-25.077225	962.878174	-557.366821	244.870331	573.569641	-510.138672	-82.910278	584.875122	-524.882629	275.996552	85.973717	-548.991516	-136.397675	101.555305	-526.018127	340.829987	1443.454590	-452.138580	-76.189644	1457.740967	-432.290466	133.658966	1465.152954	-453.914032	162.597763	1757.291992	-561.191284	441.470276	1171.507324	-499.285339	-204.817368	1203.344727	-451.294159	394.452362	873.468140	-383.737885	-151.828262	899.320740	-454.334778	108.386017	1058.519653	565.361938	-18.059366	899.478394	557.377075	180.924042
-479.354584	237.176620	958.511292	-470.540527	-25.141203	962.891907	-557.389526	244.919525	573.571960	-510.103760	-82.958710	584.898254	-524.907166	276.012207	85.984291	-548.972168	-136.401886	101.534988	-526.019897	340.831573	1443.486694	-452.160065	-76.200195	1457.758301	-432.294678	133.648575	1465.165771	-453.914307	162.589844	1757.284912	-561.160828	441.468567	1171.563354	-499.268738	-204.858109	1203.361084	-451.229279	394.513519	873.494324	-383.700897	-151.890594	899.347839	-454.342621	108.343697	1058.528076	565.412415	-18.510283	899.475159	558.111938	180.764771
-479.380371	237.139099	958.516113	-470.554718	-25.142944	962.874390	-557.379272	244.898041	573.572144	-510.094910	-82.962280	584.844482	-524.931152	275.988861	85.985001	-548.976685	-136.410187	101.518173	-526.039429	340.801605	1443.490479	-452.146240	-76.212509	1457.770508	-432.296661	133.601440	1465.180664	-453.910828	162.574188	1757.290161	-561.154053	441.467957	1171.566772	-499.249237	-204.843536	1203.353271	-451.171448	394.549103	873.525391	-383.632141	-151.884796	899.368225	-454.360229	108.317055	1058.521362	565.602234	-18.945053	899.402283	559.170288	179.927948
-479.378967	237.138550	958.513367	-470.554138	-25.140562	962.870178	-557.378357	244.892365	573.557129	-510.007507	-82.913063	584.851746	-524.921448	276.000916	86.010483	-548.925720	-136.395859	101.511810	-526.036804	340.779877	1443.517578	-452.162994	-76.239296	1457.781372	-432.303528	133.588440	1465.191406	-453.903870	162.553925	1757.284912	-561.109619	441.446259	1171.582764	-499.223267	-204.881760	1203.355347	-451.101410	394.569580	873.557312	-383.543976	-151.899445	899.404480	-454.361572	108.317322	1058.518433	565.740173	-19.367384	899.327881	560.204590	179.110916
-479.330383	237.143768	958.535645	-470.541962	-25.121271	962.869446	-557.367310	244.877274	573.566406	-509.999207	-82.912735	584.849426	-524.908691	275.997009	86.016045	-548.990417	-136.395782	101.509048	-526.058777	340.735046	1443.503174	-452.180817	-76.254951	1457.788940	-432.293427	133.563812	1465.216553	-453.882782	162.539261	1757.282593	-561.091980	441.433014	1171.585938	-499.180206	-204.899048	1203.358765	-451.021118	394.598633	873.583313	-383.479706	-151.948593	899.430115	-454.336975	108.318085	1058.530762	565.982361	-19.815668	899.254150	561.544434	177.871246
-479.346283	237.112122	958.524597	-470.538696	-25.118565	962.851257	-557.371704	244.883698	573.576416	-509.955475	-82.882484	584.832397	-524.912537	275.997009	86.016190	-548.958801	-136.408890	101.522530	-526.043396	340.730560	1443.535767	-452.183472	-76.277374	1457.809692	-432.286560	133.527649	1465.223022	-453.861145	162.514816	1757.274414	-561.056458	441.415527	1171.605469	-499.168488	-204.965439	1203.396851	-450.949799	394.595734	873.610779	-383.713776	-152.256744	899.297058	-454.338257	108.302910	1058.515015	565.991760	-20.204699	899.126648	562.299744	177.488586
-479.302338	237.093063	958.524414	-470.482880	-25.138634	962.880310	-557.313965	244.802017	573.543396	-509.927765	-82.848488	584.836853	-524.882751	275.995361	86.011200	-548.910706	-136.392792	101.517517	-526.053528	340.688812	1443.544189	-452.179077	-76.296623	1457.828369	-432.278961	133.515335	1465.224976	-453.834503	162.498718	1757.276855	-561.026978	441.408203	1171.617188	-499.134369	-204.985809	1203.410278	-450.888916	394.597229	873.627686	-383.669342	-152.292511	899.321838	-454.300568	108.294807	1058.531738	566.033936	-20.470194	899.047913	562.948914	177.389923
-479.300140	237.039993	958.512512	-470.470764	-25.196857	962.882202	-557.311584	244.799042	573.544434	-509.908630	-82.874855	584.845520	-524.845947	275.990784	86.010483	-548.887817	-136.394318	101.503609	-526.050537	340.678802	1443.560547	-452.158356	-76.291229	1457.851563	-432.236298	133.488022	1465.250488	-453.795502	162.489624	1757.271729	-560.987610	441.398376	1171.621704	-499.117493	-205.030075	1203.435791	-450.838623	394.602631	873.640564	-383.639862	-152.335251	899.336670	-454.294769	108.244972	1058.526978	566.043762	-20.670277	898.978149	563.778748	176.993393
-479.299713	237.024353	958.524719	-470.471008	-25.205143	962.896545	-557.358215	244.836823	573.566589	-509.943298	-82.955811	584.858826	-524.918091	275.990784	86.003716	-548.986877	-136.428864	101.530441	-526.034424	340.638550	1443.564697	-452.143219	-76.318565	1457.881348	-432.216980	133.457214	1465.245850	-453.773071	162.464767	1757.269775	-560.961792	441.375610	1171.624023	-499.076721	-205.068558	1203.454468	-450.784424	394.587463	873.665161	-383.573181	-152.353043	899.369507	-454.305969	108.233505	1058.542603	565.972717	-20.705528	898.858704	564.247375	177.907806
-479.295197	236.962646	958.506104	-470.435211	-25.235294	962.905945	-557.323486	244.770813	573.539734	-509.985779	-83.017471	584.858093	-524.897644	276.000549	86.011581	-549.058716	-136.459976	101.544144	-526.012390	340.621399	1443.578369	-452.126740	-76.339699	1457.880005	-432.183075	133.441147	1465.241821	-453.730042	162.434998	1757.272705	-560.927185	441.327881	1171.631714	-499.020264	-205.046127	1203.441650	-450.728333	394.567657	873.674438	-383.207642	-152.094620	899.580200	-454.292938	108.200546	1058.539185	565.922241	-20.763140	898.756531	564.968323	177.750854
-479.257874	236.978790	958.518066	-470.415802	-25.204765	962.873535	-557.296631	244.764450	573.549927	-509.931427	-83.035904	584.861755	-524.866577	275.996368	86.001251	-549.032532	-136.461884	101.551933	-525.971069	340.595459	1443.588257	-452.095459	-76.373283	1457.873779	-432.140717	133.411621	1465.233887	-453.696045	162.412857	1757.264282	-560.880066	441.332458	1171.651001	-498.989166	-205.098312	1203.442261	-450.689056	394.547363	873.680786	-383.114532	-152.117508	899.626221	-454.260559	108.206184	1058.528564	565.873169	-20.780767	898.695862	565.622620	177.683792
-479.256012	236.963852	958.519653	-470.422363	-25.201529	962.876038	-557.276428	244.731812	573.562378	-509.908783	-83.019394	584.851624	-524.869080	275.987640	85.998039	-549.000061	-136.487030	101.537483	-525.923401	340.570435	1443.603516	-452.046234	-76.368149	1457.887939	-432.082031	133.375854	1465.231567	-453.642456	162.379669	1757.249878	-560.846985	441.294891	1171.650269	-498.962097	-205.124527	1203.445801	-450.644440	394.506531	873.683350	-383.055511	-152.162476	899.647461	-454.256195	108.200363	1058.529175	565.804810	-20.621531	898.655090	566.155396	177.897583
-479.273315	236.975571	958.525085	-470.446106	-25.193209	962.850952	-557.270203	244.762405	573.550659	-509.902130	-83.017670	584.837952	-524.861450	275.995575	85.998474	-549.020203	-136.509583	101.542320	-525.881958	340.536194	1443.606689	-452.002258	-76.412964	1457.872559	-432.027069	133.356445	1465.224365	-453.592346	162.344360	1757.252319	-560.813110	441.254395	1171.653076	-498.996338	-205.182251	1203.478271	-450.607666	394.472290	873.703186	-383.324646	-152.470047	899.486633	-454.261230	108.198929	1058.516357	565.902283	-19.852585	898.804749	566.726501	178.246307
-479.275299	236.963287	958.528015	-470.454712	-25.191406	962.855469	-557.285522	244.750488	573.549133	-509.878418	-83.065788	584.860046	-524.872375	276.001343	85.990532	-549.359070	-136.668579	101.643158	-525.842468	340.516479	1443.624146	-451.971344	-76.446968	1457.885620	-431.963440	133.313583	1465.223511	-453.537415	162.303909	1757.244751	-560.776672	441.226715	1171.689575	-498.938324	-205.148651	1203.465576	-450.579865	394.402344	873.714050	-382.968353	-152.257004	899.660034	-454.257965	108.194122	1058.518188	565.725525	-19.512699	898.788147	567.180664	178.632523
-479.276703	236.894608	958.530579	-470.405090	-25.274902	962.894592	-557.272217	244.758484	573.541016	-509.866089	-83.063530	584.870789	-524.872620	275.988068	85.999969	-549.082703	-136.521942	101.549995	-525.785522	340.470551	1443.631104	-451.920105	-76.466133	1457.880005	-431.913818	133.295197	1465.223511	-453.464294	162.269821	1757.251953	-560.742676	441.201813	1171.674927	-498.961121	-205.234222	1203.481445	-450.556793	394.336273	873.731750	-383.207733	-152.569473	899.521851	-454.236237	108.135483	1058.539185	565.521301	-19.213646	898.838318	567.578613	178.964355
-479.270996	236.879837	958.533813	-470.401520	-25.270613	962.886108	-557.274048	244.752884	573.553162	-509.874054	-83.086113	584.863831	-524.894958	275.994415	86.006104	-549.085144	-136.520325	101.550323	-525.733643	340.464020	1443.635864	-451.878784	-76.486977	1457.868530	-431.860077	133.247879	1465.217407	-453.400269	162.220581	1757.264893	-560.703308	441.164948	1171.703125	-498.920959	-205.270935	1203.501953	-450.534729	394.280975	873.749023	-383.160065	-152.606140	899.520996	-454.224701	108.126106	1058.535156	565.522095	-18.376438	898.851746	568.100830	179.497299
-479.252228	236.896240	958.545837	-470.384552	-25.277689	962.885010	-557.260498	244.747772	573.541870	-509.883606	-83.109756	584.849426	-524.902649	275.993835	86.018776	-549.095764	-136.525681	101.524063	-525.708557	340.431183	1443.648071	-451.830231	-76.522202	1457.881470	-431.803650	133.212601	1465.216064	-453.327606	162.178802	1757.261230	-560.678833	441.122742	1171.701538	-498.902313	-205.275848	1203.480347	-450.518372	394.191193	873.757935	-383.124512	-152.666443	899.523560	-454.200897	108.125687	1058.539551	565.272400	-17.833296	898.838745	568.420898	179.994339
-479.245026	236.903046	958.540039	-470.377655	-25.267717	962.868530	-557.246765	244.765533	573.557983	-509.794525	-83.076042	584.842834	-524.890259	275.990967	86.002838	-549.050110	-136.516891	101.505188	-525.637512	340.419678	1443.651245	-451.769592	-76.534561	1457.869995	-431.752838	133.196777	1465.204712	-453.237244	162.137009	1757.254883	-560.643799	441.097534	1171.715698	-498.857178	-205.322128	1203.477295	-450.510468	394.141571	873.739014	-383.090790	-152.736954	899.512695	-454.187561	108.130287	1058.527100	564.931274	-17.595333	898.685669	568.738098	180.611359
-479.248749	236.890732	958.545044	-470.361511	-25.274197	962.854370	-557.252136	244.803436	573.545349	-509.827667	-83.131981	584.850891	-524.895935	275.999359	85.988495	-549.081360	-136.552734	101.511276	-525.608765	340.386871	1443.638062	-451.734772	-76.558083	1457.844238	-431.705170	133.155640	1465.185791	-453.148651	162.087784	1757.250977	-560.600403	441.068939	1171.708130	-498.800476	-205.357483	1203.452759	-450.514038	394.064789	873.740906	-383.039398	-152.794510	899.489929	-454.165131	108.115868	1058.519287	564.661804	-16.922232	898.684570	568.985596	181.180222
-479.211395	236.911621	958.528442	-470.362427	-25.262472	962.844543	-557.190857	244.706497	573.531921	-509.776794	-83.147102	584.857117	-524.913269	276.006378	85.987038	-549.079712	-136.555954	101.523964	-525.534973	340.365173	1443.634644	-451.691284	-76.603485	1457.833740	-431.655731	133.142807	1465.173706	-453.042419	162.038742	1757.247314	-560.553040	441.024994	1171.713135	-498.742859	-205.373657	1203.440796	-450.519684	394.030609	873.726013	-383.019196	-152.888519	899.476257	-454.132385	108.132042	1058.502930	564.348450	-16.231747	898.671997	569.255066	181.869553
-479.239532	236.828156	958.503601	-470.324768	-25.360050	962.884277	-557.203430	244.741928	573.538757	-509.765991	-83.193611	584.842224	-524.912598	275.987946	85.991486	-549.088135	-136.556488	101.528229	-525.501831	340.338379	1443.635498	-451.635345	-76.618271	1457.810913	-431.591309	133.138733	1465.155884	-452.944855	161.987152	1757.254639	-560.536499	441.006012	1171.715942	-498.681458	-205.420181	1203.448730	-450.520782	393.940826	873.718506	-383.029633	-152.973251	899.435059	-454.121399	108.070831	1058.508423	564.129883	-15.050734	898.803223	569.443604	182.544418
-479.194397	236.873108	958.515991	-470.273895	-25.356777	962.873047	-557.180725	244.720322	573.536682	-509.718506	-83.199547	584.841614	-524.893372	275.989288	85.995979	-549.076904	-136.563721	101.520035	-525.467041	340.313019	1443.630615	-451.568573	-76.648689	1457.786499	-431.530914	133.099503	1465.143555	-452.844818	161.931778	1757.265015	-560.495667	440.971771	1171.698975	-498.591278	-205.454330	1203.443237	-450.518433	393.860962	873.691345	-382.997131	-153.061218	899.406311	-454.067810	108.086403	1058.508057	563.837952	-14.246816	898.794678	569.570435	183.341965
-479.186218	236.838394	958.503296	-470.295654	-25.351128	962.858948	-557.154297	244.700623	573.535034	-509.655670	-83.202774	584.837708	-524.883972	275.997742	85.995186	-549.081909	-136.562958	101.539116	-525.389465	340.294434	1443.627930	-451.494446	-76.666504	1457.762573	-431.487366	133.082016	1465.135254	-452.735718	161.875381	1757.268555	-560.460327	440.935455	1171.693359	-498.540924	-205.478592	1203.426147	-450.519165	393.792847	873.683716	-382.975861	-153.115707	899.350281	-454.058899	108.069809	1058.491333	563.367432	-13.813140	898.642273	569.594482	184.275467
-479.127899	236.844879	958.527588	-470.225220	-25.398125	962.875732	-557.114441	244.680450	573.537537	-509.624298	-83.266808	584.862183	-524.891296	275.981415	86.009781	-549.324219	-136.666733	101.610657	-525.321716	340.270569	1443.623779	-451.443085	-76.692062	1457.716431	-431.422668	133.063019	1465.105713	-452.625427	161.816818	1757.263550	-560.436218	440.885132	1171.679810	-498.454468	-205.447983	1203.361572	-450.548828	393.698425	873.655579	-382.660919	-152.948929	899.464844	-454.001160	108.047050	1058.513428	563.049500	-12.853809	898.625671	569.667725	185.158661
-479.106812	236.885498	958.514038	-470.230011	-25.376751	962.832458	-557.137268	244.706329	573.550720	-509.575470	-83.295204	584.813477	-524.884766	275.997589	85.996040	-549.104187	-136.548187	101.543159	-525.285217	340.260803	1443.594116	-451.364929	-76.713280	1457.657349	-431.362000	133.047958	1465.064819	-452.522980	161.761673	1757.246216	-560.432678	440.821320	1171.658203	-498.401001	-205.488800	1203.318237	-450.533417	393.611481	873.620239	-382.631897	-153.023605	899.405762	-453.971893	108.065376	1058.480835	562.931091	-11.405619	898.771729	569.761963	186.167526
-479.060150	236.904358	958.502136	-470.199402	-25.363426	962.792358	-557.146484	244.740402	573.559998	-509.499603	-83.254509	584.756042	-524.939453	276.006836	86.003036	-549.017944	-136.531815	101.539360	-525.215027	340.231964	1443.585083	-451.290802	-76.720161	1457.597656	-431.302216	133.035004	1465.023926	-452.414215	161.705688	1757.228394	-560.431274	440.774933	1171.633423	-498.371643	-205.475647	1203.250854	-450.559113	393.542114	873.584839	-382.614410	-153.077759	899.323425	-453.921448	108.070023	1058.452515	562.458069	-10.836355	898.634277	569.715149	187.130310
-479.025513	236.910629	958.491943	-470.148712	-25.358765	962.773010	-557.120728	244.708740	573.580811	-509.430115	-83.233940	584.740479	-524.920471	275.983917	85.995255	-549.254089	-136.654373	101.608597	-525.168335	340.204468	1443.560181	-451.183624	-76.760132	1457.552612	-431.251190	133.000565	1464.966919	-452.294495	161.660416	1757.213135	-560.419128	440.704803	1171.608521	-498.355194	-205.514038	1203.175537	-450.586639	393.454254	873.557800	-382.617126	-153.129852	899.242310	-453.867615	108.073647	1058.435425	562.352966	-9.251749	898.810181	569.727966	188.351028
-478.976349	236.920593	958.494202	-470.142365	-25.338306	962.762268	-557.093689	244.674728	573.589722	-509.367157	-83.248825	584.729858	-524.916504	275.998016	85.999397	-548.959534	-136.508804	101.513672	-525.111694	340.176514	1443.536865	-451.130798	-76.801849	1457.498169	-431.181671	132.978455	1464.932373	-452.180389	161.612167	1757.196289	-560.436218	440.638214	1171.593140	-498.316040	-205.495056	1203.128296	-450.589630	393.378235	873.519043	-382.557129	-153.132904	899.185791	-453.830566	108.081017	1058.429443	561.873718	-8.570375	898.753235	569.701538	189.414978
-478.909454	236.894531	958.489502	-470.070221	-25.393728	962.775696	-557.066528	244.618607	573.578247	-509.320801	-83.276497	584.747620	-524.898987	275.983643	85.988335	-549.170837	-136.612076	101.596977	-525.056519	340.168213	1443.533203	-451.059540	-76.825226	1457.444946	-431.118469	132.968277	1464.909424	-452.054260	161.564087	1757.179688	-560.444519	440.566132	1171.562500	-498.277588	-205.514587	1203.059204	-450.613373	393.283539	873.478333	-382.558899	-153.152390	899.110901	-453.767700	108.046997	1058.435059	561.643921	-7.331558	898.794128	569.733337	190.508209
-478.844025	236.939209	958.497864	-470.012939	-25.385424	962.760071	-557.065552	244.687775	573.585083	-509.319000	-83.314873	584.730042	-524.913513	276.001129	86.005989	-548.964844	-136.507141	101.522530	-524.995239	340.148132	1443.510742	-450.977509	-76.850296	1457.386475	-431.062439	132.932678	1464.871460	-451.924866	161.519730	1757.161377	-560.447510	440.489288	1171.548584	-498.246429	-205.530609	1203.023560	-450.634552	393.208557	873.446838	-382.552155	-153.193817	899.047546	-453.704803	108.063606	1058.431274	561.408691	-6.050301	898.849487	569.680481	191.830444
-478.749176	236.945221	958.488647	-469.934509	-25.369473	962.752441	-557.024597	244.698105	573.608093	-509.267242	-83.321564	584.745667	-524.913025	275.991394	85.994705	-549.184082	-136.611755	101.615273	-525.032104	340.025513	1443.337036	-450.899628	-76.906128	1457.339966	-431.008514	132.909500	1464.863770	-451.782532	161.484940	1757.153076	-560.468933	440.435577	1171.506104	-498.232117	-205.495010	1202.958984	-450.651398	393.116730	873.413025	-382.542786	-153.209595	898.943604	-453.619202	108.073967	1058.423096	561.199280	-4.737897	898.922180	569.687439	192.963898
-478.721344	236.902069	958.469360	-469.895172	-25.376463	962.738403	-556.904480	244.598862	573.574036	-509.258728	-83.328575	584.759521	-524.845825	275.988129	86.008850	-548.888367	-136.444321	101.554817	-524.990479	339.979706	1443.323486	-450.829620	-76.954575	1457.316528	-430.951843	132.874283	1464.824219	-451.645233	161.450211	1757.136353	-560.485840	440.364777	1171.489014	-498.191681	-205.493484	1202.907837	-450.655365	393.042175	873.395935	-382.558441	-153.236496	898.893066	-453.572083	108.052483	1058.403564	561.005127	-3.373983	899.011169	569.673279	194.248169
-478.649567	236.925232	958.464233	-469.813293	-25.417109	962.736084	-556.829834	244.592987	573.575317	-509.193024	-83.293320	584.745361	-524.824585	275.986969	86.010704	-548.863770	-136.417679	101.556267	-524.812134	339.994202	1443.443359	-450.737518	-77.040565	1457.278320	-430.881744	132.819336	1464.810059	-451.518280	161.415482	1757.123535	-560.472656	440.271210	1171.482178	-498.163208	-205.482910	1202.872314	-450.698120	392.994354	873.369690	-382.581970	-153.244370	898.786255	-453.493469	108.045067	1058.399414	560.819885	-1.988907	899.060974	569.573242	195.497345
-478.585388	236.968262	958.479797	-469.732605	-25.413483	962.700317	-557.048523	244.876083	573.650574	-509.159424	-83.271828	584.742432	-525.019653	275.995483	86.028236	-548.939819	-136.440262	101.554115	-524.752991	339.964386	1443.444580	-450.676819	-77.094193	1457.237305	-430.800140	132.773239	1464.788574	-451.393768	161.381348	1757.107178	-560.469299	440.199310	1171.473511	-498.167023	-205.419449	1202.796387	-450.733887	392.918915	873.344910	-382.602844	-153.257797	898.717834	-453.412354	108.050507	1058.387939	560.714844	-0.762505	899.123169	569.674683	196.541214
-478.524384	236.992554	958.507019	-469.674469	-25.389006	962.682617	-557.007385	244.904663	573.690247	-509.144592	-83.319023	584.739014	-525.037720	275.994110	86.024200	-548.928833	-136.436920	101.529007	-524.709473	339.928131	1443.429443	-450.620087	-77.129021	1457.194214	-430.761932	132.728745	1464.759155	-451.268066	161.341446	1757.091187	-560.478149	440.123413	1171.478271	-498.151581	-205.438278	1202.752197	-450.762604	392.831757	873.303711	-382.624451	-153.223053	898.641052	-453.345520	108.058151	1058.391479	560.480835	0.771810	899.156555	569.403931	198.125946
-478.489532	236.999573	958.516296	-469.628906	-25.316454	962.649414	-556.836243	244.801712	573.665344	-509.038910	-83.279495	584.702332	-524.941101	275.970001	86.052101	-548.848816	-136.433029	101.565147	-524.637939	339.871460	1443.427734	-450.545288	-77.192558	1457.165771	-430.696228	132.686462	1464.751343	-451.138428	161.308090	1757.078735	-560.460510	440.080536	1171.472168	-498.117371	-205.438751	1202.710693	-450.807037	392.779877	873.285034	-382.660828	-153.178909	898.584106	-453.286377	108.084084	1058.375854	560.358093	2.082813	899.198181	569.286560	199.396957
-478.369751	237.019806	958.534973	-469.515137	-25.347786	962.624268	-556.701233	244.723801	573.662842	-509.020508	-83.343239	584.724976	-524.897583	275.966888	86.049240	-548.861816	-136.399765	101.559326	-524.562317	339.844940	1443.441162	-450.468170	-77.221237	1457.143433	-430.616211	132.642242	1464.739502	-451.008667	161.265823	1757.065918	-560.455444	440.001434	1171.471924	-498.097870	-205.436905	1202.683228	-450.855042	392.695679	873.275452	-382.690887	-153.124634	898.539856	-453.173401	108.061172	1058.373779	560.207520	3.544263	899.209412	569.116821	200.831787
-478.303284	237.047607	958.543274	-469.437958	-25.329992	962.611755	-556.876282	244.998810	573.743774	-508.940735	-83.340271	584.697815	-525.052063	275.980896	86.068016	-549.081787	-136.509628	101.642677	-524.519287	339.834595	1443.424561	-450.397705	-77.229843	1457.136353	-430.570892	132.640137	1464.734131	-450.879791	161.225555	1757.052002	-560.445068	439.956238	1171.477417	-498.096405	-205.445755	1202.651123	-450.902924	392.636963	873.267151	-382.739258	-153.075638	898.488281	-453.089691	108.077332	1058.369263	560.100098	4.799643	899.257446	569.108093	201.830505
-478.225677	237.048172	958.540222	-469.357391	-25.306433	962.590210	-556.643250	244.818420	573.696899	-508.893585	-83.359642	584.740295	-524.958496	275.963501	86.011093	-548.846741	-136.372070	101.577019	-524.420288	339.774719	1443.446289	-450.267090	-77.291679	1457.136353	-430.482361	132.587265	1464.715210	-450.758026	161.179260	1757.040283	-560.446716	439.899750	1171.484253	-498.109863	-205.411270	1202.639648	-450.955658	392.578217	873.253540	-382.803589	-153.034958	898.452881	-453.004791	108.083115	1058.355835	560.002869	6.211773	899.284302	568.918457	203.163971
-478.187866	237.059540	958.544800	-469.325134	-25.295490	962.557068	-556.512756	244.767670	573.670410	-508.859467	-83.385941	584.717834	-524.902588	275.977448	86.030602	-549.002502	-136.464722	101.658066	-524.392761	339.767517	1443.420532	-450.210205	-77.307343	1457.118408	-430.436340	132.574860	1464.698120	-450.638489	161.144775	1757.044189	-560.435364	439.864532	1171.501221	-498.125183	-205.397858	1202.599487	-451.003387	392.509735	873.259277	-382.810303	-152.943771	898.428406	-452.957214	108.080147	1058.339233	559.924988	7.501432	899.298767	568.787598	204.432983
-478.445801	237.543777	958.606873	-470.233307	-24.695797	961.821838	-556.840881	245.161438	573.779175	-508.811584	-83.365669	584.519104	-525.154419	275.979126	86.063187	-548.999695	-136.447998	101.663048	-524.309692	339.721405	1443.440796	-450.101227	-77.336433	1457.079712	-430.358246	132.553497	1464.684204	-450.527740	161.090378	1757.034912	-560.429810	439.815826	1171.537842	-498.163696	-205.383881	1202.574463	-451.052979	392.470154	873.252441	-382.843597	-152.865341	898.401489	-453.285553	108.281601	1057.955200	559.839417	8.879435	899.307007	568.422913	206.050873
-478.477051	237.635818	958.624329	-470.397705	-24.543888	961.653625	-556.863770	245.226974	573.816650	-508.738953	-83.350258	584.453979	-525.209717	275.969574	86.074287	-548.946228	-136.414017	101.648758	-524.228699	339.651642	1443.455200	-449.990875	-77.417450	1457.051758	-430.253540	132.470520	1464.679077	-450.413086	161.039276	1757.043213	-560.427917	439.773621	1171.542236	-498.179596	-205.353348	1202.520264	-451.120453	392.431458	873.246460	-382.870575	-152.778717	898.355652	-453.325226	108.325752	1057.868774	559.782043	10.117833	899.285767	568.250488	207.295456
-478.356079	237.596100	958.622131	-470.214020	-24.586357	961.679382	-556.752075	245.158463	573.808655	-508.724945	-83.336716	584.434448	-525.144043	275.947235	86.075951	-548.922180	-136.389618	101.631981	-524.152832	339.613647	1443.454956	-449.889191	-77.443657	1457.006348	-430.168335	132.440399	1464.651733	-450.303589	160.981155	1757.034912	-560.416260	439.709839	1171.529175	-498.193085	-205.320358	1202.453979	-451.146149	392.376404	873.239685	-382.850250	-152.646683	898.332153	-453.185211	108.299767	1057.882935	559.771118	11.367067	899.269653	568.157471	208.359848
-478.269714	237.617386	958.628784	-470.132568	-24.613289	961.644531	-556.692993	245.145477	573.835938	-508.671631	-83.374039	584.432556	-525.129822	275.943817	86.100166	-548.846008	-136.336990	101.613647	-524.071655	339.595032	1443.434082	-449.779266	-77.452995	1456.960327	-430.064117	132.407135	1464.638794	-450.182007	160.930283	1757.025024	-560.419556	439.647064	1171.534180	-498.206543	-205.307999	1202.376953	-451.189392	392.320984	873.218323	-382.893738	-152.602310	898.250610	-453.096008	108.280891	1057.867920	559.683105	12.670227	899.253967	567.767761	209.907181
-478.162354	237.599716	958.616150	-469.997467	-24.618082	961.653320	-556.576050	245.055023	573.823364	-508.590790	-83.329231	584.447021	-525.106689	275.942719	86.094955	-548.834412	-136.322525	101.612961	-524.027161	339.561157	1443.423218	-449.697601	-77.490150	1456.920410	-429.953796	132.398834	1464.615845	-450.062378	160.884338	1757.020386	-560.418762	439.625244	1171.535156	-498.210114	-205.288712	1202.325928	-451.222565	392.273682	873.193542	-382.905731	-152.491821	898.204224	-452.981323	108.279770	1057.867310	559.631348	13.877716	899.241821	567.637329	210.852921
-478.132660	237.633881	958.599060	-470.021820	-24.589827	961.587402	-556.553833	245.090851	573.818237	-508.554779	-83.370056	584.409241	-525.143127	275.958923	86.086990	-548.777649	-136.291382	101.618195	-523.946716	339.558136	1443.412354	-449.597565	-77.490868	1456.880981	-429.869537	132.388153	1464.591675	-449.947388	160.833282	1757.015137	-560.410706	439.599762	1171.517700	-498.196655	-205.271790	1202.274048	-451.248230	392.216949	873.161072	-382.877625	-152.417984	898.167480	-452.948975	108.289261	1057.819702	559.561768	15.087337	899.217224	567.140503	212.474854
-478.066376	237.647095	958.605957	-469.989899	-24.561489	961.560059	-556.402222	245.055573	573.824097	-508.415100	-83.337456	584.418762	-525.085938	275.961670	86.088066	-548.710938	-136.251648	101.652916	-523.855164	339.533691	1443.413330	-449.510468	-77.525642	1456.822021	-429.781677	132.378723	1464.569092	-449.880859	160.737793	1756.971436	-560.393677	439.557190	1171.509033	-498.185608	-205.265640	1202.224487	-451.266235	392.191315	873.150696	-382.937378	-152.355576	898.127197	-452.888947	108.294907	1057.807495	559.506470	16.325422	899.234131	566.837402	213.693008
-477.969727	237.652908	958.613159	-469.883728	-24.565512	961.555725	-556.285461	244.964783	573.792908	-508.309784	-83.263992	584.391296	-525.052124	275.946747	86.091003	-548.623047	-136.198593	101.631653	-523.779053	339.515411	1443.410278	-449.400604	-77.551117	1456.786499	-429.672119	132.332367	1464.540527	-449.696533	160.739594	1757.016968	-560.391174	439.506165	1171.512085	-498.153412	-205.241852	1202.184937	-451.292633	392.181580	873.136108	-382.923492	-152.290344	898.068542	-452.789948	108.292137	1057.809448	559.508423	17.418161	899.218506	566.754578	214.121323
-477.910217	237.666687	958.628906	-469.830017	-24.546160	961.525757	-556.230347	244.985275	573.814087	-508.221954	-83.206833	584.376343	-525.072327	275.930054	86.107048	-548.524536	-136.177719	101.641174	-523.653992	339.487366	1443.410645	-449.291870	-77.579041	1456.726807	-429.548126	132.318558	1464.530640	-449.571472	160.686142	1757.022217	-560.361084	439.458344	1171.514038	-498.093964	-205.200150	1202.137939	-451.311707	392.135406	873.127380	-382.947205	-152.254120	897.998901	-452.721649	108.291595	1057.800171	559.362488	18.588137	899.178162	566.111938	215.679382
-477.849274	237.616333	958.589783	-469.730469	-24.621954	961.535278	-556.168945	244.945679	573.833374	-507.899261	-82.826889	584.256531	-525.065796	275.929535	86.104645	-548.284912	-136.082016	101.568077	-523.541992	339.460083	1443.415527	-449.200958	-77.587433	1456.672241	-429.449341	132.290787	1464.491821	-449.435852	160.634262	1757.013672	-560.341980	439.406067	1171.522949	-498.024445	-205.194595	1202.060669	-451.324677	392.144958	873.151245	-382.949707	-152.200974	897.914795	-452.642883	108.249519	1057.785278	559.290161	19.678585	899.190918	565.679443	216.665726
-477.758209	237.680801	958.603821	-469.687378	-24.571579	961.485168	-556.137024	245.010544	573.829651	-507.652863	-82.561020	584.159973	-525.081299	275.930542	86.109467	-548.140930	-136.065506	101.551064	-523.436646	339.476898	1443.406616	-449.106415	-77.598000	1456.630127	-429.357544	132.276779	1464.461548	-449.298218	160.582031	1756.990967	-560.293640	439.374329	1171.520752	-497.932709	-205.208878	1202.032104	-451.367981	392.171631	873.172668	-382.935883	-152.147156	897.864746	-452.559265	108.279549	1057.764160	559.180115	20.742615	899.168701	565.433228	217.153580
-477.684998	237.706558	958.587891	-469.654816	-24.568562	961.456482	-556.095764	244.995529	573.836731	-507.624939	-82.598984	584.178955	-525.085083	275.949799	86.124290	-548.082214	-136.011978	101.529518	-523.314026	339.448242	1443.388306	-448.989166	-77.622528	1456.588135	-429.273468	132.265213	1464.426880	-449.158997	160.543381	1756.978760	-560.240601	439.361664	1171.513428	-497.825928	-205.191025	1201.991455	-451.391266	392.189331	873.200012	-382.950623	-152.102814	897.782837	-452.494141	108.286102	1057.739380	558.984253	21.772064	899.170288	564.616028	218.640488
-477.611664	237.657318	958.580444	-469.514679	-24.603201	961.508850	-556.235779	245.230774	573.881287	-507.492523	-82.497147	584.194031	-525.242737	275.974915	86.127098	-548.061707	-136.011337	101.536659	-523.198608	339.412140	1443.376953	-448.865143	-77.664932	1456.548340	-429.161346	132.255188	1464.394653	-448.992432	160.505539	1756.957153	-560.200989	439.408691	1171.532349	-497.731384	-205.163086	1201.951050	-451.498413	392.069153	872.975952	-382.909210	-152.056458	897.734741	-452.391754	108.271820	1057.762207	558.810852	22.717968	899.176575	564.045593	219.597565
-477.550446	237.662582	958.558777	-469.436737	-24.652523	961.505310	-556.292725	245.395538	573.899536	-507.573090	-82.608116	584.229675	-525.314941	275.983704	86.141724	-548.098938	-136.006836	101.563591	-523.093811	339.404327	1443.374023	-448.739990	-77.678719	1456.544800	-429.064026	132.229980	1464.384399	-448.836151	160.464905	1756.961426	-560.131653	439.397888	1171.523682	-497.648773	-205.119598	1201.915771	-451.520844	392.075195	872.949890	-382.918213	-152.014664	897.657654	-452.322021	108.257530	1057.749390	558.639893	23.620779	899.196716	563.556152	220.397110
-477.467285	237.662598	958.567688	-469.364136	-24.651321	961.494263	-556.252075	245.386963	573.927917	-507.466248	-82.594635	584.216492	-525.266541	275.958710	86.126091	-548.052917	-135.992554	101.590004	-522.987854	339.399872	1443.385620	-448.607452	-77.684639	1456.514526	-428.963562	132.219925	1464.363159	-448.656830	160.416702	1756.961060	-560.059021	439.395294	1171.550293	-497.552979	-205.107941	1201.871460	-451.524170	392.070007	872.919983	-382.883423	-151.965897	897.617920	-452.231140	108.250244	1057.745728	558.407654	24.602341	899.215027	562.750671	221.542343
-477.384369	237.722717	958.606262	-469.310120	-24.616865	961.472778	-556.207031	245.320419	573.935486	-507.483459	-82.637390	584.227966	-525.287170	275.909058	86.123917	-548.070679	-135.999161	101.593666	-522.871765	339.394653	1443.371582	-448.496429	-77.715263	1456.485229	-428.845795	132.205399	1464.363770	-448.475677	160.368591	1756.969971	-559.981262	439.381561	1171.567871	-497.486664	-205.062393	1201.823120	-451.532013	392.069458	872.909851	-382.834076	-151.942581	897.559692	-452.163391	108.272636	1057.754883	558.255127	25.413191	899.267944	562.146057	222.553497
-477.327576	237.721848	958.606384	-469.235840	-24.615564	961.483765	-556.065918	245.212585	573.952637	-507.431274	-82.675163	584.237183	-525.244446	275.905182	86.118210	-548.080200	-136.000229	101.607521	-522.775452	339.379730	1443.380737	-448.363678	-77.739052	1456.427246	-428.762512	132.179306	1464.333130	-448.302826	160.323990	1756.959839	-559.887024	439.367157	1171.566895	-497.394867	-205.067871	1201.775513	-451.533234	392.098450	872.891418	-382.794006	-151.902924	897.492004	-452.087280	108.278610	1057.758057	558.027710	26.310658	899.298462	561.404419	223.531616
-477.242859	237.772797	958.619873	-469.209167	-24.582808	961.443542	-556.011841	245.245483	573.945557	-507.544250	-82.898682	584.280090	-525.236389	275.904755	86.122002	-548.260254	-136.043732	101.648209	-522.643311	339.363831	1443.377075	-448.253082	-77.724022	1456.399170	-428.647247	132.174530	1464.308594	-448.120270	160.287567	1756.942627	-559.798462	439.392914	1171.571411	-497.401123	-204.926987	1201.699951	-451.512634	392.107513	872.870605	-382.724213	-151.820755	897.451233	-452.016174	108.296082	1057.741699	557.754578	27.129818	899.329102	560.771423	224.237061
-477.194733	237.788193	958.609131	-469.163696	-24.594675	961.444580	-556.034729	245.282501	573.946838	-507.491028	-82.915573	584.245911	-525.268250	275.917084	86.119720	-548.232910	-136.035751	101.624939	-522.526062	339.359497	1443.359253	-448.139496	-77.749626	1456.354126	-428.547791	132.160751	1464.273804	-447.946045	160.243912	1756.932739	-559.725830	439.398224	1171.563354	-497.258667	-204.945984	1201.663452	-451.490448	392.139771	872.841675	-382.689301	-151.833084	897.397034	-451.956940	108.302200	1057.734131	557.528320	27.901699	899.362671	560.202454	224.713654
-477.129395	237.766571	958.571350	-469.061707	-24.621172	961.430176	-555.766174	245.084579	573.912781	-507.678162	-83.285423	584.309937	-525.109924	275.904602	86.113457	-548.422607	-136.049088	101.650047	-522.411499	339.362152	1443.355347	-448.052826	-77.765076	1456.314087	-428.429047	132.166458	1464.254028	-447.765503	160.213760	1756.916382	-559.651001	439.416626	1171.568237	-497.231049	-204.892456	1201.609497	-451.455353	392.191315	872.830994	-382.604492	-151.769028	897.333374	-451.860840	108.290115	1057.705078	557.259338	28.600937	899.424622	559.451416	225.621277
-477.068146	237.819229	958.568726	-469.018982	-24.608360	961.413330	-555.982117	245.352142	573.954041	-507.664673	-83.342308	584.335388	-525.268127	275.944214	86.112732	-548.416321	-136.051895	101.684715	-522.421692	339.267273	1443.225342	-447.946991	-77.769341	1456.283447	-428.311584	132.169174	1464.219238	-447.580017	160.179199	1756.904541	-559.594543	439.439240	1171.543701	-497.134460	-204.854248	1201.578003	-451.410339	392.223053	872.829590	-382.529877	-151.730301	897.289856	-451.796631	108.316170	1057.692871	557.016846	29.334455	899.472717	558.873779	226.201950
-476.995605	237.799469	958.570862	-468.943604	-24.609262	961.399292	-555.929932	245.287262	573.949524	-507.582062	-83.337280	584.324402	-525.258057	275.934479	86.111382	-548.392029	-136.056229	101.711105	-522.208191	339.352661	1443.374756	-447.843536	-77.760277	1456.238403	-428.191895	132.166214	1464.215088	-447.388458	160.141418	1756.909546	-559.510803	439.390930	1171.573608	-497.058319	-204.888412	1201.550415	-451.351746	392.224792	872.841003	-382.470093	-151.719543	897.250366	-451.717194	108.300323	1057.685791	556.769104	30.053905	899.499817	558.104980	226.996582
-476.901917	237.793198	958.579285	-468.829254	-24.649023	961.421814	-555.899841	245.322098	573.970337	-507.517792	-83.328323	584.327087	-525.269470	275.917755	86.128319	-548.439697	-136.053879	101.715675	-522.096375	339.326172	1443.398071	-447.729004	-77.768799	1456.225586	-428.083374	132.160934	1464.190552	-447.207214	160.095322	1756.914673	-559.461975	439.387085	1171.579590	-496.884125	-204.999954	1201.551025	-451.306396	392.230377	872.841919	-382.430084	-151.690521	897.214294	-451.616333	108.283913	1057.701782	556.564880	30.713770	899.516846	557.529785	227.576096
-476.844604	237.778061	958.577637	-468.763794	-24.659292	961.409851	-555.890015	245.358810	574.012146	-507.452637	-83.281013	584.332703	-525.271423	275.904358	86.140602	-548.366760	-136.039307	101.703705	-521.980591	339.331146	1443.391724	-447.633362	-77.772690	1456.172485	-427.968658	132.143127	1464.153076	-447.007690	160.053391	1756.907227	-559.400635	439.377930	1171.604492	-496.871033	-204.845261	1201.464966	-451.223816	392.247894	872.848083	-382.303192	-151.625534	897.187012	-451.550720	108.268181	1057.694092	556.288330	31.338951	899.511353	556.753296	228.316528
-476.774902	237.807678	958.572205	-468.739563	-24.634411	961.360657	-555.830627	245.329742	574.003174	-507.406311	-83.318390	584.303833	-525.257996	275.926239	86.129707	-548.350769	-136.030731	101.713936	-521.886902	339.346191	1443.385498	-447.545227	-77.755798	1456.153076	-427.838959	132.152069	1464.122314	-446.828064	160.008789	1756.888184	-559.328430	439.393219	1171.594360	-496.774628	-204.778488	1201.440796	-451.171295	392.289032	872.834290	-382.228333	-151.573502	897.156982	-451.475250	108.276237	1057.660889	556.032227	31.916830	899.519287	556.078735	228.857483
-476.748657	237.830704	958.564880	-468.692657	-24.644157	961.331360	-555.817322	245.400467	573.994629	-507.347076	-83.317642	584.287109	-525.320679	275.937378	86.142784	-548.317200	-136.018326	101.699722	-521.888123	339.255981	1443.221558	-447.441071	-77.756142	1456.104736	-427.735657	132.159149	1464.093506	-446.641663	159.960159	1756.862183	-559.267944	439.421661	1171.548584	-496.597748	-204.932877	1201.410278	-451.112823	392.325867	872.833862	-382.114227	-151.502548	897.146362	-451.426514	108.276512	1057.640137	555.739319	32.522850	899.456909	555.321045	229.489029
-476.657440	237.827301	958.559814	-468.593933	-24.680079	961.332703	-555.754883	245.387390	573.982361	-507.352600	-83.334137	584.299988	-525.301392	275.933746	86.124825	-548.424133	-136.026230	101.708221	-521.790894	339.257751	1443.185547	-447.360443	-77.763695	1456.059326	-427.626678	132.160263	1464.050171	-446.451660	159.917191	1756.844238	-559.175354	439.458435	1171.541870	-496.604828	-204.758942	1201.334961	-451.022278	392.381348	872.815002	-382.048584	-151.492294	897.068665	-451.326996	108.259758	1057.637207	555.373901	32.815788	899.420471	554.634766	229.955780
-476.585297	237.846130	958.559021	-468.549347	-24.664993	961.302917	-555.710938	245.409729	574.012573	-507.247955	-83.274254	584.287964	-525.309448	275.938690	86.151772	-548.376282	-136.004272	101.699738	-521.670532	339.248840	1443.149780	-447.232941	-77.736877	1456.024414	-427.531036	132.165421	1464.010132	-446.258667	159.867310	1756.842529	-559.074646	439.474274	1171.546997	-496.436584	-204.850662	1201.306030	-450.956177	392.398315	872.785400	-381.951447	-151.450302	897.053650	-451.250854	108.264183	1057.618286	555.081848	33.258381	899.365234	553.904358	230.490311
-476.471649	237.906937	958.606567	-468.432068	-24.651781	961.322388	-555.686462	245.446106	574.038635	-507.241760	-83.281174	584.292175	-525.330322	275.930817	86.168739	-548.369812	-135.998291	101.699104	-521.567749	339.254333	1443.146362	-447.139862	-77.741570	1455.988892	-427.429535	132.167465	1464.004272	-446.080505	159.817261	1756.845337	-558.965881	439.486786	1171.547485	-496.446228	-204.670761	1201.254517	-450.900635	392.442749	872.774719	-381.844116	-151.387604	897.023438	-451.138763	108.290627	1057.652710	554.780579	33.721733	899.307861	553.124084	231.056854
-476.387787	237.877884	958.596924	-468.308838	-24.676323	961.347046	-555.545532	245.357376	574.026855	-507.167938	-83.247612	584.322632	-525.285339	275.913727	86.173248	-548.327087	-135.978424	101.683418	-521.437683	339.260345	1443.143921	-447.015900	-77.745316	1455.960938	-427.310974	132.165543	1463.980347	-445.891876	159.769302	1756.845337	-558.845947	439.487183	1171.538208	-496.401367	-204.606308	1201.217163	-450.802490	392.461975	872.754028	-381.749451	-151.377350	896.998901	-451.036804	108.279785	1057.660278	554.561157	34.122807	899.278320	552.465637	231.448029
-476.316895	237.900726	958.589844	-468.267365	-24.637403	961.294617	-555.529785	245.375809	574.028687	-507.188812	-83.306038	584.298950	-525.318054	275.927826	86.191338	-548.335693	-135.979599	101.716202	-521.325745	339.272980	1443.129028	-446.898956	-77.743980	1455.942993	-427.226563	132.172943	1463.967163	-445.714630	159.721115	1756.851196	-558.724060	439.497101	1171.534790	-496.368469	-204.539673	1201.165405	-450.730255	392.475067	872.734863	-381.626526	-151.318375	896.988770	-450.964478	108.291977	1057.627319	554.420105	34.737804	899.256897	551.760010	231.919571
-476.228485	237.952988	958.575867	-468.172028	-24.648050	961.305664	-555.434448	245.385681	574.025818	-507.127655	-83.278938	584.313110	-525.309631	275.940704	86.184837	-548.346619	-135.982254	101.743095	-521.211853	339.290833	1443.110840	-446.785339	-77.722733	1455.906250	-427.110474	132.166122	1463.945679	-445.540741	159.677338	1756.832275	-558.602905	439.526611	1171.524414	-496.349396	-204.502853	1201.141479	-450.623901	392.520294	872.697083	-381.806885	-151.546204	896.801880	-450.865753	108.322441	1057.624146	554.007019	34.947079	899.167419	551.022034	232.340332
-476.130127	237.951874	958.559937	-468.066040	-24.646322	961.302551	-555.393127	245.426010	574.026794	-507.050568	-83.314873	584.303589	-525.298889	275.891052	86.163406	-548.351379	-135.987518	101.726929	-521.010376	339.386597	1443.249634	-446.693939	-77.737823	1455.882202	-427.022339	132.180359	1463.921387	-445.357239	159.650131	1756.831909	-558.495789	439.520386	1171.517822	-496.309540	-204.423111	1201.073242	-450.542084	392.550537	872.673523	-381.419342	-151.250412	896.919250	-450.766235	108.328079	1057.615112	553.839539	35.440002	899.160645	550.272705	232.764053
-476.045990	237.956665	958.556030	-467.976868	-24.589869	961.278381	-555.286255	245.357956	574.003479	-506.931610	-83.256485	584.290405	-525.290222	275.890472	86.157516	-548.368652	-136.019547	101.751205	-520.986084	339.296631	1443.106323	-446.587524	-77.745682	1455.843384	-426.900330	132.175354	1463.894165	-445.178650	159.600220	1756.813110	-558.397766	439.539001	1171.516479	-496.261261	-204.343628	1201.013672	-450.433960	392.584686	872.677795	-381.263336	-151.170639	896.923828	-450.667542	108.352264	1057.598633	553.577454	35.770256	899.102905	549.573120	233.102112
-475.961975	238.035828	958.552124	-467.950806	-24.557755	961.226440	-555.270264	245.405594	574.016174	-506.864502	-83.317879	584.282227	-525.331299	275.895264	86.164024	-548.359253	-136.009781	101.733887	-520.779907	339.404144	1443.241455	-446.497437	-77.740387	1455.820068	-426.795532	132.190201	1463.872803	-445.016541	159.566437	1756.813721	-558.297241	439.497681	1171.524048	-496.216736	-204.291580	1200.979614	-450.354645	392.587189	872.667969	-381.163483	-151.123657	896.909668	-450.596222	108.385445	1057.567505	553.308533	36.035110	899.075623	548.826111	233.454514
-475.852386	238.010742	958.541138	-467.833496	-24.567734	961.241211	-555.116272	245.366379	574.019531	-506.771332	-83.325638	584.244812	-525.287781	275.880615	86.178650	-548.387390	-135.998352	101.734634	-520.774231	339.319916	1443.121826	-446.383392	-77.750618	1455.798340	-426.686615	132.188461	1463.858765	-444.849884	159.521851	1756.812012	-558.207703	439.525696	1171.509155	-496.176300	-204.253342	1200.949097	-450.265686	392.581635	872.656677	-381.065430	-151.062210	896.889587	-450.484222	108.378189	1057.569580	553.009338	36.259914	899.039978	548.080383	233.783035
-475.748169	238.051697	958.553711	-467.789276	-24.541300	961.224243	-554.912415	245.260757	574.008057	-506.664642	-83.361298	584.237183	-525.155212	275.866425	86.201515	-548.315430	-135.978363	101.751709	-520.552551	339.418732	1443.247925	-446.278076	-77.742867	1455.803955	-426.577942	132.195923	1463.850586	-444.686554	159.486786	1756.809326	-558.104065	439.493591	1171.532959	-496.114471	-204.187378	1200.931396	-450.149292	392.587311	872.661804	-380.962646	-151.039276	896.894104	-450.399414	108.396217	1057.565308	552.787048	36.425060	899.024292	547.445190	233.983368
-475.697296	238.004669	958.524353	-467.700409	-24.596830	961.241516	-555.021423	245.467346	574.049927	-506.580139	-83.331200	584.221558	-525.311584	275.883606	86.230110	-548.303711	-135.970383	101.760880	-520.448059	339.430481	1443.209229	-446.179840	-77.735695	1455.800293	-426.485291	132.189911	1463.827759	-444.512207	159.452454	1756.802979	-558.033264	439.492584	1171.515137	-496.032745	-204.166306	1200.915771	-450.046997	392.581024	872.649963	-380.880524	-151.021072	896.874939	-450.319916	108.365601	1057.556763	552.458618	36.622055	898.997253	546.646790	234.270950
-475.569794	238.015121	958.508728	-467.574463	-24.612045	961.266846	-554.995300	245.574509	574.064575	-506.478333	-83.348030	584.225647	-525.312073	275.881073	86.220444	-547.993591	-135.812775	101.667900	-520.340820	339.436768	1443.191528	-446.100403	-77.736275	1455.780640	-426.375366	132.187759	1463.812134	-444.355682	159.432129	1756.793945	-557.931763	439.505829	1171.489258	-495.946808	-204.136627	1200.906250	-449.922394	392.610382	872.631592	-380.820038	-151.008011	896.838928	-450.191101	108.378227	1057.560913	552.151978	36.767075	898.947083	545.976685	234.487976
-475.451782	238.048630	958.518677	-467.487915	-24.602560	961.250549	-554.923401	245.569321	574.059692	-506.406128	-83.351837	584.224609	-525.302185	275.883301	86.225662	-548.299011	-135.951340	101.786064	-520.243286	339.422913	1443.156738	-445.995026	-77.734131	1455.756226	-426.278137	132.217087	1463.778076	-444.186096	159.397598	1756.780029	-557.858154	439.500885	1171.446411	-495.867676	-204.111862	1200.888428	-449.796906	392.582123	872.596924	-380.740295	-150.977737	896.818054	-450.096375	108.387047	1057.559570	551.764893	36.906059	898.903992	545.183044	234.696777
-475.344696	238.045700	958.513916	-467.377625	-24.603825	961.230469	-554.898987	245.654465	574.052612	-506.329041	-83.369942	584.205322	-525.357544	275.865845	86.242371	-548.318726	-135.944260	101.789925	-520.117310	339.431030	1443.139648	-445.925293	-77.722397	1455.705566	-426.184265	132.213608	1463.752930	-444.031799	159.365463	1756.762451	-557.772156	439.467224	1171.423340	-495.739624	-204.120285	1200.868774	-449.710205	392.571075	872.572937	-380.628326	-150.948288	896.807495	-449.983246	108.379646	1057.546265	551.382446	37.029037	898.904968	544.489258	234.784348
-475.240387	238.046143	958.491516	-467.290527	-24.603214	961.181580	-554.833557	245.639862	574.087036	-506.192474	-83.334557	584.182861	-525.320557	275.843781	86.255630	-548.354248	-135.930679	101.786240	-520.010925	339.452057	1443.125000	-445.818054	-77.719276	1455.709961	-426.078247	132.207321	1463.732544	-443.875580	159.329559	1756.750244	-557.657837	439.458374	1171.389771	-495.652252	-204.118912	1200.838257	-449.622406	392.561615	872.556580	-380.568054	-150.947540	896.770935	-449.877319	108.369217	1057.508667	551.044983	37.015079	898.882263	544.188354	234.238205
-475.122650	238.059494	958.518860	-467.192383	-24.618841	961.173584	-554.720276	245.626724	574.108154	-506.095490	-83.317139	584.136597	-525.300720	275.838257	86.264488	-548.251221	-135.916641	101.792892	-519.897705	339.469025	1443.104614	-445.722076	-77.708565	1455.683716	-425.974335	132.222397	1463.732056	-443.732056	159.297226	1756.743896	-557.539612	439.447113	1171.344604	-495.539093	-204.117676	1200.826172	-449.545685	392.551514	872.533081	-380.485931	-150.931778	896.735107	-449.772705	108.353073	1057.519287	550.489319	37.231995	898.827881	543.074219	235.019684
-475.021149	237.994400	958.489746	-467.064789	-24.640623	961.179565	-554.631836	245.613708	574.104065	-505.988068	-83.294937	584.114258	-525.312744	275.812988	86.249420	-548.250488	-135.922653	101.795601	-519.772461	339.479797	1443.095459	-445.624512	-77.701820	1455.664551	-425.861877	132.216675	1463.708862	-443.585907	159.265976	1756.730957	-557.405701	439.450195	1171.316895	-495.452148	-204.125458	1200.800171	-449.434906	392.528046	872.503601	-380.382660	-150.894394	896.730957	-449.654144	108.325172	1057.506592	549.939941	37.325054	898.778931	542.255615	235.149155
-474.858429	238.034821	958.492676	-466.954803	-24.624001	961.161804	-554.543213	245.664673	574.129089	-505.943726	-83.318832	584.149780	-525.267395	275.808472	86.253464	-548.204346	-135.889465	101.809807	-519.678711	339.508209	1443.072144	-445.527100	-77.675331	1455.642944	-425.784576	132.217575	1463.683472	-443.434509	159.256882	1756.724609	-557.299194	439.456665	1171.310181	-495.349670	-204.143692	1200.792236	-449.348358	392.513611	872.484863	-380.347412	-150.878860	896.706177	-449.517120	108.341583	1057.499146	549.415833	37.365913	898.761597	541.597473	235.112396
-474.764862	238.029922	958.485168	-466.841522	-24.662971	961.167847	-554.464661	245.706238	574.155640	-505.858917	-83.334122	584.161011	-525.265442	275.816467	86.288681	-547.941040	-135.728653	101.730606	-519.561340	339.505707	1443.058716	-445.415131	-77.682037	1455.626587	-425.687195	132.240204	1463.669189	-443.289429	159.236603	1756.723389	-557.165649	439.473663	1171.290649	-495.260742	-204.180817	1200.782593	-449.257996	392.491119	872.463013	-380.274445	-150.863953	896.686707	-449.407928	108.326233	1057.497070	548.830811	37.379189	898.727051	540.842163	235.182251
-474.641571	238.043274	958.495300	-466.727753	-24.665417	961.182129	-554.279907	245.562683	574.134766	-505.787079	-83.322418	584.168884	-525.172485	275.789154	86.279686	-548.283264	-135.882111	101.839348	-519.453064	339.509033	1443.033936	-445.292725	-77.669579	1455.621826	-425.612488	132.241364	1463.654541	-443.149597	159.219116	1756.717041	-557.041138	439.455231	1171.263550	-495.164032	-204.226349	1200.792847	-449.156616	392.480927	872.426270	-380.225037	-150.864471	896.672119	-449.301758	108.332024	1057.511963	548.205933	37.383736	898.693420	540.043701	235.228714
-474.564636	238.058945	958.494202	-466.683777	-24.648083	961.167480	-554.302429	245.673325	574.140198	-505.685303	-83.280998	584.129517	-525.250061	275.762054	86.289810	-547.998962	-135.730835	101.735535	-519.380615	339.504211	1443.014160	-445.223114	-77.675507	1455.621704	-425.523376	132.244659	1463.640991	-443.015289	159.196243	1756.727295	-556.941162	439.457336	1171.238892	-495.090485	-204.211868	1200.774780	-449.063110	392.436279	872.413391	-380.150513	-150.823730	896.675049	-449.228546	108.341171	1057.501465	547.528564	37.359253	898.662292	539.296326	235.128754
-474.428680	238.064133	958.508362	-466.549957	-24.686295	961.171570	-554.183472	245.620132	574.152710	-505.634827	-83.307861	584.151306	-525.249695	275.744873	86.300369	-548.247009	-135.866272	101.820763	-519.271423	339.523529	1443.030396	-445.128510	-77.670120	1455.614014	-425.439850	132.231201	1463.628174	-442.876160	159.180542	1756.736572	-556.858398	439.434906	1171.241577	-494.948700	-204.305817	1200.808960	-448.993103	392.423523	872.396851	-380.109802	-150.838989	896.662476	-449.102966	108.320198	1057.512695	546.808289	37.361153	898.645386	538.471375	235.143509
-474.312103	238.096924	958.528809	-466.488434	-24.656620	961.157471	-554.007629	245.534195	574.147827	-505.551666	-83.315147	584.127502	-525.168030	275.737885	86.316727	-548.223145	-135.878311	101.841103	-519.194153	339.514984	1443.028564	-445.023926	-77.671776	1455.629028	-425.339264	132.224823	1463.620239	-442.747467	159.156998	1756.745972	-556.762573	439.420502	1171.249878	-494.843719	-204.325333	1200.829102	-448.905731	392.378571	872.388855	-380.076477	-150.879684	896.663086	-449.010040	108.334206	1057.515259	546.103271	37.334415	898.608643	537.681885	235.100540
-474.203461	238.103409	958.546326	-466.405212	-24.646688	961.147217	-553.984863	245.607834	574.153931	-505.453400	-83.273575	584.098450	-525.238403	275.747742	86.325150	-547.925415	-135.716095	101.732796	-519.120911	339.495483	1443.001099	-444.933685	-77.677818	1455.616577	-425.241699	132.215485	1463.614868	-442.609131	159.128571	1756.748047	-556.699524	439.391022	1171.212402	-494.749481	-204.345688	1200.836548	-448.790436	392.352264	872.358704	-379.992493	-150.855225	896.663879	-448.906708	108.330231	1057.517578	545.285400	37.282604	898.520630	536.785461	235.068237
-474.135925	238.127167	958.538879	-466.357697	-24.632687	961.122009	-553.906311	245.648483	574.170776	-505.379364	-83.302635	584.115540	-525.195374	275.737244	86.317741	-547.961731	-135.726395	101.748795	-519.017029	339.514130	1442.987183	-444.821564	-77.671753	1455.629272	-425.171631	132.225601	1463.611328	-442.487854	159.109772	1756.751099	-556.614990	439.388092	1171.199463	-494.639404	-204.363647	1200.833618	-448.687805	392.300903	872.338562	-379.966003	-150.864578	896.671814	-448.828033	108.341408	1057.496704	544.522278	37.198746	898.535278	536.050598	234.902771
-474.028564	238.098312	958.542786	-466.233673	-24.639948	961.137390	-553.801819	245.628525	574.161499	-505.276947	-83.291901	584.109253	-525.173645	275.734070	86.314995	-547.986267	-135.726151	101.764023	-518.932129	339.535400	1442.970093	-444.728271	-77.670212	1455.640991	-425.091431	132.217926	1463.592896	-442.355133	159.092987	1756.752075	-556.539185	439.360596	1171.168091	-494.542450	-204.408005	1200.854492	-448.592804	392.278442	872.329224	-379.932465	-150.916275	896.641602	-448.719543	108.328926	1057.507813	543.731873	37.087368	898.509338	535.116150	234.865738
-473.923523	238.094589	958.558960	-466.139435	-24.687595	961.159180	-553.726135	245.680862	574.180725	-505.229462	-83.350266	584.091919	-525.184021	275.717407	86.355667	-547.915771	-135.694901	101.774139	-518.961060	339.441925	1442.788574	-444.624512	-77.670242	1455.663940	-424.997253	132.245499	1463.587402	-442.232971	159.084686	1756.759521	-556.479126	439.359619	1171.107422	-494.447144	-204.432129	1200.900146	-448.457642	392.232117	872.304810	-379.892212	-150.930893	896.672485	-448.621460	108.304123	1057.527100	542.935669	36.940926	898.468323	534.328857	234.666687
-473.849731	238.097687	958.557129	-466.107513	-24.669367	961.134644	-553.674011	245.715561	574.175354	-505.132965	-83.287064	584.099243	-525.197815	275.751801	86.366577	-547.948792	-135.698029	101.779488	-518.795593	339.514648	1442.900513	-444.535248	-77.669533	1455.661499	-424.906433	132.255768	1463.585571	-442.106171	159.058853	1756.766968	-556.407349	439.300751	1171.083740	-494.328461	-204.442215	1200.918457	-448.372681	392.198425	872.281311	-379.810028	-150.936584	896.694763	-448.556488	108.303352	1057.511475	542.066833	36.867050	898.433594	533.411560	234.553101
-473.729187	238.017029	958.550842	-465.963135	-24.724037	961.161377	-553.594543	245.695297	574.205688	-505.064697	-83.293083	584.105408	-525.213196	275.754120	86.364952	-547.964783	-135.683395	101.792038	-518.734497	339.528351	1442.872803	-444.433563	-77.645531	1455.667969	-424.838165	132.246918	1463.570679	-441.984558	159.041779	1756.771240	-556.344971	439.291840	1171.072144	-494.249725	-204.444733	1200.943848	-448.254547	392.116577	872.269592	-379.779724	-150.962234	896.693481	-448.433014	108.249817	1057.523438	541.237122	36.750225	898.427795	532.524536	234.548615
-473.641724	238.006912	958.545593	-465.899445	-24.753775	961.132751	-553.484497	245.616196	574.190552	-505.018951	-83.345100	584.080139	-525.179260	275.704529	86.361549	-548.032654	-135.694458	101.787453	-518.669067	339.528137	1442.842651	-444.342712	-77.646614	1455.680908	-424.745941	132.249924	1463.553833	-441.856445	159.018616	1756.771484	-556.274658	439.258667	1171.029785	-494.154541	-204.482758	1200.944946	-448.161621	392.080414	872.250488	-379.719971	-151.003845	896.694153	-448.354858	108.219215	1057.506104	540.390564	36.568447	898.395569	531.604309	234.348007
-473.539948	238.005341	958.547302	-465.836578	-24.723726	961.091309	-553.454163	245.716400	574.217896	-504.942688	-83.352989	584.035889	-525.217957	275.730316	86.358147	-548.017517	-135.680969	101.773712	-518.592529	339.528320	1442.801392	-444.262238	-77.655319	1455.678101	-424.650940	132.251648	1463.542969	-441.716827	159.017426	1756.761963	-556.204529	439.243408	1170.986938	-494.101410	-204.474640	1200.952881	-448.066986	392.011871	872.219910	-379.641327	-151.045135	896.703918	-448.270050	108.214516	1057.485962	539.561157	36.387497	898.382141	530.702515	234.339890
-473.427582	237.980820	958.546326	-465.703308	-24.772686	961.091003	-553.382568	245.691284	574.205566	-504.859039	-83.339508	584.056091	-525.196472	275.728394	86.355278	-547.991943	-135.680939	101.788033	-518.521973	339.530670	1442.787964	-444.163696	-77.661583	1455.688354	-424.597534	132.257050	1463.517090	-441.571472	159.002792	1756.746338	-556.119751	439.186890	1170.946289	-494.033295	-204.522797	1200.985840	-447.977325	391.974518	872.186768	-379.889282	-151.369675	896.548706	-448.159821	108.179245	1057.488159	538.767578	36.229404	898.312256	529.911377	233.834320
-473.349609	237.951523	958.527466	-465.632629	-24.806108	961.090698	-553.258667	245.613907	574.219055	-504.775543	-83.355225	584.038513	-525.166870	275.721344	86.357262	-547.984436	-135.692215	101.796631	-518.452148	339.520935	1442.767700	-444.077271	-77.670273	1455.693115	-424.527893	132.241837	1463.505615	-441.426941	158.997314	1756.739746	-556.036621	439.166687	1170.893555	-493.988831	-204.527313	1200.997070	-447.895447	391.908600	872.146179	-379.826813	-151.414825	896.527649	-448.082550	108.154251	1057.477783	537.809937	36.051003	898.310669	528.857727	234.019852
-473.236298	237.897873	958.539795	-465.503967	-24.833715	961.087280	-553.134460	245.564697	574.189819	-504.679718	-83.328392	584.041626	-525.107422	275.717194	86.361107	-548.012451	-135.685593	101.797974	-518.399048	339.539856	1442.733276	-444.003479	-77.666847	1455.700684	-424.447388	132.245911	1463.500244	-441.280029	158.995712	1756.731567	-555.954346	439.139893	1170.853882	-493.975372	-204.453110	1201.004028	-447.815491	391.856781	872.129456	-379.724426	-151.444672	896.542847	-447.972473	108.108841	1057.484741	536.984619	35.881012	898.298279	527.907410	234.001587
-473.135040	237.897537	958.536072	-465.428192	-24.835138	961.078674	-553.073425	245.535446	574.215576	-504.653839	-83.377457	584.036926	-525.124817	275.687683	86.348145	-547.961060	-135.675308	101.809914	-518.315125	339.527435	1442.725464	-443.923279	-77.684273	1455.705566	-424.405304	132.246323	1463.498169	-441.124207	158.985703	1756.714966	-555.870850	439.107117	1170.834106	-493.857452	-204.588242	1201.023315	-447.723755	391.805511	872.104858	-379.660583	-151.490738	896.568787	-447.879700	108.104195	1057.477661	536.140747	35.680275	898.281799	527.022400	233.762085
-473.092010	237.829773	958.520752	-465.331390	-24.849894	961.105957	-552.977905	245.473831	574.190369	-504.627411	-83.462051	584.064575	-525.125000	275.709045	86.383385	-548.020447	-135.697922	101.815559	-518.263611	339.513550	1442.718750	-443.860474	-77.688118	1455.749268	-424.324127	132.245255	1463.497192	-440.983185	158.975464	1756.713379	-555.786316	439.093231	1170.799683	-493.770050	-204.597260	1201.061523	-447.633728	391.723450	872.095154	-379.560181	-151.570007	896.595886	-447.811523	108.083405	1057.483643	535.250000	35.391808	898.250122	526.272705	233.008377
-473.013794	237.840591	958.544983	-465.283844	-24.822079	961.076721	-552.914063	245.464539	574.203369	-504.549286	-83.471458	584.037415	-525.143860	275.712769	86.382561	-548.018005	-135.683456	101.815369	-518.170959	339.519104	1442.707642	-443.801422	-77.703072	1455.743896	-424.255615	132.231949	1463.503784	-440.833801	158.956604	1756.692627	-555.696777	439.057892	1170.775391	-493.782745	-204.475540	1201.050903	-447.551941	391.679230	872.092651	-379.472717	-151.652466	896.614807	-447.751709	108.080383	1057.482300	534.362061	35.207737	898.253540	525.242188	233.229599
-472.907715	237.803040	958.549561	-465.135925	-24.901817	961.132446	-552.841675	245.418762	574.209106	-504.403656	-83.431313	584.032715	-525.108582	275.692261	86.365845	-547.993347	-135.681717	101.815781	-518.127563	339.521149	1442.712036	-443.745911	-77.692535	1455.775757	-424.200653	132.233780	1463.507446	-440.674072	158.929993	1756.681274	-555.613464	439.028381	1170.752808	-493.711029	-204.481049	1201.096558	-447.471649	391.621765	872.073547	-379.390808	-151.703781	896.633362	-447.638824	108.043526	1057.515137	533.528503	34.925179	898.293823	524.283630	232.977417
-472.874878	237.757065	958.529053	-465.130371	-24.901917	961.102234	-552.789307	245.412872	574.182495	-504.334686	-83.459671	584.027527	-525.103149	275.722656	86.375587	-547.970581	-135.683350	101.829597	-518.040588	339.506073	1442.720581	-443.676453	-77.700638	1455.809814	-424.138458	132.211700	1463.524780	-440.520782	158.911469	1756.670532	-555.522217	438.983215	1170.747681	-493.605225	-204.469742	1201.092407	-447.405762	391.549683	872.061035	-378.938812	-151.465103	896.860535	-447.605194	108.015327	1057.486694	532.640564	34.671989	898.306763	523.422546	232.744919
-472.809967	237.735001	958.520813	-465.060760	-24.892385	961.097778	-552.801147	245.470596	574.184509	-504.240540	-83.489227	584.031555	-525.154236	275.711121	86.363762	-547.993713	-135.693909	101.832634	-517.955322	339.500671	1442.742310	-443.605286	-77.730827	1455.849487	-424.072235	132.228119	1463.536133	-440.340576	158.872559	1756.661865	-555.456238	438.958771	1170.765381	-493.508636	-204.505157	1201.144287	-447.318939	391.471252	872.069824	-378.857910	-151.528290	896.914001	-447.543121	108.010895	1057.481445	531.838501	34.348232	898.290344	522.721558	231.881821
-472.729614	237.728271	958.548767	-464.958405	-24.914782	961.117920	-552.648438	245.306778	574.178833	-504.179016	-83.564522	584.015747	-525.076355	275.703766	86.354149	-547.987427	-135.674637	101.842758	-517.864197	339.502289	1442.764648	-443.535309	-77.728821	1455.890259	-424.006226	132.199341	1463.543213	-440.155273	158.847473	1756.659180	-555.369019	438.943329	1170.796143	-493.436035	-204.545700	1201.189453	-447.243774	391.419342	872.089233	-378.794891	-151.604980	896.938782	-447.458557	107.994957	1057.506958	530.943909	34.075127	898.300842	521.837952	231.616821
-472.678833	237.664917	958.542053	-464.894836	-24.957710	961.115295	-552.557861	245.245178	574.154602	-504.071960	-83.568779	584.039856	-525.066406	275.702515	86.350876	-547.944641	-135.661987	101.844879	-517.788452	339.506989	1442.794556	-443.444519	-77.720070	1455.926636	-423.961151	132.192261	1463.551025	-439.971283	158.803452	1756.652832	-555.291321	438.927094	1170.824219	-493.341980	-204.577469	1201.236572	-447.220917	391.416473	872.101807	-378.679535	-151.699585	896.976257	-447.403687	107.944427	1057.502808	530.071472	33.912872	898.333252	520.744873	232.027191
-472.620850	237.640945	958.546326	-464.796814	-24.981668	961.143982	-552.585938	245.385498	574.189087	-503.960938	-83.577614	584.016174	-525.114807	275.709900	86.365768	-547.917053	-135.666168	101.836525	-517.708923	339.497375	1442.825806	-443.365692	-77.739677	1455.977417	-423.884094	132.174530	1463.556274	-439.788513	158.764084	1756.640259	-555.201782	438.910309	1170.833130	-493.254730	-204.606079	1201.303345	-447.069641	391.298798	872.151428	-378.590637	-151.761536	897.034058	-447.328583	107.932716	1057.519653	529.208862	33.572334	898.387085	519.925781	231.713638
-472.569153	237.583450	958.533752	-464.730804	-25.026545	961.141907	-552.424744	245.179840	574.160583	-503.890381	-83.623329	584.034790	-525.040894	275.704132	86.352966	-547.880127	-135.660004	101.845673	-517.623230	339.488434	1442.866333	-443.274323	-77.733299	1456.020508	-423.827209	132.167969	1463.567261	-439.604126	158.723770	1756.644043	-555.119751	438.918762	1170.880005	-493.148712	-204.684250	1201.361084	-446.982300	391.264740	872.201721	-378.521973	-151.846802	897.087158	-447.262695	107.886887	1057.510742	528.346436	33.382347	898.405823	519.057190	231.536957
-472.506927	237.601608	958.551392	-464.694275	-25.025724	961.144653	-552.357727	245.178116	574.136841	-503.811157	-83.601135	584.004883	-525.034241	275.703430	86.353493	-547.891418	-135.680115	101.855171	-517.546265	339.463348	1442.878540	-443.184021	-77.749680	1456.081421	-423.763000	132.164902	1463.586548	-439.411194	158.665771	1756.640991	-555.037537	438.932037	1170.893921	-493.042908	-204.854645	1201.439087	-446.862946	391.210358	872.241455	-378.426819	-151.931885	897.146179	-447.214264	107.888603	1057.521240	527.563477	33.126240	898.427734	518.488525	230.706146
-472.490387	237.558304	958.551575	-464.671417	-25.062254	961.123474	-552.296082	245.160507	574.152039	-503.747986	-83.647461	584.011169	-525.049255	275.705719	86.351006	-547.857605	-135.686508	101.872665	-517.499084	339.452606	1442.866699	-443.091187	-77.745682	1456.113159	-423.687256	132.148575	1463.583984	-439.229828	158.593109	1756.631470	-554.959900	438.947327	1170.905640	-492.944641	-204.960266	1201.527100	-446.755402	391.170868	872.262512	-378.307373	-152.027771	897.232483	-447.178894	107.841728	1057.507446	526.656616	32.855217	898.453613	517.491211	231.016953
-472.423553	237.524429	958.566406	-464.607269	-25.064981	961.119690	-552.247070	245.139343	574.158386	-503.679138	-83.656845	583.995911	-525.042908	275.696228	86.337891	-547.877563	-135.706146	101.874031	-517.419861	339.432556	1442.892700	-443.007477	-77.761848	1456.161865	-423.622101	132.123138	1463.591431	-439.035126	158.519287	1756.617920	-554.887207	438.941528	1170.920532	-492.821899	-205.086548	1201.609497	-446.661560	391.150696	872.277527	-378.213959	-152.131027	897.299988	-447.117706	107.816345	1057.514038	525.917603	32.527981	898.473389	516.933960	230.203415
-472.345856	237.472061	958.583008	-464.519958	-25.134560	961.144653	-552.174377	245.086304	574.156311	-503.643219	-83.699547	583.970642	-525.032471	275.698822	86.339355	-547.879883	-135.708664	101.876938	-517.362427	339.403534	1442.931763	-442.914429	-77.779251	1456.207642	-423.563934	132.111145	1463.605103	-438.844910	158.429276	1756.612549	-554.807129	438.949127	1170.933960	-492.723663	-205.203690	1201.677246	-446.540894	391.123077	872.311157	-378.102356	-152.258499	897.377747	-447.046112	107.758865	1057.537109	525.095398	32.266323	898.519287	516.163208	229.930191
-472.290253	237.396988	958.576477	-464.428772	-25.143675	961.151123	-552.137512	245.064758	574.149170	-503.522217	-83.692848	583.989502	-525.025085	275.699249	86.337578	-547.841736	-135.712921	101.854843	-517.298950	339.384613	1442.923218	-442.803192	-77.780785	1456.244995	-423.486542	132.097626	1463.624268	-438.662689	158.348282	1756.613037	-554.713013	438.981354	1170.938232	-492.600861	-205.303329	1201.753296	-446.429016	391.108643	872.338196	-377.983490	-152.406387	897.432373	-446.976196	107.724823	1057.537720	524.247009	32.125587	898.506836	515.254395	230.237946
-472.195740	237.398636	958.584656	-464.344360	-25.192410	961.171753	-552.095459	245.071060	574.166199	-503.466034	-83.725037	583.984741	-525.052185	275.700897	86.337936	-547.863464	-135.700897	101.864861	-517.259949	339.338745	1442.935303	-442.697144	-77.812386	1456.314087	-423.414795	132.085480	1463.641602	-438.478912	158.273926	1756.614990	-554.641846	438.983276	1170.956055	-492.461609	-205.436752	1201.837158	-446.334167	391.127777	872.375916	-377.837250	-152.546631	897.524841	-446.893463	107.704582	1057.553589	523.407227	31.893347	898.449707	514.557861	229.957275
-472.134369	237.360123	958.593750	-464.270111	-25.191069	961.183838	-552.088379	245.119217	574.166321	-503.382935	-83.715363	583.995422	-525.093201	275.709076	86.347664	-547.830261	-135.685623	101.870094	-517.194946	339.326172	1442.965332	-442.608643	-77.827057	1456.370850	-423.359955	132.046234	1463.647583	-438.279572	158.191559	1756.606812	-554.557495	438.980957	1170.984741	-492.354279	-205.508484	1201.891113	-446.218109	391.138855	872.400085	-377.705627	-152.686111	897.568176	-446.826202	107.688400	1057.564209	522.618591	31.538872	898.456360	513.944580	229.222687
-472.074860	237.369400	958.619019	-464.262970	-25.174412	961.159546	-552.140198	245.229370	574.219421	-503.336639	-83.742577	583.963440	-525.158997	275.710388	86.346474	-547.813965	-135.696594	101.882568	-517.153992	339.311005	1443.002319	-442.488373	-77.842560	1456.413452	-423.299042	132.045013	1463.698853	-438.077850	158.105469	1756.608398	-554.479797	438.990631	1171.008423	-492.235229	-205.549820	1201.946777	-446.111633	391.184052	872.458496	-377.546478	-152.859695	897.635010	-446.784698	107.678917	1057.563354	521.841064	31.389898	898.470093	513.097168	229.647354
-471.978638	237.286407	958.637207	-464.101837	-25.262005	961.226501	-552.109863	245.246140	574.219055	-503.232239	-83.708679	583.983643	-525.178528	275.729034	86.361656	-547.814697	-135.694412	101.887947	-517.116821	339.279297	1443.034058	-442.413483	-77.880989	1456.462280	-423.246185	132.026047	1463.732422	-437.886047	158.029556	1756.613281	-554.396973	438.966064	1171.034424	-492.106689	-205.626038	1202.008301	-446.004059	391.233887	872.507935	-377.403351	-153.065140	897.692810	-446.675232	107.616501	1057.609741	521.058838	31.149641	898.453491	512.391541	229.441132
-471.940918	237.280853	958.641968	-464.072723	-25.251127	961.197388	-552.066406	245.205444	574.204407	-503.205780	-83.777473	583.961609	-525.181885	275.713013	86.344009	-547.836975	-135.709320	101.894279	-517.091003	339.259277	1443.066284	-442.337677	-77.910767	1456.508911	-423.209686	131.989105	1463.743896	-437.695038	157.949463	1756.614502	-554.334167	438.947723	1171.074951	-491.979584	-205.711792	1202.058228	-445.874451	391.304779	872.556091	-377.193298	-153.182022	897.765259	-446.633636	107.606194	1057.595947	520.232971	30.928022	898.427673	511.655975	229.244705
-471.806885	237.220474	958.646118	-463.897675	-25.331327	961.255615	-552.056030	245.192978	574.219543	-503.134613	-83.797470	583.965393	-525.191528	275.713318	86.342018	-547.811218	-135.705597	101.888809	-517.063538	339.225769	1443.115723	-442.253235	-77.942856	1456.552368	-423.183624	131.984787	1463.781006	-437.476746	157.846817	1756.602295	-554.259705	438.939026	1171.136475	-491.829590	-205.780609	1202.120605	-445.776031	391.405579	872.614685	-377.024414	-153.352203	897.810364	-446.507965	107.558418	1057.633057	519.515747	30.675779	898.440002	511.086517	229.061005
-471.733795	237.198624	958.644958	-463.826569	-25.338615	961.240173	-551.972412	245.158783	574.219543	-503.059174	-83.811676	583.937317	-525.169495	275.711548	86.341019	-547.837219	-135.726013	101.856331	-517.051819	339.200989	1443.138428	-442.183746	-77.953003	1456.612305	-423.135223	131.934158	1463.822998	-437.280365	157.771790	1756.594116	-554.189758	438.910706	1171.169922	-491.667603	-205.869263	1202.182739	-445.663818	391.493439	872.667053	-376.881042	-153.547012	897.858398	-446.435577	107.538467	1057.624878	518.888733	30.390350	898.435730	510.680725	228.261871
-471.640747	237.165329	958.667664	-463.732727	-25.321398	961.244263	-552.030457	245.251816	574.246887	-502.782013	-83.622559	583.857178	-525.241028	275.718842	86.344460	-547.703796	-135.702332	101.828064	-517.059204	339.155304	1443.177490	-442.100372	-78.004959	1456.686157	-423.116760	131.914352	1463.879150	-437.050781	157.699387	1756.601074	-554.134949	438.900116	1171.187378	-491.508667	-205.913406	1202.270630	-445.531494	391.589417	872.734192	-376.717957	-153.723068	897.902771	-446.347870	107.523720	1057.639526	518.090759	30.226213	898.435181	509.772186	228.719284
-471.517883	237.033188	958.683228	-463.499176	-25.456902	961.359863	-551.999451	245.308426	574.244141	-502.436005	-83.259842	583.790466	-525.250732	275.718689	86.349876	-547.506348	-135.652039	101.781311	-517.036865	339.098999	1443.230225	-442.028107	-78.042465	1456.766113	-423.072083	131.878128	1463.958862	-436.822266	157.630127	1756.608032	-554.071533	438.888062	1171.215454	-491.348022	-205.980927	1202.324829	-445.404266	391.702332	872.803406	-376.470673	-153.873337	898.003052	-446.208344	107.435013	1057.712891	517.406372	30.060345	898.404907	509.184662	228.571381
-471.405640	237.049271	958.708984	-463.411835	-25.426960	961.333496	-551.954041	245.229004	574.263428	-502.281006	-83.226692	583.755554	-525.284912	275.723785	86.360550	-547.415649	-135.654465	101.794197	-517.060852	339.059784	1443.249023	-441.971252	-78.092346	1456.868286	-423.016937	131.839478	1464.046143	-436.574493	157.566391	1756.609985	-553.998718	438.883179	1171.254395	-491.211731	-206.033707	1202.438721	-445.268707	391.828644	872.899902	-376.230927	-154.037659	898.106873	-446.110474	107.436646	1057.713379	516.761414	29.801758	898.384094	508.869110	227.742706
-471.259277	236.946014	958.723450	-463.176086	-25.520645	961.411316	-551.866821	245.220352	574.276062	-502.189880	-83.224480	583.754578	-525.250977	275.697235	86.354279	-547.437500	-135.659698	101.808914	-517.086853	338.991730	1443.280151	-441.915649	-78.136475	1456.958130	-422.997498	131.816513	1464.140991	-436.326660	157.481812	1756.607910	-553.923706	438.875977	1171.295288	-491.079437	-206.066483	1202.499390	-445.102570	391.962341	872.978455	-375.958252	-154.172699	898.252930	-445.960815	107.367844	1057.767944	516.129333	29.588751	898.369873	508.308777	227.556564
-471.167084	236.924774	958.748901	-463.118774	-25.501955	961.381226	-551.810059	245.221359	574.278137	-502.099182	-83.291084	583.757263	-525.242065	275.690918	86.394569	-547.504211	-135.666763	101.827667	-517.100891	338.942596	1443.345947	-441.882996	-78.187721	1457.055176	-422.950439	131.763062	1464.221558	-436.085449	157.399414	1756.605469	-553.844788	438.829956	1171.359619	-490.951355	-206.111588	1202.579834	-444.923920	392.118011	873.093140	-375.742584	-154.404984	898.342163	-445.884491	107.343376	1057.765747	515.402527	29.506062	898.336792	507.504059	227.973145
-471.082947	236.878845	958.780212	-463.034332	-25.489384	961.382263	-551.623047	245.029602	574.238525	-501.953400	-83.255722	583.754272	-525.166382	275.682312	86.388214	-547.473572	-135.651520	101.817871	-517.159851	338.874573	1443.362915	-441.827484	-78.240425	1457.168701	-422.910309	131.710724	1464.308716	-435.833374	157.308548	1756.596802	-553.790283	438.810944	1171.399292	-490.838898	-206.159576	1202.676147	-444.739349	392.279327	873.194946	-375.536987	-154.637024	898.408936	-445.796783	107.315918	1057.781372	514.887146	29.244320	898.315857	507.299744	227.100327
-470.926575	236.844666	958.808899	-462.844330	-25.509472	961.427917	-551.456116	244.949936	574.241089	-501.892181	-83.353531	583.759766	-525.114319	275.676758	86.385735	-547.450134	-135.666534	101.847778	-517.196655	338.803925	1443.411987	-441.775330	-78.296783	1457.247559	-422.873901	131.669571	1464.368042	-435.495178	157.198273	1756.564941	-553.717407	438.815277	1171.460083	-490.722595	-206.222626	1202.727539	-444.506989	392.422455	873.337646	-375.281158	-154.817078	898.520325	-445.655365	107.297012	1057.825195	514.293579	29.145752	898.267822	506.790222	226.954208
-470.797638	236.761932	958.831482	-462.619415	-25.611687	961.495850	-551.371277	244.895065	574.255188	-501.706482	-83.283936	583.749695	-525.109253	275.676514	86.381981	-547.464111	-135.659927	101.847908	-517.234375	338.744629	1443.459595	-441.728485	-78.337257	1457.353760	-422.821075	131.601074	1464.433838	-435.236145	157.077377	1756.540527	-553.661438	438.758911	1171.511597	-490.624542	-206.273926	1202.820557	-444.208344	392.533478	873.483337	-374.974670	-154.973404	898.680481	-445.513641	107.228035	1057.877686	513.552795	29.066639	898.212891	505.948273	227.513107
-470.706940	236.692490	958.838318	-462.495361	-25.629845	961.489685	-551.245178	244.819199	574.232971	-501.667816	-83.440132	583.775146	-525.068176	275.668518	86.370789	-547.565857	-135.675507	101.864204	-517.270081	338.655182	1443.488647	-441.666077	-78.370346	1457.487793	-422.797974	131.576599	1464.497314	-434.969269	156.982056	1756.568115	-553.622742	438.741821	1171.551025	-490.479584	-206.351089	1202.918335	-443.904388	392.638519	873.620056	-374.663361	-155.081879	898.860291	-445.415680	107.182159	1057.880127	512.994141	28.903793	898.165222	505.416626	227.376892
-470.596466	236.682983	958.873108	-462.382202	-25.610434	961.478271	-551.207031	244.903564	574.277527	-501.705841	-83.690849	583.803162	-525.085632	275.687469	86.378456	-547.654236	-135.709503	101.913315	-517.326782	338.606415	1443.520752	-441.622437	-78.412682	1457.596436	-422.739349	131.536301	1464.560303	-434.648254	156.866714	1756.547729	-553.587769	438.695190	1171.559082	-490.352722	-206.448059	1203.029175	-443.558716	392.708954	873.770081	-374.371277	-155.203491	899.034180	-445.309814	107.170113	1057.893433	512.388367	28.847574	898.092896	504.628174	227.839905
-470.508423	236.627808	958.893311	-462.245819	-25.659769	961.453003	-551.092346	244.886307	574.292297	-501.868103	-84.114540	583.885071	-525.069763	275.652039	86.373253	-547.918762	-135.748001	101.981636	-517.376404	338.539673	1443.529419	-441.597595	-78.442078	1457.722168	-422.672211	131.526367	1464.616577	-434.283936	156.726501	1756.533813	-553.567627	438.652557	1171.569092	-490.242157	-206.522354	1203.146851	-443.200439	392.787659	873.938477	-374.070709	-155.284622	899.249695	-445.197510	107.104858	1057.891113	511.894836	28.707645	898.101868	504.132111	227.721817
-470.375763	236.605438	958.923645	-462.052460	-25.670210	961.471375	-550.989868	244.806366	574.302246	-501.796539	-84.204659	583.915222	-525.051208	275.619476	86.412384	-547.926331	-135.753876	102.010231	-517.500732	338.410126	1443.419678	-441.570221	-78.473763	1457.861816	-422.607025	131.537445	1464.688110	-433.890320	156.559601	1756.516357	-553.577087	438.574799	1171.539673	-490.103546	-206.596222	1203.259277	-442.810760	392.870148	874.085266	-373.786316	-155.402969	899.446228	-445.063263	107.088135	1057.921753	511.430786	28.482172	898.104248	503.807251	227.415680
-470.244751	236.541672	958.938660	-461.884064	-25.724476	961.454834	-550.852356	244.757355	574.307007	-501.651154	-84.186424	583.915344	-525.042664	275.618927	86.410461	-548.268311	-135.924286	102.152336	-517.516113	338.358948	1443.414673	-441.525085	-78.498726	1458.016968	-422.534027	131.569809	1464.727905	-433.485199	156.387482	1756.466064	-553.581787	438.440643	1171.481323	-489.946350	-206.639709	1203.392578	-442.287262	392.946625	874.282043	-373.483826	-155.528961	899.649170	-444.924713	107.020088	1057.923462	510.943970	28.331139	898.056519	503.511749	227.036224
-470.113922	236.472809	958.966370	-461.610840	-25.785990	961.513367	-550.740723	244.659027	574.307312	-501.484406	-84.119812	583.917480	-525.021973	275.617645	86.403976	-548.178406	-135.862518	102.160080	-517.510193	338.326080	1443.394531	-441.518463	-78.502083	1458.154907	-422.432343	131.590088	1464.766968	-433.008392	156.166061	1756.406250	-553.601318	438.278076	1171.424683	-489.820953	-206.655716	1203.516357	-441.753052	393.004761	874.473816	-373.086273	-155.645920	899.902588	-444.744476	106.977249	1057.970947	510.512512	28.068682	898.012939	503.369995	226.554703
-469.942871	236.412216	958.997864	-461.395752	-25.790709	961.528748	-550.518860	244.517761	574.294617	-501.330780	-84.071121	583.919922	-524.900391	275.602783	86.410599	-548.060730	-135.790756	102.150230	-517.424622	338.393707	1443.529785	-441.500732	-78.503647	1458.277100	-422.322754	131.606628	1464.777710	-432.450165	155.915390	1756.298096	-553.670959	438.024323	1171.352417	-489.719452	-206.597122	1203.630127	-441.222137	393.074646	874.660156	-372.621643	-155.735809	900.183655	-444.582672	106.941536	1058.001221	510.127014	27.838417	897.964417	503.269196	225.703644
-469.712738	236.162460	958.990417	-460.911011	-25.995003	961.768188	-550.442993	244.494751	574.310547	-501.262177	-84.075676	583.978149	-524.915527	275.569641	86.418648	-548.077271	-135.775421	102.176064	-517.530151	338.256104	1443.347168	-441.501953	-78.517639	1458.403442	-422.152893	131.587204	1464.827148	-431.905548	155.667908	1756.183105	-553.790100	437.808228	1171.222656	-489.640900	-206.511093	1203.701050	-440.574646	393.103455	874.888916	-372.086914	-155.797989	900.493713	-444.311829	106.824577	1058.133911	509.682129	27.648548	897.924011	502.924347	225.521133
-469.341187	235.805313	958.974060	-460.105133	-26.482269	962.266907	-550.168518	244.217270	574.252747	-501.195770	-84.079422	584.134827	-524.774719	275.544220	86.414299	-548.023804	-135.737350	102.184204	-517.444702	338.338531	1443.467285	-441.531189	-78.552017	1458.493042	-421.972137	131.547516	1464.875488	-431.302734	155.417572	1756.070557	-553.921204	437.517120	1171.144165	-489.629028	-206.440674	1203.725708	-440.011627	393.151764	875.112915	-371.506195	-155.854553	900.770874	-443.904816	106.622299	1058.409790	509.309479	27.545412	897.869080	502.577209	225.412262
-469.150330	235.729858	958.994568	-459.905701	-26.548996	962.299622	-549.939026	244.056519	574.248169	-501.141541	-84.110687	584.138550	-524.700867	275.542877	86.410667	-547.973633	-135.678558	102.235649	-517.484070	338.295807	1443.415649	-441.519379	-78.590660	1458.540283	-421.741547	131.479340	1464.924927	-430.697388	155.206207	1755.952881	-554.060242	437.211884	1171.017212	-489.671143	-206.321243	1203.722290	-439.413177	393.246307	875.349060	-370.924072	-155.855179	901.015686	-443.737000	106.555595	1058.442139	508.920135	27.356680	897.819153	502.306946	225.196945
-469.060181	235.641479	959.017029	-459.840546	-26.562077	962.287964	-549.750610	243.980637	574.238220	-501.061218	-84.112656	584.145142	-524.644592	275.507019	86.444763	-548.030762	-135.685928	102.255882	-517.539124	338.242188	1443.415771	-441.521454	-78.637444	1458.562744	-421.482269	131.403885	1464.968872	-430.065369	155.011520	1755.790283	-554.196106	436.877747	1170.898438	-489.741455	-206.236801	1203.665161	-438.711670	393.131104	875.640320	-370.246704	-155.799438	901.305603	-443.656219	106.490822	1058.447144	508.552246	27.164061	897.772217	502.076324	224.967773
-468.965179	235.563232	959.001526	-459.748016	-26.640730	962.323853	-549.865601	244.172409	574.271790	-500.962341	-84.065979	584.130615	-524.812439	275.499969	86.449966	-548.026001	-135.632935	102.293251	-517.568176	338.217194	1443.410889	-441.484711	-78.700600	1458.565186	-421.266541	131.376419	1464.993164	-429.431885	154.864014	1755.617188	-554.357849	436.532440	1170.843872	-489.880890	-206.126526	1203.574097	-437.946350	393.005127	876.007019	-369.575256	-155.720993	901.577698	-443.559509	106.431458	1058.456299	508.176514	27.021488	897.731018	501.740204	224.833099
-468.826752	235.596603	959.026917	-459.698975	-26.634102	962.293884	-549.587280	243.962479	574.257446	-500.851563	-84.043823	584.097351	-524.693604	275.478455	86.449692	-547.905212	-135.559372	102.261909	-517.635742	338.154846	1443.408569	-441.424530	-78.774818	1458.514160	-421.054047	131.322021	1465.022827	-428.773254	154.762482	1755.451538	-554.555054	436.144989	1170.758789	-490.038300	-206.016006	1203.456787	-437.132050	392.915680	876.326538	-368.941315	-155.701447	901.793579	-443.467163	106.423462	1058.454956	507.821503	26.862570	897.669006	501.434753	224.697525
-468.777863	235.538147	959.013489	-459.622894	-26.737923	962.293579	-549.638123	244.103027	574.277649	-500.745392	-84.068161	584.046753	-524.791443	275.479584	86.460281	-547.860901	-135.559448	102.272896	-517.811584	338.024445	1443.287476	-441.322693	-78.848892	1458.464722	-420.875763	131.261307	1465.022339	-428.129395	154.678909	1755.296143	-554.773621	435.755066	1170.650269	-490.196014	-205.897842	1203.290527	-436.297272	392.811493	876.662170	-368.321381	-155.718155	902.042725	-443.403656	106.349083	1058.447754	507.478210	26.709188	897.591492	501.172394	224.530243
-468.719849	235.523666	959.004761	-459.570953	-26.853409	962.305237	-549.393860	243.877289	574.251404	-500.645599	-84.152863	583.987244	-524.705627	275.464508	86.478813	-547.908447	-135.584961	102.308655	-517.792419	338.011841	1443.397095	-441.205109	-78.959297	1458.413818	-420.699127	131.215439	1465.012451	-427.452881	154.587524	1755.131958	-554.946533	435.291748	1170.540771	-490.370544	-205.720688	1203.136841	-435.321808	392.672791	877.184998	-367.686462	-155.708725	902.284668	-443.340210	106.290749	1058.447266	507.094574	26.729029	897.506775	500.630341	225.078140
-468.678284	235.536957	959.010376	-459.586823	-26.868931	962.249023	-549.317139	243.881714	574.279907	-498.767487	-81.853783	583.365295	-524.720459	275.449127	86.465118	-546.535156	-135.270752	101.985008	-517.875122	337.859833	1443.258301	-441.066895	-79.063309	1458.374023	-420.544800	131.173721	1465.012085	-426.745270	154.446060	1754.969727	-555.198303	434.922455	1170.430054	-490.514557	-205.562668	1202.975342	-434.547455	392.309631	877.511353	-367.099976	-155.799225	902.476746	-443.303345	106.262581	1058.417358	506.858704	26.441263	897.431091	500.676147	224.251785
-468.647125	235.496841	958.977722	-459.523560	-26.980820	962.251526	-549.256409	243.832123	574.279541	-498.666351	-81.947289	583.281921	-524.693115	275.444427	86.504837	-546.439209	-135.200882	101.984627	-517.789490	337.874146	1443.387939	-440.946655	-79.138908	1458.345215	-420.444458	131.117554	1464.976563	-426.016571	154.286377	1754.810059	-555.443970	434.458557	1170.330688	-490.630920	-205.374252	1202.854614	-433.670319	391.987427	877.914612	-366.488007	-155.832153	902.739014	-443.244415	106.202087	1058.399536	506.572571	26.297991	897.383667	500.477722	223.988113
-468.614716	235.508911	958.982361	-459.509125	-27.014704	962.231567	-549.519104	244.116409	574.334351	-498.600128	-82.083908	583.252991	-524.882446	275.444336	86.505409	-546.470093	-135.205765	102.000916	-517.766785	337.825012	1443.395386	-440.819183	-79.215652	1458.343506	-420.373291	131.073593	1464.947632	-425.229156	154.074173	1754.669067	-555.636047	433.984039	1170.218628	-490.712891	-205.173096	1202.758301	-432.532654	391.865784	878.590942	-365.943787	-155.892776	902.991760	-443.210541	106.180588	1058.389771	506.250763	26.266443	897.355530	500.047211	224.368607
-468.614258	235.454819	958.941162	-459.500153	-27.091749	962.221619	-549.338318	243.887650	574.284668	-498.653839	-82.315079	583.258850	-524.768127	275.434082	86.491127	-546.656372	-135.276749	102.056061	-517.803406	337.676819	1443.286377	-440.742065	-79.294823	1458.402344	-420.323730	131.057327	1464.939087	-424.409058	153.792480	1754.488647	-555.967163	433.591858	1170.073120	-490.784821	-204.955627	1202.689453	-431.975769	391.388245	878.780823	-365.413086	-155.967026	903.223145	-443.182343	106.127892	1058.359009	505.961700	26.098316	897.329224	499.796570	224.263824
-468.573944	235.379944	958.926758	-459.450165	-27.156504	962.221436	-549.317566	243.797363	574.273071	-498.573822	-82.403168	583.228821	-524.739136	275.430878	86.453835	-546.610535	-135.263977	102.022545	-517.649719	337.724152	1443.426758	-440.693909	-79.370018	1458.467651	-420.286224	131.022644	1464.933228	-423.547943	153.480774	1754.290771	-556.191040	433.020813	1169.939453	-490.894287	-204.704132	1202.611450	-430.988129	391.206512	879.388245	-364.837463	-156.026672	903.506775	-443.136200	106.064255	1058.351318	505.678680	25.978323	897.308655	499.577515	224.081589
-468.559998	235.314484	958.916443	-459.419647	-27.159885	962.186707	-549.398071	243.815689	574.290894	-498.535217	-82.451927	583.214417	-524.785889	275.438660	86.462234	-546.630310	-135.284973	102.047577	-517.588684	337.686432	1443.447388	-440.638550	-79.442039	1458.561523	-420.274567	131.003723	1464.944092	-422.649780	153.117615	1754.076660	-556.481567	432.507874	1169.802490	-490.968994	-204.419846	1202.568237	-430.263367	390.880096	879.805176	-364.260559	-156.120987	903.799011	-443.102844	106.022881	1058.326538	505.460144	25.911915	897.273315	499.429108	223.894897
-468.527863	235.207489	958.897827	-459.375336	-27.232477	962.198364	-549.396851	243.657471	574.270996	-498.593384	-82.615028	583.243713	-524.729309	275.434692	86.451561	-546.720520	-135.310028	102.068146	-517.546509	337.659088	1443.466919	-440.610596	-79.490456	1458.657837	-420.235199	130.958527	1464.929810	-421.678802	152.755280	1753.849121	-556.848938	431.896820	1169.648560	-491.106903	-204.075729	1202.474487	-429.475555	390.540375	880.252136	-363.648590	-156.244812	904.094238	-443.067444	105.945496	1058.323364	505.206268	25.818802	897.213806	499.213135	223.784714
-468.482544	235.181381	958.920837	-459.353119	-27.255629	962.173401	-549.439148	243.634048	574.267334	-498.854828	-82.674446	583.590027	-524.761414	275.419891	86.446732	-546.967346	-135.401474	102.087715	-517.487000	337.621704	1443.488281	-440.600494	-79.558762	1458.737183	-420.193359	130.911636	1464.909790	-420.726318	152.347366	1753.605225	-557.207336	431.272003	1169.519531	-491.282990	-203.686432	1202.415283	-428.669128	390.182251	880.726990	-363.047577	-156.304749	904.414734	-443.032349	105.901215	1058.322632	504.977966	25.661861	897.162476	499.028229	223.636169
-468.475586	235.062744	958.901001	-459.328217	-27.367922	962.194336	-549.453796	243.586288	574.278076	-498.861053	-82.812088	583.584412	-524.757019	275.424042	86.450127	-546.994995	-135.409866	102.082703	-517.428406	337.609589	1443.511963	-440.569763	-79.638222	1458.804565	-420.143280	130.879684	1464.876465	-419.744781	151.946930	1753.377319	-557.639709	430.569855	1169.385986	-491.522430	-203.336761	1202.378662	-427.796509	389.766022	881.284790	-362.510315	-156.362503	904.718262	-443.015320	105.802460	1058.322632	504.739227	25.579582	897.088501	498.866425	223.483215
-468.496124	234.933441	958.900085	-459.308136	-27.426170	962.204590	-549.486023	243.500534	574.272705	-498.651031	-82.801506	583.458496	-524.729187	275.422363	86.443947	-546.880737	-135.363174	102.061737	-517.399292	337.593231	1443.545166	-440.546478	-79.716965	1458.887939	-420.086578	130.822723	1464.846069	-418.736572	151.510803	1753.138062	-558.039612	429.859497	1169.224121	-491.787567	-202.969696	1202.339966	-426.684875	389.432098	881.963806	-361.938293	-156.367188	905.106079	-443.008789	105.716812	1058.325562	504.541107	25.425669	897.041199	498.721527	223.318970
-468.471893	234.913879	958.926453	-459.338135	-27.504028	962.220581	-549.497559	243.447052	574.247620	-498.556824	-82.877693	583.431641	-524.728455	275.439575	86.453827	-546.792236	-135.332169	102.114960	-517.354858	337.567383	1443.585083	-440.464630	-79.787575	1458.947632	-420.038422	130.741531	1464.788208	-417.725220	151.069351	1752.921753	-558.481812	429.123627	1169.049438	-492.105927	-202.614471	1202.294189	-425.792297	388.953125	882.558655	-361.396667	-156.363174	905.514343	-443.009583	105.659554	1058.346558	504.368134	25.311087	897.016235	498.617950	223.166824
-468.846466	235.307892	958.973877	-460.333588	-26.977005	961.500610	-549.713013	243.671112	574.304688	-498.712494	-82.922325	583.388611	-524.854980	275.450500	86.466568	-546.906128	-135.350250	102.132080	-517.304993	337.556122	1443.637573	-440.408966	-79.891861	1459.004517	-419.997803	130.682922	1464.753906	-416.733215	150.642700	1752.718750	-559.006531	428.320679	1168.912354	-492.479004	-202.246277	1202.188110	-424.882721	388.475494	883.179382	-360.826324	-156.301682	905.978882	-443.423218	105.793839	1057.957886	504.172058	25.165476	896.997192	498.478088	222.940689
-468.939362	235.344986	958.983154	-460.586578	-26.896173	961.371155	-549.812561	243.709244	574.311401	-498.718231	-83.008148	583.369629	-524.919678	275.456268	86.466003	-547.008972	-135.390732	102.163818	-517.257813	337.528473	1443.684814	-440.271637	-80.004951	1459.070190	-419.974579	130.614655	1464.691406	-415.752197	150.149353	1752.446167	-559.585632	427.482971	1168.815674	-492.914032	-201.848648	1202.090698	-424.033264	387.876495	883.771057	-360.260437	-156.204620	906.443542	-443.524841	105.790604	1057.883301	504.021118	25.027361	896.997253	498.337128	222.836990
-468.937958	235.298721	959.001282	-460.631439	-26.928232	961.383362	-549.787720	243.636810	574.316589	-498.706390	-83.041504	583.333618	-524.917969	275.438538	86.459221	-547.034668	-135.397614	102.162529	-517.204773	337.501923	1443.732666	-440.115417	-80.117035	1459.127808	-419.937836	130.559784	1464.619507	-414.720947	149.659088	1752.223755	-560.274597	426.639862	1168.662598	-493.422974	-201.464127	1202.024170	-423.164520	387.267792	884.453674	-359.632477	-156.076447	907.100891	-443.524445	105.746208	1057.893799	503.932159	24.865652	896.979797	498.423126	222.157364
-468.940826	235.288330	959.012878	-460.690430	-26.982977	961.348389	-549.780334	243.618408	574.302307	-498.645203	-83.024010	583.340332	-524.929626	275.439453	86.456993	-547.008179	-135.403030	102.138748	-517.193359	337.445679	1443.724976	-439.918854	-80.255424	1459.216309	-419.896179	130.518829	1464.541382	-413.712158	149.179901	1751.969482	-560.958557	425.665894	1168.464722	-494.052826	-200.994812	1201.862671	-422.075195	386.717224	885.102295	-358.909760	-156.163223	907.811035	-443.529083	105.692284	1057.876709	503.792206	24.736280	896.973633	498.293030	222.038116
-468.964081	235.220459	959.002991	-460.801086	-26.996796	961.324951	-549.810669	243.585648	574.302063	-498.657471	-83.059311	583.340271	-524.977539	275.439056	86.459984	-547.002625	-135.398605	102.141594	-517.131836	337.398743	1443.743408	-439.664917	-80.390709	1459.268921	-419.829498	130.472244	1464.452271	-412.709412	148.636871	1751.729492	-561.726868	424.766724	1168.274414	-494.702087	-200.550583	1201.795898	-421.207642	386.092743	885.749207	-357.933807	-155.296478	908.231384	-443.553741	105.640839	1057.850952	503.742889	24.533112	896.986328	498.503845	221.321991
-468.923950	235.216461	959.017334	-460.866699	-27.009262	961.318237	-549.842163	243.671555	574.338013	-498.747314	-83.138680	583.317871	-525.012756	275.441956	86.465935	-546.994568	-135.393600	102.137779	-517.114807	337.351166	1443.707397	-439.359558	-80.524742	1459.354248	-419.713776	130.461014	1464.373657	-411.719513	148.103699	1751.525146	-562.512329	423.858337	1168.114380	-495.382874	-199.954010	1201.697876	-420.300262	385.479584	886.394531	-357.344879	-155.802704	908.942810	-443.542267	105.616814	1057.849731	503.617249	24.414980	896.956604	498.393219	221.165619
-468.933990	235.185211	959.042053	-460.961945	-27.036791	961.333435	-549.827515	243.642059	574.344971	-498.807434	-83.187248	583.311401	-525.015503	275.452209	86.462685	-547.095459	-135.434174	102.140846	-517.041077	337.325714	1443.666138	-439.072083	-80.610580	1459.392090	-419.567932	130.443954	1464.307861	-410.786926	147.571487	1751.354614	-563.302429	422.841248	1167.838135	-496.135712	-199.480576	1201.614258	-419.663300	384.787720	887.003418	-356.460449	-155.065079	909.613098	-443.565887	105.577789	1057.863403	503.358704	24.467941	896.931274	497.739929	222.193039
-468.911530	235.173035	959.072449	-461.070587	-27.043764	961.324646	-549.846924	243.724335	574.353088	-498.857880	-83.199219	583.330994	-525.070740	275.480743	86.475555	-547.015259	-135.438065	102.164642	-516.959229	337.311096	1443.553223	-438.779236	-80.695435	1459.457886	-419.379974	130.439468	1464.250366	-409.895416	147.000168	1751.221680	-564.093262	421.765900	1167.585205	-496.950836	-198.961594	1201.516113	-418.516907	384.314880	887.671570	-356.041779	-155.530228	910.365295	-443.581207	105.543732	1057.868530	503.211121	24.372608	896.912048	497.605133	222.074844
-468.385223	235.694458	959.237793	-461.010498	-26.926359	961.314697	-549.769836	243.717377	574.471252	-498.899902	-83.165726	583.363892	-525.057800	275.483459	86.482605	-547.032043	-135.425873	102.148514	-516.820190	337.307434	1443.432373	-438.527161	-80.765617	1459.483643	-419.176025	130.414612	1464.197510	-409.051697	146.478622	1751.096680	-564.886841	420.846985	1167.332764	-497.743988	-198.465408	1201.453491	-417.640564	383.643524	888.295288	-355.370697	-155.385788	911.096985	-443.318054	105.756882	1057.954346	503.161560	24.199276	896.909424	497.806702	221.395111
-468.029541	236.036591	959.321594	-461.028564	-26.854279	961.315125	-549.751099	243.795868	574.568054	-498.977844	-83.139122	583.335693	-525.106201	275.498413	86.477928	-547.008301	-135.439911	102.137024	-516.623718	337.326263	1443.309570	-438.293762	-80.838501	1459.489502	-419.010437	130.397034	1464.149780	-408.321960	145.873642	1751.056152	-565.619385	419.777283	1166.982544	-498.496094	-198.068298	1201.413574	-416.762634	383.167175	888.899170	-354.382782	-154.417084	911.767944	-443.154938	105.901093	1057.998535	502.987244	24.148415	896.924255	497.372711	221.789658
-467.947968	236.105087	959.348450	-461.111359	-26.897310	961.320984	-549.717651	243.784653	574.570923	-499.091339	-83.147324	583.345825	-525.140015	275.500671	86.457222	-546.972595	-135.466354	102.111694	-516.369629	337.355896	1443.166504	-438.155884	-80.966377	1459.478638	-418.815308	130.379547	1464.084717	-407.648865	145.333710	1750.968750	-566.360352	418.847504	1166.760376	-499.223846	-197.646561	1201.305420	-415.867462	382.535889	889.483704	-353.657318	-154.191086	912.433960	-443.122009	105.892906	1058.007935	502.906464	24.047604	896.934998	497.300110	221.672821
-468.028717	236.022980	959.274780	-461.288422	-26.942659	961.303345	-549.684570	243.841751	574.537109	-499.142792	-83.106529	583.324829	-525.163940	275.511078	86.444633	-546.940430	-135.448761	102.066383	-516.038696	337.388184	1443.044678	-437.915710	-81.064781	1459.465454	-418.651672	130.336899	1464.014038	-407.058044	144.758667	1750.917114	-566.993225	417.934998	1166.510742	-499.831299	-197.249832	1201.184204	-415.111389	382.018768	890.018433	-353.295715	-154.584137	913.072144	-443.191467	105.843773	1057.948975	502.802856	23.937654	896.925903	497.226257	221.558197
-468.078186	235.925262	959.255798	-461.360657	-27.009924	961.322083	-549.620911	243.848511	574.517273	-499.224121	-83.075668	583.319092	-525.182983	275.520020	86.444916	-546.871643	-135.430099	102.044113	-515.790405	337.297424	1442.832764	-437.766724	-81.205780	1459.434204	-418.458710	130.275391	1463.943359	-406.535370	144.212769	1750.910889	-567.504883	417.051056	1166.298218	-500.433350	-196.950623	1201.105957	-414.347321	381.434509	890.557739	-353.170258	-154.455643	913.412476	-443.209381	105.774597	1057.939209	502.735596	23.821096	896.939209	497.122131	221.491272
-468.168091	235.773209	959.226746	-461.497131	-27.113380	961.315308	-549.554138	243.823349	574.462341	-499.325562	-83.055351	583.339417	-525.175171	275.554016	86.452621	-546.945251	-135.443573	102.047768	-515.362366	337.392975	1442.927124	-437.507111	-81.315010	1459.403564	-418.232819	130.206039	1463.874878	-406.103699	143.744186	1750.914551	-567.894165	416.159851	1166.171265	-500.931885	-196.653976	1201.049683	-413.690826	380.913544	891.037537	-352.535065	-153.771805	913.769348	-443.269958	105.652809	1057.909668	502.727722	23.653563	896.932068	497.228760	220.879272
-468.231506	235.620743	959.216064	-461.611542	-27.164385	961.327942	-549.503784	243.794861	574.447388	-499.417053	-83.059593	583.308350	-525.195618	275.556946	86.450005	-546.850830	-135.440033	102.024391	-515.026184	337.367371	1442.931396	-437.334686	-81.416313	1459.342285	-417.959412	130.081558	1463.820801	-405.749573	143.338623	1750.921631	-568.191650	415.447754	1166.112427	-501.217560	-196.321442	1200.900879	-413.117462	380.418793	891.510315	-351.517273	-153.548279	914.320862	-443.321442	105.556923	1057.902222	502.667725	23.571938	896.942749	497.133209	220.782715
-468.280243	235.502548	959.211365	-461.742462	-27.226513	961.326538	-549.515259	243.821899	574.451782	-499.545105	-83.147560	583.353088	-525.236084	275.554596	86.459290	-546.912537	-135.433334	102.021492	-514.620056	337.296814	1443.008301	-437.147491	-81.520531	1459.274536	-417.654907	129.901443	1463.762695	-405.483887	142.995117	1750.939087	-568.390259	414.647369	1166.085815	-501.452057	-196.062958	1200.714111	-412.546997	379.940155	891.937012	-350.887878	-153.500412	914.681946	-443.361053	105.462669	1057.888184	502.553345	23.555138	896.940674	496.881073	221.177444
-468.311981	235.348602	959.216187	-461.842255	-27.351263	961.344849	-549.530579	243.853455	574.437439	-499.583679	-83.106323	583.325134	-525.246216	275.565125	86.460770	-546.883789	-135.432220	102.010124	-514.279480	337.206268	1443.095581	-436.971924	-81.620903	1459.201660	-417.327087	129.695633	1463.748413	-405.313293	142.705856	1750.966553	-568.479492	414.012787	1166.110718	-501.649719	-195.858063	1200.545532	-412.068420	379.600372	892.302917	-350.782410	-153.595306	914.720276	-443.402191	105.323425	1057.894287	502.470520	23.472065	896.950500	496.756592	221.095230
-468.318634	235.293045	959.237366	-461.976929	-27.430775	961.328735	-549.500732	243.798843	574.423767	-499.671600	-83.159149	583.320679	-525.248169	275.575378	86.441940	-546.868042	-135.428833	101.985924	-513.941833	337.036560	1443.233154	-436.778107	-81.785492	1459.073120	-417.021790	129.477692	1463.716064	-405.182800	142.538864	1750.905029	-568.472473	413.431519	1166.174805	-501.700775	-195.661728	1200.334717	-411.599213	379.247528	892.647034	-350.075195	-153.548325	914.997498	-443.443085	105.232040	1057.890503	502.443054	23.354837	896.968384	496.677124	220.978882
-468.279510	235.190536	959.223633	-462.054382	-27.562534	961.369263	-549.518433	243.771500	574.412720	-499.703613	-83.169769	583.320557	-525.271851	275.563477	86.412781	-546.922119	-135.449493	101.973495	-513.604736	336.881317	1443.396851	-436.527985	-81.922363	1458.940186	-416.769379	129.276245	1463.716187	-405.122925	142.419388	1750.897827	-568.369019	412.904083	1166.298828	-501.757996	-195.496735	1200.097290	-411.181335	378.961731	892.908630	-349.631744	-153.608948	915.110291	-443.452393	105.125488	1057.901489	502.374084	23.269567	896.962097	496.563110	220.851379
-468.197296	235.153030	959.231262	-462.142426	-27.626181	961.339844	-549.537720	243.754501	574.414673	-499.745209	-83.224686	583.331177	-525.274475	275.572845	86.396194	-546.936218	-135.494949	101.961937	-513.326172	336.756012	1443.520630	-436.154785	-81.992622	1458.767090	-416.588715	129.069412	1463.739136	-405.042847	142.359558	1750.833618	-568.178467	412.416260	1166.417358	-501.774384	-195.366791	1199.886963	-410.807129	378.764343	893.101257	-349.234558	-153.588333	915.194397	-443.438446	105.047333	1057.887329	502.365997	23.200203	896.959167	496.479462	220.744019
-468.125885	235.128113	959.249573	-462.228821	-27.667576	961.335388	-549.584961	243.730896	574.445129	-499.787292	-83.262512	583.293518	-525.291687	275.577454	86.412590	-546.886780	-135.467010	101.952164	-512.983337	336.618896	1443.667969	-435.805969	-82.093910	1458.601440	-416.491150	128.887375	1463.776123	-404.953674	142.271912	1750.855225	-567.917236	412.025543	1166.519043	-501.794617	-195.251129	1199.655029	-410.436615	378.556244	893.274597	-348.909821	-153.611893	915.186646	-443.435333	104.992783	1057.892090	502.274567	23.114920	896.961914	496.351837	220.700317
-468.067261	235.088562	959.251953	-462.299866	-27.741859	961.324768	-549.619690	243.706024	574.450256	-499.833771	-83.333115	583.299622	-525.307434	275.570740	86.426430	-546.979675	-135.493668	101.962692	-512.687500	336.490021	1443.785767	-435.503601	-82.182892	1458.471069	-416.368195	128.717377	1463.788452	-404.833862	142.185318	1750.883057	-567.608765	411.692596	1166.593628	-501.826721	-195.086197	1199.454590	-410.019043	378.358093	893.407288	-348.778107	-153.606125	915.088135	-443.422028	104.920563	1057.883789	502.225800	23.018969	896.967346	496.295776	220.525909
-467.959229	235.078552	959.269287	-462.307648	-27.787924	961.323975	-549.640686	243.656479	574.479248	-499.824890	-83.331650	583.266479	-525.263977	275.566406	86.424103	-546.906006	-135.481430	101.955841	-512.437927	336.353180	1443.823242	-435.242188	-82.278137	1458.372314	-416.307983	128.542053	1463.802979	-404.743591	141.976471	1751.037720	-567.280090	411.466431	1166.632202	-501.794434	-194.892365	1199.276733	-409.567688	378.170776	893.564392	-348.420624	-153.646973	915.110596	-443.360657	104.876259	1057.889771	502.152618	22.934095	896.963623	496.207947	220.424423
-467.881317	235.057098	959.287292	-462.308563	-27.825987	961.348938	-549.686279	243.582642	574.506287	-499.842804	-83.356804	583.309448	-525.289795	275.556580	86.425018	-546.848938	-135.444962	101.955139	-512.373718	336.125549	1443.720825	-435.092041	-82.418442	1458.321045	-416.250946	128.400101	1463.801025	-404.647644	141.711044	1751.145020	-567.015137	411.307861	1166.581055	-501.751587	-194.680557	1199.111084	-409.094208	378.029785	893.652832	-348.084320	-153.662140	915.149170	-443.308533	104.842735	1057.908325	502.126587	22.835934	896.972839	496.127930	220.355728
-467.800964	235.014664	959.312439	-462.239685	-27.871231	961.375488	-550.111145	244.004395	574.590820	-499.772644	-83.334541	583.348633	-525.554504	275.595215	86.437889	-546.833191	-135.452530	101.958595	-512.229370	336.007111	1443.707764	-435.011017	-82.537285	1458.322021	-416.156219	128.291931	1463.789307	-404.572876	141.295273	1751.256836	-566.742188	411.152008	1166.524048	-501.649536	-194.418640	1198.988647	-408.639862	377.953430	893.731934	-347.466614	-153.697006	915.256958	-443.219513	104.798752	1057.930908	502.055573	22.732697	896.972778	496.053619	220.274841
-467.755737	235.012848	959.320374	-462.238037	-27.856503	961.360352	-550.192017	244.011047	574.619751	-499.767639	-83.362808	583.340942	-525.610229	275.601624	86.435379	-546.819946	-135.444611	101.955376	-512.122131	335.895386	1443.638062	-434.955048	-82.678551	1458.347290	-416.024261	128.194153	1463.756836	-404.547607	140.769913	1751.394653	-566.468872	410.975006	1166.408691	-501.586029	-194.143555	1198.896973	-408.138947	377.939148	893.801331	-347.084900	-153.782974	915.331543	-443.161682	104.793755	1057.919800	502.034332	22.645540	896.958679	495.982849	220.248886
-467.723907	234.984970	959.318115	-462.148834	-27.881147	961.385742	-550.197937	243.987732	574.619141	-499.763245	-83.429321	583.334351	-525.630737	275.613342	86.418182	-546.859131	-135.447876	101.969650	-511.913177	335.904327	1443.706421	-434.949097	-82.813118	1458.404419	-415.850525	128.092834	1463.750000	-404.544434	140.253326	1751.472412	-566.163757	410.775238	1166.299561	-501.558868	-193.884079	1198.844482	-407.598969	377.956696	893.853333	-346.968658	-153.956284	915.318665	-443.085876	104.782822	1057.927734	501.965485	22.567509	896.958618	495.887726	220.206009
-467.670593	234.972061	959.294495	-462.061096	-27.886580	961.350647	-550.175842	243.912689	574.609131	-499.733826	-83.417336	583.328735	-525.590088	275.596283	86.422348	-546.783325	-135.451157	101.961441	-511.834747	335.817749	1443.612061	-434.949799	-82.935844	1458.434692	-415.669983	128.006653	1463.714722	-404.579926	139.599350	1751.606934	-565.895691	410.557068	1166.165161	-501.453522	-193.568802	1198.783081	-406.977753	377.986603	893.941162	-346.219421	-154.087708	915.559204	-442.992401	104.772766	1057.893311	501.965179	22.478043	896.950806	495.830719	220.125275
-467.545654	234.994827	959.291260	-461.889221	-27.960697	961.378052	-550.147339	243.850891	574.621826	-499.663940	-83.410751	583.371704	-525.615112	275.605560	86.443207	-546.807678	-135.447830	101.943031	-511.725677	335.773651	1443.548096	-434.912506	-83.062675	1458.494629	-415.516083	127.902946	1463.673340	-404.615051	138.967392	1751.762329	-565.662354	410.380493	1166.064819	-501.467407	-193.359512	1198.733643	-406.357758	378.048950	894.065063	-346.154663	-154.278305	915.511597	-442.847473	104.761833	1057.906006	501.887848	22.421804	896.923706	495.748016	220.074310
-467.479309	234.964813	959.260010	-461.768097	-27.994509	961.373901	-550.039551	243.654327	574.615540	-499.700592	-83.304871	583.498169	-525.505127	275.587036	86.467239	-546.859985	-135.485260	101.967270	-511.597168	335.744965	1443.504028	-434.878723	-83.171364	1458.527466	-415.403992	127.846016	1463.656250	-404.662048	138.457428	1751.805542	-565.451721	410.235809	1165.965088	-501.438690	-193.087875	1198.679688	-405.810974	378.139984	894.206055	-345.491333	-154.506088	915.742004	-442.740845	104.744766	1057.885132	501.875305	22.332943	896.916199	495.698914	219.952377
-467.352783	234.936768	959.244263	-461.587738	-28.054970	961.401001	-550.132324	243.704666	574.661011	-499.677216	-83.380600	583.544678	-525.563721	275.588257	86.442879	-546.852661	-135.468094	101.979713	-511.435883	335.728729	1443.478516	-434.819611	-83.290344	1458.586182	-415.321136	127.768990	1463.621704	-404.750732	137.884598	1751.963379	-565.231018	410.108276	1165.894531	-501.476074	-192.895386	1198.650757	-405.190796	378.262878	894.406006	-345.254395	-154.735474	915.872192	-442.594666	104.720596	1057.892212	501.860535	22.259981	896.905884	495.665192	219.838196
-468.125427	233.809860	959.012695	-461.691071	-28.378529	961.458923	-549.978149	243.421951	574.396667	-499.699066	-83.584824	583.584290	-525.439819	275.579407	86.414825	-546.846741	-135.466812	102.024979	-511.295624	335.698975	1443.472412	-434.752167	-83.415619	1458.634277	-415.286652	127.686630	1463.600464	-404.855194	137.307159	1752.101685	-565.042908	410.050507	1165.868042	-501.524200	-192.771622	1198.645142	-404.601868	378.346161	894.595337	-344.841492	-154.930008	916.076599	-442.931122	104.165085	1057.780151	501.829315	22.190569	896.911987	495.574860	219.744965
-467.136475	234.767014	959.214661	-461.341949	-28.135433	961.453857	-549.944275	243.437958	574.632446	-499.460632	-83.517105	583.509277	-525.421753	275.580811	86.413589	-546.831299	-135.472748	102.028923	-511.116638	335.662201	1443.495239	-434.708527	-83.544304	1458.658813	-415.250458	127.580872	1463.582642	-404.964996	136.798004	1752.232910	-564.832581	409.988129	1165.880981	-501.553223	-192.665695	1198.598755	-404.037140	378.411865	894.804810	-344.145416	-155.085709	916.371277	-442.348175	104.629265	1057.899902	501.801422	22.152424	896.886047	495.511688	219.659775
-466.912476	234.739792	959.246338	-461.204468	-28.166296	961.456238	-549.701111	243.138565	574.586182	-499.634735	-83.905663	583.575378	-525.238708	275.563721	86.397583	-547.103027	-135.536652	102.098206	-510.940247	335.618408	1443.568237	-434.651947	-83.679337	1458.659668	-415.224182	127.472565	1463.592163	-405.141663	136.245911	1752.418091	-564.604736	409.900848	1165.918823	-501.595001	-192.702194	1198.582031	-403.506042	378.442810	895.039185	-343.785736	-155.267166	916.554993	-442.153503	104.582390	1057.914063	501.807220	22.090940	896.894165	495.459503	219.607864
-466.763245	234.680939	959.248779	-461.063538	-28.206665	961.450623	-549.848816	243.278397	574.662354	-499.475952	-83.824799	583.581421	-525.374451	275.563812	86.438927	-546.965393	-135.515030	102.083527	-510.790039	335.550568	1443.670898	-434.574402	-83.848412	1458.663086	-415.209900	127.320656	1463.611084	-405.297089	135.856415	1752.529053	-564.338989	409.857544	1166.005737	-501.563263	-192.809189	1198.532593	-403.029297	378.497498	895.264343	-343.585297	-155.494125	916.699219	-441.998535	104.529404	1057.910278	501.795380	21.981365	896.887146	495.403290	219.483063
-466.554138	234.634125	959.289917	-460.886444	-28.221046	961.442200	-549.830444	243.268066	574.709045	-499.363220	-83.824776	583.533630	-525.386292	275.553101	86.467995	-546.916626	-135.496109	102.073944	-510.752045	335.349792	1443.692993	-434.495605	-83.964409	1458.634888	-415.146820	127.163620	1463.656006	-405.471466	135.490967	1752.617920	-564.054321	409.846069	1166.128662	-501.439209	-192.924042	1198.437988	-402.545563	378.551544	895.501587	-342.942963	-155.773727	916.905029	-441.812866	104.477745	1057.928589	501.777740	21.943253	896.865173	495.355225	219.391129
-466.361389	234.613754	959.324524	-460.760925	-28.226917	961.379944	-549.778381	243.236450	574.710449	-499.243317	-83.768425	583.583740	-525.380249	275.553406	86.465752	-546.910400	-135.465179	102.052292	-510.596680	335.286102	1443.853394	-434.401367	-84.092392	1458.634399	-415.067169	127.012192	1463.734741	-405.647430	135.201859	1752.644043	-563.717773	409.741089	1166.289551	-501.273987	-193.132523	1198.399780	-402.110962	378.678375	895.725525	-342.561676	-155.984756	917.023315	-441.648163	104.423271	1057.914063	501.771393	21.846119	896.855042	495.301971	219.284760
-466.142761	234.570480	959.322449	-460.588593	-28.220171	961.364075	-549.715393	243.283936	574.763794	-499.164185	-83.727081	583.594666	-525.389648	275.531036	86.480553	-546.884094	-135.456711	102.040939	-510.483643	335.160126	1444.052612	-434.301117	-84.195892	1458.652588	-414.986359	126.848389	1463.802612	-405.876740	134.851181	1752.798340	-563.365540	409.642120	1166.455444	-501.083954	-193.376923	1198.378662	-401.692261	378.887146	895.966553	-342.234222	-156.224808	917.105103	-441.464539	104.396011	1057.907837	501.786072	21.806021	896.837158	495.270264	219.201401
-465.966339	234.551956	959.344116	-460.459656	-28.247923	961.369263	-549.616943	243.301346	574.773865	-499.070557	-83.742195	583.612732	-525.410583	275.536224	86.487526	-546.915710	-135.463013	102.066475	-510.258667	335.163727	1444.397705	-434.197174	-84.318466	1458.685059	-414.903320	126.722488	1463.855347	-406.027649	134.607635	1752.894409	-562.988586	409.603455	1166.701050	-500.863251	-193.533752	1198.375366	-401.282288	379.097443	896.221985	-341.917664	-156.472626	917.214233	-441.316925	104.362663	1057.922607	501.798187	21.744858	896.825012	495.229736	219.168243
-465.775909	234.553528	959.373108	-460.289154	-28.273832	961.382324	-549.384949	243.220642	574.775330	-498.921265	-83.729332	583.610596	-525.285400	275.561981	86.489296	-546.948669	-135.447037	102.115425	-510.227966	335.037811	1444.571655	-434.067963	-84.418762	1458.747070	-414.848236	126.575340	1463.917603	-406.274200	134.321869	1752.968872	-562.651733	409.608826	1166.886475	-500.617279	-193.702194	1198.413452	-400.839691	379.307617	896.489075	-341.594666	-156.749542	917.310730	-441.150970	104.342522	1057.946899	501.807007	21.723087	896.831238	495.194916	219.135025
-465.568085	234.525940	959.374451	-460.129944	-28.348686	961.400940	-549.343018	243.315933	574.810425	-498.724976	-83.725807	583.541321	-525.373840	275.579315	86.525963	-546.813049	-135.382278	102.106110	-510.186798	334.915222	1444.740967	-433.930817	-84.519623	1458.808228	-414.796783	126.453667	1463.977783	-406.456024	134.041473	1753.086548	-562.320984	409.563385	1167.028442	-500.367828	-193.818146	1198.475464	-400.327881	379.532928	896.740295	-341.246124	-157.053650	917.397522	-440.984497	104.293106	1057.960693	501.836487	21.689451	896.820496	495.171570	219.094711
-465.379944	234.473038	959.362488	-459.928833	-28.413092	961.401672	-549.169189	243.271103	574.845581	-498.508240	-83.721054	583.555725	-525.345093	275.553284	86.524185	-546.870972	-135.401932	102.143387	-510.164490	334.815369	1444.923096	-433.781494	-84.605476	1458.857178	-414.759247	126.343697	1464.018677	-406.606293	133.809921	1753.113037	-562.003662	409.542023	1167.189575	-500.137421	-193.938324	1198.483276	-399.797974	379.715698	897.001831	-340.947388	-157.336243	917.447632	-440.803711	104.239960	1057.958130	501.883606	21.632030	896.839966	495.164185	218.998703
-465.190918	234.551315	959.364746	-459.809448	-28.406933	961.325378	-548.888672	243.149704	574.843628	-498.317108	-83.708549	583.509644	-525.275757	275.545929	86.518494	-546.793823	-135.371857	102.137642	-510.148132	334.694702	1445.048096	-433.665283	-84.686806	1458.902344	-414.713165	126.258133	1464.055298	-406.747711	133.512299	1753.153564	-561.740845	409.502441	1167.288086	-499.910675	-194.017639	1198.494263	-399.254974	379.891388	897.264221	-340.698212	-157.604645	917.458374	-440.645905	104.246956	1057.920776	501.896576	21.588285	896.822449	495.136841	218.983276
-464.975769	234.596085	959.324951	-459.567657	-28.476690	961.276245	-548.627380	243.060364	574.886108	-498.096832	-83.686707	583.480408	-525.214722	275.516998	86.526215	-546.851746	-135.353882	102.143295	-510.130524	334.617493	1445.163208	-433.537445	-84.796028	1458.924194	-414.652527	126.177811	1464.107056	-406.809235	133.261459	1753.109863	-561.521179	409.435486	1167.357056	-499.688049	-194.104736	1198.483032	-398.710876	380.094208	897.525146	-340.495117	-157.870010	917.457397	-440.432465	104.232437	1057.879639	501.940308	21.509935	896.817627	495.134308	218.908417
-464.841675	234.583221	959.279419	-459.403290	-28.536001	961.213806	-548.732605	243.426193	574.987549	-497.881439	-83.652222	583.487915	-525.409241	275.529114	86.535332	-546.842041	-135.361206	102.140244	-510.072571	334.535950	1445.296631	-433.367828	-84.886887	1458.979736	-414.595612	126.140656	1464.142334	-406.889893	132.865860	1753.152954	-561.303711	409.393280	1167.391602	-499.458069	-194.173401	1198.464966	-398.126526	380.299194	897.779968	-340.228699	-158.100555	917.462524	-440.283051	104.192375	1057.825684	502.052063	21.377878	896.818054	495.315216	218.311081
-464.747833	234.562057	959.228088	-459.194000	-28.586288	961.192749	-548.637573	243.524399	574.973572	-497.640045	-83.652596	583.475891	-525.476807	275.558594	86.582161	-546.728394	-135.328278	102.154892	-509.977203	334.505188	1445.463623	-433.187836	-84.981224	1459.059692	-414.534302	126.093552	1464.196777	-406.950562	132.526733	1753.101318	-561.098206	409.358582	1167.484985	-499.245331	-194.211914	1198.486206	-397.552002	380.512604	898.077087	-340.011993	-158.346954	917.467468	-440.146423	104.177040	1057.792603	502.081879	21.332342	896.794739	495.327698	218.322388
-464.651184	234.544662	959.189636	-459.015411	-28.655804	961.150696	-548.485046	243.589935	574.997070	-497.421082	-83.732742	583.482849	-525.502930	275.557434	86.581947	-546.805725	-135.353317	102.202873	-509.868561	334.455444	1445.660645	-432.952942	-85.050240	1459.183838	-414.486908	126.022400	1464.251587	-406.973511	132.091370	1753.077393	-560.888672	409.313446	1167.605957	-499.040070	-194.235077	1198.526489	-397.086456	380.717499	898.382324	-339.784058	-158.597672	917.517700	-440.017944	104.138634	1057.754272	502.128815	21.274351	896.818115	495.339294	218.313995
-464.521759	234.530731	959.176514	-458.775421	-28.692984	961.144409	-547.993164	243.229050	574.917969	-497.128967	-83.751274	583.523193	-525.299072	275.503845	86.568520	-546.854797	-135.367386	102.277565	-509.721893	334.432739	1445.872314	-432.727020	-85.151520	1459.328003	-414.479034	125.959358	1464.293579	-406.985809	131.627533	1753.013428	-560.661133	409.240356	1167.785400	-498.836670	-194.199829	1198.607910	-396.586914	380.952881	898.741272	-339.599609	-158.848740	917.567627	-439.869293	104.123924	1057.752563	502.164124	21.264540	896.809448	495.349579	218.207916
-464.447571	234.431473	959.150635	-458.518402	-28.783712	961.144165	-547.701538	243.004898	574.888428	-496.875519	-83.855125	583.548584	-525.229431	275.475830	86.513542	-546.887878	-135.334381	102.294594	-509.585510	334.395233	1446.110352	-432.483643	-85.224594	1459.464233	-414.477325	125.897194	1464.344482	-406.942627	131.167923	1753.053223	-560.448120	409.119537	1167.999634	-498.639069	-194.147888	1198.708008	-396.101501	381.138306	899.088806	-339.445068	-159.106064	917.626221	-439.736694	104.052925	1057.746460	502.230347	21.223110	896.812988	495.395691	218.158310
-464.525726	234.214386	959.060486	-458.326752	-28.946953	961.142212	-547.541443	242.951141	574.859436	-496.671021	-84.030556	583.546692	-525.253174	275.469482	86.543312	-546.968689	-135.367233	102.359756	-509.449860	334.346710	1446.365967	-432.260834	-85.318520	1459.624878	-414.494202	125.826920	1464.390015	-406.944031	130.723297	1752.997437	-560.269165	408.984497	1168.183594	-498.466583	-194.137527	1198.791748	-395.636780	381.330872	899.461121	-339.345886	-159.415222	917.667297	-439.684418	103.917908	1057.700806	502.292908	21.239477	896.815063	495.433960	218.124939
-464.662994	233.841049	958.951477	-458.147491	-29.095306	961.163147	-547.379822	242.925919	574.796387	-496.447876	-84.167915	583.507813	-525.259033	275.467407	86.548080	-546.959778	-135.343048	102.404366	-509.316498	334.296631	1446.596924	-432.017609	-85.412582	1459.787598	-414.496185	125.767555	1464.433350	-406.906860	130.307159	1753.006226	-560.080933	408.830780	1168.366577	-498.288940	-194.100800	1198.878418	-395.190369	381.518280	899.811951	-339.279175	-159.844437	917.692200	-439.665649	103.732521	1057.656128	502.363647	21.211842	896.799744	495.483032	218.095078
-464.539154	233.859634	958.941223	-457.982330	-29.126333	961.115784	-547.406616	243.138412	574.823242	-496.200165	-84.300194	583.481689	-525.346497	275.472717	86.555336	-547.027039	-135.369125	102.429268	-509.179901	334.264160	1446.851563	-431.797028	-85.501938	1459.921753	-414.486816	125.680923	1464.452271	-406.821686	129.905853	1753.034424	-559.886475	408.689667	1168.540161	-498.132141	-194.106018	1198.980713	-394.753754	381.746307	900.149963	-339.353790	-160.065735	917.612427	-439.533051	103.715408	1057.630249	502.440613	21.167826	896.775818	495.542389	218.101715
-464.433777	233.805283	958.904358	-457.817108	-29.209602	961.098450	-547.456116	243.343643	574.853027	-495.919159	-84.433975	583.449402	-525.489502	275.503357	86.565979	-546.871826	-135.331970	102.426353	-509.043579	334.207275	1447.086914	-431.552948	-85.609085	1459.997559	-414.476746	125.584290	1464.471069	-406.761536	129.478394	1753.002563	-559.687927	408.536041	1168.750122	-497.931946	-194.070755	1198.958496	-394.290833	382.005890	900.534912	-339.000061	-160.546646	917.684204	-439.399933	103.658592	1057.603394	502.519165	21.119444	896.754700	495.578461	218.105545
-464.278625	233.799072	958.916321	-457.629272	-29.204172	961.074646	-547.219666	243.180710	574.842957	-495.613739	-84.497337	583.409729	-525.400635	275.485840	86.544830	-546.926880	-135.351273	102.449715	-508.946899	334.142517	1447.312866	-431.262665	-85.750526	1460.076660	-414.451324	125.482513	1464.496582	-406.675903	129.057617	1752.976685	-559.502930	408.326996	1168.945557	-497.785553	-194.080856	1198.975342	-393.854126	382.273804	900.886047	-338.854950	-160.935364	917.699524	-439.238495	103.647469	1057.599854	502.527222	21.173317	896.723145	495.465759	218.580078
-464.104065	233.764374	958.918152	-457.451996	-29.261187	961.073547	-547.048218	243.070541	574.826660	-495.379974	-84.641747	583.411011	-525.317566	275.446320	86.532158	-546.914856	-135.359299	102.478600	-508.807159	334.082825	1447.598022	-430.912537	-85.889503	1460.143677	-414.375519	125.350357	1464.566162	-406.658295	128.538498	1752.931519	-559.337708	408.041870	1169.182007	-497.643555	-194.035599	1198.956177	-393.424500	382.566162	901.239807	-338.674957	-161.304092	917.736023	-439.075928	103.600296	1057.603271	502.627747	21.189934	896.697998	495.549164	218.550537
-463.962738	233.692551	958.947449	-457.307983	-29.294317	961.063965	-546.917725	242.983749	574.852539	-495.091614	-84.705971	583.374268	-525.288208	275.435608	86.561409	-546.882446	-135.387833	102.530693	-508.809418	333.873199	1447.731079	-430.496979	-86.052475	1460.230957	-414.307526	125.225716	1464.624512	-406.610107	128.118179	1752.944092	-559.242798	407.785217	1169.367920	-497.550232	-193.997818	1198.978394	-392.933167	382.901886	901.673767	-338.502350	-161.739334	917.792114	-438.943115	103.533592	1057.615479	502.704590	21.181087	896.699463	495.601685	218.521866
-463.783264	233.697159	958.962830	-457.160736	-29.317776	961.049194	-546.881836	243.043335	574.885193	-494.868652	-84.745049	583.314819	-525.328918	275.426880	86.575371	-546.620300	-135.265381	102.474266	-508.688446	333.795929	1448.027100	-430.063690	-86.199341	1460.320068	-414.183258	125.092201	1464.658936	-406.618103	127.568123	1752.965454	-559.139648	407.439728	1169.581909	-497.531860	-193.925430	1198.974243	-392.419037	383.282166	902.151123	-338.290009	-162.125534	917.923523	-438.789642	103.509933	1057.618164	502.818909	21.147005	896.718018	495.689117	218.481628
-463.640717	233.647766	958.934631	-457.017212	-29.383938	961.031006	-546.866333	243.042313	574.877563	-494.589966	-84.813202	583.253662	-525.373840	275.461182	86.579170	-546.863159	-135.383362	102.555664	-508.445679	333.783447	1448.443726	-429.598267	-86.369286	1460.397583	-414.021851	124.968605	1464.675171	-406.595276	127.097069	1752.997681	-559.032166	406.997742	1169.782227	-497.553986	-193.852127	1199.012451	-391.870850	383.660583	902.586182	-338.113861	-162.517487	918.087830	-438.650330	103.455780	1057.595703	502.994263	21.055082	896.717285	495.953949	217.900772
-463.262238	233.922958	958.995239	-456.785370	-29.393932	961.020752	-546.823669	243.072815	574.920837	-494.316559	-84.856064	583.139099	-525.387268	275.471832	86.547035	-546.595032	-135.269119	102.481827	-508.247375	333.700317	1448.749146	-429.139282	-86.521568	1460.438477	-413.833466	124.862160	1464.722168	-406.603973	126.530144	1752.978271	-558.983032	406.489716	1170.026001	-497.654907	-193.738373	1199.014526	-391.347229	384.155609	903.117615	-337.905365	-162.862747	918.240784	-438.378784	103.547844	1057.628906	503.118774	21.040951	896.697449	496.069153	217.844223
-463.047943	233.993118	958.995972	-456.610138	-29.435715	960.997803	-546.813965	243.077148	574.940796	-494.029938	-84.895515	583.062012	-525.393738	275.479584	86.512199	-546.530334	-135.251404	102.480659	-508.053802	333.548645	1449.041504	-428.626099	-86.667847	1460.541016	-413.597504	124.746544	1464.769653	-406.633881	125.872765	1752.945557	-558.952148	405.911133	1170.270874	-497.763428	-193.599854	1199.026245	-390.793793	384.630890	903.624512	-337.600708	-163.193970	918.447449	-438.196899	103.549232	1057.620850	503.214264	21.015602	896.684937	496.150513	217.837830
-462.853119	234.079498	958.987793	-456.474579	-29.459724	960.962341	-546.732300	243.001129	574.943848	-493.778473	-84.964561	582.961914	-525.385742	275.502441	86.514717	-546.743713	-135.404938	102.545952	-507.957397	333.303131	1449.195435	-428.078674	-86.852074	1460.641602	-413.357605	124.598999	1464.847046	-406.628723	125.268211	1752.948486	-558.981506	405.360962	1170.492310	-497.902313	-193.368240	1199.051880	-390.205536	385.083069	904.170837	-337.348236	-163.566422	918.663269	-438.034302	103.564835	1057.599731	503.356537	21.024475	896.663574	496.284119	217.786179
-462.654785	234.141220	959.006653	-456.300354	-29.478537	960.943298	-546.580200	242.797592	574.954163	-493.517914	-85.037437	582.891052	-525.329651	275.489227	86.517738	-546.711182	-135.414902	102.559914	-507.761841	333.143005	1449.477539	-427.472931	-87.017944	1460.804565	-413.084564	124.457024	1464.951660	-406.633972	124.484436	1752.984741	-559.010254	404.771393	1170.705322	-498.057373	-193.156235	1199.117065	-389.595581	385.595856	904.767761	-336.947327	-163.649872	918.918274	-437.860626	103.569611	1057.602661	503.476044	20.989059	896.650574	496.372284	217.735291
-462.437225	234.225693	959.024414	-456.109955	-29.475534	960.939514	-546.396240	242.572815	574.968079	-493.228973	-85.146339	582.819885	-525.226807	275.428070	86.509048	-546.640259	-135.401031	102.566536	-507.452667	333.115326	1449.914063	-426.872833	-87.187538	1460.964233	-412.834320	124.329964	1465.071533	-406.568573	123.627541	1753.025024	-559.011597	404.084930	1170.940430	-498.211975	-192.909348	1199.210815	-388.993866	386.165314	905.347595	-336.724945	-164.019577	919.221558	-437.670227	103.602478	1057.612793	503.556580	20.979496	896.635498	496.445679	217.680222
-463.046936	233.382843	958.826843	-456.090607	-29.790255	960.971863	-546.314941	242.449219	574.790527	-493.055420	-85.367195	582.812622	-525.192749	275.424347	86.498871	-546.705688	-135.414505	102.589722	-507.244995	332.985596	1450.214111	-426.169586	-87.373970	1461.226685	-412.612915	124.230888	1465.224365	-406.505768	122.691338	1753.033203	-559.039917	403.442627	1171.134644	-498.321838	-192.622955	1199.394287	-388.434967	386.770172	905.900269	-336.511200	-164.433456	919.559265	-437.900696	103.164658	1057.514038	503.685883	20.949278	896.639771	496.527191	217.698746
-462.344513	234.149551	959.004944	-455.821320	-29.644041	960.935547	-546.257935	242.409042	574.958313	-492.761841	-85.408485	582.772339	-525.186523	275.438873	86.506447	-546.700989	-135.439163	102.623543	-506.968750	332.875336	1450.559448	-425.495148	-87.523804	1461.545654	-412.408752	124.133705	1465.336792	-406.416077	121.708893	1753.029907	-559.033813	402.789581	1171.356079	-498.436523	-192.310059	1199.667603	-387.873199	387.486847	906.540222	-336.449219	-164.907486	919.885193	-437.469879	103.501717	1057.598633	503.822357	20.948759	896.628845	496.616974	217.696442
-462.216553	234.216446	959.040894	-455.678314	-29.684795	960.961121	-546.216064	242.358826	574.983765	-492.515656	-85.519630	582.726013	-525.160645	275.433289	86.498283	-546.735474	-135.466263	102.673965	-506.679626	332.765015	1450.836548	-424.858063	-87.662430	1461.872070	-412.183502	124.039001	1465.456177	-406.319183	120.659103	1753.026855	-559.072510	402.202332	1171.578247	-498.513092	-192.041885	1199.990234	-387.402344	388.138031	907.114624	-336.423218	-165.391754	920.234131	-437.348267	103.511345	1057.632568	503.956238	20.923729	896.641541	496.694000	217.732025
-462.193085	234.139877	959.047241	-455.549377	-29.757650	960.955200	-546.196289	242.329315	574.966553	-492.276459	-85.644989	582.689453	-525.193481	275.423157	86.500412	-546.762390	-135.500961	102.720291	-506.431580	332.515076	1450.981567	-424.236969	-87.817108	1462.208740	-411.955597	123.887589	1465.551147	-406.176361	119.551842	1753.022339	-559.110474	401.668518	1171.815674	-498.574036	-191.807693	1200.315796	-386.945160	388.776764	907.720581	-336.417297	-165.907974	920.594604	-437.268066	103.440849	1057.631836	504.080200	20.879629	896.634521	496.812256	217.707413
-462.156708	234.045013	959.099304	-455.456024	-29.809261	960.976379	-546.097778	242.200851	574.993835	-491.958893	-85.748611	582.620361	-525.153198	275.421021	86.526222	-546.775330	-135.509415	102.726845	-505.990784	332.363831	1451.298096	-423.645721	-87.979218	1462.602539	-411.753815	123.709152	1465.653564	-406.063721	118.466568	1752.993774	-559.164368	401.150940	1172.164429	-498.666901	-191.539871	1200.697266	-386.511383	389.366547	908.348328	-336.389282	-166.478043	920.934631	-437.198364	103.361145	1057.667480	504.210449	20.850311	896.638794	496.886536	217.716309
-462.049591	233.959930	959.164551	-455.264984	-29.895014	961.043579	-546.020081	242.116562	575.038635	-491.689178	-85.868942	582.580688	-525.159607	275.377167	86.539803	-546.673828	-135.472549	102.743980	-505.497467	332.240417	1451.720093	-423.135132	-88.168831	1462.915527	-411.542847	123.488983	1465.723511	-405.842682	117.362625	1753.084961	-559.209839	400.681915	1172.515869	-498.715363	-191.299210	1201.062866	-386.138855	389.936279	908.839905	-336.343628	-166.993088	921.221985	-437.055847	103.283173	1057.735107	504.285889	20.910816	896.640930	496.815643	218.245712
-461.972046	233.833054	959.232422	-455.151917	-29.947964	961.102783	-545.984314	242.054001	575.023560	-491.458557	-85.956322	582.524780	-525.132324	275.384460	86.534576	-546.619080	-135.475479	102.774010	-505.097198	331.981750	1451.959839	-422.645538	-88.404167	1463.173462	-411.314972	123.238739	1465.772583	-405.648865	116.347481	1753.101563	-559.228577	400.287262	1172.801392	-498.761871	-191.123093	1201.351685	-385.800659	390.555786	909.422913	-336.221161	-167.511307	921.510864	-436.951508	103.193527	1057.796631	504.480377	20.797731	896.634399	497.105255	217.744308
-461.917816	233.683777	959.292786	-455.075073	-30.010824	961.135498	-545.933716	241.975388	575.018677	-491.288147	-86.024635	582.485962	-525.139587	275.352661	86.550224	-546.398254	-135.339722	102.701645	-504.760040	331.720795	1452.153198	-422.166473	-88.678818	1463.350464	-411.056732	122.959946	1465.810181	-405.375061	115.429024	1753.217285	-559.252930	399.930359	1173.067871	-498.791595	-191.022217	1201.458740	-385.578766	391.284027	910.017700	-336.128540	-168.061401	921.721924	-436.863678	103.080040	1057.838257	504.541992	20.841629	896.652588	497.029541	218.278549
-461.799042	233.553040	959.397217	-455.004669	-30.068092	961.176697	-545.928345	241.978210	575.011841	-491.122925	-86.105751	582.470703	-525.149902	275.383148	86.555794	-546.528259	-135.442139	102.804146	-504.421326	331.405731	1452.340210	-421.727966	-89.082619	1463.474243	-410.790283	122.584831	1465.805176	-405.066650	114.571655	1753.258179	-559.324890	399.652985	1173.311523	-498.847321	-191.009552	1201.547485	-385.366364	392.000122	910.491516	-335.980042	-168.642899	921.866150	-436.751526	102.959427	1057.907593	504.656860	20.840347	896.645752	497.136963	218.308594
-461.700806	233.373459	959.472900	-454.902313	-30.247162	961.260254	-545.903931	241.941254	575.025940	-491.051697	-86.171165	582.553223	-525.152649	275.397858	86.544006	-546.361633	-135.303268	102.738632	-504.123871	331.068024	1452.525635	-421.310669	-89.478096	1463.509521	-410.504700	122.167297	1465.804077	-404.767273	113.790451	1753.274780	-559.408691	399.388367	1173.600708	-498.903564	-191.061508	1201.505249	-385.219818	392.797760	910.942383	-335.700439	-169.187134	922.050964	-436.636139	102.783722	1057.983765	504.824402	20.834976	896.670044	497.292419	218.300095
-461.587463	233.201508	959.575745	-454.835205	-30.478317	961.302612	-545.817749	241.887009	575.052490	-491.024200	-86.233025	582.568420	-525.123352	275.383240	86.568016	-546.577087	-135.411728	102.851387	-503.841309	330.669189	1452.721436	-420.846100	-89.990089	1463.468750	-410.109741	121.686134	1465.775024	-404.433990	113.034676	1753.297363	-559.454163	399.143951	1173.930176	-498.929108	-191.155151	1201.443115	-385.086548	393.584534	911.376343	-335.410187	-169.723923	922.187866	-436.519226	102.556358	1058.050781	504.999390	20.863487	896.695496	497.419464	218.320938
-461.405609	233.110046	959.678772	-454.758148	-30.660475	961.329956	-545.738220	241.802597	575.066101	-491.029419	-86.328766	582.605591	-525.120789	275.358368	86.595734	-546.371887	-135.307465	102.768219	-503.465302	330.257568	1452.972900	-420.360931	-90.502731	1463.435669	-409.747650	121.197227	1465.758667	-404.098938	112.319611	1753.339966	-559.489563	399.000336	1174.321045	-498.969879	-191.362335	1201.291870	-385.013031	394.368286	911.821411	-335.085815	-170.218521	922.307007	-436.379333	102.382751	1058.114136	505.140747	20.818972	896.714905	497.570038	218.263428
-461.216644	233.011780	959.748535	-454.678497	-30.820213	961.326050	-545.687866	241.778137	575.118530	-491.048645	-86.367538	582.574524	-525.155762	275.350159	86.620445	-546.614380	-135.442291	102.808762	-503.267670	329.708252	1453.065796	-419.846649	-91.024155	1463.321655	-409.378510	120.680702	1465.738037	-403.766205	111.625000	1753.365479	-559.504456	398.845215	1174.694946	-499.019043	-191.657700	1201.107422	-384.951141	395.204651	912.239990	-334.685638	-170.765808	922.438232	-436.223511	102.217728	1058.142700	505.309845	20.853039	896.717224	497.701263	218.281494
-461.075867	232.888184	959.776855	-454.603607	-31.026852	961.294800	-545.545654	241.703049	575.125854	-491.052856	-86.406403	582.559326	-525.123474	275.339264	86.614456	-546.604370	-135.444809	102.767616	-502.831482	329.327057	1453.397705	-419.303802	-91.534653	1463.200562	-409.004120	120.163651	1465.654175	-403.392456	111.021782	1753.428345	-559.475403	398.651825	1175.045166	-499.017303	-191.907242	1200.951904	-384.983887	396.067200	912.563721	-334.357361	-171.353607	922.483582	-436.077820	102.025711	1058.133057	505.431824	20.839563	896.701050	497.849091	218.196335
-461.022858	232.676529	959.741821	-454.555664	-31.207989	961.219971	-545.482300	241.681412	575.096680	-491.083923	-86.493050	582.544495	-525.135559	275.361969	86.634926	-546.682678	-135.502823	102.784897	-502.492767	328.857300	1453.573853	-418.790009	-92.054825	1463.098022	-408.739227	119.670975	1465.524292	-403.107239	110.350105	1753.356201	-559.424133	398.595520	1175.391846	-498.947388	-192.142426	1200.810425	-384.982971	396.969482	912.854797	-334.054932	-171.937881	922.517883	-435.977539	101.815460	1058.067139	505.569336	20.793297	896.691833	497.990509	218.168915
-460.976440	232.564835	959.713562	-454.625763	-31.292881	961.085876	-545.440369	241.655228	575.073303	-491.078186	-86.537399	582.480530	-525.137939	275.405396	86.624275	-546.683105	-135.506805	102.746925	-502.150024	328.362244	1453.681519	-418.230255	-92.505142	1462.952515	-408.485779	119.174881	1465.366699	-402.722168	109.707199	1753.281250	-559.351807	398.505798	1175.703369	-498.906342	-192.377701	1200.666016	-384.986938	397.894409	913.101074	-333.727722	-172.595749	922.543152	-435.914429	101.670227	1057.969727	505.727112	20.855204	896.692078	498.112793	218.174896
-460.977448	232.374893	959.698792	-454.646912	-31.370014	960.969727	-545.457153	241.656586	575.068176	-490.957642	-86.571053	582.438904	-525.203125	275.381195	86.600960	-546.478638	-135.421219	102.672882	-501.813568	327.842102	1453.798340	-417.768219	-92.996948	1462.799561	-408.197449	118.653984	1465.235352	-402.305847	109.062263	1753.195679	-559.267090	398.472900	1175.985840	-498.784607	-192.670929	1200.534302	-384.895111	398.666992	913.199829	-333.425720	-173.281418	922.561096	-435.860077	101.499435	1057.889893	505.866241	20.820351	896.689819	498.215515	218.213333
-460.982117	232.231094	959.700806	-454.686188	-31.471485	960.853088	-545.423096	241.591995	575.043152	-490.798187	-86.606705	582.362549	-525.219666	275.359344	86.585419	-546.464172	-135.436523	102.680466	-501.456299	327.322327	1453.908691	-417.289978	-93.427872	1462.692505	-407.940735	118.148308	1465.127319	-401.849670	108.418594	1753.120361	-559.084839	398.394958	1176.227661	-498.641205	-193.009842	1200.417358	-384.980408	399.609558	913.542419	-333.109131	-173.892349	922.550903	-435.814545	101.331734	1057.817871	506.004700	20.816975	896.695496	498.347321	218.152924
-460.994476	232.023560	959.715027	-454.669830	-31.625914	960.815979	-545.341797	241.438934	575.020508	-490.662659	-86.744537	582.292053	-525.222717	275.311951	86.614441	-546.446838	-135.419479	102.718201	-501.067474	326.805603	1453.983887	-416.890594	-93.901024	1462.550171	-407.653900	117.674652	1465.053589	-401.331940	107.735016	1753.050781	-558.935486	398.437592	1176.524048	-498.381012	-193.310791	1200.283081	-384.996155	400.403717	913.746582	-332.786194	-174.491699	922.513916	-435.766144	101.135429	1057.796021	506.221741	20.744150	896.713562	498.659241	217.594666
-461.048859	231.790054	959.737122	-454.695526	-31.770866	960.768250	-545.301941	241.272644	575.002502	-490.488190	-86.804535	582.273743	-525.224854	275.269531	86.617310	-546.436646	-135.435364	102.746490	-500.670593	326.308197	1454.078613	-416.569366	-94.347374	1462.444580	-407.292389	117.172195	1464.998657	-400.782410	107.101952	1752.983154	-558.720276	398.502594	1176.800781	-498.110992	-193.695099	1200.197144	-384.844604	401.019196	913.963989	-332.420593	-175.008087	922.458984	-435.753876	100.924301	1057.771606	506.368317	20.707802	896.733337	498.781769	217.549438
-461.061157	231.629120	959.768555	-454.646637	-32.016258	960.753906	-545.251953	241.102295	575.002808	-490.344330	-86.887650	582.233032	-525.210083	275.258026	86.661644	-546.421692	-135.402588	102.781548	-500.320801	325.847809	1454.148438	-416.360382	-94.823647	1462.350342	-406.981506	116.630859	1464.964722	-400.192444	106.375816	1752.907227	-558.457336	398.623169	1177.054810	-497.791290	-194.152618	1200.080933	-385.002869	401.896973	914.016174	-332.079132	-175.518311	922.384155	-435.705475	100.709747	1057.773438	506.467773	20.717886	896.724487	498.858246	217.528595
-461.139465	231.378555	959.795654	-454.620453	-32.250156	960.780640	-545.220276	240.953598	574.968140	-490.221741	-86.981529	582.209290	-525.227600	275.209351	86.680466	-546.337463	-135.330246	102.806564	-499.952271	325.332428	1454.158447	-416.210358	-95.277237	1462.227783	-406.649780	116.147888	1464.935059	-399.537903	105.716187	1752.752686	-558.214355	398.780060	1177.298218	-497.445618	-194.595245	1199.946899	-385.029327	402.603180	913.944702	-331.822845	-176.065170	922.215393	-435.693420	100.477119	1057.791626	506.526764	20.786600	896.711853	498.816589	218.115021
-461.669800	230.705139	959.681152	-454.744263	-32.674404	960.781311	-545.615112	241.273697	574.907959	-490.112701	-87.067078	582.207458	-525.522888	275.229462	86.676231	-546.279175	-135.269150	102.811607	-499.609039	324.832489	1454.213013	-416.166382	-95.794472	1462.070068	-406.262451	115.655540	1464.920166	-398.763794	105.124222	1752.710449	-557.913635	398.901794	1177.506226	-497.128998	-194.989883	1199.757324	-385.126678	403.404297	914.112061	-331.516144	-176.593002	922.044922	-435.931610	100.008286	1057.713623	506.720520	20.715881	896.699646	499.095062	217.607483
-461.903809	230.303467	959.681396	-454.756073	-32.963722	960.778931	-545.182434	240.667404	574.745300	-490.050415	-87.148659	582.228271	-525.220215	275.153992	86.652351	-546.235840	-135.217148	102.873123	-499.330292	324.345764	1454.268921	-416.119385	-96.336411	1461.913086	-405.882782	115.110237	1464.941406	-398.042908	104.516815	1752.572510	-557.637146	399.030212	1177.750732	-496.853333	-195.460312	1199.569092	-385.172272	404.066528	914.149292	-331.148163	-177.083267	921.857239	-436.003601	99.682373	1057.700684	506.854919	20.736158	896.714111	499.231689	217.603134
-461.913788	230.139343	959.753418	-454.720886	-33.155796	960.772095	-545.377747	240.764496	574.804382	-490.035522	-87.158096	582.218018	-525.382568	275.155212	86.672516	-546.317871	-135.245926	102.953468	-499.164154	323.697937	1454.168457	-416.041718	-96.894539	1461.721558	-405.513031	114.560326	1464.950806	-397.285522	103.896744	1752.440430	-557.368835	399.117401	1177.928711	-496.628296	-195.978516	1199.305542	-385.210480	404.697327	914.169800	-330.799683	-177.591324	921.626892	-435.959442	99.479645	1057.726318	506.985413	20.703871	896.731934	499.375549	217.614746
-461.897919	229.964691	959.840027	-454.674072	-33.291409	960.737122	-545.274719	240.538361	574.815918	-490.035370	-87.191521	582.206299	-525.342529	275.107635	86.693687	-546.308228	-135.201569	102.984154	-498.751740	323.292267	1454.383423	-415.942261	-97.481377	1461.440796	-405.202698	113.979515	1464.956299	-396.564545	103.311371	1752.321167	-557.006653	399.125885	1178.214600	-496.408020	-196.493423	1198.983521	-385.260895	405.315430	914.169556	-330.431519	-178.006332	921.411682	-435.881653	99.283524	1057.741943	507.123138	20.681606	896.765442	499.512360	217.559982
-461.892487	229.756088	959.939514	-454.614075	-33.469189	960.707458	-545.253113	240.394409	574.815735	-489.997620	-87.207703	582.241455	-525.321106	275.093506	86.722748	-546.188721	-135.169998	102.963097	-498.524323	322.839569	1454.484131	-415.751221	-98.012581	1461.158325	-404.885376	113.432854	1464.915405	-395.851013	102.703751	1752.227051	-556.655457	399.103333	1178.459595	-496.191650	-196.977463	1198.613159	-385.292542	405.847961	914.134399	-330.063049	-178.408417	921.182251	-435.801575	99.048523	1057.766235	507.240082	20.676023	896.771667	499.662964	217.542816
-461.914978	229.448166	959.957642	-454.535278	-33.688866	960.698120	-545.165039	240.193497	574.775635	-490.048553	-87.308922	582.257813	-525.278625	275.068542	86.717697	-546.198120	-135.137680	102.957184	-498.323730	322.352325	1454.548584	-415.519501	-98.549606	1460.817871	-404.592194	112.909828	1464.849365	-395.190277	102.102272	1752.112183	-556.286316	399.086853	1178.649292	-495.993591	-197.514297	1198.225830	-385.292450	406.289581	914.058350	-329.711273	-178.769745	920.925903	-435.715332	98.785103	1057.757324	507.381256	20.690575	896.785522	499.804138	217.525223
-461.923523	229.182709	959.953003	-454.473480	-33.803730	960.663635	-545.124146	240.087845	574.742004	-490.120331	-87.444229	582.267029	-525.282043	275.069580	86.705200	-546.197083	-135.165039	102.957314	-498.162415	321.886902	1454.583984	-415.241089	-99.042252	1460.497192	-404.324249	112.404144	1464.733032	-394.529633	101.421989	1752.034058	-555.926086	399.110474	1178.840942	-495.769165	-198.036102	1197.886719	-385.318268	406.676514	913.944946	-329.395905	-179.080002	920.694824	-435.624268	98.592224	1057.722900	507.525696	20.649925	896.796082	499.957275	217.544373
-461.895996	228.924973	959.958496	-454.371155	-33.971397	960.654297	-544.953308	239.782776	574.660522	-490.197388	-87.633469	582.279541	-525.159668	275.042206	86.669266	-546.279968	-135.215622	102.979889	-498.055206	321.413940	1454.608643	-415.000366	-99.430161	1460.168091	-404.028442	111.958366	1464.604858	-393.951660	100.816238	1751.837891	-555.591553	399.110962	1178.938843	-495.565704	-198.488724	1197.576660	-385.270386	406.959167	913.724670	-329.123230	-179.371826	920.441895	-435.496582	98.382507	1057.706299	507.628754	20.664757	896.782043	500.085846	217.524902
-461.828735	228.732468	959.965881	-454.262634	-34.068878	960.632202	-544.850098	239.583481	574.636536	-490.113403	-87.750061	582.312988	-525.131958	275.021027	86.670990	-546.286194	-135.258881	102.977859	-497.964905	320.954712	1454.625366	-414.835449	-99.832207	1459.870972	-403.720032	111.564934	1464.515259	-393.358215	100.135384	1751.688354	-555.172058	399.114532	1179.067749	-495.381866	-198.955170	1197.321045	-385.209381	407.238037	913.638611	-328.888611	-179.656448	920.203003	-435.368988	98.231583	1057.689819	507.758911	20.635450	896.783997	500.176575	217.553696
-461.782623	228.595947	960.009583	-454.180115	-34.194088	960.601990	-544.782532	239.424820	574.606689	-490.076843	-87.931290	582.299866	-525.090210	274.972839	86.686462	-546.341675	-135.320389	102.999969	-497.848907	320.496857	1454.645874	-414.686188	-100.175896	1459.595337	-403.436798	111.129311	1464.385010	-392.749237	99.420059	1751.557495	-554.822266	399.088287	1179.172241	-495.161926	-199.328293	1197.079102	-385.137665	407.472137	913.560242	-328.671967	-179.909653	919.969238	-435.261658	98.077728	1057.686646	507.859619	20.663593	896.777283	500.297333	217.547165
-461.710358	228.498474	960.017334	-454.075317	-34.309570	960.591064	-544.722290	239.274063	574.643066	-489.980927	-88.108864	582.335144	-525.086914	274.931091	86.729301	-546.299500	-135.353043	103.002365	-497.688293	320.067474	1454.663086	-414.523285	-100.523056	1459.378662	-403.202972	110.764885	1464.306519	-392.139008	98.722069	1751.447388	-554.493408	398.966217	1179.266724	-494.938385	-199.626602	1196.829224	-385.054291	407.663025	913.609192	-328.512299	-180.143188	919.726563	-435.152802	97.967682	1057.680420	508.013062	20.711796	896.774109	500.460602	217.492142
-461.623322	228.414169	960.013977	-453.915924	-34.489517	960.577820	-544.711243	239.164658	574.631714	-489.844147	-88.283775	582.348328	-525.071350	274.873413	86.731079	-546.337952	-135.384201	103.033066	-497.532593	319.675262	1454.684448	-414.364899	-100.927666	1459.150513	-402.991821	110.392380	1464.240601	-391.522339	98.030876	1751.339478	-554.134094	398.749298	1179.322876	-494.744415	-199.811203	1196.614990	-384.946747	407.760864	913.554688	-328.358124	-180.289993	919.500244	-435.036072	97.837639	1057.673584	508.093201	20.803547	896.790527	500.400909	218.081238
-461.569885	228.357895	959.987061	-453.799255	-34.663651	960.542664	-544.676331	239.101532	574.665955	-489.696472	-88.425896	582.385559	-525.061035	274.876587	86.762772	-546.330688	-135.403336	103.073822	-497.370270	319.311798	1454.694214	-414.243134	-101.309357	1458.991699	-402.791321	110.039154	1464.208496	-390.904236	97.341553	1751.221680	-553.836609	398.556366	1179.424072	-494.600281	-199.975784	1196.423706	-384.821442	407.800568	913.536865	-328.206451	-180.392227	919.283142	-434.953583	97.724373	1057.643188	508.219879	20.850080	896.779236	500.512482	218.097458
-461.483704	228.359207	960.002563	-453.684845	-34.809856	960.518311	-544.655579	239.102615	574.664490	-489.517639	-88.528015	582.386414	-525.098938	274.853485	86.746910	-546.278442	-135.404312	103.137245	-497.209412	318.930328	1454.693359	-414.142181	-101.699097	1458.841431	-402.604858	109.656052	1464.164063	-390.314026	96.645401	1751.085938	-553.615540	398.467896	1179.508301	-494.487671	-200.151886	1196.213135	-384.702942	407.772644	913.562256	-328.094452	-180.473251	919.029114	-434.856476	97.639038	1057.639526	508.341095	20.817978	896.784119	500.639465	218.107559
-461.453644	228.307281	959.997375	-453.592712	-34.974979	960.473572	-544.618652	239.061737	574.687988	-489.342896	-88.621101	582.353699	-525.085083	274.850800	86.748688	-546.252197	-135.367157	103.196724	-497.101776	318.568542	1454.718384	-414.070984	-102.057190	1458.705933	-402.397797	109.271538	1464.104492	-389.788940	95.953140	1750.958252	-553.418884	398.354462	1179.621216	-494.378693	-200.323257	1195.985718	-384.578033	407.678467	913.583679	-327.978088	-180.474106	918.795715	-434.782654	97.521255	1057.611694	508.456665	20.823298	896.786255	500.763641	218.162811
-461.402283	228.219681	959.998108	-453.446564	-35.162659	960.474548	-544.635437	239.038361	574.705750	-489.187042	-88.715157	582.344849	-525.127502	274.850281	86.775482	-546.307434	-135.360153	103.231018	-497.011658	318.199799	1454.763428	-413.966370	-102.401993	1458.501343	-402.179749	108.890732	1464.087280	-389.301147	95.303734	1750.837036	-553.242432	398.275757	1179.777832	-494.344330	-200.503876	1195.699097	-384.483459	407.508636	913.555908	-327.889496	-180.439453	918.569336	-434.673920	97.391853	1057.610229	508.581482	20.860844	896.786133	500.853638	218.168594
-461.374908	228.116455	959.984619	-453.366760	-35.307495	960.398743	-544.643555	239.029800	574.731445	-488.993164	-88.752548	582.336731	-525.148254	274.835846	86.789001	-546.282166	-135.332092	103.262947	-496.912231	317.841187	1454.869385	-413.837097	-102.778397	1458.314941	-401.969879	108.565414	1464.100098	-388.884949	94.722816	1750.693359	-553.078613	398.180267	1179.955566	-494.317810	-200.658478	1195.428101	-384.407593	407.337158	913.633972	-327.849365	-180.350861	918.340027	-434.575989	97.250504	1057.555298	508.693970	20.832554	896.794495	500.964325	218.147049
-461.293915	228.030731	960.015381	-453.215912	-35.451157	960.351990	-544.659180	239.035339	574.752563	-488.819519	-88.743408	582.272644	-525.172729	274.824707	86.797592	-546.289429	-135.303696	103.300240	-496.864868	317.514618	1454.984985	-413.755676	-103.066925	1458.113770	-401.785156	108.206833	1464.085205	-388.452118	94.167000	1750.602295	-552.932678	398.074860	1180.145386	-494.299133	-200.815704	1195.174072	-384.362396	407.124146	913.721985	-327.857361	-180.232101	918.084412	-434.431213	97.113892	1057.540771	508.847687	20.835548	896.806702	501.109406	218.106323
-461.219452	227.893631	960.015991	-453.056915	-35.597679	960.360657	-544.686096	238.968185	574.777954	-488.613617	-88.721550	582.288757	-525.205200	274.823334	86.828308	-546.215881	-135.239120	103.313736	-496.761292	317.177002	1455.112305	-413.637390	-103.325012	1457.943359	-401.608459	107.886139	1464.062378	-388.051910	93.667038	1750.506348	-552.773254	398.025299	1180.369263	-494.259369	-200.974716	1194.985229	-384.331177	406.883881	913.806213	-327.939362	-180.119827	917.820557	-434.297119	96.982903	1057.541260	508.984833	20.843712	896.804321	501.224182	218.125046
-461.121765	227.779099	960.015747	-452.901276	-35.695957	960.335205	-544.661987	238.915985	574.795166	-488.455200	-88.718445	582.251648	-525.205750	274.798737	86.839989	-546.279785	-135.244568	103.377266	-496.705872	316.842957	1455.242188	-413.514496	-103.610992	1457.764282	-401.477661	107.579460	1464.023926	-387.664124	93.196205	1750.387207	-552.605774	398.000580	1180.571045	-494.209747	-201.158234	1194.804321	-384.346466	406.613922	913.871582	-328.089600	-179.963455	917.528015	-434.156555	96.872681	1057.525146	509.107269	20.832758	896.808960	501.331818	218.114975
-461.006592	227.731552	960.037598	-452.739471	-35.754753	960.311646	-544.688660	238.907318	574.793518	-488.331390	-88.786240	582.267761	-525.215332	274.812958	86.829353	-546.313538	-135.219788	103.384674	-496.663330	316.476563	1455.331665	-413.436005	-103.926590	1457.600952	-401.359161	107.297165	1463.962646	-387.278046	92.721970	1750.244385	-552.492371	397.988739	1180.763062	-494.178253	-201.345688	1194.657349	-384.356445	406.347046	913.962769	-328.326477	-179.842484	917.231140	-434.024384	96.806534	1057.525879	509.272247	20.818336	896.823181	501.486206	218.092987
-460.898834	227.673355	960.014465	-452.531250	-35.862671	960.283203	-544.690186	238.866776	574.817627	-488.138428	-88.819763	582.245056	-525.219116	274.762451	86.819603	-546.300232	-135.218048	103.397766	-496.635223	316.153961	1455.420044	-413.362122	-104.199417	1457.454590	-401.282349	107.003372	1463.880005	-386.846375	92.210266	1750.117188	-552.384033	397.952576	1180.906860	-494.146210	-201.529861	1194.503906	-384.403534	406.043732	914.117188	-328.575104	-179.698349	916.944702	-433.882690	96.729576	1057.503906	509.409424	20.815413	896.827454	501.614868	218.058426
-460.768860	227.654984	959.984314	-452.347778	-35.983700	960.265930	-544.653564	238.878937	574.838867	-488.000702	-88.980423	582.295837	-525.242920	274.755493	86.865700	-546.320618	-135.229218	103.451843	-496.621552	315.875061	1455.545898	-413.304077	-104.436195	1457.327148	-401.219086	106.735085	1463.835815	-386.501801	91.701523	1749.923950	-552.344116	398.007202	1181.099365	-494.148102	-201.733963	1194.367065	-384.448395	405.706665	914.221924	-328.855804	-179.576263	916.696899	-433.753906	96.668045	1057.486694	509.620972	20.711206	896.849670	501.946747	217.462387
-460.589783	227.691162	959.996338	-452.122559	-36.074890	960.218628	-544.106628	238.366318	574.748596	-487.805573	-89.103752	582.255981	-524.932556	274.654480	86.838341	-546.417175	-135.288940	103.462914	-496.616852	315.595612	1455.635376	-413.220367	-104.704758	1457.198608	-401.156250	106.472252	1463.790283	-386.066589	91.296028	1749.814453	-552.329346	398.024323	1181.249756	-494.167175	-201.894638	1194.205811	-384.509521	405.303436	914.308533	-329.170471	-179.457047	916.435547	-433.599518	96.620712	1057.480347	509.773926	20.702251	896.849976	502.088623	217.433655
-460.481110	227.738907	959.963257	-451.996582	-36.123081	960.148254	-543.978088	238.329208	574.758606	-487.589355	-89.228401	582.227844	-524.943420	274.632538	86.861176	-546.391418	-135.313126	103.496864	-496.638489	315.317963	1455.691528	-413.094299	-104.979271	1457.082275	-401.097717	106.256180	1463.749878	-385.692352	90.845589	1749.663086	-552.361877	398.066437	1181.395386	-494.217377	-202.085800	1194.109375	-384.624390	404.902802	914.336914	-329.488129	-179.248734	916.181091	-433.497894	96.607407	1057.432373	509.938843	20.695108	896.846497	502.234711	217.420227
-460.350006	227.813644	959.940613	-451.869568	-36.159168	960.091919	-543.859680	238.390137	574.796265	-487.317596	-89.289955	582.160461	-524.956848	274.621613	86.860153	-546.415649	-135.369934	103.499954	-496.646423	315.056152	1455.752441	-412.993591	-105.211983	1456.959839	-401.046783	106.022133	1463.703125	-385.348267	90.409447	1749.521729	-552.401245	398.110077	1181.534424	-494.322906	-202.255508	1193.999390	-384.756256	404.466370	914.396851	-329.905884	-179.068146	915.887939	-433.395142	96.612793	1057.399170	510.090851	20.692118	896.855042	502.384003	217.397400
-460.260468	227.844345	959.917725	-451.773224	-36.209663	960.060669	-543.888000	238.640503	574.832336	-487.025818	-89.405434	582.135437	-525.078918	274.635651	86.846153	-546.394958	-135.360840	103.498001	-496.675873	314.800751	1455.774292	-412.871887	-105.420685	1456.824951	-400.995026	105.821472	1463.652222	-385.059418	90.027176	1749.405273	-552.452759	398.133850	1181.672852	-494.430817	-202.436813	1193.907959	-384.939789	404.024628	914.392639	-330.295563	-178.867920	915.654236	-433.310852	96.599884	1057.374146	510.249908	20.707666	896.863464	502.545074	217.441269
-460.197327	227.917389	959.903503	-451.758575	-36.229225	959.982971	-543.646118	238.600555	574.837280	-486.698853	-89.452736	582.085815	-525.062134	274.699982	86.836220	-546.193665	-135.264084	103.471611	-496.668121	314.572296	1455.816895	-412.750977	-105.632660	1456.701660	-400.952087	105.607048	1463.587524	-384.848541	89.645805	1749.264404	-552.526062	398.219757	1181.827271	-494.575256	-202.641296	1193.813477	-385.186798	403.561951	914.361816	-330.748871	-178.675522	915.386475	-433.255493	96.599304	1057.324585	510.433472	20.720541	896.864990	502.699738	217.481186
-460.093384	227.904892	959.879944	-451.648865	-36.317413	959.956421	-543.429810	238.593582	574.812622	-486.436676	-89.502884	582.016602	-525.059448	274.718109	86.834808	-546.157959	-135.218292	103.485794	-496.643829	314.291870	1455.851929	-412.669861	-105.872398	1456.570313	-400.881897	105.387589	1463.530029	-384.672424	89.297783	1749.222412	-552.597534	398.262756	1181.970703	-494.717743	-202.815826	1193.720947	-385.475494	403.053619	914.310303	-331.251740	-178.439240	915.105286	-433.159424	96.547775	1057.302002	510.607666	20.754669	896.870911	502.875153	217.534973
-459.992584	227.955490	959.885193	-451.569458	-36.356590	959.931091	-543.294678	238.655624	574.816650	-486.219147	-89.513084	581.961121	-525.090210	274.744080	86.822395	-546.126099	-135.209091	103.511444	-496.649384	314.006561	1455.884644	-412.608612	-106.095345	1456.435425	-400.810791	105.161407	1463.472534	-384.543304	88.952553	1749.278320	-552.652466	398.340027	1182.127197	-494.848358	-203.033890	1193.615601	-385.837616	402.539490	914.239380	-331.780487	-178.270615	914.760254	-433.072540	96.540039	1057.292847	510.780701	20.753502	896.884155	503.043182	217.549774
-459.915527	227.978378	959.881165	-451.506439	-36.379574	959.881348	-543.341980	238.913239	574.902039	-486.064545	-89.520355	581.897095	-525.224426	274.767700	86.839996	-546.116394	-135.162292	103.504822	-496.687531	313.758575	1455.921387	-412.604950	-106.239670	1456.291138	-400.706573	104.954224	1463.470215	-384.558899	88.669464	1749.343018	-552.718384	398.482605	1182.293213	-494.977264	-203.265289	1193.480835	-386.276337	401.962555	914.124451	-332.388977	-178.089386	914.377380	-432.986633	96.522316	1057.262329	510.994659	20.808235	896.885315	503.244812	217.592896
-459.885132	227.990189	959.896301	-451.484680	-36.436089	959.794312	-543.066956	238.763794	574.864929	-485.920685	-89.466095	581.814758	-525.122803	274.780518	86.840950	-546.051331	-135.141418	103.529213	-496.692139	313.502014	1455.964966	-412.581818	-106.430916	1456.125244	-400.628448	104.766884	1463.431885	-384.650513	88.389961	1749.535767	-552.730713	398.666260	1182.485352	-495.039246	-203.555283	1193.368408	-386.804199	401.324554	913.947388	-333.046448	-177.897293	913.956909	-432.928833	96.462425	1057.219238	511.206482	20.779154	896.893616	503.457306	217.549896
-459.811218	228.060776	959.899902	-451.410095	-36.504429	959.693176	-543.003174	238.802078	574.889526	-485.883148	-89.450562	581.788818	-525.124634	274.813873	86.845688	-546.044556	-135.123047	103.495277	-496.713562	313.246429	1455.985962	-412.637939	-106.603516	1455.953125	-400.567902	104.583199	1463.383057	-384.918274	88.205742	1749.677856	-552.748352	398.939850	1182.689087	-495.099091	-203.873199	1193.295776	-387.391510	400.695282	913.727539	-333.787140	-177.670929	913.484680	-432.819397	96.425812	1057.162598	511.468536	20.755110	896.909363	503.682159	217.547379
-459.726501	228.116333	959.910461	-451.271362	-36.605553	959.629700	-543.007935	238.803070	574.920654	-485.832794	-89.374863	581.761292	-525.137024	274.853912	86.846649	-546.072327	-135.106277	103.475349	-496.724274	312.969971	1455.996338	-412.719208	-106.814049	1455.789063	-400.554749	104.418167	1463.336060	-385.294067	88.022079	1749.926147	-552.720764	399.276733	1182.890137	-495.120361	-204.222839	1193.195190	-388.047699	399.993866	913.429260	-334.515503	-177.479065	912.971558	-432.671173	96.381256	1057.127686	511.729218	20.746735	896.933350	503.903564	217.503845
-459.665924	228.180130	959.925842	-451.151825	-36.693771	959.570740	-543.068542	238.808060	574.951843	-485.876526	-89.367043	581.758423	-525.182678	274.847321	86.859283	-546.036072	-135.106918	103.450043	-496.766479	312.717804	1455.990479	-412.849670	-106.976410	1455.589722	-400.535736	104.242607	1463.321533	-385.795929	87.880455	1750.245483	-552.649292	399.655701	1183.071777	-495.130585	-204.617386	1193.103027	-388.797668	399.268127	913.058228	-335.346008	-177.249863	912.413391	-432.532990	96.347984	1057.094727	511.919037	20.788250	896.964294	503.947784	218.029251
-459.589020	228.223999	959.957825	-451.022125	-36.751701	959.530945	-543.123779	238.765350	574.949158	-485.919556	-89.397186	581.809204	-525.172791	274.866760	86.877251	-546.119385	-135.115204	103.459076	-496.803284	312.507538	1456.053589	-413.049866	-107.102837	1455.432251	-400.562805	104.075569	1463.328491	-386.432404	87.767342	1750.666260	-552.533508	400.089874	1183.301392	-495.128357	-205.073181	1192.998047	-389.642853	398.469055	912.626099	-336.221649	-176.931213	911.817017	-432.370789	96.320839	1057.077148	512.230652	20.639164	896.998962	504.346649	217.383774
-459.433411	228.271484	960.004028	-450.769897	-36.852978	959.538696	-543.230957	238.703201	574.971008	-485.981750	-89.402695	581.879944	-525.181091	274.836945	86.860428	-546.126953	-135.153503	103.446167	-496.841156	312.309631	1456.099976	-413.320679	-107.207298	1455.249878	-400.594757	103.937263	1463.380127	-387.192688	87.706696	1751.077637	-552.442871	400.586578	1183.519531	-495.133942	-205.569397	1192.892456	-390.578644	397.669922	912.158142	-337.299927	-176.858932	911.261414	-432.138916	96.288788	1057.097534	512.493652	20.606312	897.038269	504.569244	217.321396
-459.325134	228.286591	960.028992	-450.537170	-36.918243	959.542786	-543.300964	238.609390	575.010010	-486.080475	-89.471336	581.939636	-525.195435	274.797211	86.867332	-546.142151	-135.205566	103.479614	-496.908051	312.092743	1456.173950	-413.668701	-107.307426	1455.062866	-400.682373	103.797699	1463.449707	-387.990662	87.689827	1751.660400	-552.256836	401.067505	1183.793213	-495.127563	-206.081238	1192.793701	-391.622803	396.796021	911.608032	-338.267883	-176.480591	910.652100	-431.914825	96.268433	1057.099365	512.725281	20.638073	897.083618	504.609253	217.879395
-459.214935	228.248169	960.054749	-450.293365	-36.910889	959.545227	-543.436401	238.548172	575.048035	-486.154144	-89.535240	582.022888	-525.182678	274.785797	86.873398	-546.479126	-135.367233	103.531776	-496.995483	311.911499	1456.275146	-414.137665	-107.373207	1454.844971	-400.744843	103.671501	1463.534912	-388.940613	87.710815	1752.188232	-552.059998	401.610901	1184.094360	-495.134186	-206.716400	1192.738647	-392.796661	395.928619	911.024536	-339.043427	-175.687653	910.040466	-431.679962	96.258034	1057.099731	512.993835	20.628208	897.117615	504.814697	217.830429
-458.993225	228.199722	960.083374	-449.897217	-36.971985	959.635132	-543.501465	238.430603	575.067139	-486.161987	-89.598648	582.117920	-525.131226	274.809692	86.900536	-546.442749	-135.402359	103.540421	-497.070496	311.745697	1456.377441	-414.643311	-107.416916	1454.598511	-400.824371	103.542419	1463.644531	-389.967407	87.795349	1752.758911	-551.825623	402.207794	1184.457642	-495.147156	-207.386093	1192.572632	-394.025818	395.022400	910.361206	-340.394714	-175.474686	909.270569	-431.351868	96.241577	1057.154175	513.328918	20.505829	897.156738	505.088196	217.705414
-458.804443	228.161926	960.086243	-449.628235	-36.903183	959.638123	-543.613342	238.386856	575.130127	-486.168427	-89.635658	582.184631	-525.154724	274.825012	86.882088	-546.386169	-135.387146	103.521301	-497.179443	311.571289	1456.457397	-415.265717	-107.479645	1454.304932	-400.924896	103.437569	1463.720337	-391.075836	87.916153	1753.316650	-551.525513	402.843170	1184.756348	-495.135223	-208.145630	1192.373901	-395.375244	394.126648	909.642883	-341.542206	-174.983047	908.496399	-431.058289	96.266609	1057.141724	513.731018	20.283020	897.200500	505.502747	217.055939
-458.511932	228.094437	960.107788	-449.203674	-36.861744	959.726624	-543.711853	238.343582	575.178528	-486.155090	-89.613411	582.271790	-525.143311	274.829865	86.893036	-546.234558	-135.321793	103.445496	-497.290253	311.434906	1456.595215	-415.931458	-107.519371	1453.945679	-401.026794	103.344994	1463.824219	-392.230682	88.084679	1753.837646	-551.166260	403.507599	1185.083008	-495.121887	-208.873688	1192.110107	-396.726013	393.149841	908.946716	-342.846619	-174.471237	907.611023	-430.686676	96.290413	1057.193359	514.085388	20.117748	897.250305	505.749542	216.928223
-458.241241	227.939270	960.112854	-448.792053	-36.820625	959.790466	-543.921509	238.421326	575.242249	-486.167511	-89.502846	582.444702	-525.258484	274.876465	86.923134	-546.327148	-135.383667	103.477478	-497.371155	311.343109	1456.724854	-416.644257	-107.514839	1453.519043	-401.128815	103.281380	1463.925171	-393.419769	88.292015	1754.379883	-550.663086	404.231659	1185.422729	-495.074310	-209.683838	1191.881348	-398.226196	392.171204	908.158386	-344.245361	-173.968765	906.610046	-430.326660	96.268524	1057.223022	514.419617	19.946396	897.334290	505.935608	216.903107
-457.842133	227.756851	960.118103	-448.253876	-36.827694	959.909851	-543.935791	238.340805	575.276184	-486.219543	-89.453720	582.695435	-525.238281	274.908478	86.935883	-546.397522	-135.436996	103.501343	-497.512360	311.246979	1456.792358	-417.463379	-107.461914	1453.087769	-401.282532	103.230408	1463.988037	-394.630707	88.472046	1754.884521	-550.113831	405.046906	1185.760132	-494.940002	-210.470413	1191.583374	-399.776947	391.158386	907.338318	-345.652252	-173.333710	905.564514	-429.879486	96.227608	1057.290039	514.679138	19.887051	897.432068	505.895630	217.401138
-457.438171	227.585129	960.129517	-447.736542	-36.769600	960.005249	-543.873047	238.208252	575.296204	-486.333893	-89.803955	582.804077	-525.250671	274.904327	86.932915	-546.339539	-135.392380	103.498131	-497.693085	311.153229	1456.825439	-418.355804	-107.380867	1452.630737	-401.435211	103.195969	1464.055298	-395.852692	88.711906	1755.352905	-549.491699	405.993500	1186.026001	-494.813293	-211.382660	1191.313965	-401.368805	390.089966	906.488281	-347.469635	-172.655441	904.309326	-429.450745	96.211143	1057.350708	514.972717	19.791395	897.507385	505.929565	217.649582
-457.078247	227.443527	960.161377	-447.192657	-36.798222	960.054626	-543.761353	238.103271	575.312073	-485.904938	-89.872330	582.625061	-525.207458	274.926849	86.923882	-546.328430	-135.409821	103.596001	-497.986694	310.987518	1456.672974	-419.358856	-107.264809	1452.054077	-401.609009	103.181442	1464.078979	-397.064606	88.942390	1755.778198	-548.819580	406.961731	1186.253052	-494.575500	-212.332092	1190.903076	-402.926849	388.947662	905.581482	-348.535828	-171.674469	903.258545	-429.047394	96.147079	1057.402710	515.424622	19.811752	897.636841	505.877380	217.914810
-456.693359	227.317276	960.158752	-446.667816	-36.781635	960.099915	-543.545593	237.961685	575.332703	-485.627930	-89.816574	582.605652	-525.201233	274.902405	86.911476	-546.276794	-135.405029	103.600037	-498.168060	310.971710	1456.606201	-420.363800	-107.170441	1451.469238	-401.789124	103.188652	1464.085083	-398.286743	89.201942	1756.125732	-548.087341	408.066467	1186.421509	-494.275208	-213.302795	1190.521851	-404.715271	387.684967	904.618530	-350.049103	-170.858429	901.957336	-428.653595	96.120285	1057.438232	515.722961	19.724277	897.827332	505.404297	218.854584
-456.277802	227.227158	960.137329	-446.109558	-36.815884	960.108643	-543.262939	237.802902	575.324402	-485.311249	-89.844543	582.615295	-525.142639	274.871521	86.875481	-546.262573	-135.402039	103.606110	-498.383301	311.040039	1456.487427	-421.526489	-106.979660	1450.775879	-401.932709	103.209457	1464.062500	-399.461365	89.477829	1756.403687	-547.087280	409.145447	1186.445801	-493.879181	-214.291718	1190.012573	-406.048096	386.427460	903.619690	-351.753845	-170.094070	900.516296	-428.258545	96.078308	1057.453491	515.875000	19.380226	898.048462	504.914093	220.036972
-455.818298	227.247925	960.106750	-445.593689	-36.843517	960.074219	-542.880371	237.682999	575.343018	-484.744415	-89.711060	582.548218	-525.080811	274.869385	86.896378	-545.974243	-135.287460	103.548546	-498.502960	311.233246	1456.394287	-422.716919	-106.811867	1450.045532	-402.082703	103.246765	1463.983032	-400.617859	89.795502	1756.629028	-546.415222	410.075745	1186.393921	-493.367981	-215.435822	1189.533325	-407.587555	385.123260	902.549500	-354.143738	-169.930374	898.778381	-427.887848	96.073654	1057.448486	516.326599	18.731030	898.065552	505.557159	218.461945
-455.290741	227.287872	960.056641	-445.017700	-36.972816	960.033203	-542.446777	237.627106	575.408081	-484.034241	-89.640457	582.510742	-525.088989	274.849548	86.903366	-546.026917	-135.357697	103.615311	-498.652496	311.339203	1456.148560	-423.939392	-106.554565	1449.255249	-402.243286	103.311859	1463.919556	-401.657776	89.938591	1756.796631	-545.645325	411.099640	1186.240234	-492.744812	-216.465088	1189.014038	-409.144165	383.798553	901.401367	-355.723267	-168.571762	897.195496	-427.490326	96.029938	1057.438843	516.802063	17.793453	897.938049	506.263977	215.944504
-454.767212	227.354050	960.016785	-444.460846	-37.090919	959.976746	-541.968201	237.627090	575.462646	-483.363556	-89.592552	582.380493	-525.095764	274.847412	86.934471	-545.867065	-135.287415	103.620728	-498.755127	311.418915	1455.777222	-425.076111	-106.412155	1448.513062	-402.440521	103.374802	1463.815430	-402.711151	90.295753	1756.895020	-544.736084	412.303467	1186.091431	-492.000916	-217.507553	1188.437256	-410.948059	382.386261	900.106750	-357.737488	-168.383377	895.572021	-427.115265	95.993660	1057.429077	516.591675	18.747627	897.633728	506.782013	213.675461
-454.256592	227.338638	959.914124	-443.885895	-37.294338	959.893616	-541.390442	237.589111	575.474670	-482.594452	-89.558685	582.266785	-525.065552	274.823273	86.933678	-545.838379	-135.260590	103.669952	-499.022125	311.493073	1455.170410	-426.207855	-106.239380	1447.721802	-402.668671	103.430336	1463.704712	-403.709045	90.631226	1756.930542	-543.924194	413.303711	1185.732910	-491.129578	-218.527542	1187.816284	-412.548157	381.046112	898.778198	-359.410828	-167.638321	893.997314	-426.763763	95.888809	1057.380127	516.907532	17.578358	898.027100	507.124634	213.088974
-453.777618	227.382706	959.833008	-443.395844	-37.459766	959.762634	-540.738281	237.634415	575.495667	-482.085602	-89.871201	582.283142	-525.032898	274.824585	86.934273	-545.757202	-135.204605	103.779091	-498.932037	311.769012	1454.886230	-427.129974	-106.155052	1447.052368	-402.950012	103.487450	1463.601929	-404.640564	90.934250	1756.903076	-543.109253	414.128998	1185.400879	-490.131683	-219.291534	1187.271118	-414.171844	379.755859	897.425110	-361.105560	-166.912094	892.432739	-426.464539	95.802742	1057.316528	517.349121	17.006411	898.159424	507.635071	214.527252
-453.271637	227.416763	959.736511	-442.910858	-37.593506	959.634399	-540.109558	237.720917	575.527405	-481.070282	-89.525421	582.108704	-525.045166	274.791412	86.950928	-545.494446	-135.082718	103.794411	-498.895111	311.973267	1454.406494	-427.961914	-106.087929	1446.389282	-403.295990	103.510529	1463.445801	-405.570709	91.226738	1756.757324	-542.371216	414.936127	1184.939209	-489.193726	-219.801926	1186.699951	-415.900909	378.652832	895.951111	-362.617889	-166.328796	890.904175	-426.173187	95.730934	1057.250488	517.863525	16.789938	898.264404	508.787537	217.138168
-452.780640	227.442688	959.630127	-442.468872	-37.712101	959.499939	-539.307190	237.754089	575.558411	-482.209015	-92.250603	582.556519	-525.069824	274.797516	86.931900	-546.895203	-135.492783	104.267143	-498.882050	312.172363	1453.895630	-428.594788	-106.036209	1445.829712	-403.669159	103.520744	1463.279663	-406.419525	91.459686	1756.698486	-541.621887	415.584625	1184.424683	-488.368286	-220.046432	1186.168823	-417.228882	377.265381	894.635132	-363.997040	-165.899658	889.499329	-425.893982	95.662476	1057.172119	518.385681	15.880488	898.209900	509.565216	217.175781
-452.358765	227.428024	959.510742	-442.099030	-37.820484	959.335449	-535.512634	234.709854	574.695557	-482.066711	-93.125053	582.594788	-523.052795	274.647980	86.678841	-547.267700	-135.627518	104.450684	-498.813965	312.405823	1453.401367	-429.072937	-105.973259	1445.273071	-404.072113	103.548325	1463.106567	-407.272003	91.619705	1756.595215	-540.905457	416.114197	1183.877441	-487.591034	-219.737625	1185.621216	-418.641571	376.194183	893.326660	-365.220337	-165.461380	888.160950	-425.644348	95.574112	1057.062866	519.367615	15.375820	897.793274	509.862823	216.998474
-451.937378	227.460342	959.396790	-441.794006	-37.889511	959.167114	-532.556152	232.838104	574.196045	-480.998260	-92.574097	582.274963	-521.629272	274.584900	86.513245	-546.966553	-135.535873	104.451660	-498.830811	312.505798	1452.827026	-429.427338	-105.925797	1444.812744	-404.488617	103.619629	1462.948975	-408.129883	91.786407	1756.508301	-540.241760	416.582977	1183.341553	-487.050110	-219.243347	1185.124268	-420.153168	374.757355	891.894531	-366.330811	-165.104996	886.940002	-425.401154	95.521393	1056.948364	518.401733	15.149110	898.081421	509.430481	215.845596
-451.445923	227.509872	959.328308	-441.411560	-37.926014	959.039978	-531.264038	232.443054	574.055908	-480.315155	-92.524689	582.065308	-521.307495	274.566833	86.489433	-546.865417	-135.487946	104.484764	-498.763153	312.745178	1452.437378	-429.722198	-105.829643	1444.441284	-404.879791	103.705414	1462.812500	-409.063293	91.888382	1756.424316	-539.590027	416.895477	1182.840454	-486.816223	-218.651672	1184.668945	-421.205750	373.548279	890.785706	-367.311066	-164.693985	885.850098	-425.092529	95.492393	1056.878906	518.728882	14.602519	898.015320	509.923248	215.634247
-450.995758	227.509094	959.263550	-441.142487	-37.901268	958.928467	-532.532227	234.290115	574.487671	-479.458496	-92.701935	581.600281	-522.503540	274.617920	86.627945	-546.705872	-135.392197	104.494057	-498.610199	313.146606	1452.264282	-429.981903	-105.686218	1444.244507	-405.265381	103.821899	1462.687988	-409.970703	91.985664	1756.490479	-538.998230	416.988281	1182.350830	-486.695313	-217.992874	1184.268799	-422.306061	372.317169	889.704102	-368.206909	-164.214371	884.970825	-424.842499	95.468575	1056.814941	519.400330	13.763931	897.953857	511.052765	216.027695
-450.532288	227.423996	959.191589	-440.844208	-37.911552	958.895813	-534.171265	236.532349	574.984070	-479.015106	-92.821495	581.464844	-523.984192	274.717712	86.775467	-546.678894	-135.387070	104.578110	-498.590332	313.398376	1451.984009	-430.262329	-105.557449	1444.137085	-405.645935	103.925041	1462.653809	-411.037994	92.152245	1756.518433	-538.550659	417.057892	1181.901611	-486.737488	-217.181534	1184.058105	-423.382629	370.990631	888.725464	-369.070007	-163.659973	884.218445	-424.557251	95.418816	1056.783325	519.406616	13.705079	897.810181	510.110596	216.698013
-450.040131	227.438858	959.173157	-440.605835	-37.917561	958.868835	-535.439453	238.498459	575.431213	-478.651794	-92.830833	581.470520	-525.286987	274.856689	86.924469	-546.695984	-135.367661	104.651917	-498.604980	313.578491	1451.769165	-430.622772	-105.418205	1444.150757	-405.968781	104.003113	1462.670776	-412.069031	92.224777	1756.680908	-538.177612	416.950958	1181.486694	-486.912903	-216.369858	1183.958130	-424.298096	369.627930	887.832825	-369.807404	-162.983994	883.631653	-424.274597	95.396881	1056.778687	519.550171	13.472395	897.713013	509.882507	216.143036
-449.600006	227.404724	959.178833	-440.351196	-37.907562	958.854919	-536.363098	240.176895	575.784424	-478.442688	-92.817810	581.481995	-526.308044	274.998505	87.063148	-546.630981	-135.297577	104.683548	-498.694672	313.793396	1451.601563	-431.046356	-105.242531	1444.247070	-406.261658	104.110458	1462.732300	-413.125916	92.297104	1756.875977	-537.887329	416.770142	1181.167725	-487.205139	-215.571365	1183.861694	-425.104370	368.258575	887.192688	-370.394928	-162.300079	883.238098	-424.000580	95.360405	1056.790405	518.830322	14.260412	897.581421	507.033356	211.267212
-449.179901	227.443207	959.212708	-440.178650	-37.874134	958.872070	-537.112976	241.645966	576.121094	-478.271332	-92.761688	581.530396	-527.211243	275.119843	87.157761	-546.482178	-135.218933	104.651367	-498.813171	313.958801	1451.453491	-431.475372	-105.135445	1444.428345	-406.538086	104.203293	1462.856567	-414.210785	92.358513	1757.127197	-537.640442	416.448059	1180.880005	-487.527283	-214.719360	1183.880737	-425.581421	366.528534	886.663391	-370.932495	-161.509888	882.944153	-423.760376	95.368706	1056.828125	518.957642	13.965703	897.587219	507.065613	210.956345
-448.779755	227.461075	959.233154	-440.003143	-37.886688	958.914795	-537.628601	242.796936	576.390808	-478.160736	-92.679924	581.606750	-527.854370	275.259644	87.287544	-546.576172	-135.270874	104.709671	-498.926910	314.075623	1451.377563	-431.983887	-105.069099	1444.677612	-406.803558	104.307220	1463.036133	-415.331116	92.459457	1757.419800	-537.499695	416.140167	1180.640625	-487.879486	-213.968964	1183.933716	-426.263245	365.097504	886.142761	-371.294708	-160.739807	882.773621	-423.518127	95.360275	1056.869629	519.120605	13.582855	897.687561	507.142609	210.625244
-448.376099	227.434769	959.270325	-439.879059	-37.873646	958.955078	-537.940552	243.676865	576.609985	-478.241333	-92.785515	581.710815	-528.291138	275.360321	87.382278	-546.480164	-135.211090	104.696373	-499.021545	314.201904	1451.340820	-432.480988	-104.976707	1444.948364	-407.048859	104.349609	1463.213135	-416.443420	92.561668	1757.725342	-537.392029	415.736938	1180.462280	-488.284698	-213.267700	1184.007813	-426.841187	363.616425	885.629456	-371.596375	-159.924362	882.682983	-423.278595	95.332085	1056.913574	519.050354	13.865404	897.690918	506.121887	210.016205
-447.899597	227.419525	959.355164	-439.659393	-37.861568	959.061157	-538.091614	244.313873	576.776978	-478.325348	-92.755119	581.809448	-528.623718	275.417114	87.455322	-546.455933	-135.201355	104.700645	-499.187469	314.300354	1451.322144	-432.982941	-104.969437	1445.186523	-407.260315	104.383469	1463.420044	-417.546722	92.733040	1758.069580	-537.367371	415.320129	1180.309937	-488.638489	-212.624710	1184.118042	-427.433014	362.274323	885.224426	-371.635437	-159.152512	882.769836	-422.966797	95.317055	1057.016846	519.572754	13.842878	897.811890	506.444611	209.898346
-447.498779	227.330078	959.413269	-439.491211	-37.908871	959.187317	-538.180481	244.743469	576.903931	-478.462250	-92.742050	581.885315	-528.897522	275.477234	87.521729	-546.607300	-135.271683	104.754219	-499.352844	314.400360	1451.340454	-433.511719	-104.931480	1445.414185	-407.464355	104.396294	1463.608643	-418.634491	92.939430	1758.355835	-537.391968	414.946503	1180.207153	-489.006439	-212.113007	1184.185059	-427.913055	360.950775	884.832825	-371.599640	-158.482346	882.890564	-422.711853	95.254723	1057.115234	518.531189	12.280993	898.677368	506.476685	208.957428
-447.138550	227.317642	959.487061	-439.410614	-37.887367	959.307068	-538.177734	245.045761	577.023743	-478.609161	-92.738861	582.028748	-529.034729	275.515594	87.603439	-546.517639	-135.247910	104.743408	-499.588745	314.408508	1451.227173	-434.030914	-104.901573	1445.624146	-407.650452	104.447586	1463.823486	-419.704010	93.194893	1758.681152	-537.443054	414.515503	1180.049805	-489.343628	-211.691986	1184.255859	-428.210693	359.540131	884.497925	-371.439270	-157.717270	883.081604	-422.510559	95.253807	1057.216187	519.076599	12.189063	898.899597	506.169067	208.787659
-446.720947	227.391724	959.580383	-439.305603	-37.835175	959.398438	-538.102478	245.280533	577.125183	-478.769073	-92.714729	582.118347	-529.120422	275.541870	87.636230	-546.575439	-135.265961	104.754372	-499.723450	314.503754	1451.212402	-434.486725	-104.899246	1445.804199	-407.823669	104.491928	1464.015869	-420.679810	93.473442	1759.010254	-537.501831	414.071960	1179.928833	-489.644501	-211.385742	1184.279419	-428.430695	358.206299	884.132446	-371.102051	-157.055359	883.363525	-422.282257	95.290764	1057.315552	519.611328	11.865913	898.978638	506.381256	209.110413
-446.402771	227.404770	959.652954	-439.223297	-37.825184	959.524963	-538.000305	245.375626	577.157837	-478.945160	-92.720787	582.234802	-529.182739	275.541473	87.649971	-546.536804	-135.231552	104.747299	-499.797943	314.596161	1451.195190	-434.924805	-104.842842	1445.941284	-408.005432	104.517303	1464.164185	-421.652374	93.808456	1759.224121	-537.543091	413.667389	1179.778198	-489.917999	-211.241547	1184.351318	-428.472778	356.946320	883.912659	-370.743835	-156.371521	883.638428	-422.110077	95.302971	1057.421021	519.714539	11.309070	899.105835	506.543701	208.806198
-446.160767	227.341583	959.671021	-439.192047	-37.851051	959.589600	-537.823486	245.389481	577.151184	-479.122650	-92.685715	582.349915	-529.177185	275.569122	87.650726	-546.597046	-135.258316	104.757370	-499.863983	314.698822	1451.150391	-435.365967	-104.766716	1446.017456	-408.192596	104.538139	1464.271851	-422.514038	94.188286	1759.465576	-537.600708	413.293610	1179.611450	-490.174805	-211.223312	1184.399170	-428.440918	355.683502	883.664307	-370.199158	-155.650650	883.932861	-421.986877	95.258896	1057.465332	519.571167	10.837731	899.179993	506.171295	208.317932
-445.851715	227.310364	959.657715	-439.149506	-37.829975	959.622375	-537.568665	245.274475	577.107300	-479.248535	-92.599403	582.373840	-529.098877	275.568573	87.642006	-546.584534	-135.231201	104.716377	-499.884613	314.796661	1451.066040	-435.765106	-104.692451	1446.078735	-408.330109	104.562065	1464.328613	-423.361328	94.576324	1759.590210	-537.619751	412.992310	1179.423706	-490.379578	-211.293137	1184.419189	-428.344025	354.531158	883.496704	-369.661774	-155.071457	884.297607	-421.835510	95.249527	1057.480225	519.441528	10.347453	899.182800	505.816681	207.857544
-445.597321	227.303406	959.643982	-439.187592	-37.799397	959.598572	-537.275879	245.098572	577.078186	-479.307831	-92.456741	582.405090	-528.994263	275.539703	87.631371	-546.541443	-135.211334	104.681702	-499.882324	314.870850	1450.954956	-436.128204	-104.609627	1446.110962	-408.477417	104.605576	1464.368042	-424.083984	94.968689	1759.766113	-537.630920	412.741364	1179.252930	-490.533661	-211.474686	1184.456421	-428.178162	353.444550	883.302673	-369.028931	-154.323212	884.677246	-421.743591	95.234505	1057.464966	519.189209	9.857383	899.145447	505.213562	207.317551
-445.233643	227.467529	959.670654	-439.226471	-37.718830	959.563721	-536.874878	244.811264	577.050415	-479.388245	-92.350494	582.378540	-528.750366	275.472900	87.628479	-546.537903	-135.201889	104.646553	-499.830353	314.957794	1450.862427	-436.409790	-104.527611	1446.107544	-408.625336	104.644272	1464.353149	-424.829956	95.365540	1759.798584	-537.598022	412.552765	1179.056274	-490.725189	-211.797806	1184.427246	-427.914703	352.491699	883.211853	-368.449524	-153.750290	885.038147	-421.615540	95.301880	1057.468384	518.985168	9.373410	899.102112	504.728302	206.827164
-445.218506	227.229324	959.551086	-439.300079	-37.782543	959.545898	-536.374451	244.395599	576.904968	-479.483124	-92.319237	582.356812	-528.505981	275.413086	87.616966	-546.550781	-135.199997	104.636963	-499.773651	315.088928	1450.711060	-436.698395	-104.432167	1446.084473	-408.728516	104.679771	1464.312378	-425.457825	95.735115	1759.905151	-537.490784	412.395569	1178.809570	-490.772034	-212.032898	1184.461914	-427.557251	351.574127	883.044739	-367.815491	-153.172150	885.491150	-421.644287	95.181854	1057.399414	518.769958	8.856093	899.008057	504.159760	206.266937
-444.485260	227.874069	959.700684	-439.258545	-37.543285	959.471497	-535.858093	244.006729	576.959229	-479.487488	-92.143204	582.329102	-528.206665	275.345703	87.584641	-546.589050	-135.188019	104.610115	-499.539581	315.301086	1450.697144	-436.979858	-104.297951	1446.026367	-408.816315	104.719841	1464.230103	-426.119598	96.134109	1759.917236	-537.299622	412.300385	1178.552002	-490.866943	-212.570999	1184.497192	-427.136627	350.833801	882.982544	-367.315399	-152.680817	885.801880	-421.344849	95.485100	1057.456055	518.386169	8.536686	898.858643	503.016205	205.823441
-445.031403	227.140717	959.406738	-439.568665	-37.744228	959.418091	-535.223999	243.386261	576.645264	-479.634155	-92.241066	582.307190	-527.803833	275.283966	87.537209	-546.676392	-135.201431	104.625420	-499.434814	315.434875	1450.478638	-437.238464	-104.158043	1445.957397	-408.907959	104.804192	1464.147461	-426.684143	96.502373	1760.014893	-537.088379	412.276306	1178.274780	-490.836914	-213.090576	1184.545044	-426.597382	350.143707	882.820801	-366.722290	-152.260773	886.195435	-421.713043	95.126991	1057.269409	518.297485	7.717087	898.787598	502.911530	204.992035
-444.608032	227.515594	959.497375	-439.635254	-37.592461	959.341492	-534.654663	242.883392	576.566956	-479.625610	-92.154236	582.273621	-527.457764	275.247467	87.472923	-546.657837	-135.175629	104.569229	-499.297150	315.583557	1450.249146	-437.473755	-103.999008	1445.919678	-409.011139	104.898773	1464.024658	-427.239288	96.834404	1760.093872	-536.817749	412.381805	1177.945435	-490.794342	-213.662521	1184.611450	-426.109985	349.740479	882.678101	-366.259705	-151.936111	886.570313	-421.586548	95.289207	1057.287720	518.062317	7.063549	898.690796	502.369080	204.323700
-445.003662	227.045273	959.296631	-439.928497	-37.719555	959.311401	-533.982971	242.201981	576.246582	-479.664032	-92.182381	582.248169	-526.992798	275.178680	87.394188	-546.670593	-135.184753	104.566811	-499.241516	315.638275	1449.887939	-437.714783	-103.879082	1445.923584	-409.127441	105.021729	1463.925903	-427.810547	97.188171	1760.104248	-536.555298	412.524353	1177.635010	-490.588074	-214.110214	1184.746216	-425.573547	349.476379	882.526794	-365.812744	-151.767670	886.943665	-421.893707	95.062683	1057.164185	517.945923	6.382194	898.580017	501.908661	203.311798
-445.052124	226.975540	959.214905	-440.126617	-37.720501	959.224915	-533.360962	241.605392	576.099609	-479.617035	-92.101372	582.167908	-526.588257	275.126648	87.348297	-546.624084	-135.175873	104.549812	-499.107697	315.812897	1449.636353	-437.953766	-103.712456	1445.963623	-409.235046	105.115494	1463.806396	-428.296326	97.478447	1760.198853	-536.214111	412.690125	1177.335083	-490.337250	-214.473465	1184.915649	-424.981323	349.296844	882.346313	-365.343414	-151.613831	887.291077	-422.015533	95.014046	1057.079834	517.614380	5.844613	898.512024	501.064178	203.147766
-445.088074	226.986069	959.183594	-440.332703	-37.670860	959.123413	-532.763123	241.000931	575.924133	-477.874573	-89.597717	581.592346	-526.194946	275.075867	87.304993	-545.282715	-134.759766	104.115654	-498.841248	316.115997	1449.591309	-438.216797	-103.549530	1446.032837	-409.354370	105.213303	1463.748169	-428.795471	97.753464	1760.268799	-535.793640	412.853058	1177.087158	-490.078430	-214.900269	1185.056152	-424.468811	349.289978	882.163757	-364.887177	-151.598907	887.605103	-422.140106	95.004951	1057.014282	517.299622	5.174841	898.445496	500.303772	202.493393
-445.105835	226.974564	959.189270	-440.507965	-37.663280	959.093689	-532.239380	240.417206	575.793213	-477.922913	-89.547134	581.543274	-525.824158	275.043671	87.280968	-545.288757	-134.796967	104.097595	-498.688599	316.261871	1449.392944	-438.493835	-103.380753	1446.138062	-409.466400	105.321022	1463.701538	-429.292053	98.016258	1760.268799	-535.339661	413.080719	1176.817383	-489.752777	-215.314423	1185.311401	-423.938721	349.429047	882.010925	-364.536987	-151.745224	887.872253	-422.244904	94.977531	1057.004150	516.557007	4.247661	898.590698	499.461090	201.613007
-445.198944	226.906479	959.174194	-440.679291	-37.682716	959.122009	-531.805664	239.957306	575.657471	-478.103119	-89.672226	581.519897	-525.501709	275.014404	87.252274	-545.407959	-134.843506	104.104919	-498.539032	316.433899	1449.214355	-438.745819	-103.204132	1446.256348	-409.577942	105.450409	1463.681519	-429.717041	98.301384	1760.382080	-534.836609	413.341553	1176.618530	-489.393158	-215.626053	1185.563477	-423.220459	349.513733	881.805054	-364.230011	-151.966354	888.130493	-422.369446	94.943939	1057.009155	516.464844	3.799396	898.657715	498.790924	200.962982
-445.286804	226.858109	959.137146	-440.858795	-37.717121	959.117554	-531.498596	239.577652	575.547668	-478.270233	-89.720840	581.554932	-525.245361	274.992249	87.202957	-545.384155	-134.831009	104.098404	-498.381683	316.604431	1449.060547	-438.993988	-103.016022	1446.395874	-409.673096	105.592117	1463.679565	-430.168304	98.616570	1760.461914	-534.309143	413.639618	1176.395630	-489.012390	-215.904465	1185.828369	-422.612671	349.748260	881.624695	-363.933777	-152.214584	888.357788	-422.505463	94.907463	1056.988770	516.379517	3.284397	898.609009	498.168488	200.331024
-445.358887	226.853333	959.113892	-441.027466	-37.777424	959.189636	-531.320618	239.312042	575.440979	-478.504822	-89.782135	581.604004	-525.042908	274.993225	87.150421	-545.501770	-134.855576	104.112946	-498.259308	316.775055	1448.898804	-439.231171	-102.849457	1446.589233	-409.762878	105.740089	1463.695190	-430.631073	98.928688	1760.499512	-533.772400	413.972107	1176.240112	-488.618866	-216.086609	1186.121094	-422.061279	350.151306	881.431396	-363.657135	-152.609802	888.588013	-422.646881	94.902260	1057.017578	516.090637	2.600411	898.600037	497.506744	199.603439
-445.483490	226.784958	959.094666	-441.215759	-37.849903	959.260071	-531.279297	239.186493	575.398865	-478.660400	-89.756409	581.636414	-524.947144	275.013885	87.113541	-545.460449	-134.823929	104.085396	-498.148682	316.941376	1448.766602	-439.461792	-102.658142	1446.779419	-409.826691	105.880219	1463.727783	-431.005280	99.229858	1760.640625	-533.230042	414.372101	1176.141479	-488.244415	-216.208984	1186.420898	-421.476898	350.617065	881.283936	-363.346680	-153.002350	888.780457	-422.820526	94.859772	1057.046631	515.986694	1.843677	898.573120	497.109711	198.528824
-445.610992	226.775269	959.083374	-441.468353	-37.845520	959.300110	-531.390808	239.116058	575.382996	-478.861450	-89.739632	581.676636	-524.930603	275.012634	87.106209	-545.488403	-134.842529	104.088554	-498.044373	317.135437	1448.703491	-439.640594	-102.460846	1446.991821	-409.891022	105.996384	1463.775879	-431.379211	99.531013	1760.732422	-532.673645	414.699432	1176.050171	-487.934265	-216.394119	1186.658936	-420.847198	351.074097	881.197876	-363.053375	-153.438721	888.965881	-423.021820	94.866234	1057.063354	515.695435	1.284986	898.560181	496.325775	198.248550
-445.726471	226.732910	959.092773	-441.664307	-37.943836	959.369263	-531.491943	239.063095	575.402527	-479.028046	-89.727180	581.758789	-524.949951	274.964600	87.105560	-545.501953	-134.841705	104.067123	-497.920654	317.264069	1448.689209	-439.795563	-102.299881	1447.162598	-409.931305	106.148102	1463.829346	-431.735382	99.886208	1760.828125	-532.060059	415.027405	1176.030884	-487.593109	-216.502274	1186.925415	-420.214172	351.690399	881.159729	-362.774048	-153.919235	889.126343	-423.198730	94.811356	1057.107056	515.441284	0.543029	898.532593	495.854431	197.505569
-445.907684	226.702698	959.103821	-441.903229	-37.974709	959.448547	-531.635498	238.990952	575.393372	-479.193878	-89.635330	581.818970	-524.965149	274.957184	87.116844	-545.509521	-134.862244	104.069122	-497.832214	317.446106	1448.699219	-439.900299	-102.100487	1447.323730	-409.970520	106.261589	1463.891724	-432.075958	100.225632	1760.876709	-531.477783	415.370117	1176.026001	-487.391174	-216.708206	1187.130859	-419.620087	352.272003	881.153381	-362.448395	-154.370987	889.299438	-423.396301	94.801781	1057.149536	515.279968	-0.180440	898.532959	495.409637	196.769638
-446.136169	226.637619	959.076172	-442.178711	-38.040508	959.498840	-532.025879	239.135422	575.404175	-479.358582	-89.597893	581.850098	-525.096558	274.964661	87.139572	-545.403442	-134.825363	104.007935	-497.728912	317.605377	1448.712891	-439.963776	-101.930794	1447.485596	-410.000549	106.414001	1463.925049	-432.314301	100.560898	1761.003662	-530.861816	415.723999	1176.049805	-487.092621	-216.600845	1187.363770	-418.976868	352.920868	881.142395	-362.140228	-154.839233	889.449036	-423.626862	94.761818	1057.156250	515.135742	-0.894745	898.515747	495.016876	196.075974
-446.340424	226.635254	959.062622	-442.410797	-38.064888	959.574646	-532.511353	239.447571	575.481323	-479.561676	-89.535599	581.869141	-525.326721	274.971039	87.151268	-545.419250	-134.865692	103.987541	-497.620605	317.795837	1448.750000	-440.009308	-101.753639	1447.638794	-410.038116	106.549011	1463.946655	-432.546387	100.954819	1761.078491	-530.285156	416.059631	1176.082642	-486.894165	-216.607498	1187.578613	-418.329529	353.665680	881.127747	-361.876831	-155.334351	889.547607	-423.827515	94.779526	1057.183472	515.038879	-1.513277	898.493713	494.655853	195.427399
-446.589386	226.556381	958.988220	-442.658630	-38.123512	959.655518	-532.552673	239.225464	575.412476	-479.753693	-89.431610	581.880188	-525.260071	274.946869	87.121315	-545.264771	-134.798859	103.892540	-497.538452	317.983917	1448.788208	-440.038818	-101.549988	1447.740112	-410.055237	106.751007	1463.961426	-432.752655	101.305984	1761.122314	-529.715210	416.395294	1176.136230	-486.706085	-216.527252	1187.769165	-417.756714	354.425934	881.126404	-361.651550	-155.833908	889.636719	-424.043854	94.768799	1057.179688	514.963806	-2.138336	898.460083	494.370087	194.800812
-446.849640	226.531677	958.931946	-442.973419	-38.133179	959.675537	-532.587463	238.974152	575.351379	-480.053436	-89.394798	581.911560	-525.119934	274.930359	87.098839	-545.252014	-134.782623	103.868416	-497.438324	318.158325	1448.826660	-440.042908	-101.301056	1447.851074	-410.047150	106.940529	1463.957031	-432.909210	101.682518	1761.174072	-529.137817	416.703339	1176.185059	-486.574738	-216.479980	1187.942627	-417.093872	355.226837	881.120789	-361.418762	-156.269608	889.710754	-424.289185	94.776199	1057.152588	514.942200	-2.865728	898.456116	494.211182	194.102203
-447.130219	226.519028	958.897522	-443.274933	-38.125187	959.731995	-532.840027	238.968750	575.367249	-480.542511	-89.461555	582.019897	-525.167908	274.917633	87.094421	-545.425049	-134.821213	103.862274	-497.420746	318.275116	1448.742676	-440.042053	-101.112679	1447.903442	-410.040466	107.146164	1463.945068	-433.042786	102.071510	1761.211548	-528.610901	417.103485	1176.260132	-486.463104	-216.385117	1188.078979	-416.501770	356.016663	881.156555	-361.238739	-156.755585	889.766846	-424.537750	94.806488	1057.154419	514.910339	-3.556407	898.432983	494.116760	193.449051
-447.427002	226.495148	958.846619	-443.628326	-38.143242	959.764771	-533.168396	239.013123	575.364990	-482.827728	-92.019562	582.622131	-525.242981	274.902252	87.085976	-546.924438	-135.307297	104.238708	-497.289246	318.473358	1448.812866	-440.002258	-100.900764	1447.942627	-410.003906	107.346298	1463.920532	-433.160004	102.458076	1761.233398	-528.079041	417.425903	1176.322388	-486.412231	-216.310715	1188.211670	-415.909851	356.885223	881.171936	-361.131500	-157.268631	889.740295	-424.817291	94.812660	1057.135498	514.947571	-4.253276	898.421448	494.112213	192.762741
-447.744354	226.479004	958.797424	-443.943634	-38.189682	959.813293	-533.685059	239.246140	575.441040	-483.401001	-92.226929	582.761475	-525.425232	274.936127	87.075981	-547.093811	-135.344452	104.231438	-497.043549	318.752930	1449.039795	-439.903656	-100.687775	1447.974609	-409.962250	107.555656	1463.894775	-433.249908	102.794960	1761.244385	-527.539734	417.782379	1176.411377	-486.326843	-216.173630	1188.301392	-415.334320	357.731201	881.181519	-361.065430	-157.796036	889.670532	-425.079865	94.818291	1057.123535	515.033386	-4.898357	898.346008	494.185089	192.155167
-448.095245	226.419907	958.733276	-444.270142	-38.211315	959.871399	-534.102600	239.378143	575.467163	-483.712311	-92.018791	582.799377	-525.522583	274.953979	87.088242	-547.005615	-135.337723	104.132080	-496.903137	318.958832	1449.077759	-439.814331	-100.454193	1447.951050	-409.893951	107.791649	1463.834106	-433.318817	103.136505	1761.254150	-527.043945	418.141266	1176.437744	-486.307037	-216.089996	1188.363892	-414.750244	358.605957	881.190918	-361.035889	-158.301758	889.593689	-425.368103	94.825806	1057.109497	515.249756	-5.498572	898.296631	494.385315	191.593109
-448.430237	226.401459	958.664368	-444.595337	-38.204353	959.895142	-534.449463	239.403458	575.455811	-484.146118	-91.979637	582.820801	-525.527222	274.985199	87.049133	-547.033997	-135.357208	104.098419	-496.771545	319.189880	1449.078491	-439.688324	-100.188309	1447.942017	-409.820862	108.021706	1463.775391	-433.374390	103.487686	1761.273193	-526.610229	418.575836	1176.476440	-486.289307	-215.954300	1188.429443	-414.204865	359.455200	881.252808	-360.967682	-158.671310	889.537415	-425.628845	94.856102	1057.071777	515.510742	-6.059230	898.217102	494.692230	191.003540
-448.743805	226.413483	958.621521	-444.933502	-38.187088	959.967529	-534.769165	239.342758	575.424500	-484.646179	-91.970436	582.911194	-525.551208	274.973083	86.996902	-547.057739	-135.374344	104.043510	-496.632965	319.443207	1449.088867	-439.546173	-99.954315	1447.943359	-409.736664	108.264442	1463.718628	-433.441650	103.788528	1761.254639	-526.192383	418.984619	1176.494019	-486.304901	-215.808838	1188.473145	-413.734161	360.396942	881.229431	-360.954651	-159.057449	889.507263	-425.895142	94.912170	1057.073486	515.155396	-7.128539	897.947388	494.633728	190.614761
-449.090118	226.384720	958.584961	-445.232208	-38.203026	960.041138	-535.242554	239.416229	575.435364	-485.272278	-92.032730	583.062195	-525.693359	275.028412	86.969841	-547.134949	-135.411209	104.016624	-496.482544	319.685730	1449.098267	-439.382996	-99.735573	1447.931519	-409.646515	108.518219	1463.676514	-433.451843	104.119713	1761.351929	-525.820129	419.391632	1176.531006	-486.351868	-215.715164	1188.537598	-413.304535	361.272705	881.201965	-361.130096	-159.549286	889.377075	-426.154785	94.935204	1057.078247	515.806030	-7.334887	897.825500	495.137024	190.320633
-449.405121	226.317703	958.536072	-445.487701	-38.213936	960.152466	-534.943176	238.615189	575.219543	-485.784149	-91.953156	583.172241	-525.218628	274.940308	86.907768	-547.057068	-135.361359	103.958755	-496.399200	319.950287	1449.130493	-439.253815	-99.502586	1447.930542	-409.550964	108.785233	1463.653564	-433.454651	104.430550	1761.459229	-525.471497	419.785553	1176.521362	-486.382965	-215.551849	1188.602051	-412.821838	362.132568	881.241577	-361.324402	-160.024139	889.300720	-426.390076	94.961021	1057.098022	516.446350	-7.641852	897.728760	495.825714	189.836884
-449.763824	226.388458	958.526428	-445.836426	-38.156921	960.212036	-535.146423	238.371918	575.171509	-486.284393	-91.736137	583.166870	-525.073792	274.939362	86.901413	-546.968201	-135.345642	103.897125	-496.437500	320.102966	1449.010620	-439.115997	-99.251663	1447.919434	-409.467072	109.055374	1463.633301	-433.465393	104.725113	1761.457153	-525.179932	420.240448	1176.552490	-486.453369	-215.433838	1188.688721	-412.410522	363.039001	881.277893	-361.593872	-160.425537	889.192871	-426.661896	95.052330	1057.105103	517.110779	-8.058679	897.652588	496.602112	189.354401
-450.115692	226.404678	958.500793	-446.123596	-38.130531	960.307007	-535.518677	238.280029	575.168884	-486.894073	-91.663116	583.282166	-525.045288	274.908295	86.857094	-547.164978	-135.452103	103.933342	-496.348572	320.378143	1449.013428	-438.968719	-98.984856	1447.939453	-409.382050	109.328758	1463.617432	-433.397400	104.997871	1761.585083	-524.933838	420.630890	1176.609863	-486.549805	-215.290405	1188.777832	-412.022827	364.087128	881.235413	-361.879059	-160.794769	889.114380	-426.913483	95.124329	1057.124512	517.756409	-8.549370	897.582458	497.467133	188.869064
-450.515503	226.437027	958.475586	-446.491943	-38.026535	960.358276	-535.859314	238.119675	575.127197	-487.088989	-90.813255	583.262085	-524.978149	274.875549	86.846092	-546.733093	-135.297302	103.766388	-496.142822	320.774353	1449.197144	-438.819550	-98.748314	1447.969482	-409.292908	109.590126	1463.603027	-433.307770	105.304367	1761.638428	-524.700562	420.947235	1176.647095	-486.627106	-215.163177	1188.926025	-411.672485	365.023956	881.217468	-362.252930	-161.188416	889.020874	-427.195709	95.224915	1057.115112	518.471069	-9.037875	897.517334	498.395721	188.396683
-450.910553	226.492722	958.451782	-446.748108	-37.998653	960.469604	-536.195068	238.038986	575.094910	-488.229736	-91.201836	583.488281	-524.895996	274.840515	86.841164	-547.022095	-135.369781	103.769897	-496.068939	321.052002	1449.203369	-438.654022	-98.450935	1448.018921	-409.210632	109.878624	1463.585571	-433.177979	105.621513	1761.698364	-524.541748	421.337189	1176.707153	-486.728241	-214.987778	1189.089478	-411.338348	365.994507	881.129578	-362.674408	-161.618530	888.926392	-427.446564	95.328766	1057.141846	519.202637	-9.546876	897.531677	499.413849	187.907272
-451.333588	226.568359	958.429443	-447.067749	-37.891144	960.572876	-536.356445	237.726456	575.014648	-489.042633	-91.127182	583.642273	-524.712402	274.792877	86.795128	-546.879761	-135.280350	103.661316	-495.967285	321.344513	1449.272949	-438.482605	-98.160866	1448.105835	-409.111877	110.192627	1463.614502	-433.022278	105.960373	1761.759644	-524.395447	421.695831	1176.762573	-486.822540	-214.847809	1189.276733	-410.971497	366.875092	881.146240	-363.130920	-161.942520	888.836182	-427.726105	95.476540	1057.161499	519.989075	-9.994226	897.539673	500.462219	187.516953
-451.729828	226.647446	958.434509	-447.349274	-37.747929	960.674438	-536.725525	237.670242	574.982117	-489.803497	-90.739761	583.802063	-524.684570	274.786896	86.767982	-546.890381	-135.293549	103.642281	-495.892334	321.614441	1449.355225	-438.321777	-97.888527	1448.228882	-408.986603	110.517334	1463.647827	-432.829895	106.298225	1761.834839	-524.311584	422.034729	1176.826538	-486.932800	-214.668716	1189.458984	-410.736267	367.784424	881.250183	-363.515289	-162.161926	888.854126	-427.976379	95.634232	1057.194824	520.796387	-10.438892	897.560059	501.580505	187.096680
-452.091187	226.741516	958.453796	-447.660706	-37.615055	960.780457	-537.222290	237.720230	574.977417	-490.700043	-90.427406	583.999512	-524.676819	274.784393	86.769928	-546.835266	-135.269608	103.532982	-495.930664	321.811127	1449.280029	-438.144165	-97.574783	1448.349609	-408.853424	110.834785	1463.706055	-432.605042	106.661758	1761.930298	-524.278503	422.332031	1176.885742	-487.034821	-214.458008	1189.692993	-410.504211	368.785187	881.304749	-364.045685	-162.440155	888.860107	-428.216583	95.785385	1057.235596	521.593384	-10.852420	897.616699	502.603302	186.707855
-452.513062	226.832565	958.515869	-447.937042	-37.472328	960.921387	-537.601685	237.658005	574.947571	-491.737946	-90.292389	584.269226	-524.677429	274.787567	86.769989	-546.974792	-135.277054	103.463539	-495.717957	322.194763	1449.522949	-437.935028	-97.240356	1448.486694	-408.716736	111.148499	1463.743896	-432.401245	107.075302	1761.945068	-524.264160	422.605255	1177.020264	-487.181824	-214.267929	1189.942261	-410.267212	369.596100	881.417175	-364.650085	-162.765930	888.800659	-428.462311	95.945145	1057.313599	522.404358	-11.221322	897.694275	503.706024	186.324890
-452.987244	226.951431	958.536987	-448.309509	-37.273949	961.010010	-538.075134	237.834076	574.943176	-492.721039	-89.878166	584.520752	-524.655762	274.799805	86.789825	-546.879089	-135.245590	103.330559	-495.661652	322.507904	1449.585815	-437.756104	-96.907150	1448.615356	-408.554504	111.487000	1463.787964	-432.116577	107.469467	1762.024902	-524.321289	422.928894	1177.167969	-487.299133	-214.114532	1190.188354	-410.133057	370.493958	881.541077	-365.261658	-162.987747	888.783997	-428.760895	96.139404	1057.340088	523.227478	-11.529928	897.793579	504.819702	185.989380
-453.440399	227.122925	958.567810	-448.626038	-36.999405	961.104309	-538.468933	237.903671	574.920959	-493.654022	-89.489449	584.708618	-524.674255	274.813263	86.776932	-546.869690	-135.249680	103.222076	-495.579590	322.847595	1449.693359	-437.510498	-96.560005	1448.760620	-408.384613	111.868622	1463.812134	-431.815430	107.934189	1762.118164	-524.412231	423.194733	1177.286621	-487.427460	-213.890915	1190.491943	-410.053223	371.415558	881.637573	-365.868958	-163.163910	888.799866	-429.032684	96.399529	1057.376709	524.027100	-11.910110	897.913025	505.930878	185.659546
-453.853363	227.497543	958.667725	-449.009460	-36.622608	961.148254	-538.588318	237.802490	574.862427	-494.960022	-89.182098	585.235413	-524.507629	274.854919	86.779930	-547.002075	-135.265228	103.123230	-495.506073	323.193726	1449.775146	-437.255310	-96.173737	1448.886353	-408.188354	112.232590	1463.834106	-431.496094	108.365349	1762.204468	-524.519775	423.453674	1177.395630	-487.575226	-213.686371	1190.767944	-409.928101	372.222626	881.780029	-366.495300	-163.325165	888.861145	-429.327881	96.758682	1057.425659	524.815857	-12.254790	898.001526	507.033264	185.299164
-454.305756	227.784912	958.723755	-449.351654	-36.291279	961.217896	-538.828796	237.851669	574.815796	-495.635437	-88.697388	585.149536	-524.408997	274.877808	86.775795	-546.841492	-135.206802	103.004929	-495.403381	323.530731	1449.871948	-436.955475	-95.792625	1449.025635	-407.969177	112.641891	1463.869873	-431.108765	108.861488	1762.364502	-524.671326	423.718506	1177.489624	-487.718109	-213.509033	1191.090454	-409.931824	373.075714	881.872253	-367.184021	-163.427124	888.868347	-429.604187	97.084518	1057.460693	525.605347	-12.550664	898.064270	508.133911	184.979385
-454.818207	228.121780	958.795837	-449.678558	-35.969925	961.320740	-540.755920	239.759689	575.223145	-496.903503	-88.544563	585.610352	-525.514282	275.017914	86.864525	-547.113586	-135.276123	102.979828	-495.321808	323.915558	1449.988525	-436.658295	-95.371964	1449.152954	-407.741180	113.078171	1463.897095	-430.722870	109.356369	1762.464600	-524.817261	424.055328	1177.598511	-487.835999	-213.335770	1191.379883	-409.937958	373.870392	881.936584	-367.867371	-163.504730	888.928345	-429.902618	97.442612	1057.520020	526.391785	-12.785675	898.122986	509.269714	184.750671
-455.359009	228.399200	958.855164	-450.051849	-35.568172	961.401184	-541.733521	240.674652	575.327087	-497.620148	-88.019867	585.614014	-525.967834	275.109375	86.915703	-546.850708	-135.139206	102.820351	-495.322784	324.249359	1449.925049	-436.350616	-94.906570	1449.294800	-407.493958	113.545059	1463.920044	-430.330200	109.895485	1762.549438	-525.001099	424.377716	1177.687134	-487.994080	-213.192169	1191.646362	-409.978424	374.646179	882.064270	-368.627289	-163.498856	888.962036	-430.240021	97.806969	1057.562134	527.169678	-13.018854	898.196716	510.355072	184.518387
-455.894073	228.847656	958.954529	-450.491486	-35.057713	961.414795	-539.938293	238.544708	574.769592	-498.627289	-87.645729	585.938538	-524.538696	275.012299	86.764702	-546.922791	-135.137329	102.780617	-495.089905	324.787567	1450.163452	-435.993317	-94.447548	1449.397827	-407.270172	114.015755	1463.919434	-429.904907	110.465912	1762.618164	-525.192139	424.676941	1177.800781	-488.118286	-213.013992	1191.976929	-410.124725	375.369110	882.134583	-369.448334	-163.495804	888.948792	-430.603241	98.265472	1057.590210	528.102722	-13.474431	898.277588	511.945526	183.908752
-456.348785	229.319824	958.998291	-450.885712	-34.592445	961.432922	-540.207825	238.802750	574.763000	-499.565552	-87.277229	586.087830	-524.521667	275.048004	86.760117	-546.972656	-135.118805	102.716240	-494.986328	325.244629	1450.238403	-435.624176	-93.928177	1449.512695	-407.026245	114.526863	1463.925537	-429.473267	111.055183	1762.585083	-525.427979	425.042358	1177.905273	-488.212097	-212.773102	1192.264038	-410.323181	376.111298	882.170898	-370.136322	-163.444641	888.972412	-430.923431	98.731834	1057.596924	528.696167	-13.636492	898.282532	512.685425	184.018692
-456.886475	229.858200	959.044434	-451.358185	-33.965118	961.395752	-540.503967	239.118927	574.763428	-500.367065	-86.866539	586.155334	-524.514526	275.114136	86.781715	-547.274231	-135.221283	102.771622	-494.877808	325.696991	1450.318481	-435.262970	-93.474289	1449.615601	-406.785278	115.065781	1463.918823	-428.987305	111.687828	1762.654907	-525.681213	425.438934	1177.987793	-488.320831	-212.500092	1192.577148	-410.590851	376.845215	882.186035	-370.958618	-163.350922	888.970947	-431.312531	99.292175	1057.574585	529.473938	-13.910520	898.270752	513.851807	183.768158
-457.446198	230.440659	959.100708	-451.854706	-33.292812	961.376526	-540.931335	239.652603	574.747437	-501.113892	-86.363731	586.252258	-524.619507	275.207947	86.794792	-547.407043	-135.191437	102.788155	-494.720032	326.230804	1450.379517	-434.856720	-92.894043	1449.693115	-406.546875	115.590294	1463.895752	-428.513031	112.312294	1762.676147	-525.904541	425.800293	1178.027100	-488.379578	-212.267654	1192.833618	-410.810577	377.468018	882.235291	-371.819641	-163.278183	888.918884	-431.726685	99.899788	1057.566650	530.273987	-14.211838	898.264648	515.141296	183.453262
-457.920776	231.027802	959.143250	-452.280609	-32.721165	961.354797	-541.226990	240.033188	574.736145	-501.913635	-85.946579	586.259644	-524.628357	275.269226	86.760391	-547.195557	-134.994705	102.655960	-494.556824	326.772125	1450.424316	-434.444031	-92.345886	1449.757813	-406.300629	116.159210	1463.853271	-427.999084	112.985489	1762.675293	-526.128235	426.163574	1178.085815	-488.408051	-212.031372	1193.095703	-411.133484	378.135895	882.194397	-372.568756	-163.134827	888.822876	-432.076447	100.461586	1057.553589	531.070679	-14.569282	898.217834	516.412292	182.846436
-458.490051	231.673767	959.191711	-452.766388	-32.014935	961.318542	-541.549622	240.453049	574.737000	-502.520264	-85.320587	586.261536	-524.666931	275.322388	86.758163	-546.584045	-134.656494	102.306381	-494.393463	327.304474	1450.462524	-434.033722	-91.765335	1449.780029	-406.033630	116.760971	1463.792236	-427.487274	113.668137	1762.646973	-526.419922	426.636902	1178.146851	-488.429108	-211.687393	1193.278687	-411.477661	378.768829	882.184204	-373.325348	-162.893646	888.769592	-432.498291	101.116119	1057.534912	531.749512	-14.778425	898.164124	517.584473	182.877762
-458.984894	232.347122	959.279541	-453.244507	-31.265072	961.236145	-541.939697	240.844269	574.759583	-502.708862	-84.326195	585.996765	-524.731140	275.398193	86.762611	-546.713867	-134.730087	102.397881	-494.210571	327.902374	1450.497925	-433.599030	-91.168663	1449.783691	-405.758301	117.377373	1463.724609	-426.941772	114.366730	1762.608765	-526.650574	427.103455	1178.180908	-488.433289	-211.350250	1193.447266	-411.886139	379.307800	882.130310	-374.200684	-162.706619	888.619751	-432.881836	101.768799	1057.513794	532.651733	-15.235161	898.117065	519.227844	181.972305
-459.428284	233.134125	959.307983	-453.699463	-30.497181	961.140015	-542.336670	241.351944	574.812866	-503.643890	-84.081444	586.267029	-524.750183	275.483154	86.765976	-546.524292	-134.479950	102.149452	-494.148590	328.417145	1450.389038	-433.203918	-90.517372	1449.760986	-405.523132	118.019073	1463.614624	-426.403381	115.057007	1762.555054	-526.910339	427.603058	1178.187500	-488.438416	-210.984894	1193.570679	-412.413086	379.924286	882.043518	-374.924774	-162.430283	888.461060	-433.243896	102.500946	1057.459717	533.383789	-15.498805	898.091003	520.393066	181.767914
-459.947296	233.921814	959.337341	-454.172516	-29.689173	961.043457	-542.772461	241.962738	574.832397	-503.761627	-83.148079	585.873047	-524.819946	275.562805	86.743752	-546.220398	-134.343826	102.045036	-493.902100	329.143341	1450.543945	-432.786438	-89.871155	1449.725586	-405.283112	118.649857	1463.493896	-425.837860	115.764908	1762.483154	-527.144714	428.132385	1178.245117	-488.438385	-210.607819	1193.692749	-412.917633	380.472046	881.926025	-375.675323	-162.100998	888.265015	-433.639526	103.258560	1057.402466	533.968262	-15.662148	898.060303	521.416565	181.986374
-460.420563	234.666397	959.344360	-454.624664	-28.916559	960.943359	-543.198303	242.523743	574.827271	-504.814056	-82.964783	586.230713	-524.865173	275.639709	86.760872	-546.565063	-134.364044	102.069046	-493.718933	329.802155	1450.554321	-432.380798	-89.212906	1449.652954	-405.041748	119.344612	1463.412231	-425.282776	116.489388	1762.364990	-527.404968	428.669312	1178.278198	-488.415405	-210.133102	1193.793213	-413.493622	380.975189	881.865295	-376.423462	-161.675720	888.088196	-434.003632	103.981636	1057.332520	534.741028	-16.050772	898.022095	522.775635	181.298218
-460.845581	235.582275	959.375427	-455.101257	-27.969730	960.813049	-543.498901	242.971817	574.803406	-504.583893	-81.837723	585.810608	-524.807983	275.691956	86.704361	-546.067871	-134.186035	101.888420	-493.543304	330.494781	1450.578247	-431.992004	-88.489403	1449.574219	-404.787750	120.072815	1463.312012	-424.698456	117.197502	1762.309082	-527.640381	429.260223	1178.320801	-488.376984	-209.601883	1193.860107	-414.193970	381.573425	881.763123	-377.101013	-161.286133	887.892395	-434.367615	104.850800	1057.262451	535.341919	-16.171087	897.991150	523.825134	181.560104
-461.348267	236.465485	959.376099	-455.551544	-27.185879	960.719543	-543.887451	243.459106	574.810364	-505.041412	-81.294258	585.759216	-524.816467	275.783661	86.680664	-546.082520	-134.132935	101.849258	-493.386414	331.176666	1450.592529	-431.648865	-87.779961	1449.474121	-404.577179	120.795784	1463.214111	-424.115021	117.936462	1762.231323	-527.875305	429.902618	1178.367920	-488.342834	-209.084000	1193.892578	-414.831177	381.988190	881.597107	-377.881073	-160.886292	887.629578	-434.761261	105.655640	1057.196289	535.965088	-16.363012	897.952454	524.953796	181.365143
-461.766815	237.325760	959.381165	-456.041626	-26.194309	960.534546	-544.595215	244.315414	574.916382	-505.448456	-80.771805	585.675598	-525.015442	275.864716	86.667694	-546.175232	-134.105301	101.805717	-493.221832	331.948273	1450.610474	-431.309540	-87.038574	1449.366089	-404.364258	121.539871	1463.092285	-423.545105	118.670410	1762.125732	-528.110657	430.568298	1178.420166	-488.318207	-208.512238	1193.919067	-415.603302	382.518799	881.500671	-378.639343	-160.396591	887.340149	-435.120239	106.507561	1057.083740	536.529541	-16.728888	897.965942	526.197998	181.147690
-462.219391	238.325760	959.446777	-456.462494	-25.270311	960.427185	-546.457397	246.449600	575.260437	-505.717926	-80.227486	585.530457	-525.953247	276.070282	86.732712	-546.238342	-134.063980	101.775528	-493.057709	332.694702	1450.647339	-430.990082	-86.275665	1449.237915	-404.159027	122.328156	1463.007202	-422.967896	119.423538	1762.021729	-528.315186	431.240143	1178.445435	-488.262177	-207.812195	1193.897583	-416.342621	382.953094	881.343445	-379.213287	-159.878799	887.102234	-435.491791	107.409782	1057.047485	536.825806	-17.229443	898.023560	527.210510	180.837509
-462.580383	239.297775	959.430420	-456.826599	-24.293224	960.303589	-547.699707	248.064117	575.477051	-506.012787	-79.661720	585.417786	-526.535461	276.226868	86.767700	-546.360840	-134.045242	101.711235	-493.045441	333.366333	1450.529419	-430.685638	-85.489487	1449.097168	-403.965546	123.085487	1462.906372	-422.405151	120.174698	1761.956299	-528.585144	432.037933	1178.467529	-488.225616	-207.130157	1193.831177	-417.217316	383.475769	881.160400	-379.902618	-159.306168	886.761108	-435.780945	108.346092	1056.959717	537.137146	-17.733917	898.020020	528.295898	180.632050
-462.902466	240.247116	959.458008	-457.152985	-23.342880	960.202026	-547.358093	247.712601	575.352234	-506.263031	-79.075211	585.331177	-525.948669	276.255707	86.669083	-546.359802	-133.980682	101.666946	-492.770721	334.286682	1450.691284	-430.405853	-84.692085	1448.974121	-403.808868	123.908470	1462.783203	-421.851593	120.995750	1761.772095	-528.818176	432.777527	1178.569092	-488.196381	-206.342117	1193.742065	-418.096466	383.986115	881.047546	-380.541626	-158.692429	886.399780	-436.057312	109.248985	1056.911377	538.515869	-17.357510	898.300781	529.792297	180.110397
-463.281067	241.244095	959.440247	-457.545959	-22.337656	960.021606	-547.561462	247.957703	575.345886	-506.469116	-78.498230	585.277100	-525.742432	276.364929	86.633446	-546.342773	-133.863388	101.639381	-492.637634	335.070160	1450.737061	-430.156769	-83.890602	1448.798706	-403.666748	124.731506	1462.669312	-421.311218	121.793053	1761.658569	-529.057312	433.537964	1178.652100	-488.175781	-205.517242	1193.618042	-418.959686	384.361694	880.931396	-381.043671	-157.986725	886.089539	-436.365417	110.190544	1056.793457	539.062439	-17.343225	898.354370	530.708862	180.576294
-463.555878	242.340515	959.432556	-457.948242	-21.271072	959.834351	-547.418701	247.904190	575.249390	-506.599243	-77.915215	585.164307	-525.316650	276.432098	86.571381	-546.261963	-133.794739	101.627914	-492.641479	335.773773	1450.629639	-429.967773	-83.075287	1448.638672	-403.523804	125.556671	1462.547119	-420.776031	122.619766	1761.536987	-529.296875	434.415802	1178.742188	-488.114655	-204.684204	1193.514282	-419.926788	384.865692	880.858643	-381.652405	-157.301758	885.699951	-436.630096	111.195755	1056.678223	539.593384	-17.512123	898.377380	531.790100	180.476654
-463.882263	243.291489	959.417175	-458.226715	-20.292137	959.719849	-548.516663	249.292206	575.401245	-506.439453	-76.779015	584.926697	-525.741760	276.570374	86.595642	-546.035461	-133.648087	101.521988	-492.369781	336.748169	1450.882690	-429.803497	-82.261826	1448.467041	-403.360077	126.356392	1462.461670	-420.257782	123.463371	1761.405518	-529.539612	435.269745	1178.888306	-488.085297	-203.787033	1193.340454	-420.854279	385.341492	880.731140	-382.090546	-156.508133	885.366821	-436.886536	112.129654	1056.602051	540.191040	-17.702990	898.418396	532.928650	180.386520
-464.109680	244.309967	959.373901	-458.481628	-19.230221	959.655396	-549.008118	249.872940	575.463989	-506.991913	-76.631310	584.960327	-525.736633	276.657166	86.601715	-546.324524	-133.633514	101.557602	-492.251343	337.602478	1450.959229	-429.634521	-81.409920	1448.293945	-403.258911	127.191727	1462.333862	-419.757874	124.271996	1761.227783	-529.756470	436.117767	1179.014160	-488.091827	-202.858856	1193.178345	-421.786743	385.827637	880.658020	-382.583649	-155.684113	884.997009	-437.088715	113.160454	1056.538574	540.839417	-17.954887	898.480774	534.212402	179.777054
-464.441772	245.340073	959.374756	-458.850067	-18.188980	959.474792	-549.562378	250.916000	575.604492	-507.257324	-76.111305	584.857361	-525.839600	276.774384	86.627228	-546.501221	-133.571228	101.550125	-492.155151	338.453674	1450.998047	-429.467804	-80.550484	1448.107056	-403.174194	128.056061	1462.238892	-419.247742	125.117775	1761.055542	-530.001831	437.047913	1179.119751	-488.050781	-201.823532	1193.006470	-422.747009	386.265228	880.583069	-383.035980	-154.836792	884.610168	-437.359894	114.127693	1056.429321	541.352661	-17.900087	898.508179	535.043396	180.238922
-464.613983	246.492004	959.375610	-459.097900	-17.110655	959.301514	-549.959106	251.213959	575.609680	-507.312469	-75.350441	584.687744	-525.717285	276.849976	86.561974	-546.422913	-133.460938	101.492310	-492.080048	339.270721	1451.039307	-429.301727	-79.722603	1447.936646	-403.054138	128.914063	1462.163086	-418.757172	125.946297	1760.969238	-530.289917	438.029388	1179.251343	-488.021820	-200.790192	1192.765625	-423.729431	386.686432	880.546509	-383.420746	-153.848221	884.225952	-437.528534	115.172501	1056.333130	541.915771	-17.931713	898.556274	536.009277	180.158401
-464.832489	247.510788	959.326355	-459.324493	-16.036325	959.172974	-550.381897	251.832794	575.643188	-507.393494	-74.630737	584.612793	-525.678162	276.932465	86.547607	-546.466919	-133.369110	101.460312	-491.971313	340.154480	1451.120605	-429.151764	-78.903275	1447.784546	-402.958527	129.749557	1462.053101	-418.348694	126.734726	1760.756348	-530.568298	438.960144	1179.378174	-487.994476	-199.730667	1192.541138	-424.723389	387.177063	880.447815	-383.703064	-152.782104	883.918579	-437.702026	116.190239	1056.232056	542.481384	-18.010796	898.614014	536.998962	180.156769
-464.995758	248.567123	959.369446	-459.454132	-14.989889	959.070801	-550.101196	251.674789	575.559692	-507.547485	-73.975891	584.475647	-525.221802	276.959961	86.507103	-546.474243	-133.287003	101.439285	-491.895172	341.034180	1451.192993	-429.002960	-78.062744	1447.585205	-402.872223	130.614243	1461.951660	-417.921692	127.662109	1760.534668	-530.866211	439.960327	1179.538086	-487.957397	-198.552658	1192.318604	-425.676117	387.720795	880.379578	-384.031525	-151.698029	883.592529	-437.827515	117.191727	1056.197388	543.011292	-18.050833	898.653564	537.844849	180.119400
-465.212738	249.745010	959.405090	-459.753754	-13.835027	958.865540	-551.050110	252.777328	575.772156	-507.653290	-73.296028	584.372559	-525.605225	277.075684	86.543663	-546.421814	-133.151276	101.402855	-491.808716	341.892120	1451.286255	-428.900360	-77.160400	1447.415039	-402.759216	131.512253	1461.903809	-417.504364	128.477539	1760.450684	-531.136292	440.962036	1179.638672	-487.983459	-197.493225	1192.075562	-426.620331	388.225311	880.344910	-384.352814	-150.537430	883.227478	-438.030579	118.262955	1056.099121	543.547729	-18.158598	898.694214	538.821228	180.058716
-465.398743	250.746063	959.367249	-459.977875	-12.778780	958.715210	-551.355652	253.380798	575.816406	-507.838013	-72.650581	584.295288	-525.569946	277.155792	86.538734	-546.443726	-133.092087	101.376045	-491.701050	342.737244	1451.323242	-428.773590	-76.284805	1447.260986	-402.693085	132.386887	1461.803833	-417.081116	129.454437	1760.299683	-531.424622	441.989380	1179.803955	-487.994415	-196.363358	1191.856934	-427.533081	388.733093	880.356384	-384.573395	-149.310303	882.955444	-438.194397	119.247604	1055.994751	543.887695	-18.289835	898.669678	539.534668	180.047623
-465.545532	251.752045	959.375183	-460.082611	-11.670786	958.592163	-551.700806	254.205444	575.878662	-507.911652	-71.979912	584.189941	-525.554382	277.240417	86.594681	-546.783264	-133.197830	101.473701	-491.653137	343.630737	1451.362671	-428.647614	-75.426910	1447.118652	-402.610107	133.256851	1461.739746	-416.718719	130.283722	1760.178833	-531.722351	443.016815	1179.928711	-488.013275	-195.203323	1191.662842	-428.487762	389.294891	880.379333	-384.811615	-148.009033	882.683899	-438.300537	120.260826	1055.932251	544.771240	-18.260679	898.507507	540.556702	180.131668
-465.719116	252.906097	959.359070	-460.303345	-10.567391	958.434204	-551.971497	254.895782	575.920410	-507.477112	-70.565598	583.833252	-525.578979	277.315765	86.595940	-546.342773	-133.024323	101.375702	-491.720642	344.409912	1451.231079	-428.526489	-74.566322	1446.980347	-402.486267	134.125702	1461.674438	-416.412933	131.092743	1760.107300	-532.030090	444.116943	1180.019775	-488.017029	-194.093033	1191.465210	-429.369781	389.834320	880.308228	-385.004700	-146.695862	882.411011	-438.448547	121.333977	1055.832886	545.747620	-18.086086	898.465149	541.456116	180.294754
-465.804474	253.928421	959.375000	-460.420135	-9.522870	958.259583	-552.139648	255.515961	575.949768	-507.984283	-70.433571	583.912231	-525.538025	277.435791	86.594681	-546.633362	-132.985611	101.407028	-491.517334	345.395691	1451.396484	-428.407410	-73.667206	1446.842041	-402.411102	135.044098	1461.602051	-416.139618	132.008194	1759.945923	-532.303833	445.184601	1180.204346	-488.036377	-192.979904	1191.245483	-430.283112	390.486481	880.241028	-385.207947	-145.217407	882.190491	-438.527771	122.294823	1055.748169	546.422607	-18.238319	898.482788	542.484314	179.759171
-465.912476	255.005493	959.369080	-460.542877	-8.418953	958.115234	-552.339905	256.285675	575.979065	-508.156372	-69.947586	583.860779	-525.548523	277.533905	86.608696	-546.684082	-132.919342	101.425957	-491.468353	346.254456	1451.431274	-428.328339	-72.804161	1446.709961	-402.383698	135.937256	1461.515381	-415.887482	132.860260	1759.848511	-532.581604	446.229492	1180.286987	-487.995270	-191.784531	1191.019775	-431.160736	391.110748	880.219910	-385.254822	-143.715790	882.036072	-438.606567	123.333809	1055.663818	546.976563	-18.189543	898.478882	543.139648	179.761826
-465.983307	256.081970	959.375244	-460.660706	-7.345705	958.000488	-552.378723	256.887085	575.995056	-508.245209	-69.266197	583.736755	-525.479370	277.634186	86.617180	-546.769165	-132.895462	101.422318	-491.411743	347.123596	1451.456177	-428.250549	-71.917992	1446.589233	-402.311035	136.794937	1461.440796	-415.645874	133.717789	1759.750000	-532.905823	447.299805	1180.431030	-488.013916	-190.667816	1190.834839	-432.004608	391.787933	880.243408	-385.394287	-142.177017	881.816284	-438.685455	124.360130	1055.605591	547.483887	-17.970314	898.496399	543.568970	180.371094
-465.994904	257.104523	959.388611	-460.760345	-6.267888	957.857788	-552.564026	257.677490	576.089294	-508.270844	-68.616142	583.665955	-525.513367	277.693146	86.617081	-546.781494	-132.785767	101.408966	-491.376648	348.013306	1451.510742	-428.155823	-71.065079	1446.490723	-402.228119	137.655014	1461.388184	-415.444031	134.561920	1759.666016	-533.181519	448.343353	1180.533447	-487.963409	-189.563660	1190.638550	-432.832336	392.445557	880.204895	-385.403290	-140.605240	881.658264	-438.723694	125.345016	1055.536499	548.055420	-17.936422	898.520996	544.169678	180.471985
-466.094299	258.082916	959.366760	-460.893158	-5.219676	957.703796	-552.690552	258.432739	576.167542	-508.394043	-68.042152	583.586792	-525.557983	277.805176	86.637482	-546.827515	-132.717682	101.404327	-491.342377	348.861847	1451.529785	-428.036926	-70.217995	1446.409668	-402.233551	138.548035	1461.326538	-415.275146	135.409012	1759.612305	-533.468811	449.446960	1180.656250	-487.924103	-188.485428	1190.488647	-433.633789	393.244720	880.208374	-385.511200	-138.988281	881.516174	-438.814514	126.307068	1055.442017	548.544128	-17.921106	898.538879	544.679871	180.515976
-466.182190	259.065002	959.349854	-460.998535	-4.200257	957.560486	-552.423218	258.834106	576.113037	-508.459778	-67.394783	583.584473	-525.364746	277.895691	86.630203	-546.756470	-132.606354	101.399391	-491.313568	349.693573	1451.537231	-427.954956	-69.372185	1446.304810	-402.185669	139.427429	1461.275024	-415.144958	136.337296	1759.431519	-533.739441	450.426361	1180.754395	-487.875305	-187.355026	1190.307739	-434.346649	393.987671	880.218811	-385.460297	-137.291916	881.402222	-438.884827	127.260216	1055.355103	549.096680	-17.815531	898.543335	545.244568	180.548782
-466.148346	260.007477	959.331116	-461.075104	-3.083711	957.424927	-552.664185	259.807343	576.172119	-508.444641	-66.630333	583.462891	-525.511841	278.007263	86.650803	-546.667053	-132.476547	101.358894	-491.287842	350.537750	1451.576538	-427.878296	-68.523933	1446.218384	-402.107910	140.240417	1461.213623	-415.016479	137.220886	1759.316895	-534.039185	451.531952	1180.897705	-487.803894	-186.319244	1190.156494	-435.094543	394.860870	880.194763	-385.405853	-135.539642	881.317871	-438.907532	128.236176	1055.278198	549.723450	-17.686674	898.618896	545.815369	180.623672
-466.131287	260.947540	959.311462	-461.154633	-2.095636	957.279236	-552.747559	260.529541	576.239502	-507.748962	-64.914757	583.109741	-525.546631	278.101440	86.636559	-546.065674	-132.269470	101.244209	-491.287750	351.337952	1451.570068	-427.768219	-67.711830	1446.168091	-402.081726	141.099289	1461.146484	-414.885284	138.088394	1759.258545	-534.319702	452.481354	1180.986572	-487.702240	-185.277176	1189.964111	-435.738190	395.720947	880.151611	-385.312531	-133.816116	881.237488	-438.927643	129.144943	1055.192627	550.339478	-17.701361	898.682434	546.506714	180.183746
-466.098511	261.946655	959.271240	-461.179169	-1.075691	957.152222	-552.767456	261.176514	576.283081	-508.112122	-64.662941	583.158447	-525.494995	278.168518	86.646149	-546.274780	-132.153061	101.284569	-491.286591	352.110901	1451.597534	-427.688965	-66.911903	1446.071533	-402.066925	141.921341	1461.121582	-414.812805	139.057083	1759.114380	-534.572632	453.524200	1181.136353	-487.613922	-184.254349	1189.778320	-436.377777	396.663300	880.216187	-385.252533	-132.019119	881.188721	-438.924438	130.117065	1055.109131	550.784180	-17.649370	898.706787	546.929077	180.228333
-465.986084	262.865051	959.290588	-461.176025	-0.119619	957.052856	-552.722900	261.795593	576.293274	-508.482666	-64.351456	583.220825	-525.483765	278.229980	86.642021	-546.494019	-132.097061	101.334641	-491.275543	352.885529	1451.612793	-427.556030	-66.101830	1445.984741	-402.001617	142.704468	1461.061279	-414.744781	139.990494	1759.012329	-534.792603	454.535370	1181.262817	-487.477081	-183.241638	1189.606323	-436.919098	397.549774	880.236267	-385.097321	-130.255951	881.134277	-438.884796	130.999893	1055.073486	551.251282	-17.522955	898.747742	547.323792	180.332458
-465.892975	263.757843	959.298645	-461.261810	0.881332	956.889709	-552.672852	262.427185	576.353333	-508.596069	-63.905888	583.174316	-525.410950	278.306000	86.676964	-546.539307	-132.000214	101.351845	-491.442657	353.530396	1451.450806	-427.455475	-65.352913	1445.919312	-401.930756	143.494675	1461.024658	-414.699493	140.902039	1758.926392	-535.026978	455.514648	1181.336304	-487.351135	-182.261612	1189.410400	-437.457001	398.585144	880.215759	-384.913208	-128.392944	881.077637	-438.874023	131.866821	1054.993774	551.578491	-17.277937	898.790161	547.435120	180.893051
-465.856049	264.660309	959.240723	-461.342407	1.800544	956.752808	-552.745911	263.131622	576.436218	-508.541077	-63.220993	583.063171	-525.464050	278.377380	86.680954	-546.498291	-131.879639	101.343636	-491.457184	354.235443	1451.428101	-427.350464	-64.609009	1445.816406	-401.871643	144.238892	1460.981934	-414.665771	141.832016	1758.831665	-535.295837	456.507202	1181.474609	-487.180664	-181.300232	1189.214966	-437.972748	399.608704	880.223206	-384.648224	-126.472343	881.081543	-438.871918	132.737946	1054.890137	552.046326	-17.130335	898.844238	547.803894	180.990677
-465.721252	265.617126	959.256409	-461.364868	2.741166	956.610229	-552.779907	263.804474	576.541748	-508.500671	-62.621925	582.963806	-525.549133	278.463135	86.718735	-546.454773	-131.739273	101.346191	-491.316895	355.059631	1451.613525	-427.221802	-63.867023	1445.740601	-401.850433	144.975388	1460.920166	-414.675323	142.767288	1758.742920	-535.479553	457.333832	1181.565552	-487.051483	-180.351318	1189.042114	-438.415985	400.723145	880.176636	-384.338013	-124.612946	881.087280	-438.819366	133.613495	1054.827148	552.431885	-16.976896	898.875183	548.080994	181.112686
-465.602539	266.344788	959.227905	-461.377197	3.563998	956.515808	-552.740723	264.413635	576.523926	-508.479431	-62.127773	582.907837	-525.514221	278.513214	86.724312	-546.541260	-131.666046	101.375351	-491.340698	355.772308	1451.636475	-427.111877	-63.170120	1445.673584	-401.805054	145.716110	1460.868896	-414.686920	143.668182	1758.656982	-535.675720	458.303650	1181.702148	-486.875122	-179.346115	1188.838989	-438.763428	401.789001	880.234070	-384.137207	-122.780716	881.060486	-438.765411	134.351913	1054.765259	552.766724	-16.817915	898.922241	548.330994	181.242096
-465.513031	267.126587	959.199829	-461.416473	4.407206	956.404602	-552.698792	264.999359	576.561584	-508.382935	-61.617729	582.795898	-525.507263	278.570618	86.737778	-546.460571	-131.535583	101.383202	-491.311157	356.449921	1451.618408	-426.987549	-62.470184	1445.592285	-401.737579	146.403076	1460.814819	-414.736511	144.581207	1758.563232	-535.829346	459.178223	1181.778198	-486.701782	-178.424866	1188.619873	-439.192596	402.976746	880.201355	-383.781738	-120.910728	881.080994	-438.734924	135.121613	1054.693970	553.048401	-16.696747	898.935303	548.544800	181.389709
-465.345703	267.963745	959.200623	-461.450073	5.200993	956.299927	-552.679138	265.601929	576.654480	-507.903687	-60.476337	582.571289	-525.485229	278.630585	86.761337	-546.065918	-131.351547	101.310066	-491.306488	357.089386	1451.581055	-426.886169	-61.818508	1445.515137	-401.689789	147.080124	1460.777954	-414.829285	145.438721	1758.548340	-536.031128	460.092865	1181.879517	-486.510803	-177.445404	1188.421021	-439.529205	404.171417	880.172302	-383.462402	-119.058998	881.091431	-438.670746	135.879364	1054.642334	553.299133	-16.558447	898.977173	548.737793	181.498581
-465.230682	268.735870	959.215576	-461.489807	6.028906	956.170288	-552.690918	266.231323	576.720642	-508.275909	-60.569481	582.636536	-525.496887	278.674316	86.766251	-546.307251	-131.334320	101.398224	-491.252197	357.717346	1451.600342	-426.763123	-61.180454	1445.465088	-401.632904	147.690338	1460.745361	-414.906891	146.319885	1758.441406	-536.175110	460.903870	1181.994019	-486.331573	-176.625244	1188.216309	-439.736572	405.391571	880.163452	-383.088989	-117.278343	881.078247	-438.629700	136.611389	1054.583618	554.179626	-15.637197	898.548584	549.179077	182.051865
-465.080536	269.459930	959.207031	-461.416718	6.705983	956.089417	-552.652710	266.771729	576.791809	-508.287567	-60.109818	582.549683	-525.507141	278.709839	86.795479	-546.299866	-131.239182	101.399498	-491.220154	358.332733	1451.589478	-426.650146	-60.542549	1445.416626	-401.582764	148.351669	1460.724854	-415.027100	147.136963	1758.459351	-536.303955	461.754700	1182.122437	-486.089630	-175.675766	1188.086914	-439.960480	406.622620	880.167175	-382.722137	-115.575981	881.115173	-438.525604	137.278076	1054.540527	554.162842	-15.808514	898.687927	549.276855	182.070831
-464.918335	270.183319	959.199707	-461.409424	7.440423	956.001770	-552.637695	267.294952	576.825195	-508.211731	-59.647060	582.461487	-525.507324	278.776337	86.817116	-546.273865	-131.139282	101.421921	-491.153320	358.915253	1451.597046	-426.536499	-59.955597	1445.400513	-401.534302	148.949005	1460.694336	-415.239014	147.911621	1758.373413	-536.387695	462.604797	1182.227539	-485.836395	-174.846146	1187.883179	-440.184448	407.891937	880.103699	-382.329224	-113.925819	881.136841	-438.451874	137.962540	1054.495483	554.167786	-15.865976	898.801514	549.335022	182.125595
-464.709656	270.913666	959.219910	-461.329681	8.133874	955.909607	-552.601379	267.825806	576.880859	-508.234009	-59.296738	582.445068	-525.506287	278.861969	86.842033	-546.313538	-131.079712	101.450409	-491.059906	359.450653	1451.576050	-426.455444	-59.388214	1445.363770	-401.463501	149.517334	1460.655640	-415.423157	148.764175	1758.223022	-536.426147	463.446655	1182.338379	-485.578217	-173.967804	1187.682983	-440.361542	409.287781	880.133240	-381.816620	-112.409279	881.163208	-438.323578	138.620773	1054.463135	554.180359	-15.864222	898.827148	549.408875	182.173752
-464.509705	271.454498	959.212585	-461.217010	8.658719	955.877625	-552.550232	268.280945	576.854126	-506.757813	-57.047073	581.915710	-525.525085	278.909882	86.839508	-545.217285	-130.795792	101.189659	-490.973816	359.978729	1451.575928	-426.416901	-58.885643	1445.348022	-401.380585	150.049530	1460.642700	-415.609253	149.575409	1758.247559	-536.444397	464.242706	1182.441772	-485.232605	-173.040939	1187.545044	-440.432800	410.571289	880.123779	-381.383606	-111.061989	881.170898	-438.191711	139.136017	1054.449463	554.261841	-15.716762	898.859802	549.480896	182.303192
-464.325714	272.047211	959.261292	-461.121002	9.234314	955.808838	-552.516846	268.723755	576.907715	-506.656372	-56.589108	581.881470	-525.553101	278.937073	86.824265	-545.108398	-130.669891	101.186493	-490.886200	360.459534	1451.556274	-426.368256	-58.348148	1445.330566	-401.330872	150.531342	1460.626709	-415.860748	150.347672	1758.261230	-536.460632	465.023132	1182.570679	-484.959015	-172.263092	1187.465332	-440.524536	411.888397	880.116150	-381.146179	-109.950439	881.036011	-438.070801	139.668335	1054.443848	554.364990	-15.571663	898.880859	549.547302	182.487778
-464.055359	272.612915	959.307190	-460.940552	9.829252	955.805054	-552.429016	269.057465	576.948792	-506.694336	-56.327991	581.859009	-525.509583	278.984680	86.871765	-545.204041	-130.623978	101.210182	-490.798035	360.926880	1451.557739	-426.323914	-57.891357	1445.314941	-401.270538	151.006653	1460.609619	-416.118164	151.125397	1758.263184	-536.407166	465.761719	1182.677490	-484.592896	-171.405289	1187.298828	-440.523438	413.308929	880.082947	-380.230133	-108.440666	881.275940	-437.891174	140.221085	1054.476196	554.449036	-15.374032	898.905090	549.594177	182.613861
-463.782928	273.010376	959.311951	-460.591705	10.121993	955.935486	-552.538940	269.631165	577.025330	-506.632874	-55.984024	581.902832	-525.643799	279.028229	86.903732	-545.156067	-130.533508	101.220314	-490.681396	361.364655	1451.566895	-426.288452	-57.424637	1445.306030	-401.220886	151.451859	1460.599854	-416.461914	151.771667	1758.339355	-536.317200	466.537292	1182.812256	-484.221497	-170.648163	1187.181519	-440.371460	414.566986	880.121094	-379.550507	-107.285301	881.356201	-437.660034	140.618835	1054.564453	554.536438	-15.197765	898.907288	549.643433	182.774979
-463.170349	272.983429	959.249207	-459.417023	9.883441	956.667419	-552.214905	269.643250	577.005371	-506.601807	-55.769249	582.136841	-525.479980	279.026337	86.911514	-544.550598	-130.143326	101.045319	-490.523956	361.793610	1451.566284	-426.215302	-57.001961	1445.316772	-401.170959	151.868103	1460.595825	-416.772186	152.544037	1758.334229	-536.212830	467.245392	1182.947144	-483.903809	-170.064667	1187.062378	-440.240509	415.951355	880.109070	-379.241791	-106.550194	881.180542	-437.054657	140.827194	1054.974243	554.578613	-14.995274	898.927856	549.657166	182.950272
-462.891266	273.365234	959.229553	-459.116577	10.199376	956.739807	-552.172241	269.945282	577.038879	-506.566071	-55.514885	582.106201	-525.521729	279.014008	86.920540	-544.544312	-130.048706	101.040474	-490.381104	362.197571	1451.566284	-426.153442	-56.608448	1445.343018	-401.092621	152.277161	1460.605591	-417.089844	153.302338	1758.348267	-536.058655	467.908966	1183.097046	-483.503021	-169.278259	1186.909668	-440.120270	417.361938	880.074158	-378.159271	-105.316498	881.435913	-436.814117	141.211304	1055.013184	554.619873	-14.814190	898.925903	549.646057	183.152939
-462.608856	273.754364	959.228271	-458.924225	10.623941	956.735474	-552.060364	270.193817	577.048279	-506.451630	-55.193027	582.126648	-525.469360	279.044189	86.928513	-545.066956	-130.266724	101.273064	-490.226624	362.540680	1451.565674	-426.084015	-56.253078	1445.362671	-401.000763	152.623810	1460.606934	-417.507324	153.909027	1758.446655	-535.850342	468.612579	1183.213257	-483.185669	-168.817322	1186.811523	-440.029114	418.855621	880.009277	-377.669983	-104.732613	881.315125	-436.602936	141.608261	1055.016846	554.634399	-14.619539	898.909912	549.617249	183.315765
-462.335236	274.005371	959.180298	-458.706848	10.862901	956.775940	-551.950134	270.430634	577.048889	-506.354004	-54.883526	582.059448	-525.501465	279.047394	86.948181	-545.025269	-130.192383	101.322029	-490.081696	362.839783	1451.555908	-426.030975	-55.924557	1445.393311	-400.912537	152.963593	1460.635986	-417.914215	154.612976	1758.455078	-535.628662	469.319214	1183.329224	-482.797394	-168.215530	1186.719360	-439.817627	420.257233	879.981323	-376.536682	-103.651535	881.607849	-436.383545	141.880280	1055.019775	554.719604	-14.595047	898.917725	549.827393	182.941818
-462.055634	274.191650	959.146057	-458.422577	11.063939	956.849548	-551.759033	270.573822	577.033569	-506.175720	-54.549011	582.046448	-525.438171	279.094757	86.933968	-544.873962	-130.089188	101.288940	-489.926941	363.169373	1451.555298	-425.979889	-55.625034	1445.425415	-400.820282	153.260437	1460.652954	-418.361389	155.214828	1758.551392	-535.394531	469.988281	1183.439331	-482.440857	-167.726242	1186.658691	-439.540070	421.640381	879.959167	-375.750244	-102.890495	881.735413	-436.147736	142.113373	1055.051147	554.753113	-14.406025	898.928040	549.765747	183.129776
-461.780121	274.340027	959.142212	-458.161926	11.236055	956.883301	-551.647583	270.797119	577.079102	-506.060883	-54.364185	582.032959	-525.442383	279.095490	86.953751	-544.907654	-130.051071	101.328674	-489.739624	363.439331	1451.570190	-425.878418	-55.325500	1445.468262	-400.702759	153.514328	1460.666626	-418.826080	155.793121	1758.563477	-535.109558	470.626282	1183.569336	-482.082825	-167.326447	1186.572266	-439.210571	423.019135	879.961365	-374.796326	-102.219475	881.901489	-435.915588	142.285507	1055.075073	554.856384	-14.438812	898.957520	550.167603	182.602036
-461.508911	274.440338	959.109497	-457.876129	11.331542	956.963440	-551.506897	270.965210	577.083435	-505.950745	-54.214939	582.051636	-525.396851	279.108002	86.940521	-544.808289	-129.988556	101.318733	-489.530060	363.692993	1451.556885	-425.801575	-55.061989	1445.488403	-400.578094	153.744415	1460.682983	-419.241364	156.449066	1758.727661	-534.777649	471.238342	1183.700439	-481.682007	-166.962067	1186.514404	-438.801910	424.339478	879.942749	-373.942596	-101.594505	882.048279	-435.680054	142.425705	1055.109619	554.678650	-14.080179	898.949951	549.561462	183.440628
-461.208832	274.501740	959.117249	-457.607422	11.431169	957.067688	-551.320068	271.078064	577.111572	-505.788849	-54.075134	582.055603	-525.368164	279.092621	86.993027	-544.813843	-129.950287	101.329628	-489.292877	363.879272	1451.552856	-425.699432	-54.844082	1445.541260	-400.440704	153.943100	1460.710571	-419.738739	157.031311	1758.764282	-534.436279	471.761719	1183.830444	-481.320831	-166.730408	1186.471924	-438.575806	426.169586	880.132751	-373.082214	-101.015549	882.244385	-435.441040	142.538177	1055.177002	554.643616	-13.915894	898.946472	549.424927	183.597885
-460.915955	274.561432	959.105042	-457.364990	11.506903	957.099182	-551.117371	271.159973	577.123840	-505.657043	-54.019535	582.049438	-525.359192	279.091644	87.003044	-544.770203	-129.888596	101.333008	-489.198883	363.952179	1451.396729	-425.602264	-54.644917	1445.613037	-400.280273	154.133560	1460.727295	-420.288635	157.522217	1758.908936	-534.045532	472.362640	1183.916138	-480.929565	-166.507553	1186.484619	-437.969727	427.074799	879.985229	-372.242493	-100.525253	882.486511	-435.188446	142.617172	1055.190308	554.591187	-13.793907	898.966797	549.291931	183.723557
-460.596741	274.613983	959.089783	-457.101257	11.539823	957.174438	-550.991760	271.282501	577.171753	-505.524323	-53.966118	582.040222	-525.364868	279.093140	86.999931	-544.728088	-129.886734	101.366348	-488.829529	364.209900	1451.551025	-425.486908	-54.484634	1445.693359	-400.148712	154.285004	1460.749268	-420.803650	158.040756	1758.961182	-533.614502	472.838989	1184.031860	-480.538391	-166.344879	1186.525513	-437.488617	428.433014	880.053223	-371.347076	-100.110512	882.773254	-434.935089	142.687714	1055.229858	554.523132	-13.665826	898.966675	549.133362	183.841797
-460.022583	275.586121	959.660706	-456.676941	11.700465	957.267517	-550.916748	271.513123	577.340759	-505.260590	-53.859745	582.025513	-525.444275	279.120209	87.017387	-544.624329	-129.847961	101.364487	-488.594208	364.316742	1451.535278	-425.389984	-54.351849	1445.788330	-399.980774	154.423599	1460.766968	-421.351196	158.491516	1759.095459	-533.166443	473.315613	1184.130615	-480.151581	-166.255081	1186.594971	-437.190308	430.249542	880.274902	-370.504791	-99.655807	883.036987	-434.614380	143.063232	1055.604736	554.462097	-13.540826	898.960327	548.963074	183.971130
-459.930786	274.550446	959.053284	-456.526245	11.430720	957.319824	-550.489563	271.225708	577.174988	-505.154358	-53.923386	582.053528	-525.310242	279.108154	87.013855	-544.670227	-129.835663	101.385406	-488.372681	364.392670	1451.508789	-425.291656	-54.242176	1445.872437	-399.811005	154.525894	1460.793701	-421.891388	158.940628	1759.239990	-532.742249	473.753754	1184.234497	-479.804413	-166.300186	1186.670410	-436.625031	431.546722	880.324524	-369.708252	-99.365387	883.348145	-434.391785	142.659210	1055.303467	554.377563	-13.411804	898.962769	548.802063	184.095840
-459.699677	274.329468	958.938843	-456.281219	11.251159	957.369751	-550.218933	271.163361	577.153198	-505.012146	-54.023666	582.058472	-525.276794	279.056915	87.023621	-544.808350	-129.968414	101.536568	-488.154144	364.465057	1451.482056	-425.193054	-54.159714	1445.987305	-399.676086	154.596649	1460.836060	-422.471222	159.361801	1759.348633	-532.268250	474.178314	1184.333740	-479.380920	-166.257858	1186.799683	-435.865662	432.490723	880.244995	-368.877777	-99.050522	883.669067	-434.155029	142.520798	1055.271729	554.235046	-13.124185	898.956848	548.403870	184.781036
-459.327209	274.258942	958.981750	-455.984161	11.113336	957.471436	-550.042175	271.187927	577.222229	-504.773041	-54.078167	582.106140	-525.300781	279.070892	87.018753	-544.775879	-129.961838	101.547020	-487.921692	364.481049	1451.467285	-425.069122	-54.085251	1446.106812	-399.518646	154.613113	1460.850708	-423.074677	159.709595	1759.391602	-531.779785	474.577057	1184.401367	-479.002045	-166.332001	1186.912476	-435.354950	434.015167	880.426575	-368.073181	-98.807861	884.023071	-433.884064	142.430634	1055.359741	554.191467	-12.967993	898.955139	548.196472	184.913498
-459.568512	274.873230	959.108032	-457.801086	12.249264	956.675842	-550.114685	271.431335	577.295654	-504.672577	-54.345650	581.697998	-525.512146	279.063995	87.072777	-544.821472	-129.984070	101.588310	-487.678467	364.474457	1451.426636	-424.954163	-54.083160	1446.257690	-399.352203	154.626160	1460.902222	-423.627014	160.050110	1759.582031	-531.287292	474.907379	1184.472290	-478.644867	-166.516235	1187.045044	-434.668823	435.212067	880.477478	-367.283661	-98.662567	884.362793	-434.588287	142.824615	1054.942505	554.231262	-12.738058	898.911133	548.058899	185.068008
-460.180573	275.957703	959.300903	-460.366089	13.716925	954.965881	-550.511292	272.112946	577.472046	-504.532837	-54.583313	581.122498	-525.949585	279.083832	87.110352	-544.780823	-129.982559	101.618103	-487.414612	364.441650	1451.396484	-424.828430	-54.074814	1446.396362	-399.186035	154.590897	1460.948364	-424.208069	160.354126	1759.657349	-530.780151	475.195435	1184.529053	-478.223480	-166.537598	1187.199829	-433.927216	436.309479	880.509705	-366.513916	-98.554352	884.704529	-435.549347	143.218307	1054.015259	554.360352	-12.418859	898.840149	547.953430	185.239929
-459.906677	275.829895	959.283752	-460.316193	13.676356	954.905396	-550.296204	271.938629	577.479309	-504.281464	-54.748993	581.089783	-525.900818	279.025726	87.113708	-544.764832	-129.972397	101.637161	-487.170227	364.382843	1451.326538	-424.695435	-54.115860	1446.539673	-399.000519	154.516037	1461.010132	-424.747040	160.435089	1759.713989	-530.251526	475.436432	1184.565308	-477.839966	-166.699768	1187.320068	-433.074738	437.190033	880.460083	-365.687744	-98.418167	885.143005	-435.364777	143.096497	1053.970093	554.569153	-12.008494	898.744080	547.855774	185.480972
-459.518463	275.627411	959.286865	-459.985413	13.375854	954.965698	-550.004089	271.789978	577.503296	-504.031860	-54.924911	581.045410	-525.870483	278.988678	87.137047	-544.716553	-129.978241	101.634216	-486.932861	364.278900	1451.249023	-424.564697	-54.178085	1446.704956	-398.819763	154.412018	1461.048584	-425.315277	160.721252	1759.820801	-529.703064	475.617554	1184.575439	-477.477936	-166.982193	1187.512939	-432.258026	438.247681	880.509827	-365.045135	-98.441193	885.442688	-435.048981	142.861221	1054.013184	554.843628	-11.796518	898.678223	547.995972	185.162857
-459.123749	275.371368	959.302979	-459.668304	13.112004	955.019470	-549.659485	271.507263	577.506714	-503.742767	-55.159256	581.022888	-525.824707	278.944702	87.124428	-544.750183	-129.987335	101.666763	-486.709656	364.167816	1451.166016	-424.445740	-54.289837	1446.853271	-398.643951	154.274002	1461.083008	-425.891266	160.978729	1759.932373	-529.135864	475.803192	1184.532104	-477.123047	-167.182159	1187.682251	-431.411438	439.195587	880.557739	-364.364929	-98.552605	885.744019	-434.736511	142.607849	1054.059326	554.124695	-12.550707	899.172607	547.538025	184.820999
-458.702759	275.020844	959.316772	-459.350769	12.720970	955.061707	-549.360046	271.281372	577.547302	-503.477722	-55.398735	581.073120	-525.812866	278.892151	87.140968	-544.795044	-130.006607	101.712250	-486.484283	364.016663	1451.071411	-424.295197	-54.410820	1447.040283	-398.443970	154.145828	1461.145264	-426.459473	161.182434	1760.049072	-528.593628	475.923401	1184.500488	-476.805817	-167.469940	1187.862061	-430.461334	439.992584	880.499573	-363.573212	-98.590309	886.175903	-434.404602	142.238037	1054.096802	554.106140	-12.487063	899.208252	547.420044	184.892578
-458.294189	274.666870	959.335571	-459.022736	12.376822	955.130127	-549.092651	271.131897	577.593262	-503.133820	-55.612419	581.087646	-525.835693	278.830536	87.137543	-544.744263	-130.017822	101.718712	-486.261658	363.845581	1450.993652	-424.177612	-54.582287	1447.207275	-398.253204	153.951736	1461.195923	-427.024384	161.373428	1760.163696	-528.016907	475.949615	1184.459473	-476.543945	-167.893433	1188.070435	-429.578522	440.823059	880.516724	-362.914337	-98.763565	886.536926	-434.085510	141.899612	1054.153076	554.100281	-12.361892	899.227905	547.243164	185.049942
-457.913025	274.347473	959.350159	-458.720062	12.013005	955.211975	-548.863647	270.959839	577.633545	-502.807373	-55.854218	581.116028	-525.884705	278.784027	87.123642	-544.805176	-130.069733	101.780464	-486.014526	363.640656	1450.904297	-424.052338	-54.775288	1447.397339	-398.053802	153.766159	1461.260132	-427.566406	161.517487	1760.249390	-527.432922	475.955750	1184.388916	-476.263123	-168.249802	1188.315918	-428.614929	441.543030	880.578247	-362.612732	-99.265083	886.718750	-433.783295	141.575729	1054.211670	554.183899	-12.275200	899.236267	547.198059	185.119400
-457.573425	273.989258	959.355835	-458.442719	11.622284	955.256836	-548.486084	270.660004	577.619568	-502.517273	-56.180843	581.084839	-525.793945	278.744354	87.128502	-544.777893	-130.105698	101.796989	-485.768860	363.432556	1450.801636	-423.915894	-54.974548	1447.594604	-397.882629	153.538788	1461.310913	-428.085175	161.582672	1760.246216	-526.847290	475.905304	1184.297485	-475.931519	-168.346695	1188.513794	-427.637390	442.226807	880.573853	-361.624298	-99.274658	887.283875	-433.492462	141.210114	1054.241577	554.246887	-12.147529	899.281006	547.108032	185.210373
-457.140839	273.547668	959.369568	-458.043243	11.096070	955.355164	-548.157227	270.354919	577.623047	-502.181000	-56.480118	581.057861	-525.747070	278.722809	87.154663	-544.776001	-130.110626	101.820831	-485.534698	363.155518	1450.681763	-423.772522	-55.183628	1447.808594	-397.706177	153.297760	1461.383423	-428.589478	161.654556	1760.383911	-526.264954	475.784424	1184.203979	-475.683380	-168.773132	1188.724243	-426.656372	442.829498	880.534485	-360.972900	-99.646667	887.651306	-433.114655	140.754852	1054.307739	554.223450	-11.953506	899.293518	546.841431	185.763397
-456.798676	273.067780	959.349792	-457.669220	10.522008	955.420166	-547.879822	270.138184	577.605164	-501.816467	-56.856983	581.096619	-525.784424	278.653839	87.144241	-544.767151	-130.141449	101.850426	-485.399231	362.764648	1450.410645	-423.639893	-55.466991	1448.005127	-397.529358	153.039368	1461.455200	-429.157623	161.707275	1760.517578	-525.700317	475.689362	1184.093506	-475.474945	-169.278793	1188.980469	-425.626770	443.311462	880.528748	-360.694580	-100.303825	887.806702	-432.785095	140.262680	1054.338135	554.387695	-11.965825	899.299011	546.984680	185.375732
-456.329834	272.675049	959.394653	-457.319611	10.132918	955.459778	-547.546265	269.831940	577.669617	-501.434631	-57.160828	581.066956	-525.780579	278.622009	87.128471	-544.740601	-130.173904	101.861809	-485.141937	362.479645	1450.315796	-423.487732	-55.762070	1448.220215	-397.322205	152.737961	1461.537842	-429.679443	161.736237	1760.608032	-525.108887	475.442535	1183.960083	-475.217621	-169.626038	1189.197144	-424.560181	443.606812	880.521057	-359.812164	-100.529381	888.341614	-432.411804	139.858734	1054.389160	554.485779	-11.877208	899.319336	546.963074	185.427719
-455.886658	272.242859	959.448792	-456.973267	9.600585	955.495422	-547.254578	269.542572	577.725830	-501.082428	-57.550060	581.049866	-525.799194	278.589813	87.153770	-544.696960	-130.236191	101.912735	-484.807312	362.272644	1450.380859	-423.373352	-56.092728	1448.421753	-397.047089	152.407242	1461.650391	-430.224426	161.709549	1760.720215	-524.499695	475.134613	1183.809570	-474.996277	-170.016159	1189.403564	-423.534882	443.956696	880.494934	-359.215240	-101.091728	888.680237	-432.045227	139.361252	1054.440918	554.597473	-11.768190	899.344910	546.921753	185.543076
-455.517914	271.586670	959.432922	-456.531525	8.911384	955.619995	-546.928772	269.199890	577.749939	-500.730652	-58.012280	581.081299	-525.836243	278.545227	87.162163	-544.762451	-130.283676	101.973892	-484.544495	361.946869	1450.282593	-423.250702	-56.417229	1448.661011	-396.815155	152.045761	1461.750854	-430.747681	161.704605	1760.842285	-523.922913	474.830872	1183.682373	-474.768219	-170.555908	1189.649414	-422.414429	444.124725	880.465698	-358.655670	-101.675514	889.015625	-431.673401	138.747345	1054.504639	554.752747	-11.670522	899.386047	546.946472	185.622467
-455.069824	271.056732	959.451416	-456.117432	8.362399	955.674255	-546.598633	268.803558	577.753052	-500.237396	-58.405930	581.103577	-525.797302	278.476807	87.174835	-544.747803	-130.319717	102.007866	-484.294220	361.572998	1450.168579	-423.100708	-56.791847	1448.883423	-396.625214	151.683762	1461.841675	-431.290100	161.665604	1760.956177	-523.321533	474.398682	1183.530151	-474.562592	-171.068375	1189.894165	-421.340271	444.261322	880.433289	-358.175079	-102.345604	889.314209	-431.277710	138.218063	1054.550049	554.912170	-11.519201	899.413391	546.945618	185.718414
-454.667725	270.469086	959.462463	-455.728729	7.707476	955.757385	-546.177673	268.291687	577.740784	-499.767090	-58.868690	581.092957	-525.799622	278.410461	87.175385	-544.703369	-130.372238	102.049118	-484.075134	361.170959	1450.055176	-422.982391	-57.157997	1449.080688	-396.408997	151.317474	1461.928589	-431.802429	161.603973	1761.056885	-522.691406	473.979401	1183.332642	-474.277405	-171.365082	1190.103516	-420.378387	444.584076	880.552979	-357.611816	-103.060738	889.627563	-430.913483	137.622513	1054.605347	555.043396	-11.453886	899.439392	546.980957	185.767868
-454.226654	269.724762	959.449280	-455.270203	7.015212	955.874207	-545.832581	267.927002	577.693848	-499.327545	-59.385021	581.103394	-525.780212	278.340729	87.185135	-544.787537	-130.411423	102.128166	-483.805450	360.753113	1449.910400	-422.871002	-57.529938	1449.275757	-396.202087	150.925888	1462.019165	-432.334595	161.519226	1761.158569	-522.125977	473.529297	1183.176514	-474.032654	-172.013504	1190.346436	-419.119751	444.043640	880.342407	-357.148468	-103.849274	889.895630	-430.505371	136.953583	1054.668335	555.192322	-11.342906	899.472351	547.011841	185.866058
-453.719421	269.101227	959.433105	-454.855438	6.416790	955.947266	-545.460815	267.510986	577.718872	-498.720551	-59.841900	581.079102	-525.772095	278.254303	87.214165	-544.731628	-130.429260	102.181549	-483.585266	360.345367	1449.788330	-422.764343	-57.949245	1449.494629	-396.008026	150.495056	1462.096069	-432.878143	161.412048	1761.220215	-521.542664	472.924164	1182.979248	-473.811157	-172.629227	1190.603027	-418.195404	444.325226	880.465942	-356.717316	-104.707565	890.166626	-430.083191	136.366913	1054.706787	555.386414	-11.221354	899.486755	547.082520	185.962112
-453.299805	268.400513	959.368835	-454.432037	5.663020	956.035706	-544.945618	266.863373	577.746277	-498.182404	-60.379513	581.090271	-525.671570	278.168976	87.210625	-544.741211	-130.465912	102.265205	-483.338318	359.893219	1449.665894	-422.622406	-58.388996	1449.690552	-395.798309	150.042191	1462.177979	-433.414154	161.294800	1761.304688	-520.937683	472.333588	1182.741089	-473.586334	-173.159958	1190.812256	-416.896179	443.635712	880.267212	-356.271149	-105.633835	890.409973	-429.694000	135.696716	1054.727661	555.538879	-11.096861	899.501953	547.104004	186.093353
-452.599854	267.433746	959.330261	-453.327789	4.605540	956.375061	-544.384644	266.172119	577.731873	-497.665863	-60.875668	581.195374	-525.535278	278.080200	87.186630	-544.689758	-130.496658	102.321442	-483.131531	359.464569	1449.538574	-422.513763	-58.832829	1449.877930	-395.618195	149.574966	1462.249756	-433.898315	161.151627	1761.439087	-520.369873	471.735992	1182.516846	-473.298981	-173.856552	1191.074341	-415.809967	443.315277	880.195374	-355.874847	-106.621483	890.633972	-428.948761	134.861740	1054.919312	555.688110	-10.837433	899.522949	547.040100	186.651733
-452.254456	266.935303	959.364929	-453.443695	4.117521	956.243408	-544.083740	265.851837	577.777466	-497.123627	-61.514610	581.112915	-525.627380	277.998901	87.235130	-544.670898	-130.520386	102.382729	-482.871796	359.010956	1449.400635	-422.372620	-59.333195	1450.050171	-395.430359	149.133789	1462.311890	-434.438141	160.982269	1761.461426	-519.748718	471.056396	1182.265015	-473.087006	-174.488785	1191.296265	-414.725647	442.909698	880.153870	-355.485687	-107.635933	890.819519	-428.784180	134.264801	1054.857178	555.738037	-10.844769	899.590698	547.071472	186.692245
-451.751862	266.147430	959.318909	-452.984955	3.366898	956.293335	-543.655273	265.332550	577.723206	-496.559174	-62.123230	581.134216	-525.633850	277.931335	87.238777	-544.747742	-130.582504	102.446777	-482.626465	358.495789	1449.242188	-422.263519	-59.820999	1450.216919	-395.223053	148.645706	1462.381470	-434.916565	160.769394	1761.592773	-519.180603	470.337097	1181.981079	-472.840179	-175.199738	1191.522827	-413.639099	442.397888	880.075623	-355.070770	-108.728897	891.043091	-428.348633	133.526886	1054.870728	556.164551	-10.557252	899.579712	547.230469	186.910751
-451.235992	265.355652	959.262634	-452.472046	2.513747	956.384094	-543.174866	264.807251	577.730835	-495.927368	-62.694393	581.121887	-525.585266	277.849030	87.270218	-544.738586	-130.606430	102.526962	-482.396027	358.018646	1449.058960	-422.176849	-60.291256	1450.360352	-395.011383	148.098434	1462.432739	-435.417908	160.559647	1761.658691	-518.564758	469.630890	1181.683960	-472.609375	-175.958344	1191.750610	-412.615173	441.771667	880.048706	-354.743713	-109.905266	891.195679	-427.889099	132.758820	1054.902222	556.425171	-10.348041	899.607178	547.346741	187.033478
-450.683777	264.487213	959.194031	-451.931091	1.659715	956.523376	-542.564697	264.105072	577.700928	-495.233643	-63.333660	581.128784	-525.490967	277.795441	87.284012	-544.709229	-130.636459	102.598099	-482.155518	357.469849	1448.874146	-422.065033	-60.831638	1450.503174	-394.796143	147.577606	1462.492676	-435.938934	160.363495	1761.627930	-517.981018	468.878998	1181.399780	-472.380737	-176.542923	1191.955200	-411.557007	441.063171	879.965942	-354.374969	-111.114891	891.352905	-427.406464	131.973434	1054.954224	556.759888	-10.365173	899.632935	547.669556	186.657578
-450.096893	263.665741	959.157471	-451.432617	0.852090	956.620422	-542.124573	263.684113	577.712036	-494.600952	-63.906502	581.091492	-525.587341	277.752319	87.273544	-544.650085	-130.665726	102.655907	-481.910370	356.978760	1448.706055	-421.961487	-61.348686	1450.610474	-394.637756	147.046707	1462.539551	-436.420227	160.126511	1761.671753	-517.408325	468.046753	1181.065552	-472.190857	-177.412994	1192.114624	-410.480804	440.269348	879.860596	-354.036774	-112.265495	891.530334	-426.920227	131.200287	1054.998779	556.452209	-10.545008	899.928711	547.645630	186.472427
-449.577850	262.822632	959.087708	-450.849152	-0.118530	956.708801	-541.573792	263.052124	577.647339	-493.791626	-64.561569	581.073730	-525.525757	277.674408	87.259743	-544.627319	-130.713303	102.735977	-481.631287	356.410736	1448.500366	-421.822937	-61.943398	1450.738525	-394.477020	146.493988	1462.584839	-436.871643	159.880112	1761.777100	-516.821777	467.223724	1180.733154	-471.994659	-178.165100	1192.339355	-409.430664	439.240326	879.705078	-353.701447	-113.576805	891.626770	-426.419159	130.358307	1055.021118	556.728638	-10.349000	900.026855	547.796997	186.573532
-448.999786	261.892181	958.996338	-450.388245	-0.924571	956.765381	-541.026855	262.495087	577.616943	-493.077820	-65.221886	580.966797	-525.518250	277.634583	87.284729	-544.716309	-130.797348	102.825607	-481.376373	355.879303	1448.326538	-421.704590	-62.472664	1450.841797	-394.266571	145.900833	1462.621948	-437.364471	159.618713	1761.730591	-516.263428	466.356476	1180.387085	-471.809448	-178.938156	1192.503418	-408.424377	438.163086	879.591370	-353.396057	-114.871506	891.745667	-425.946075	129.533798	1055.015503	557.158142	-10.034997	900.028625	548.028687	186.749268
-448.372101	261.136139	959.008240	-449.814087	-1.868077	956.835449	-540.681274	262.224640	577.721497	-492.177856	-65.876350	580.915771	-525.651001	277.582794	87.295372	-544.646179	-130.872620	102.887207	-481.108887	355.294098	1448.130371	-421.592834	-63.097942	1450.949707	-394.073883	145.286575	1462.631836	-437.772003	159.343857	1761.807007	-515.663147	465.515533	1180.047852	-471.617676	-179.699554	1192.660522	-407.397919	436.985962	879.425171	-353.094269	-116.171371	891.860779	-425.419983	128.701599	1055.074951	557.400879	-9.673028	900.038513	547.887756	187.285095
[truncated: 40 more columns]
