# Supplementary material for: A dyadic stimulus set of audiovisual affective displays for the study of multisensory, emotional, social interactions
Source: Behav Res Methods. 2015 Nov 5;48(4):1285–95. doi: 10.3758/s13428-015-0654-4 (PMC5101291; doi:10.3758/s13428-015-0654-4)
Supplement: Supplementary file 1 — (ZIP 270 MB) [file 13428_2015_654_MOESM1_ESM.zip › supplementary_material_2_stimuli_set_files/B/B17.txt]

-469.766205	261.611633	957.009521	-478.242920	-0.982261	955.933228	-544.754028	272.440094	573.792603	-504.938324	-64.169731	578.071045	-546.931396	294.692322	87.921829	-569.584900	-109.616974	103.648239	-483.182922	361.620453	1438.377319	-432.650299	-57.303509	1446.730225	-399.578003	149.708664	1453.389771	-332.552765	179.091125	1717.723633	-520.874329	466.963501	1167.238281	-487.627411	-174.745239	1190.973022	-433.176270	412.931671	862.990112	-375.328247	-119.037521	886.218872	-449.230286	129.117905	1053.346558	566.202515	14.614625	900.045471	551.838318	211.058685
-469.580597	260.991608	956.921631	-477.908600	-1.673990	955.914490	-544.879028	272.289673	573.835022	-504.213745	-64.787735	577.994385	-547.007324	294.681488	87.934975	-569.595093	-109.671288	103.697418	-483.096527	361.060638	1438.287476	-432.457794	-57.836082	1446.647339	-399.457947	149.246765	1453.318359	-332.434753	178.644135	1717.638062	-520.878845	466.499115	1167.152954	-487.561981	-175.340881	1190.942871	-433.215759	412.468079	862.865234	-375.321899	-119.878922	886.078735	-449.003174	128.502899	1053.302124	566.149414	14.584420	900.031860	551.749573	211.067215
-469.444611	260.394531	956.841309	-477.719147	-2.216794	955.810547	-544.659912	271.676331	573.741272	-503.486420	-65.535736	577.881042	-546.891968	294.597046	87.887848	-569.634460	-109.757912	103.798340	-483.003876	360.514313	1438.179199	-432.263611	-58.379410	1446.552979	-399.320190	148.714249	1453.214111	-332.311768	178.197128	1717.552734	-520.855896	465.936646	1167.037109	-487.473694	-175.916214	1190.881958	-433.233307	411.929932	862.704590	-375.306244	-120.680061	885.954712	-448.841980	127.929085	1053.210327	566.132019	14.523762	900.015320	551.718018	211.028900
-469.213531	259.815643	956.770569	-477.414886	-2.860766	955.738220	-544.612305	271.280670	573.710266	-502.544617	-66.043732	577.688599	-546.870972	294.541840	87.841103	-569.549500	-109.800636	103.879753	-482.948883	359.926544	1438.028198	-432.067078	-58.963745	1446.478394	-399.159485	148.110962	1453.140259	-332.202362	177.706558	1717.448608	-520.836243	465.369202	1166.881226	-487.333374	-176.532181	1190.830566	-433.255859	411.460785	862.529907	-375.211212	-121.500610	885.862610	-448.602783	127.325104	1053.146240	566.057190	14.453199	900.005188	551.664307	211.012421
-469.026276	259.166077	956.685364	-477.125488	-3.530029	955.685486	-544.534485	270.814148	573.707153	-501.663055	-66.841309	577.528625	-546.874573	294.495758	87.833496	-569.535950	-109.866219	103.954872	-482.909790	359.330505	1437.874634	-431.865295	-59.572021	1446.377563	-399.037048	147.518158	1453.034546	-332.085022	177.199249	1717.351074	-520.795532	464.825714	1166.770386	-487.199707	-177.153503	1190.773682	-433.283173	411.061707	862.396667	-375.095337	-122.322433	885.737915	-448.376373	126.687706	1053.080444	566.033081	14.468781	899.991455	551.606018	211.000961
-468.824280	258.439667	956.597351	-476.813263	-4.165662	955.604736	-544.401489	270.250916	573.680725	-500.751831	-67.511139	577.305786	-546.842651	294.444672	87.826057	-569.577881	-109.948189	104.069756	-482.822510	358.696381	1437.759766	-431.616333	-60.181141	1446.273438	-398.908813	146.928650	1452.959473	-331.960297	176.673401	1717.266235	-520.765137	464.231110	1166.660522	-487.069916	-177.769897	1190.722168	-433.274658	410.631500	862.273804	-375.038757	-123.347160	885.588196	-448.126038	126.019539	1052.997925	565.991211	14.412120	899.996338	551.552246	210.959320
-468.510559	257.747070	956.542114	-476.372650	-4.926522	955.534729	-544.268982	269.738861	573.675964	-499.705078	-68.386368	577.138245	-546.814209	294.393066	87.804329	-569.606445	-110.036125	104.206566	-482.744476	358.010681	1437.618408	-431.396820	-60.843651	1446.193359	-398.795105	146.341553	1452.885498	-331.851410	176.140839	1717.162842	-520.730835	463.596649	1166.542480	-486.943024	-178.490326	1190.635376	-433.214539	409.995941	862.133057	-374.845001	-124.187958	885.505493	-447.798889	125.301033	1052.948242	565.970398	14.425255	900.003418	551.478638	210.919144
-468.252930	256.974915	956.443176	-475.987579	-5.684352	955.459045	-544.065125	269.130188	573.651245	-498.541840	-69.199844	576.899841	-546.722839	294.265472	87.783516	-569.579651	-110.127831	104.303276	-482.752838	357.297974	1437.466797	-431.177979	-61.527054	1446.114624	-398.594025	145.648010	1452.822510	-331.760742	175.616684	1717.015625	-520.690735	462.911072	1166.417358	-486.760834	-179.129349	1190.569458	-433.128265	409.476624	862.008240	-374.731323	-125.182632	885.367126	-447.513367	124.557541	1052.870239	565.909058	14.345480	900.016541	551.431885	210.850586
-467.938354	256.256744	956.368347	-475.527832	-6.503622	955.388245	-544.003113	268.783478	573.673523	-497.338074	-70.095520	576.703369	-546.798645	294.238647	87.824005	-569.685303	-110.248970	104.449539	-482.746216	356.581543	1437.331177	-430.988739	-62.246574	1446.070679	-398.465149	144.955460	1452.731079	-331.654938	175.030212	1716.892944	-520.660095	462.145447	1166.266235	-486.572876	-179.897186	1190.519165	-433.036469	408.951019	861.870178	-374.583893	-126.251511	885.240234	-447.184357	123.805939	1052.812378	565.888306	14.353255	899.999084	551.364563	210.877213
-467.656708	255.377350	956.269409	-475.094879	-7.343375	955.273743	-543.748840	268.160767	573.591187	-496.075470	-71.180527	576.444763	-546.732727	294.157410	87.763100	-569.632996	-110.330963	104.628860	-482.749603	355.773987	1437.174683	-430.778198	-63.019863	1445.978271	-398.358368	144.295502	1452.616577	-331.573517	174.420715	1716.769409	-520.555054	460.835602	1165.999146	-486.379456	-180.675171	1190.448975	-432.926758	408.322083	861.712036	-374.407928	-127.229637	885.153076	-446.884521	122.956169	1052.720215	565.818726	14.313014	900.005798	551.264893	210.811951
-467.353668	254.540527	956.142029	-474.647675	-8.168116	955.137878	-543.712158	267.756622	573.589661	-494.734833	-72.290665	576.182007	-546.787537	294.116425	87.760948	-569.690979	-110.472275	104.787064	-482.723145	354.984589	1437.008789	-430.528809	-63.761021	1445.883911	-398.238159	143.517059	1452.487671	-331.543945	173.819031	1716.592285	-520.593323	460.718781	1165.974854	-486.200592	-181.452423	1190.392944	-432.801453	407.715271	861.590088	-374.178162	-128.325882	885.037842	-446.572083	122.137321	1052.604614	565.778564	14.270033	899.996826	551.201416	210.795700
-467.045746	253.657288	955.994263	-474.163452	-9.114936	954.992432	-543.326416	266.908081	573.516846	-493.296387	-73.510849	575.869080	-546.647827	294.009430	87.693329	-569.664795	-110.580589	104.977570	-482.759827	354.184753	1436.804199	-430.340179	-64.542923	1445.793701	-398.005249	142.498993	1452.190063	-331.501343	173.153229	1716.445313	-520.547119	459.952484	1165.826660	-485.980255	-182.264114	1190.337891	-432.593292	407.047852	861.429443	-373.996338	-129.461319	884.891968	-446.224213	121.241066	1052.470337	565.712952	14.236974	899.990356	551.105652	210.736237
-466.688232	252.723343	955.882263	-473.689026	-9.970356	954.832092	-543.033813	266.287659	573.455811	-491.808990	-74.674767	575.493225	-546.584045	293.955048	87.657654	-569.677063	-110.681694	105.137268	-482.736664	353.238495	1436.612793	-430.061188	-65.454147	1445.708984	-397.988190	141.915161	1452.277832	-331.494843	172.468445	1716.295898	-520.540527	459.090607	1165.661499	-485.729614	-183.226196	1190.265015	-432.386292	406.339203	861.276123	-373.728271	-130.585144	884.801575	-445.858795	120.340378	1052.346802	565.658386	14.222085	899.986267	551.023254	210.727142
-466.290375	251.816772	955.752686	-473.174194	-10.928082	954.633240	-542.759338	265.690521	573.435730	-490.170227	-75.811035	575.102051	-546.555786	293.874756	87.634476	-569.514709	-110.766357	105.316078	-482.707672	352.261353	1436.402222	-429.817322	-66.381256	1445.609253	-397.853241	141.036255	1452.151733	-331.509583	171.738342	1716.144043	-520.522522	458.236023	1165.482056	-485.460876	-184.092911	1190.180176	-432.186829	405.764069	861.141418	-373.425995	-131.758499	884.674316	-445.464508	119.395241	1052.197998	565.618225	14.205560	899.969421	550.922913	210.734146
-465.827148	250.873535	955.608582	-472.664642	-11.920023	954.444702	-542.549744	265.286713	573.473572	-488.603424	-77.021027	574.706360	-546.626282	293.837646	87.666321	-569.439392	-110.866058	105.482239	-482.739960	351.283966	1436.183105	-429.595856	-67.293381	1445.504639	-397.730682	140.086899	1452.003784	-331.566650	170.966660	1716.016357	-520.474426	457.373413	1165.259155	-485.168182	-185.192062	1190.103027	-431.926636	404.871124	860.960449	-373.134460	-132.923676	884.559692	-445.029877	118.417007	1052.044434	565.565063	14.208556	899.967529	550.843079	210.695267
-465.428253	249.769196	955.417358	-471.987061	-13.066678	954.257568	-542.286072	264.866638	573.477112	-487.086548	-78.361443	574.415100	-546.672913	293.792877	87.654877	-569.214539	-110.596008	105.606346	-482.774872	350.250732	1435.906128	-429.349030	-68.280624	1445.422119	-397.664429	139.161987	1451.864624	-331.622589	170.159454	1715.869873	-520.464844	456.502319	1165.067749	-484.823212	-186.202988	1190.020142	-431.737091	404.134033	860.743713	-372.763855	-134.134628	884.458252	-444.578400	117.320938	1051.877197	565.531433	14.168434	899.988525	550.772095	210.630051
-464.847626	248.660568	955.273010	-471.223114	-14.259827	954.089722	-541.827759	264.035400	573.409119	-485.430054	-79.490318	574.061523	-546.535950	293.703766	87.624207	-568.974365	-111.159142	105.832664	-482.812195	349.148865	1435.618164	-429.095001	-69.349983	1445.242065	-397.551788	138.154861	1451.688843	-331.780548	169.296249	1715.666992	-520.406006	455.455688	1164.766846	-484.459747	-187.247177	1189.866577	-431.473633	403.443787	860.530457	-372.346069	-135.404785	884.323853	-444.021759	116.181198	1051.750000	565.518250	14.156538	899.990845	550.706299	210.598236
-464.354279	247.482742	955.091309	-470.487885	-15.503168	953.880127	-541.469727	263.379822	573.366821	-484.043304	-80.806709	573.768127	-546.541504	293.632996	87.616516	-568.881897	-111.294456	106.052231	-482.868896	348.027985	1435.323364	-428.834259	-70.443764	1445.140503	-397.478241	137.085876	1451.524292	-331.877502	168.486969	1715.546997	-520.347961	454.530640	1164.465942	-484.106659	-188.500702	1189.711182	-431.147369	402.557251	860.258362	-371.913788	-136.671371	884.170410	-443.499146	114.984695	1051.577026	565.465393	14.164733	899.967041	550.630188	210.588989
-463.863617	246.250763	954.903687	-469.735657	-16.782598	953.670654	-541.257996	262.953369	573.350891	-482.482910	-81.874245	573.434082	-546.665405	293.615082	87.666000	-568.583313	-111.373940	106.223976	-483.091064	346.710571	1434.834229	-428.592010	-71.605103	1444.968018	-397.430878	135.982819	1451.378784	-332.012939	167.565811	1715.408325	-520.273926	453.516846	1164.135864	-483.766266	-189.643677	1189.561157	-430.915588	401.954132	860.009399	-371.398010	-137.933716	884.038513	-442.958954	113.746620	1051.398682	565.393127	14.121552	899.961426	550.529236	210.530685
-463.278564	245.022614	954.744629	-468.924072	-18.107262	953.509949	-540.786255	262.148651	573.297485	-480.932281	-83.029343	573.116272	-546.644226	293.503693	87.667145	-568.385193	-111.462502	106.423050	-483.063324	345.588409	1434.686768	-428.346497	-72.811897	1444.833862	-397.407898	134.775040	1451.234863	-332.187469	166.611053	1715.315552	-520.195923	452.410095	1163.886108	-483.343445	-190.865738	1189.425903	-430.678741	401.049011	859.703064	-370.894684	-139.237717	883.935486	-442.381897	112.492958	1051.268677	565.319641	14.081283	899.941101	550.471985	210.510391
-462.712433	243.644440	954.540222	-468.095306	-19.507553	953.377075	-540.128174	261.042877	573.231689	-479.370544	-84.113731	572.802673	-546.422485	293.351624	87.623375	-568.147034	-111.503792	106.604050	-483.185822	344.287109	1434.421265	-428.156250	-74.039436	1444.708618	-397.373077	133.583847	1451.127441	-332.383209	165.634491	1715.226563	-520.162903	451.308228	1163.620850	-482.929352	-192.185928	1189.216797	-430.482666	400.417725	859.448914	-370.416168	-140.715393	883.750122	-441.788605	111.155914	1051.125977	565.222595	14.025354	899.948853	550.371948	210.460785
-462.170654	242.116623	954.331177	-467.237091	-20.963915	953.277832	-539.614136	260.183777	573.116760	-477.905273	-85.255112	572.536804	-546.403442	293.263885	87.653595	-568.050415	-111.572723	106.840324	-483.276520	343.002716	1434.178101	-427.918762	-75.370308	1444.587036	-397.339081	132.320389	1451.049805	-332.597626	164.603912	1715.119141	-520.063416	450.078735	1163.340942	-482.439941	-193.532135	1189.098877	-430.117371	399.422180	859.192200	-369.726868	-141.968109	883.679138	-441.194397	109.734467	1050.998169	565.171448	13.989724	899.935425	550.314209	210.436813
-461.602570	240.800766	954.243896	-466.418152	-22.394703	953.162781	-539.174561	259.442963	573.093811	-476.508728	-86.551262	572.242615	-546.489563	293.197723	87.677681	-567.829102	-111.619560	107.038391	-483.453033	341.580872	1433.887939	-427.698853	-76.711594	1444.483765	-397.336823	131.010422	1450.962280	-332.880890	163.509445	1715.083252	-520.022461	448.810364	1163.118530	-482.004486	-194.953018	1188.929565	-429.786072	398.636505	858.954956	-369.131409	-143.380066	883.564819	-440.606567	108.375465	1050.922607	565.092651	13.971128	899.920166	550.238831	210.442490
-460.923370	239.247330	954.098328	-465.511902	-23.883371	953.034546	-538.388062	258.302979	573.039246	-476.561981	-89.545006	572.376404	-546.276367	293.010193	87.673874	-568.648743	-111.985466	107.563721	-483.583649	340.155426	1433.694824	-427.489532	-78.117531	1444.407593	-397.259003	129.687042	1450.919434	-333.194122	162.371796	1715.069946	-519.931091	447.455658	1162.907593	-481.496826	-196.377686	1188.846313	-429.402679	397.546143	858.778503	-368.442505	-144.845840	883.491455	-439.927063	106.882660	1050.813110	565.035095	13.913098	899.922180	550.186279	210.376221
-460.208221	237.759186	953.991760	-464.525085	-25.518116	952.969421	-537.697327	257.300751	572.915588	-475.391846	-91.161667	572.206787	-546.174988	292.881531	87.708237	-568.620056	-112.090179	107.810951	-483.837585	338.530518	1433.342163	-427.214294	-79.528694	1444.351196	-397.246216	128.279236	1450.853638	-333.525146	161.157684	1715.108398	-519.892456	446.121246	1162.738647	-480.954041	-197.818130	1188.752686	-429.045593	396.753021	858.677002	-367.711182	-146.300934	883.460205	-439.215698	105.363182	1050.760864	564.977112	13.882266	899.905884	550.128052	210.371704
-459.562683	236.100616	953.868774	-463.549011	-27.180080	952.915039	-536.976624	256.265350	572.791382	-473.951172	-92.367111	571.991882	-546.133850	292.745789	87.718681	-568.452209	-112.188293	108.039780	-483.971619	337.003937	1433.097168	-426.996399	-81.020493	1444.294922	-397.180328	126.862595	1450.844360	-333.929291	159.915131	1715.169922	-519.821655	444.582184	1162.543701	-480.385956	-199.292435	1188.611450	-428.641266	395.662872	858.521484	-366.942871	-147.793335	883.462830	-438.539551	103.759270	1050.704590	564.935974	13.846567	899.905151	550.066528	210.376816
-458.878876	234.341858	953.725220	-462.568085	-28.870562	952.859741	-536.079529	255.071655	572.646790	-472.541321	-93.633354	571.757874	-545.970276	292.629181	87.734848	-568.224426	-112.329147	108.241570	-483.981171	335.565643	1433.106567	-426.799683	-82.523369	1444.266357	-397.168671	125.349037	1450.784180	-334.389130	158.629486	1715.276367	-519.762207	442.974060	1162.404053	-479.798370	-200.871094	1188.611572	-428.188080	394.598755	858.399841	-366.156586	-149.347290	883.485352	-437.855164	102.095039	1050.640503	564.836853	13.769936	899.897339	549.997498	210.318100
-458.256073	232.525543	953.564331	-461.538483	-30.644026	952.808289	-535.239502	254.064102	572.478088	-471.175079	-94.950684	571.570190	-545.904846	292.476227	87.753113	-568.131287	-112.463547	108.479240	-484.096741	333.979492	1432.935181	-426.569061	-84.054520	1444.270264	-397.081024	123.862343	1450.795166	-334.892487	157.291977	1715.439575	-519.727417	441.338196	1162.188232	-479.234680	-202.438705	1188.544312	-427.800079	393.477020	858.231079	-365.295380	-150.918915	883.523560	-437.150177	100.377296	1050.563232	564.757690	13.750959	899.909119	549.940918	210.286148
-457.658508	230.818649	953.420471	-460.624176	-32.391937	952.746887	-534.316956	252.922348	572.294983	-469.805389	-96.234680	571.353149	-545.775818	292.345581	87.784729	-567.914307	-112.159332	108.685043	-484.238129	332.343536	1432.709473	-426.322784	-85.647804	1444.268677	-397.074860	122.265327	1450.751587	-335.482727	155.836807	1715.636841	-519.715637	439.701324	1162.013184	-478.686005	-204.093567	1188.513794	-427.388214	392.237122	858.089722	-364.377350	-152.466843	883.647461	-436.529236	98.709290	1050.492310	564.685791	13.702661	899.908386	549.860413	210.247513
-456.934570	229.053299	953.311707	-459.588562	-34.206593	952.667725	-533.350647	251.769577	572.145874	-468.541473	-97.545586	571.159302	-545.715759	292.239807	87.840202	-567.846558	-112.801315	108.957947	-484.301056	330.603973	1432.511719	-426.040466	-87.337463	1444.310059	-396.992065	120.707832	1450.745728	-336.043793	154.455154	1715.914917	-519.698608	438.009216	1161.780396	-478.038483	-205.766312	1188.508911	-426.898407	390.938843	857.945007	-363.455627	-154.093140	883.742126	-435.792267	96.958488	1050.431519	564.639160	13.625240	899.935303	549.822449	210.178329
-456.255432	227.260818	953.164063	-458.600586	-36.003021	952.555542	-532.340149	250.702744	571.974731	-467.181366	-98.797562	570.970154	-545.557922	292.095001	87.959648	-567.608459	-112.517250	109.183418	-484.389374	328.897369	1432.300537	-425.740295	-88.995728	1444.319580	-396.957031	119.044670	1450.688477	-336.682587	152.975266	1716.205200	-519.684143	436.243500	1161.575562	-477.393402	-207.574539	1188.455688	-426.485504	389.848694	857.871216	-362.468689	-155.678497	883.847717	-435.085419	95.204575	1050.330933	564.555664	13.586004	899.939209	549.961670	210.075424
-455.612976	225.393448	952.960205	-457.580078	-37.873116	952.482788	-531.339355	249.622192	571.797058	-465.941925	-100.098022	570.890076	-545.575806	291.974762	88.041412	-567.508789	-113.120148	109.464638	-484.494568	327.152893	1432.101929	-425.507111	-90.678810	1444.322510	-396.785919	117.271278	1450.499634	-337.378632	151.445770	1716.538086	-519.690979	434.451996	1161.356567	-476.722412	-209.347153	1188.445801	-426.048706	388.306976	857.625916	-361.401337	-157.301682	883.985779	-434.373199	93.417305	1050.220215	564.506287	13.536135	899.940613	549.877625	210.083359
-454.994232	223.580017	952.845459	-456.618622	-39.699966	952.436951	-530.242920	248.498886	571.546570	-464.799011	-101.362022	570.808411	-545.389832	291.820282	88.120476	-567.315796	-112.809685	109.732521	-484.703339	325.302673	1431.736938	-425.216980	-92.370331	1444.339355	-396.695099	115.626045	1450.495117	-338.080597	149.867416	1716.922974	-519.684448	432.656097	1161.093018	-476.085907	-211.236984	1188.412231	-425.612061	386.920349	857.510071	-360.322693	-158.989883	884.168091	-433.697784	91.652298	1050.166138	564.453918	13.499733	899.944397	549.833496	209.944214
-454.375336	221.762436	952.707581	-455.637024	-41.588066	952.440796	-529.155640	247.393158	571.315308	-463.247284	-101.969162	570.656372	-545.316650	291.640381	88.191597	-566.828064	-113.204506	109.871315	-484.623352	323.665405	1431.703735	-424.922943	-94.114983	1444.357422	-396.575989	113.974472	1450.539673	-338.840942	148.263458	1717.346680	-519.618469	430.689575	1160.906494	-475.370026	-213.102173	1188.428101	-425.164307	385.422546	857.353516	-359.286987	-160.786270	884.282471	-433.018707	89.883026	1050.126831	564.415405	13.447369	899.943115	549.769409	209.875870
-453.735779	219.845367	952.560364	-454.625519	-43.474766	952.480835	-528.062744	246.306458	571.118469	-462.552582	-103.569901	570.694946	-545.120117	291.432404	88.238777	-566.827576	-112.969826	110.212944	-484.718475	321.894196	1431.529663	-424.657532	-95.854836	1444.387085	-396.514252	112.320053	1450.567627	-339.606293	146.620010	1717.799194	-519.595703	428.812317	1160.674805	-474.598633	-215.033875	1188.417603	-424.785828	383.932770	857.205261	-358.102417	-162.469574	884.532288	-432.320740	88.081978	1050.102051	564.350891	13.340256	899.951416	549.666199	209.775589
-453.109253	217.956543	952.485535	-453.651978	-45.351479	952.506775	-526.877808	245.070145	570.843079	-461.863525	-105.205299	570.808411	-544.903198	291.211121	88.265846	-566.885864	-113.169746	110.538040	-484.777130	320.066071	1431.349976	-424.395905	-97.596069	1444.430664	-396.338287	110.625267	1450.628174	-340.360229	144.889725	1718.322266	-519.573792	426.922852	1160.445313	-473.809448	-216.984787	1188.453247	-424.384064	382.396454	857.072327	-356.944946	-164.298889	884.729309	-431.655273	86.265633	1050.107666	564.307190	13.277002	899.975647	549.588623	209.651459
-452.526306	216.117966	952.349182	-452.706848	-47.259892	952.576172	-525.794250	244.084579	570.632385	-460.913940	-106.430946	570.820374	-544.858887	291.090118	88.341896	-566.713562	-113.734962	110.764580	-484.804535	318.286438	1431.192017	-424.069458	-99.387321	1444.460449	-396.258698	108.940292	1450.661011	-341.216339	143.183426	1718.844727	-519.487000	424.923126	1160.238037	-473.017578	-218.948624	1188.537231	-423.957886	380.809174	856.942383	-355.786377	-166.151154	884.948975	-431.014374	84.498390	1050.101440	564.205811	13.154301	899.969971	549.520996	209.497147
-451.968567	214.209900	952.245789	-451.798340	-49.146973	952.612610	-524.633606	242.851639	570.319031	-460.088928	-107.730652	570.811890	-544.711487	290.878204	88.406075	-566.651489	-113.959557	111.004662	-484.807739	316.497833	1431.091675	-423.767517	-101.060638	1444.522705	-396.124817	107.224464	1450.693726	-342.055359	141.461227	1719.369385	-519.430054	422.913574	1160.080933	-472.164795	-220.985840	1188.562378	-423.544708	378.967682	856.786560	-354.599121	-168.006409	885.163696	-430.389679	82.681381	1050.091919	564.150757	13.085747	899.968018	549.418335	209.393524
-451.442017	212.225189	952.115356	-450.910706	-51.039860	952.659668	-523.543701	241.796661	570.031372	-459.218872	-108.976372	570.845703	-544.595337	290.661011	88.479202	-566.535156	-113.760155	111.224434	-484.761566	314.703430	1430.990845	-423.410461	-102.840538	1444.564453	-395.966583	105.547852	1450.741577	-342.916626	139.739670	1719.904663	-519.318237	420.859650	1159.915894	-471.306763	-223.087585	1188.623901	-423.147919	377.271515	856.719910	-353.417328	-169.899826	885.352844	-429.784729	80.837822	1050.072388	564.145020	12.985707	899.991760	549.364624	209.251923
-450.971100	210.346268	951.971558	-450.043610	-52.946411	952.711670	-522.453308	240.681351	569.744446	-458.507050	-110.262306	570.814819	-544.458801	290.480835	88.604271	-566.531555	-113.966454	111.469559	-484.758057	312.932922	1430.917969	-423.110413	-104.536697	1444.660400	-395.812225	103.889153	1450.777344	-343.747742	137.973846	1720.428345	-519.202271	418.786652	1159.762207	-470.441223	-225.073730	1188.672852	-422.813080	375.498932	856.636597	-352.268860	-171.852631	885.595398	-429.211884	79.049606	1050.047241	564.105469	12.900467	899.979919	549.329590	209.109482
-450.456635	208.558640	951.909546	-449.244080	-54.739162	952.769287	-521.427856	239.697220	569.552734	-457.858124	-111.487709	570.843750	-544.463440	290.351685	88.717545	-566.435120	-114.137726	111.609093	-484.689819	311.130035	1430.860962	-422.753876	-106.273872	1444.703613	-395.594055	102.257523	1450.819092	-344.607788	136.207428	1720.971680	-519.096985	416.724365	1159.587769	-469.584930	-227.150085	1188.799072	-422.431152	373.575500	856.525208	-350.990387	-173.774399	885.879028	-428.654938	77.326462	1050.066528	564.085632	12.823300	899.988525	549.305908	209.033829
-449.956177	206.696320	951.751709	-448.505707	-56.561890	952.851196	-520.376709	238.694778	569.288269	-457.171234	-112.680359	570.946228	-544.297974	290.180450	88.797882	-566.361145	-114.623505	111.761116	-484.712311	309.435852	1430.822144	-422.472046	-107.964348	1444.756226	-395.452789	100.659767	1450.856445	-345.483246	134.530319	1721.480591	-518.995056	414.691223	1159.421143	-468.711365	-229.130173	1188.896484	-422.070892	371.500977	856.420837	-349.814392	-175.823578	886.098877	-428.105621	75.591812	1050.043213	564.054932	12.711111	899.992310	549.285522	208.927765
-449.514221	204.754623	951.603088	-447.714752	-58.431339	952.967224	-519.318298	237.641800	569.000732	-456.642334	-113.883232	570.995789	-544.283508	290.049072	88.910034	-566.318604	-114.797241	111.898529	-484.822357	307.574432	1430.607544	-422.198486	-109.630043	1444.823120	-395.260315	99.043701	1450.916016	-346.266815	132.674957	1722.037354	-518.855896	412.649506	1159.273193	-467.814850	-231.160873	1188.976563	-421.706055	369.386902	856.293701	-348.666321	-177.912064	886.328857	-427.571289	73.812218	1050.043823	564.052002	12.584764	900.030273	549.267761	208.808121
-449.088623	202.925537	951.471191	-446.964386	-60.263142	953.030029	-518.192322	236.498123	568.669434	-456.177521	-115.160561	571.133423	-544.080933	289.800934	88.984459	-566.652283	-114.775421	112.121506	-484.659698	306.021637	1430.727295	-421.808319	-111.295013	1444.862427	-395.119995	97.421242	1450.973022	-347.040375	130.884689	1722.533569	-518.721558	410.548737	1159.173462	-466.931458	-233.156815	1189.103271	-421.391785	367.256836	856.228455	-347.395020	-179.929626	886.538818	-427.055573	72.079559	1050.024170	564.023010	12.432074	900.052368	549.268494	208.660568
-448.641998	201.081085	951.357544	-446.198273	-62.058804	953.093201	-517.292175	235.580002	568.423157	-455.621185	-116.219261	571.111816	-544.049194	289.606659	89.108665	-566.827942	-115.365898	112.275642	-484.671997	304.315399	1430.685669	-421.487549	-112.884544	1444.904907	-394.982178	95.811195	1451.020752	-347.819733	129.115555	1723.004517	-518.587830	408.516968	1159.003296	-466.062897	-235.098938	1189.177612	-421.066101	365.137360	856.177368	-346.169922	-182.003250	886.772461	-426.522522	70.350227	1050.013794	564.044312	12.238512	900.092285	549.273071	208.482376
-448.267822	199.244537	951.197327	-445.519409	-63.892036	953.131531	-516.250671	234.529831	568.105774	-455.028442	-117.223068	571.245972	-543.938782	289.401855	89.198891	-567.126648	-115.454582	112.450378	-484.572998	302.691681	1430.608276	-421.130615	-114.488564	1444.935059	-394.773193	94.237511	1451.048828	-348.540192	127.356873	1723.463379	-518.464050	406.425293	1158.772217	-465.153900	-236.956985	1189.248169	-420.760864	362.895782	856.101013	-344.933685	-184.120804	886.936157	-426.055237	68.612793	1049.964600	564.008728	12.025247	900.125427	549.292908	208.236252
-447.921173	197.578598	951.052734	-444.900787	-65.611275	953.163879	-515.414063	233.702850	567.881958	-454.595001	-118.354408	571.276306	-543.920898	289.249359	89.278198	-567.217834	-115.757019	112.564354	-484.709595	300.981842	1430.396362	-420.726624	-116.105026	1444.960205	-394.630371	92.716965	1451.027100	-349.279480	125.587769	1723.918823	-518.319214	404.509369	1158.543335	-464.270752	-238.726868	1189.283813	-420.420532	360.521637	855.990845	-343.674225	-186.227448	887.139771	-425.633575	67.006699	1049.920654	564.028809	11.737246	900.179810	549.292480	207.994720
-447.558777	195.828445	950.901001	-444.354095	-67.248062	953.216248	-514.424927	232.783600	567.576904	-454.191956	-119.331215	571.294006	-543.849731	289.077789	89.362923	-566.796936	-115.764465	112.519157	-484.505066	299.523621	1430.428345	-420.499695	-117.528191	1444.926392	-394.423676	91.217056	1451.000854	-349.981628	123.852257	1724.331787	-518.168152	402.482758	1158.325806	-463.418152	-240.603653	1189.323120	-420.089569	358.054596	855.844360	-342.479309	-188.437897	887.295776	-425.227509	65.403610	1049.880249	564.018433	11.381511	900.242432	549.323608	207.737274
-447.258087	194.222809	950.764404	-443.893616	-68.839447	953.236023	-513.558655	231.978912	567.294128	-453.521484	-120.202438	571.482605	-543.755371	288.915192	89.412460	-566.685059	-116.241478	112.592812	-484.406189	297.983612	1430.351196	-420.046570	-119.124023	1444.932983	-394.305176	89.783211	1450.949219	-350.641907	122.161453	1724.772827	-518.040527	400.597076	1158.054688	-462.634460	-242.468216	1189.438232	-419.766846	355.646912	855.680481	-341.281036	-190.564621	887.423767	-424.870758	63.875622	1049.826050	564.009033	11.030146	900.321594	549.344727	207.454590
-447.000122	192.622314	950.600586	-443.392700	-70.477364	953.285645	-512.696228	231.150955	567.031555	-453.225555	-121.153015	571.569702	-543.746216	288.806641	89.498474	-566.735229	-116.352905	112.704338	-484.315796	296.538727	1430.227173	-419.729004	-120.564301	1444.919434	-394.067810	88.327423	1450.937866	-351.311768	120.501122	1725.176270	-517.906494	398.682495	1157.851074	-461.833649	-244.242188	1189.464233	-419.478424	353.019440	855.540405	-340.122467	-192.801697	887.579590	-424.521820	62.354366	1049.774170	564.068604	10.677075	900.388367	549.411438	207.175552
-446.669189	190.999756	950.463074	-442.817688	-72.061211	953.391541	-511.901489	230.350128	566.778015	-452.882141	-122.049271	571.565491	-543.704041	288.644135	89.594673	-566.722839	-116.483360	112.755539	-484.202606	295.152374	1430.149414	-419.527832	-121.819031	1444.836792	-393.918060	86.953423	1450.883179	-351.946472	118.876755	1725.588623	-517.774353	396.804047	1157.575195	-461.061401	-246.043442	1189.487793	-419.128723	350.364532	855.425537	-338.977081	-194.980606	887.694702	-424.134186	60.860226	1049.770630	564.142944	10.327927	900.465332	549.485168	206.844193
-446.415802	189.484299	950.316895	-442.375854	-73.548172	953.414795	-511.115662	229.632675	566.578613	-452.590363	-122.971024	571.565186	-543.679443	288.509155	89.698425	-566.753235	-116.429138	112.831734	-484.119720	293.753082	1430.060547	-419.218872	-123.144936	1444.761963	-393.649567	85.580742	1450.898682	-352.550079	117.268990	1726.002686	-517.596802	394.927521	1157.313965	-460.279053	-247.790222	1189.511963	-418.833801	347.756653	855.333862	-337.831146	-197.119507	887.804993	-423.810547	59.436646	1049.713135	564.206970	9.889863	900.547058	549.582947	206.433014
-446.197632	187.888718	950.138916	-441.872375	-75.081497	953.464661	-510.348541	228.950516	566.249512	-452.408813	-123.936493	571.648804	-543.663147	288.336365	89.798622	-566.776855	-116.594437	112.859451	-483.939056	292.413361	1429.948242	-418.902405	-124.471611	1444.713135	-393.468628	84.297272	1450.859253	-353.163879	115.710899	1726.343750	-517.433655	393.060272	1157.025879	-459.482025	-249.599075	1189.572144	-418.533264	345.065887	855.197144	-336.753571	-199.321075	887.912598	-423.484985	57.979153	1049.654785	564.346680	9.473174	900.627991	549.696228	206.030579
-445.964935	186.535217	950.015503	-441.474823	-76.474586	953.452209	-509.752319	228.422882	566.056824	-452.158752	-124.646133	571.602173	-543.788086	288.242554	89.971268	-567.240967	-116.973236	112.970367	-483.802582	291.137207	1429.831665	-418.620392	-125.720917	1444.642212	-393.252380	83.000374	1450.781372	-353.686218	114.061867	1726.724243	-517.305298	391.310242	1156.736328	-458.786072	-251.082703	1189.587036	-418.285461	342.385345	854.986816	-335.620758	-201.422424	888.028076	-423.177460	56.659649	1049.587646	564.433472	8.976450	900.703613	549.813538	205.556137
-445.666718	185.257919	949.877441	-441.102600	-77.824615	953.421082	-508.996887	227.729340	565.838684	-452.014984	-125.489883	571.585388	-543.711182	288.095734	90.029938	-567.342590	-117.182838	112.940552	-483.632019	289.884888	1429.718750	-418.306244	-126.953217	1444.583130	-393.107910	81.859657	1450.730957	-354.285797	112.640144	1727.060181	-517.171143	389.575470	1156.443359	-458.011963	-252.763046	1189.692383	-418.014404	339.664856	854.847656	-334.671021	-203.644653	888.096069	-422.871918	55.390648	1049.508423	564.598389	8.444929	900.811218	549.972473	205.017487
-445.553589	184.036774	949.718018	-440.820709	-79.069565	953.391541	-508.422577	227.226547	565.650513	-451.864868	-126.198334	571.583435	-543.701599	287.993896	90.121284	-567.375488	-117.298775	112.965576	-483.515137	288.794434	1429.606934	-418.094421	-128.025818	1444.538696	-392.915314	80.668388	1450.661133	-354.839325	111.257309	1727.358887	-517.010071	387.909698	1156.132813	-457.348022	-254.298859	1189.679688	-417.833832	336.936707	854.699341	-333.689270	-205.716751	888.207581	-422.655640	54.219196	1049.408936	564.770447	7.864853	900.896057	550.162537	204.456985
-445.347260	182.747681	949.570496	-440.500916	-80.212891	953.375122	-507.801758	226.616699	565.468872	-451.778015	-126.772827	571.629578	-543.654663	287.870605	90.201363	-566.974548	-117.197861	112.819992	-483.467804	287.606995	1429.387451	-417.865723	-129.120102	1444.504761	-392.750305	79.605057	1450.615601	-355.377075	109.900414	1727.684082	-516.875977	386.278320	1155.836426	-456.753082	-255.701187	1189.741089	-417.606750	334.210114	854.589294	-332.824982	-207.793411	888.295837	-422.388794	53.061623	1049.325195	564.898010	7.232218	900.980530	550.356934	203.867126
-445.120483	181.564560	949.474304	-440.009033	-81.471375	953.456848	-507.164154	226.041779	565.288574	-451.755615	-127.371361	571.721191	-543.605408	287.753510	90.296082	-567.054504	-117.282059	112.798347	-483.314240	286.544891	1429.269897	-417.652222	-130.146454	1444.452881	-392.586731	78.575516	1450.590210	-355.914490	108.617928	1728.016113	-516.759827	384.660950	1155.545288	-456.148804	-257.152832	1189.911865	-417.322205	331.432434	854.495239	-332.280273	-210.118546	888.270264	-422.067627	51.926556	1049.324341	565.065735	6.581596	901.062927	550.574707	203.252396
-444.907532	180.425964	949.343811	-439.663910	-82.569519	953.469604	-506.883972	225.878342	565.214417	-451.823486	-127.996086	571.740173	-543.732910	287.652435	90.453033	-567.146545	-117.394920	112.827126	-483.061768	285.693176	1429.335327	-417.483826	-131.085037	1444.419067	-392.437469	77.571655	1450.519653	-356.473938	107.327934	1728.290283	-516.536133	382.979858	1155.222534	-455.478088	-258.658264	1189.996582	-416.745911	328.292114	854.597961	-331.290588	-211.929504	888.464355	-421.793976	50.871952	1049.265381	565.244873	5.807367	901.140747	550.832703	202.526260
-444.708862	179.396347	949.271790	-439.314728	-83.587196	953.498535	-506.116699	225.167679	565.012390	-451.805023	-128.505081	571.763184	-543.433289	287.456909	90.521011	-567.197510	-117.486771	112.777260	-482.867767	284.797546	1429.286255	-417.298859	-131.974243	1444.399170	-392.302643	76.617218	1450.501099	-356.938141	106.217972	1728.643066	-516.338806	381.442963	1154.915894	-454.951294	-259.974335	1190.084106	-416.550903	325.522675	854.488342	-330.514587	-213.877853	888.629272	-421.535248	49.897419	1049.245972	565.544250	4.954779	901.223450	551.282776	201.388245
-444.505829	178.515030	949.213867	-438.991974	-84.501892	953.533752	-505.648712	224.777252	564.899414	-451.762054	-128.875549	571.796570	-543.360413	287.325226	90.619583	-567.638733	-117.791611	112.855400	-482.691650	283.990906	1429.241455	-417.106201	-132.833939	1444.385376	-392.167633	75.807083	1450.465576	-357.434814	105.141823	1728.962036	-516.160950	379.949249	1154.646973	-454.379395	-261.343872	1190.221436	-416.096191	322.537872	854.417175	-329.865326	-215.883530	888.725403	-421.280365	49.043003	1049.235352	565.661804	4.310358	901.235718	551.404358	201.146713
-444.261047	177.631622	949.176880	-438.661621	-85.344940	953.571533	-505.865692	225.064407	564.994263	-451.800690	-129.372711	571.896545	-543.771484	287.327271	90.801880	-567.243591	-117.701286	112.761940	-482.523254	283.262543	1429.191528	-416.967773	-133.548141	1444.397339	-392.013245	75.034348	1450.453613	-357.933594	104.146721	1729.280029	-516.000977	378.559113	1154.367676	-453.908600	-262.504913	1190.380005	-415.786774	319.856018	854.417542	-329.237305	-217.775818	888.849609	-421.013672	48.214176	1049.239502	565.884521	3.509124	901.268738	551.716370	200.383530
-444.108887	176.924698	949.132996	-438.483643	-86.044136	953.588562	-505.732208	224.928391	564.972961	-451.814453	-129.808853	571.982483	-543.912537	287.260620	90.885086	-567.236633	-117.932518	112.619133	-482.378845	282.603607	1429.189697	-416.732452	-134.213135	1444.219971	-391.888397	74.324394	1450.457520	-358.424316	103.184715	1729.615479	-515.830811	377.159454	1154.079224	-453.502563	-263.594666	1190.567383	-415.744537	317.656982	854.307739	-328.786865	-219.677231	888.943970	-420.832703	47.536118	1049.222168	566.149292	2.604020	901.332458	552.102112	199.535965
-443.911835	176.222076	949.106262	-438.180237	-86.771317	953.691284	-505.445679	224.677017	564.947754	-451.781189	-130.188721	572.108337	-543.886169	287.149475	90.936508	-567.313110	-118.014587	112.678452	-482.244598	282.018280	1429.178589	-416.757721	-134.841614	1444.458252	-391.814758	73.696327	1450.475586	-358.917633	102.295380	1729.957764	-515.692261	375.899658	1153.876343	-453.141785	-264.717590	1190.770508	-415.621368	315.458862	854.260010	-328.313873	-221.438400	889.114197	-420.600189	46.877136	1049.262695	566.345215	1.515839	901.554871	552.450256	198.545242
-443.726746	175.478424	949.098816	-437.934326	-87.371040	953.806946	-503.671387	222.838699	564.452759	-451.725922	-130.457413	572.219360	-542.847595	286.782349	90.815277	-567.301392	-118.064087	112.736221	-482.082703	281.492462	1429.222534	-416.648987	-135.357162	1444.514038	-391.692169	73.100807	1450.533081	-359.368042	101.573967	1730.381714	-515.526794	374.618286	1153.682495	-452.829102	-265.660248	1191.003784	-415.343079	313.288177	854.263000	-328.013580	-223.269989	889.277832	-420.393738	46.257011	1049.317505	566.580505	0.573469	901.610291	552.752502	197.693466
-443.518524	174.930695	949.118469	-437.671722	-87.929169	953.906555	-503.791168	222.925278	564.488403	-451.695038	-130.684555	572.327026	-542.994141	286.712189	90.936317	-567.294189	-118.107361	112.777412	-481.900238	281.041260	1429.280396	-416.561707	-135.849365	1444.597778	-391.545929	72.621620	1450.612427	-359.898590	100.817360	1730.756836	-515.365601	373.371582	1153.522461	-452.580658	-266.578461	1191.281006	-414.927185	311.260925	854.211914	-327.628021	-224.882950	889.459595	-420.178436	45.737583	1049.380615	566.808533	-0.336841	901.450684	553.325989	196.350235
-443.236420	174.484177	949.147583	-437.356354	-88.428024	954.025146	-503.852875	222.928375	564.554810	-451.750793	-130.912888	572.473999	-543.145142	286.647003	91.051628	-567.265747	-118.109787	112.839233	-481.732941	280.695251	1429.332642	-416.370300	-136.132767	1444.424316	-391.403503	72.175392	1450.706177	-360.432739	100.165833	1731.148438	-515.206665	372.223816	1153.420898	-452.395081	-267.337036	1191.512085	-414.595581	309.683990	854.193970	-327.457825	-226.553345	889.586670	-419.909515	45.299793	1049.459839	567.170349	-1.289101	901.614319	553.585388	195.817810
-443.082306	174.075470	949.153809	-437.196808	-88.822495	954.122986	-503.924652	222.979309	564.620056	-451.926880	-131.135422	572.605652	-543.217285	286.559113	91.135201	-567.334229	-118.175613	112.848518	-481.519897	280.393127	1429.439331	-416.294250	-136.444748	1444.505249	-391.294800	71.865120	1450.803589	-361.004059	99.558739	1731.553955	-515.034180	371.209595	1153.330566	-452.244324	-268.065277	1191.724731	-414.247711	308.461456	854.215149	-327.199799	-228.089691	889.796997	-419.743591	44.933002	1049.509155	567.479431	-2.050827	901.618835	554.124817	194.758072
-442.901611	173.816711	949.181763	-437.028381	-89.068069	954.206482	-503.998291	222.977432	564.723083	-452.033783	-131.147369	572.704407	-543.337158	286.492554	91.227623	-567.358337	-118.174751	112.828979	-481.340759	280.171112	1429.501831	-416.240051	-136.713547	1444.606323	-391.187317	71.594734	1450.923340	-361.561218	99.038834	1731.971802	-514.811584	370.245331	1153.250366	-452.142487	-268.675385	1191.994019	-413.743774	307.516876	854.236755	-327.121185	-229.520950	889.970764	-419.555756	44.700916	1049.561646	566.752625	-3.757721	901.357300	554.362732	193.538132
-442.779327	173.578033	949.185059	-436.919556	-89.297813	954.302490	-504.096130	222.968552	564.790771	-452.209839	-131.188446	572.822937	-543.425659	286.431335	91.367966	-567.401062	-118.177025	112.822250	-481.158691	280.054199	1429.601563	-416.210236	-136.893066	1444.725342	-391.062866	71.423851	1451.053467	-362.161804	98.586433	1732.405029	-514.587402	369.454041	1153.255371	-452.106750	-269.251709	1192.263794	-413.298401	307.007721	854.250061	-326.967896	-230.789581	890.195007	-419.406586	44.500851	1049.603516	566.584595	-4.637691	901.213562	554.408386	192.330368
-442.631165	173.410568	949.228577	-436.792328	-89.469711	954.394287	-504.142609	222.860611	564.863220	-452.465088	-131.218597	572.952698	-543.468201	286.346375	91.466415	-567.393616	-118.172539	112.811501	-480.988190	280.003571	1429.760620	-416.226624	-136.986008	1444.828491	-390.975159	71.292023	1451.185425	-362.792511	98.207390	1732.857666	-514.373230	368.885529	1153.325317	-452.126984	-269.715424	1192.468506	-412.877808	306.791931	854.300293	-327.047333	-232.180740	890.346985	-419.238434	44.348022	1049.664307	568.034180	-5.423225	900.975891	555.495056	191.826660
-442.500214	173.334076	949.296021	-436.683380	-89.513527	954.508667	-504.223450	222.754440	564.955383	-452.674194	-131.165649	573.088562	-543.508301	286.274658	91.517761	-567.398254	-118.170380	112.789116	-480.844299	279.999176	1429.896240	-416.241699	-137.010849	1444.942383	-390.905334	71.220589	1451.335327	-363.408020	97.901825	1733.332031	-514.095581	368.495514	1153.391846	-452.190918	-270.092041	1192.757568	-412.420013	306.720917	854.356750	-327.102234	-233.316483	890.528992	-419.088379	44.304451	1049.748535	568.364380	-6.754394	901.152466	556.138000	190.750488
-442.377319	173.274033	949.345947	-436.560211	-89.553894	954.655151	-504.260010	222.630325	565.010559	-452.919769	-131.092209	573.258240	-543.490662	286.173981	91.554413	-567.910889	-118.390106	112.896225	-480.772827	279.968811	1429.900269	-416.265289	-136.973282	1445.068359	-390.837677	71.226601	1451.493164	-364.061859	97.690437	1733.805298	-513.768616	368.324860	1153.504517	-452.335541	-270.438599	1193.022339	-411.911896	306.863861	854.442688	-327.293976	-234.422577	890.690613	-418.940063	44.290840	1049.840576	568.779785	-7.850509	901.192017	556.747681	189.592606
-442.274231	173.296204	949.419312	-436.458191	-89.524582	954.794617	-504.312653	222.607300	565.077148	-453.188660	-131.000549	573.420227	-543.464539	286.080048	91.582199	-567.908386	-118.360161	112.893517	-480.582794	280.121399	1430.082642	-416.300171	-136.869858	1445.208740	-390.775696	71.286598	1451.656616	-364.707458	97.551544	1734.268921	-513.397705	368.360748	1153.647095	-452.520691	-270.631439	1193.286987	-411.460876	307.181122	854.569519	-327.425903	-235.443604	890.876709	-418.807770	44.341682	1049.940063	569.229431	-8.867493	901.221069	557.255981	187.747772
-442.165222	173.446350	949.503723	-436.397583	-89.358170	954.914917	-504.374664	222.625229	565.123962	-453.458405	-130.818741	573.614197	-543.504089	286.053345	91.623100	-567.956116	-118.337761	112.924019	-480.400635	280.308594	1430.261475	-416.338013	-136.715927	1445.357544	-390.751068	71.447044	1451.831177	-365.407990	97.602058	1734.758789	-512.998657	368.629791	1153.802979	-452.727417	-270.713196	1193.538818	-411.011597	307.626648	854.728210	-327.695251	-236.337189	891.056885	-418.698914	44.510101	1050.037109	569.788574	-9.985934	901.251831	557.899109	187.114120
-442.086060	173.689285	949.603455	-436.363586	-89.124207	955.016663	-504.452118	222.720306	565.191589	-453.799377	-130.639526	573.806396	-543.478821	286.037476	91.663834	-568.026978	-118.300888	112.921265	-480.179321	280.617493	1430.447388	-416.391846	-136.453964	1445.518188	-390.707489	71.676720	1452.011841	-366.093506	97.672836	1735.235840	-512.579224	369.076172	1153.983154	-452.969086	-270.705078	1193.777710	-410.611084	308.227692	854.891724	-327.995758	-237.129639	891.228271	-418.606903	44.746296	1050.130493	570.586670	-11.338796	901.235901	558.993103	185.475220
-442.004303	174.017761	949.703247	-436.319275	-88.854424	955.157837	-504.567047	222.906052	565.289917	-454.232666	-130.467957	574.021667	-543.489014	286.057617	91.718620	-567.545227	-118.066788	112.775139	-479.860260	281.017639	1430.770020	-416.456970	-136.145020	1445.674194	-390.652649	71.941277	1452.177490	-366.780457	97.760437	1735.686279	-512.124207	369.768524	1154.209229	-453.296265	-270.621796	1194.020630	-410.188690	308.912323	855.071350	-328.396667	-237.809479	891.359070	-418.515991	45.057819	1050.244751	571.132324	-12.320428	901.187927	559.785583	184.932968
-441.937653	174.383728	949.789063	-436.310883	-88.537987	955.287048	-504.674622	223.112946	565.364502	-454.498871	-130.046097	574.167542	-543.477966	286.104950	91.744629	-567.986877	-118.196960	112.825378	-479.631042	281.427582	1430.970215	-416.590881	-135.799637	1445.842041	-390.558533	72.262276	1452.363281	-367.487061	97.857864	1736.114014	-511.655365	370.615631	1154.488159	-453.750244	-270.311005	1194.222900	-409.772034	309.686188	855.284729	-328.826996	-238.434494	891.471375	-418.449677	45.410614	1050.345947	570.780945	-12.108359	901.114319	558.391602	184.268570
-441.964142	174.802048	949.884399	-436.406799	-87.998817	955.385193	-504.740417	223.366074	565.470642	-454.351471	-128.927170	574.187927	-543.497375	286.200439	91.784607	-567.152710	-117.781433	112.571815	-479.329742	281.933563	1431.177734	-416.673340	-135.363297	1446.020508	-390.508911	72.655304	1452.523560	-368.178406	98.111000	1736.596924	-511.128113	371.636414	1154.803467	-454.057983	-270.061157	1194.474487	-409.414825	310.572296	855.564209	-329.317169	-238.872559	891.594849	-418.456818	45.886967	1050.431274	571.632813	-12.958079	901.106995	559.473755	183.431366
-441.968811	175.280640	950.004089	-436.456573	-87.519440	955.535339	-505.085114	223.961304	565.634033	-454.633331	-128.392731	574.333801	-543.682678	286.327484	91.865387	-567.064636	-117.697601	112.521767	-479.097015	282.392090	1431.314575	-416.729095	-134.882309	1446.187378	-390.425201	73.098885	1452.694702	-368.844604	98.453674	1737.060059	-510.588928	372.760590	1155.103516	-454.485748	-269.569611	1194.696655	-409.037750	311.601501	855.873047	-329.882172	-239.244171	891.699707	-418.451508	46.374279	1050.559082	573.137512	-14.768819	901.031128	561.909485	182.107025
-441.907501	175.906448	950.150513	-436.423645	-87.035675	955.716003	-505.135193	224.353745	565.748840	-454.887970	-127.816887	574.544312	-543.666199	286.429565	91.898430	-567.012146	-117.598190	112.463768	-478.674103	283.090790	1431.703369	-416.804779	-134.335312	1446.363770	-390.340149	73.623451	1452.856445	-369.498352	98.848061	1737.536133	-510.045349	374.077759	1155.517944	-454.933044	-269.092529	1194.950684	-408.774658	312.720215	856.218201	-330.463013	-239.483078	891.813293	-418.388916	46.938465	1050.719116	574.873962	-17.074333	900.966614	565.902649	179.486649
-441.984955	176.483185	950.250793	-436.580414	-86.320145	955.831421	-505.186829	224.740585	565.831238	-455.222992	-127.163261	574.696777	-543.886047	286.892273	92.253456	-567.411377	-117.698341	112.526421	-478.345215	283.745789	1431.928345	-416.920441	-133.676315	1446.558716	-390.286102	74.256561	1453.045898	-370.143707	99.336853	1738.005615	-509.432343	375.469208	1155.895020	-455.300262	-268.631683	1195.238770	-408.447510	313.992859	856.564697	-331.056519	-239.560242	891.975220	-418.455627	47.586071	1050.816162	575.809814	-18.292892	900.774719	567.319824	178.723434
-441.999115	177.276016	950.399719	-436.717285	-85.600845	955.949585	-505.206268	225.121338	565.948669	-455.652771	-126.505486	574.896790	-543.851929	287.012787	92.341873	-567.499817	-117.628159	112.527290	-477.979340	284.520111	1432.260010	-417.077240	-132.954819	1446.734009	-390.263550	74.934998	1453.232788	-370.788574	99.888420	1738.478516	-508.817566	376.905975	1156.329956	-455.823914	-267.826569	1195.460571	-408.146179	315.253754	856.987732	-331.731445	-239.645065	892.061157	-418.490265	48.320930	1050.941528	576.694458	-19.253042	900.490051	568.427612	178.764648
-442.055176	178.129623	950.580811	-436.851746	-84.818420	956.100342	-505.192688	225.531189	566.085327	-456.011139	-125.730835	575.119080	-543.820862	287.106964	92.424675	-566.945618	-117.278091	112.374931	-477.696136	285.319794	1432.569946	-417.240479	-132.212509	1446.940674	-390.216827	75.646606	1453.421753	-371.386230	100.476837	1738.942139	-508.220032	378.485870	1156.802734	-456.353973	-267.073486	1195.698364	-407.924194	316.494080	857.389038	-332.428589	-239.472733	892.169861	-418.543732	49.121407	1051.098999	577.891479	-20.440022	900.648071	570.657288	176.998306
-442.147980	179.003204	950.739746	-437.095154	-83.879562	956.242432	-505.215118	225.987259	566.205261	-456.511810	-125.032433	575.293213	-543.730347	287.181335	92.444626	-566.914063	-117.152214	112.281494	-477.404327	286.196503	1432.882568	-417.413788	-131.343567	1447.154419	-390.180176	76.434830	1453.635986	-371.987671	101.167679	1739.382568	-507.614532	380.080933	1157.252808	-456.909668	-266.206757	1195.931152	-407.654358	318.021271	857.854126	-333.179626	-239.344559	892.276245	-418.657349	50.010830	1051.238159	578.650574	-20.960773	900.735962	572.234009	175.712708
-442.172119	179.998001	950.923767	-437.332062	-82.905899	956.383728	-504.483337	225.698685	566.143616	-457.150604	-124.270576	575.481201	-543.150269	287.142426	92.348824	-566.969299	-116.809952	112.394997	-477.117249	287.145691	1433.223511	-417.603210	-130.457779	1447.315063	-390.166199	77.299065	1453.858521	-372.515198	101.818932	1739.845337	-507.048981	381.706848	1157.751831	-457.498322	-265.325165	1196.120483	-407.369415	319.465607	858.266296	-333.999939	-239.017990	892.328369	-418.733795	50.962791	1051.390015	579.313293	-21.819645	900.754028	573.534302	174.941696
-442.221527	181.144257	951.116333	-437.557159	-81.893829	956.501343	-503.654846	225.414078	566.048889	-457.704681	-123.501419	575.695801	-542.484253	287.082275	92.190369	-567.023254	-116.804451	112.292397	-476.966614	288.034271	1433.403076	-417.810425	-129.498581	1447.495239	-390.178040	78.217186	1454.032349	-373.063782	102.637383	1740.265137	-506.488037	383.484711	1158.223145	-458.085114	-264.276123	1196.341187	-407.072540	320.786896	858.687927	-334.810822	-238.631836	892.378418	-418.841858	51.999222	1051.539917	580.137695	-22.682419	900.652039	575.210815	175.234879
-442.281616	182.204208	951.292297	-437.846954	-80.702347	956.636536	-502.659027	224.914856	565.866577	-458.272064	-122.545090	575.788879	-541.727173	287.022217	92.005363	-567.442566	-116.972977	112.290092	-476.632965	289.236694	1433.870972	-417.953888	-128.460419	1447.679321	-390.201569	79.202248	1454.225342	-373.655853	103.388306	1740.603638	-505.952393	385.195770	1158.678833	-458.714203	-263.191406	1196.511230	-406.808472	322.427002	859.130005	-335.584595	-237.986008	892.461304	-418.979340	53.093071	1051.688232	580.982361	-23.332285	900.472595	577.179199	173.348038
-442.287598	183.442932	951.464600	-438.127075	-79.548325	956.733093	-501.810730	224.692886	565.792480	-458.935364	-121.796341	575.992004	-541.000488	286.994019	91.856880	-567.494507	-116.849152	112.178963	-476.413116	290.386627	1434.215210	-418.163574	-127.369987	1447.781738	-390.190430	80.299690	1454.411377	-374.176270	104.329262	1740.986572	-505.517487	386.895782	1159.193115	-459.343811	-261.973663	1196.638916	-406.449554	323.891785	859.551514	-336.369232	-237.319138	892.497498	-419.082367	54.239056	1051.815186	581.825012	-23.927399	900.453857	578.754944	173.127426
-442.308807	184.804504	951.667053	-438.424866	-78.322342	956.867798	-501.585358	225.080246	565.882751	-459.565308	-120.883194	576.121094	-540.765381	287.077637	91.814232	-567.069214	-116.528923	111.953476	-476.283997	291.485687	1434.395142	-418.373901	-126.185028	1447.957642	-390.180359	81.408745	1454.591064	-374.642914	105.421684	1741.422119	-505.061432	388.687042	1159.584473	-460.061951	-260.745728	1196.798462	-406.138214	325.613525	859.970520	-337.260864	-236.444397	892.520813	-419.216583	55.484566	1051.979370	582.430115	-24.574911	900.136047	580.051147	173.018936
-442.336090	186.053680	951.858459	-438.808044	-76.935661	956.975647	-502.014404	226.076462	566.027527	-460.145844	-119.949051	576.229675	-541.007080	287.248627	91.812126	-567.062439	-116.324905	111.818123	-475.977661	292.843353	1434.860229	-418.558044	-124.979652	1448.086426	-390.247101	82.607361	1454.764160	-375.155823	106.423576	1741.780762	-504.698303	390.442535	1160.051880	-460.742645	-259.393188	1196.905273	-405.770020	327.104889	860.408813	-338.054352	-235.479691	892.588135	-419.397125	56.744263	1052.125000	582.711853	-25.209732	899.842529	580.859985	173.740997
-442.380981	187.435547	952.010254	-439.285706	-75.515991	957.057739	-502.646088	227.252365	566.266113	-460.717865	-118.977287	576.359375	-541.330200	287.457336	91.872070	-567.062012	-115.865974	111.693321	-475.824493	294.166809	1435.155273	-418.818146	-123.686768	1448.163452	-390.265350	83.857811	1454.901611	-375.720154	107.637421	1742.104126	-504.398804	392.158569	1160.456421	-461.421112	-257.984222	1197.012695	-405.408875	328.805084	860.786926	-338.883179	-234.354950	892.642700	-419.609558	58.084965	1052.232666	583.235718	-25.732790	899.760742	581.951294	173.626801
-442.413757	188.970703	952.127869	-439.762268	-74.086945	957.096008	-505.151917	230.243393	567.029175	-461.439148	-118.130974	576.437927	-542.871704	287.959076	92.104439	-567.649597	-115.945221	111.743217	-475.751007	295.462494	1435.317261	-419.039795	-122.338699	1448.213379	-390.333862	85.160141	1455.016235	-376.250977	108.667969	1742.357300	-504.148163	394.000916	1160.791626	-462.156311	-256.568878	1197.043579	-405.054718	330.552734	861.176575	-339.713867	-233.098907	892.614075	-419.821503	59.501225	1052.302734	583.550415	-26.178888	899.606873	582.462585	174.287811
-442.456055	190.448105	952.255981	-440.255463	-72.571739	957.095886	-505.613312	231.319794	567.185669	-461.952118	-117.082321	576.523438	-543.063721	288.178955	92.022942	-567.162537	-115.636940	111.531181	-475.488983	296.967987	1435.693481	-419.339630	-120.992218	1448.211670	-390.409637	86.490250	1455.085327	-376.708923	109.871178	1742.663452	-503.894562	395.716064	1161.183228	-462.897369	-255.090591	1197.081177	-404.668335	332.212372	861.528503	-340.685303	-231.847290	892.483276	-420.046875	60.913952	1052.359253	584.017761	-26.801029	899.512634	584.013672	172.873688
-442.547577	192.035431	952.300659	-440.767487	-71.034653	957.124512	-505.898499	232.289459	567.333984	-462.677307	-116.164070	576.560547	-543.122986	288.403595	91.950836	-567.211243	-115.526917	111.491852	-475.331299	298.479004	1435.906006	-419.604462	-119.608101	1448.208374	-390.446686	87.908600	1455.126465	-377.112762	111.161888	1742.971924	-503.688141	397.465546	1161.416260	-463.579834	-253.460251	1197.077515	-404.148712	333.879608	862.163635	-341.578766	-230.483063	892.336853	-420.295624	62.435944	1052.385132	584.393921	-27.182791	899.483765	585.013367	171.887375
-442.560577	193.536713	952.391541	-441.272400	-69.368111	957.130432	-506.128571	233.108231	567.438660	-463.473785	-115.434326	576.571838	-543.194763	288.641357	91.832886	-567.249634	-115.363876	111.445740	-475.182281	299.961548	1436.089966	-419.870972	-118.130974	1448.151978	-390.522888	89.350716	1455.153564	-377.567444	112.385086	1743.208008	-503.525940	399.306396	1161.709106	-464.277496	-251.809418	1196.937012	-403.840576	335.711578	862.152466	-342.315277	-228.804733	892.260193	-420.522919	63.949596	1052.427979	584.750916	-27.279322	899.509949	585.681885	171.693375
-442.619293	195.286560	952.493896	-441.864441	-67.728287	957.170532	-506.575073	234.241486	567.645752	-464.100830	-114.377098	576.652466	-543.401245	288.908966	91.770798	-567.204407	-115.157692	111.373413	-475.021637	301.620392	1436.309814	-420.161530	-116.610771	1448.131592	-390.557953	90.801018	1455.181274	-377.990997	113.649048	1743.435059	-503.306915	401.103455	1161.989014	-465.015656	-250.086685	1196.859131	-403.304016	337.500854	862.849304	-343.192047	-227.129181	892.116211	-420.817352	65.577133	1052.493652	585.249573	-26.839972	899.688110	586.125610	171.384003
-442.637573	196.955948	952.583008	-442.480988	-66.023460	957.201599	-506.934296	235.314407	567.771301	-464.770111	-113.368141	576.731262	-543.394104	288.706177	91.501190	-567.196228	-115.014885	111.309593	-474.836121	303.203339	1436.464844	-420.463776	-115.056419	1448.069458	-390.646515	92.367622	1455.207031	-378.417480	114.969032	1743.668335	-503.112122	402.912109	1162.174194	-465.763947	-248.330307	1196.815063	-402.886078	339.267456	863.161987	-344.280457	-225.563644	891.842285	-421.113525	67.194138	1052.550293	585.664246	-26.587299	899.825439	586.483765	171.422882
-442.714233	198.689926	952.690369	-443.038361	-64.329529	957.215454	-507.185913	236.209518	567.879395	-465.653290	-112.485435	576.829590	-543.395447	288.890472	91.369843	-567.354675	-115.222572	111.269241	-474.697815	304.919037	1436.668335	-420.804077	-113.438148	1448.011597	-390.747894	93.909019	1455.249390	-378.830444	116.267265	1743.886719	-502.927704	404.771606	1162.404053	-466.512390	-246.493103	1196.654663	-402.544373	341.091766	863.421875	-344.921814	-223.519623	891.818787	-421.420868	68.833900	1052.610107	585.717224	-26.796667	899.904907	586.592102	171.654160
-442.823578	200.497452	952.764771	-443.737457	-62.550629	957.200867	-507.475342	237.253571	567.939819	-466.260803	-111.262207	576.930420	-543.508789	289.170135	91.239853	-567.304443	-114.661003	111.123260	-474.495056	306.572876	1436.819946	-421.171936	-111.841248	1447.948120	-390.837921	95.544853	1455.305664	-379.251587	117.641357	1744.090820	-502.741882	406.614868	1162.613159	-467.275879	-244.495316	1196.501343	-402.349335	343.175537	863.309082	-345.762451	-221.553223	891.638977	-421.789612	70.545540	1052.633545	585.922241	-26.506184	900.026245	586.686951	171.681564
-442.920380	202.354797	952.868591	-444.345520	-60.734653	957.188049	-507.843597	238.382523	568.060730	-467.109314	-110.242035	576.944214	-543.661926	289.426910	91.078423	-567.385193	-114.475525	111.030945	-474.324341	308.392090	1436.996948	-421.582733	-110.120506	1447.831299	-390.947235	97.127571	1455.296753	-379.653778	119.010582	1744.255737	-502.526642	408.431183	1162.811401	-468.071869	-242.484787	1196.316406	-401.884308	344.880768	863.915955	-346.593903	-219.406357	891.446838	-422.126678	72.296799	1052.677002	585.976685	-26.353382	900.115479	586.655823	171.632675
-443.056793	204.216690	952.909668	-444.993042	-58.908146	957.098389	-508.196991	239.493057	568.200623	-467.883942	-108.968132	577.006836	-543.760803	289.677887	90.948502	-566.844788	-114.465973	110.742455	-474.275391	310.075562	1436.992065	-421.975708	-108.470024	1447.746460	-391.085571	98.826401	1455.279907	-380.068237	120.421860	1744.403809	-502.316498	410.382813	1162.986938	-468.865936	-240.370575	1196.109619	-401.606293	346.990601	864.167053	-347.453247	-217.238297	891.205811	-422.466858	74.049965	1052.642700	586.021729	-26.130987	900.179626	586.511902	171.957565
-443.218140	206.154633	952.980347	-445.653290	-56.995255	957.013000	-508.606323	240.741989	568.297180	-469.189240	-108.481339	577.101624	-543.964478	289.947388	90.832161	-567.373108	-114.501656	110.709274	-473.974915	311.941742	1437.269531	-422.432983	-106.727081	1447.650391	-391.197754	100.467735	1455.274780	-380.442688	121.886330	1744.531250	-502.061401	412.303528	1163.114746	-469.741058	-238.235413	1195.856689	-401.351715	348.768921	864.298401	-348.140961	-214.846100	891.011658	-422.838379	75.875992	1052.628052	586.017273	-25.874647	900.247192	586.357422	172.221542
-443.408966	208.142731	953.033264	-446.337158	-55.105675	956.955322	-508.994263	241.887894	568.452271	-469.655945	-106.556862	576.995728	-544.248657	290.681030	90.921349	-567.167114	-114.170723	110.388214	-473.798523	313.801697	1437.432739	-422.885223	-105.010757	1447.543457	-391.327179	102.163086	1455.265259	-380.813171	123.335663	1744.657227	-501.803833	414.349945	1163.314941	-470.539978	-236.030762	1195.623169	-401.053497	350.682251	864.511414	-348.991638	-212.507507	890.728638	-423.223938	77.732147	1052.615234	585.994690	-25.461109	900.290405	586.168884	172.327148
-443.590759	210.080475	953.121582	-446.994049	-53.109051	956.848389	-509.395538	243.077759	568.627197	-470.815247	-105.620255	577.034180	-544.296936	290.934052	90.834145	-567.379395	-114.076569	110.212219	-473.581787	315.631195	1437.573975	-423.349915	-103.260117	1447.518433	-391.535583	103.914482	1455.257324	-381.189941	124.873528	1744.802979	-501.526947	416.324432	1163.525269	-471.372162	-233.715118	1195.429077	-400.907074	352.800751	864.654480	-349.717499	-209.967590	890.595520	-423.607361	79.587540	1052.599243	585.930420	-24.997429	900.284180	585.897278	172.951981
-443.734192	212.225174	953.298462	-447.754272	-51.068413	956.757263	-509.874542	244.375092	568.844604	-471.225586	-103.559441	576.895325	-544.447815	291.202301	90.785103	-567.021484	-113.294586	109.841957	-473.441101	317.516479	1437.706543	-423.875000	-101.513725	1447.479126	-391.671967	105.606285	1455.339233	-381.565186	126.435738	1744.955444	-501.255005	418.384125	1163.706543	-472.219513	-231.384949	1195.197876	-400.745972	354.733612	864.815552	-350.460663	-207.362549	890.475159	-424.024231	81.528999	1052.635986	585.842834	-24.399031	900.268188	585.703796	173.272552
-443.966736	214.249390	953.447266	-448.481873	-48.986996	956.674866	-510.370422	245.614944	569.070007	-472.420166	-102.449631	576.941956	-544.544128	291.420563	90.735909	-567.316956	-113.148132	109.660599	-473.371399	319.305176	1437.730103	-424.417236	-99.699318	1447.466797	-391.874420	107.376854	1455.424316	-381.924835	128.019669	1745.106689	-500.894440	419.864532	1163.757324	-473.101318	-229.022324	1195.002930	-400.606018	356.843292	864.992676	-351.258545	-204.794708	890.276428	-424.461334	83.454597	1052.660767	585.758850	-23.691723	900.180542	585.520752	173.803421
-444.133789	216.292084	953.605652	-449.208160	-46.919853	956.589600	-510.992493	246.973495	569.337524	-473.547485	-101.294449	577.002258	-544.724731	291.708740	90.705818	-567.544067	-113.005272	109.485413	-473.104126	321.290680	1438.019043	-424.936493	-97.917374	1447.478394	-392.074188	109.130470	1455.487427	-382.285828	129.643188	1745.246704	-500.629822	422.601105	1164.107544	-473.961517	-226.559845	1194.847534	-400.501312	358.936371	865.153992	-351.939362	-202.044662	890.169922	-424.880829	85.372429	1052.692261	585.742432	-22.974018	900.107300	585.255981	174.897171
-444.304413	218.404404	953.747681	-449.917542	-44.860962	956.509216	-511.570892	248.261948	569.562439	-474.412994	-99.790794	577.012085	-544.947815	292.019012	90.618538	-567.710144	-113.293327	109.282539	-472.953400	323.174622	1438.176147	-425.541351	-96.111725	1447.471191	-392.268311	110.911232	1455.532959	-382.650879	131.290588	1745.371338	-500.311981	424.818024	1164.313354	-474.824799	-224.159424	1194.587769	-400.393982	361.001801	865.287048	-352.638641	-199.257874	890.018433	-425.301788	87.330406	1052.719727	585.721802	-22.084021	899.989136	585.090759	175.583969
-444.474518	220.476135	953.871338	-450.651398	-42.832245	956.449890	-512.234863	249.585098	569.737122	-475.254822	-98.242744	576.984131	-545.146240	292.295288	90.502533	-567.592590	-112.625351	109.016907	-472.805237	325.073883	1438.305664	-426.114655	-94.291649	1447.412476	-392.495911	112.736298	1455.577515	-383.011261	132.967010	1745.478027	-499.973877	426.930084	1164.481445	-475.704254	-221.614044	1194.331421	-400.359009	363.184631	865.360962	-353.323914	-196.426941	889.868347	-425.698700	89.264610	1052.740112	585.649841	-21.136541	899.853516	584.975525	176.415649
-444.675201	222.572311	953.977783	-451.413818	-40.753635	956.328369	-512.888672	250.959366	569.912964	-476.148529	-96.710464	576.989441	-545.223816	292.356934	90.323601	-567.673828	-112.427795	108.797356	-472.659149	326.980957	1438.416260	-426.659821	-92.491920	1447.379761	-392.695953	114.491333	1455.604004	-383.389099	134.687439	1745.583130	-499.647888	429.155060	1164.693604	-476.580872	-219.109863	1194.063599	-400.310730	365.248230	865.458374	-353.916779	-193.478897	889.759338	-426.127319	91.219406	1052.721191	585.648132	-20.108225	899.737061	584.769836	177.596634
-444.877472	224.723038	954.123352	-452.137329	-38.711151	956.295776	-513.545044	252.243118	570.141052	-476.993134	-95.106499	577.010254	-545.167786	292.185638	89.994179	-567.624329	-112.677284	108.594521	-472.545380	328.892151	1438.568604	-427.243744	-90.673622	1447.393188	-392.907379	116.283852	1455.647583	-383.775421	136.411758	1745.701904	-499.238098	430.761688	1164.769775	-477.498047	-216.576767	1193.885010	-400.224579	367.416138	865.588928	-354.533966	-190.511368	889.657898	-426.555267	93.205513	1052.770142	585.748230	-19.024139	899.644043	584.751526	178.732147
-445.071991	226.697220	954.252747	-452.921722	-36.603741	956.274902	-514.077332	253.437424	570.298523	-478.026184	-93.672150	577.106812	-545.186646	292.389282	89.878113	-567.729858	-112.518532	108.492264	-472.410736	330.848328	1438.732666	-427.838684	-88.800781	1447.413330	-393.158630	118.068871	1455.729126	-384.147461	138.172318	1745.834839	-499.004333	433.587250	1165.137329	-478.391296	-214.049469	1193.702881	-400.274811	369.847290	865.742188	-355.170837	-187.483307	889.578430	-426.998016	95.140068	1052.814087	585.597473	-18.319693	899.489990	584.726685	179.949966
-445.257019	228.815720	954.419373	-453.651611	-34.501553	956.289612	-514.702332	254.699646	570.543030	-478.987091	-92.009636	577.182251	-545.348267	292.619110	89.824821	-567.731262	-112.288445	108.342514	-472.257935	332.711823	1438.885132	-428.421173	-86.958778	1447.456177	-393.381531	119.853920	1455.836426	-384.533875	139.949753	1746.002686	-498.627533	435.194366	1165.272339	-479.315063	-211.539215	1193.502441	-400.217957	372.009979	865.932983	-355.821289	-184.439728	889.514709	-427.436188	97.147987	1052.900391	585.763489	-17.029823	899.530273	584.800476	181.199799
-445.451080	230.901779	954.615479	-454.378418	-32.317390	956.285583	-515.334656	256.023804	570.721924	-479.993103	-90.349846	577.301086	-545.446777	292.846954	89.744019	-567.721008	-112.042809	108.217812	-472.149902	334.656860	1439.051636	-429.010590	-85.113403	1447.547729	-393.607544	121.663666	1455.952271	-384.916382	141.750198	1746.172607	-498.317200	437.411255	1165.427246	-480.178558	-209.020050	1193.409302	-400.196930	374.066986	866.003540	-356.205200	-181.203827	889.678589	-427.866547	99.163284	1052.989502	586.040466	-15.578847	899.642761	584.988403	182.543732
-445.676453	232.953201	954.786133	-455.129181	-30.160580	956.291016	-515.900818	257.236023	570.907288	-481.083771	-88.779839	577.429260	-545.420349	293.028076	89.622475	-567.870911	-111.841545	108.098701	-472.041595	336.670715	1439.225952	-429.642120	-83.207191	1447.630127	-393.872772	123.478813	1456.038818	-385.296814	143.561157	1746.331909	-498.041840	439.674164	1165.671875	-481.099915	-206.511093	1193.270508	-400.198669	376.439484	866.125671	-356.721344	-178.031265	889.717529	-428.313782	101.160545	1053.068115	586.251343	-14.121408	899.791504	585.140686	183.874802
-445.920197	235.134369	954.975708	-455.934540	-27.928564	956.257141	-516.620239	258.593903	571.174316	-481.819305	-86.783005	577.423889	-545.526245	293.220612	89.576591	-567.492615	-111.059639	107.787720	-471.856903	338.508392	1439.356812	-430.234985	-81.405548	1447.717163	-394.070435	125.292511	1456.154907	-385.674561	145.390152	1746.486694	-497.777222	441.890228	1165.918091	-481.991608	-204.032898	1193.127930	-400.164429	378.819916	866.347168	-357.209686	-174.816895	889.793518	-428.791595	103.235260	1053.135010	586.401245	-12.655248	899.950378	585.244690	185.191254
-446.117584	237.248108	955.185364	-456.610046	-25.788610	956.207092	-517.336304	259.924500	571.398376	-483.060822	-85.341057	577.531799	-545.686768	293.404205	89.508888	-567.678650	-110.896202	107.617165	-471.805847	340.525360	1439.483887	-430.923523	-79.470741	1447.753540	-394.326599	127.084641	1456.206177	-386.056915	147.222000	1746.625610	-497.619110	444.673798	1166.293701	-482.816498	-201.596741	1192.925415	-401.018433	381.744415	866.126160	-357.671356	-171.638428	889.848022	-429.206177	105.224670	1053.209229	586.598877	-11.324697	900.076050	585.412903	186.440933
-446.348846	239.446091	955.405396	-457.388733	-23.625469	956.187927	-518.068848	261.203491	571.717529	-484.107056	-83.619225	577.557617	-545.771851	293.576874	89.458229	-567.651794	-110.642479	107.423141	-471.613159	342.468781	1439.657593	-431.506287	-77.605858	1447.815430	-394.512054	128.888809	1456.340820	-386.433472	149.048065	1746.760742	-497.291779	446.355469	1166.396240	-483.702606	-199.173386	1192.825562	-400.187927	383.340393	866.560974	-358.074249	-168.410110	889.978271	-429.660309	107.268341	1053.297241	586.709656	-9.857147	900.185913	585.375916	187.753525
-446.610718	241.566223	955.554382	-458.170685	-21.405434	956.123047	-518.937195	262.716644	571.956726	-485.146759	-81.917877	577.586853	-545.918579	293.780609	89.430313	-567.679016	-110.438675	107.252090	-471.497986	344.406982	1439.800415	-432.126312	-75.778999	1447.886353	-394.768402	130.697235	1456.413574	-386.793854	150.884598	1746.888184	-497.072815	448.579224	1166.645142	-484.534271	-196.808899	1192.695435	-400.170105	385.659515	866.751831	-358.467865	-165.200531	890.114807	-430.126740	109.312500	1053.325806	586.825012	-8.482146	900.236572	585.332642	189.220352
-446.887726	243.728729	955.759399	-458.952057	-19.244669	956.147522	-519.730103	263.942291	572.236694	-486.088409	-80.105652	577.589355	-546.032715	294.002411	89.385956	-567.603394	-110.579124	107.078148	-471.345428	346.287506	1439.962769	-432.746185	-73.942329	1447.975586	-395.015717	132.519455	1456.485962	-387.166260	152.730957	1747.037109	-496.884674	450.737457	1166.881470	-485.377167	-194.474396	1192.665405	-400.301514	388.057770	866.859253	-358.873108	-162.076599	890.285461	-430.591949	111.361565	1053.424927	586.940308	-7.132396	900.290588	585.305786	190.495346
-447.214874	245.762619	955.896118	-459.702087	-17.145124	956.204285	-520.545166	265.318512	572.431885	-487.018768	-78.343231	577.526672	-546.113159	294.215881	89.337685	-567.601746	-110.319313	106.950912	-471.228821	348.245758	1440.122314	-433.351257	-72.027161	1448.075439	-395.211182	134.286285	1456.641602	-387.553528	154.574219	1747.187988	-496.694977	452.967529	1167.169556	-486.192780	-192.191101	1192.601929	-400.366577	390.354248	867.048523	-359.313690	-158.924881	890.512268	-431.072235	113.359718	1053.507690	587.007996	-5.748171	900.346008	585.104797	191.780334
-447.455414	247.781097	956.059998	-460.437683	-15.002638	956.223083	-521.701721	266.994659	572.715027	-487.871002	-76.512581	577.489258	-546.528809	294.478516	89.324646	-567.362061	-110.001732	106.787422	-471.098785	350.136780	1440.309204	-433.902039	-70.160774	1448.220215	-395.439911	136.139755	1456.763794	-387.917358	156.403412	1747.368164	-496.563690	455.252594	1167.517578	-487.021606	-189.954239	1192.686279	-400.763184	392.972382	867.211426	-359.703674	-155.724747	890.791138	-431.507599	115.341156	1053.585938	587.063171	-4.412881	900.412903	584.967224	193.067688
-447.654968	249.883881	956.263428	-461.207031	-12.804147	956.242493	-522.495178	268.196625	572.960876	-488.784454	-74.755196	577.490906	-546.545166	294.624786	89.266731	-567.279236	-109.658638	106.588226	-470.995300	352.039673	1440.504272	-434.428772	-68.297874	1448.334717	-395.633179	137.926041	1456.900391	-388.303009	158.215729	1747.538330	-496.398773	457.354401	1167.757690	-487.836517	-187.703827	1192.624390	-400.471588	395.113556	867.510376	-360.056702	-152.589767	891.069275	-431.970001	117.373344	1053.690796	587.171631	-3.032820	900.429077	584.793518	194.405548
-447.959259	251.967087	956.435120	-461.903656	-10.749367	956.221680	-523.204468	269.148285	573.098267	-489.763367	-73.055832	577.561646	-546.552979	294.763062	89.189491	-567.238525	-109.410767	106.425255	-470.877747	353.861908	1440.701172	-434.970001	-66.446358	1448.397461	-395.824097	139.700470	1457.001831	-388.672363	160.011841	1747.669800	-496.259888	459.501007	1168.044189	-488.607361	-185.445251	1192.598755	-400.469727	397.413849	867.687866	-360.376068	-149.489960	891.306702	-432.420441	119.334885	1053.753418	587.333984	-1.737538	900.482544	584.631165	195.539932
-448.197754	254.075439	956.591736	-462.709045	-8.618775	956.121399	-524.057861	270.458008	573.356689	-490.893127	-71.505966	577.667969	-546.675171	294.921173	89.130295	-567.354004	-109.216774	106.254807	-470.825806	355.776031	1440.828247	-435.481567	-64.598122	1448.448853	-396.009766	141.468842	1457.071045	-389.047729	161.809082	1747.768799	-496.115021	461.632721	1168.335815	-489.369965	-183.350464	1192.496704	-400.458618	399.781036	867.863708	-360.657837	-146.415894	891.546448	-432.879089	121.306915	1053.764893	587.432068	-0.459002	900.460754	584.401001	196.881119
-448.466095	256.146698	956.644226	-463.480652	-6.503780	955.990784	-524.884827	271.744110	573.539368	-492.054657	-70.034035	577.627380	-546.772522	295.126038	89.032242	-567.466736	-109.030609	106.074081	-470.750397	357.635468	1440.941528	-435.944946	-62.760803	1448.417358	-396.167816	143.243362	1457.021484	-389.395264	163.608017	1747.863403	-495.992157	463.855255	1168.525269	-490.113220	-181.189255	1192.390625	-400.502136	402.132141	867.962769	-360.930969	-143.385986	891.701965	-433.313843	123.283829	1053.704224	587.526428	0.847704	900.434021	584.214783	198.240189
-448.839386	258.305115	956.719849	-464.283264	-4.427885	955.876953	-525.773193	273.186096	573.754883	-490.325928	-65.512840	576.930176	-546.913330	295.364838	89.024101	-565.731323	-108.429398	105.406517	-470.701263	359.489014	1440.997070	-436.382141	-60.974541	1448.388184	-396.357239	145.033798	1456.993408	-389.744934	165.381851	1747.891968	-495.907074	466.054535	1168.707520	-490.837433	-179.129730	1192.253784	-400.575348	404.567230	868.056641	-361.216705	-140.438599	891.845154	-433.809601	125.288872	1053.661865	587.654602	1.992094	900.465332	584.054199	199.557938
-449.167206	260.213135	956.793579	-464.988434	-2.405625	955.775513	-526.519287	274.542542	573.908752	-491.709961	-64.476273	577.097534	-546.988831	295.541779	88.939766	-565.985901	-108.276466	105.344559	-470.657928	361.307312	1441.096558	-436.852966	-59.199158	1448.353394	-396.504242	146.771332	1456.978638	-390.034851	167.174088	1747.935547	-495.836578	468.313263	1168.940063	-491.469757	-177.026413	1192.116577	-401.023621	407.318024	868.080505	-361.430664	-137.528046	892.016602	-434.260345	127.151749	1053.630737	587.799377	3.173349	900.474854	583.902893	200.764160
-449.299896	262.002747	956.868347	-465.169678	-0.644907	955.953735	-527.160095	275.676178	574.097290	-492.807861	-63.183346	577.308533	-547.008667	295.699127	88.887802	-566.068054	-108.086784	105.258507	-470.604889	363.098846	1441.192627	-437.230011	-57.402126	1448.344360	-396.636627	148.494781	1456.996094	-390.381775	168.874710	1748.068726	-495.740326	470.321442	1169.134521	-492.116394	-175.023376	1192.026123	-400.722229	409.504883	868.305359	-361.683289	-134.675552	892.198730	-434.454254	128.963455	1053.766602	587.848877	4.417233	900.508179	583.700623	201.894821
-449.802917	264.164398	957.089294	-466.414886	1.659253	955.666809	-527.966492	277.067230	574.274353	-493.963318	-61.998013	577.261719	-547.157654	295.832367	88.850792	-566.264893	-107.904305	105.208885	-470.510254	364.820038	1441.292847	-437.544617	-55.676826	1448.350464	-396.849915	150.201904	1457.021362	-390.692047	170.579956	1748.171753	-495.624786	472.333466	1169.303711	-492.653778	-172.968369	1191.954834	-400.716339	411.858032	868.478394	-361.860962	-131.894714	892.403564	-435.199127	130.934662	1053.698242	587.926758	5.494694	900.603638	583.549866	202.933487
-450.152710	266.058838	957.262146	-467.083496	3.643497	955.650330	-528.576843	278.245636	574.403931	-494.830109	-60.514263	577.313477	-547.180298	296.010773	88.846657	-566.136230	-107.344345	105.004326	-470.605927	366.440826	1441.205444	-437.939270	-53.909851	1448.332153	-396.893768	151.870453	1457.084106	-390.954590	172.255020	1748.249268	-495.550629	474.426117	1169.487549	-493.243622	-171.002594	1191.863647	-400.711182	414.178955	868.616211	-362.065765	-129.129242	892.574463	-435.668579	132.772781	1053.765015	588.019348	6.647646	900.653015	583.346619	204.117050
-450.506714	267.923370	957.327454	-467.799316	5.601274	955.562622	-529.246399	279.489624	574.542908	-495.465729	-59.142742	577.139526	-547.236145	296.129120	88.800507	-566.085632	-107.449448	104.922218	-470.423615	368.242554	1441.474609	-438.281189	-52.240791	1448.292114	-397.053986	153.527802	1457.055786	-391.213593	173.934387	1748.296143	-495.464172	476.442780	1169.702026	-493.710541	-169.001877	1191.761475	-400.763153	416.467804	868.685242	-362.256287	-126.457275	892.692139	-436.136078	134.590469	1053.735840	588.093323	7.677009	900.683411	583.237732	205.045273
-450.975372	269.792816	957.351074	-468.546814	7.482500	955.462769	-529.922363	280.846130	574.634460	-496.474701	-57.754475	577.244568	-547.438904	296.357269	88.776695	-566.162720	-107.274498	104.798012	-470.417725	369.905121	1441.465210	-438.589935	-50.570000	1448.207520	-397.133301	155.167450	1457.009155	-391.446167	175.585922	1748.304810	-495.404724	478.525269	1169.830688	-494.182434	-167.056763	1191.581787	-400.828217	418.914795	868.678284	-362.476654	-123.933784	892.707825	-436.656982	136.389755	1053.675293	588.194214	8.632949	900.736084	583.049683	206.067551
-451.370270	271.710541	957.374573	-469.227051	9.383383	955.297668	-530.541687	282.082275	574.758545	-497.049133	-56.239578	576.947632	-547.504211	296.521637	88.735481	-566.116882	-107.098473	104.631729	-470.397491	371.593719	1441.462280	-438.899445	-48.930386	1448.104126	-397.293732	156.770615	1456.875732	-391.677643	177.214279	1748.262451	-495.383087	480.563721	1170.011841	-494.545166	-165.200745	1191.412598	-401.289795	421.553711	868.616577	-362.681427	-121.502617	892.687195	-437.108887	138.198486	1053.581787	588.315918	9.633759	900.725159	582.950256	207.082657
-451.780121	273.506531	957.386108	-469.919556	11.224511	955.136414	-531.191345	283.307007	574.896729	-497.777863	-54.957775	576.860291	-547.620422	296.744446	88.714935	-566.007080	-106.910408	104.505180	-470.382721	373.173676	1441.487427	-439.132355	-47.355030	1448.028564	-397.425934	158.369614	1456.783691	-391.862518	178.806122	1748.238159	-495.345459	482.546844	1170.166992	-494.950104	-163.316910	1191.227295	-401.371704	423.925232	868.667908	-362.944977	-119.095879	892.620178	-437.587830	139.922791	1053.487305	588.459900	10.496469	900.735474	582.937317	208.001663
-452.192017	275.229248	957.472351	-470.506317	12.987361	955.024475	-531.804993	284.507050	574.982605	-498.458649	-53.607548	576.851501	-547.699036	296.899750	88.723137	-565.929932	-106.734711	104.381409	-470.390686	374.770599	1441.541504	-439.354767	-45.772686	1447.939697	-397.520905	159.857819	1456.740967	-392.066376	180.355682	1748.230713	-495.274902	484.407166	1170.302612	-495.253021	-161.493454	1191.054443	-401.067535	426.161285	868.786194	-363.084656	-116.703217	892.612488	-438.028320	141.572250	1053.458008	588.659546	11.344275	900.788879	582.918152	208.979706
-452.546234	276.955170	957.536560	-471.040771	14.705879	954.941223	-532.313354	285.467987	575.072632	-499.500946	-52.692497	577.039307	-547.749756	297.018982	88.721191	-566.046570	-106.537216	104.368500	-470.429504	376.210022	1441.589966	-439.538635	-44.258991	1447.897827	-397.644196	161.383850	1456.710083	-392.206970	181.889984	1748.235840	-495.187805	486.417084	1170.548584	-495.512146	-159.702789	1190.927246	-401.111969	428.468506	868.914734	-363.330292	-114.493965	892.554199	-438.429901	143.220978	1053.436279	588.817932	12.213456	900.870544	582.912476	209.860886
-452.971954	278.477844	957.570923	-471.608246	16.370495	954.893738	-532.829285	286.405975	575.148132	-500.142670	-51.457405	577.051819	-547.724609	297.125916	88.733421	-566.037537	-106.316841	104.299889	-470.469696	377.685028	1441.640869	-439.739410	-42.752491	1447.845703	-397.723419	162.817200	1456.695923	-392.346893	183.355850	1748.246826	-495.236267	488.001587	1170.651978	-495.748840	-157.939423	1190.831787	-401.135010	430.638062	869.019592	-363.629395	-112.414352	892.460815	-438.871124	144.766403	1053.415039	589.021545	13.133082	900.894409	583.020508	210.519562
-453.360565	280.003479	957.602905	-472.078217	17.939541	954.836975	-533.299072	287.390686	575.240540	-500.832489	-50.277100	577.082031	-547.738464	297.265381	88.704262	-566.043701	-106.074036	104.272354	-470.760193	378.986694	1441.460449	-439.899536	-41.299625	1447.867554	-397.873871	164.281876	1456.675293	-392.465881	184.836258	1748.228760	-495.313080	489.927155	1170.812866	-495.939972	-156.188705	1190.770996	-401.641327	433.174561	868.946167	-363.884949	-110.278389	892.379272	-439.265839	146.270737	1053.393188	589.221252	14.022837	900.947510	583.119751	211.280075
-453.780701	281.534729	957.627258	-472.627319	19.529184	954.788513	-533.722046	288.331421	575.282227	-501.454742	-49.214973	577.139648	-547.726013	297.374420	88.643837	-566.014954	-105.854805	104.218025	-470.699371	380.485504	1441.679199	-440.038177	-39.876114	1447.805542	-397.974762	165.695313	1456.650513	-392.578033	186.257553	1748.179932	-495.337585	491.593811	1170.997192	-496.101837	-154.506363	1190.704346	-401.694366	435.507782	869.021179	-364.146729	-108.269928	892.312500	-439.712891	147.789459	1053.370850	589.443481	14.865056	900.995850	583.265320	212.077911
-454.138672	283.099884	957.598572	-473.192719	21.081127	954.676941	-534.303894	289.519989	575.341370	-502.131042	-48.162231	577.099854	-547.838501	297.534027	88.622520	-566.078735	-105.676155	104.144424	-470.893463	381.821289	1441.700562	-440.148560	-38.555969	1447.745605	-398.148956	167.054092	1456.546509	-392.695862	187.668991	1748.130127	-495.355743	493.188843	1171.081177	-496.242737	-152.900818	1190.573730	-401.417023	437.580536	869.183777	-364.441223	-106.392952	892.125122	-440.111938	149.294464	1053.284058	589.688904	15.645756	900.962891	583.412354	212.928558
-454.582916	284.471313	957.509033	-473.721466	22.493706	954.550537	-534.802551	290.479675	575.385315	-502.726105	-47.217590	577.076660	-547.917114	297.675720	88.609734	-566.023987	-105.547981	104.089142	-471.070801	383.103729	1441.726440	-440.223633	-37.273624	1447.700073	-398.292053	168.364655	1456.500000	-392.788116	188.997803	1748.047485	-495.481567	494.861633	1171.220215	-496.346283	-151.376587	1190.377441	-401.509979	439.881287	869.198425	-364.762115	-104.563408	891.892517	-440.515747	150.658936	1053.155151	589.931763	16.383781	900.924072	583.558960	213.704910
-454.962708	285.725342	957.467834	-474.146576	23.866436	954.456909	-535.212463	291.246277	575.429993	-503.265472	-46.232613	577.035889	-547.903259	297.727600	88.591171	-565.955383	-105.376640	104.030197	-471.246887	384.380066	1441.762695	-440.302368	-35.996590	1447.598267	-398.386139	169.605804	1456.472900	-392.879333	190.307678	1748.005615	-495.570496	496.506531	1171.380493	-496.370728	-149.943634	1190.223145	-401.587555	442.114258	869.290466	-365.052521	-102.851463	891.687500	-440.861603	151.943542	1053.073120	590.120178	17.112005	900.856689	583.570129	214.972412
-455.328766	286.934082	957.497620	-474.595886	25.286873	954.345459	-535.707336	292.122833	575.472046	-503.771362	-45.374500	577.013550	-547.930115	297.812775	88.598442	-565.852356	-105.219887	103.997017	-471.457306	385.538391	1441.803589	-440.279449	-34.798916	1447.514526	-398.526611	170.809601	1456.419312	-392.937866	191.490067	1747.959351	-495.752533	497.951569	1171.520386	-496.389801	-148.548401	1190.046509	-402.008392	444.470673	869.291260	-365.318909	-101.177223	891.484985	-441.206451	153.191422	1053.015015	590.468933	17.693096	900.798523	584.015320	215.146790
-455.671692	288.121887	957.471069	-474.966187	26.503258	954.286621	-536.119324	292.882050	575.505127	-504.379639	-44.653397	577.083069	-547.880249	297.866455	88.606842	-565.831848	-105.041527	104.026672	-471.744629	386.621033	1441.845093	-440.301605	-33.658020	1447.472046	-398.605652	171.976913	1456.402954	-393.000793	192.690155	1747.933472	-495.845398	499.470367	1171.758545	-496.323975	-147.259430	1189.950684	-401.799591	446.482422	869.436951	-365.610352	-99.590286	891.276611	-441.512299	154.375137	1052.959351	590.732971	18.372765	900.700989	584.293823	215.728500
-456.049652	289.094116	957.440613	-475.244385	27.560335	954.328796	-536.548523	293.543579	575.576233	-504.881531	-43.878967	577.205750	-547.873169	297.917236	88.563683	-565.764465	-104.840630	104.031204	-472.055725	387.728485	1441.873535	-440.322083	-32.507225	1447.427002	-398.730743	173.153290	1456.389404	-393.053497	193.826462	1747.891724	-496.083740	500.835754	1171.870117	-496.281921	-145.997955	1189.899170	-401.849915	448.602692	869.559021	-365.915375	-98.134987	891.054382	-441.810913	155.422806	1052.958862	591.000366	18.960497	900.660400	584.645447	216.329742
-456.419586	290.090942	957.334656	-475.545502	28.667173	954.355225	-537.035278	294.259979	575.623901	-505.361969	-43.180233	577.319397	-547.971985	298.037872	88.534378	-565.683716	-104.653328	104.074501	-472.319580	388.731293	1441.892212	-440.224823	-31.478226	1447.420654	-398.858307	174.199722	1456.369385	-393.106506	194.928864	1747.851074	-496.416229	502.015594	1171.927979	-496.227020	-144.814850	1189.868164	-401.997559	450.537689	869.605713	-366.229095	-96.705795	890.908997	-442.105988	156.525970	1052.910767	591.264526	19.594507	900.601563	585.053711	216.849152
-456.430450	292.120117	957.988831	-475.637787	29.934498	954.411926	-537.692322	295.246857	575.765930	-505.660614	-42.343899	577.405518	-548.135193	298.152039	88.479851	-565.640259	-104.456779	104.071342	-472.645233	389.667236	1441.896484	-440.209412	-30.493992	1447.406738	-399.039795	175.293243	1456.339844	-393.167542	195.974930	1747.804199	-496.738129	503.304840	1172.101318	-496.114716	-143.687973	1189.856323	-402.139465	452.618805	869.687012	-366.520813	-95.466820	890.726135	-442.311707	157.964783	1053.297607	591.558960	20.182375	900.528076	585.484314	217.479904
-456.932587	292.140900	957.404907	-475.964478	30.663126	954.421814	-537.914429	295.456238	575.645081	-506.125061	-41.802097	577.585815	-547.932068	298.136414	88.423126	-565.702454	-104.290276	104.122253	-472.983307	390.567871	1441.932983	-440.186066	-29.541851	1447.341431	-399.179382	176.264923	1456.347534	-393.222717	196.945648	1747.741821	-497.090637	504.479614	1172.259277	-496.057983	-142.657730	1189.784668	-402.307526	454.517700	869.770142	-366.784210	-94.227242	890.514526	-442.571747	158.556732	1052.979370	591.706421	20.479044	900.416870	585.967834	217.886566
-457.218048	293.035645	957.429382	-476.180145	31.574778	954.418213	-538.369751	295.915497	575.740051	-506.546539	-41.652351	577.549316	-547.940491	298.156281	88.416069	-565.749756	-104.167709	104.199142	-473.334320	391.408051	1442.010376	-440.102264	-28.624277	1447.284302	-399.301086	177.131958	1456.353149	-393.286865	197.855453	1747.704224	-497.508209	506.109558	1172.628296	-495.978973	-141.733200	1189.687866	-402.440613	456.481140	869.968018	-366.977142	-93.069405	890.350708	-442.792694	159.453644	1052.982300	592.025330	20.853483	900.314941	586.559875	218.300690
-457.183685	294.781036	958.070740	-476.178772	32.634945	954.402039	-539.012756	296.660706	576.026672	-506.612030	-40.631908	577.597229	-548.147461	298.196625	88.489464	-565.485352	-104.033455	104.147530	-473.675385	392.136810	1442.103394	-440.001923	-27.884428	1447.215332	-399.387421	177.980621	1456.391113	-393.331543	198.706680	1747.660889	-497.912811	507.166046	1172.840820	-495.891693	-140.814194	1189.583862	-402.601990	458.269348	870.159790	-367.231628	-92.117920	890.084290	-442.901154	160.626236	1053.318848	592.547119	21.465368	900.275085	587.170715	218.797455
-457.510742	294.962738	957.723145	-476.407471	33.348312	954.404419	-539.295410	296.800568	576.008972	-507.006531	-40.651955	577.473022	-548.067322	298.151886	88.478012	-565.507507	-103.912643	104.225571	-474.017303	392.852936	1442.186279	-439.878876	-27.132830	1447.158081	-399.491699	178.730499	1456.398926	-393.374756	199.516159	1747.616577	-498.361572	507.446320	1172.863892	-495.791016	-140.031174	1189.486084	-402.824768	460.178345	870.260986	-367.412323	-91.159149	889.890869	-443.059052	161.197983	1053.120605	592.791443	21.640329	900.135376	587.793762	219.095703
-457.800629	295.713867	957.715027	-476.531158	33.964912	954.418457	-539.660645	297.090057	575.994568	-507.253998	-40.337002	577.450928	-548.038086	298.144653	88.471817	-565.469360	-103.752113	104.248627	-474.388184	393.474121	1442.230835	-439.785614	-26.439131	1447.115723	-399.562195	179.500397	1456.400269	-393.432739	200.289413	1747.592041	-498.892273	508.969971	1173.209229	-495.682709	-139.287933	1189.437744	-403.040497	461.720245	870.376831	-367.601044	-90.249184	889.740295	-443.247803	161.905533	1053.119873	593.328918	22.129639	900.073730	588.479126	219.496979
-457.868347	296.823669	957.996338	-476.535645	34.673244	954.446289	-540.175232	297.559174	576.088989	-507.400330	-39.968864	577.471924	-548.156494	298.237335	88.468880	-565.419983	-103.604095	104.277466	-474.756989	394.073944	1442.253662	-439.659363	-25.775484	1447.086914	-399.657104	180.183548	1456.385498	-393.505859	201.035126	1747.553833	-499.417267	509.795105	1173.369995	-495.548889	-138.590652	1189.395630	-403.268585	463.368286	870.521606	-367.725403	-89.424690	889.631531	-443.340393	162.734863	1053.285889	593.607727	22.365438	899.910522	589.068665	220.234253
-458.048584	297.650299	958.238770	-476.516113	35.301994	954.463989	-540.597168	297.874237	576.132813	-507.408234	-39.032017	577.735901	-548.158813	298.256470	88.388901	-565.397827	-103.451996	104.231735	-475.064392	394.527740	1442.281372	-439.507935	-25.251434	1447.075562	-399.767517	180.811462	1456.354858	-393.583344	201.672745	1747.530029	-499.976807	510.570038	1173.557983	-495.437988	-137.987564	1189.399536	-403.514404	465.029205	870.668518	-367.812988	-88.739700	889.567627	-443.465424	163.402847	1053.425171	594.149841	22.649534	899.830200	589.830505	220.634048
-458.216156	298.191345	958.299438	-476.476440	35.732044	954.508911	-540.945801	298.132782	576.152222	-507.452484	-39.241875	577.587219	-548.131531	298.225525	88.370247	-565.472290	-103.321083	104.325867	-475.431732	394.968964	1442.306519	-439.390930	-24.814175	1447.070068	-399.847900	181.333405	1456.364624	-393.699432	202.267685	1747.517944	-500.561188	511.289703	1173.708984	-495.349823	-137.525436	1189.374268	-403.832336	466.376953	870.840088	-367.916534	-88.110390	889.467102	-443.537354	163.903214	1053.480347	594.641663	22.809429	899.695862	590.647888	220.805527
-458.642517	297.753540	957.742554	-476.599518	35.881805	954.521729	-541.037292	297.980927	576.082825	-507.465973	-38.624409	577.830261	-548.006165	298.120148	88.370819	-565.317383	-102.927330	104.202164	-475.813629	395.335663	1442.337769	-439.270721	-24.348822	1447.042603	-399.925201	181.784485	1456.367676	-393.822937	202.783539	1747.521729	-501.123871	511.929352	1173.903809	-495.221191	-137.058731	1189.342651	-404.117310	467.699646	871.001953	-367.961517	-87.570328	889.357300	-443.670105	163.981705	1053.180176	595.269409	22.843937	899.569031	591.698669	220.375946
-458.839508	298.200928	957.820862	-476.644684	36.303345	954.475830	-541.323730	298.131439	576.175171	-507.360352	-38.996433	577.549072	-548.055359	298.088074	88.406143	-565.509399	-103.156921	104.391899	-476.121887	395.563080	1442.389038	-439.078247	-24.066851	1446.975098	-399.917328	182.109985	1456.378052	-393.957947	203.220901	1747.509888	-501.719238	512.401855	1174.071289	-495.069763	-136.685120	1189.303833	-404.474792	468.984314	871.138367	-367.974030	-87.107727	889.222229	-443.772095	164.383072	1053.190674	595.902649	22.959162	899.418762	592.565735	220.475632
-458.956818	298.562195	957.928223	-476.572021	36.578613	954.417480	-541.621826	298.272614	576.262268	-507.172363	-38.904579	577.454041	-548.097473	298.079102	88.397911	-565.210571	-102.836800	104.268066	-476.480621	395.825745	1442.420776	-438.919159	-23.770660	1446.932739	-400.005188	182.442535	1456.351074	-394.078613	203.613846	1747.466187	-502.325867	512.980225	1174.292725	-494.928467	-136.438431	1189.213623	-404.847809	470.221069	871.178223	-367.956268	-86.730057	889.096802	-443.800629	164.658707	1053.215454	596.686157	23.151274	899.270813	593.497925	220.638504
-459.106049	298.936127	958.033325	-476.496063	36.779701	954.335571	-541.891052	298.417236	576.301941	-506.986053	-38.946930	577.363831	-548.112061	298.098419	88.386154	-565.177673	-102.835678	104.300461	-476.810730	395.963013	1442.408936	-438.706360	-23.553253	1446.877808	-400.081604	182.698120	1456.276123	-394.224213	203.951416	1747.414185	-502.907349	513.386047	1174.388550	-494.746643	-136.278351	1189.158325	-405.248047	471.397400	871.230652	-367.918793	-86.443893	888.999329	-443.848816	164.900238	1053.228394	597.113464	23.125181	898.972473	594.126709	221.310623
-459.256897	299.075104	957.972168	-476.473694	36.909119	954.261047	-542.041321	298.373047	576.266846	-506.801727	-39.042370	577.311646	-548.060303	298.088409	88.314522	-565.091980	-102.814613	104.316864	-477.152130	396.044464	1442.319336	-438.503326	-23.391619	1446.861938	-400.167084	182.895920	1456.199829	-394.365173	204.241959	1747.372314	-503.524506	513.827881	1174.482910	-494.532776	-136.191833	1189.126831	-405.611938	472.454529	871.233643	-367.840332	-86.221024	888.953186	-443.895142	165.044312	1053.156494	597.763489	23.078562	898.685364	595.222229	220.874176
-459.444305	299.040955	957.912659	-476.383118	36.858875	954.257446	-542.211853	298.334595	576.250854	-506.566711	-39.190701	577.318604	-548.034485	298.069427	88.270767	-565.125122	-102.767517	104.365692	-477.481201	396.048279	1442.239380	-438.331818	-23.336916	1446.829346	-400.253326	183.043411	1456.136963	-394.524506	204.460312	1747.318726	-504.119568	514.171753	1174.562378	-494.280731	-136.193298	1189.133301	-406.107422	473.478394	871.227234	-367.759155	-86.065178	888.932617	-443.928528	165.047455	1053.122559	598.308655	23.149355	898.457031	595.921265	221.422058
-459.504486	298.963593	957.896729	-476.090485	36.692051	954.311279	-542.308838	298.197418	576.242859	-506.273590	-39.313427	577.398560	-548.042908	298.022919	88.239616	-565.110229	-102.745979	104.453957	-477.840363	395.956909	1442.160156	-438.161011	-23.340725	1446.822632	-400.344360	183.082794	1456.123901	-394.688751	204.615189	1747.311279	-504.739014	514.385498	1174.670654	-494.011841	-136.259506	1189.125488	-406.613159	474.413239	871.299194	-367.615570	-85.986259	888.923584	-443.859619	164.987244	1053.155029	598.900085	23.237652	898.152771	596.718872	221.650162
-459.554291	298.829712	957.902893	-475.829346	36.532543	954.333313	-542.351624	297.976105	576.278687	-505.901489	-39.452206	577.475403	-548.017456	297.954987	88.269081	-565.124634	-102.718147	104.483467	-478.195343	395.779480	1442.101074	-438.000702	-23.447084	1446.806519	-400.433075	183.041977	1456.119507	-394.864349	204.671799	1747.300537	-505.349152	514.533386	1174.774414	-493.732422	-136.406952	1189.131104	-407.111877	475.226532	871.300110	-367.505432	-86.031342	888.867432	-443.794952	164.877457	1053.180420	599.438843	24.035015	897.801819	597.608948	221.636108
-459.581268	298.671692	957.927795	-475.543243	36.342617	954.317017	-542.354797	297.716217	576.304810	-505.489166	-39.703781	577.485107	-547.974304	297.841095	88.307739	-565.137756	-102.731606	104.567085	-478.514496	395.573730	1442.067139	-437.844116	-23.593105	1446.798828	-400.505310	182.907196	1456.106812	-395.052246	204.666779	1747.275879	-505.922607	514.588806	1174.849976	-493.405579	-136.661377	1189.114746	-407.973358	476.739532	871.572266	-367.345917	-86.162209	888.808350	-443.703186	164.719269	1053.194336	600.100464	24.053583	897.562134	598.350586	221.712601
-459.591339	298.396393	957.939819	-475.197906	36.013840	954.312134	-542.316589	297.416779	576.345703	-505.105255	-40.040905	577.462036	-547.941162	297.763123	88.332115	-565.317444	-103.088631	104.703003	-478.821808	395.288116	1441.989136	-437.643005	-23.851471	1446.768066	-400.587708	182.706024	1456.071777	-395.228638	204.588043	1747.231079	-506.500458	514.612183	1174.912109	-493.023560	-137.016602	1189.095093	-408.539886	477.472107	871.581116	-367.139252	-86.393906	888.720337	-443.568604	164.445709	1053.206909	600.655823	23.636620	897.255920	599.304199	221.103104
-459.624329	298.103729	957.873047	-474.973633	35.686363	954.204590	-542.246460	297.148407	576.326904	-504.638275	-40.412701	577.392395	-547.901794	297.695038	88.298355	-565.301270	-103.166641	104.686516	-479.167389	394.910370	1441.872314	-437.442444	-24.151119	1446.733765	-400.661011	182.468384	1456.026123	-395.420013	204.457565	1747.168091	-507.091400	514.519836	1174.961914	-492.670837	-137.438324	1189.076660	-409.128387	477.842133	871.443176	-366.913727	-86.717224	888.625061	-443.482117	164.144775	1053.122192	601.298523	22.906677	897.109314	599.959167	221.082428
-459.594116	297.758179	957.834900	-474.670044	35.305355	954.136963	-542.168823	296.909393	576.302856	-504.215302	-40.827152	577.241089	-547.910828	297.625183	88.298805	-565.308960	-103.222084	104.674751	-479.514374	394.482086	1441.733765	-437.243927	-24.509895	1446.737671	-400.739319	182.167877	1455.974121	-395.613525	204.269165	1747.109863	-507.662903	514.361267	1174.988525	-492.295563	-137.923904	1189.037720	-409.805511	478.418427	871.354431	-366.651306	-87.036766	888.571167	-443.332245	163.796677	1053.073975	601.790466	22.803328	896.795105	600.587708	221.119019
-459.574341	297.317200	957.769348	-474.385956	34.797508	954.060852	-542.037720	296.615448	576.290588	-503.779419	-41.385303	577.181030	-547.899170	297.638336	88.314980	-565.370361	-103.292145	104.705734	-479.853210	393.988983	1441.598877	-437.047760	-24.937168	1446.737793	-400.832153	181.778824	1455.934692	-395.808197	204.023010	1747.077026	-508.211853	514.121277	1175.011353	-491.844757	-138.458679	1189.052490	-410.469452	478.822327	871.240173	-366.355652	-87.410835	888.563049	-443.198914	163.344009	1053.008301	602.210327	22.751831	896.491272	601.215454	221.094696
-459.510559	296.784607	957.777039	-474.046539	34.321968	954.022827	-541.881104	296.287323	576.291199	-503.266663	-41.937252	577.129822	-547.889465	297.582916	88.303017	-565.436279	-103.334572	104.779663	-480.208618	393.428467	1441.507446	-436.890045	-25.394753	1446.755859	-400.914551	181.332520	1455.944092	-396.020538	203.697342	1747.069336	-508.794983	513.701416	1175.016602	-491.403687	-139.068848	1189.112915	-411.189941	479.082397	871.074890	-366.044739	-87.907768	888.615784	-443.039948	162.849625	1053.003784	602.542786	22.603258	896.277100	601.665100	220.949844
-459.374237	295.908997	957.640991	-473.593140	33.549221	954.048218	-541.595215	295.779633	576.242676	-502.814484	-42.628845	577.185364	-547.824097	297.521606	88.320801	-565.612732	-103.406219	104.859169	-480.563690	392.768646	1441.419312	-436.754333	-25.978687	1446.788086	-401.006378	180.815918	1455.965576	-396.261841	203.301666	1747.068848	-509.373810	513.226868	1175.042847	-491.018311	-139.730698	1189.143066	-412.085358	479.523407	870.926208	-365.736572	-88.513390	888.622620	-442.788849	162.115005	1052.961670	602.911316	22.421204	896.095093	602.156616	220.755920
-459.222961	295.137695	957.559509	-473.110077	32.783134	954.066223	-541.363953	295.358032	576.221558	-502.159332	-43.294224	577.236755	-547.841248	297.446838	88.315002	-565.589111	-103.504532	104.925713	-480.923584	392.070984	1441.318481	-436.591095	-26.615139	1446.836670	-401.095520	180.217178	1455.996338	-396.488770	202.840408	1747.050171	-509.953979	512.693542	1175.081055	-490.583618	-140.453979	1189.219360	-413.034851	480.258575	870.985291	-365.329681	-89.143013	888.680603	-442.549500	161.416901	1052.950684	603.290466	22.271914	895.911926	602.651123	220.664017
-458.865448	295.066711	958.012146	-472.485626	32.150337	954.047791	-541.180176	295.069641	576.336121	-501.394409	-43.899117	577.138855	-547.982056	297.438202	88.350891	-565.618774	-103.621140	104.987312	-481.306549	391.290985	1441.210938	-436.418518	-27.386499	1446.817139	-401.207886	179.569656	1455.987671	-396.736053	202.323090	1747.021851	-510.547272	512.030518	1175.044556	-490.191406	-141.252045	1189.191162	-413.809113	480.254395	870.876648	-364.867737	-89.880783	888.658325	-442.248352	160.929581	1053.210083	603.608704	22.134542	895.717224	602.992065	220.613922
-458.594543	294.271637	957.938293	-471.964935	31.208021	954.011597	-540.807373	294.424652	576.323914	-500.726532	-44.755531	577.085144	-547.921936	297.374268	88.339302	-565.709351	-103.748375	104.995674	-481.664307	390.437134	1441.085205	-436.279755	-28.138035	1446.781250	-401.274200	178.823898	1455.945068	-396.989929	201.733887	1746.959351	-511.139709	511.263885	1175.017700	-489.774170	-142.138702	1189.139404	-414.522369	480.155670	870.722290	-364.442688	-90.693008	888.643066	-441.926025	160.102005	1053.173950	603.901489	21.974607	895.512634	603.301270	220.465622
-458.517822	293.263031	957.782227	-471.573059	30.286127	953.898254	-540.423950	293.794250	576.280457	-499.977386	-45.595959	576.938049	-547.860168	297.300629	88.330681	-565.655701	-103.902817	104.975883	-482.034180	389.515015	1440.908325	-435.744415	-28.860149	1447.018799	-401.353851	178.025757	1455.876709	-397.256195	201.125061	1746.892090	-511.745575	510.405609	1174.926147	-489.299133	-143.024704	1189.078979	-415.312378	479.935669	870.523193	-363.883179	-91.503494	888.657043	-441.715240	159.180710	1053.046143	604.124573	21.823050	895.268188	603.594543	220.329208
-458.280457	291.988495	957.477783	-471.033020	29.123383	953.833984	-539.901428	293.005463	576.181824	-499.237976	-46.430996	576.860291	-547.692566	297.179657	88.340118	-565.676575	-104.091469	104.990356	-482.392822	388.570038	1440.779785	-435.567261	-29.772394	1446.993652	-401.399384	177.183197	1455.878174	-397.548676	200.436356	1746.848267	-512.381226	509.491974	1174.878540	-488.851105	-143.952972	1189.044434	-416.019196	479.298035	870.232056	-363.327759	-92.396965	888.646912	-441.344055	158.077377	1052.868896	604.325745	21.750017	895.064209	603.791504	220.209137
-458.020111	290.942413	957.445618	-470.518494	28.104992	953.751465	-539.437195	292.317993	576.076843	-498.544586	-47.379597	576.759155	-547.708008	297.110168	88.373199	-565.688171	-104.257942	105.030525	-482.880432	387.451111	1440.462769	-435.442108	-30.717842	1446.992554	-401.493225	176.269608	1455.860229	-397.848022	199.707245	1746.822388	-513.019958	508.500946	1174.757080	-488.380066	-145.038589	1189.032227	-416.809631	478.862946	870.015930	-362.788605	-93.367081	888.662720	-441.036957	157.052383	1052.831055	604.500549	21.699108	894.859680	603.994812	220.061600
-457.686279	289.954712	957.506287	-469.906891	27.050209	953.694153	-538.986755	291.613434	576.053101	-497.769318	-48.225338	576.652222	-547.684265	297.026123	88.377037	-565.599365	-104.412048	105.081451	-483.051544	386.418060	1440.476196	-435.262970	-31.743660	1447.028320	-401.593658	175.288467	1455.852173	-398.148682	198.893158	1746.828735	-513.612610	507.324615	1174.706787	-487.902802	-146.085144	1189.018555	-417.676666	478.634125	869.969055	-362.163788	-94.392082	888.714600	-440.671204	156.017288	1052.857788	604.669739	21.640755	894.701721	604.150269	219.979095
-457.405121	288.705261	957.448669	-469.257324	25.783344	953.717773	-538.398376	290.704132	575.980225	-497.032440	-49.186386	576.628662	-547.569519	296.890137	88.401932	-565.583374	-104.629417	105.176765	-483.376038	385.301758	1440.362793	-435.139984	-32.859051	1447.032471	-401.673279	174.265503	1455.882935	-398.462982	198.023178	1746.839355	-514.242676	506.050964	1174.565796	-487.438629	-147.321014	1189.031250	-418.400787	477.750458	869.746460	-361.615631	-95.520477	888.750000	-440.303711	154.825790	1052.865723	604.833008	21.520382	894.572693	604.302063	219.857193
-457.046661	287.537598	957.472778	-468.586731	24.576675	953.729736	-537.856506	289.934753	575.975342	-496.178467	-50.063107	576.597168	-547.508911	296.826935	88.447632	-565.497009	-104.830605	105.207901	-483.884247	384.018036	1440.000977	-435.060577	-34.034424	1447.034424	-401.730072	173.146423	1455.890137	-398.795807	197.075363	1746.846802	-514.910217	504.795593	1174.382813	-486.968567	-148.580734	1189.009888	-419.264069	477.216339	869.577454	-361.005981	-96.679619	888.845093	-439.904755	153.666504	1052.911743	604.981567	21.432068	894.449890	604.455994	219.777283
-456.949921	285.299286	956.802063	-468.057831	23.008038	953.712952	-537.037170	288.823853	575.690979	-495.422089	-51.051735	576.541809	-547.351013	296.686066	88.407990	-565.590027	-105.031960	105.243912	-484.083160	382.881195	1439.955078	-434.961914	-35.244156	1446.990967	-401.846649	172.011688	1455.842163	-399.154633	196.090012	1746.827026	-515.530579	503.410278	1174.227783	-486.457886	-149.893768	1188.943481	-420.000366	476.203278	869.270325	-360.349976	-97.972862	888.890930	-439.548767	152.035477	1052.564087	605.096497	21.351809	894.322205	604.550659	219.662735
-456.645691	283.856384	956.747192	-467.411102	21.610353	953.688477	-536.330811	287.754089	575.589600	-494.554291	-52.043514	576.489380	-547.249817	296.547974	88.426956	-565.614197	-105.227379	105.291191	-484.381073	381.563843	1439.788208	-434.793488	-36.547207	1446.980957	-401.884735	170.805496	1455.823486	-399.498474	195.030151	1746.815430	-516.184753	501.908966	1174.001099	-485.938202	-151.250549	1188.900024	-420.771576	474.962097	868.953979	-359.710358	-99.274597	888.870117	-439.153717	150.659164	1052.544312	605.140381	21.297104	894.191406	604.627747	219.572067
-456.214630	282.607483	956.736816	-466.657410	20.197222	953.627258	-535.705078	286.959534	575.564026	-493.731628	-53.024765	576.333435	-547.212891	296.427429	88.461014	-565.421021	-105.084068	105.216347	-484.699829	380.251099	1439.591064	-434.708130	-37.774883	1446.964111	-401.951355	169.558182	1455.800781	-399.842957	193.915298	1746.819336	-516.790527	500.357483	1173.816650	-485.485809	-152.625732	1188.855103	-421.530914	473.827454	868.673828	-359.037872	-100.628448	888.886536	-438.672546	149.342850	1052.534912	605.142700	21.225058	894.079834	604.665649	219.449020
-455.834930	281.289551	956.732544	-465.998169	18.802347	953.556458	-535.003052	286.028381	575.466248	-492.841248	-54.025814	576.179626	-547.140259	296.268433	88.538460	-565.505859	-105.587860	105.349899	-484.956177	378.873474	1439.421143	-434.482330	-39.156536	1447.004395	-402.025726	168.242294	1455.793579	-400.178986	192.759552	1746.844482	-517.418213	498.734863	1173.620483	-484.942596	-154.121094	1188.828247	-422.270996	472.411835	868.387024	-358.280121	-101.986855	889.001831	-438.253723	147.990219	1052.520874	605.125061	21.218004	893.994263	604.675293	219.304977
-455.557922	279.915527	956.683350	-465.335022	17.237589	953.557861	-534.293396	285.093018	575.369629	-492.076263	-55.119213	576.079895	-547.075317	296.118835	88.599960	-565.440857	-105.422096	105.350792	-485.224548	377.468933	1439.283936	-434.375732	-40.527584	1447.026611	-402.090302	166.907593	1455.826416	-400.539978	191.544342	1746.876099	-517.994629	497.027740	1173.395752	-484.475708	-155.613388	1188.803223	-422.993103	470.816071	868.106262	-357.562103	-103.405556	889.143921	-437.865601	146.577225	1052.517212	605.065918	21.182837	893.983582	604.617920	219.274658
-455.066376	278.393555	956.763672	-464.565033	15.738449	953.597534	-533.486084	284.021515	575.282776	-491.290253	-55.658367	576.267395	-547.004517	295.954498	88.646767	-565.531799	-105.908737	105.448349	-485.488556	375.978027	1439.116943	-434.229675	-41.984062	1447.096313	-402.169769	165.532425	1455.858154	-400.898071	190.298615	1746.926147	-518.604736	495.260925	1173.214111	-483.990143	-157.185654	1188.891724	-423.810699	469.521851	867.915222	-356.875793	-104.946228	889.254639	-437.370758	145.079849	1052.608887	604.945679	21.162802	894.013123	604.513916	219.157303
-454.646332	276.926514	956.804688	-463.720276	14.089954	953.676941	-532.702759	283.130554	575.184082	-490.399261	-57.328499	576.089661	-546.918518	295.838562	88.662193	-565.601379	-106.083496	105.621956	-485.775421	374.460693	1438.979980	-434.070160	-43.480118	1447.154053	-402.258148	164.097748	1455.858643	-401.242737	188.976913	1746.966187	-519.191956	493.406616	1173.010864	-483.483063	-158.782333	1188.958496	-424.532440	467.804565	867.631348	-356.112671	-106.503799	889.442810	-436.870300	143.578156	1052.700562	604.790039	21.110323	894.071350	604.368408	219.097946
-454.186493	275.359741	956.823242	-462.889465	12.381994	953.743530	-531.847168	282.017792	575.036682	-489.537689	-57.907398	576.272095	-546.866394	295.713348	88.641823	-565.599976	-106.266106	105.639473	-486.020294	372.915283	1438.826538	-433.931793	-45.016865	1447.227905	-402.293488	162.608139	1455.901733	-401.582153	187.621460	1746.988281	-519.803894	491.591583	1172.826660	-483.018982	-160.477997	1188.999268	-425.088318	465.492279	867.207153	-355.466766	-108.192680	889.599915	-436.365784	141.995361	1052.776367	604.630676	21.064558	894.161255	604.184448	219.011749
-453.735321	273.830627	956.817139	-462.111206	10.737029	953.756042	-531.000916	281.035126	574.942688	-488.653564	-59.160763	576.236511	-546.822754	295.582550	88.663422	-565.590515	-106.519524	105.712219	-486.299408	371.317261	1438.681396	-433.740631	-46.597378	1447.301880	-402.369415	161.136215	1455.902954	-401.917969	186.200500	1747.010254	-520.351013	489.638580	1172.566528	-482.538910	-162.119492	1189.062134	-425.783417	463.496674	866.926819	-354.758728	-109.898415	889.757629	-435.876129	140.447266	1052.808594	604.468811	20.961430	894.262817	604.036560	218.932602
-453.319794	272.161194	956.758850	-461.352234	9.034527	953.755615	-530.103516	280.013947	574.723450	-487.732513	-60.388107	576.172363	-546.698059	295.454681	88.669815	-565.611084	-106.780037	105.750404	-486.528259	369.686005	1438.502808	-434.056030	-48.254364	1447.069580	-402.387482	159.526443	1455.921021	-402.254944	184.766190	1747.007568	-520.896179	487.653992	1172.333496	-482.060791	-164.001556	1189.098999	-426.497681	461.541718	866.743408	-353.964508	-111.574295	889.915527	-435.417969	138.815353	1052.809326	604.262634	20.894749	894.369263	603.823608	218.871765
-452.889771	270.432007	956.710388	-460.608948	7.295660	953.716614	-529.220276	278.933075	574.585938	-486.887848	-61.668743	576.034790	-546.670410	295.384308	88.718941	-565.701233	-107.080574	105.824516	-486.798828	368.049286	1438.365356	-433.862000	-49.885876	1447.110596	-402.459045	158.000717	1455.925171	-402.602570	183.282257	1747.038940	-521.397766	485.534424	1172.070435	-481.544067	-165.780548	1189.135620	-427.145020	459.419373	866.471802	-353.210907	-113.432182	890.060059	-434.930542	137.113632	1052.788452	604.043152	20.784298	894.501892	603.607544	218.792282
-452.487732	268.773102	956.608459	-459.845886	5.510379	953.697144	-528.351990	277.988739	574.457520	-486.002167	-63.112282	575.975769	-546.585938	295.277679	88.818825	-565.828918	-107.336189	105.927628	-487.009308	366.376526	1438.191284	-433.691498	-51.486320	1447.181885	-402.479736	156.378708	1455.942383	-402.916504	181.755554	1747.037354	-521.914795	483.443237	1171.745117	-481.027802	-167.622055	1189.177368	-427.538513	456.557800	865.997498	-352.449158	-115.266327	890.209229	-434.453674	135.455566	1052.752441	603.787659	20.661896	894.644287	603.352661	218.617477
-452.134186	267.061951	956.575623	-459.132599	3.710658	953.659058	-527.463074	276.896210	574.288574	-484.760529	-64.525551	575.650696	-546.516907	295.162079	88.868248	-565.569519	-107.170815	105.944969	-487.285187	364.668457	1438.020264	-433.505859	-53.167854	1447.248047	-402.565918	154.797440	1455.908691	-403.248291	180.240555	1747.055542	-522.396179	481.363129	1171.525146	-480.479156	-169.459305	1189.273560	-428.254883	454.420898	865.817139	-351.720673	-117.157082	890.351440	-434.007355	133.730484	1052.736816	603.512634	20.596485	894.791687	603.038757	218.512436
-451.629364	265.291504	956.546448	-458.279449	1.852570	953.701965	-526.605530	275.838745	574.191711	-484.163605	-65.776405	575.927673	-546.451965	295.031647	88.935791	-565.829224	-107.799820	106.161301	-487.514709	362.945435	1437.839966	-433.343201	-54.789169	1447.291992	-402.574585	153.145538	1455.940918	-403.570984	178.638306	1747.062500	-522.862183	479.177734	1171.159912	-479.937744	-171.424133	1189.309692	-428.587280	451.458618	865.366943	-350.967285	-119.056770	890.516541	-433.456146	131.974991	1052.772949	603.278564	20.527882	894.964783	602.726318	218.471161
-451.166840	263.549713	956.483215	-457.494019	0.026113	953.753540	-525.731140	274.756287	573.971924	-482.958679	-67.125343	575.612488	-546.327515	294.938477	89.017548	-565.626587	-107.955757	106.228966	-487.782471	361.213104	1437.642944	-433.152313	-56.513023	1447.314575	-402.673676	151.514038	1455.930786	-403.919098	177.047318	1747.085693	-523.309875	476.976868	1170.842285	-479.378662	-173.366562	1189.367188	-429.137085	448.830414	865.096191	-350.174316	-121.004646	890.687683	-432.967621	130.263184	1052.797974	603.059143	20.521996	895.135437	602.406982	218.424500
-450.756042	261.702118	956.390381	-456.727661	-1.832850	953.773315	-524.882690	273.604309	573.808167	-482.022919	-68.478210	575.591553	-546.261780	294.790985	89.047943	-565.605957	-108.149429	106.351532	-488.044373	359.488525	1437.426758	-432.961639	-58.206451	1447.309448	-402.707336	149.819809	1455.896851	-404.248291	175.396210	1747.098633	-523.760559	474.727661	1170.487061	-478.849091	-175.377472	1189.406006	-429.649139	446.119171	864.802490	-349.561523	-123.152168	890.739197	-432.487244	128.482742	1052.786133	602.873108	20.448240	895.283020	602.111084	218.427185
-450.305084	259.899139	956.263733	-455.937836	-3.787222	953.800781	-524.068604	272.459961	573.694397	-482.108582	-70.536186	576.061279	-546.205811	294.651917	89.102997	-566.628967	-108.626450	106.701988	-488.255341	357.737976	1437.252197	-432.800232	-59.921375	1447.274536	-402.783936	148.133728	1455.876831	-404.609192	173.742035	1747.095947	-524.186951	472.448639	1170.119263	-478.299652	-177.346298	1189.392822	-430.132324	443.303406	864.512878	-348.767365	-125.167419	890.837219	-431.977203	126.691444	1052.761841	602.742126	20.345667	895.433105	601.916138	218.355835
-449.935028	257.999023	956.131653	-455.240540	-5.662047	953.784973	-523.303223	271.435638	573.502014	-480.947998	-71.843521	575.628540	-546.134644	294.496429	89.166908	-566.394470	-108.768951	106.747597	-488.626801	355.872406	1436.867310	-432.536102	-61.631500	1447.269775	-402.799164	146.411835	1455.828247	-404.939697	172.035080	1747.103027	-524.591919	470.165802	1169.679932	-477.745941	-179.379120	1189.403442	-430.540314	440.308105	864.216003	-348.078796	-127.345749	890.891785	-431.533142	124.874802	1052.708130	602.589844	20.220407	895.532410	601.689697	218.206451
-449.473541	256.206787	956.071838	-454.498871	-7.504056	953.728882	-522.689941	270.496887	573.425659	-480.427185	-73.232109	575.847168	-546.212585	294.378754	89.225159	-566.231750	-108.958786	106.785744	-488.693176	354.181091	1436.836182	-432.361023	-63.362919	1447.214233	-402.899048	144.699753	1455.774414	-405.293152	170.339172	1747.105957	-524.950073	467.754547	1169.322266	-477.133789	-181.411591	1189.392456	-430.895172	437.181091	863.859741	-347.334351	-129.421616	890.898438	-431.037964	123.083496	1052.673462	602.475098	20.112560	895.607605	601.526978	218.084167
-448.961670	254.353256	955.893433	-453.744446	-9.390313	953.684448	-521.974365	269.424438	573.254333	-479.213654	-74.479057	575.429810	-546.098511	294.221344	89.215706	-565.924805	-108.670250	106.743568	-488.913727	352.430908	1436.610596	-432.103058	-65.093086	1447.224854	-402.931091	142.947830	1455.718384	-405.620758	168.608032	1747.092896	-525.305603	465.404266	1168.913940	-476.523438	-183.480255	1189.385742	-431.232513	433.976624	863.528564	-346.686707	-131.641037	890.940857	-430.503784	121.284302	1052.583984	602.331970	20.026503	895.660767	601.324768	217.965408
-448.581177	252.378281	955.727173	-453.033722	-11.329458	953.676819	-521.298889	268.362396	573.093750	-478.417450	-75.740601	575.306519	-546.015198	294.055969	89.254242	-565.936157	-108.858208	106.827095	-489.131104	350.635529	1436.385986	-431.952789	-66.817650	1447.160645	-403.012329	141.262299	1455.659668	-406.014587	166.841797	1747.057617	-525.650574	463.000946	1168.456421	-475.947083	-185.558655	1189.404053	-431.505829	430.769531	863.225342	-346.025726	-133.876862	890.965332	-430.020874	119.412964	1052.511353	602.230652	19.931431	895.746460	601.125854	217.855331
-448.129150	250.460281	955.588867	-452.240082	-13.290829	953.697449	-520.565735	267.080994	572.925171	-477.498077	-77.008026	575.297974	-545.926392	293.901550	89.267365	-566.019897	-109.499008	106.930260	-489.381775	348.844208	1436.153198	-431.797180	-68.596031	1447.162598	-403.037231	139.491318	1455.638794	-406.342407	165.123230	1747.093872	-525.952942	460.573822	1167.997070	-475.395508	-187.601334	1189.428467	-431.742676	427.466675	862.854858	-345.370178	-136.086578	891.023010	-429.499969	117.560776	1052.475098	602.146057	19.869467	895.848572	600.941895	217.796036
-447.678131	248.598969	955.485962	-451.501373	-15.215779	953.752930	-519.937134	265.949188	572.758972	-476.651093	-78.343948	575.227722	-545.793884	293.709656	89.299644	-565.973389	-109.302902	106.993744	-489.697235	346.974152	1435.796753	-431.664520	-70.318993	1447.120117	-403.126556	137.812622	1455.593140	-406.748993	163.327972	1747.064453	-526.285278	458.165283	1167.524658	-474.863373	-189.650009	1189.473267	-431.924530	423.804626	862.488220	-344.814178	-138.379013	890.969360	-429.000824	115.750412	1052.472412	602.074646	19.765181	895.942749	600.757385	217.725708
-447.193268	246.524368	955.346497	-450.659363	-17.180182	953.818237	-519.273010	264.692780	572.658936	-475.863007	-79.706085	575.171753	-545.734436	293.541718	89.335159	-566.061768	-109.914688	107.111099	-489.840393	345.279175	1435.700562	-431.547638	-72.078400	1447.088257	-403.160248	136.059814	1455.544434	-407.094543	161.534470	1747.052246	-526.558044	455.641174	1167.057007	-474.311462	-191.676376	1189.454590	-432.064301	420.251038	862.168030	-344.221252	-140.666473	890.987671	-428.468567	113.835945	1052.463867	601.992676	19.703354	896.055542	600.585815	217.687057
-446.718719	244.617065	955.234192	-449.923248	-19.130552	953.830383	-518.639709	263.454102	572.510132	-474.949982	-80.963966	575.123657	-545.664246	293.358002	89.384064	-566.065979	-110.153931	107.204552	-490.064178	343.526337	1435.500977	-431.408966	-73.851006	1447.026611	-403.220367	134.342407	1455.504150	-407.418915	159.817596	1747.070190	-526.833008	453.150452	1166.589355	-473.770569	-193.806900	1189.497925	-432.197052	416.592712	861.821533	-343.682831	-142.980484	890.969482	-427.967163	111.974861	1052.436035	601.948059	19.597933	896.156494	600.451233	217.608109
-446.232758	242.702164	955.124756	-449.110626	-21.046431	953.849426	-517.957764	262.174286	572.347229	-474.268585	-82.456047	575.076660	-545.527466	293.185486	89.425507	-566.154358	-109.978020	107.318939	-490.337402	341.622223	1435.122559	-431.272614	-75.595909	1446.984619	-403.274841	132.600800	1455.475464	-407.791321	157.975311	1747.043701	-527.067139	450.681305	1166.098267	-473.244934	-195.849442	1189.485840	-432.285614	412.812836	861.452576	-343.196686	-145.271698	890.923157	-427.436554	110.133545	1052.415894	601.898499	19.576685	896.238220	600.307373	217.538284
-445.827423	240.733551	954.936218	-448.454437	-23.024721	953.835449	-517.315796	260.973267	572.158691	-473.539276	-83.894295	575.036011	-545.458435	293.045593	89.460678	-566.191101	-110.581795	107.490250	-490.442444	339.990814	1435.052612	-431.158142	-77.342857	1446.946045	-403.300781	130.869736	1455.415283	-408.124756	156.185410	1747.043579	-527.268738	448.117188	1165.580688	-472.708649	-197.932236	1189.506958	-432.330231	409.054871	861.110657	-342.678131	-147.619278	890.928528	-426.973175	108.244797	1052.329102	601.841064	19.499502	896.354431	600.200195	217.460175
-445.413727	238.806396	954.761658	-447.788391	-24.977646	953.807312	-516.701904	259.890106	571.935791	-472.837372	-85.427155	575.083374	-545.373108	292.914276	89.513969	-566.181274	-110.761856	107.647919	-490.635803	338.225189	1434.825562	-431.048798	-79.046265	1446.912476	-403.362732	129.166290	1455.350342	-408.442566	154.445465	1747.031616	-527.441956	445.618469	1165.067749	-472.222198	-199.943741	1189.545654	-432.316101	405.267914	860.759644	-342.205963	-150.000244	890.847717	-426.505127	106.379059	1052.243042	601.730286	19.472570	896.452209	600.013855	217.426163
-445.019440	236.850006	954.602966	-447.041809	-26.921856	953.830933	-516.016235	258.587891	571.768921	-472.196167	-86.921288	575.078308	-545.312561	292.756683	89.533409	-566.498291	-111.020813	107.889702	-490.758179	336.500793	1434.615967	-430.912018	-80.813431	1446.864258	-403.383392	127.454506	1455.281860	-408.735291	152.680801	1747.025146	-527.601440	443.064728	1164.534790	-471.716797	-202.012115	1189.609619	-432.244507	401.365143	860.440430	-341.793213	-152.290634	890.804321	-426.022339	104.523911	1052.193848	601.680908	19.424227	896.576355	599.850830	217.315460
-444.552856	234.961945	954.485352	-446.297089	-28.885872	953.932983	-515.358276	257.476868	571.582642	-471.402893	-88.177711	575.058289	-545.229858	292.587280	89.577141	-566.227844	-111.113495	107.974152	-490.906128	334.792908	1434.378418	-430.785767	-82.459114	1446.830688	-403.403870	125.790146	1455.280151	-409.027283	150.941498	1747.030884	-527.717407	440.606812	1164.055176	-471.214966	-204.097458	1189.655884	-432.161957	397.446930	860.133545	-341.311676	-154.534866	890.825928	-425.530334	102.701347	1052.209595	601.595886	19.308094	896.732727	599.670837	217.196533
-444.041534	233.066940	954.382263	-445.509338	-30.752005	954.009399	-514.670349	256.270752	571.396729	-470.700073	-89.390236	575.090820	-545.136902	292.393768	89.628632	-566.185425	-111.251160	108.091766	-491.160645	332.970001	1434.035522	-430.672913	-84.179619	1446.788940	-403.397980	124.092438	1455.224609	-409.330658	149.220779	1747.023682	-527.836365	438.081512	1163.513428	-470.715485	-206.115967	1189.734009	-432.064240	393.527313	859.848938	-340.930847	-156.902786	890.820313	-424.982666	100.908829	1052.217163	601.502930	19.233858	896.884521	599.474731	217.084167
-443.588745	231.235306	954.299438	-444.778168	-32.639221	954.112305	-513.998230	255.091537	571.272461	-469.886292	-90.483803	575.035278	-545.082947	292.229706	89.685829	-566.114868	-111.391647	108.132027	-491.163330	331.405365	1433.984741	-430.574738	-85.831848	1446.747437	-403.408508	122.455025	1455.213867	-409.616882	147.510864	1747.015625	-527.911194	435.577759	1163.052734	-470.263397	-208.194321	1189.806396	-431.942993	389.631317	859.602966	-340.663025	-159.223587	890.766479	-424.493988	99.139778	1052.248169	601.397522	19.140865	897.019897	599.245605	217.055832
-442.973389	229.092270	954.127625	-443.358643	-34.905464	954.513855	-513.148254	253.748978	570.982666	-469.031952	-91.381142	575.158508	-544.788635	292.001404	89.729309	-566.085571	-111.577385	108.149223	-491.291382	329.739441	1433.784790	-430.438660	-87.501450	1446.680298	-403.394684	120.795998	1455.157715	-409.909027	145.812180	1746.989014	-527.968567	433.094818	1162.537231	-469.801544	-210.179520	1189.819946	-431.745758	385.650421	859.373230	-340.375793	-161.530411	890.739685	-423.693146	97.208504	1052.406372	601.274292	19.027628	897.163574	599.008728	216.987991
-442.739075	227.512054	954.034729	-443.353821	-36.373791	954.235168	-512.699280	252.834015	570.843323	-468.405334	-92.522873	574.929810	-544.832703	291.872955	89.810287	-565.984192	-111.708458	108.171417	-491.458984	328.028748	1433.488403	-430.358734	-89.120384	1446.629150	-403.402191	119.166847	1455.097656	-410.193970	144.147400	1746.976440	-528.023743	430.693970	1162.067261	-469.386292	-212.215286	1189.929565	-431.524353	381.653168	859.086304	-340.082642	-163.783752	890.696167	-423.538818	95.598198	1052.213745	601.120789	18.945196	897.275757	598.782532	216.905548
-442.458435	225.693665	953.790649	-442.826538	-38.200150	954.198242	-512.004822	251.662445	570.696350	-467.797729	-93.616302	574.848938	-544.689453	291.703552	89.884941	-565.951111	-111.463257	108.189499	-491.500916	326.392151	1433.265869	-430.201935	-90.762146	1446.577881	-403.347656	117.559029	1455.027832	-410.442505	142.459854	1746.965088	-528.001770	428.196014	1161.548218	-468.972717	-214.249588	1190.015503	-431.219360	377.633698	858.937561	-339.926697	-166.086105	890.608643	-423.178558	93.871109	1052.081909	600.956787	18.878445	897.406067	598.538452	216.888641
-442.157532	223.923126	953.662231	-442.242279	-39.951881	954.164917	-511.429688	250.656067	570.485352	-467.208893	-94.679192	574.742065	-544.611084	291.496857	89.915627	-565.951843	-111.606339	108.240562	-491.446747	324.884155	1433.228882	-430.082031	-92.342422	1446.550903	-403.348419	115.988579	1454.953003	-410.710938	140.855057	1746.958618	-527.931946	425.788208	1161.029297	-468.538666	-216.439240	1190.147217	-430.687256	373.417786	858.795166	-339.821960	-168.386322	890.507813	-422.787445	92.166252	1052.011108	600.754639	18.858654	897.513306	598.301392	216.836945
-441.804504	222.216858	953.522705	-441.647034	-41.694828	954.148926	-510.804901	249.532532	570.350098	-466.515228	-95.616066	574.782959	-544.467102	291.256897	89.964813	-565.887329	-111.743866	108.283218	-491.601257	323.263367	1432.900513	-429.908325	-93.872368	1446.521973	-403.302704	114.450470	1454.919189	-410.937042	139.233780	1746.960205	-527.882813	423.432617	1160.498535	-468.216064	-218.279770	1190.218140	-430.417603	369.440521	858.610046	-339.585999	-170.552704	890.508606	-422.373169	90.505363	1051.945068	600.569275	18.843029	897.645813	598.080139	216.751511
-441.385681	220.496124	953.393188	-440.954437	-43.407040	954.243408	-510.193085	248.449295	570.213806	-468.070007	-99.274574	575.322998	-544.308716	291.041992	90.065300	-567.260498	-112.354355	108.839836	-491.567596	321.801422	1432.820313	-429.772430	-95.410416	1446.499268	-403.298676	112.919029	1454.849365	-411.171997	137.674988	1746.963867	-527.771301	421.156128	1160.046509	-467.864075	-220.252319	1190.332031	-430.012848	365.436523	858.471069	-339.527832	-172.756256	890.485718	-421.909302	88.892159	1051.945313	600.371338	18.831978	897.788818	597.857056	216.695770
-441.084625	218.862595	953.292969	-440.320618	-45.093422	954.317871	-509.652771	247.443390	570.015564	-467.736053	-100.652451	575.468994	-544.298950	290.827423	90.164726	-567.472046	-113.018845	109.018417	-491.580872	320.285126	1432.672119	-429.557404	-96.931664	1446.471191	-403.207275	111.411011	1454.815796	-411.385437	136.092133	1746.972900	-527.677795	418.916351	1159.563477	-467.520386	-222.149551	1190.468140	-429.651794	361.510895	858.342041	-339.529449	-174.965454	890.434143	-421.518433	87.321182	1051.947021	600.169189	18.825621	897.958191	597.621216	216.695816
-440.768555	217.222412	953.165344	-439.834076	-46.688622	954.356873	-509.156311	246.428741	569.877136	-467.177094	-101.625786	575.467590	-544.217651	290.614929	90.256027	-567.424377	-112.697220	109.065262	-491.590851	318.811493	1432.487305	-429.419159	-98.438820	1446.435181	-403.184692	109.955322	1454.777344	-411.662506	134.503479	1746.925903	-527.534302	416.712952	1159.084839	-467.204132	-224.140198	1190.610718	-429.256714	357.692657	858.187622	-339.557129	-177.099854	890.372314	-421.178711	85.777771	1051.914429	599.990051	18.814955	898.100891	597.434875	216.722168
-440.477448	215.647491	953.057739	-439.307861	-48.260719	954.381836	-508.651001	245.415024	569.763672	-466.359070	-102.253151	575.427673	-544.109924	290.377869	90.300003	-567.228699	-112.758781	109.117966	-491.753967	317.294312	1432.188110	-429.240204	-99.838440	1446.448730	-403.117126	108.556961	1454.733154	-411.844177	132.996231	1746.927612	-527.333313	414.580231	1158.607910	-466.932617	-225.932373	1190.727417	-428.737946	353.922668	858.075012	-339.506622	-179.193588	890.396423	-420.821136	84.270416	1051.882690	599.745789	18.832582	898.231750	597.207642	216.757355
-440.181732	214.052872	952.925659	-438.782501	-49.844330	954.411438	-508.293488	244.647522	569.584778	-466.064758	-103.751373	575.571594	-544.112122	290.174652	90.355934	-567.494751	-113.399246	109.328499	-491.750244	315.891937	1432.001465	-429.043365	-101.223305	1446.408691	-403.062408	107.166222	1454.682739	-412.034119	131.550461	1746.919312	-527.157288	412.472626	1158.166626	-466.695251	-227.766983	1190.893555	-428.346924	350.382202	857.947144	-339.627533	-181.240631	890.351135	-420.452698	82.757881	1051.839111	599.521912	18.868013	898.357666	597.003052	216.767776
-439.984131	212.395203	952.753479	-438.404907	-51.427612	954.431091	-507.786530	243.661499	569.407654	-465.593323	-104.872818	575.538025	-544.028198	289.986053	90.439926	-567.513794	-113.162567	109.451271	-491.692108	314.603394	1431.997559	-428.933167	-102.619476	1446.386108	-402.984650	105.796867	1454.636719	-412.186920	130.104050	1746.906616	-526.926331	410.375824	1157.744995	-466.466858	-229.514862	1190.983643	-427.956177	347.121735	857.760864	-339.711517	-183.335495	890.283203	-420.174988	81.221901	1051.764160	599.306580	18.878977	898.465759	596.804749	216.741440
-439.747314	210.909042	952.645447	-437.985413	-52.924290	954.418030	-507.508545	242.970337	569.340149	-465.010010	-105.950562	575.482605	-544.058350	289.793976	90.548187	-567.423645	-113.242989	109.536919	-491.670319	313.284363	1431.843872	-428.686798	-103.929405	1446.436401	-402.901154	104.502541	1454.593384	-412.330475	128.730759	1746.916870	-526.717834	408.401123	1157.384888	-466.266724	-231.206909	1191.139282	-427.825653	344.547455	857.292542	-339.808624	-185.255432	890.285767	-419.876526	79.778809	1051.708984	599.008850	19.076971	898.473938	596.584229	216.722382
-439.517639	209.396149	952.512024	-437.575714	-54.451046	954.466614	-508.016022	243.130371	569.463562	-464.528961	-107.060165	575.420959	-544.691284	289.813324	90.779129	-567.462585	-113.385513	109.667557	-491.667389	311.973175	1431.733276	-428.492584	-105.198517	1446.416016	-402.816833	103.207146	1454.539063	-412.452362	127.373764	1746.898804	-526.502625	406.410278	1157.026489	-466.160400	-232.810562	1191.268311	-427.280334	342.007904	857.080750	-339.990356	-187.227707	890.221741	-419.591827	78.339417	1051.672607	598.916199	18.890463	898.670837	596.378845	216.670975
-438.832367	208.520187	952.561035	-437.003754	-55.705879	954.497314	-506.941833	241.478409	569.259949	-463.932861	-107.933426	575.329346	-544.094788	289.472931	90.768448	-567.484497	-113.938789	109.759499	-491.659943	310.723083	1431.641602	-428.274536	-106.443207	1446.408447	-402.759277	101.979958	1454.501587	-412.568115	126.095901	1746.900879	-526.158813	403.688049	1156.571045	-465.991882	-234.437164	1191.430054	-426.511292	339.878510	856.949829	-340.187103	-189.178986	890.153320	-419.072174	77.257248	1051.733643	598.725769	18.871407	898.751648	596.165588	216.683472
-438.477570	207.162628	952.449219	-436.552338	-57.087887	954.520813	-506.469757	240.466019	569.107727	-463.409821	-108.868996	575.257935	-543.909607	289.271606	90.843735	-567.422241	-114.069031	109.828491	-491.670563	309.515900	1431.534912	-428.132965	-107.651421	1446.373657	-402.651123	100.722588	1454.472412	-412.649200	124.835541	1746.862549	-525.993469	402.483215	1156.441528	-465.915466	-235.978638	1191.531860	-425.685333	338.189819	856.903198	-340.371277	-191.054077	890.118042	-418.720215	75.944221	1051.698730	598.556335	18.838844	898.811401	595.977722	216.711975
-438.743774	205.191177	952.202332	-436.205627	-58.627110	954.555908	-506.165161	239.743546	568.853333	-462.994781	-109.846016	575.262268	-543.866943	289.083313	90.875481	-567.475403	-113.820213	109.897240	-491.708862	308.294678	1431.451538	-427.933228	-108.834602	1446.369751	-402.575500	99.575836	1454.397461	-412.714264	123.615837	1746.852905	-525.734192	400.676331	1156.206909	-465.793640	-237.465317	1191.621094	-424.822937	336.977875	856.740662	-340.578125	-192.912430	890.072021	-418.697052	74.338905	1051.594604	598.382874	18.835119	898.852539	595.758667	216.783401
-436.902588	202.973831	952.090210	-432.218201	-61.859043	956.502747	-505.103027	238.204895	568.672180	-462.406067	-110.468735	575.938477	-543.354980	288.829773	90.870316	-567.468201	-113.930305	109.971069	-491.789032	307.071716	1431.206299	-427.774170	-110.006104	1446.342163	-402.450226	98.406967	1454.328735	-412.769043	122.453743	1746.804443	-525.420593	399.037842	1156.026489	-465.772095	-238.897614	1191.721558	-423.971649	336.154968	856.589844	-340.852386	-194.695755	889.949036	-416.559265	72.514427	1052.643433	598.180969	18.813921	898.901245	595.520142	216.867630
-436.908905	201.429077	951.918457	-431.842590	-63.297745	956.587646	-505.523132	238.220795	568.723328	-462.162445	-111.439255	575.843323	-543.877747	288.811768	91.097870	-567.558655	-114.095184	110.064171	-491.704681	306.044098	1431.196045	-427.590729	-111.093933	1446.280884	-402.342621	97.290939	1454.248657	-412.793335	121.311584	1746.771851	-525.040466	397.561493	1155.842773	-465.706940	-240.271729	1191.799438	-423.111359	335.615326	856.405273	-341.071777	-196.483093	889.859253	-416.411255	71.144150	1052.604248	597.999512	18.832920	898.910950	595.321228	216.936096
-437.086609	199.903015	951.701538	-431.803009	-64.421318	956.458618	-505.331696	237.572266	568.577820	-462.430817	-113.323029	575.968994	-543.865479	288.613098	91.188103	-568.032166	-114.393112	110.297661	-491.683868	304.898712	1431.082275	-427.372192	-112.195747	1446.224243	-402.240051	96.245972	1454.170288	-412.800598	120.242668	1746.724854	-524.600281	396.199158	1155.641724	-465.706635	-241.490860	1191.854248	-422.201355	335.208771	856.175476	-341.311310	-198.129211	889.731140	-416.417908	69.870987	1052.418701	597.797119	18.823151	898.927246	595.111816	216.926422
-437.007446	198.689743	951.552246	-431.641693	-65.634178	956.390259	-504.956085	236.840424	568.450317	-462.050262	-114.066750	575.867554	-543.763123	288.413055	91.278152	-568.287354	-114.942505	110.402496	-491.655670	303.843628	1430.930054	-427.171295	-113.259933	1446.164307	-402.122681	95.178429	1454.077148	-412.798157	119.182800	1746.692505	-524.159912	395.148682	1155.495972	-465.750916	-242.663864	1191.824219	-421.266571	334.928101	856.041199	-341.535828	-199.819794	889.589905	-416.286041	68.693825	1052.307007	597.652954	18.853794	898.953125	594.914673	216.904297
-436.868378	197.624359	951.494263	-431.483398	-66.680595	956.349060	-504.638428	236.147293	568.362976	-461.119141	-113.959480	575.647217	-543.671204	288.243011	91.353447	-568.068542	-114.986038	110.370392	-491.685333	302.753143	1430.629517	-426.999023	-114.282944	1446.071045	-402.044464	94.172569	1453.995239	-412.772339	118.178574	1746.654297	-523.636963	394.128540	1155.269531	-465.772095	-243.966965	1191.850586	-419.721924	334.186523	856.255798	-341.837219	-201.375000	889.464233	-416.136749	67.645653	1052.257080	597.501648	18.865582	898.986267	594.700256	216.970612
-436.804718	196.537720	951.391296	-431.325836	-67.688652	956.296265	-504.365601	235.504166	568.291687	-460.908997	-114.927742	575.694519	-543.573730	288.093048	91.382668	-568.200745	-115.125801	110.484978	-491.559570	301.822174	1430.578735	-426.783630	-115.269600	1446.015747	-401.947021	93.233406	1453.910889	-412.744110	117.242477	1746.608032	-523.143494	393.436462	1155.111206	-465.788696	-245.054626	1191.863892	-418.879852	334.078430	856.143311	-342.064392	-202.872986	889.315552	-416.018707	66.624161	1052.177368	597.347534	18.910105	899.049744	594.467041	217.000366
-436.738678	195.501877	951.328735	-431.170868	-68.763123	956.295166	-504.188721	234.900391	568.235657	-460.479919	-115.490356	575.616943	-543.473816	287.973389	91.432594	-568.158020	-115.218285	110.518402	-491.486816	300.877319	1430.426636	-426.598236	-116.217140	1445.925049	-401.791687	92.310028	1453.816895	-412.700287	116.315163	1746.552002	-522.660095	392.844879	1154.971924	-465.834595	-246.092133	1191.868774	-417.981689	334.041931	856.066956	-342.413849	-204.417145	889.150513	-415.914612	65.597504	1052.145996	597.194153	18.975269	899.096985	594.251343	217.078934
-437.105957	195.062805	951.286072	-432.167114	-68.975639	955.406921	-504.264130	234.563202	568.215454	-459.966034	-115.867851	575.217346	-543.557983	287.909515	91.494415	-567.979797	-115.194954	110.504700	-491.384521	299.967194	1430.243042	-426.439331	-117.111946	1445.848389	-401.702240	91.399246	1453.723145	-412.663025	115.436913	1746.490845	-522.148804	392.428955	1154.829590	-465.956543	-247.128830	1191.870117	-417.167511	334.167389	856.055420	-342.975250	-206.009201	888.876831	-416.297577	64.920555	1051.632568	597.081665	19.070879	899.154297	594.038086	217.138107
-437.052063	194.089676	951.217224	-432.020386	-69.931816	955.386658	-503.331543	233.237030	567.893799	-459.511963	-116.244568	575.124512	-542.929077	287.675629	91.392639	-567.804016	-115.202339	110.491829	-491.223236	299.121613	1430.090088	-426.235840	-117.971458	1445.805908	-401.609344	90.559074	1453.635742	-412.610840	114.639328	1746.450928	-521.626099	392.079651	1154.740601	-466.001282	-247.970490	1191.860840	-416.302582	334.253601	856.032410	-343.018829	-207.137482	888.850464	-416.186829	63.980724	1051.585693	596.951172	19.089722	899.210327	593.853638	217.192734
-436.978668	193.273132	951.137939	-431.841278	-70.760880	955.338867	-503.094025	232.686172	567.812195	-459.445679	-117.299446	575.204468	-542.796509	287.592621	91.435486	-568.040833	-115.412186	110.603966	-491.006134	298.324890	1429.979736	-426.116272	-118.796288	1445.768921	-401.455444	89.724388	1453.573486	-412.493713	113.944527	1746.441772	-521.144043	391.849487	1154.703979	-466.053101	-248.908646	1191.906006	-415.508636	334.405914	856.103271	-343.355499	-208.471588	888.699768	-416.062073	63.176868	1051.521973	596.846802	19.144941	899.253052	593.684937	217.293320
-437.030426	192.420807	951.050903	-431.744141	-71.609528	955.268799	-503.002014	232.301788	567.731384	-459.146637	-117.892570	575.134583	-542.742493	287.517853	91.473236	-568.496460	-115.707016	110.754822	-490.780731	297.525330	1429.911865	-425.997314	-119.538979	1445.719116	-401.328247	88.952110	1453.487915	-412.410950	113.217926	1746.403320	-520.670837	391.667786	1154.745239	-466.112701	-249.697006	1191.921021	-414.780670	334.628632	856.189880	-343.728180	-209.636856	888.556641	-416.011047	62.343552	1051.437866	596.725708	19.157656	899.269470	593.554993	217.262024
-437.029175	191.658096	950.961243	-431.666534	-72.294281	955.190247	-502.911957	231.915878	567.654846	-458.937439	-118.519859	574.994934	-542.742798	287.440582	91.498993	-568.593384	-115.800034	110.807541	-490.539703	296.820465	1429.864014	-425.880402	-120.246605	1445.705688	-401.237335	88.237625	1453.391479	-412.349243	112.532677	1746.363770	-520.139954	391.539368	1154.833740	-466.232697	-250.486588	1191.933960	-413.985901	334.791656	856.278442	-344.092499	-210.842773	888.395203	-415.945099	61.630322	1051.348511	596.620544	19.185619	899.268311	593.403564	217.294556
-437.009613	190.995209	950.923340	-431.522797	-72.994957	955.151978	-502.821442	231.518951	567.608887	-458.626892	-119.032181	574.874634	-542.732544	287.381104	91.532990	-568.560486	-115.566368	110.833603	-490.351471	296.135620	1429.800415	-425.801239	-120.943390	1445.691406	-401.108215	87.537552	1453.300415	-412.274597	111.901283	1746.305664	-519.638000	391.504150	1154.917847	-466.324341	-251.051605	1191.953735	-413.357819	335.091370	856.425476	-344.372650	-211.915710	888.294678	-415.862854	60.956753	1051.310181	596.552002	19.204741	899.254944	593.273132	217.268219
-437.011261	190.317947	950.818665	-431.387878	-73.644760	955.110352	-502.715424	231.116852	567.558044	-458.199951	-119.449936	574.772339	-542.723083	287.308990	91.580154	-568.005066	-115.372108	110.755592	-490.118256	295.468597	1429.782349	-425.732819	-121.519272	1445.644653	-400.987732	86.868439	1453.230225	-412.192139	111.291504	1746.253174	-519.144287	391.514313	1155.085327	-466.353943	-251.898560	1191.989990	-412.753571	335.374298	856.616028	-344.777649	-213.026901	888.129211	-415.788696	60.326572	1051.234985	596.486633	19.241619	899.236206	593.152588	217.267242
-436.986816	189.825653	950.757690	-431.295074	-74.215981	955.031006	-502.619415	230.726563	567.573425	-457.803497	-119.837868	574.668091	-542.676331	287.191589	91.617126	-567.955383	-115.428810	110.787743	-489.989777	294.825714	1429.693848	-425.684387	-122.111122	1445.598877	-400.872589	86.297424	1453.158569	-412.088196	110.731270	1746.211426	-518.661987	391.559296	1155.203979	-466.481293	-252.493637	1191.984497	-412.105743	335.626526	856.871704	-345.165802	-214.007828	888.001343	-415.720917	59.792297	1051.163086	596.442017	19.247875	899.210876	593.011597	217.256592
-436.980072	189.339600	950.707153	-431.289368	-74.724754	954.986206	-502.525574	230.260605	567.547180	-457.704529	-120.521767	574.642578	-542.614685	287.103790	91.612419	-568.084839	-115.520927	110.887581	-489.703125	294.378510	1429.855225	-425.635010	-122.612762	1445.542603	-400.795685	85.741570	1453.066162	-411.977051	110.217628	1746.179321	-518.133850	391.594299	1155.431641	-466.576813	-253.052979	1192.010742	-411.399567	335.651825	857.151062	-345.567505	-214.975281	887.884949	-415.698181	59.297085	1051.112305	596.374146	19.302116	899.194702	592.892883	217.240158
-436.984863	188.779190	950.610229	-431.239014	-75.228119	954.922546	-502.499634	229.918823	567.509888	-457.285065	-120.647072	574.516052	-542.540466	286.974182	91.621452	-568.447083	-115.741257	111.010445	-489.556061	293.801605	1429.757324	-425.568054	-123.106720	1445.477661	-400.690186	85.246666	1452.998779	-411.881927	109.737785	1746.145508	-517.711426	391.710541	1155.621704	-466.691772	-253.631592	1191.975586	-410.883728	335.857880	857.372009	-345.919220	-215.800537	887.749329	-415.657745	58.782185	1051.028320	596.312622	19.270082	899.178162	592.775513	217.235504
-436.931793	188.419418	950.582947	-431.190826	-75.604897	954.863464	-502.535828	229.575195	567.475037	-456.729950	-120.565727	574.421387	-542.474304	286.929199	91.610054	-567.702759	-115.471291	110.862122	-489.375519	293.347290	1429.783569	-425.513580	-123.511017	1445.395630	-400.546387	84.821655	1452.920532	-411.760590	109.310600	1746.093262	-517.265930	391.806671	1155.782837	-466.833618	-254.081833	1191.960083	-410.401398	336.204437	857.590820	-346.214996	-216.540680	887.626038	-415.588013	58.401962	1050.981812	596.245361	19.331114	899.158142	592.645447	217.276337
-436.843201	188.171936	950.568115	-431.134369	-75.955490	954.823181	-502.649048	229.414993	567.527954	-456.298065	-120.471947	574.278503	-542.513000	286.893127	91.624550	-567.524170	-115.693871	110.810692	-489.131012	293.063538	1429.968872	-425.428192	-123.881958	1445.306763	-400.447540	84.408607	1452.837524	-411.657532	108.912270	1746.044312	-516.867493	391.888000	1155.944702	-466.968048	-254.449509	1191.914063	-409.915588	336.276337	857.762573	-346.534821	-217.321945	887.438660	-415.511566	58.090519	1050.953735	596.131226	19.410952	899.164246	592.524231	217.334579
-436.781708	187.906204	950.534912	-431.048370	-76.267433	954.801208	-502.792542	229.225433	567.541748	-456.332916	-121.027931	574.268250	-542.562012	286.901550	91.595444	-567.710571	-115.769958	110.892380	-488.982544	292.750397	1430.011230	-425.385742	-124.220711	1445.178955	-400.363190	84.087509	1452.759888	-411.552826	108.549004	1745.992920	-516.515442	392.026123	1156.088867	-467.184357	-254.843567	1191.827148	-409.462128	336.451080	857.930542	-346.795319	-217.877045	887.285645	-415.425140	57.807465	1050.923706	595.990479	19.423571	899.201721	592.390503	217.380981
-436.699524	187.720627	950.531311	-431.009735	-76.496780	954.764893	-502.989380	229.051376	567.557739	-456.233215	-121.283722	574.189697	-542.604309	286.914948	91.586250	-567.735901	-115.813568	110.912079	-488.939392	292.388763	1429.917725	-425.344818	-124.494690	1445.057251	-400.300323	83.809616	1452.690308	-411.451813	108.205132	1745.936890	-516.247192	392.174774	1156.209595	-467.402313	-255.156891	1191.690918	-409.032715	336.669525	858.112488	-347.092560	-218.417343	887.115784	-415.354889	57.584652	1050.902222	595.853027	19.499815	899.246460	592.276367	217.414536
-436.623413	187.514893	950.490417	-430.935608	-76.727463	954.776855	-503.147919	228.864044	567.582031	-455.955963	-121.311584	574.091187	-542.598389	286.908813	91.515251	-567.585449	-115.769264	110.870781	-488.812836	292.178925	1429.987305	-425.316559	-124.743500	1444.903320	-400.233704	83.576401	1452.637573	-411.348389	107.910866	1745.889038	-515.999512	392.266083	1156.349976	-467.647247	-255.336227	1191.569946	-408.628632	336.817749	858.300171	-347.388336	-218.954620	886.937683	-415.290283	57.385571	1050.889282	595.716431	19.507862	899.333191	592.189941	217.382385
-436.546326	187.396149	950.479736	-430.913574	-76.817719	954.755859	-503.555542	228.883224	567.686218	-455.623749	-121.272728	574.011230	-542.759827	286.974731	91.487717	-567.460693	-115.728828	110.840584	-488.618622	292.081940	1430.174805	-425.297455	-124.957626	1444.752441	-400.176178	83.356361	1452.600464	-411.264954	107.618118	1745.852783	-515.795715	392.297577	1156.486816	-467.882202	-255.524185	1191.433838	-408.278564	336.998383	858.474304	-347.704468	-219.339462	886.767273	-415.239990	57.273586	1050.873535	595.547424	19.554432	899.434875	592.039673	217.348587
-436.457886	187.273972	950.438599	-430.875031	-76.853394	954.737488	-503.711548	228.699951	567.704346	-455.447540	-121.313179	573.862671	-542.749573	286.978088	91.438683	-567.381287	-115.722458	110.855217	-488.515381	291.918427	1430.209839	-425.299438	-125.133743	1444.570923	-400.118378	83.183792	1452.565186	-411.198639	107.356468	1745.795898	-515.641052	392.360779	1156.588379	-468.099274	-255.644958	1191.306641	-407.891510	337.116486	858.618591	-347.935822	-219.587006	886.588074	-415.179688	57.200237	1050.844238	595.360352	19.624594	899.529358	591.923767	217.334854
-436.294708	187.322906	950.429504	-430.896851	-76.823875	954.684448	-503.857941	228.514832	567.722473	-455.136902	-121.237923	573.732971	-542.696716	286.981110	91.353333	-567.266296	-115.734062	110.820930	-488.391693	291.845245	1430.285767	-425.306030	-125.222153	1444.399414	-400.058289	83.059784	1452.503418	-411.122772	107.115021	1745.765625	-515.497253	392.408569	1156.682129	-468.295105	-255.720886	1191.123291	-407.553253	337.289093	858.752258	-348.136536	-219.740021	886.427673	-415.109375	57.210030	1050.813843	595.152466	19.626192	899.639954	591.726257	217.348999
-436.152100	187.346115	950.353088	-430.879913	-76.801704	954.635071	-504.102264	228.456497	567.737366	-454.828644	-121.089325	573.602478	-542.709534	287.050385	91.296761	-567.111755	-115.647690	110.751785	-488.285675	291.812622	1430.315918	-425.309784	-125.262985	1444.234009	-400.011658	82.985603	1452.422241	-411.071777	106.931396	1745.721680	-515.389709	392.451172	1156.749512	-468.504272	-255.752655	1190.923340	-407.253571	337.417847	858.842041	-348.370544	-219.876968	886.213196	-415.024231	57.234062	1050.749878	594.914124	19.633783	899.724426	591.494019	217.373810
-436.062775	187.381866	950.259888	-430.873566	-76.734772	954.566162	-504.321075	228.434250	567.736206	-454.501404	-120.887817	573.476440	-542.765808	287.120514	91.215919	-567.449097	-115.783691	110.828117	-488.159241	291.812103	1430.342041	-425.336517	-125.304810	1444.070557	-399.972595	82.955574	1452.343872	-411.022675	106.763313	1745.689087	-515.292358	392.477844	1156.776611	-468.698700	-255.751678	1190.730469	-407.009369	337.520691	858.915283	-348.622437	-219.969574	885.983582	-414.964111	57.289063	1050.666504	594.667114	19.657137	899.774353	591.258606	217.407486
-435.962189	187.544266	950.234741	-430.932739	-76.568130	954.487793	-504.548859	228.433960	567.762634	-454.291718	-120.768250	573.370361	-542.781128	287.209229	91.172844	-566.978699	-115.573990	110.713921	-488.054352	291.855347	1430.379639	-425.369934	-125.290863	1443.910034	-399.924316	82.943771	1452.284546	-410.989838	106.617332	1745.675049	-515.202209	392.513336	1156.816284	-468.881927	-255.663467	1190.521240	-406.826050	337.604126	858.971802	-348.845764	-220.002121	885.750977	-414.924561	57.422943	1050.611694	594.459717	19.664433	899.809937	591.019592	217.453201
-435.848022	187.750122	950.226501	-430.931793	-76.415764	954.414124	-504.733246	228.458420	567.805847	-453.993866	-120.464073	573.307007	-542.815796	287.238220	91.145508	-566.803040	-115.482094	110.673744	-487.927826	291.943542	1430.421631	-425.418610	-125.264725	1443.737427	-399.882141	82.961220	1452.250244	-410.979431	106.491737	1745.660522	-515.126221	392.530151	1156.877563	-469.067963	-255.520752	1190.301880	-406.658844	337.745819	859.037964	-349.082642	-219.953873	885.526367	-414.869507	57.569355	1050.571899	594.237000	19.662029	899.830200	590.783264	217.497116
-435.771729	187.989105	950.213867	-431.000275	-76.202240	954.376465	-504.911865	228.495514	567.860779	-453.833588	-120.228203	573.199829	-542.839661	287.290161	91.074875	-566.728027	-115.436562	110.647408	-487.771362	292.073792	1430.509155	-425.495270	-125.197754	1443.602295	-399.839355	83.025742	1452.223267	-410.976257	106.403107	1745.681519	-515.046509	392.548218	1156.944580	-469.318481	-255.336441	1190.120728	-406.556763	337.827667	859.110291	-349.621948	-220.087662	885.131042	-414.852722	57.776165	1050.544678	594.064148	19.609167	899.844421	590.572754	217.422470
-435.721527	188.312485	950.252441	-431.066101	-75.878250	954.288330	-505.098053	228.568604	567.933899	-453.643677	-119.917320	573.121826	-542.866333	287.341217	91.039925	-566.603821	-115.371017	110.599602	-487.636719	292.239868	1430.567871	-425.576691	-125.101303	1443.448120	-399.822113	83.094742	1452.200562	-410.991302	106.325989	1745.701782	-514.965759	392.609833	1156.985474	-469.533325	-254.996643	1189.894531	-406.491241	337.927277	859.137878	-349.611298	-219.654297	885.023560	-414.850769	58.044773	1050.519165	593.872986	19.561913	899.842468	590.345764	217.322937
-435.735596	188.594833	950.241638	-431.198151	-75.566788	954.233948	-505.280945	228.676407	567.951538	-453.520660	-119.678696	573.060669	-542.891235	287.404510	90.999550	-566.580078	-115.344666	110.596268	-487.594055	292.343109	1430.491943	-425.679260	-124.993805	1443.277710	-399.785492	83.238861	1452.163574	-411.025818	106.287666	1745.724609	-514.899841	392.731781	1157.022461	-469.788788	-254.587769	1189.635864	-406.479248	338.010345	859.166443	-349.783173	-219.342804	884.808411	-414.891174	58.317852	1050.480835	593.695679	19.502687	899.815186	590.132690	217.201553
-435.710815	188.937225	950.260620	-431.283051	-75.192497	954.151917	-505.440308	228.847519	567.974792	-452.447632	-118.094490	572.749939	-542.923157	287.453247	90.920219	-565.869507	-115.095680	110.324493	-487.340088	292.660431	1430.680054	-425.750244	-124.826492	1443.144287	-399.782837	83.394798	1452.129272	-411.064270	106.279778	1745.738281	-514.797852	392.823517	1157.069458	-470.049347	-254.083282	1189.409668	-406.496246	338.128387	859.158813	-349.944366	-218.987869	884.614746	-414.903381	58.631397	1050.446777	593.539185	19.480215	899.774292	589.916565	217.177063
-435.674408	189.346893	950.285583	-431.361450	-74.812881	954.068726	-505.620819	229.058014	568.019714	-452.312988	-117.737312	572.647705	-542.970398	287.561523	90.894485	-565.779053	-115.016083	110.297485	-487.187042	292.921021	1430.744385	-425.861115	-124.615768	1443.001709	-399.757477	83.596863	1452.107910	-411.108948	106.293434	1745.754639	-514.696716	392.998535	1157.114746	-470.346466	-253.544510	1189.133301	-406.566345	338.211456	859.154968	-350.066040	-218.505707	884.433533	-414.910553	58.977718	1050.415771	593.337769	19.415895	899.748047	589.659241	217.148911
-435.591675	189.778580	950.342346	-431.358826	-74.477448	954.052063	-505.858337	229.353607	568.127258	-453.295380	-118.696999	572.784546	-543.058289	287.633789	90.863144	-566.425049	-115.262718	110.500877	-487.006195	293.205292	1430.825684	-425.974884	-124.381950	1442.880859	-399.714844	83.804932	1452.101929	-411.151031	106.340576	1745.793823	-514.594666	393.221527	1157.177734	-470.662750	-252.972336	1188.839478	-406.800232	338.428070	859.138611	-350.202057	-217.940811	884.214539	-414.879150	59.327595	1050.438599	593.146851	19.363491	899.753906	589.454590	217.198853
-435.503143	190.245346	950.410706	-431.396759	-73.982590	953.989197	-505.953735	229.589813	568.195862	-453.306030	-118.445839	572.782776	-543.122925	287.704803	90.815216	-566.890137	-115.414948	110.639130	-486.939270	293.440826	1430.741333	-426.101471	-124.162285	1442.781860	-399.690277	84.029610	1452.101196	-411.209045	106.412437	1745.845825	-514.514526	393.486053	1157.242676	-470.977264	-252.286285	1188.600952	-406.921875	338.488953	859.166382	-350.287415	-217.324066	884.057373	-414.852264	59.750916	1050.442017	592.959473	19.355017	899.725830	589.281799	217.222260
-435.467468	190.686554	950.450500	-431.487640	-73.459305	953.946350	-505.989349	229.828308	568.220642	-453.223389	-118.036507	572.765503	-543.124390	287.769531	90.819099	-566.745239	-115.363945	110.594307	-486.722870	293.866486	1430.990356	-426.215576	-123.892517	1442.681030	-399.691650	84.290886	1452.118530	-411.267456	106.519989	1745.907104	-514.397705	393.780640	1157.336548	-471.298828	-251.571335	1188.328125	-407.046692	338.527130	859.195679	-350.335693	-216.608383	883.868042	-414.871307	60.194126	1050.439453	592.751709	19.303118	899.762329	589.088196	217.212799
-435.426483	191.108658	950.473938	-431.523682	-72.998932	953.942871	-505.971497	230.083115	568.238098	-453.277710	-117.781807	572.739746	-543.110840	287.816132	90.741325	-566.811096	-115.313271	110.605705	-486.683380	294.143188	1430.941528	-426.361206	-123.587608	1442.581177	-399.680603	84.563309	1452.133179	-411.337799	106.654922	1745.971069	-514.347168	394.105835	1157.431396	-471.607910	-250.853928	1188.103271	-407.212311	338.593903	859.233582	-350.445313	-215.871857	883.699280	-414.872375	60.620117	1050.450439	592.525696	19.253826	899.776611	588.884155	217.217636
-435.323547	191.668503	950.541992	-431.521210	-72.475021	953.954285	-506.744507	231.274536	568.502625	-453.450531	-117.661148	572.753784	-543.697632	288.037537	90.867172	-566.906921	-115.270439	110.624046	-486.494904	294.606232	1431.177856	-426.499481	-123.254135	1442.492065	-399.677368	84.900085	1452.159424	-411.416870	106.845467	1746.041992	-514.253601	394.466339	1157.554321	-471.927063	-250.053467	1187.897095	-407.427612	338.645233	859.275024	-350.577850	-215.048401	883.528442	-414.840393	61.133400	1050.494507	592.314392	19.245049	899.821167	588.680542	217.185364
-435.262360	192.305649	950.573242	-431.623840	-71.874680	953.934143	-506.987457	231.977341	568.614868	-452.901184	-116.577812	572.666138	-543.866272	288.151672	90.879387	-566.471985	-115.046448	110.501770	-486.382324	295.055267	1431.291138	-426.652161	-122.914246	1442.432739	-399.652100	85.265015	1452.185059	-411.501953	107.054619	1746.104370	-514.193542	394.882782	1157.672607	-472.230530	-249.312729	1187.677490	-407.670563	338.741333	859.333862	-350.659882	-214.102188	883.404663	-414.859863	61.721302	1050.500244	592.090454	19.195677	899.857605	588.485535	217.130020
-435.331665	192.920380	950.634644	-431.813782	-71.242401	953.855225	-506.944733	232.348297	568.645935	-453.582672	-117.034035	572.765869	-543.891418	288.260071	90.847679	-566.868530	-114.875587	110.643051	-486.216187	295.530609	1431.396973	-426.779388	-122.534073	1442.377075	-399.661560	85.672279	1452.191528	-411.597382	107.299591	1746.150269	-514.129761	395.332642	1157.778198	-472.475891	-248.488205	1187.468750	-407.981201	338.858276	859.402710	-350.672729	-213.086349	883.325500	-414.956573	62.284622	1050.486206	591.838684	19.114964	899.894287	588.275085	217.065689
-435.330719	193.596848	950.688721	-431.943909	-70.664536	953.826050	-506.862671	232.776077	568.666870	-453.821075	-116.912712	572.826233	-543.860413	288.323425	90.820518	-566.960571	-114.883011	110.663902	-486.060913	296.021240	1431.523560	-426.915863	-122.113510	1442.274414	-399.679291	86.075104	1452.209595	-411.691345	107.574127	1746.212891	-514.072693	395.874817	1157.909912	-472.725311	-247.769867	1187.235107	-408.305054	339.003052	859.432617	-350.767792	-212.107544	883.177063	-415.004486	62.871265	1050.496094	591.594360	19.082308	899.922424	588.026794	217.054260
-435.274963	194.238708	950.774597	-432.045746	-69.977226	953.795410	-506.863983	233.308426	568.766296	-454.416901	-117.146271	572.876099	-543.928406	288.446930	90.892761	-566.809692	-114.805084	110.627220	-485.987610	296.430359	1431.513550	-427.078094	-121.652275	1442.188232	-399.673431	86.475159	1452.220459	-411.786011	107.862915	1746.271973	-514.013550	396.473511	1158.040649	-472.975525	-246.977280	1187.001831	-408.570038	339.098602	859.501465	-350.809113	-210.923599	883.070923	-415.024536	63.481682	1050.523926	591.338928	19.026419	899.930786	587.825195	217.016479
-435.219574	194.853348	950.828918	-432.173798	-69.209419	953.733276	-506.795654	233.762924	568.847900	-454.507935	-116.634018	572.800049	-543.903320	288.484650	90.896828	-566.787659	-115.046097	110.603889	-485.857269	296.942444	1431.640137	-427.253021	-121.187653	1442.086914	-399.667908	86.929184	1452.240479	-411.874207	108.194336	1746.333252	-513.929321	396.980927	1158.152222	-473.206451	-246.215469	1186.771484	-408.844452	339.374908	859.613708	-350.816284	-209.797546	882.983093	-415.057526	64.117447	1050.520142	591.119934	19.053074	899.939453	587.586731	217.059341
-435.086578	195.639725	950.925781	-432.181976	-68.564453	953.742004	-506.578613	234.123520	568.885742	-455.191650	-116.954071	572.982605	-543.846008	288.555786	90.905899	-567.199524	-115.179062	110.729630	-485.693176	297.491699	1431.771240	-427.399384	-120.671539	1441.997559	-399.698029	87.386856	1452.261719	-411.971039	108.563538	1746.399536	-513.903503	397.544495	1158.300537	-473.380066	-245.450165	1186.600586	-409.122070	339.481689	859.673157	-350.907654	-208.655807	882.879028	-415.022675	64.789482	1050.578735	590.859863	19.066324	899.943054	587.344299	217.056335
-435.129181	196.366928	950.971924	-432.416656	-67.724762	953.649048	-505.808014	233.943939	568.737305	-455.049377	-116.117775	572.932434	-543.410400	288.497925	90.763031	-566.978271	-115.031693	110.651886	-485.471466	298.152863	1432.023926	-427.575134	-120.161095	1441.962646	-399.706482	87.898094	1452.290527	-412.086914	108.925514	1746.476807	-513.864624	398.159790	1158.448486	-473.590698	-244.566589	1186.399536	-409.363953	339.588837	859.767273	-350.848175	-207.296829	882.830139	-415.130585	65.508423	1050.550293	590.579224	19.049467	899.968628	587.104187	217.080917
-435.059692	197.176758	951.074219	-432.547791	-66.995392	953.633057	-505.609863	234.320953	568.760132	-454.629700	-114.789047	572.825500	-543.381531	288.607422	90.738747	-566.556030	-114.787399	110.473083	-485.366577	298.785065	1432.138184	-427.720978	-119.576241	1441.917725	-399.752899	88.447182	1452.321533	-412.212708	109.332405	1746.545410	-513.837097	398.800385	1158.589355	-473.774384	-243.748611	1186.228760	-409.621948	339.711060	859.850342	-350.949432	-206.140747	882.756042	-415.184113	66.219360	1050.598389	590.274231	19.035332	899.999695	586.889282	217.054688
-435.008026	197.971542	951.136719	-432.702271	-66.235550	953.621216	-505.572418	234.938171	568.805359	-455.162262	-114.706276	572.911865	-543.427734	288.700531	90.736626	-566.806274	-114.805000	110.530281	-485.274780	299.391449	1432.271484	-427.898651	-119.014603	1441.808716	-399.787170	89.030113	1452.339233	-412.355286	109.771530	1746.610352	-513.837769	399.478638	1158.722290	-473.996979	-242.885849	1186.056763	-409.920746	340.036530	859.951111	-350.899017	-204.746445	882.734619	-415.245697	66.954277	1050.626099	589.971985	19.005882	900.030945	586.660706	217.052002
-434.956909	198.747528	951.226318	-432.878876	-65.395332	953.584167	-505.532806	235.559464	568.839783	-455.654388	-114.555275	573.063843	-543.469055	288.777283	90.743401	-566.985291	-114.826736	110.555313	-485.279938	299.958923	1432.275513	-428.093292	-118.393990	1441.762817	-399.843262	89.601448	1452.359985	-412.491882	110.218437	1746.680420	-513.877686	400.225677	1158.866089	-474.228882	-242.029175	1185.860840	-410.192871	340.414612	860.072937	-350.915833	-203.410477	882.682312	-415.308594	67.699509	1050.653076	589.628662	19.257582	900.009827	586.431030	217.074921
-434.819672	199.615433	951.293457	-432.936523	-64.679741	953.652039	-505.357819	236.064560	568.902344	-456.229675	-114.446922	573.198792	-543.407410	288.863312	90.727470	-566.688416	-114.629578	110.482750	-485.196442	300.631653	1432.408813	-428.317688	-117.801338	1441.677490	-399.928711	90.219704	1452.386475	-412.635071	110.699280	1746.753296	-513.892395	400.851746	1158.978394	-474.436188	-241.133591	1185.657593	-410.410278	340.925049	860.213745	-350.872437	-201.956421	882.651062	-415.302582	68.477036	1050.727173	589.362793	18.965982	900.084656	586.210510	217.072449
-434.825928	200.464828	951.333435	-433.171570	-63.803509	953.583801	-505.298462	236.648972	568.955444	-456.804443	-114.373833	573.241089	-543.462646	288.959229	90.743370	-566.871643	-114.641830	110.545334	-485.000702	301.416412	1432.673340	-428.479645	-117.132179	1441.599365	-400.031982	90.863647	1452.412109	-412.781677	111.219803	1746.820435	-513.910828	401.556580	1159.135742	-474.624939	-240.190063	1185.457520	-410.549225	341.196289	860.321472	-350.757202	-200.514648	882.670715	-415.403137	69.283730	1050.709839	589.051453	18.949972	900.077148	585.987610	217.081711
-434.767822	201.400375	951.430908	-433.369873	-62.985191	953.533447	-505.199554	237.272171	569.014099	-457.282623	-114.248947	573.335754	-543.458313	289.071014	90.743370	-567.020813	-114.286835	110.562790	-484.957184	302.154785	1432.808350	-428.639923	-116.478645	1441.507935	-400.120636	91.494858	1452.426270	-412.925720	111.735359	1746.885254	-513.929565	402.288452	1159.289063	-474.808716	-239.256897	1185.256348	-410.679749	341.625885	860.414551	-350.662354	-199.025055	882.657715	-415.472809	70.087273	1050.734009	588.751221	18.989950	900.060730	585.786194	217.146210
-434.770813	202.267166	951.484314	-433.637024	-62.041615	953.436401	-505.822083	238.719666	569.263916	-457.244781	-113.260246	573.293396	-544.025085	289.341888	90.852501	-566.844666	-114.113640	110.462265	-484.944092	302.839264	1432.905029	-428.850006	-115.758110	1441.439087	-400.201233	92.155701	1452.453491	-413.084015	112.268768	1746.942871	-513.968201	403.066498	1159.422363	-475.026428	-238.271515	1185.055176	-410.818939	342.235046	860.552185	-350.626678	-197.598267	882.603821	-415.583191	70.918274	1050.708130	588.472534	19.084457	900.051025	585.583679	217.240753
-434.627747	203.248749	951.564331	-433.761963	-61.183975	953.425110	-505.988220	239.608353	569.387207	-457.413605	-112.530777	573.315125	-544.273865	289.503876	90.849686	-567.100525	-114.117111	110.486794	-484.952301	303.616852	1433.026245	-429.079651	-115.023186	1441.398438	-400.301971	92.858971	1452.470825	-413.233673	112.814621	1747.013428	-513.993225	403.871338	1159.503052	-475.222809	-237.327744	1184.836182	-410.908234	342.865723	860.710205	-350.506378	-196.060349	882.583496	-415.593384	71.784683	1050.746582	588.134460	19.126547	900.026184	585.368713	217.288391
-434.615814	204.054916	951.625732	-433.962982	-60.246002	953.428650	-505.835693	240.104736	569.393982	-457.589294	-111.939178	573.350647	-544.211243	289.595337	90.840683	-567.122375	-114.007370	110.442558	-485.031006	304.302734	1432.995850	-429.281891	-114.319458	1441.326416	-400.433105	93.609200	1452.507080	-413.407532	113.406281	1747.085205	-514.083984	404.659363	1159.645874	-475.411316	-236.226105	1184.716797	-410.946747	343.390503	860.848755	-350.526093	-194.613052	882.539612	-415.690125	72.620613	1050.779663	587.838135	19.231085	900.010254	585.177002	217.347977
-434.527161	205.078339	951.740234	-434.132568	-59.314964	953.434082	-505.704651	240.686554	569.459534	-457.836945	-111.341240	573.418213	-544.211731	289.704163	90.829521	-566.874084	-113.819336	110.333611	-484.927307	305.203003	1433.254028	-429.539825	-113.548431	1441.255127	-400.535797	94.293159	1452.555420	-413.583191	114.008827	1747.144409	-514.098267	405.485229	1159.819702	-475.614380	-235.216248	1184.513062	-410.981750	344.150452	861.014648	-350.380463	-193.100723	882.572693	-415.753754	73.538895	1050.844482	587.536011	19.278400	900.027771	585.010498	217.339676
-434.473785	205.941879	951.826599	-434.351654	-58.343552	953.416138	-505.807465	241.518143	569.595886	-458.171875	-110.856331	573.402222	-544.356567	289.869263	90.859673	-566.905945	-113.758850	110.317581	-484.938110	305.969879	1433.365723	-429.790771	-112.784248	1441.195923	-400.665558	95.039307	1452.601685	-413.801880	114.507980	1747.141479	-514.119507	406.312592	1159.928833	-475.826111	-234.192825	1184.318481	-411.035553	345.025848	861.169373	-350.298218	-191.612198	882.546509	-415.851410	74.398727	1050.881836	587.020142	19.978485	899.834167	584.811890	217.416138
-434.419495	206.960510	951.940918	-434.583893	-57.404194	953.387573	-505.741699	242.154037	569.671997	-458.315155	-110.184380	573.397766	-544.436707	289.974426	90.866707	-566.822510	-113.678673	110.238350	-485.029724	306.668549	1433.355469	-430.006561	-112.034760	1441.133789	-400.811890	95.829681	1452.598389	-413.973206	115.143021	1747.212891	-514.148560	407.282227	1160.072754	-476.050751	-233.014099	1184.135864	-411.018768	345.860077	861.311035	-350.172150	-190.092224	882.545959	-415.950989	75.304344	1050.927124	586.667358	20.127851	899.775879	584.629517	217.485611
-434.410583	207.840897	951.979187	-434.782410	-56.441380	953.349548	-505.781128	242.866989	569.718811	-458.591400	-109.593079	573.383301	-544.544189	290.160583	90.852119	-566.830078	-113.598785	110.180084	-485.034210	307.524597	1433.431152	-430.292877	-111.234253	1441.044312	-400.928986	96.594849	1452.623779	-414.185272	115.799820	1747.268677	-514.153137	408.175629	1160.206787	-476.250092	-231.980225	1183.903320	-410.962158	346.685883	861.415100	-350.036072	-188.586319	882.499207	-416.047485	76.183189	1050.927734	586.381592	20.074327	899.793518	584.451782	217.546585
-434.368073	208.837509	952.046814	-434.989990	-55.520927	953.295410	-505.774689	243.548080	569.811951	-458.847137	-108.952385	573.382080	-544.598328	290.297882	90.805344	-566.781494	-113.489166	110.121712	-484.873444	308.477692	1433.687012	-430.575012	-110.404060	1440.950562	-401.062500	97.332779	1452.630737	-414.375641	116.450180	1747.298828	-514.097473	409.071777	1160.348022	-476.487946	-230.827423	1183.656860	-410.906433	347.723846	861.558838	-349.903534	-186.964386	882.494202	-416.141663	77.078812	1050.937012	586.120605	20.042696	899.826416	584.257446	217.678131
-434.379425	209.714554	952.116333	-435.191376	-54.516922	953.289612	-505.754425	244.159088	569.838806	-458.959686	-108.235542	573.433411	-544.613098	290.439697	90.743347	-566.688538	-113.773643	110.070900	-484.885712	309.319031	1433.742798	-430.869598	-109.618370	1440.883667	-401.257202	98.160149	1452.635742	-414.582092	117.132355	1747.353882	-514.062134	410.061920	1160.415894	-476.688904	-229.759109	1183.475952	-410.811890	348.761658	861.663452	-349.838348	-185.517380	882.472412	-416.249298	77.978195	1050.969360	585.858704	20.043716	899.881775	584.047241	217.803604
-434.342010	210.832245	952.206055	-435.450714	-53.538414	953.242615	-505.785828	244.884552	569.895447	-459.281006	-107.624252	573.450073	-544.674255	290.586426	90.745361	-566.723572	-113.283195	110.064789	-484.910950	310.131989	1433.801025	-431.163330	-108.836548	1440.835938	-401.405273	98.935745	1452.685303	-414.815308	117.857559	1747.404785	-514.015259	411.024323	1160.537109	-476.904968	-228.642883	1183.291138	-410.752869	349.877045	861.766663	-349.690552	-183.934799	882.529785	-416.349121	78.954414	1050.988770	585.601379	20.081224	899.924622	583.845154	217.952240
-434.402252	211.760727	952.273438	-435.723846	-52.526566	953.191956	-505.856293	245.584366	569.926270	-459.593842	-106.944328	573.458496	-544.709900	290.729004	90.714287	-566.743042	-113.195717	110.021957	-485.011108	310.910919	1433.708008	-431.466492	-107.980682	1440.811768	-401.549652	99.717613	1452.707642	-415.018341	118.547760	1747.456909	-513.936523	412.112946	1160.642822	-477.103943	-227.494843	1183.150635	-410.651886	350.941193	861.893860	-349.595215	-182.424164	882.540039	-416.502228	79.865784	1050.994751	585.389404	20.122404	899.974915	583.705933	217.993744
-434.294067	212.800262	952.389954	-435.870026	-51.568966	953.217773	-505.997742	246.254028	570.052551	-459.742065	-106.006569	573.523315	-544.789856	290.872742	90.720314	-566.665344	-113.027878	109.942093	-484.901733	311.869415	1433.923584	-431.744659	-107.148323	1440.780029	-401.720154	100.529587	1452.738892	-415.256592	119.283966	1747.540161	-513.824341	413.136871	1160.793823	-477.313934	-226.367493	1182.998169	-410.483490	352.058563	862.045227	-349.533722	-180.932571	882.534363	-416.543884	80.812836	1051.070313	585.162842	20.187031	900.020020	583.568481	218.033096
-434.320801	213.725464	952.444946	-436.111694	-50.528961	953.182190	-506.024170	246.776657	570.106934	-460.184174	-105.612976	573.615051	-544.807007	290.974274	90.673737	-566.757629	-112.946075	109.932098	-484.902954	312.719696	1434.039063	-432.075470	-106.333183	1440.741577	-401.906097	101.352165	1452.787354	-415.496429	120.048256	1747.603149	-513.700195	414.198151	1160.962158	-477.526031	-225.243179	1182.840820	-410.364655	353.223114	862.181946	-349.440338	-179.429596	882.575439	-416.683899	81.746819	1051.081177	584.933228	20.269009	900.078552	583.433472	218.085693
-434.352417	214.863922	952.509705	-436.412628	-49.568310	953.123108	-506.220917	247.500992	570.225037	-460.479187	-104.944168	573.599609	-544.916077	291.113403	90.682030	-566.714722	-112.872498	109.863754	-484.968414	313.560669	1434.122925	-432.407654	-105.515770	1440.705933	-402.064148	102.104805	1452.841431	-415.732330	120.792618	1747.648682	-513.519043	415.322327	1161.124268	-477.711578	-224.155182	1182.697754	-410.257019	354.498718	862.299194	-349.454956	-177.941818	882.549866	-416.832764	82.731209	1051.080811	584.760864	20.338406	900.107849	583.312683	218.123428
-434.368286	215.843140	952.586426	-436.695831	-48.523006	953.089539	-506.316193	248.093063	570.266113	-460.808441	-104.221825	573.597778	-544.924805	291.268372	90.661499	-566.638184	-112.748589	109.769699	-484.992920	314.435364	1434.233765	-432.733521	-104.620247	1440.677612	-402.251984	102.936661	1452.872070	-415.978912	121.565399	1747.701538	-513.351379	416.409943	1161.252808	-477.936707	-223.038361	1182.548096	-410.088409	355.744354	862.392578	-349.364258	-176.460754	882.601746	-416.966522	83.683601	1051.099487	584.582275	20.340252	900.148743	583.122925	218.502838
-434.364594	216.822113	952.633179	-436.912231	-47.583817	953.083008	-506.564728	248.844543	570.378662	-461.075653	-103.604729	573.672791	-545.059082	291.434204	90.620789	-566.619507	-112.659340	109.704941	-485.013336	315.338257	1434.345825	-433.105499	-103.801430	1440.636963	-402.434998	103.788940	1452.918701	-416.252991	122.361526	1747.761597	-513.159546	417.565674	1161.422485	-478.128082	-222.016464	1182.443481	-409.979401	357.143494	862.525452	-349.425934	-175.022568	882.562622	-417.076630	84.607475	1051.120361	584.409241	20.410902	900.186584	583.044983	218.282135
-434.387482	217.780014	952.692932	-437.057098	-46.609730	953.134766	-506.658173	249.370193	570.452637	-461.314545	-102.890762	573.720337	-545.058960	291.547394	90.560387	-566.556152	-112.550827	109.625336	-485.009888	316.205811	1434.441162	-433.427155	-102.951813	1440.678589	-402.605255	104.595596	1452.967041	-416.505646	123.133484	1747.810791	-512.955872	418.710510	1161.620483	-478.318024	-220.873077	1182.310913	-409.795959	358.501038	862.674011	-349.353302	-173.484680	882.708374	-417.179260	85.562134	1051.179565	584.241333	20.448143	900.224365	582.891846	218.339417
-434.412018	218.817200	952.786133	-437.342712	-45.645393	953.091187	-506.804169	249.953476	570.559021	-461.628510	-102.161606	573.743713	-545.062195	291.623016	90.523582	-566.565796	-112.437675	109.596703	-485.065186	317.059052	1434.524414	-433.789795	-102.117180	1440.628540	-402.780975	105.376907	1452.997192	-416.782471	123.936584	1747.886719	-512.778687	419.864685	1161.788940	-478.595947	-219.792267	1182.230591	-409.660645	359.847839	862.769775	-349.388824	-172.176895	882.704468	-417.328033	86.493698	1051.203125	584.054626	20.488882	900.267029	582.752319	218.376877
-434.452698	219.771454	952.865601	-437.661835	-44.595757	953.033813	-506.987244	250.567245	570.646179	-461.978790	-101.621063	573.767639	-545.138977	291.751862	90.492920	-566.624146	-112.369209	109.576454	-485.197845	317.841888	1434.496216	-434.102325	-101.238663	1440.636963	-402.986725	106.256142	1453.068726	-417.070068	124.738358	1747.956299	-512.605835	421.060028	1161.953857	-478.858917	-218.727051	1182.145142	-409.490540	361.205200	862.964966	-349.345734	-170.718262	882.844055	-417.502106	87.425140	1051.213013	583.892334	20.538324	900.304016	582.586487	218.590286
-434.504730	220.657593	952.913879	-437.854950	-43.702358	953.105225	-507.107819	251.153809	570.711548	-462.243317	-100.983719	573.850952	-545.204163	291.840790	90.493645	-566.632324	-112.282417	109.539482	-485.119873	318.799347	1434.747925	-434.425842	-100.373032	1440.663940	-403.163818	107.050987	1453.098755	-417.322113	125.568069	1748.056519	-512.415649	422.157013	1162.160889	-479.149780	-217.556900	1182.086304	-409.305847	362.605835	863.098145	-349.362152	-169.367783	882.880859	-417.641388	88.313797	1051.276001	583.757935	20.587229	900.342285	582.527039	218.624908
-434.535583	221.738556	953.056335	-438.100616	-42.699860	953.081299	-507.374298	251.943710	570.842346	-462.512573	-100.318825	573.895630	-545.338257	291.995880	90.527985	-566.646484	-112.653732	109.504623	-485.129242	319.646179	1434.836792	-434.724518	-99.547745	1440.641846	-403.350616	107.885086	1453.165039	-417.607300	126.393082	1748.134399	-512.251404	423.326538	1162.381836	-479.473022	-216.536774	1181.976563	-409.157928	364.115448	863.291931	-349.351837	-167.897369	882.981140	-417.792633	89.278877	1051.337524	583.645813	20.661509	900.368408	582.466492	218.633987
-434.547577	222.660873	953.123413	-438.344757	-41.677341	953.049194	-507.428131	252.433029	570.962341	-462.784119	-99.665886	573.914307	-545.368103	292.105591	90.502060	-566.593201	-112.531815	109.453995	-485.165833	320.517487	1434.965820	-435.062622	-98.699669	1440.626221	-403.549805	108.696724	1453.182495	-417.890320	127.183937	1748.198730	-512.080017	424.489441	1162.527222	-479.822449	-215.469757	1181.848877	-408.969513	365.579132	863.399841	-349.395630	-166.624924	883.021362	-417.923340	90.198105	1051.355347	583.538086	20.760731	900.391052	582.422424	218.649094
-434.588043	223.591476	953.194580	-438.568604	-40.742195	953.058289	-507.628052	253.121231	571.044739	-463.112091	-99.031288	573.902832	-545.488098	292.246735	90.514160	-566.593506	-112.023361	109.424164	-485.220795	321.368866	1435.037598	-435.361603	-97.887756	1440.581665	-403.739838	109.513687	1453.191284	-418.194092	127.998459	1748.257813	-511.934326	425.659180	1162.743896	-480.143646	-214.385284	1181.753784	-408.824524	366.987732	863.509033	-349.431152	-165.241852	883.107788	-418.060944	91.095131	1051.396484	583.442627	20.893002	900.408630	582.377075	218.635864
-434.671387	224.611053	953.251648	-438.893616	-39.761463	953.021118	-507.807831	253.793030	571.110718	-463.327911	-98.330688	573.930603	-545.514587	292.359222	90.488632	-566.566711	-111.935631	109.357742	-485.286346	322.227112	1435.096802	-435.665100	-97.002716	1440.575317	-403.892700	110.307320	1453.193237	-418.504456	128.812881	1748.304443	-511.783203	426.820801	1162.873291	-480.509460	-213.341660	1181.622803	-408.659363	368.453033	863.627319	-349.473541	-163.958176	883.147339	-418.265717	92.043388	1051.406372	583.348572	20.980701	900.432190	582.350830	218.668564
-434.724731	225.580124	953.324341	-439.130554	-38.845242	953.028625	-507.928192	254.425385	571.175354	-463.673004	-97.699127	574.005920	-545.537537	292.468140	90.474304	-566.541809	-112.280510	109.341797	-485.295105	323.091248	1435.166626	-435.937836	-96.209457	1440.567627	-404.111603	111.154121	1453.189331	-418.816040	129.607590	1748.343018	-511.638153	428.002930	1163.041992	-480.875000	-212.274933	1181.546143	-408.500336	369.832367	863.702576	-349.562469	-162.629623	883.167603	-418.409729	92.948997	1051.446045	583.285217	21.025141	900.478577	582.313721	218.719925
-434.824554	226.380219	953.358643	-439.415680	-37.890823	953.032166	-508.087982	255.089081	571.220459	-464.003998	-97.081825	574.012573	-545.628418	292.583099	90.497345	-566.593018	-112.205391	109.329262	-485.360413	323.953247	1435.227661	-436.238800	-95.398209	1440.537476	-404.295227	111.930984	1453.195923	-419.131287	130.421646	1748.414673	-511.504913	429.178345	1163.237305	-481.254822	-211.264908	1181.435547	-408.346100	371.503296	863.904480	-349.641785	-161.368546	883.277466	-418.597534	93.801506	1051.463989	583.211426	21.023329	900.536377	582.314209	218.522491
-434.824219	227.419662	953.474060	-439.646454	-36.992496	953.040833	-507.377869	254.689941	571.095825	-464.296204	-96.447578	574.049377	-545.075439	292.499207	90.341583	-566.505432	-112.050728	109.282837	-485.532776	324.688110	1435.147217	-436.581512	-94.553558	1440.487183	-404.494995	112.714798	1453.219604	-419.431763	131.187836	1748.473755	-511.404419	430.320526	1163.323486	-481.595093	-210.318054	1181.348999	-408.125305	372.817932	863.982117	-349.821747	-160.237335	883.284668	-418.744293	94.715324	1051.531738	583.154297	21.010115	900.586426	582.253357	218.754745
-434.938690	228.326172	953.494324	-440.037048	-36.062866	953.001221	-507.380615	255.097061	571.147400	-464.622162	-95.686813	574.096069	-545.067810	292.583588	90.314362	-566.461609	-111.952408	109.195358	-485.632141	325.527039	1435.181519	-436.897797	-93.713997	1440.507446	-404.742004	113.534004	1453.234253	-419.734467	131.967072	1748.541260	-511.304565	431.419830	1163.454224	-481.930573	-209.311676	1181.246826	-407.995850	374.287994	864.109131	-349.946625	-158.959152	883.353333	-418.966553	95.591240	1051.516113	583.101501	20.955954	900.626221	582.243469	218.754059
-434.945282	229.308121	953.589172	-440.264862	-35.175743	952.963501	-507.489655	255.711792	571.247253	-465.033600	-95.095711	574.154053	-545.102234	292.626282	90.311317	-566.433594	-111.406120	109.134750	-485.542633	326.412201	1435.399170	-437.205017	-92.978302	1440.471558	-404.907806	114.286079	1453.225220	-420.038086	132.735687	1748.602051	-511.212799	432.508209	1163.624023	-482.275665	-208.410126	1181.183350	-407.845917	375.697327	864.240173	-350.122223	-157.860321	883.400513	-419.101624	96.461578	1051.547729	583.147461	21.305067	900.734680	582.259827	218.729324
-435.035797	230.100311	953.618896	-440.583893	-34.321011	952.959045	-507.570404	256.247498	571.293945	-465.496033	-94.548866	574.210815	-545.128662	292.718048	90.290855	-566.473999	-111.316315	109.096252	-485.617249	327.236481	1435.453369	-437.560028	-92.156784	1440.427490	-405.130341	115.059837	1453.244385	-420.335938	133.512009	1748.647705	-511.145081	433.583038	1163.737305	-482.628571	-207.507172	1181.106812	-407.729309	377.182251	864.370422	-350.388641	-156.800278	883.397705	-419.295959	97.255974	1051.558105	583.010559	21.219172	900.748840	582.249146	218.507645
-435.116638	231.010132	953.684204	-440.818542	-33.478127	952.987305	-507.681183	256.815552	571.353821	-465.841248	-93.803223	574.258972	-545.140015	292.793488	90.256882	-566.428711	-111.202377	108.980598	-485.668732	328.053131	1435.511230	-437.893188	-91.385178	1440.441040	-405.359650	115.843269	1453.230347	-420.638000	134.260406	1748.699707	-511.093597	434.649811	1163.936768	-482.978210	-206.672653	1181.093140	-407.600159	378.608124	864.460388	-350.606750	-155.682861	883.404236	-419.457550	98.108040	1051.605469	582.825195	20.826672	900.626587	582.245178	218.477402
-435.200104	231.739868	953.684937	-441.052063	-32.733109	953.050537	-507.770233	257.330414	571.414673	-466.243988	-93.210312	574.314514	-545.155212	292.872803	90.249214	-566.485718	-111.144890	108.954300	-485.748322	328.854218	1435.574463	-438.183807	-90.622055	1440.413574	-405.575745	116.570099	1453.219238	-420.937256	135.012329	1748.765137	-511.077393	435.696167	1164.058838	-483.284698	-205.771973	1181.095337	-407.499298	380.181061	864.612549	-350.904053	-154.688370	883.440552	-419.611450	98.857979	1051.636719	582.739380	20.793287	900.622620	582.238525	218.492355
-435.267548	232.617157	953.795593	-441.418518	-31.824623	953.005798	-507.927399	257.896393	571.492493	-466.698853	-92.654358	574.378967	-545.198120	292.945282	90.244453	-566.547363	-111.545753	108.934601	-485.798187	329.622101	1435.664185	-438.533691	-89.852272	1440.437012	-405.815552	117.300987	1453.267578	-421.252441	135.748413	1748.823486	-511.064758	436.658417	1164.181885	-483.663208	-204.973389	1181.024780	-407.382080	381.580994	864.696960	-351.246735	-153.704498	883.450806	-419.812561	99.671745	1051.666138	582.796204	21.124197	900.708923	582.246277	218.506485
-435.359222	233.401245	953.903015	-441.718567	-31.027578	953.040222	-508.023926	258.422913	571.552917	-465.346069	-89.847649	574.011047	-545.279480	293.037048	90.264366	-565.319458	-111.052628	108.445251	-485.904907	330.371613	1435.749756	-438.897675	-89.099350	1440.431030	-406.032532	118.015678	1453.307739	-421.557617	136.487717	1748.910156	-511.096313	437.668640	1164.390747	-483.980988	-204.132248	1181.061035	-407.313751	383.064056	864.845398	-351.534058	-152.721008	883.534790	-420.016754	100.420761	1051.738281	582.566772	20.691500	900.578857	582.262634	218.528152
-435.468781	234.098740	953.975586	-442.007263	-30.242464	953.112610	-508.097198	258.927124	571.589661	-465.577667	-89.090324	574.085693	-545.318848	293.089600	90.258217	-565.198120	-110.934677	108.365288	-485.978882	331.083313	1435.817993	-439.223724	-88.420692	1440.496948	-406.253845	118.706238	1453.327759	-421.853027	137.181351	1748.987305	-511.126404	438.597961	1164.554932	-484.361786	-203.361038	1181.079102	-407.242706	384.413483	864.963440	-351.943115	-151.827957	883.529663	-420.225128	101.149414	1051.812378	582.506714	20.593443	900.564209	582.273376	218.570572
-435.504669	234.855011	954.024902	-442.311340	-29.513241	953.121582	-508.188660	259.441895	571.621338	-465.951141	-88.527351	574.099670	-545.371948	293.176392	90.245201	-565.159241	-110.838928	108.298889	-486.051453	331.841888	1435.874390	-439.582581	-87.650856	1440.539917	-406.497284	119.401718	1453.357178	-422.168518	137.889648	1749.052734	-511.142059	439.542480	1164.706177	-484.713043	-202.543747	1181.067627	-407.191650	385.728699	865.088684	-352.289551	-150.929245	883.583496	-420.395844	101.858475	1051.841431	582.434692	20.547222	900.559021	582.270630	218.659225
-435.590942	235.462326	954.057251	-442.598145	-28.811108	953.182068	-508.263458	259.949463	571.656067	-466.439697	-88.043762	574.198303	-545.413147	293.244629	90.250359	-565.230347	-110.784813	108.271645	-486.296234	332.447937	1435.743408	-439.931488	-86.967209	1440.572998	-406.755127	120.106682	1453.386597	-422.472626	138.576981	1749.114258	-511.200806	440.506470	1164.811890	-485.045074	-201.837158	1181.092407	-407.120026	387.216583	865.191711	-352.757294	-150.106705	883.550659	-420.594330	102.509651	1051.890137	582.363953	20.483086	900.593872	582.241394	218.900833
-435.690826	236.116684	954.083130	-442.927185	-28.080441	953.201355	-508.282867	260.422333	571.656738	-466.869476	-87.593872	574.283997	-545.437683	293.336090	90.219582	-565.250000	-110.721764	108.231499	-486.287140	333.220062	1435.952026	-440.250549	-86.303604	1440.577026	-407.013763	120.759232	1453.375244	-422.773651	139.234909	1749.170410	-511.255524	441.329865	1164.943848	-485.435486	-201.111084	1181.091675	-407.123901	388.402924	865.258301	-353.228119	-149.361710	883.519043	-420.800629	103.183189	1051.911011	582.212097	20.498295	900.641296	582.188599	218.790543
-435.718658	236.828323	954.151550	-443.215210	-27.472927	953.243347	-508.415222	261.011902	571.746765	-467.285461	-87.131180	574.365173	-545.574219	293.452332	90.216492	-565.295227	-110.672592	108.166649	-486.384186	333.905731	1435.978271	-440.613098	-85.618279	1440.605225	-407.258636	121.410713	1453.398315	-423.078125	139.891449	1749.217407	-511.305542	442.260101	1165.048706	-485.850586	-200.400711	1181.119995	-407.057190	389.712311	865.331909	-353.687927	-148.624405	883.489441	-420.979614	103.815636	1051.969849	582.077698	20.554874	900.680603	582.131775	218.852386
-435.790039	237.401337	954.198364	-443.532104	-26.836666	953.259644	-508.395874	261.473938	571.748962	-467.764160	-86.652138	574.396484	-545.588196	293.521637	90.253395	-565.367249	-110.198814	108.111656	-486.527832	334.565186	1435.981445	-440.952240	-84.977394	1440.652344	-407.482300	122.040825	1453.423706	-423.361603	140.542236	1749.289307	-511.386475	443.114502	1165.147949	-486.255646	-199.691269	1181.185303	-407.100159	391.199097	865.414490	-354.144165	-147.892242	883.541626	-421.176636	104.391624	1052.001709	581.887085	20.568783	900.746765	582.030151	218.981369
-435.886566	237.975143	954.198486	-443.871582	-26.192362	953.261475	-508.392181	261.918793	571.786743	-468.221039	-86.200340	574.495544	-545.605347	293.560089	90.264839	-565.409668	-110.117256	108.060387	-486.628998	335.212921	1436.027832	-441.300354	-84.344978	1440.696045	-407.755249	122.649933	1453.428833	-423.663300	141.142273	1749.337158	-511.474365	443.962250	1165.297363	-486.669983	-199.037079	1181.208862	-407.099335	392.454956	865.499207	-354.641083	-147.191910	883.544678	-421.388123	104.983879	1052.001343	581.653931	20.637060	900.839966	581.917175	218.848480
-435.867279	238.619171	954.253296	-444.128876	-25.677650	953.348083	-508.334930	262.304199	571.786133	-468.687012	-85.783012	574.584534	-545.611145	293.597809	90.288101	-565.461548	-110.054085	108.003181	-486.716095	335.841217	1436.051147	-441.690643	-83.718750	1440.740845	-407.992371	123.274765	1453.471191	-423.981750	141.769852	1749.404175	-511.551361	444.779938	1165.395874	-487.133118	-198.352280	1181.255249	-407.134338	393.815674	865.557190	-355.132050	-146.541626	883.544617	-421.531311	105.556923	1052.076538	581.426636	20.703201	900.957764	581.752319	218.860138
-435.968994	239.135468	954.300659	-444.438232	-25.064924	953.413330	-508.280090	262.681183	571.794800	-469.172272	-85.346481	574.653748	-545.625549	293.629242	90.302559	-565.502502	-110.007484	107.937943	-486.810577	336.476532	1436.068848	-442.052826	-83.102257	1440.792480	-408.232819	123.825417	1453.504883	-424.278229	142.352112	1749.466187	-511.627075	445.614380	1165.500244	-487.575317	-197.698822	1181.300049	-407.163635	394.771118	865.604553	-355.631714	-145.939392	883.583374	-421.756256	106.113846	1052.136475	581.228394	20.775284	901.061096	581.578125	218.781952
-436.111511	239.587128	954.327332	-444.774872	-24.530233	953.424561	-508.237915	263.067322	571.758118	-469.595642	-84.811447	574.678406	-545.611267	293.632721	90.319679	-565.525818	-109.964783	107.840698	-486.901184	337.070313	1436.090820	-442.386627	-82.549591	1440.806641	-408.482941	124.386955	1453.508057	-424.585938	142.917740	1749.507690	-511.708771	446.358826	1165.558350	-488.091461	-197.069992	1181.346191	-407.238983	396.091064	865.648621	-356.189697	-145.379608	883.590637	-422.008728	106.587837	1052.157593	581.005249	20.832573	901.151123	581.326538	218.747925
-436.123047	240.210434	954.398193	-445.088318	-24.018621	953.441162	-508.181946	263.437653	571.804138	-469.971375	-84.313698	574.715332	-545.683716	293.701233	90.340927	-565.569336	-109.925903	107.753571	-486.999146	337.630371	1436.074951	-442.777649	-82.015228	1440.828369	-408.707581	124.925385	1453.503052	-424.896149	143.471024	1749.526855	-511.770538	447.199188	1165.643921	-488.601929	-196.466202	1181.403076	-407.314911	397.204559	865.648499	-356.719818	-144.874527	883.621887	-422.193970	107.115196	1052.205200	580.779785	20.870899	901.206238	581.035461	218.752853
-436.152679	240.747086	954.428528	-445.387970	-23.527586	953.455139	-508.145996	263.792358	571.836487	-470.386780	-83.974464	574.765930	-545.713928	293.752533	90.363876	-565.573486	-109.908081	107.665054	-487.075073	338.189087	1436.044922	-443.168671	-81.455894	1440.824951	-408.958588	125.405952	1453.494263	-425.190063	144.018036	1749.554688	-511.832977	447.883179	1165.679443	-489.170258	-195.873657	1181.355591	-407.432678	398.152924	865.611877	-357.278046	-144.449677	883.557251	-422.371796	107.604782	1052.229614	580.588013	20.897446	901.233215	580.694397	218.813095
-436.292389	241.169220	954.375183	-445.790466	-23.057011	953.396606	-508.090393	264.104797	571.851196	-470.834503	-83.609917	574.793396	-545.746521	293.816284	90.362045	-565.603455	-109.888527	107.583542	-487.138763	338.713989	1436.028931	-443.536804	-80.996437	1440.844849	-409.202942	125.903015	1453.469604	-425.480469	144.533783	1749.570557	-511.931610	448.617249	1165.702026	-489.691071	-195.373642	1181.333374	-407.606567	399.351959	865.625183	-357.817230	-144.011627	883.530884	-422.614258	108.029724	1052.168091	580.418701	20.920523	901.201782	580.344910	218.985168
-436.395905	241.571045	954.375061	-446.116608	-22.598755	953.403015	-508.079590	264.483459	571.822205	-471.198822	-83.153587	574.840027	-545.838562	293.851257	90.357658	-565.642700	-109.839241	107.519257	-487.226105	339.264404	1436.015869	-443.919769	-80.502708	1440.832764	-409.465820	126.350800	1453.459961	-425.734070	145.095032	1749.608398	-511.978516	449.298218	1165.744263	-490.256531	-194.843338	1181.380249	-407.728577	400.291412	865.567139	-358.421814	-143.596039	883.511780	-422.825745	108.446327	1052.170410	580.277344	20.891439	901.177307	580.105347	218.900513
-436.484283	242.011154	954.398682	-446.469391	-22.181990	953.406982	-508.056854	264.895081	571.835449	-471.554077	-82.718147	574.857422	-545.872864	293.912415	90.392769	-565.687012	-109.819290	107.469688	-487.298798	339.733429	1436.008911	-444.337250	-80.043251	1440.863403	-409.686707	126.769211	1453.474854	-426.044617	145.596832	1749.636230	-512.060547	449.917023	1165.793457	-490.847046	-194.298019	1181.411133	-407.923065	401.475159	865.568420	-359.001923	-143.251083	883.526001	-423.051270	108.849258	1052.184937	580.142822	20.860203	901.147400	579.923767	218.690002
-436.481567	242.428818	954.441162	-446.700012	-21.828396	953.515381	-507.996735	265.195282	571.838989	-471.960083	-82.396980	574.926514	-545.920959	293.982117	90.404953	-565.685913	-109.760612	107.421494	-487.479889	340.111145	1435.809570	-444.746948	-79.629181	1440.893433	-409.940552	127.193924	1453.494873	-426.328613	146.071960	1749.666382	-512.140503	450.625488	1165.861450	-491.428070	-193.809235	1181.480469	-408.072845	402.184357	865.538391	-359.535065	-142.924057	883.547058	-423.213318	109.245224	1052.269409	580.019348	20.821680	901.092896	579.698730	218.702774
-436.541809	242.750381	954.459778	-447.029266	-21.490667	953.573853	-507.945587	265.528137	571.829956	-472.305908	-82.046082	575.032593	-545.925476	293.998901	90.401581	-565.701599	-109.715744	107.355446	-487.522034	340.530212	1435.804810	-445.159241	-79.216110	1440.951172	-410.201233	127.619064	1453.531738	-426.628235	146.527512	1749.700928	-512.238342	451.175598	1165.889160	-492.023804	-193.368622	1181.495117	-408.290649	403.119141	865.516968	-360.166748	-142.631866	883.534241	-423.445526	109.572403	1052.314941	579.880371	20.757050	901.015625	579.453064	218.910156
-436.602966	243.082993	954.471436	-447.375641	-21.118410	953.614197	-507.906464	265.844757	571.817566	-471.740570	-80.662186	574.894653	-545.968506	294.068634	90.384941	-565.126099	-109.931664	107.114822	-487.490143	341.067871	1435.963867	-445.643280	-78.805504	1441.007202	-410.460480	127.997482	1453.549438	-426.908783	147.004837	1749.709717	-512.266418	451.671875	1165.951050	-492.627625	-192.958038	1181.575928	-408.469055	403.906433	865.486023	-360.816132	-142.392273	883.572632	-423.676544	109.916649	1052.345947	579.770386	20.741150	900.926453	579.245850	218.946426
-436.714417	243.389603	954.486877	-447.756287	-20.781755	953.615234	-507.861755	266.123383	571.787537	-472.074249	-80.271057	574.912048	-546.017578	294.106201	90.417473	-565.054565	-109.474617	106.995003	-487.542511	341.484863	1435.935303	-446.132599	-78.443420	1441.000122	-410.695892	128.331558	1453.570557	-427.178192	147.414124	1749.719971	-512.338928	452.250824	1166.006714	-493.285339	-192.570068	1181.651123	-408.727661	404.734283	865.419739	-361.455688	-142.226929	883.573914	-423.941467	110.214897	1052.357422	579.613770	20.752447	900.852173	579.052124	218.759598
-436.810699	243.645355	954.472168	-448.068939	-20.480808	953.610840	-507.846039	266.398010	571.752686	-473.374695	-80.992851	575.132813	-546.059326	294.162292	90.415237	-565.679077	-110.028000	107.155441	-487.568634	341.894989	1435.911987	-446.620270	-78.139847	1441.002686	-410.968628	128.634430	1453.572632	-427.448364	147.814392	1749.710205	-512.414185	452.733673	1166.050171	-493.883728	-192.204880	1181.686646	-409.024811	405.513306	865.381042	-362.035553	-142.017944	883.599243	-424.163727	110.482681	1052.351074	579.462830	20.837402	900.747864	578.880432	218.789215
-436.913849	243.947510	954.497620	-448.427765	-20.201185	953.587341	-507.817780	266.642670	571.738281	-473.735657	-80.736557	575.182312	-546.104614	294.176056	90.434662	-565.720520	-110.023392	107.112541	-487.614532	342.273743	1435.881104	-447.141724	-77.834076	1441.021118	-411.236145	128.956848	1453.566528	-427.709595	148.173187	1749.696167	-512.465271	453.168640	1166.067017	-494.458313	-191.945694	1181.711548	-409.330353	406.241333	865.282288	-362.712311	-141.908737	883.582642	-424.400238	110.737984	1052.352661	579.239990	21.002371	900.643005	578.708130	218.861023
-437.019379	244.209381	954.487915	-448.766846	-19.992775	953.624084	-507.782104	266.889954	571.736084	-472.893250	-79.253563	574.935669	-546.127686	294.232605	90.454185	-564.968994	-109.815216	106.816917	-487.659485	342.614807	1435.856812	-447.679352	-77.506180	1441.043213	-411.474945	129.237473	1453.583008	-427.963348	148.541245	1749.689697	-512.521362	453.625824	1166.077759	-495.084717	-191.652786	1181.751831	-409.562317	406.801727	865.206421	-363.346741	-141.879486	883.617432	-424.639496	110.975243	1052.369385	579.370117	20.303272	900.835693	578.579285	218.869751
-437.114777	244.443497	954.503784	-449.108276	-19.769665	953.638062	-507.748749	267.113770	571.728760	-473.136902	-78.933365	574.969971	-546.183350	294.263672	90.491386	-564.939575	-109.805710	106.791588	-487.703033	342.942535	1435.830078	-448.158539	-77.199760	1441.078491	-411.703949	129.512833	1453.617920	-428.214386	148.884140	1749.709351	-512.561218	454.066132	1166.080444	-495.742920	-191.376663	1181.854126	-409.843201	407.356842	865.134644	-364.039063	-141.833130	883.629272	-424.872620	111.186852	1052.386841	579.252441	20.217533	900.840027	578.443542	219.115753
-437.220215	244.644547	954.533691	-449.411194	-19.599777	953.727539	-507.726685	267.354614	571.729492	-473.431000	-78.737373	575.068665	-546.197998	294.302612	90.508537	-564.946777	-109.341454	106.716408	-487.787811	343.259674	1435.664185	-448.636261	-76.934120	1441.130981	-411.984711	129.759674	1453.655762	-428.471527	149.186386	1749.728760	-512.593262	454.449036	1166.067749	-496.360535	-191.119431	1181.984741	-410.138733	407.813843	865.049011	-364.677429	-141.771835	883.721558	-425.110474	111.382500	1052.452881	579.278809	20.619884	900.950134	578.387878	219.176529
-437.312439	244.860031	954.564026	-449.731812	-19.384228	953.772888	-507.707275	267.569214	571.717224	-473.669708	-78.507828	575.106934	-546.261536	294.330719	90.506775	-564.950745	-109.303085	106.670197	-487.946045	343.497559	1435.576538	-449.137756	-76.680908	1441.200073	-412.225800	130.014069	1453.685425	-428.733673	149.479874	1749.730225	-512.662598	454.830963	1166.015015	-496.998138	-190.883911	1182.050781	-410.451172	408.311981	864.935120	-365.321686	-141.742584	883.818115	-425.344421	111.589180	1052.495728	578.706177	19.943865	900.826599	578.241089	218.842026
-437.408112	245.028244	954.575806	-450.058411	-19.194477	953.843262	-507.707092	267.741638	571.672913	-475.697205	-80.116463	575.543884	-546.294250	294.398499	90.514519	-566.082092	-109.544273	107.008255	-487.930878	343.880096	1435.679077	-449.659088	-76.386322	1441.245850	-412.541107	130.255371	1453.698730	-428.973816	149.743790	1749.740112	-512.731506	455.113586	1165.986084	-497.684631	-190.696228	1182.181763	-410.778412	408.667267	864.782959	-365.993347	-141.788239	883.848389	-425.596954	111.775940	1052.544556	578.475403	20.271252	900.746277	578.101807	219.332458
-437.538147	245.208862	954.607361	-450.415771	-19.039595	953.866211	-507.726715	267.939636	571.664246	-477.616852	-81.847794	576.052429	-546.326538	294.395477	90.497528	-567.236938	-109.849312	107.324387	-487.987366	344.171265	1435.627808	-450.159393	-76.137550	1441.269043	-412.810150	130.462021	1453.718018	-429.224152	150.003845	1749.735352	-512.773560	455.401184	1165.958496	-498.349731	-190.530655	1182.319946	-411.095306	408.960388	864.671143	-366.784760	-141.924637	883.838745	-425.870331	111.926407	1052.577026	578.336365	20.276215	900.733215	577.962646	219.860992
-437.707550	245.349014	954.597351	-450.835999	-18.875179	953.868103	-507.703217	268.106995	571.624756	-477.981720	-81.820961	576.026489	-546.353638	294.433441	90.511375	-567.260376	-109.861816	107.291847	-488.088501	344.434052	1435.572144	-450.652313	-75.911522	1441.296021	-413.090271	130.655960	1453.727295	-429.491516	150.221252	1749.675537	-512.831970	455.641663	1165.917236	-499.008392	-190.376831	1182.380615	-411.412415	409.295105	864.538086	-367.546021	-142.050949	883.902344	-426.183472	112.066757	1052.576172	578.529541	21.258085	900.964478	578.033752	219.458130
-437.870697	245.479568	954.558044	-451.285522	-18.700520	953.826782	-507.696686	268.274048	571.596802	-478.118622	-81.615738	575.998962	-546.398926	294.447693	90.513336	-567.241272	-109.830963	107.242386	-488.158203	344.670532	1435.508667	-451.097351	-75.730362	1441.359863	-413.386749	130.848679	1453.733765	-429.730042	150.450806	1749.690430	-512.896362	455.886566	1165.857544	-499.681519	-190.285843	1182.461792	-411.720612	409.508087	864.406738	-368.261719	-142.157028	883.924561	-426.498901	112.199257	1052.537354	577.949280	20.761852	900.712585	577.582764	220.097015
-437.977661	245.615707	954.555908	-451.631958	-18.579550	953.796692	-507.705688	268.460266	571.604553	-478.304291	-81.507973	575.981262	-546.437134	294.466614	90.532303	-567.258423	-109.848618	107.178802	-488.195282	344.867371	1435.424561	-451.574341	-75.546638	1441.404053	-413.671356	130.991837	1453.729980	-430.000977	150.555588	1749.598022	-512.956909	456.103912	1165.768799	-500.327911	-190.182907	1182.568481	-411.987823	409.733582	864.293518	-368.960419	-142.314987	883.962097	-426.757416	112.302711	1052.526733	577.853516	21.044638	900.809326	577.232666	220.646606
-438.131256	245.670334	954.554810	-451.969574	-18.507704	953.836487	-507.655090	268.564545	571.571716	-478.498016	-81.411179	575.950745	-546.448730	294.514160	90.532349	-567.294800	-109.863144	107.183311	-488.280945	345.089355	1435.349365	-452.044617	-75.339455	1441.425659	-413.896515	131.150986	1453.731079	-430.212646	150.743042	1749.565186	-513.038818	456.284790	1165.663452	-500.989868	-190.101959	1182.676392	-412.261505	409.813965	864.136658	-369.714691	-142.531570	883.996216	-427.032654	112.370056	1052.551636	577.542236	20.894712	900.706604	576.605347	221.560394
-438.276672	245.741318	954.535645	-452.329895	-18.453487	953.832947	-507.660339	268.694763	571.521851	-478.677246	-81.383652	575.978271	-546.504150	294.534454	90.548462	-567.302734	-109.860115	107.170616	-488.369751	345.328552	1435.258545	-452.512085	-75.114639	1441.454590	-414.134399	131.273804	1453.722046	-430.382172	150.988541	1749.556641	-513.141846	456.438660	1165.564453	-501.666077	-190.032547	1182.797607	-412.542206	409.768188	863.973877	-370.492310	-142.768967	884.006714	-427.308594	112.425102	1052.544434	577.697632	20.791239	900.813110	577.436279	219.266312
-438.481323	245.757111	954.501709	-452.688019	-18.397474	953.863281	-507.602264	268.770966	571.457947	-478.867065	-81.331467	576.002869	-546.507813	294.546844	90.521423	-567.350891	-109.824280	107.160980	-488.453217	345.507874	1435.154785	-452.965668	-74.980606	1441.495850	-414.416382	131.419083	1453.699829	-430.630096	151.140991	1749.498291	-513.238647	456.589081	1165.432495	-502.299347	-190.009094	1182.951416	-412.825531	409.707123	863.807617	-371.273193	-143.019730	884.015076	-427.640259	112.477005	1052.552002	577.490601	20.696941	900.726257	577.321838	218.909073
-438.615753	245.801117	954.481262	-453.021576	-18.358751	953.908691	-507.593964	268.906952	571.434814	-479.044586	-81.309074	576.031311	-546.534790	294.597504	90.550591	-567.385742	-109.819366	107.160683	-488.519806	345.671112	1435.067261	-453.398376	-74.851204	1441.536377	-414.694550	131.556503	1453.669678	-430.869385	151.295456	1749.437622	-513.354980	456.690765	1165.296875	-502.961731	-189.926941	1183.066162	-413.138641	409.630371	863.621582	-372.029297	-143.244125	884.072266	-427.930573	112.532440	1052.574829	577.038452	20.910723	900.757507	576.895752	219.272614
-438.762878	245.843674	954.489014	-453.346375	-18.327312	953.923279	-507.526031	268.989838	571.396545	-479.200623	-81.335541	576.040833	-546.556641	294.623688	90.560509	-567.405273	-109.836563	107.132675	-488.641479	345.834869	1434.938232	-453.828461	-74.718994	1441.567627	-414.947845	131.695679	1453.645020	-431.109467	151.435455	1749.361816	-513.480713	456.753784	1165.157471	-503.650696	-189.904266	1183.177124	-413.431488	409.403961	863.454895	-372.844177	-143.612885	884.058960	-428.221558	112.563011	1052.595947	577.184326	20.579502	900.693359	577.185913	218.749268
-439.014130	245.855576	954.483948	-453.743225	-18.287163	953.893433	-507.480133	269.134369	571.333191	-478.907074	-80.828453	575.851807	-546.584351	294.620422	90.544655	-567.100403	-109.758110	106.988907	-488.714539	345.983887	1434.815674	-454.250214	-74.589790	1441.552124	-415.215271	131.789093	1453.572144	-431.338562	151.546371	1749.279419	-513.612671	456.775574	1164.990479	-504.288208	-189.953659	1183.298462	-413.689148	409.237793	863.275391	-373.684967	-143.906067	884.047180	-428.593079	112.572472	1052.586914	576.627380	20.767889	900.684021	576.831665	218.704453
-439.225861	245.927063	954.432983	-454.179871	-18.288574	953.799072	-507.466583	269.262299	571.309998	-479.436066	-81.375687	575.901672	-546.627686	294.646179	90.553970	-567.409912	-109.887268	107.070366	-488.823364	346.117584	1434.669556	-454.668793	-74.484436	1441.514282	-415.469055	131.882187	1453.474976	-431.557007	151.632996	1749.194336	-513.735535	456.775391	1164.790161	-504.925415	-189.971069	1183.327026	-413.921356	408.928680	863.088928	-374.486298	-144.208328	884.013611	-428.953400	112.578552	1052.520386	576.521118	20.537025	900.670593	576.703369	218.370010
-439.482300	245.917068	954.404724	-454.561157	-18.280745	953.701599	-507.394073	269.353241	571.224304	-479.538940	-81.442543	575.836182	-546.651794	294.691437	90.537453	-567.405701	-109.901390	107.033363	-488.929688	346.239838	1434.471924	-455.047424	-74.406921	1441.485229	-415.702637	131.937210	1453.365845	-431.782593	151.707108	1749.085205	-513.887634	456.748627	1164.547974	-505.607635	-189.964493	1183.358276	-414.124817	408.622894	862.896240	-375.310211	-144.567276	883.933350	-429.317169	112.545776	1052.465210	576.291138	20.527252	900.693665	576.479309	218.197327
-439.731140	245.895203	954.348389	-454.894989	-18.342661	953.681091	-507.312469	269.411591	571.161011	-479.652588	-81.525810	575.797729	-546.670105	294.705139	90.553200	-567.448425	-109.925758	107.032562	-489.076324	346.340820	1434.267212	-455.375702	-74.309814	1441.457397	-415.888794	132.005005	1453.269653	-432.008972	151.762436	1748.997925	-514.033325	456.734314	1164.311523	-506.254425	-190.038101	1183.461670	-414.366852	408.169006	862.653503	-376.137238	-144.931320	883.861511	-429.658997	112.514603	1052.436035	576.096069	20.369184	900.712585	576.260437	218.070587
-440.024261	245.867538	954.309265	-455.267517	-18.373327	953.652710	-507.263458	269.541290	571.075012	-479.628998	-81.424072	575.751831	-546.706726	294.761505	90.552399	-567.425476	-109.903954	107.000412	-489.186798	346.449341	1434.097290	-455.714966	-74.226616	1441.437622	-416.122650	132.027435	1453.181763	-432.256805	151.789993	1748.829590	-514.187744	456.701843	1164.067505	-506.903961	-190.109909	1183.537964	-414.619537	407.648804	862.428284	-376.938812	-145.281128	883.839661	-430.043549	112.487122	1052.411499	575.870544	20.269644	900.740479	575.990356	217.868286
-440.290009	245.868362	954.268311	-455.639526	-18.406132	953.612976	-507.193512	269.571136	570.995056	-479.728485	-81.474777	575.740295	-546.700378	294.794189	90.556129	-567.406128	-109.903267	106.992836	-489.340729	346.499603	1433.893311	-456.029724	-74.182472	1441.421143	-416.373108	132.097855	1453.080078	-432.440887	151.798248	1748.772461	-514.350525	456.637054	1163.802856	-507.529053	-190.165482	1183.632813	-414.817841	407.111298	862.207458	-377.816376	-145.672638	883.711182	-430.411835	112.467514	1052.380005	575.700745	20.125092	900.772095	575.759949	217.736740
-440.557739	245.816635	954.250610	-455.941406	-18.517210	953.614136	-507.129089	269.573059	570.926758	-479.906586	-81.522133	575.748413	-546.676147	294.760162	90.551567	-567.480347	-109.901260	106.979759	-489.496582	346.544678	1433.719971	-456.359497	-74.163940	1441.417969	-416.655823	132.162704	1452.997681	-432.662140	151.774628	1748.701294	-514.504272	456.514008	1163.553345	-508.148224	-190.246353	1183.718750	-415.040558	406.600128	862.026123	-378.717041	-146.031952	883.696716	-430.750671	112.394264	1052.381348	575.133484	20.007952	900.882996	574.871948	218.038727
-440.830017	245.708099	954.193970	-456.269501	-18.637606	953.602539	-507.063049	269.552856	570.853516	-480.107635	-81.637222	575.731140	-546.663757	294.803375	90.561546	-567.528320	-109.935646	106.966217	-489.669617	346.599396	1433.561035	-456.674622	-74.158386	1441.406982	-416.909668	132.181351	1452.913940	-432.902466	151.741547	1748.587158	-514.645264	455.709778	1163.126831	-508.737274	-190.351822	1183.820313	-415.279785	406.049591	861.777405	-379.557617	-146.410995	883.657654	-431.087036	112.295021	1052.353882	575.221130	19.809097	900.669678	574.674255	218.088715
-441.171509	245.601044	954.138916	-456.656616	-18.797514	953.560303	-507.048584	269.524384	570.776306	-480.261139	-81.678505	575.742065	-546.652466	294.774384	90.551376	-567.504822	-109.941940	106.916862	-489.879944	346.616852	1433.378052	-456.963623	-74.142738	1441.391113	-417.153259	132.205719	1452.813965	-433.150085	151.683136	1748.489746	-514.874634	456.218353	1163.024414	-509.327850	-190.470245	1183.888062	-415.569824	405.425842	861.591614	-380.383545	-146.772278	883.552307	-431.471100	112.164696	1052.308838	574.249451	20.161940	900.876404	574.035706	218.237961
-441.454956	245.551926	954.104492	-457.020966	-18.896782	953.524475	-507.046936	269.515320	570.730896	-480.529480	-81.773216	575.717957	-546.635742	294.799225	90.522949	-567.577820	-110.004677	106.900925	-490.117126	346.657593	1433.202271	-457.259766	-74.141373	1441.388062	-417.398102	132.210464	1452.742554	-433.414398	151.607651	1748.405884	-515.043396	456.096069	1162.780762	-509.905060	-190.618042	1183.944946	-415.815399	404.790771	861.391357	-381.220459	-147.197006	883.508423	-431.822113	112.086479	1052.278442	573.959839	20.009792	900.885315	573.684814	217.580353
-441.816101	245.504532	954.082764	-457.454468	-18.975952	953.460938	-507.115601	269.495270	570.701050	-480.775452	-81.864899	575.697205	-546.678650	294.815979	90.523254	-567.612854	-110.040009	106.838142	-490.357574	346.678345	1433.049194	-457.514832	-74.138657	1441.388306	-417.781250	132.192551	1452.500366	-433.701599	151.509338	1748.322388	-515.233337	455.883667	1162.526489	-510.457367	-190.732254	1184.050537	-416.055542	404.080475	861.170776	-382.011169	-147.585770	883.428467	-432.220612	112.003082	1052.235718	573.673523	19.883171	900.877686	573.287170	217.416779
-442.166534	245.426010	954.051331	-457.833710	-19.074823	953.461182	-507.221741	269.498718	570.632874	-481.030548	-81.890060	575.722351	-546.713196	294.828094	90.524696	-567.610962	-110.039810	106.797905	-490.770752	346.556305	1432.685059	-457.790588	-74.171181	1441.435547	-417.954071	132.227417	1452.572144	-434.052063	151.325195	1748.219971	-515.383179	455.056458	1162.103882	-510.976410	-190.854584	1184.165894	-416.308685	403.357269	860.932922	-382.844025	-148.003265	883.391846	-432.594299	111.924911	1052.221802	573.399475	19.734501	900.876709	572.939270	217.796844
-442.538544	245.295959	954.048035	-458.139648	-19.232304	953.521606	-507.388397	269.453827	570.596741	-481.290894	-81.898941	575.775940	-546.765625	294.831451	90.512321	-567.714233	-110.072037	106.758644	-490.932465	346.628082	1432.702148	-458.010620	-74.197983	1441.500366	-418.297211	132.200165	1452.533081	-434.394989	151.192001	1748.178589	-515.608765	455.384460	1162.029175	-511.435638	-190.973343	1184.321533	-416.580536	402.592590	860.782043	-383.645721	-148.409195	883.382629	-432.957123	111.810730	1052.255005	573.248657	19.486330	900.922913	572.624878	217.650131
-442.933441	245.191254	954.050781	-458.466583	-19.374151	953.574463	-507.571167	269.365234	570.556458	-481.602844	-81.953056	575.864990	-546.768066	294.825012	90.493263	-567.794128	-110.104942	106.755234	-491.194153	346.605011	1432.579712	-458.257233	-74.238716	1441.579834	-418.631714	132.177582	1452.531494	-434.712158	151.081619	1748.232178	-515.770264	455.185333	1161.848877	-511.872559	-191.117218	1184.476318	-416.861206	401.799957	860.646118	-384.484711	-148.892471	883.307739	-433.326874	111.711235	1052.284668	573.023438	19.323215	900.934021	572.212646	217.471786
-443.291077	245.100861	954.064880	-458.819336	-19.474644	953.640137	-507.875275	269.493744	570.587280	-481.906677	-81.980637	575.920593	-546.856995	294.855896	90.476227	-567.830505	-110.095154	106.710541	-491.512146	346.585938	1432.489258	-458.476959	-74.301430	1441.703003	-418.963684	132.116852	1452.589600	-435.194183	150.962769	1748.218994	-515.932556	454.951813	1161.651123	-512.296570	-191.270172	1184.633911	-417.150726	401.074951	860.500366	-385.282104	-149.384995	883.227478	-433.691284	111.635902	1052.326416	572.576538	19.485956	900.928772	570.933105	216.725311
-443.572693	245.069809	954.092346	-459.099182	-19.585722	953.711670	-508.062042	269.097870	570.569336	-482.215393	-81.984818	575.997559	-546.756287	294.782959	90.440186	-567.850586	-110.145012	106.651688	-491.820984	346.526123	1432.417969	-458.688385	-74.378273	1441.857056	-419.299133	132.080246	1452.662354	-435.688934	150.779861	1748.260376	-516.050964	454.653717	1161.490967	-512.674866	-191.397507	1184.803711	-417.433807	400.105652	860.350403	-385.985992	-149.775604	883.217102	-433.978790	111.582108	1052.377319	572.547302	18.911079	901.043823	570.848083	216.835617
-443.869354	244.984985	954.145386	-459.438721	-19.643024	953.775879	-508.398346	269.018188	570.618530	-482.579834	-82.049408	576.059937	-546.816895	294.762054	90.413467	-567.887390	-110.163185	106.603722	-492.149261	346.472839	1432.362793	-458.874176	-74.481064	1442.037964	-419.678711	132.028992	1452.736206	-436.225006	150.599045	1748.331543	-516.065735	453.866089	1161.268921	-512.947571	-191.510254	1185.018066	-418.042664	399.469696	860.187927	-386.686127	-150.266129	883.200745	-434.302887	111.512619	1052.437012	572.467651	18.739141	901.084412	570.485596	216.744354
-444.256836	244.823166	954.160461	-459.750702	-19.753658	953.853638	-508.738251	268.906189	570.640381	-482.963715	-82.130081	576.116272	-546.836304	294.708862	90.370384	-567.940247	-110.213913	106.555153	-492.509399	346.378510	1432.336182	-459.058197	-74.581871	1442.242432	-420.068268	131.979309	1452.912109	-436.917786	150.311890	1748.301880	-516.123108	454.234039	1161.311279	-513.163452	-191.651077	1185.251221	-418.171997	398.419739	860.151306	-387.319061	-150.767105	883.162842	-434.648041	111.404182	1052.482910	572.583069	18.233368	901.006714	570.356079	216.666977
-444.592773	244.720291	954.218445	-460.076172	-19.879606	953.921326	-509.143555	268.780365	570.707458	-483.372406	-82.266022	576.182556	-546.939880	294.740265	90.353271	-568.059387	-110.258446	106.526695	-492.872803	346.292816	1432.319336	-459.234009	-74.693275	1442.489380	-420.500366	131.925354	1453.085327	-437.553406	150.079041	1748.448364	-516.069580	454.065796	1161.265015	-513.275024	-191.762024	1185.445435	-418.506287	397.560699	860.054077	-387.895203	-151.223022	883.162292	-434.972992	111.293823	1052.544800	572.421021	17.845486	900.945984	570.120789	216.398148
-444.899292	244.613770	954.303162	-460.377441	-19.939865	954.021240	-509.516602	268.637909	570.731934	-483.743835	-82.337418	576.238342	-546.983337	294.712769	90.322922	-568.055603	-110.310356	106.476830	-493.260193	346.186920	1432.303833	-459.405273	-74.799706	1442.785278	-420.946167	131.873901	1453.362915	-438.306427	149.808777	1748.498779	-515.895630	453.790497	1161.216309	-513.284851	-191.902206	1185.714355	-418.911530	396.626312	859.941528	-388.441254	-151.705002	883.164307	-435.296997	111.217415	1052.640747	572.123840	17.870176	900.838196	569.051636	216.910324
-445.199066	244.480698	954.353638	-460.649078	-20.028862	954.126160	-509.848724	268.454254	570.788147	-484.042542	-82.404350	576.311096	-546.990234	294.704651	90.303116	-568.090332	-110.304878	106.448692	-493.705536	346.060547	1432.278076	-459.664093	-74.921280	1443.097168	-421.367004	131.762177	1453.688477	-439.053192	149.605148	1748.653442	-515.531006	453.461975	1161.178101	-513.205811	-192.035995	1185.998901	-419.346130	395.808716	859.846558	-388.881500	-152.208832	883.164673	-435.602173	111.129456	1052.722168	572.604553	18.329382	900.685242	568.730774	216.944672
-445.544952	244.293335	954.441467	-460.938080	-20.105911	954.252014	-510.144165	268.241119	570.798889	-484.328613	-82.424614	576.417236	-546.956726	294.657990	90.251259	-568.126587	-110.320190	106.419449	-494.144867	345.912415	1432.317749	-459.910767	-75.023056	1443.411133	-421.895447	131.636749	1453.942749	-439.916199	149.276031	1748.802979	-515.026245	453.601624	1161.248901	-513.025879	-192.155670	1186.299927	-419.820343	394.846375	859.791992	-389.254425	-152.788300	883.191833	-435.930237	111.015297	1052.831055	571.396851	17.086637	900.943176	567.898132	216.192169
-445.943359	244.049652	954.517029	-461.152374	-20.289797	954.403198	-510.530121	268.027710	570.785950	-484.697906	-82.485100	576.567810	-546.951294	294.579285	90.214302	-568.223694	-110.374893	106.418793	-494.594391	345.772919	1432.450684	-460.176422	-75.073669	1443.736694	-422.360626	131.528137	1454.223511	-440.815369	148.952499	1748.972412	-514.264648	453.823303	1161.360229	-512.751221	-192.297058	1186.607178	-420.640900	394.209869	859.619202	-389.466614	-153.305710	883.229553	-436.265625	110.843155	1052.949951	571.056580	16.680059	900.927673	567.338013	215.822769
-446.284332	243.919754	954.642334	-461.397705	-20.385777	954.541077	-511.004150	267.907806	570.836426	-485.068787	-82.534981	576.682495	-547.022583	294.593292	90.211494	-568.249512	-110.405815	106.373428	-495.231537	345.510406	1432.400635	-460.446045	-75.109390	1444.068848	-422.851349	131.371231	1454.488037	-441.749237	148.612793	1749.149414	-513.115845	453.896851	1161.463867	-512.331970	-192.513168	1186.941040	-421.197449	393.493713	859.454590	-389.601898	-153.829330	883.286377	-436.593597	110.743011	1053.087769	570.776428	16.540226	900.903992	566.639954	215.347488
-446.662598	243.720383	954.739807	-461.653717	-20.507717	954.677429	-511.371582	267.716034	570.891479	-485.437622	-82.533424	576.762756	-547.024109	294.553925	90.160179	-568.368469	-110.433273	106.334740	-495.695587	345.437225	1432.778809	-460.802368	-75.111794	1444.363525	-423.323425	131.263077	1454.721558	-442.702698	148.237198	1749.329224	-511.489441	454.061340	1161.673096	-511.779510	-192.737030	1187.246582	-421.721405	392.886566	859.255737	-389.636383	-154.357010	883.310120	-436.932587	110.605782	1053.208740	570.675354	16.129292	900.858093	566.495544	214.919235
-447.076202	243.448486	954.779785	-461.900574	-20.639046	954.805481	-511.774506	267.517395	570.921021	-485.823822	-82.517715	576.847595	-547.021973	294.519440	90.126656	-568.456482	-110.895470	106.332710	-496.359497	345.236694	1433.009644	-461.135162	-75.102646	1444.695313	-423.836304	131.154358	1454.930054	-443.657440	147.832397	1749.482910	-509.516357	454.190216	1161.919800	-511.039978	-192.952087	1187.588257	-422.109253	392.561310	859.018616	-389.471405	-154.941055	883.355774	-437.264435	110.447449	1053.293457	570.421143	15.815669	900.840515	565.956970	214.614944
-447.436890	243.234680	954.838257	-462.066620	-20.760412	954.949768	-512.246033	267.292450	570.978394	-486.179840	-82.532433	576.941162	-547.073059	294.509644	90.086876	-568.463989	-110.900620	106.302284	-497.070679	345.009277	1433.164429	-461.382874	-75.089401	1444.997314	-424.408173	131.034363	1455.151367	-444.590485	147.417603	1749.638916	-507.296875	453.985626	1162.114014	-510.146118	-193.209198	1187.840088	-421.950287	392.228577	858.769653	-389.097412	-155.551590	883.392822	-437.555237	110.325783	1053.400146	570.168701	15.494539	900.826355	565.438965	214.217178
-447.855103	243.023087	954.924500	-462.275604	-20.888577	955.096497	-512.736877	267.176331	570.969788	-486.509033	-82.512810	577.044800	-547.092529	294.453735	90.032822	-568.469666	-110.933517	106.214722	-497.882080	344.769989	1433.304565	-461.801636	-75.084915	1445.285767	-424.979584	130.926331	1455.405396	-445.518524	147.026688	1749.769775	-505.064423	453.631470	1162.259277	-509.126343	-193.466812	1188.075928	-421.818298	392.317230	858.422180	-388.499146	-156.119385	883.429565	-437.897614	110.193390	1053.521973	569.863281	15.123825	900.810791	564.891113	213.943726
-448.297241	242.754120	954.993103	-462.451599	-21.053885	955.257202	-513.210876	266.883484	570.955994	-486.931824	-82.519920	577.152222	-547.086365	294.425018	89.975662	-568.510864	-110.918015	106.177689	-498.696686	344.486389	1433.403564	-462.226166	-75.142273	1445.551514	-425.618530	130.813843	1455.633423	-446.435120	146.639618	1749.920654	-502.747742	453.217407	1162.365845	-508.035400	-193.707703	1188.289185	-421.094086	392.439453	858.120300	-387.585327	-156.792709	883.498657	-438.242004	110.029533	1053.643188	569.734131	14.748461	900.775635	564.515015	213.212448
-448.690918	242.618164	955.077087	-462.617859	-21.155123	955.389343	-513.661499	266.616730	570.977844	-487.272491	-82.458229	577.285583	-547.097229	294.365356	89.889038	-568.467957	-110.938675	106.126015	-499.571350	344.231201	1433.431519	-462.693970	-75.216782	1445.763184	-426.244354	130.628204	1455.829956	-447.304047	146.230698	1750.046387	-500.587036	452.470764	1162.396973	-506.827881	-193.956161	1188.407837	-419.884552	392.529968	857.909912	-386.457855	-157.440002	883.633789	-438.553925	109.945259	1053.757080	569.417847	14.542583	900.757629	563.875854	213.326462
-449.151245	242.466507	955.158020	-462.831940	-21.265551	955.485962	-514.142761	266.430389	571.004272	-487.650116	-82.452072	577.384827	-547.120483	294.352295	89.869736	-568.574890	-110.966705	106.092430	-500.551727	343.939362	1433.404907	-463.186188	-75.324837	1445.927002	-426.834991	130.469833	1456.036499	-448.155457	145.841599	1750.246216	-498.546204	451.606384	1162.322388	-505.528137	-194.181885	1188.498169	-418.199768	392.601898	857.743896	-384.924347	-158.024139	883.803284	-438.924622	109.837669	1053.851807	568.693848	14.103373	900.981567	563.212891	212.805435
-449.596436	242.160843	955.205688	-462.874969	-21.490810	955.672668	-514.575073	266.116180	570.981323	-488.032806	-82.487221	577.520447	-547.070862	294.299591	89.815933	-568.608276	-110.978874	106.064957	-501.584045	343.583832	1433.173096	-463.653717	-75.466080	1446.095825	-427.472382	130.271469	1456.249390	-449.041809	145.493576	1750.336182	-496.608063	450.659912	1162.184204	-504.222443	-194.446091	1188.534912	-416.311005	393.008636	857.437683	-383.280396	-158.627975	884.013855	-439.229706	109.653069	1053.980225	568.903015	14.123232	901.068909	562.835815	212.531601
-449.574219	241.262100	955.191650	-461.666168	-22.585129	956.812561	-514.746948	265.474548	570.903137	-488.318665	-82.393974	577.894287	-546.853394	294.154114	89.692276	-568.694214	-111.020241	105.996239	-502.470551	343.382385	1433.324463	-464.106445	-75.639572	1446.235840	-428.028473	130.121979	1456.436646	-449.892548	145.136627	1750.486572	-494.706085	449.702087	1162.070679	-502.861420	-194.608032	1188.568481	-414.014282	393.339294	857.405945	-381.237640	-159.093246	884.377991	-438.952820	109.180367	1054.603149	568.729126	13.890032	901.051392	562.153442	212.157440
-449.893219	240.807877	955.196472	-461.336914	-23.081985	957.201172	-515.061951	265.119873	570.862488	-487.720673	-81.350212	577.850525	-546.719360	294.069366	89.664268	-568.445679	-110.970253	105.807182	-503.616425	342.983002	1433.109497	-464.465118	-75.743378	1446.378418	-428.547516	129.963150	1456.601196	-450.732941	144.796906	1750.636353	-492.818665	448.674683	1161.945435	-501.503876	-194.762238	1188.609619	-411.208771	393.638458	857.510437	-379.074524	-159.616943	884.702454	-439.072479	108.894791	1054.821045	568.513428	13.609099	901.060974	561.742859	212.040237
-450.205933	240.400757	955.207947	-461.079651	-23.490046	957.568359	-515.407043	264.765167	570.870300	-488.854523	-82.258354	578.243469	-546.628418	294.005737	89.570137	-568.816772	-111.097069	105.907196	-504.556732	342.750214	1433.283813	-464.777069	-75.867325	1446.528320	-429.094330	129.722122	1456.745117	-451.546844	144.494904	1750.828979	-490.937805	447.625488	1161.899658	-500.122559	-194.946609	1188.641968	-408.044342	394.080170	857.776733	-376.591675	-159.923416	885.239319	-439.203094	108.660248	1055.027344	568.609558	13.112574	901.056702	561.940979	210.799133
-450.610901	240.066437	955.260071	-460.978577	-23.835205	957.835999	-515.520020	264.089569	570.806763	-489.344574	-82.497437	578.386719	-546.359253	293.866852	89.487640	-568.976868	-111.162933	105.881157	-505.728027	342.406403	1433.272705	-465.081787	-75.991966	1446.694702	-429.561340	129.518829	1456.902222	-452.355713	144.237411	1750.898315	-489.174072	446.632660	1161.879150	-498.761658	-195.175262	1188.735596	-404.349579	394.498779	858.207092	-373.964264	-160.209702	885.804138	-439.451202	108.436501	1055.202881	568.424805	12.836269	901.093018	561.471191	210.556564
-451.306885	240.038773	955.354431	-461.732758	-23.669558	957.729614	-516.599731	264.570831	570.935669	-489.392487	-82.302841	578.200012	-546.801575	293.987793	89.510986	-568.875916	-111.157333	105.789803	-506.937225	342.031860	1433.189697	-465.363678	-76.103859	1446.888428	-429.967560	129.326675	1457.072021	-453.114655	144.008224	1751.055176	-487.501190	445.712128	1161.861572	-497.408630	-195.339600	1188.830078	-400.097076	394.821198	858.827332	-370.993561	-160.297867	886.638977	-440.141418	108.425598	1055.191284	567.489563	11.753633	900.849854	561.116333	209.893066
-452.312378	240.450333	955.439758	-463.598022	-22.835926	956.983948	-518.205261	265.611115	571.226807	-489.497284	-82.231369	577.705383	-547.692993	294.259735	89.614098	-568.768127	-111.163101	105.744370	-508.111420	341.661133	1433.152588	-465.644318	-76.263863	1447.109863	-430.442596	129.119873	1457.193115	-453.839355	143.772125	1751.168945	-485.990143	444.709167	1161.902100	-496.041138	-195.565277	1188.951050	-395.274475	395.054382	859.722107	-367.888214	-160.398575	887.573608	-441.323334	108.672623	1054.818970	567.977417	12.109666	900.833740	560.924805	209.867477
-453.733643	241.496445	955.613281	-466.551270	-21.392467	955.265076	-519.940918	266.871368	571.581360	-489.606934	-82.065567	577.115051	-548.622375	294.558136	89.729462	-568.665222	-111.142365	105.653008	-509.335052	341.231873	1433.058594	-465.887817	-76.412010	1447.349609	-430.902008	128.909241	1457.325928	-454.513428	143.588379	1751.307861	-484.571564	443.898651	1161.949585	-494.737030	-195.771561	1189.145142	-390.013885	395.040436	860.935913	-364.572571	-160.376877	888.634155	-442.969757	109.084229	1053.948853	567.976318	11.990497	900.838928	560.627319	209.620712
-454.316528	241.383209	955.723999	-466.944458	-21.452951	955.268372	-518.110291	264.042755	571.132141	-490.004395	-82.052818	577.258179	-546.906921	293.906403	89.392624	-568.786316	-111.197960	105.628555	-510.561401	340.754700	1432.963989	-466.179535	-76.570877	1447.573730	-431.321564	128.735107	1457.470825	-455.168304	143.429764	1751.411987	-483.332367	443.012512	1162.067261	-493.467987	-196.055008	1189.299561	-383.782349	394.295135	862.732544	-361.111572	-160.272217	889.809937	-443.458984	108.969353	1054.005859	567.912598	11.610790	900.867798	560.639465	208.905258
-454.860168	241.209412	955.842712	-467.077454	-21.743778	955.405396	-518.637085	263.538574	571.102722	-488.797028	-80.320557	577.075439	-546.849121	293.834198	89.331779	-567.812378	-110.982422	105.302826	-511.720490	340.224518	1432.881226	-466.421722	-76.740913	1447.784912	-431.843933	128.542435	1457.555542	-455.815308	143.333572	1751.486450	-482.301117	442.452271	1162.235229	-492.207794	-196.448990	1189.543579	-377.764099	394.358124	864.272278	-357.459137	-160.123993	891.149109	-443.827362	108.772560	1054.139282	567.806946	11.359084	900.886841	560.429626	208.639252
-455.467285	241.069107	955.918213	-467.328400	-22.009060	955.481567	-519.195679	263.262451	571.159485	-489.464142	-80.660835	577.339783	-546.844482	293.823639	89.308235	-568.065613	-111.028870	105.323013	-512.798340	339.671051	1432.836670	-466.664551	-76.862839	1448.006226	-432.367035	128.327682	1457.609375	-456.364990	143.279068	1751.641724	-481.404633	441.801270	1162.364624	-490.969788	-196.850433	1189.766113	-370.538147	393.123596	866.810425	-353.669739	-159.855545	892.672241	-444.233124	108.592636	1054.211304	567.592163	11.295266	900.898071	560.152283	208.861679
-456.126648	240.875793	956.026123	-467.640350	-22.244024	955.525146	-519.779602	263.014465	571.166687	-489.988861	-80.852921	577.459717	-546.833801	293.763916	89.272011	-568.165039	-111.082794	105.344490	-514.066833	339.018646	1432.585571	-466.922333	-77.004951	1448.216064	-432.765503	128.076767	1457.733765	-456.888428	143.264847	1751.796875	-480.804199	441.554688	1162.566650	-489.782135	-197.349152	1190.015015	-363.560303	392.621307	869.214111	-349.718597	-159.503311	894.343445	-444.662628	108.374779	1054.277222	567.565613	10.999344	900.926819	560.078247	208.255951
-456.767487	240.651382	956.108032	-467.888489	-22.566004	955.616333	-520.479736	262.673737	571.212402	-490.433044	-80.903786	577.605469	-546.826050	293.719513	89.187538	-568.217957	-111.064148	105.283569	-515.134277	338.564240	1432.707153	-467.200623	-77.143677	1448.412964	-433.170898	127.877022	1457.823486	-457.357300	143.304947	1751.959473	-480.284607	440.953064	1162.656982	-488.621521	-197.904510	1190.254272	-355.569672	391.002136	872.614563	-345.380890	-158.839584	896.225281	-445.044830	108.128494	1054.353027	567.412109	10.935014	900.946167	559.716858	208.632996
-457.408325	240.416229	956.173584	-468.140900	-22.936567	955.690125	-521.107727	262.273529	571.221313	-490.935852	-80.909988	577.708008	-546.790222	293.674591	89.126427	-568.286621	-111.078896	105.225502	-516.305481	338.023621	1432.749390	-467.514221	-77.315575	1448.560181	-433.583130	127.653580	1457.892700	-457.782196	143.383469	1752.094238	-479.756378	440.860291	1162.877319	-487.600128	-198.675308	1190.542114	-347.298798	389.562103	876.328674	-341.438171	-158.472916	898.130859	-445.408020	107.851288	1054.408325	567.333862	10.758518	900.971497	559.661377	208.473251
-458.070953	240.063568	956.195129	-468.332855	-23.305799	955.812439	-521.855530	261.847473	571.282410	-491.478912	-80.936272	577.883057	-546.761047	293.608704	89.049179	-568.430603	-111.118912	105.200668	-517.505737	337.486115	1432.762817	-467.704102	-77.434761	1448.731567	-433.956329	127.450371	1457.973755	-458.114685	143.529953	1752.309937	-479.311127	440.989532	1163.185669	-486.596924	-199.516525	1190.852295	-339.154114	388.258423	880.437805	-337.394287	-158.021957	900.239258	-445.763336	107.556335	1054.468140	567.317017	10.595327	900.981201	559.652588	208.280060
-458.750397	239.744171	956.240112	-468.566895	-23.549822	955.926025	-522.823975	261.623016	571.395569	-491.935944	-80.992531	578.037292	-546.960632	293.622528	88.992065	-568.459717	-111.142159	105.143105	-518.690247	336.916077	1432.792847	-467.931122	-77.581528	1448.868652	-434.321838	127.277084	1458.067017	-458.449463	143.709229	1752.463867	-478.757324	441.076385	1163.452637	-485.622253	-200.418259	1191.154663	-330.022125	386.364319	885.347961	-333.068512	-157.291031	902.596313	-446.136292	107.326439	1054.532959	567.356079	10.389026	900.979248	559.745178	207.809616
-459.826782	239.811523	956.297180	-470.223480	-22.507242	955.592773	-523.536255	260.962799	571.381348	-492.439087	-81.056465	577.820068	-546.911926	293.546417	88.905495	-568.494629	-111.162132	105.098785	-519.916199	336.374908	1432.851074	-468.137604	-77.687691	1449.010132	-434.704681	127.104904	1458.169678	-458.675415	143.938248	1752.629517	-478.196411	441.392548	1163.902222	-484.670349	-201.377670	1191.439087	-321.577026	384.959473	890.326782	-328.553223	-156.358261	905.151794	-447.235687	107.682838	1054.345215	567.311829	10.263408	901.008972	559.739075	207.952438
-460.674805	238.180283	956.021606	-469.210938	-24.279488	956.184082	-524.672302	260.668457	571.331909	-492.995728	-81.157791	578.337036	-547.080872	293.556427	88.902878	-568.662598	-111.255165	105.077225	-521.090515	335.868958	1432.959229	-468.296783	-77.789528	1449.160889	-435.118530	126.940140	1458.281250	-458.811493	144.208099	1752.771606	-477.502594	441.722595	1164.391968	-483.689026	-202.364014	1191.791504	-312.646698	383.144684	896.020142	-324.024841	-155.336014	907.886780	-447.190613	106.433952	1054.513184	567.350830	10.157660	901.003723	559.833130	207.827484
-460.843445	238.044556	956.105347	-469.111969	-24.613647	956.425232	-525.506470	260.105713	571.508240	-493.480804	-81.255081	578.547729	-547.065796	293.485626	88.839005	-568.754700	-111.320465	105.053802	-522.226868	335.346588	1433.050293	-468.474487	-77.888962	1449.341797	-435.509796	126.777313	1458.441284	-458.868164	144.516388	1752.944702	-476.802063	442.749023	1165.062622	-482.689819	-203.375534	1192.171387	-303.616852	381.145935	902.227173	-319.498962	-154.196396	910.776855	-447.233551	106.276726	1054.677490	567.552063	10.126901	901.034119	560.007202	207.713593
-461.513245	237.889648	956.182312	-469.600677	-24.633335	956.549438	-526.480469	259.661865	571.582092	-493.974609	-81.425247	578.649536	-547.215820	293.443298	88.761040	-568.811584	-111.378174	105.044830	-523.340271	334.792786	1433.120239	-468.638672	-77.973526	1449.532104	-435.918457	126.642441	1458.573120	-458.863861	144.837891	1753.058838	-475.906219	443.004211	1165.627563	-481.747559	-204.335556	1192.575562	-294.375336	378.838104	908.957581	-314.917450	-153.006302	913.780212	-447.749146	106.217155	1054.766602	567.643738	10.016983	901.022705	560.170166	207.610870
-461.949005	237.333862	956.191589	-469.122772	-25.528681	956.965393	-527.160767	258.965851	571.563049	-494.405304	-81.532410	579.056274	-547.114807	293.341217	88.668167	-568.855469	-111.394882	105.027969	-524.430847	334.274323	1433.202271	-468.817047	-78.090149	1449.712402	-436.332703	126.481071	1458.697266	-458.719055	145.203690	1753.163818	-474.878418	443.286621	1166.174194	-480.803192	-205.402496	1193.040039	-284.969971	376.492401	916.348816	-310.364258	-151.679596	916.908386	-447.781921	105.707764	1054.989624	567.704712	9.953721	900.993103	560.318420	207.534897
-462.222198	236.792801	956.266479	-468.723785	-26.249113	957.413330	-527.839783	258.312439	571.584839	-494.879425	-81.628967	579.364258	-547.094299	293.243469	88.577660	-568.915283	-111.439713	105.028656	-525.458557	333.797974	1433.274048	-469.008514	-78.215302	1449.881104	-436.748383	126.345642	1458.817749	-458.557922	145.615906	1753.221436	-473.818176	443.551910	1166.761353	-480.014557	-206.104614	1193.331665	-275.494171	373.899048	924.435120	-305.775574	-150.299484	920.194397	-447.779785	105.263641	1055.262207	567.835632	9.881522	900.971436	560.518860	207.458282
-462.775787	236.255585	956.232727	-468.545258	-26.650743	957.839661	-528.705444	257.934235	571.669495	-495.266510	-81.612076	579.601807	-547.194824	293.211914	88.516769	-568.879761	-111.434204	104.993324	-526.530090	333.290436	1433.339966	-469.196228	-78.354233	1450.014038	-437.145782	126.210732	1458.962158	-458.269073	146.008163	1753.279785	-472.684265	443.755737	1167.335938	-479.278931	-206.867889	1193.618286	-266.074921	371.066071	933.212402	-301.131226	-148.714203	923.684875	-447.960327	105.015549	1055.457031	568.013184	9.747396	900.943420	560.802429	207.046478
-463.322113	235.733261	956.277832	-468.356964	-26.845011	958.270691	-529.394531	257.379333	571.718994	-495.684082	-81.645050	579.783813	-547.115051	293.128784	88.471428	-568.877686	-111.420265	104.939880	-527.641602	332.735931	1433.253418	-469.343201	-78.511841	1450.110718	-437.550476	126.054504	1459.067139	-457.882202	146.442474	1753.335083	-471.531067	443.966705	1167.887329	-478.671356	-207.738861	1193.907593	-256.869934	368.218536	942.607422	-296.435028	-146.971878	927.455139	-448.150909	104.851921	1055.696533	568.123474	9.724432	900.914978	561.016968	207.285828
-463.779968	235.295441	956.323669	-468.234100	-27.093988	958.673401	-530.022583	256.823364	571.790222	-496.094116	-81.652016	579.933167	-547.050232	293.091553	88.411385	-568.823242	-111.449287	104.894753	-528.440796	332.348297	1433.560059	-469.480408	-78.720261	1450.152954	-437.879730	125.891083	1459.141357	-457.485962	146.825287	1753.286133	-470.361816	443.947296	1168.494019	-478.326691	-208.534561	1194.015259	-247.510117	364.915100	952.722656	-291.737335	-145.071121	931.514404	-448.326416	104.681992	1055.921387	568.303040	9.663867	900.894897	561.304749	207.225540
-464.460327	234.918747	956.319824	-468.706879	-27.702423	958.837524	-530.702332	256.386658	571.812866	-496.704865	-81.801102	580.106812	-547.067139	293.015076	88.341728	-568.898865	-111.464165	104.863571	-529.370422	331.859283	1433.650024	-469.508453	-78.882011	1450.173218	-438.148712	125.765862	1459.194092	-456.921661	147.252274	1753.298828	-469.174469	443.900635	1169.044556	-478.147125	-209.340347	1194.066284	-238.561584	361.706604	963.381409	-287.038879	-142.852356	935.913391	-448.811981	104.264198	1055.984619	568.381592	9.413342	900.822632	561.660156	206.752762
-465.039001	234.574432	956.321655	-468.902863	-28.004795	958.980042	-531.383789	255.957306	571.837341	-497.267792	-81.960747	580.252869	-547.106384	292.956268	88.311821	-569.070618	-111.517555	104.832344	-530.185852	331.390717	1433.787720	-469.420685	-79.018242	1450.208862	-438.363098	125.624184	1459.213989	-456.281250	147.689270	1753.257080	-468.036835	443.766205	1169.598511	-478.119049	-210.110046	1194.096924	-229.897171	358.255096	974.743103	-282.342529	-140.349960	940.750366	-449.125153	104.018349	1056.042847	568.503174	9.424714	900.800598	561.915588	207.025116
-465.743256	234.346771	956.337708	-469.673615	-28.807281	958.674194	-532.020752	255.611954	571.853210	-497.962494	-82.275230	580.426636	-547.133667	292.908081	88.238884	-569.252869	-111.599365	104.825386	-530.972656	330.962128	1433.873657	-469.339600	-79.186249	1450.246216	-438.512238	125.525070	1459.174438	-455.494873	148.114380	1753.204102	-466.914032	443.550995	1170.097168	-478.328888	-210.799011	1194.135742	-221.761108	354.847046	986.566467	-277.608154	-137.577438	946.110718	-449.657532	103.373421	1055.861450	568.740662	9.322704	900.776794	562.283875	206.694397
-467.274323	234.734268	956.140137	-470.246704	-29.434345	958.774597	-533.021240	255.682175	571.889038	-498.604980	-82.567070	580.628845	-547.400635	292.943634	88.242699	-569.463806	-111.657944	104.791328	-531.668823	330.499817	1433.927002	-469.271088	-79.374550	1450.307861	-438.565643	125.388199	1459.114502	-454.571228	148.556183	1753.164795	-465.890289	443.348663	1170.615723	-478.631622	-211.470016	1194.099854	-214.274048	351.541168	998.744995	-272.754669	-134.540237	952.035522	-450.533325	103.425407	1055.779053	568.882690	9.326308	900.780762	562.547363	206.972641
-467.914581	234.362747	956.093323	-470.661407	-29.802055	958.861633	-533.630920	255.384949	571.890625	-499.071411	-82.626167	580.731262	-547.442139	292.935730	88.178062	-569.501587	-111.702202	104.779953	-532.226379	330.112488	1433.935547	-469.195374	-79.566521	1450.436279	-438.558777	125.254379	1459.035156	-453.579926	148.964844	1753.067139	-464.885742	443.088226	1171.129883	-479.012939	-212.144455	1194.241089	-207.453781	348.374054	1011.177490	-268.109863	-131.307648	958.486572	-450.949615	103.119789	1055.778076	569.088562	9.306758	900.773987	562.904602	206.890015
-468.401978	233.947418	956.094666	-471.047760	-30.126707	958.960266	-534.179321	254.997482	571.864380	-499.551880	-82.890343	580.836487	-547.439453	292.909454	88.111473	-569.435303	-111.309830	104.685158	-532.698059	329.723022	1433.940552	-469.102844	-79.813217	1450.617920	-438.510101	125.086868	1458.927979	-452.521118	149.331100	1752.901123	-463.875305	442.816895	1171.671021	-479.404785	-212.728287	1194.459473	-200.887985	344.909119	1024.024536	-263.259399	-127.758125	965.752808	-451.299011	102.792290	1055.811279	569.281433	9.245048	900.783508	563.248596	206.842102
-469.004578	233.575424	956.093262	-471.530609	-30.468475	959.041138	-534.788513	254.760895	571.922668	-499.882202	-83.018616	580.924072	-547.456360	292.912750	88.065582	-569.478760	-111.313362	104.643745	-533.151367	329.242889	1433.717529	-469.067871	-80.085442	1450.840698	-438.417206	124.872383	1458.841064	-451.380310	149.618713	1752.686279	-462.758453	442.592133	1172.161743	-479.851868	-213.276352	1194.706543	-194.977158	341.537720	1037.082520	-258.706055	-124.150818	973.336609	-451.722931	102.473091	1055.828369	569.512512	9.179561	900.802734	563.651428	206.830246
-469.531952	233.048737	955.668823	-472.124054	-30.900364	959.119995	-535.277588	254.392242	571.916443	-500.235168	-83.139954	580.942627	-547.459412	292.929260	88.030716	-569.477478	-111.356285	104.627975	-533.166809	329.023438	1433.874146	-469.106903	-80.341675	1451.117554	-438.296539	124.649101	1458.795410	-450.177063	149.847900	1752.487671	-461.658264	442.331207	1172.752441	-480.221313	-213.626358	1195.074707	-189.964569	338.356323	1049.776611	-254.237411	-120.466896	981.328247	-452.070862	102.174202	1055.613281	569.711487	9.188904	900.798462	564.021912	206.842667
-469.445435	232.705780	956.338440	-472.412354	-30.853319	959.175049	-535.663879	254.013000	571.996948	-500.481049	-83.277016	580.948425	-547.355469	292.893524	87.959152	-569.418823	-111.369148	104.573181	-533.193481	328.692139	1433.776245	-469.226074	-80.645050	1451.453125	-438.164398	124.357140	1458.782715	-448.930450	150.031647	1752.279785	-460.406891	442.056396	1173.176270	-480.522125	-213.899765	1195.384155	-185.294479	335.128296	1062.780640	-249.822678	-116.805893	989.630249	-452.226013	101.772934	1055.988525	569.977905	9.067618	900.813416	564.469604	206.420334
-469.904755	232.330734	956.394043	-472.869324	-31.067511	959.221741	-536.197937	253.762939	571.981995	-500.837097	-83.515762	580.942383	-547.390442	292.932953	87.902046	-569.467285	-111.383659	104.544037	-533.105347	328.397186	1433.684326	-469.416351	-80.912331	1451.819458	-438.033356	124.017387	1458.812378	-447.631805	150.185562	1752.079590	-459.045349	441.702362	1173.544312	-480.706787	-214.008026	1195.729614	-181.053207	331.957550	1075.695923	-245.443359	-113.100868	998.203918	-452.576111	101.474243	1056.019043	570.209106	9.036809	900.808899	564.854370	206.338379
-470.380890	232.028931	956.438599	-473.332550	-31.284380	959.295593	-536.734680	253.576401	572.017944	-501.128998	-84.057503	580.803467	-547.443848	293.019470	87.881393	-569.535950	-111.435165	104.597816	-532.979797	328.168182	1433.555542	-469.677155	-81.167252	1452.188721	-437.846222	123.652191	1458.855957	-446.330536	150.277252	1751.876587	-457.573029	441.341339	1173.828247	-480.766235	-214.002899	1195.945679	-177.302536	328.861755	1088.448120	-241.086273	-109.442245	1007.082703	-452.935486	101.225555	1056.057007	570.437622	8.976697	900.803162	565.288086	206.260574
-470.803986	231.688492	956.456055	-473.779968	-31.576069	959.372742	-537.208252	253.344238	572.035889	-501.524780	-84.065071	580.991333	-547.495789	293.077698	87.848206	-569.621460	-111.468185	104.577370	-532.760681	327.891815	1433.467163	-470.074524	-81.465950	1452.521973	-437.659241	123.314384	1458.878296	-445.060211	150.346481	1751.703125	-456.032196	440.891785	1174.057373	-480.765869	-213.858215	1196.107300	-174.228775	325.856232	1100.847290	-236.761276	-105.747383	1016.292419	-453.261292	100.928696	1056.083008	570.594727	8.985477	900.807312	565.610779	206.558197
-471.206909	231.424637	956.490845	-474.303986	-31.812016	959.431702	-537.839050	253.276932	572.108826	-501.828613	-84.223526	581.023315	-547.657898	293.122040	87.884804	-569.695557	-111.469513	104.563438	-532.469482	327.659973	1433.395142	-470.534363	-81.795685	1452.740967	-437.429810	122.956413	1458.918091	-443.827728	150.386566	1751.531006	-454.421417	440.402618	1174.280884	-480.689026	-213.590744	1196.134277	-171.365219	322.980957	1113.197632	-232.555908	-102.060089	1025.767334	-453.614471	100.677597	1056.108398	570.844543	8.916613	900.791504	566.023132	206.304047
-471.638306	231.172684	956.564270	-474.847839	-32.159607	959.528076	-538.407776	253.148132	572.151978	-501.588287	-83.806274	580.942261	-547.704407	293.148132	87.877617	-569.422180	-111.440918	104.498726	-532.153809	327.429504	1433.341064	-470.811035	-82.129257	1452.944946	-437.204590	122.570328	1458.965454	-442.637451	150.382645	1751.367188	-452.725647	439.932251	1174.503296	-480.473694	-213.367325	1196.054443	-169.077972	320.083160	1125.179565	-228.570587	-98.426674	1035.391235	-453.990143	100.376297	1056.171387	571.051697	8.854649	900.807312	566.409973	206.246719
-471.974243	230.763809	956.599121	-474.848816	-32.085407	959.363037	-538.946716	252.947693	572.190308	-501.906372	-84.000618	581.023560	-547.732056	293.153809	87.876175	-569.500916	-111.496529	104.502464	-531.865845	327.210449	1433.299072	-471.071716	-82.436363	1453.072510	-436.968628	122.233627	1458.979126	-441.556671	150.378510	1751.202881	-450.989563	439.422607	1174.764771	-480.170837	-213.093536	1195.959351	-167.219131	317.342194	1136.742188	-224.669693	-94.952515	1045.234619	-454.025848	100.158730	1056.080688	571.263794	8.824050	900.793457	566.839478	206.117661
-472.694458	230.893829	956.645691	-476.788940	-32.991619	959.036499	-539.510803	252.891937	572.248535	-502.704132	-84.724655	581.033203	-547.839905	293.173615	87.867081	-569.847046	-111.618492	104.561623	-531.476807	326.944946	1433.300659	-471.238892	-82.680481	1453.117798	-436.718445	121.882751	1458.996826	-440.471405	150.154465	1751.063477	-449.032440	438.849182	1175.054932	-479.768951	-212.788727	1195.774658	-165.557571	314.584808	1148.283569	-220.834595	-91.436996	1055.419067	-455.075073	99.534256	1055.886475	571.509277	8.779575	900.793274	567.119446	206.169815
-472.906799	230.528152	956.635742	-477.145325	-33.311115	959.224060	-539.879150	252.619400	572.225464	-502.980865	-84.892960	581.111938	-547.844116	293.175354	87.884827	-569.850403	-111.619049	104.535309	-531.010925	326.672943	1433.271851	-471.331787	-82.949532	1453.114990	-436.436005	121.539101	1458.968750	-439.550018	150.064087	1750.935913	-447.147614	438.454803	1175.335815	-479.199524	-212.421448	1195.453857	-164.642242	312.187714	1158.381104	-217.132584	-87.968475	1065.881958	-455.313965	99.253601	1055.965698	571.713257	8.736480	900.760864	567.466248	206.153427
-473.209747	230.252914	956.617188	-477.646271	-33.653687	959.251038	-540.263184	252.444656	572.218262	-503.307892	-85.030510	581.121765	-547.903503	293.185669	87.823936	-569.885803	-111.672577	104.503006	-530.546448	326.421692	1433.223389	-471.407379	-83.208664	1453.080688	-436.137360	121.200165	1458.938232	-438.764557	149.959549	1750.813354	-445.181396	437.969910	1175.666504	-478.490204	-211.972687	1195.033447	-163.783646	309.604431	1168.774658	-213.471237	-84.620880	1076.595825	-455.622772	98.944901	1055.951172	571.913879	8.731694	900.761414	567.793030	206.123016
-473.480377	229.982407	956.604370	-478.113708	-33.971992	959.270630	-540.505005	252.190781	572.173889	-503.686371	-85.195793	581.150513	-547.998108	293.365082	87.955032	-569.946838	-111.671005	104.475441	-529.974915	326.263123	1433.212402	-471.414459	-83.466904	1453.031982	-435.884644	120.873772	1458.858887	-438.139801	149.962357	1750.728394	-443.175262	437.627502	1176.044556	-477.670868	-211.512985	1194.548950	-163.461594	307.153809	1178.367920	-210.386536	-81.420479	1087.644531	-455.906616	98.645996	1055.937256	572.090332	8.667199	900.779114	568.117371	206.087906
-473.682007	229.671997	956.550171	-478.553406	-34.232361	959.315674	-540.778320	252.012222	572.147522	-503.996552	-85.315155	581.199890	-548.045288	293.434479	87.992561	-569.926575	-111.685417	104.469345	-529.396179	326.041138	1433.207275	-471.434357	-83.731140	1452.976807	-435.565918	120.583984	1458.788086	-437.587891	149.742477	1750.689209	-441.212708	437.333832	1176.340332	-476.733215	-211.092117	1194.110229	-163.431824	304.796387	1187.567505	-207.392044	-77.864700	1098.653931	-456.138214	98.377777	1055.914429	571.980042	8.339085	900.844482	568.371521	205.940521
-474.427032	229.258423	956.251343	-479.199707	-34.573215	959.374512	-541.164490	252.052017	572.106628	-504.456635	-85.546745	581.202637	-548.210327	293.502197	87.989418	-570.054749	-111.726753	104.457657	-528.772949	325.854767	1433.237549	-471.459778	-83.993820	1452.948975	-435.248352	120.239861	1458.712646	-437.174744	149.517578	1750.718262	-439.289764	437.159607	1176.751221	-475.678162	-210.651840	1193.679565	-163.673676	302.603424	1196.261108	-205.030014	-74.936745	1109.553711	-456.659576	98.137466	1055.757813	571.631470	7.779305	900.864380	568.589844	205.696167
-474.515015	229.069824	956.202393	-479.708008	-34.087311	959.445923	-541.514954	252.032379	572.139832	-504.643738	-85.476204	581.139404	-548.109680	293.247986	87.759979	-569.948547	-111.667633	104.404663	-528.351807	325.595062	1433.113892	-471.478363	-84.248306	1452.907593	-434.897156	119.954254	1458.609009	-436.859131	149.252075	1750.806641	-437.438995	437.103546	1177.139404	-474.557861	-210.235153	1193.310181	-164.224579	300.444061	1204.600464	-202.833725	-71.983833	1120.656372	-456.871429	98.298843	1055.751099	572.674561	8.459209	901.118103	569.058777	205.844269
-474.367401	228.825623	956.187256	-480.006439	-35.736000	959.381348	-541.656860	251.883041	572.159119	-505.201080	-85.742950	581.417114	-548.122314	293.218719	87.741165	-570.121521	-111.722519	104.390594	-527.572815	325.541748	1433.418091	-471.468384	-84.464081	1452.918213	-434.580750	119.627319	1458.523438	-436.651123	148.942841	1750.965210	-435.732788	437.092896	1177.598145	-473.355255	-209.876724	1192.950317	-164.951965	298.545288	1212.465576	-200.985229	-69.106529	1131.905518	-456.848389	97.293327	1055.691284	572.821716	8.422224	901.129150	569.313293	205.816238
-474.232361	228.652283	956.218201	-480.381622	-35.967651	959.395691	-541.850403	251.798477	572.192139	-505.478851	-85.703758	581.434692	-548.189331	293.223816	87.726433	-570.097778	-111.686539	104.346291	-526.922729	325.364258	1433.547852	-471.472321	-84.655945	1452.916382	-434.203430	119.366341	1458.453369	-436.537170	148.602264	1751.200073	-434.266266	437.220245	1178.061523	-472.038116	-209.558899	1192.659668	-166.131302	296.665833	1219.809570	-199.540421	-66.394958	1143.171875	-456.887665	97.043243	1055.697510	572.974243	8.362800	901.144409	569.561829	205.717087
-473.983093	228.428299	956.053040	-480.603851	-36.125706	959.274780	-541.639526	251.400681	572.142944	-505.822876	-85.731674	581.459595	-547.998108	293.157135	87.708366	-570.091675	-111.667229	104.324242	-526.340454	325.211395	1433.715210	-471.451569	-84.870178	1452.944580	-433.801514	119.095154	1458.421143	-436.498779	148.243164	1751.463623	-432.938538	437.423004	1178.414429	-470.750549	-209.249344	1192.411621	-167.581085	294.841217	1226.751831	-198.498383	-63.878788	1154.450928	-456.721802	96.828201	1055.522705	573.129822	8.326840	901.170532	569.799255	205.674973
-474.030334	227.836792	956.184875	-480.971863	-35.775723	959.609680	-541.581848	251.175140	572.056030	-506.124756	-85.647690	581.420227	-547.946655	293.148682	87.718948	-570.052063	-111.606895	104.259048	-525.706421	325.068176	1433.911865	-471.408783	-85.100945	1453.008789	-433.389099	118.857964	1458.411621	-436.524414	147.889542	1751.783081	-431.794189	437.758911	1178.823608	-469.486633	-209.064911	1192.168701	-169.361252	292.971252	1233.257568	-197.820862	-61.549171	1165.703857	-456.906525	96.759521	1055.750854	573.186035	8.338747	901.178040	569.879761	206.038101
-473.552399	227.049026	955.985046	-481.205963	-35.557438	959.839966	-541.316711	250.785980	571.963806	-506.503845	-85.565262	581.434692	-547.769714	293.089233	87.687965	-570.272339	-111.636955	104.285492	-525.053040	324.923920	1434.154663	-471.335632	-85.342743	1453.127075	-432.914368	118.598526	1458.444702	-436.616150	147.492828	1752.146973	-430.920074	438.032928	1179.198853	-468.185730	-208.938232	1192.011475	-171.452118	290.808868	1239.280273	-197.593903	-59.506920	1176.786377	-456.660248	96.577988	1055.739014	573.305237	8.292332	901.190247	570.126221	205.970566
-473.402374	226.822128	956.100525	-481.453003	-35.685528	959.961365	-541.355896	250.775818	572.003418	-506.816986	-85.468849	581.519958	-548.078491	293.475830	88.018631	-569.896423	-111.537369	104.216812	-524.379517	324.798096	1434.468140	-471.240967	-85.510048	1453.273438	-432.409210	118.348160	1458.500000	-436.713623	147.092865	1752.550293	-430.129822	438.564606	1179.576172	-466.953583	-208.886826	1191.936401	-173.621124	289.741669	1244.880371	-197.709381	-57.688656	1187.577026	-456.599701	96.367989	1055.834595	573.428650	8.250194	901.202148	570.323425	205.943756
-473.213867	226.664307	956.177490	-481.644379	-35.820900	960.100891	-541.341858	250.758652	572.020386	-507.204071	-85.487030	581.593567	-547.821777	293.066040	87.709343	-569.868530	-111.522346	104.210175	-523.725708	324.682800	1434.786865	-471.120544	-85.745842	1453.485962	-431.857208	118.149788	1458.590332	-436.813538	146.665634	1752.961304	-429.565491	439.167725	1179.928345	-465.709106	-208.888382	1191.936768	-176.033600	288.146637	1250.101929	-198.132172	-56.000648	1198.114868	-456.480774	96.210373	1055.917236	573.531433	8.217015	901.215332	570.522400	205.888306
-472.978638	226.530472	956.252014	-481.781860	-36.012089	960.256958	-541.298035	250.693161	572.081299	-507.568665	-85.454056	581.788147	-547.872375	293.091156	87.745598	-569.856079	-111.462990	104.193275	-523.017700	324.591248	1435.135254	-470.987396	-85.937744	1453.729614	-431.249634	117.894684	1458.746338	-436.891296	146.218155	1753.352783	-429.207764	439.656158	1180.264771	-464.474792	-208.933945	1191.976074	-178.600342	286.582520	1254.888306	-198.911819	-54.624355	1208.147461	-456.341461	96.044983	1056.013062	573.619507	8.187061	901.225647	570.686707	205.883087
-472.484528	226.207260	956.064636	-481.948151	-36.145077	960.413391	-541.174133	250.590103	572.118347	-507.966339	-85.382652	581.913757	-547.791260	293.099670	87.788071	-569.813110	-111.446808	104.191315	-522.279785	324.518799	1435.554810	-470.806519	-86.181442	1454.032104	-430.681244	117.667183	1458.905884	-436.950928	145.775864	1753.734131	-428.970581	440.346497	1180.642334	-463.296478	-208.964584	1192.119507	-181.229935	285.122284	1259.227417	-199.857773	-53.410259	1217.728027	-456.037292	95.887047	1055.966797	573.730896	8.180504	901.226746	570.843811	205.879303
-472.407227	226.282425	956.341187	-482.040466	-36.288406	960.603699	-541.270386	250.677261	572.188049	-508.387482	-85.363991	582.108826	-547.883118	293.110748	87.821808	-569.860474	-111.847336	104.263039	-521.735352	324.330597	1435.758179	-470.654266	-86.370125	1454.382690	-430.201324	117.446899	1459.090454	-436.956268	145.353928	1754.115112	-428.877411	440.941711	1180.965942	-462.207489	-209.252579	1192.266968	-183.954834	283.613800	1263.008423	-201.043747	-52.356609	1226.558960	-455.958069	95.803001	1056.181763	573.833862	8.246083	901.242859	570.913696	205.952835
-472.057434	226.278183	956.409424	-481.828491	-36.754192	960.642761	-541.205444	250.641953	572.243958	-508.761841	-85.270615	582.344421	-547.863220	293.119415	87.833595	-569.873901	-111.790657	104.266289	-520.815063	324.416595	1436.378784	-470.397614	-86.478569	1454.762695	-429.737061	117.270943	1459.275879	-436.903931	144.938385	1754.500366	-428.893829	441.526520	1181.337891	-461.109985	-209.466354	1192.505127	-186.610779	282.184906	1266.243652	-202.385910	-51.453049	1234.696045	-455.559906	95.539818	1056.210083	573.845276	8.308549	901.254578	570.828247	206.122406
-471.600098	226.277481	956.468567	-481.541687	-36.952511	960.840149	-541.189392	250.633194	572.367126	-509.041931	-85.103073	582.569458	-548.139099	293.535126	88.205490	-569.748901	-111.716560	104.255997	-520.167114	324.309296	1436.853760	-470.272400	-86.575302	1455.151978	-429.313721	117.041931	1459.486938	-436.798187	144.547089	1754.861084	-429.000336	442.012146	1181.644653	-459.972504	-209.681122	1192.847290	-189.159119	280.730560	1268.971191	-203.722504	-50.657928	1242.169189	-455.128906	95.474739	1056.325195	573.837036	8.421852	901.260315	570.711670	206.290482
-471.200928	226.137741	956.536133	-481.563660	-36.693279	961.229614	-541.097290	250.593353	572.423218	-509.319366	-84.924660	582.614258	-548.107544	293.520538	88.291489	-569.953308	-111.726784	104.281013	-519.581238	324.220245	1437.292603	-470.203583	-86.684624	1455.509399	-428.914093	116.840889	1459.703491	-436.628510	144.204758	1755.189331	-429.151855	442.449371	1181.919678	-458.910309	-209.984711	1193.092529	-191.514587	279.331757	1271.038452	-204.942123	-50.079666	1248.939453	-454.912628	95.619766	1056.546875	573.964539	8.246710	901.254883	570.988525	206.338440
-470.802856	226.006577	956.596558	-481.153625	-36.910488	961.275330	-541.040833	250.557190	572.482117	-509.617188	-84.726913	582.794922	-548.054321	293.492920	88.327019	-569.585754	-111.588562	104.226357	-519.062195	324.170074	1437.672729	-470.141754	-86.773254	1455.851196	-428.604980	116.683823	1459.918701	-436.396759	143.850647	1755.458252	-429.391541	442.791351	1182.183960	-457.838318	-210.275421	1193.464478	-193.708145	277.967468	1272.619873	-206.193481	-49.494041	1254.706421	-454.406403	95.436363	1056.577515	574.056702	8.222741	901.252136	571.111633	206.287643
-470.228027	226.141953	956.520264	-480.925476	-36.937782	961.411072	-540.962524	250.520218	572.606384	-509.847290	-84.535454	582.923828	-548.037720	293.453827	88.330147	-569.510132	-111.522896	104.189804	-518.604553	324.134277	1438.069824	-470.283478	-86.792793	1456.288818	-428.321686	116.516640	1460.088013	-436.116852	143.530823	1755.668945	-429.682251	443.055298	1182.353638	-456.464233	-210.354462	1194.042847	-195.602203	276.606049	1273.561157	-207.225525	-49.057251	1259.844482	-453.912598	95.535995	1056.586304	574.070801	8.157689	901.242737	571.186035	206.229248
-469.930786	226.284622	956.657776	-480.708954	-36.898438	961.528259	-540.969788	250.593018	572.670288	-510.008362	-84.359268	582.992859	-548.066101	293.420135	88.363182	-569.436707	-111.492188	104.215942	-518.225525	324.063416	1438.435425	-470.279083	-86.840172	1456.539551	-428.057526	116.380859	1460.246094	-435.775787	143.296417	1755.818604	-430.033417	443.301514	1182.459717	-455.717163	-210.754150	1194.116333	-197.241684	275.306000	1273.914307	-208.033310	-48.718349	1264.111816	-453.622131	95.610954	1056.706421	574.066772	7.903038	901.246033	571.416870	205.648834
-469.588989	226.332642	956.749878	-480.483917	-36.818935	961.628174	-540.890320	250.610779	572.740417	-510.076233	-84.153114	583.101135	-548.023804	293.367523	88.405182	-569.355957	-111.414429	104.211922	-517.907532	324.035492	1438.736450	-470.306793	-86.873360	1456.728271	-427.845825	116.298820	1460.385986	-435.357758	143.102493	1755.934937	-430.426636	443.388763	1182.502930	-454.506775	-210.869003	1194.578369	-198.513351	274.113403	1273.681885	-208.666031	-48.405895	1267.545166	-453.308899	95.666718	1056.795776	573.958313	7.732485	901.226257	571.434082	205.567108
-469.272278	226.280487	956.789307	-480.260620	-36.790161	961.701721	-540.752563	250.589417	572.774109	-510.050934	-83.997604	583.194580	-547.990662	293.369415	88.415565	-569.276367	-111.356590	104.237923	-517.607239	324.018066	1438.973511	-470.355499	-86.905457	1456.847778	-427.691040	116.228996	1460.531494	-434.897430	142.942673	1755.985107	-430.877014	443.377930	1182.460449	-453.668854	-211.079330	1194.800171	-199.566681	272.958771	1272.942383	-209.104446	-48.115124	1270.155762	-453.005615	95.658745	1056.844849	573.979004	7.653855	901.156006	571.463135	205.541687
-468.951904	226.037003	956.734314	-480.084473	-36.787884	961.775879	-540.541626	250.554367	572.778442	-510.059235	-83.961449	583.246765	-547.877563	293.282318	88.458321	-569.309509	-111.301651	104.291809	-517.380371	324.017578	1439.157959	-470.408356	-86.910637	1456.910889	-427.561157	116.153313	1460.661133	-434.296570	142.696487	1755.994385	-431.364899	443.298981	1182.321045	-452.996002	-211.390991	1194.905273	-200.063461	272.014954	1271.716309	-209.308548	-47.874058	1271.887329	-452.730469	95.573730	1056.848145	574.536011	7.788654	900.987793	571.638306	205.775116
-468.940094	225.948807	956.917358	-479.921753	-36.780571	961.813049	-540.444946	250.618271	572.760315	-509.905609	-83.907799	583.269470	-547.908203	293.285675	88.506874	-569.289612	-111.254578	104.373199	-517.179016	323.980957	1439.270996	-470.485107	-86.949417	1456.911621	-427.492615	116.082939	1460.734863	-433.734406	142.657654	1755.927734	-431.909332	443.092285	1182.090332	-452.301666	-211.528915	1195.040405	-200.232941	271.139252	1269.860596	-209.372421	-47.627163	1272.721802	-452.654053	95.492477	1056.960938	574.541443	7.755078	900.986816	571.613586	205.732101
-468.632416	225.641006	956.826111	-479.702789	-36.802090	961.833252	-540.158936	250.555344	572.741699	-509.637909	-83.827843	583.279602	-547.790161	293.230621	88.558800	-569.292480	-111.243172	104.384979	-516.993042	323.984711	1439.332153	-470.556274	-86.975334	1456.857666	-427.431549	115.995407	1460.801758	-433.090302	142.665161	1755.794678	-432.484619	442.799286	1181.797363	-451.755646	-211.650116	1195.078857	-200.058975	270.393646	1267.377808	-209.056870	-47.480183	1272.801147	-452.377991	95.362289	1056.922363	574.531372	7.751657	900.987488	571.567322	205.703751
-468.429230	226.082382	956.954102	-479.508057	-36.769375	961.775818	-540.211853	250.858383	572.852478	-509.331207	-83.815422	583.237366	-547.930237	293.271820	88.583679	-569.239136	-111.171242	104.435593	-516.803711	323.949768	1439.333862	-470.659424	-86.980347	1456.736206	-427.446777	115.909912	1460.803589	-432.353516	142.724442	1755.579834	-433.113708	442.376465	1181.422485	-451.354767	-211.735214	1195.062256	-199.503769	269.767975	1264.319824	-208.393036	-47.429058	1271.990723	-452.202209	95.529427	1056.963379	574.578125	7.741274	900.995605	571.524292	205.698135
-468.174805	226.198059	956.960571	-479.276855	-36.762001	961.720154	-539.988342	250.924774	572.880188	-508.988678	-83.816223	583.149780	-547.886841	293.320953	88.617561	-569.137451	-110.736053	104.467934	-516.689331	323.915802	1439.268799	-470.764648	-86.973137	1456.584717	-427.503265	115.850418	1460.775879	-431.522552	143.014267	1755.305176	-433.672577	442.000214	1180.939087	-451.088074	-211.767899	1194.973022	-198.629669	269.255188	1260.629028	-207.395981	-47.487701	1270.406616	-451.990021	95.567009	1056.945801	574.484741	7.883274	900.984192	571.234497	206.189377
-467.895996	226.273315	956.974731	-479.017120	-36.766163	961.637512	-539.761475	251.033768	572.898499	-508.563538	-83.777016	583.065979	-547.863831	293.302368	88.614922	-569.044861	-110.680237	104.493095	-516.587891	323.895935	1439.125610	-470.872803	-86.940521	1456.372437	-427.679657	115.753983	1460.729492	-430.628723	143.132431	1754.864258	-434.180725	441.396210	1180.482056	-450.876495	-211.715240	1194.866211	-197.320175	268.832245	1256.347412	-206.090775	-47.596996	1268.017944	-451.753754	95.566330	1056.919312	574.411316	7.813452	900.974609	571.135864	206.186493
-467.541107	226.370880	957.064697	-478.758972	-36.646919	961.563354	-539.425720	251.075790	572.904602	-508.138428	-83.803024	582.957825	-547.794739	293.322601	88.627792	-569.000793	-111.019508	104.562256	-516.518555	323.820282	1438.870728	-470.839355	-86.944389	1455.998291	-427.936554	115.655403	1460.636353	-429.575806	143.267029	1754.393311	-434.627472	440.658417	1180.031616	-450.716553	-211.547150	1194.736450	-195.677429	268.494751	1251.457642	-204.531982	-47.752918	1264.882324	-451.519196	95.609276	1056.943726	574.437561	7.818651	900.978577	571.046082	206.178818
-467.134216	226.522736	957.171448	-478.679718	-36.213810	961.615295	-539.124573	251.169327	572.883057	-507.607422	-83.819931	582.804077	-547.756531	293.347565	88.655228	-568.851013	-110.974167	104.597633	-516.514648	323.738342	1438.598389	-470.992096	-86.917427	1455.710938	-428.186981	115.587547	1460.509644	-428.440765	143.415482	1753.909912	-434.867950	439.871674	1179.574951	-450.597534	-211.314514	1194.557617	-193.638519	268.187256	1246.010010	-202.562729	-47.949150	1261.160400	-451.387085	95.860489	1057.047852	574.493652	7.692673	900.988647	571.151672	205.672897
-466.880127	226.673645	957.156494	-478.456360	-36.104965	961.477783	-538.887268	251.328323	572.891541	-507.011627	-83.863869	582.677185	-547.803528	293.354980	88.669891	-568.783630	-110.943130	104.658539	-516.572754	323.640564	1438.261597	-471.169952	-86.928230	1455.445923	-428.424835	115.524490	1460.385498	-427.318542	143.570786	1753.384888	-434.977234	438.899353	1179.079956	-450.519775	-210.987610	1194.352539	-191.208633	268.035797	1239.945190	-200.381409	-48.155167	1256.609863	-451.213104	95.945290	1056.986206	574.397644	7.659767	901.002930	571.001953	205.636917
-466.678925	226.772873	957.145752	-478.242493	-35.999420	961.360840	-538.586792	251.468109	572.896606	-506.465454	-83.934082	582.542908	-547.771301	293.372314	88.680153	-568.716858	-110.887207	104.716423	-516.754456	323.541107	1437.850220	-471.447784	-86.913490	1455.091064	-428.643799	115.458939	1460.282104	-426.225555	143.705673	1752.805054	-434.965363	437.666138	1178.603638	-450.333160	-210.299255	1194.227051	-188.528961	268.303467	1233.390991	-197.934891	-48.415607	1251.431030	-451.083771	96.012993	1056.939697	574.378479	7.673344	900.994385	570.881409	205.647217
-466.556976	226.847549	957.096924	-477.934052	-36.192699	961.047974	-538.258057	251.564957	572.834106	-505.982483	-84.082649	582.437317	-547.746155	293.368011	88.661942	-568.752747	-110.873550	104.773079	-516.991150	323.427216	1437.394287	-471.811493	-86.953041	1454.698486	-428.864899	115.397362	1460.134644	-425.181458	143.713608	1752.106201	-434.898102	436.386261	1178.134644	-450.170746	-209.564743	1194.065308	-185.804123	268.461914	1226.365845	-195.300552	-48.694454	1245.676147	-450.915985	95.872360	1056.769653	574.336914	7.710974	901.006409	570.772095	205.649673
-466.393524	226.883179	957.024902	-477.812622	-35.881969	961.053284	-537.907043	251.622910	572.727905	-505.414948	-84.214485	582.212463	-547.754700	293.406128	88.657227	-568.672058	-110.874962	104.773537	-517.163879	323.361145	1436.934448	-472.347443	-86.908981	1454.448364	-429.090637	115.298401	1459.942261	-424.166504	143.661545	1751.405762	-434.711823	435.252441	1177.583740	-449.925720	-208.519165	1193.989746	-183.154144	268.703033	1219.151489	-192.803055	-48.903629	1239.229370	-450.897339	96.077240	1056.763184	574.304077	7.721367	901.009766	570.619141	205.686005
-466.212189	227.138870	956.836365	-477.641235	-35.798428	960.873535	-537.610413	251.835342	572.733887	-504.806854	-84.342064	582.031311	-547.830750	293.421539	88.658592	-568.568542	-110.893326	104.807953	-517.351868	323.257599	1436.411011	-472.731079	-86.982941	1454.116211	-429.316467	115.209190	1459.745361	-423.083099	143.603638	1750.837769	-434.430298	434.366455	1177.075317	-449.784424	-207.579285	1193.785034	-180.670746	269.235138	1212.042969	-190.309357	-49.332253	1232.458984	-450.786194	96.251984	1056.593018	574.196960	7.697759	900.984802	570.467834	205.675888
-466.059753	228.045761	956.786438	-477.473694	-35.743214	960.712952	-537.327332	252.131958	572.795044	-504.253082	-84.512497	581.822815	-547.622986	293.034363	88.317726	-568.531921	-110.922363	104.831490	-517.429810	323.207916	1435.853149	-473.014130	-87.046181	1453.818115	-429.463623	115.155037	1459.523193	-422.142395	143.590042	1750.252563	-434.123840	433.704742	1176.538330	-449.604919	-206.618362	1193.603882	-178.453552	269.978394	1204.866699	-188.131653	-49.684814	1225.875000	-450.733795	96.696396	1056.511230	574.011169	7.840385	900.963806	570.083557	206.184998
-466.172852	228.085663	956.867798	-477.386536	-35.704636	960.564697	-537.073059	252.362488	572.702576	-503.703125	-84.681824	581.621094	-547.699646	293.041473	88.321457	-568.547363	-110.938225	104.833572	-517.375366	323.208496	1435.348511	-473.128510	-87.140533	1453.556641	-429.515869	115.107338	1459.319458	-421.264252	143.483810	1749.715332	-433.866608	433.254822	1176.048340	-449.481415	-205.820053	1193.393433	-176.563644	270.876678	1198.319946	-186.342651	-50.263687	1219.601685	-450.871338	96.672173	1056.504883	573.894775	7.861844	900.952698	569.887024	206.229782
-466.060242	228.069153	956.670532	-477.360779	-35.732563	960.432251	-536.644165	252.444687	572.606934	-503.145294	-84.875816	581.467041	-547.688232	293.057709	88.306267	-568.572388	-110.998329	104.903152	-517.267334	323.087067	1434.645508	-473.088867	-87.284790	1453.230835	-429.477234	115.087502	1459.113159	-420.494293	143.537979	1749.252930	-433.696503	433.002960	1175.549561	-449.571899	-205.315048	1193.024170	-175.197601	272.037781	1192.549438	-185.073486	-50.963364	1213.933716	-450.852386	96.669365	1056.350586	573.801025	7.885660	900.941284	569.700989	206.251175
-466.123291	227.947037	956.684143	-477.345306	-35.793152	960.272461	-536.326172	252.730286	572.503723	-502.581879	-85.058121	581.255432	-547.752441	293.057739	88.334778	-568.483337	-111.002617	104.946350	-516.752869	323.194336	1434.299194	-472.756927	-87.449707	1452.811523	-429.326233	115.118324	1458.875000	-419.749573	143.404266	1748.851807	-433.713745	432.875336	1175.025879	-449.907745	-204.923462	1192.551758	-174.137009	273.082581	1187.469849	-184.353561	-51.728718	1209.111084	-450.962158	96.523972	1056.296143	573.777893	7.754637	900.968933	569.731812	205.762024
-466.164764	227.935150	956.583374	-477.478058	-35.932148	960.087952	-535.863220	252.856979	572.348877	-502.202942	-85.341248	581.061890	-547.758179	293.128387	88.334190	-568.516418	-111.051880	104.981407	-516.313477	323.193878	1433.809937	-472.189667	-87.625031	1452.300171	-429.040314	115.128662	1458.609497	-419.038818	143.316452	1748.536621	-433.893463	432.938934	1174.391846	-450.505402	-204.775192	1191.926392	-173.578125	273.839966	1183.779785	-184.270813	-52.495636	1205.254272	-451.065460	96.410805	1056.156982	573.547729	7.897518	900.964355	569.318298	206.288376
-466.254120	227.893555	956.447510	-477.732880	-36.048836	959.891113	-535.459656	253.011703	572.237915	-501.768555	-85.589119	580.881958	-547.771118	293.162842	88.308105	-568.496948	-111.105232	105.000885	-515.775391	323.269989	1433.386841	-471.424255	-87.734322	1451.653931	-428.615967	115.180855	1458.322388	-418.365967	143.251892	1748.290527	-434.240387	433.158630	1173.726807	-451.455444	-204.828369	1191.147461	-173.575516	274.350159	1181.169678	-184.793610	-53.264740	1201.883545	-451.222015	96.295227	1055.987549	573.136047	7.776782	900.983398	569.045105	206.235840
-466.459686	227.870193	956.297913	-478.065704	-36.232365	959.649658	-535.126282	253.266373	572.097656	-501.350525	-85.836739	580.739868	-548.152527	293.604095	88.587990	-568.513794	-111.164589	105.011261	-515.314758	323.381866	1433.094360	-470.431488	-87.874138	1451.033569	-428.019348	115.235039	1457.986694	-417.714691	143.179825	1748.105347	-434.746124	433.521118	1173.191895	-452.660553	-205.144089	1190.309082	-174.084229	274.595093	1179.524170	-185.800415	-53.824253	1199.497192	-451.425140	96.144447	1055.778076	573.273499	7.978054	900.897278	568.914795	206.392059
-466.604889	227.923798	956.184265	-478.588409	-36.122173	959.368286	-534.859802	253.441498	572.018799	-501.108398	-86.151245	580.477234	-547.972229	293.318512	88.271553	-568.556396	-111.210960	105.005379	-514.794678	323.460083	1432.950195	-469.207214	-88.054276	1450.279419	-427.412964	115.303513	1457.636719	-417.088806	143.131317	1747.984619	-435.426392	433.907135	1172.746094	-453.979279	-205.485550	1189.525269	-174.897491	274.684784	1178.895508	-187.134018	-54.205212	1197.970703	-451.651184	96.129318	1055.557861	573.339661	7.943624	900.893494	568.968445	205.963043
-466.725067	227.804260	956.059570	-478.770966	-36.228764	959.259705	-534.529846	253.528412	571.891052	-500.935791	-86.463776	580.308289	-547.987000	293.305359	88.235443	-568.591858	-111.291214	105.014374	-514.398193	323.498901	1432.959717	-468.458984	-88.142128	1449.911621	-426.704193	115.368958	1457.256592	-416.482422	143.092896	1747.884277	-436.114044	434.261414	1172.530029	-455.276154	-205.849686	1188.964844	-175.920395	274.591278	1178.808472	-188.614136	-54.492050	1197.065430	-451.705933	96.012634	1055.420410	573.209534	7.975015	900.854858	568.761047	205.988663
-466.800293	227.725525	955.958374	-478.880005	-36.339954	959.163086	-534.260498	253.582306	571.782654	-500.860687	-86.675346	580.258118	-548.259583	293.673492	88.524391	-568.617798	-111.329811	105.011726	-514.004333	323.508392	1433.130005	-467.644409	-88.221420	1449.639038	-425.993500	115.347328	1456.896362	-415.821442	143.064087	1747.854492	-436.807526	434.528076	1172.459473	-456.665619	-206.251541	1188.600708	-176.991577	274.369232	1179.396362	-190.186188	-54.596996	1196.645630	-451.689331	95.911392	1055.298096	573.085815	8.051275	900.839966	568.556702	206.048111
-466.936493	227.652222	955.830627	-478.975739	-36.440620	959.109070	-534.020264	253.567184	571.660767	-500.769012	-86.809090	580.197388	-548.209900	293.647430	88.495331	-568.549011	-111.365005	105.009529	-513.559570	323.444153	1433.477173	-466.811005	-88.355865	1449.395386	-425.303101	115.347122	1456.654297	-415.143494	143.034897	1747.866333	-437.464172	434.734863	1172.552979	-457.733154	-206.506546	1188.529785	-178.025269	274.089203	1180.431519	-191.655670	-54.374031	1197.068970	-451.668854	95.848328	1055.177490	572.829773	8.263117	900.809387	568.125244	206.577240
-466.986542	227.634705	955.760925	-479.064453	-36.477936	959.116882	-533.740723	253.484161	571.599609	-500.828400	-86.967255	580.212158	-548.100159	293.623657	88.512039	-568.456116	-111.362137	105.013649	-513.222595	323.391388	1433.860474	-466.356506	-88.428635	1449.518555	-424.677582	115.278313	1456.541016	-414.449249	142.990219	1747.891235	-437.940186	434.876617	1172.791870	-458.740265	-206.767685	1188.506958	-178.951370	273.722534	1181.771851	-192.838806	-54.230595	1197.572876	-451.604706	95.839973	1055.117310	572.754639	8.355775	900.787048	567.918213	206.663666
-467.007477	227.576141	955.745056	-479.091492	-36.583069	959.200256	-533.690552	253.481277	571.597107	-500.945618	-87.142685	580.320862	-547.848206	293.261383	88.310394	-568.451294	-111.407936	105.040688	-512.899536	323.284912	1434.285278	-466.238525	-88.476303	1449.884644	-424.140594	115.186752	1456.545044	-413.732605	142.934189	1747.944458	-438.283752	434.886658	1173.128906	-459.389618	-206.770294	1188.691162	-179.664017	273.324371	1183.549927	-193.860321	-53.974129	1198.033813	-451.506561	95.788338	1055.124146	572.568848	8.608111	900.800964	567.426880	206.928848
-466.980652	227.565201	955.806641	-479.093109	-36.657768	959.283264	-533.732178	253.451721	571.648926	-501.086945	-87.192024	580.418945	-548.026184	293.497772	88.584641	-568.366882	-111.407021	105.065666	-512.562317	323.157043	1434.714600	-466.051849	-88.583763	1450.195801	-423.711853	115.080070	1456.661621	-413.033142	142.843842	1748.016602	-438.469452	434.871307	1173.508789	-459.882385	-206.738052	1188.906006	-180.183762	272.916565	1184.972656	-194.580475	-53.414032	1198.966187	-451.391998	95.746078	1055.173950	571.815552	8.483499	900.925415	566.929626	206.858337
-466.915649	227.468277	955.928528	-479.053284	-36.752583	959.433533	-533.837891	253.385696	571.754639	-501.298340	-87.263023	580.587891	-547.981079	293.384827	88.618446	-568.362061	-111.418091	105.080734	-512.312500	322.882935	1434.943848	-465.920135	-88.689888	1450.524048	-423.388733	114.922462	1456.868286	-412.384766	142.751404	1748.096191	-438.398285	434.807617	1173.805176	-460.085175	-206.607712	1189.161743	-180.460007	272.466248	1186.621338	-194.922852	-53.082909	1199.701782	-451.260040	95.654755	1055.292358	571.524963	8.546322	900.993774	566.626770	206.894745
-466.710236	227.444748	955.950745	-478.931702	-36.891220	959.599792	-533.972473	253.244370	571.878906	-501.546417	-87.253349	580.735474	-547.795349	293.110352	88.516960	-568.352905	-111.406395	105.096275	-511.835114	322.842346	1435.443848	-465.820435	-88.782799	1450.876831	-423.140564	114.756958	1457.133667	-411.737305	142.616699	1748.174805	-438.154907	434.649841	1174.191162	-460.021729	-206.402985	1189.390015	-180.523819	272.015808	1188.298462	-194.997086	-52.822693	1200.270752	-451.025330	95.616310	1055.370483	571.641846	8.460438	900.995483	566.936218	206.643280
-466.663696	227.264557	956.192017	-478.803650	-37.036907	959.801025	-534.176697	253.080734	571.949829	-501.849121	-87.243332	580.877991	-547.779114	293.041626	88.552078	-568.323669	-111.397690	105.125313	-511.472931	322.750824	1435.665283	-465.718536	-88.891968	1451.187500	-422.933746	114.622047	1457.400513	-411.183716	142.490707	1748.225952	-437.692139	434.503082	1174.470581	-459.735138	-206.186600	1189.611084	-180.427414	271.516113	1189.887817	-194.794418	-52.572193	1200.732178	-450.918457	95.444397	1055.587402	571.482361	8.782378	900.999329	566.434509	206.923950
-466.580627	227.145248	956.342773	-478.730408	-37.182343	960.006409	-534.396851	252.988037	572.036804	-502.205170	-87.207008	581.031982	-547.745911	292.979248	88.620140	-568.639526	-111.452087	105.152077	-511.168243	322.640930	1435.784424	-465.592346	-89.022057	1451.457520	-422.807251	114.491814	1457.621948	-410.695526	142.364868	1748.261963	-437.059631	434.357147	1174.625854	-459.199768	-206.063751	1189.818848	-180.181839	270.951935	1191.385864	-194.371323	-52.274494	1201.228760	-450.820404	95.330376	1055.760986	571.528992	8.737755	901.018677	566.510559	206.465210
-466.470703	227.013763	956.454773	-478.605103	-37.338722	960.196106	-534.631836	252.804916	572.126282	-502.526154	-87.150749	581.204590	-547.724976	292.904694	88.690758	-568.423523	-111.346802	105.145187	-510.816864	322.575012	1435.866821	-465.435883	-89.109047	1451.674072	-422.726807	114.397461	1457.851807	-410.307190	142.220779	1748.299072	-436.203522	434.264618	1174.718750	-458.493652	-205.925613	1190.049805	-179.743408	270.338135	1192.994873	-193.825958	-52.012077	1201.629028	-450.688263	95.215652	1055.908447	571.507507	8.817302	901.004883	566.457275	206.416443
-466.314362	226.915527	956.562805	-478.511993	-37.417267	960.335632	-534.824097	252.613953	572.217773	-502.850739	-87.080116	581.350403	-547.687073	292.838593	88.733315	-568.496887	-111.292938	105.143929	-510.509796	322.559357	1435.903320	-465.316650	-89.148804	1451.845703	-422.671814	114.304260	1458.043823	-409.998352	142.088013	1748.347046	-435.231293	434.216797	1174.778442	-457.730652	-205.957413	1190.194214	-179.174774	269.805359	1193.984009	-193.087067	-51.747826	1201.978271	-450.560455	95.133537	1056.031616	571.384216	8.893042	901.007324	566.374634	206.356812
-466.271484	226.837784	956.621643	-478.448761	-37.593708	960.425903	-534.997803	252.397705	572.292236	-503.079712	-86.995811	581.469055	-547.675354	292.769287	88.765144	-568.508972	-111.267937	105.155327	-510.223358	322.563080	1435.903198	-465.203156	-89.157753	1451.985840	-422.661316	114.198006	1458.193237	-409.774261	141.940674	1748.395508	-434.115662	434.139893	1174.846558	-456.785217	-205.994324	1190.348389	-178.533356	269.233215	1195.042847	-192.242920	-51.617188	1202.240356	-450.496582	95.019058	1056.103638	571.265442	8.928511	901.018799	566.280396	206.337463
-466.172699	226.721161	956.634766	-478.343323	-37.727749	960.491699	-535.153687	252.228394	572.354858	-503.208130	-86.907425	581.577759	-547.629211	292.667694	88.776634	-568.515503	-111.252670	105.144974	-509.911865	322.516876	1435.863037	-465.064056	-89.145576	1452.091797	-422.584381	114.142166	1458.260376	-409.634338	141.815521	1748.426025	-432.980316	434.091797	1174.913574	-455.809235	-206.054794	1190.521362	-177.779221	268.638855	1195.915283	-191.402817	-51.499760	1202.343506	-450.394684	94.913681	1056.143066	571.055786	8.911656	901.012329	566.132874	206.268723
-466.075928	226.646759	956.619934	-478.163940	-38.019203	960.438538	-535.279907	252.043884	572.389954	-503.356262	-86.932999	581.625793	-547.613525	292.617004	88.775955	-568.625549	-111.271629	105.141113	-509.618744	322.453430	1435.782104	-464.911438	-89.134315	1452.128662	-422.530884	114.092361	1458.234497	-409.546997	141.678574	1748.436401	-431.790619	434.014404	1175.006836	-454.859406	-206.224152	1190.600708	-176.956268	268.075378	1196.603149	-190.455078	-51.483868	1202.464722	-450.247681	94.722687	1056.107056	570.822998	8.922704	900.978943	565.957458	206.239960
-465.939148	226.548630	956.551331	-477.936951	-38.132355	960.460144	-535.350830	251.895966	572.370972	-503.347015	-86.871284	581.641357	-547.607056	292.555725	88.741493	-568.644653	-111.278114	105.111298	-509.308655	322.385071	1435.674316	-464.781189	-89.070969	1452.125977	-422.432770	114.043373	1458.128784	-409.488403	141.565506	1748.420166	-430.626190	433.902191	1175.078735	-453.892303	-206.415787	1190.738403	-176.067917	267.602325	1197.075195	-189.534225	-51.547760	1202.478516	-450.079865	94.658401	1056.086548	570.487732	9.049829	900.920288	565.570557	206.706436
-466.112854	226.395569	956.341980	-477.818909	-38.234188	960.447388	-535.413574	251.834442	572.285583	-503.323944	-86.881050	581.601013	-547.606506	292.542938	88.678947	-568.684998	-111.300468	105.072487	-509.062225	322.301514	1435.527344	-464.576324	-89.009651	1452.091187	-422.336182	114.048813	1457.958740	-409.440155	141.478729	1748.381958	-429.543823	433.865173	1175.151733	-452.972168	-206.624756	1190.852539	-175.255356	267.121552	1197.446777	-188.685745	-51.578053	1202.557617	-450.071930	94.625916	1055.967041	570.269470	9.092299	900.881653	565.307373	206.780807
-466.490936	226.449112	956.150208	-478.127594	-38.190323	960.270996	-535.537720	251.937561	572.223022	-503.233185	-86.958366	581.490662	-547.718933	292.618378	88.678642	-568.661743	-111.319450	105.062012	-508.782745	322.220245	1435.419556	-464.391846	-88.896828	1452.046631	-422.251068	114.042839	1457.773193	-409.370239	141.386932	1748.331543	-428.507629	433.774231	1175.222534	-452.129822	-206.809525	1191.002686	-174.441833	266.731476	1197.812866	-187.831940	-51.802853	1202.626587	-450.318115	94.681404	1055.760986	570.078735	9.155332	900.862000	565.033997	206.901642
-466.448822	225.675110	956.083984	-477.631714	-38.385937	960.360352	-535.318481	251.728699	572.069092	-503.053986	-86.966896	581.474182	-547.554382	292.570709	88.596550	-568.656555	-111.341225	105.063148	-508.530243	322.126892	1435.335693	-464.215759	-88.807350	1452.007080	-422.146545	114.033020	1457.601929	-409.257904	141.324753	1748.313721	-427.591553	433.667725	1175.283813	-451.441040	-207.012848	1191.117188	-173.771774	266.348846	1198.096436	-187.171997	-51.778896	1202.691895	-450.093384	94.295090	1055.781982	569.887695	9.230585	900.854553	564.772034	206.999466
-466.297394	225.629059	956.009033	-477.440826	-38.345345	960.310486	-535.366638	251.901199	572.103210	-502.837830	-86.978905	581.438660	-547.641541	292.599121	88.619408	-568.590271	-111.339256	105.100342	-508.333649	322.063354	1435.263916	-464.048798	-88.737091	1451.982666	-422.047180	114.021805	1457.463257	-409.100647	141.262497	1748.303589	-426.817535	433.634857	1175.352905	-450.841888	-207.212601	1191.216553	-173.219666	266.006226	1198.360962	-186.593552	-52.074017	1202.600098	-449.925659	94.305267	1055.720215	569.708618	9.339459	900.832092	564.561218	207.048248
-466.205353	225.698730	955.986572	-477.291962	-38.307259	960.277832	-535.145447	251.759567	572.080139	-502.625397	-87.036720	581.387817	-547.514709	292.562103	88.612808	-568.522644	-111.336899	105.143814	-508.108398	321.993408	1435.224365	-463.916718	-88.692413	1451.977661	-421.877045	113.988983	1457.359863	-408.882568	141.202499	1748.274658	-426.136108	433.518036	1175.363281	-450.434784	-207.384201	1191.242554	-172.803650	265.615021	1198.820801	-186.182709	-52.003311	1202.775024	-449.809357	94.360237	1055.693604	569.566284	9.406829	900.822815	564.367676	207.112076
-466.065796	225.707352	955.951904	-477.112335	-38.274364	960.233826	-534.996643	251.782883	572.081665	-502.372314	-87.066460	581.362549	-547.491272	292.574005	88.640968	-568.496094	-111.305565	105.159142	-507.899658	321.942780	1435.173584	-463.765991	-88.663239	1451.982910	-421.722229	113.948395	1457.311279	-408.598267	141.151840	1748.209106	-425.645142	433.514832	1175.361328	-450.068359	-207.455048	1191.328247	-172.486282	265.339355	1198.753540	-185.880630	-51.984715	1202.786377	-449.654907	94.381157	1055.655396	569.331299	9.484877	900.816772	564.132751	207.203049
-465.924072	225.733536	955.938599	-476.944122	-38.264214	960.206909	-534.892639	251.850998	572.095642	-502.099823	-87.081665	581.360657	-547.487122	292.607452	88.647728	-568.423584	-111.303841	105.192703	-507.680817	321.911713	1435.107056	-463.664032	-88.675346	1452.019653	-421.576233	113.931770	1457.280273	-408.215942	141.154266	1748.130005	-425.354187	433.467773	1175.317627	-449.853973	-207.523880	1191.371704	-172.303970	265.065979	1198.800903	-185.711060	-52.007332	1202.717896	-449.504425	94.396675	1055.636353	569.167847	9.429961	900.789429	564.064880	206.826736
-465.772278	225.787506	955.939148	-476.786591	-38.349266	960.198486	-534.732788	251.925415	572.072083	-501.847961	-87.112648	581.349243	-547.459229	292.611664	88.629196	-568.385620	-111.290154	105.216530	-507.470215	321.899536	1435.079224	-463.522919	-88.698532	1452.063965	-421.406952	113.920677	1457.291748	-407.855103	141.081787	1748.017944	-425.195862	433.458221	1175.249146	-449.813995	-207.495758	1191.363525	-172.298859	264.816895	1198.768555	-185.648819	-51.973438	1202.605103	-449.360291	94.378403	1055.634766	568.966614	9.533886	900.774658	563.810730	206.921814
-465.664764	225.865585	955.939758	-476.605957	-38.383698	960.167114	-534.603943	252.005478	572.059509	-501.613312	-87.145218	581.316956	-547.473328	292.629150	88.647812	-568.337280	-111.284622	105.244873	-507.278656	321.910492	1435.030884	-463.409760	-88.731247	1452.134033	-421.260651	113.914467	1457.280029	-407.449432	141.029968	1747.888428	-425.172180	433.463531	1175.141113	-449.854248	-207.447754	1191.372559	-172.455414	264.568695	1198.643677	-185.718262	-51.933472	1202.461792	-449.231049	94.394875	1055.622681	568.693420	9.571150	900.755127	563.570129	206.968750
-465.552979	225.938492	955.945923	-476.454620	-38.336887	960.130737	-534.459290	252.048172	572.041748	-501.427917	-87.180595	581.260254	-547.459534	292.620178	88.634750	-568.338074	-111.262398	105.260284	-507.119995	321.906799	1435.007202	-463.284546	-88.763161	1452.179199	-421.145996	113.889580	1457.293701	-407.075806	140.909729	1747.725952	-425.281311	433.483063	1175.018799	-450.048309	-207.374023	1191.322998	-172.721802	264.358917	1198.457275	-185.859146	-51.909863	1202.261963	-449.097656	94.442146	1055.607300	568.475220	9.610509	900.758911	563.318054	207.046951
-465.406250	225.993118	955.927429	-476.347443	-38.381794	960.104980	-534.432190	252.237503	572.105408	-501.274506	-87.236885	581.211121	-547.554077	292.641449	88.698967	-568.334290	-111.249077	105.302711	-506.977234	321.917053	1434.976685	-463.183594	-88.770302	1452.244385	-420.999969	113.868065	1457.317261	-406.562622	140.921692	1747.613037	-425.513184	433.517029	1174.884644	-450.325653	-207.283936	1191.269775	-173.094925	264.140656	1198.235107	-186.088318	-51.976006	1202.000244	-448.971405	94.440857	1055.585449	568.211426	9.769421	900.779419	562.950134	207.580322
-465.245636	226.040512	955.932983	-476.229523	-38.391705	960.041870	-534.102295	252.051865	572.049744	-501.047821	-87.227203	581.190674	-547.458313	292.582703	88.718361	-568.296448	-111.251411	105.323647	-506.837524	321.925842	1434.905273	-463.060883	-88.813683	1452.286499	-420.841888	113.856384	1457.347534	-406.079407	140.856918	1747.471802	-425.851471	433.593018	1174.694946	-450.704834	-207.222076	1191.226563	-173.553497	263.995392	1197.911499	-186.441452	-51.827026	1201.691895	-448.826324	94.430328	1055.555542	567.970825	9.826224	900.787292	562.707520	207.646637
-465.054871	226.077225	955.949951	-476.120605	-38.404419	959.959900	-533.897461	252.036865	572.036438	-500.902222	-87.284294	581.125305	-547.405090	292.542328	88.726662	-568.342163	-111.250305	105.355667	-506.671051	321.909119	1434.858398	-462.832275	-88.932823	1452.363403	-420.641388	113.856483	1457.350586	-405.574066	140.805176	1747.332520	-426.281036	433.717987	1174.495605	-451.114380	-207.059021	1191.219727	-174.092133	263.914001	1197.455688	-186.780045	-51.829044	1201.303589	-448.677551	94.399002	1055.523438	567.751343	9.859304	900.805969	562.479675	207.678680
-464.792053	226.074265	955.971008	-476.024567	-38.326962	959.866394	-533.688782	252.021759	572.040771	-500.632019	-87.299042	581.072815	-547.368774	292.513031	88.738388	-568.371643	-111.251419	105.366425	-506.552277	321.958374	1434.783081	-462.812500	-88.892723	1452.335815	-420.459625	113.854156	1457.321533	-405.080078	140.742035	1747.168213	-426.815338	433.906738	1174.297729	-451.560852	-206.963593	1191.080322	-174.771210	263.845764	1196.854248	-187.150101	-51.811684	1200.766724	-448.496460	94.380241	1055.487183	567.469421	10.001584	900.806030	561.948486	208.125824
-464.280701	226.047775	956.098511	-475.868835	-38.099972	959.754700	-533.415222	251.972687	572.009033	-500.329651	-87.238556	581.006287	-547.345764	292.504395	88.744362	-568.341492	-111.282486	105.328773	-506.384155	321.988678	1434.666382	-462.659271	-88.923080	1452.298218	-420.272369	113.849762	1457.248413	-404.615112	140.686890	1747.006836	-427.428070	434.119202	1174.076294	-452.085724	-206.842621	1190.923584	-175.479843	263.778351	1196.328247	-187.590424	-51.810326	1200.063354	-448.211914	94.365417	1055.506592	567.285400	10.021673	900.797241	561.882629	207.979843
-463.967773	226.091568	956.127258	-475.785797	-37.957928	959.635986	-533.222534	252.072876	572.018555	-500.050659	-87.313080	580.910522	-547.321838	292.496033	88.728409	-568.373901	-111.296577	105.321220	-506.217560	322.032318	1434.566406	-462.480743	-88.938972	1452.228271	-420.062714	113.854317	1457.136841	-404.174561	140.613998	1746.834106	-428.040558	434.369659	1173.844971	-452.559479	-206.733063	1190.771606	-176.125809	263.832550	1195.208862	-188.007385	-51.850224	1199.304932	-448.031525	94.385796	1055.465820	567.160522	10.012310	900.774353	561.927795	207.665405
-463.827332	226.206848	956.109253	-475.779572	-37.921223	959.460999	-533.024536	252.203369	571.986023	-499.838287	-87.498833	580.763428	-547.412292	292.520142	88.747993	-568.459106	-111.355782	105.308601	-506.006226	322.061249	1434.438965	-462.268707	-88.963860	1452.103638	-419.834351	113.849648	1456.983154	-403.797424	140.519547	1746.663086	-428.665161	434.553741	1173.541992	-453.115173	-206.690338	1190.536621	-176.744568	263.882263	1194.156128	-188.403091	-51.936523	1198.152100	-447.945740	94.392029	1055.366821	566.985107	10.007164	900.744324	561.889282	207.450546
-463.638702	226.312485	956.034546	-475.698181	-37.736961	959.357422	-532.768372	252.327713	571.955078	-499.540527	-87.663460	580.617981	-547.403748	292.542206	88.736931	-568.557861	-111.442513	105.304588	-505.836792	322.097992	1434.297852	-462.027252	-88.984688	1451.940186	-419.602570	113.846741	1456.813965	-403.461334	140.429382	1746.484375	-429.316498	434.813538	1173.277832	-453.635376	-206.559250	1190.278564	-177.364349	263.919800	1192.881226	-188.744217	-51.927345	1197.195557	-447.826385	94.518257	1055.281128	566.889587	9.960770	900.685120	561.985535	206.994125
-463.423981	226.444305	955.931396	-475.585144	-37.681747	959.228333	-532.491943	252.462265	571.912415	-499.165771	-87.813019	580.483826	-547.479675	292.566925	88.723389	-568.539612	-111.487343	105.280479	-505.641479	322.131104	1434.132935	-461.765869	-89.023071	1451.788086	-419.368011	113.859276	1456.626709	-403.206696	140.337250	1746.343506	-429.933380	434.987213	1172.986938	-454.091431	-206.454865	1190.038940	-177.923645	263.971466	1191.424316	-189.107040	-52.092045	1195.824707	-447.673309	94.594238	1055.167480	566.737427	9.990961	900.661743	561.894043	206.963272
-463.219330	226.585587	955.832825	-475.458435	-37.616501	959.061401	-532.193481	252.647842	571.889038	-498.814209	-87.978569	580.329041	-547.507507	292.633575	88.693916	-568.590881	-111.566589	105.263123	-505.459717	322.186432	1433.961304	-461.498413	-89.041008	1451.606079	-419.154419	113.898499	1456.437866	-403.065002	140.241806	1746.225830	-430.497894	435.151672	1172.690308	-454.600342	-206.342316	1189.728027	-178.445587	264.012421	1189.992798	-189.310959	-52.231075	1194.327148	-447.503662	94.665550	1055.033936	566.516724	10.036923	900.638550	561.703491	207.046112
-462.879181	226.852859	955.618713	-475.292175	-37.577179	958.917236	-531.891235	252.834976	571.839661	-498.465942	-88.107292	580.194641	-547.568115	292.721252	88.625908	-568.626953	-111.623764	105.255325	-505.255951	322.197937	1433.798828	-461.240692	-89.046989	1451.386597	-418.939453	113.949707	1456.262573	-403.071808	140.104141	1746.158569	-431.071930	435.266205	1172.355469	-455.065552	-206.206039	1189.451172	-178.784348	264.160339	1188.132690	-189.505112	-52.422745	1192.544312	-447.245667	94.829903	1054.853760	566.343933	10.160344	900.646973	561.390991	207.345901
-462.627228	226.985046	955.491455	-475.133667	-37.491688	958.749512	-531.583801	253.053131	571.784607	-498.098572	-88.218163	580.029114	-547.623108	292.829620	88.568016	-568.601379	-111.660599	105.256882	-505.060181	322.237030	1433.614014	-460.952209	-89.038536	1451.151611	-418.767639	113.962845	1456.056396	-403.256561	139.927750	1746.148315	-431.609039	435.390900	1172.003906	-455.437073	-206.054977	1189.137817	-178.936310	264.372162	1185.744019	-189.517059	-52.740150	1190.466797	-447.048737	94.916489	1054.708130	566.148315	10.254950	900.651917	561.046875	207.645859
-462.520844	226.853973	955.465515	-474.948364	-37.516445	958.611877	-531.266541	253.219299	571.640808	-497.719299	-88.289589	579.938171	-547.669189	292.906128	88.468910	-568.543213	-111.645172	105.297813	-504.863983	322.259491	1433.415283	-460.701904	-89.016357	1450.905151	-418.524536	114.018394	1455.886108	-403.702026	139.696838	1746.215942	-432.054321	435.422546	1171.693359	-455.787476	-205.856186	1188.858032	-178.999954	264.594482	1183.362427	-189.438980	-53.061588	1188.063110	-446.917236	94.804642	1054.629639	565.950684	10.299031	900.663513	560.792358	207.821228
-462.290558	226.822479	955.364990	-474.781647	-37.454559	958.496155	-530.911621	253.298080	571.556824	-497.379578	-88.332855	579.861572	-547.713989	292.982727	88.460579	-568.750244	-111.690468	105.359131	-504.682312	322.283691	1433.217773	-460.462891	-88.990456	1450.660156	-418.234680	114.077309	1455.739990	-404.480652	139.421494	1746.416870	-432.395996	435.357880	1171.411011	-456.021210	-205.652481	1188.583374	-178.779373	264.873322	1180.671753	-189.091110	-53.574623	1185.254395	-446.715759	94.808876	1054.520874	565.796082	10.359548	900.638062	560.638184	207.875183
-462.034180	226.827423	955.250366	-474.586090	-37.529068	958.423157	-530.543884	253.369064	571.496277	-497.176239	-88.314552	579.763855	-547.695801	293.024689	88.446419	-568.703247	-111.677025	105.359779	-504.434692	322.318542	1433.024292	-460.237701	-88.921501	1450.412964	-417.897766	114.111641	1455.608154	-405.676636	139.016769	1746.779053	-432.596527	435.302185	1171.182861	-456.048309	-205.374725	1188.407104	-178.328979	265.143860	1177.703491	-188.554153	-53.996464	1182.218506	-446.477722	94.783783	1054.424316	565.595642	10.375831	900.619934	560.456116	207.914001
-461.764984	226.759064	955.139465	-474.383575	-37.585072	958.372803	-530.359497	253.564178	571.484070	-497.042145	-88.270683	579.749207	-547.797241	293.060883	88.441978	-568.311157	-111.547104	105.306725	-504.139587	322.380402	1432.865723	-459.999786	-88.845001	1450.171631	-417.559479	114.156906	1455.505005	-407.231018	138.591660	1747.336914	-432.593475	435.173004	1171.001343	-455.836426	-205.094574	1188.248047	-177.572754	265.512360	1174.388306	-187.741425	-54.415405	1179.016235	-446.215454	94.737106	1054.337769	565.429504	10.419489	900.596924	560.304016	207.960846
-461.521301	226.733093	955.048523	-474.137177	-37.632107	958.350891	-529.994690	253.513000	571.421875	-496.999847	-88.084450	579.777832	-547.771362	293.094299	88.421867	-568.251221	-111.486107	105.271599	-503.709930	322.423584	1432.743286	-459.748535	-88.748688	1449.957520	-417.188049	114.233269	1455.408936	-409.113007	138.107910	1748.078369	-432.255096	434.921326	1170.867554	-455.349426	-204.809097	1188.252930	-176.479324	265.882629	1170.861938	-186.647308	-54.932838	1175.480835	-445.935699	94.724564	1054.273560	565.310730	10.455875	900.603394	560.171204	207.975266
-461.124725	227.558884	954.916321	-473.864197	-37.673740	958.393677	-529.886292	253.648697	571.549316	-497.113739	-87.914360	579.833008	-547.941895	293.157013	88.465805	-568.497803	-111.473770	105.297035	-503.327271	322.512299	1432.600098	-459.431488	-88.644699	1449.836792	-416.837219	114.320313	1455.403564	-411.334351	137.619308	1749.005005	-431.697021	434.587311	1170.877563	-454.597656	-204.554276	1188.373657	-175.066895	266.236664	1167.563477	-185.176559	-55.485699	1171.868652	-445.545563	95.167419	1054.216309	565.175171	10.467240	900.612915	560.070618	207.993958
-460.926270	227.484955	954.897461	-473.555054	-37.722588	958.452576	-529.474915	253.354813	571.449768	-497.346527	-87.745239	579.930542	-547.849243	293.105011	88.475014	-568.487061	-111.406250	105.260834	-502.925476	322.529572	1432.523315	-459.376190	-88.378693	1449.669800	-416.501831	114.434341	1455.449951	-413.860046	137.039215	1749.989746	-430.772980	434.201416	1170.975464	-453.476563	-204.312515	1188.544067	-173.284378	266.692871	1163.535522	-183.410782	-56.144211	1167.957031	-445.240479	95.141235	1054.224609	565.042786	10.509771	900.597412	559.933594	208.025986
-460.751282	227.377869	954.914001	-473.328430	-37.834808	958.535156	-529.207703	253.216339	571.421509	-497.608643	-87.541824	580.081970	-547.841675	293.054871	88.518219	-568.528381	-111.353043	105.235550	-502.496307	322.579803	1432.437134	-459.243835	-88.114410	1449.591187	-416.142609	114.525963	1455.547485	-416.602386	136.489761	1751.021240	-429.547394	433.671906	1171.086304	-452.074127	-204.048141	1188.847778	-171.273880	267.016998	1159.638550	-181.328766	-56.883183	1163.967285	-444.984009	95.057327	1054.261597	564.912659	10.494691	900.608643	559.835022	208.034515
-460.484375	227.252960	954.967712	-473.012970	-38.108654	958.583679	-529.070801	253.122528	571.414856	-497.990417	-87.413361	580.283875	-547.913269	292.996582	88.554497	-568.341187	-111.263046	105.187904	-501.996307	322.585815	1432.466797	-459.132660	-87.883835	1449.583008	-415.765625	114.620422	1455.711426	-419.468750	135.922363	1752.010742	-428.053864	433.098419	1171.349121	-450.369598	-203.805328	1189.276611	-168.963669	267.456970	1155.545532	-178.929108	-57.728100	1159.885132	-444.631287	94.856812	1054.298706	564.795898	10.523562	900.614563	559.714722	208.054016
-460.201447	227.181396	955.031128	-472.682220	-38.383793	958.630371	-528.891296	253.001587	571.449280	-498.243378	-87.281471	580.524780	-547.874878	292.918518	88.629112	-568.295959	-111.211823	105.203133	-501.516602	322.579529	1432.567017	-458.852173	-87.690399	1449.492432	-415.337830	114.712891	1455.964966	-422.358185	135.339935	1752.920044	-426.248810	432.456696	1171.761475	-448.334015	-203.565872	1189.808472	-166.250015	267.914978	1151.504517	-176.136978	-58.632359	1156.081787	-444.272644	94.678520	1054.342041	564.640564	10.507024	900.606750	559.578064	208.090057
-459.808472	227.083344	955.104248	-472.061432	-38.572811	958.894592	-528.639465	252.832993	571.456360	-498.488068	-87.202164	580.754944	-547.862244	292.853424	88.679253	-568.338257	-111.180870	105.204056	-501.146118	322.515350	1432.701416	-458.897858	-87.374260	1449.612183	-414.692169	114.787987	1456.406006	-425.148743	134.825089	1753.904297	-424.196411	431.858154	1172.320679	-445.971619	-203.416901	1190.405029	-163.630859	268.462067	1147.239136	-173.144135	-59.720028	1152.061890	-443.779175	94.624702	1054.513428	564.461670	10.622542	900.614563	559.390808	208.429611
-460.087677	227.031311	954.941956	-471.885651	-39.006241	959.007690	-528.519165	252.883911	571.431152	-498.712891	-87.221786	581.000671	-547.908203	292.842743	88.759682	-568.370056	-111.182404	105.244492	-500.788452	322.435638	1432.947388	-458.953552	-87.036140	1449.765991	-414.209747	114.795586	1456.936279	-427.826172	134.378174	1754.645386	-421.796448	431.368408	1173.025879	-443.271606	-203.380646	1191.173340	-160.688583	269.044434	1143.512085	-169.920441	-60.847214	1148.369507	-443.709290	94.514420	1054.460571	564.390991	10.546211	900.602173	559.501404	208.011887
-459.661285	227.035492	955.060547	-471.641785	-38.817802	959.450012	-528.263306	252.867981	571.473328	-498.862946	-87.149384	581.100952	-547.921997	292.864929	88.829445	-568.366943	-111.136497	105.265015	-500.445465	322.293945	1433.242065	-459.036621	-86.671135	1449.953003	-413.939362	114.771889	1457.573608	-430.187469	133.989456	1755.360107	-419.059204	430.877045	1173.905396	-440.342072	-203.434357	1192.030151	-157.378052	269.590942	1140.479126	-166.518692	-61.986816	1144.988770	-443.443115	94.717842	1054.756104	564.183044	10.723496	900.600708	559.186646	208.536469
-459.117767	227.088226	955.225342	-471.165863	-38.725883	959.481262	-527.957947	252.851624	571.496094	-498.943176	-87.041496	581.196350	-547.877686	292.899872	88.865974	-568.277283	-111.074249	105.236946	-500.182892	322.084808	1433.546387	-459.195557	-86.241928	1450.178589	-413.823792	114.736275	1458.138062	-432.204285	133.755020	1755.845337	-416.239624	430.507813	1174.972656	-437.175873	-203.598434	1192.994751	-154.098465	270.088684	1137.595215	-162.997894	-63.247849	1142.074341	-442.953949	94.736649	1054.859131	564.099854	10.722431	900.586548	559.114807	208.322556
-458.722931	227.064041	955.359436	-471.122986	-38.372978	959.854553	-527.740234	252.882416	571.509583	-498.996460	-86.965508	581.244080	-547.845276	292.884613	88.865608	-568.222168	-110.981209	105.298393	-500.021698	321.746338	1433.848755	-459.433136	-85.793724	1450.375000	-413.790466	114.707130	1458.609375	-433.980286	133.403778	1756.309326	-413.193787	430.096283	1176.143921	-433.896973	-203.863510	1194.036987	-150.649872	270.680725	1135.457642	-159.366165	-64.625862	1139.623291	-442.798981	94.963470	1055.126953	564.009827	10.742053	900.596313	558.934082	208.485504
-458.402588	227.078293	955.430481	-470.726868	-38.345329	959.832947	-527.605591	253.060257	571.577881	-498.977142	-86.775528	581.343628	-547.872437	292.930206	88.882072	-568.086731	-110.871788	105.291298	-499.918793	321.379456	1434.107788	-459.725677	-85.379547	1450.535522	-413.734924	114.637764	1459.057129	-435.222504	133.173630	1756.545044	-410.003998	429.818085	1177.434814	-430.677521	-204.246887	1195.101807	-147.326721	271.601379	1133.920044	-155.672668	-66.079041	1138.044556	-442.420227	94.955704	1055.147217	563.999756	10.692670	900.604492	558.989380	208.238251
-458.079834	227.055237	955.498779	-470.452026	-38.297195	959.903259	-527.476746	253.224930	571.620667	-498.999725	-86.595314	581.406799	-547.916138	293.027985	88.905731	-567.996399	-110.768814	105.283058	-499.886108	320.998169	1434.372070	-460.065369	-85.012154	1450.729004	-413.603790	114.538429	1459.499512	-436.048584	132.872879	1756.815918	-406.769470	429.528290	1178.666382	-427.514648	-204.786942	1196.113037	-143.775803	271.948853	1133.892700	-152.094162	-67.533966	1137.554443	-442.123718	94.965271	1055.217041	563.891846	10.662830	900.606567	558.930054	208.192886
-457.759125	227.045120	955.543152	-470.274994	-38.219524	959.938538	-527.354980	253.312042	571.634216	-499.055817	-86.427811	581.423889	-547.938538	293.076569	88.892807	-567.907532	-110.704277	105.249802	-499.829285	320.650299	1434.592896	-460.350311	-84.754219	1450.822632	-413.505432	114.394844	1459.805908	-436.382660	132.610550	1756.881470	-403.680054	429.390778	1179.907471	-424.600861	-205.439270	1197.125244	-140.302811	272.163086	1134.765137	-148.696304	-68.935570	1138.287476	-441.877991	94.984070	1055.257690	563.763428	10.652015	900.571350	558.839844	208.202942
-457.423309	226.978180	955.533142	-470.108887	-38.129894	959.944397	-527.177063	253.385025	571.638306	-499.105774	-86.258942	581.443787	-547.962769	293.172394	88.866394	-567.910767	-110.614655	105.242867	-499.745667	320.359772	1434.786011	-460.565186	-84.556900	1450.858154	-413.343933	114.273399	1460.035156	-436.074463	132.440414	1756.796265	-400.852356	429.520447	1181.037354	-421.961334	-206.267166	1198.067383	-137.349487	272.367279	1137.051270	-145.622604	-70.185135	1140.548706	-441.627747	94.987434	1055.255859	563.603577	10.622190	900.565125	558.730835	208.209259
-457.157196	226.928925	955.516174	-469.993683	-38.047611	959.922974	-527.000488	253.427322	571.589294	-499.101471	-86.042030	581.413208	-547.952820	293.248901	88.794685	-567.793640	-110.143806	105.185349	-499.536957	320.090668	1434.965088	-460.597534	-84.432678	1450.856201	-413.151184	114.145554	1460.137817	-435.255890	132.204346	1756.680176	-398.406219	429.916412	1182.116943	-419.671875	-207.245041	1198.920410	-134.817795	272.561859	1140.160156	-142.968964	-71.130119	1144.449463	-441.428589	94.989555	1055.234741	563.424377	10.712133	900.547119	558.473145	208.642380
-456.948303	226.932404	955.478882	-469.925049	-37.985275	959.854858	-526.826965	253.505417	571.521545	-499.158020	-85.950058	581.411133	-548.010071	293.281982	88.756409	-567.804260	-110.078682	105.177986	-499.274353	319.863678	1435.156982	-460.542053	-84.267731	1450.855103	-412.795502	113.992149	1460.159424	-433.759644	131.996552	1756.478149	-396.326385	430.535583	1183.130615	-417.725433	-208.445145	1199.771729	-132.925217	272.526184	1144.896606	-140.782288	-71.739891	1149.943848	-441.278290	94.998878	1055.179565	563.394592	10.590790	900.559509	558.525940	208.220963
-456.859406	227.143219	955.468262	-470.204224	-38.105595	959.591125	-526.713196	253.682541	571.520874	-499.146790	-85.951286	581.423523	-548.164917	293.372345	88.747383	-567.809387	-109.997780	105.198654	-498.903717	319.603149	1435.373047	-460.411926	-84.146736	1450.903198	-412.414764	113.855560	1460.104492	-431.572998	131.776520	1756.208984	-394.601593	431.392303	1184.129272	-416.162140	-209.788467	1200.598511	-131.646484	272.119995	1151.233521	-139.181931	-72.033478	1156.887695	-441.286682	94.915016	1055.023315	563.277222	10.558188	900.536011	558.431580	208.186127
-456.664093	227.247681	955.457581	-470.316650	-37.796391	959.638794	-526.371887	253.782120	571.488281	-498.981750	-85.896515	581.301086	-548.211670	293.434113	88.741623	-567.803650	-109.925728	105.246826	-498.475067	319.386627	1435.674072	-460.278900	-84.051697	1451.010010	-412.016266	113.774559	1460.017090	-428.787445	131.525330	1755.802124	-393.261292	432.439209	1185.123535	-414.887054	-211.257050	1201.418945	-131.044525	271.674347	1158.248047	-138.056381	-72.063339	1165.101318	-441.228668	95.116898	1055.037964	563.213440	10.538166	900.561951	558.346497	208.136124
-456.454956	227.365326	955.512146	-470.170593	-38.278362	959.716553	-525.949341	253.926773	571.420349	-498.757477	-85.973206	581.357971	-548.273071	293.436768	88.736992	-567.753418	-109.837395	105.296486	-498.097412	319.164154	1436.010376	-460.183929	-84.080681	1451.239990	-411.426727	113.579773	1459.946167	-425.360535	131.295715	1755.307129	-392.186035	433.610565	1186.122437	-413.838104	-212.712601	1202.278687	-130.981110	271.033691	1166.540283	-137.460922	-71.924767	1174.291016	-441.037445	94.936317	1055.101074	563.086426	10.480096	900.552734	558.235596	208.121063
-456.274567	227.551620	955.611572	-470.141754	-37.986420	959.842834	-525.358215	254.071564	571.307861	-498.412567	-85.869331	581.238708	-548.237488	293.463440	88.773132	-567.698792	-109.727638	105.378662	-497.669952	318.959259	1436.386719	-460.088593	-84.180069	1451.558472	-410.738068	113.378624	1459.877319	-421.360748	131.053101	1754.646729	-391.376038	434.844055	1187.254517	-412.987915	-214.225555	1203.302490	-131.440613	270.275970	1175.710571	-137.324005	-71.669220	1184.471680	-440.891785	95.170448	1055.204590	562.999939	10.433278	900.565674	558.137878	208.064255
-456.193115	227.709488	955.745605	-470.314362	-37.795452	959.937317	-524.802002	254.383881	571.266785	-498.130432	-85.775360	581.127380	-548.328979	293.519714	88.861488	-567.879639	-109.695679	105.523758	-497.141693	318.688263	1436.827393	-460.300171	-84.182556	1451.990479	-410.060455	113.219917	1459.795044	-416.893005	130.748428	1753.902588	-390.666687	436.060394	1188.265869	-412.235596	-215.806961	1204.281250	-132.511429	269.496796	1185.717285	-137.726395	-71.467827	1195.102661	-440.837799	95.303375	1055.296143	562.881714	10.412309	900.586975	558.013550	208.052505
-456.204895	227.861084	955.918152	-470.599915	-37.783226	959.972290	-524.261780	254.822662	571.162903	-498.039520	-85.734833	581.107178	-548.412598	293.608856	88.952896	-567.863098	-109.614449	105.534683	-496.585876	318.461456	1437.312744	-460.078979	-84.399139	1452.491333	-409.229340	112.979385	1459.789185	-411.932404	130.461899	1753.014648	-390.071350	437.322052	1189.402954	-411.621399	-217.489731	1205.441162	-133.888580	268.576752	1196.212402	-138.669357	-71.015282	1206.487427	-440.851196	95.303726	1055.368896	562.749451	10.329595	900.580688	557.908081	208.003281
-456.357483	227.439682	956.146606	-470.967804	-37.774876	959.993408	-523.689331	255.249771	571.029175	-498.164001	-85.669441	581.124512	-548.413757	293.708496	89.043312	-567.775818	-109.483063	105.589928	-495.936737	318.201935	1437.756104	-460.129456	-84.401840	1452.890137	-408.271057	112.701797	1459.744019	-406.595642	130.180374	1751.978516	-389.529877	438.599335	1190.420044	-411.042206	-219.296509	1206.602661	-135.824402	267.607635	1207.148193	-140.160034	-70.786957	1217.979126	-440.941315	94.993210	1055.454346	562.680420	10.342181	900.612976	557.798096	207.975418
-456.155945	227.796432	956.151917	-471.322205	-37.626099	960.048340	-523.328674	255.755936	571.058228	-498.505371	-85.575508	581.135803	-548.462219	293.871002	89.128731	-567.415955	-109.332199	105.520447	-495.206757	317.869080	1438.230591	-459.908295	-84.491074	1453.351440	-407.167664	112.450417	1459.679565	-401.083740	129.759399	1750.722900	-389.048401	439.982697	1191.398438	-410.587158	-221.192932	1207.771973	-138.304459	266.966583	1218.333374	-142.127350	-70.700943	1229.430664	-440.793091	95.202873	1055.431885	562.555664	10.308800	900.626770	557.646240	207.966537
-456.501770	227.475021	956.680359	-471.685364	-37.408661	960.145264	-523.114197	256.226227	571.000244	-498.984283	-85.413429	581.180664	-548.486328	294.023010	89.181862	-567.355164	-109.246941	105.462173	-494.311615	317.608276	1438.640747	-459.494568	-84.511925	1453.827759	-405.784058	112.240921	1459.590332	-395.353333	129.194504	1749.377197	-388.679657	441.515625	1192.263184	-410.214111	-223.212814	1208.949463	-141.298050	266.515961	1229.129883	-144.813049	-70.499947	1241.202637	-441.039551	94.984543	1055.719116	562.450256	10.278699	900.649902	557.520447	207.937119
-456.529999	226.770813	956.697327	-472.129272	-37.214035	960.241577	-522.845581	256.375763	570.877869	-499.487427	-85.232864	581.309265	-548.354736	294.136261	89.155891	-567.326111	-109.216721	105.363564	-493.296326	317.209778	1439.061523	-458.896515	-84.557236	1454.271118	-404.249237	111.953865	1459.466675	-389.810425	128.681458	1748.093628	-388.246796	443.097137	1192.935059	-409.861969	-225.274475	1210.057373	-144.744110	266.207397	1239.810791	-147.925995	-70.524178	1252.647095	-441.055908	94.708847	1055.723389	562.302673	10.378996	900.656433	557.225525	208.373215
-456.821350	226.600754	956.840698	-472.688904	-37.006744	960.375061	-522.979797	256.713562	570.854675	-500.117004	-85.063576	581.424561	-548.450806	294.306396	89.154373	-567.310791	-109.231232	105.263077	-492.085999	316.857513	1439.463501	-458.189056	-84.469780	1454.693115	-402.461151	111.777878	1459.250610	-384.415070	128.056076	1746.942993	-387.929138	444.865875	1193.500732	-409.616058	-227.504517	1211.020020	-148.534409	266.132996	1249.865967	-151.519089	-70.682350	1263.662720	-441.260864	94.686043	1055.808716	562.194153	10.343863	900.676453	557.120972	208.348251
-457.192902	226.502869	956.963623	-473.466400	-36.769371	960.454041	-523.274292	257.034454	570.850891	-500.849762	-84.986092	581.449219	-548.549988	294.487274	89.122574	-567.794678	-109.367706	105.233498	-490.540039	316.654022	1439.834717	-457.113190	-84.458069	1455.036255	-400.551300	111.560326	1459.003784	-379.293121	127.595474	1745.793213	-387.582458	446.673950	1193.892212	-409.401306	-229.739151	1211.863403	-152.784286	266.227570	1259.313110	-155.385910	-70.954582	1274.324463	-441.578735	94.686478	1055.847168	562.098572	10.300217	900.698303	557.021179	208.323944
-457.700592	226.415115	956.996338	-474.333710	-36.683376	960.506287	-523.620544	257.275818	570.826172	-501.484528	-84.958076	581.499878	-548.726013	294.660706	89.086212	-567.573425	-109.351692	105.147469	-488.640381	316.555145	1440.144287	-455.742035	-84.453781	1455.381714	-398.464081	111.321205	1458.615234	-374.378204	126.844376	1744.808228	-387.227814	448.479431	1194.098755	-409.188599	-231.944092	1212.569946	-157.126175	266.392944	1268.374146	-159.564667	-71.474678	1284.342896	-441.950012	94.639206	1055.811768	562.035950	10.284367	900.692383	556.891663	208.310257
-458.336578	226.278427	956.994690	-475.380280	-36.627003	960.580444	-524.016968	257.439941	570.797791	-502.050171	-85.046227	581.497375	-548.841492	294.791077	89.093231	-567.628784	-109.424889	105.107635	-486.445221	316.555237	1440.382813	-454.082092	-84.532547	1455.616089	-396.149597	111.137253	1458.165527	-369.683807	126.098526	1744.033691	-386.923035	450.314117	1194.142212	-408.997528	-234.145020	1213.062500	-161.744843	266.411560	1276.787231	-164.183655	-72.043602	1293.444336	-442.400391	94.562607	1055.750122	561.943970	10.212533	900.686401	556.806091	208.230026
-459.177612	226.224030	956.983032	-476.712555	-36.609989	960.594421	-524.502014	257.603912	570.779236	-502.613312	-85.262856	581.550659	-548.934631	294.876831	89.097000	-567.737122	-109.467400	105.124695	-483.892456	316.635773	1440.616211	-452.195068	-84.734596	1455.837402	-393.777710	110.892982	1457.636841	-365.264404	125.346466	1743.433960	-386.594421	452.120941	1194.072510	-408.898407	-236.202194	1213.409424	-166.523346	266.941559	1284.353760	-168.589096	-72.302368	1301.827515	-443.020935	94.474854	1055.632324	561.856628	10.184429	900.671265	556.706360	208.171432
-460.077972	226.212372	956.987976	-477.855560	-36.425930	960.399048	-525.014526	257.837891	570.757874	-503.084961	-85.415283	581.491882	-549.040894	294.947723	89.116302	-567.647156	-109.514145	105.111427	-481.006317	316.793365	1440.758057	-450.102783	-84.896141	1455.909668	-391.122803	110.749435	1457.061035	-361.191711	124.533813	1743.117432	-386.310852	453.869965	1193.898926	-408.833771	-238.126236	1213.614258	-171.217499	267.514465	1291.100830	-173.196747	-72.783035	1309.482788	-443.471680	94.423332	1055.387695	561.817627	10.180151	900.674988	556.598755	208.145462
-461.109497	226.632751	956.971924	-479.714203	-36.389656	960.653809	-525.688293	258.153534	570.786072	-503.807739	-85.690613	581.460876	-549.229065	295.073029	89.145203	-567.698120	-109.568802	105.142609	-477.772858	316.890594	1440.914917	-447.713806	-85.179565	1455.892090	-388.314117	110.519669	1456.428345	-357.539703	123.767380	1742.853516	-386.098999	455.483673	1193.614624	-408.860596	-239.950653	1213.721924	-175.781235	267.994965	1297.000488	-177.575211	-73.507324	1316.008423	-444.355408	94.629921	1055.357300	561.748413	10.149114	900.663757	556.473511	208.207901
-462.448151	226.465378	956.973755	-481.447174	-36.311783	960.667114	-526.376404	258.428558	570.717224	-504.484467	-85.902924	581.426575	-549.308167	295.134155	89.115425	-567.641541	-109.620277	105.120308	-474.494598	317.108398	1440.990112	-445.261475	-85.356277	1455.778687	-385.479431	110.354500	1455.754395	-354.233093	122.944405	1742.981689	-385.878479	457.094116	1193.307129	-409.085388	-241.618301	1213.665039	-180.050674	268.540955	1301.946411	-181.942169	-74.097763	1321.526001	-445.226807	94.499245	1055.182617	561.776978	10.032215	900.645813	556.551758	207.581909
-463.847626	226.212448	956.921936	-483.278198	-36.254261	960.735596	-527.143433	258.649963	570.663025	-505.428955	-86.145462	581.433777	-549.427002	295.234741	89.132607	-568.038147	-109.769753	105.135025	-471.022980	317.250244	1441.130127	-442.572083	-85.537872	1455.619385	-382.789825	110.000984	1454.973999	-351.474426	122.126671	1743.306152	-385.895233	458.722504	1193.115112	-409.373108	-243.091187	1213.554565	-183.966858	269.028625	1305.894043	-185.942139	-74.753212	1325.989746	-446.104980	94.343491	1054.983154	561.594238	10.059895	900.663269	556.211792	208.227707
-465.302277	225.971313	956.880188	-485.124878	-36.227261	960.829895	-528.062500	258.952698	570.606323	-506.540680	-86.317062	581.516113	-549.512451	295.344849	89.084282	-568.108032	-109.898827	105.092789	-467.533234	317.313965	1441.221069	-439.832916	-85.767754	1455.387451	-379.982544	109.775116	1454.135742	-349.172424	121.300430	1743.821045	-385.501678	459.910919	1192.587769	-409.448151	-244.162521	1213.570190	-187.248810	269.426025	1308.886719	-189.406067	-75.541000	1329.429199	-446.981659	94.182716	1054.784668	561.507141	10.016003	900.640564	556.086853	208.224472
-466.918091	225.659943	956.865234	-487.023346	-36.121742	960.950256	-529.053955	259.329132	570.583801	-507.939484	-86.516464	581.689880	-549.643433	295.509766	89.076324	-567.920715	-110.318771	104.986961	-463.889496	317.183685	1441.336548	-436.770996	-86.027748	1455.114868	-377.144592	109.565712	1453.284912	-347.340393	120.473839	1744.440308	-385.247101	461.087616	1192.229248	-410.271362	-245.478134	1212.978882	-189.830032	269.856781	1310.925171	-192.442886	-76.227722	1331.883667	-447.925873	94.031570	1054.593994	561.535339	9.847292	900.653015	556.177673	207.477844
-468.566040	225.390579	956.865967	-489.008789	-36.031910	961.136902	-530.227783	259.817505	570.614563	-509.405945	-86.593567	581.877319	-549.785583	295.765289	89.030388	-568.266113	-110.587151	104.907753	-460.255005	317.146088	1441.193848	-433.699219	-86.355621	1454.813232	-374.146637	109.317116	1452.433228	-345.876251	119.734688	1745.123535	-384.859467	462.015869	1191.879395	-410.960449	-246.368881	1212.285522	-191.574707	270.083984	1311.924072	-194.759811	-76.830856	1333.270874	-448.908875	93.901932	1054.430298	561.467041	9.811717	900.661072	556.029968	207.476410
-470.328186	225.041870	956.859985	-490.907227	-36.045856	961.369507	-531.463440	260.239563	570.620789	-511.186493	-86.688522	582.110352	-549.864197	296.021210	88.978821	-568.162964	-110.416702	104.698753	-456.694489	317.103516	1441.234863	-430.500183	-86.776146	1454.472046	-371.041199	109.094688	1451.629272	-344.761841	118.960449	1745.895508	-384.357300	462.831085	1191.478027	-410.795135	-246.643539	1211.903809	-192.443970	270.081757	1311.924805	-196.165680	-77.374100	1333.662598	-449.864288	93.717445	1054.265259	561.408813	9.782001	900.678650	555.894653	207.453857
-472.138123	224.922821	956.937683	-492.872437	-36.014343	961.631897	-532.767395	260.544830	570.684570	-513.244324	-86.766449	582.424377	-549.870422	296.232697	88.941612	-568.787598	-110.763252	104.596947	-453.103455	316.984406	1441.171509	-427.184479	-87.185349	1454.091675	-368.140656	108.800064	1450.873901	-344.010834	118.248756	1746.624146	-383.651093	463.291412	1191.045776	-410.908966	-246.972565	1211.043457	-192.286316	269.793152	1310.858154	-196.662292	-77.609253	1333.099854	-450.865814	93.646622	1054.144165	561.280640	9.717028	900.663391	555.714355	207.416595
-473.974396	224.802917	957.047424	-494.860321	-35.889908	961.963135	-534.270813	260.953705	570.863403	-515.277527	-86.720871	582.863953	-549.960938	296.467163	88.942917	-568.492981	-110.894249	104.446442	-449.602600	316.908386	1441.197266	-423.912598	-87.566399	1453.606079	-365.289978	108.535172	1450.079834	-343.537659	117.595390	1747.339966	-382.592560	463.550415	1190.629761	-410.779236	-246.800888	1210.085571	-190.916489	269.074493	1308.664795	-196.082413	-77.604095	1331.393677	-451.893799	93.633881	1054.065063	561.214722	9.663304	900.661743	555.568970	207.415573
-475.695190	224.654953	957.177917	-496.645782	-35.831211	962.356934	-535.804016	261.240540	571.129272	-517.591675	-86.797913	583.288574	-550.021912	296.687775	89.021820	-569.108643	-111.196465	104.430077	-446.219299	316.719147	1441.190552	-420.821716	-87.826256	1453.075439	-362.604980	108.246223	1449.162720	-343.203156	116.902740	1748.074951	-381.116638	463.369080	1190.193237	-410.800751	-246.670441	1208.784180	-188.197800	268.249023	1305.358398	-194.094070	-77.428009	1328.477783	-452.813934	93.603317	1054.036621	561.004395	9.698142	900.658691	555.242249	208.020905
-477.391846	224.615967	957.368530	-498.386536	-35.724342	962.713684	-537.546753	261.380310	571.483276	-519.766907	-86.721397	583.842346	-550.039978	296.879395	89.093948	-569.023865	-111.675186	104.345139	-443.104675	316.437744	1441.420288	-417.941498	-87.957870	1452.544556	-360.162994	108.018379	1448.407471	-342.957214	116.349960	1748.687378	-379.219696	462.732330	1189.795044	-409.489471	-245.898376	1207.866699	-184.012726	267.162109	1300.936401	-190.603592	-76.932114	1324.135986	-453.744873	93.621964	1054.027710	560.917358	9.649589	900.644714	555.102417	207.986343
-478.796906	224.221313	957.326721	-500.058228	-35.570198	963.085999	-539.218689	261.212158	571.771057	-521.831482	-86.459267	584.283386	-549.956360	297.063904	89.181816	-569.026550	-111.505844	104.255066	-440.215240	316.086304	1441.331787	-415.380341	-87.881088	1452.022217	-358.129578	107.738953	1447.753174	-342.682129	115.830994	1749.203735	-376.653625	461.771057	1189.377686	-407.478973	-244.940781	1207.098633	-178.355072	265.859131	1295.398926	-185.362747	-76.265068	1318.302856	-454.560303	93.549690	1053.927612	560.827881	9.563583	900.640686	554.976624	207.977737
-480.454803	224.190445	957.690491	-501.561798	-35.465046	963.418884	-541.073486	261.058624	572.088806	-523.876526	-86.215233	584.775330	-549.905518	297.168640	89.229004	-569.564087	-111.740166	104.235779	-437.633667	315.608368	1441.358154	-413.176270	-87.714371	1451.533813	-356.362915	107.452293	1447.173828	-342.300171	115.376190	1749.520752	-373.480225	460.425690	1188.870239	-404.721863	-243.792526	1206.323975	-171.286438	264.389221	1288.813721	-178.147064	-75.639565	1311.230591	-455.527313	93.541039	1054.044922	560.773438	9.484095	900.655640	554.843689	207.921585
-481.833221	224.478470	957.967285	-503.532379	-35.561676	963.612183	-542.937866	260.956848	572.485962	-525.876770	-86.096535	585.187927	-549.874573	297.203583	89.278748	-569.408569	-111.842415	104.200371	-435.428467	315.102722	1441.365723	-411.334717	-87.481712	1451.107544	-354.912842	107.247597	1446.716431	-341.742218	114.913734	1749.827881	-369.684204	458.567535	1188.439453	-401.291443	-242.441986	1205.643799	-162.869980	262.750397	1281.352783	-169.601593	-74.978416	1302.916504	-456.617035	93.473442	1054.054321	560.658752	9.420073	900.643616	554.682800	207.910034
-482.754974	224.523636	958.048828	-504.429626	-35.238045	963.947449	-544.518005	260.629547	572.850952	-527.315308	-85.611885	585.517090	-549.752258	297.123505	89.276527	-569.644836	-111.991165	104.202774	-433.663971	314.571198	1441.339478	-410.021454	-87.246246	1450.720459	-353.706146	107.096497	1446.462524	-341.007202	114.445259	1750.044922	-365.373657	456.420563	1188.115479	-396.949310	-240.723495	1205.220337	-153.501358	261.366425	1272.933838	-159.504333	-74.744751	1293.631348	-457.127533	93.714478	1054.108032	560.599304	9.341076	900.667847	554.582153	207.859528
-483.430237	224.665848	957.992920	-505.055634	-34.694149	964.400513	-545.925598	260.276093	573.137146	-528.496948	-85.064896	585.815247	-549.520142	297.056061	89.292427	-569.299622	-112.029465	104.145241	-432.193665	314.116547	1441.280151	-408.947418	-86.941132	1450.357544	-352.838593	106.937828	1446.222656	-340.002747	114.068886	1750.172729	-360.770447	453.882202	1188.053955	-392.004822	-238.552994	1204.971558	-143.375519	259.972168	1263.641357	-148.491135	-74.933029	1283.554199	-457.459198	94.216080	1054.182495	560.568542	9.283280	900.705017	554.474121	207.854645
-484.440857	224.939758	958.452515	-505.847626	-34.385662	964.653992	-547.314941	260.266022	573.407654	-529.594849	-84.693985	585.954651	-549.471313	296.951447	89.297127	-569.186035	-112.069702	104.110870	-430.953064	313.760345	1441.206543	-408.077881	-86.516594	1449.969971	-352.201141	106.728691	1446.080322	-338.745819	113.757889	1750.084351	-355.887085	450.792175	1188.292236	-386.632050	-235.927277	1205.011719	-132.896866	258.847382	1253.763794	-137.197144	-75.293396	1273.115112	-458.194183	94.448959	1054.472656	560.520996	9.214378	900.729553	554.372864	207.776825
-485.185181	225.532440	958.782837	-506.606110	-34.292004	964.857727	-548.698853	260.444122	573.656006	-530.488464	-84.428444	586.111694	-549.637878	296.965393	89.312210	-569.459351	-112.156769	104.115356	-430.097595	313.381989	1441.145142	-407.444153	-86.091515	1449.648926	-351.819855	106.521355	1445.995972	-337.146912	113.500877	1749.769043	-350.878693	447.385895	1188.658691	-381.293762	-233.411728	1205.148438	-122.700531	257.876709	1243.915039	-126.819862	-75.444939	1262.620361	-458.844208	94.737144	1054.698730	560.478455	9.145924	900.744568	554.289124	207.750488
-485.181580	225.568085	958.628906	-507.178101	-34.236984	964.969055	-549.466797	260.208710	573.781006	-531.156555	-84.211990	586.211731	-549.524841	296.866119	89.278450	-569.497498	-112.164230	104.116417	-429.405182	312.992584	1441.083740	-406.838623	-85.827263	1449.557373	-351.489227	106.323486	1445.906372	-335.200470	113.270142	1749.349121	-345.758759	444.167969	1188.811401	-376.051941	-231.488281	1205.178711	-113.152412	257.204193	1234.620728	-117.445450	-76.000183	1253.284058	-459.058655	94.788551	1054.649658	560.419189	9.078053	900.749695	554.207642	207.673309
-485.317017	225.665436	958.657166	-507.566071	-34.273186	964.740051	-550.295044	260.334106	573.955933	-531.490417	-84.059685	586.221008	-549.544250	296.851807	89.261398	-569.476257	-112.132820	104.102097	-428.901459	312.656464	1441.023682	-406.048828	-85.653862	1449.362183	-351.140381	106.181870	1445.834961	-332.896210	113.072639	1748.744385	-340.881531	441.777283	1189.091919	-371.397430	-230.355072	1204.973877	-104.860703	256.849854	1226.255249	-109.686928	-76.815948	1245.356689	-459.304718	94.690094	1054.541748	560.417542	9.022523	900.740173	554.132141	207.609482
-485.383270	225.764053	958.697998	-507.778137	-34.355148	964.524170	-550.858826	260.499298	574.061096	-531.503967	-83.948219	586.191833	-549.514709	296.752502	89.234810	-569.512146	-112.109505	104.124878	-428.466919	312.499756	1440.964966	-405.017578	-85.632721	1449.009277	-350.582428	106.164940	1445.763916	-330.239990	112.996292	1747.719360	-336.765717	440.037567	1189.436890	-368.046234	-229.742294	1204.621094	-98.422546	256.903717	1219.651245	-104.301163	-77.878479	1238.881592	-459.478333	94.589935	1054.466675	560.393555	8.967819	900.729858	554.045959	207.560577
-485.367767	225.818985	958.718018	-507.831085	-34.339867	964.402039	-551.157166	260.588989	574.062378	-531.173096	-83.870430	586.098816	-549.448181	296.669434	89.217659	-569.186218	-112.045357	104.130196	-428.056793	312.379517	1440.882324	-403.771179	-85.746590	1448.518188	-349.887726	106.164261	1445.651001	-327.098175	112.956650	1746.652832	-333.877045	439.347687	1189.627930	-366.226776	-229.786560	1203.950195	-93.914032	257.232788	1215.152588	-101.499657	-78.752029	1234.476685	-459.558624	94.570534	1054.439575	560.369934	8.897631	900.699219	553.977051	207.466705
-485.309021	225.862488	958.698547	-507.707703	-34.104652	964.444580	-551.281860	260.677765	574.047302	-530.505188	-83.909317	585.979248	-549.394531	296.576141	89.165741	-569.172791	-112.013390	104.183601	-427.437592	312.302124	1440.784302	-402.250977	-85.978210	1447.902222	-349.091064	106.088425	1445.456665	-323.523163	112.950104	1745.364014	-332.292114	439.806305	1189.718384	-365.641266	-230.224182	1202.976685	-91.802979	257.707611	1212.886719	-100.710304	-79.316788	1232.790283	-459.540894	94.747383	1054.480835	560.346375	8.855600	900.671814	553.916077	207.394745
-485.285126	226.030304	958.668518	-507.606903	-33.960854	964.300598	-551.251526	260.798981	574.001404	-529.682495	-83.971825	585.826904	-549.372925	296.491119	89.150406	-569.155273	-111.995079	104.319717	-426.703766	312.262390	1440.704468	-400.768341	-86.283218	1447.150391	-348.090576	106.068985	1445.119019	-319.616882	113.017830	1743.915405	-331.683044	440.907959	1189.766724	-365.913361	-230.753494	1201.930542	-91.979652	258.145233	1212.896484	-101.463364	-79.595970	1233.430664	-459.458099	94.871567	1054.385254	560.347473	8.794107	900.665222	553.860962	207.317947
-485.285919	226.265366	958.622864	-507.500885	-33.840164	964.101929	-551.135681	261.018250	573.964111	-528.648621	-84.182564	585.674500	-549.306396	296.456512	89.180298	-569.333374	-112.015297	104.545364	-425.735504	312.164551	1440.651245	-399.475891	-86.653008	1446.434937	-346.904358	105.935677	1444.649048	-315.428558	113.037842	1742.313354	-331.898163	442.501465	1189.864380	-366.833160	-231.407959	1201.252686	-93.810112	258.093262	1215.206787	-103.364395	-79.541046	1235.637817	-459.289001	94.999542	1054.216064	560.349243	8.747697	900.644470	553.795105	207.228668
-485.351471	226.578842	958.578918	-507.467316	-33.830612	963.733154	-550.975037	261.309021	573.920837	-527.746155	-84.455376	585.514648	-549.302734	296.485565	89.185883	-568.899048	-111.922485	104.717369	-424.650818	312.021667	1440.631714	-398.576324	-86.976433	1445.945190	-345.625946	105.770004	1444.006958	-311.185364	113.033310	1740.652954	-332.765289	444.391113	1190.027222	-368.166443	-231.994247	1200.969116	-96.945831	258.041168	1218.777344	-105.946396	-79.360367	1238.397339	-459.074615	95.039352	1053.915527	560.430359	8.573031	900.649475	553.888916	206.504745
-485.347992	226.877106	958.520386	-507.343170	-33.636707	963.539368	-550.765869	261.572693	573.885803	-526.650024	-84.560616	585.426575	-549.251770	296.555267	89.201897	-568.649109	-111.855057	104.929375	-423.563293	311.875732	1440.699951	-398.014648	-87.250435	1445.735229	-344.387604	105.551018	1443.220703	-307.059906	112.908234	1739.076538	-334.014496	446.304962	1190.356201	-369.521576	-232.343430	1200.969971	-100.657288	258.002747	1223.146362	-108.525352	-79.143478	1241.547119	-458.773163	95.233192	1053.692627	560.379761	8.628361	900.649536	553.749695	206.984924
-485.336700	227.050476	958.438477	-507.092834	-33.485100	963.378357	-550.536072	261.858490	573.872986	-525.787964	-84.703140	585.308899	-549.256042	296.666504	89.240845	-568.492981	-111.773369	105.160286	-422.397552	311.690033	1440.807495	-397.750183	-87.402893	1445.755737	-343.120544	105.256287	1442.473877	-303.262268	112.700455	1737.665283	-335.408508	448.026733	1190.761597	-370.752350	-232.487701	1201.198608	-104.538574	258.105499	1227.716187	-110.750801	-79.003723	1244.591431	-458.381622	95.378319	1053.464844	560.391602	8.514889	900.642578	553.747986	206.907913
-485.288574	227.180923	958.367371	-506.702148	-33.198212	963.189392	-550.238281	262.116150	573.892456	-525.027771	-84.780769	585.316528	-549.175781	296.826538	89.307808	-568.552551	-111.790527	105.374886	-421.254852	311.548615	1440.951172	-397.703400	-87.614708	1446.054810	-341.894531	104.954269	1441.813843	-299.933167	112.294907	1736.540649	-336.705078	449.367493	1191.166138	-371.851593	-232.440384	1201.559204	-108.042442	258.238007	1232.270874	-112.492409	-78.938240	1246.985596	-457.879150	95.568611	1053.218262	560.423096	8.298985	900.632019	553.842468	206.206467
-485.070160	227.213989	958.302124	-506.266266	-33.031178	963.153442	-549.907532	262.271820	573.962708	-524.514465	-84.840996	585.356934	-549.089722	296.939270	89.378014	-568.495361	-111.805496	105.574486	-420.157867	311.420258	1441.188721	-397.655029	-87.776978	1446.483276	-340.757233	104.673912	1441.377686	-297.037994	111.829987	1735.727539	-337.867340	450.344543	1191.471924	-372.532471	-232.354538	1201.914185	-111.045090	258.453247	1236.465210	-113.469521	-79.121971	1248.531128	-457.321594	95.689636	1053.072632	560.383057	8.289219	900.618286	553.735229	206.666885
-484.656586	227.247467	958.286804	-505.751465	-32.841160	963.189880	-549.620483	262.418091	574.087891	-524.195190	-84.846199	585.486389	-549.008484	297.045685	89.506493	-568.459778	-111.873291	105.731956	-419.115906	311.363403	1441.423462	-397.470642	-87.851990	1447.035156	-339.807526	104.410332	1441.119141	-294.791718	111.567612	1735.344360	-338.800690	451.012085	1191.711548	-372.902283	-232.265244	1202.289551	-113.447388	258.636871	1240.101440	-113.815369	-79.287003	1249.265137	-456.686493	95.818634	1053.012329	560.517883	8.359299	900.650330	553.744141	206.627060
-484.364532	227.284439	958.454773	-505.284271	-32.760731	963.296326	-549.351807	262.519745	574.231140	-523.978088	-84.833588	585.685547	-548.967407	297.136017	89.669235	-568.331848	-111.945206	105.916428	-418.153778	311.357025	1441.691895	-397.158997	-87.911171	1447.526611	-338.967987	104.227257	1441.118408	-293.082184	111.079536	1735.194580	-339.546021	451.316650	1191.848145	-372.844910	-232.170670	1202.577271	-115.177567	258.918457	1243.059570	-113.433105	-79.599480	1249.109497	-456.185944	95.870537	1053.098877	560.378540	8.127874	900.624207	553.733154	206.452484
-484.136139	227.380051	958.843201	-504.808685	-32.783974	963.496826	-549.127136	262.544006	574.389160	-523.890137	-84.837486	585.902588	-548.894043	297.198700	89.882545	-568.306946	-112.027779	106.097130	-417.269440	311.312195	1442.037476	-396.577850	-87.915268	1447.877686	-338.310120	104.112701	1441.317993	-291.904816	110.639725	1735.326660	-339.936035	451.436646	1191.884277	-372.399353	-232.100159	1202.852783	-116.217819	259.187683	1245.437012	-112.362282	-80.078728	1248.181030	-455.798615	95.874397	1053.378052	560.548584	8.144951	900.681702	553.783936	206.368530
-483.069397	226.764130	958.711487	-504.362183	-32.814346	963.810425	-548.565186	262.126099	574.522095	-523.884644	-84.785500	586.183472	-548.555359	297.144196	90.067657	-568.304443	-112.117050	106.249283	-416.534576	311.297577	1442.357544	-395.876007	-87.914986	1448.153320	-337.632507	104.025452	1441.743530	-291.180481	110.217926	1735.779297	-340.104156	451.322723	1191.883911	-371.565216	-232.111267	1203.134888	-116.526436	259.371826	1247.056274	-110.761520	-80.576637	1246.385498	-454.996765	95.609741	1053.450806	560.427307	7.889648	900.682922	553.816345	206.241394
-482.205841	226.610840	958.930908	-503.819427	-32.977539	964.079468	-548.240662	261.892975	574.695557	-523.923950	-84.719810	586.459351	-548.402100	297.113647	90.341293	-568.010071	-112.093452	106.399185	-415.900421	311.309631	1442.627686	-395.045532	-87.889717	1448.348633	-337.076263	104.012817	1442.301270	-290.957001	109.812103	1736.421265	-339.992432	451.074036	1191.790283	-370.438019	-232.071152	1203.413696	-116.224800	259.636902	1248.049438	-108.513733	-81.257896	1243.985474	-454.317627	95.423500	1053.704712	560.669006	7.785403	900.750732	554.063110	205.473648
-481.409790	226.558426	959.275574	-503.368896	-33.011986	964.355896	-547.958923	261.732727	574.923340	-523.949097	-84.641922	586.751343	-548.349121	297.047852	90.601143	-568.164246	-112.158669	106.608513	-415.419525	311.312683	1442.974854	-394.250671	-87.895294	1448.525391	-336.668182	104.067116	1442.904419	-291.122986	109.446129	1737.202148	-339.638275	450.660034	1191.721924	-369.094116	-232.060104	1203.740723	-115.145966	259.968201	1248.121948	-105.869278	-81.955559	1240.848022	-453.756744	95.310005	1054.040405	560.481812	7.650462	900.709229	553.945190	205.966156
-481.030457	227.319717	960.000977	-502.984467	-33.061626	964.679688	-547.962585	261.878052	575.274963	-523.985107	-84.550156	587.020508	-548.425171	296.943176	90.838081	-567.790039	-112.110023	106.767578	-415.071228	311.409149	1443.329468	-393.546478	-87.877090	1448.664551	-336.368652	104.128143	1443.585449	-291.584229	109.116936	1738.088257	-339.061371	450.169769	1191.651123	-367.477966	-231.952820	1204.059814	-113.422707	260.467621	1247.521729	-102.813705	-82.798698	1237.015381	-453.485321	95.539009	1054.609009	560.506592	7.524558	900.723450	553.993164	205.869751
-479.826782	227.170929	960.129089	-502.472595	-33.081852	964.981384	-547.560181	261.594513	575.545593	-523.875061	-84.455582	587.221252	-548.197021	296.765686	91.066574	-567.628784	-112.124489	106.932129	-414.834961	311.530060	1443.687988	-392.938019	-87.850952	1448.876465	-336.129791	104.217308	1444.280029	-292.332520	108.845543	1738.990601	-338.323700	449.628815	1191.620605	-365.742828	-231.716675	1204.394165	-111.104370	260.954498	1246.418091	-99.351166	-83.801514	1232.691406	-452.714264	95.421066	1054.859497	560.558105	7.428692	900.742065	554.057129	205.757324
-478.771759	227.062485	960.280090	-501.993378	-33.029594	965.228516	-547.131836	261.266052	575.725708	-523.647705	-84.405472	587.343628	-547.968689	296.551147	91.260475	-567.541626	-112.146439	107.109695	-414.647705	311.589569	1444.119507	-392.524261	-87.768745	1449.069092	-335.990387	104.306824	1444.951050	-293.338654	108.635742	1739.930420	-337.458069	449.071625	1191.744873	-363.944763	-231.368332	1204.723022	-108.208801	261.620300	1244.349976	-95.740166	-84.875778	1227.679810	-452.027802	95.348831	1055.091309	560.594543	7.312977	900.727905	554.136536	205.658356
-477.928192	227.102142	960.526672	-501.542206	-33.052258	965.496582	-546.940002	261.273102	575.985718	-523.217224	-84.363106	587.442993	-547.909729	296.427887	91.448776	-567.745178	-112.200546	107.287811	-414.453186	311.575195	1444.629150	-392.202026	-87.647202	1449.312866	-335.859558	104.366264	1445.587280	-294.591614	108.441582	1740.797729	-336.598328	448.508911	1192.031250	-362.174652	-230.902145	1205.058228	-104.892204	262.487213	1241.512085	-91.932549	-86.180740	1221.920166	-451.475769	95.316887	1055.387451	560.722839	7.069091	900.721313	554.373169	204.840210
-477.096802	227.026703	960.730347	-500.914612	-32.993565	965.857605	-546.666199	261.086487	576.211243	-522.604492	-84.389671	587.436096	-547.747253	296.331329	91.645012	-567.704651	-112.224815	107.404884	-414.198334	311.500763	1445.224976	-391.936859	-87.453812	1449.572998	-335.801270	104.418915	1446.116211	-296.075317	108.237625	1741.753906	-335.763458	447.998047	1192.452759	-360.448914	-230.350113	1205.360840	-101.291679	263.542297	1237.750977	-88.023132	-87.829445	1215.549683	-450.866455	95.345558	1055.720215	560.800476	6.939508	900.715271	554.475159	204.712067
-476.422699	227.029587	960.884033	-500.434174	-33.128983	966.011414	-546.525574	261.020416	576.466370	-521.888916	-84.587250	587.500854	-547.656799	296.246674	91.796814	-567.448059	-112.256798	107.510529	-413.897217	311.313568	1445.938843	-391.732819	-87.266228	1449.961792	-335.845490	104.447441	1446.553955	-297.917114	108.114769	1742.619385	-335.060913	447.569794	1193.006592	-359.006714	-229.616028	1205.763672	-97.415642	264.977203	1232.828003	-84.117706	-89.866249	1208.310913	-450.334595	95.256371	1055.892212	560.895935	6.819964	900.730347	554.588379	204.610458
-475.633392	227.170807	960.975464	-499.893738	-33.239559	966.079956	-546.521790	261.054596	576.739990	-521.096741	-84.845970	587.460510	-547.572021	296.246307	91.970901	-567.646912	-112.420273	107.655029	-413.550781	311.100494	1446.775146	-391.539703	-86.865471	1450.322876	-335.989227	104.471466	1446.882324	-299.996521	108.006081	1743.650879	-334.646881	447.173004	1193.702637	-357.885986	-228.844604	1206.130859	-93.494171	266.789795	1226.582397	-80.387794	-92.442490	1199.792480	-449.718811	95.233742	1055.991699	560.901672	6.797783	900.746521	554.547913	205.145630
-474.856934	227.251358	960.959229	-499.239990	-33.409706	966.046265	-546.484985	260.911682	576.983521	-519.916931	-84.832169	587.338318	-547.431641	296.224854	92.071442	-567.159424	-112.412895	107.636040	-413.169434	310.807404	1447.644287	-391.359344	-86.501137	1450.949341	-336.339417	104.395454	1447.160400	-302.428162	107.835320	1744.846191	-334.555298	446.701385	1194.518799	-357.112213	-227.913391	1206.689209	-89.575523	268.912170	1218.951538	-76.988655	-95.521118	1189.746948	-449.045990	95.170822	1055.983887	561.040344	6.644638	900.775330	554.665833	205.027710
-473.834045	227.322784	960.827148	-498.387878	-33.610878	965.925415	-546.511292	260.755859	577.203125	-519.105408	-85.143517	587.194458	-547.301636	296.250305	92.094093	-567.260437	-112.533516	107.629692	-412.957703	310.429382	1448.583130	-391.312195	-86.061615	1451.857178	-336.848053	104.348961	1447.440552	-305.189819	107.599159	1746.228638	-334.720520	446.196960	1195.361572	-356.748016	-226.809631	1207.246582	-85.851906	271.372772	1210.026978	-74.096870	-99.144318	1178.089111	-448.191345	95.095322	1055.891113	561.238953	6.385866	900.792542	554.962891	204.247147
-472.630310	227.372101	960.584290	-497.305878	-33.910305	965.714355	-546.504456	260.544586	577.368347	-518.796143	-85.995422	587.042297	-547.221680	296.314117	92.088974	-567.653076	-113.028305	107.644417	-413.062744	310.029846	1449.392334	-391.659851	-85.623932	1452.764160	-337.557770	104.224022	1447.791382	-308.355774	107.309860	1747.676025	-335.239899	445.696564	1196.216064	-356.584686	-225.490784	1207.851563	-82.493256	274.305176	1199.126465	-71.801514	-103.270157	1164.818726	-447.155670	94.977188	1055.708130	561.267883	6.375415	900.788513	554.921692	204.753464
-471.105896	227.413269	960.229248	-495.886871	-34.157578	965.371277	-546.327271	260.138092	577.463440	-517.721924	-85.725853	586.736511	-547.089111	296.326111	92.039467	-567.577454	-113.076324	107.395775	-413.432495	309.699432	1450.181641	-392.330811	-85.352501	1453.743774	-338.373291	104.199364	1448.236694	-311.884613	107.013496	1749.174438	-336.003235	445.282776	1196.979980	-356.564972	-224.065842	1208.497925	-79.669304	277.640411	1186.273804	-70.219543	-107.947594	1149.935913	-445.861664	94.883354	1055.431763	561.385559	6.211345	900.798035	555.057434	204.633301
-469.246277	227.408539	959.852783	-494.085205	-34.473930	965.017456	-546.083130	259.677979	577.579895	-516.931274	-85.581985	586.384399	-547.108154	296.302917	91.965294	-567.684204	-112.757874	107.090675	-414.141052	309.515015	1450.770142	-393.196136	-85.182899	1454.728516	-339.395477	104.193626	1448.910278	-315.755524	106.705002	1750.714478	-336.859772	444.945465	1197.762329	-356.451294	-222.593887	1209.158447	-77.360855	281.294800	1171.688843	-69.729843	-113.302338	1133.218750	-444.307037	94.752960	1055.178833	561.523438	6.060491	900.791199	555.232788	204.468475
-467.019867	227.256073	959.460205	-491.924133	-34.661804	964.623840	-545.386963	258.926086	577.614319	-516.002441	-85.388092	586.069336	-546.877930	296.103699	91.882935	-567.938782	-112.695953	106.818207	-415.192780	309.436279	1451.233398	-394.373383	-85.043472	1455.547974	-340.523773	104.190376	1449.827148	-319.946167	106.393982	1752.284424	-337.749420	444.691742	1198.503052	-356.178528	-221.278870	1209.932129	-76.144646	285.595642	1155.510620	-70.343727	-119.226593	1115.148560	-442.479675	94.611076	1054.932983	561.691772	5.877416	900.811584	555.425232	204.345566
-464.529846	227.096497	959.186279	-489.443329	-34.794880	964.277100	-544.613953	258.259216	577.666809	-514.785217	-85.048660	585.795715	-546.759644	295.755371	91.846359	-567.543396	-112.475952	106.544060	-416.543518	309.464539	1451.568604	-395.780548	-84.932716	1456.255005	-341.759003	104.339355	1450.865234	-324.409393	106.070587	1753.837280	-338.579010	444.578491	1199.251709	-355.782135	-220.037674	1210.712646	-75.968292	290.535248	1137.745361	-72.588730	-126.168289	1095.224609	-440.482544	94.487663	1054.816040	561.964539	5.595096	900.826111	555.843384	203.480164
-461.833801	226.788528	959.050903	-486.643036	-34.956581	963.994934	-543.608032	257.549530	577.693542	-513.555603	-84.819702	585.599121	-546.572998	295.233002	91.869194	-567.401855	-112.611603	106.409737	-418.093903	309.620667	1451.779297	-396.629486	-84.779274	1457.256836	-343.383057	104.411781	1451.953857	-329.113373	105.747734	1755.332886	-339.286133	444.466217	1199.906250	-355.310455	-218.841736	1211.568726	-76.911560	296.248169	1118.456177	-76.608391	-133.962372	1074.624023	-438.352692	94.277374	1054.847778	562.150879	5.480626	900.840759	556.016296	203.304352
-458.875763	226.440796	959.075073	-483.485199	-35.030369	963.827759	-542.173218	256.674713	577.817810	-511.868134	-84.419914	585.455627	-546.378174	294.601532	91.941902	-567.328735	-112.389015	106.422668	-419.889374	309.853210	1451.959839	-398.610474	-84.600578	1457.145142	-345.107483	104.588516	1453.171265	-333.913818	105.432343	1756.862793	-339.915833	444.385498	1200.526001	-354.805969	-217.914886	1211.974487	-79.304634	302.818787	1097.988647	-82.651741	-142.958191	1053.586914	-436.025177	94.097832	1055.054443	562.350830	5.352230	900.864136	556.186462	203.157974
-455.779144	226.066589	959.207642	-480.067902	-35.207130	963.786743	-540.418457	255.815491	577.925476	-509.992767	-84.086365	585.422668	-546.177856	294.000977	92.084229	-567.138367	-112.101089	106.513062	-421.834900	310.125916	1452.094727	-399.993439	-84.423828	1457.273438	-346.914642	104.834488	1454.488647	-338.837158	105.164619	1758.293213	-340.347809	444.210297	1201.003174	-354.454407	-217.117844	1212.263794	-83.146065	310.314392	1076.757202	-91.051247	-153.119659	1032.896118	-433.599548	93.884796	1055.409302	562.614563	5.196931	900.893127	556.422302	202.962616
-452.430145	225.630020	959.379028	-476.386871	-35.387589	963.868042	-538.257446	255.042801	578.043762	-508.070953	-83.896812	585.634216	-545.862183	293.276764	92.241478	-566.922791	-111.472481	106.648605	-424.028839	310.403442	1452.230225	-401.332123	-84.310143	1457.206787	-348.692230	105.241524	1455.838501	-343.731720	104.920921	1759.567749	-340.620728	443.966187	1201.359619	-354.418060	-216.682831	1212.343994	-88.636177	318.627014	1055.500977	-101.434258	-164.025955	1013.435852	-430.995911	93.675308	1055.865356	562.868591	5.018355	900.900818	556.647095	202.783752
-449.089294	225.269073	959.621155	-472.547974	-35.550682	963.957092	-535.826538	254.394958	578.116577	-505.569000	-84.101768	585.398315	-545.558960	292.662994	92.445244	-566.413879	-111.202370	106.862312	-426.340668	310.685791	1452.380005	-402.568573	-84.336327	1457.029541	-350.494232	105.673103	1457.224121	-348.490570	104.706055	1760.657471	-340.981262	443.740448	1201.623779	-355.067139	-216.695648	1212.280518	-95.971214	327.964935	1034.276611	-113.946617	-175.521988	995.415894	-428.366638	93.512680	1056.367432	563.119507	4.836131	900.931702	556.871826	202.690948
-445.510468	224.818085	959.787903	-468.067841	-35.589611	964.275879	-533.097839	253.779587	578.187378	-502.992249	-84.215462	585.452148	-545.315796	292.196106	92.661705	-566.204834	-111.020294	107.179710	-428.695313	310.946686	1452.552734	-403.765717	-84.511375	1456.792725	-352.407166	106.047607	1458.491333	-353.134521	104.526176	1761.544678	-341.406372	443.458618	1201.722412	-356.501648	-216.908112	1212.083740	-105.316185	338.526367	1013.433350	-128.450027	-187.397797	979.665894	-425.415497	93.532867	1056.976685	563.262817	4.757467	900.941895	556.887512	203.206512
-442.514648	225.024246	959.879395	-463.991913	-35.972332	964.375610	-530.419373	253.577423	578.236938	-500.316925	-84.594070	585.434937	-545.286072	291.931152	92.947678	-566.033813	-110.903366	107.531555	-431.092621	311.176361	1452.670532	-404.904816	-84.719864	1456.587158	-354.293640	106.338539	1459.765869	-357.506531	104.295387	1762.242310	-342.291351	442.969818	1201.711670	-358.943207	-217.376266	1211.952759	-116.618034	350.248657	993.741943	-144.414124	-199.216232	966.132751	-422.822510	93.662781	1057.380981	563.548828	4.643448	900.953369	557.202637	203.411514
-439.041931	225.110367	959.968262	-459.787231	-36.205921	964.377441	-527.406372	253.424362	578.194214	-497.409943	-85.094704	585.390747	-545.183960	291.741730	93.220253	-565.820435	-110.859398	107.944931	-433.463928	311.429596	1452.817139	-406.032928	-84.912430	1456.512573	-356.160431	106.550949	1460.819946	-361.541016	104.058815	1762.799194	-343.675903	442.537903	1201.616699	-362.685791	-217.658203	1211.676758	-129.787277	362.864014	975.747192	-161.448257	-210.794907	954.804871	-419.951324	93.725540	1057.731201	563.797363	4.345417	900.928711	557.445313	202.759567
-435.509949	225.349716	960.034973	-455.922485	-36.660969	964.132141	-524.218933	253.467392	578.270935	-494.469147	-85.795982	585.454224	-544.960999	291.508026	93.511620	-565.426575	-110.811440	108.371178	-435.778168	311.689301	1452.905762	-407.154388	-85.046318	1456.535767	-357.990051	106.740311	1461.773804	-365.238556	103.794838	1763.150146	-345.948273	442.010345	1201.403198	-367.740692	-218.214722	1211.513550	-144.512543	376.250854	960.348145	-179.287903	-221.892517	945.505310	-417.148468	93.617249	1057.913330	564.063599	4.072166	900.968201	557.730469	202.428421
-431.941498	225.594620	960.066833	-451.295105	-36.667229	964.102966	-521.001404	253.655548	578.294861	-491.270752	-86.353294	585.328918	-544.785706	291.445251	93.885529	-565.155273	-111.152206	108.778625	-437.858032	311.978058	1452.980835	-408.302490	-85.103172	1456.738037	-359.728516	106.980560	1462.610474	-368.589020	103.483650	1763.353027	-349.380371	441.706238	1201.065674	-374.109131	-218.982513	1211.161499	-160.307373	389.882629	947.047302	-197.527847	-232.211121	938.104980	-414.016968	93.906006	1058.198730	564.464722	3.706766	900.999329	558.259216	201.606293
-428.451599	225.880157	960.065491	-446.930084	-36.797997	963.883301	-517.694824	253.986694	578.315491	-488.051422	-86.879028	585.219238	-544.566101	291.428680	94.251625	-564.714600	-111.112564	109.229568	-439.801575	312.402222	1452.930542	-409.638489	-85.250664	1457.055664	-361.290070	107.157425	1463.354370	-371.471832	103.266235	1763.381226	-354.193542	441.476776	1200.399414	-381.718842	-220.025406	1210.827393	-176.928970	403.509766	936.350708	-215.905899	-241.618942	932.211487	-410.967041	94.061684	1058.336304	564.831116	3.513221	901.020386	558.573792	201.374573
-425.014587	226.289993	960.013733	-442.732056	-36.918705	963.589417	-514.365662	254.358521	578.418762	-484.934113	-87.411476	585.113525	-544.348389	291.489471	94.667084	-564.310974	-111.077408	109.672272	-441.484650	312.903046	1452.788940	-411.048187	-85.658516	1457.348389	-362.821320	107.318604	1463.941406	-373.865875	103.075378	1763.266113	-360.631104	441.342102	1199.391357	-390.489502	-221.268585	1210.413330	-193.983398	417.036102	927.309387	-234.030045	-250.147125	927.559204	-407.967865	94.253967	1058.386841	565.239136	3.265190	901.092590	558.917786	201.167694
-421.213959	226.123093	959.962585	-438.876343	-37.003094	963.014282	-510.703217	254.364319	578.317871	-481.547180	-87.477806	584.872070	-543.901062	291.513947	95.019394	-563.670471	-110.902985	110.076187	-442.988525	313.472382	1452.552612	-412.651154	-86.298920	1457.485596	-364.325745	107.493317	1464.396118	-375.771973	102.911293	1762.915527	-368.456238	441.422882	1198.080078	-400.036102	-222.751862	1210.311768	-211.195953	429.494110	920.425171	-251.873947	-257.511841	923.775696	-404.894043	93.994225	1058.272217	565.543152	3.123619	901.139526	559.098450	201.607620
-417.732300	226.406601	960.021118	-434.954803	-36.956200	962.685181	-507.171753	254.501663	578.263306	-479.169067	-88.526093	584.959229	-543.471436	291.539124	95.443787	-563.527527	-110.801392	110.649704	-444.229523	314.079895	1452.136719	-414.415802	-87.254837	1457.492310	-365.687531	107.566460	1464.736938	-377.156067	102.743332	1762.411987	-377.509705	441.823944	1196.555176	-411.083923	-224.974182	1209.939941	-229.258652	441.939301	914.685120	-269.235199	-263.901245	920.527710	-401.995331	94.114052	1058.341675	565.941101	2.864873	901.169800	559.514954	201.369720
-414.207886	226.837936	960.120117	-431.301727	-36.877274	962.140076	-504.055511	255.045471	578.331482	-476.291595	-88.798935	584.774475	-543.375183	291.685608	95.919960	-563.256287	-110.620720	111.134209	-445.271667	314.791718	1451.585815	-416.274078	-88.292984	1457.365723	-366.935242	107.554787	1464.952271	-378.028442	102.618233	1761.683594	-387.581787	441.401917	1194.575806	-422.773804	-227.610962	1209.773071	-247.435425	453.347900	909.845642	-286.555054	-269.470490	917.619019	-399.132721	94.193443	1058.296875	566.320068	2.552794	901.211914	559.952515	201.039856
-410.947235	226.835648	960.005371	-427.308228	-37.100842	961.905640	-500.923798	255.624512	578.407898	-473.364929	-88.919937	584.716309	-543.286011	291.793121	96.429459	-562.526978	-109.949387	111.496719	-446.192902	315.555603	1450.799438	-418.185852	-89.492645	1457.073608	-368.095612	107.420425	1465.048462	-378.288544	102.535454	1760.870728	-398.411957	442.396057	1192.933105	-434.907196	-230.158661	1209.488892	-265.770081	463.919434	905.800781	-302.773590	-273.622772	915.461609	-396.242737	94.149643	1058.299072	566.775574	2.210553	901.258057	560.353821	200.635818
-407.809814	226.634003	960.069458	-423.512543	-37.313553	961.655273	-498.247437	256.383240	578.497131	-470.229797	-88.700081	584.564392	-543.256531	291.906708	96.961739	-561.807434	-109.490479	111.799133	-447.055115	316.316498	1449.820923	-420.256805	-90.848518	1456.754028	-369.041718	107.188934	1465.025024	-378.360291	102.323227	1759.835449	-409.945557	443.273438	1191.267578	-447.539185	-233.130859	1209.516602	-284.969513	473.866302	902.009644	-320.304779	-278.357819	913.109680	-393.554230	93.930954	1058.385498	567.309692	1.896712	901.283875	560.810059	200.344345
-404.466156	226.263412	960.003906	-419.264832	-37.744415	961.957642	-494.443359	255.745636	578.224915	-467.518341	-88.946747	584.193298	-542.499329	291.796265	97.326759	-561.314636	-109.066025	112.187416	-448.198395	316.938293	1448.495728	-422.403198	-92.346085	1456.360474	-369.842255	106.840508	1464.902222	-378.252869	102.072334	1758.677856	-421.898163	444.832550	1189.973755	-460.444916	-236.206421	1209.858398	-304.109497	482.915771	898.728699	-337.821625	-282.298340	911.068298	-390.592651	93.790154	1058.690796	567.880371	1.545483	901.315918	561.355042	200.010269
-401.231140	226.052490	960.036987	-415.818298	-38.001999	961.826782	-491.253693	255.842117	578.264954	-464.717041	-88.598274	584.372986	-542.149658	291.810944	97.770111	-560.615723	-108.904037	112.487694	-449.208832	317.676971	1447.474487	-424.516998	-93.893822	1455.986084	-370.345093	106.425179	1464.763672	-378.185944	101.770172	1757.579102	-434.144440	447.039520	1189.181885	-473.295471	-238.991226	1210.408203	-323.520477	490.918365	895.826416	-354.637787	-285.814972	909.712463	-387.981873	93.553741	1058.797974	568.547241	1.056149	901.372375	562.096619	199.237091
-397.596863	226.528275	960.328308	-412.527313	-38.040829	961.735046	-488.237518	256.135681	578.454041	-462.169434	-88.711678	584.214600	-541.884155	291.874146	98.246811	-560.378662	-108.431351	112.819542	-450.412262	318.219604	1446.231812	-426.462433	-95.374901	1455.534180	-370.719360	105.956985	1464.578979	-378.356140	101.388580	1756.614868	-446.660553	449.725159	1188.853638	-486.106262	-241.544952	1211.298218	-343.010010	498.060272	893.414124	-371.644287	-288.975159	908.616455	-385.260162	93.647423	1059.049683	568.982788	0.682787	901.462524	562.364197	199.362152
-394.595367	226.346970	960.442078	-409.594879	-38.338764	961.616577	-485.036774	256.322113	578.219482	-460.105927	-89.320854	583.682983	-541.227478	291.566284	98.553215	-559.827454	-107.505486	112.990662	-451.691650	318.662872	1445.176147	-428.032440	-96.763191	1455.109741	-370.938019	105.489677	1464.403076	-378.852631	100.956802	1755.847046	-459.451874	452.601837	1189.079102	-498.335358	-243.447250	1212.725098	-362.546295	504.448181	891.579163	-388.518768	-291.919983	907.992249	-382.943115	93.354286	1059.176025	569.526245	0.181676	901.528076	562.930969	198.652588
-391.839600	225.999130	960.484924	-406.975800	-38.555523	961.361755	-482.289032	256.770172	578.093445	-458.510132	-90.318703	583.191711	-541.146362	291.819092	99.062340	-560.288147	-107.536346	113.392517	-452.802216	318.908569	1444.350464	-429.139862	-97.910645	1454.618774	-371.083710	105.048698	1464.218750	-379.793884	100.470215	1755.237427	-472.450562	455.267792	1189.719360	-510.532166	-245.212204	1214.380127	-381.865845	509.871124	890.296021	-405.231445	-294.520294	907.837891	-380.783264	92.981865	1059.170898	569.911926	-0.175956	901.602905	563.180054	198.708435
-389.110352	225.701645	960.446228	-404.430145	-38.820831	961.069702	-479.484955	257.073364	577.883728	-455.578979	-90.009354	582.758667	-540.835571	291.980347	99.346489	-559.226624	-106.935570	113.260796	-453.777405	318.992706	1443.765503	-429.789642	-98.832703	1454.122437	-371.150238	104.676498	1463.913452	-381.140564	99.969345	1754.785034	-485.555206	457.706207	1190.953125	-522.661316	-246.681870	1216.062012	-400.920898	514.468445	889.666260	-422.005768	-296.922302	908.057007	-378.657227	92.623184	1059.100464	570.292786	-0.692026	901.628296	563.538086	198.340652
-386.302277	224.951614	960.176758	-401.285950	-39.922276	961.351563	-476.758667	257.342346	577.470276	-453.550964	-90.159615	582.323425	-540.514526	292.194641	99.462715	-559.360718	-106.751373	113.304886	-454.354370	318.877533	1443.491821	-429.967316	-99.430428	1453.777344	-371.213715	104.337646	1463.502930	-382.939240	99.477402	1754.483276	-498.551636	459.703308	1192.811768	-533.845886	-247.474091	1218.621704	-419.687195	518.316772	889.725403	-438.691986	-298.946136	908.896118	-376.233490	91.957909	1059.208618	570.639221	-1.250802	901.663574	563.814758	198.022659
-383.656830	225.339218	959.881348	-399.366669	-40.145874	960.624146	-474.446838	257.837280	577.301758	-451.025421	-90.272560	581.749023	-540.450012	292.602356	99.554352	-558.952271	-106.568832	113.084579	-454.610260	318.540741	1443.408569	-429.922882	-99.844002	1453.563477	-371.160339	104.043686	1463.043579	-385.152252	98.985817	1754.244385	-511.309113	461.155762	1195.355591	-544.383362	-247.854477	1221.555176	-437.879364	521.346924	890.596558	-455.286804	-300.625488	910.134583	-374.229431	91.849586	1058.745239	570.908203	-1.780311	901.743835	563.985291	197.692169
-382.338104	224.201904	958.992676	-397.646362	-40.987408	959.874084	-472.177429	258.324402	576.545898	-449.173340	-90.906898	581.030151	-540.245605	292.761780	99.294991	-558.653625	-106.536293	112.876480	-454.483734	318.101044	1443.576416	-429.733185	-100.070961	1453.492798	-371.013031	103.801659	1462.563110	-387.756012	98.507759	1754.099854	-523.771606	462.099670	1198.676270	-554.144897	-247.741989	1224.960327	-456.083435	523.987488	892.288391	-471.706635	-301.928894	911.846558	-372.777527	90.940895	1057.938232	571.061218	-2.347445	901.883423	564.007263	197.360199
-380.464630	224.014969	958.319275	-396.371094	-41.026581	958.933411	-470.208221	259.042206	575.992615	-447.447540	-91.394386	580.143860	-540.305237	293.140015	99.177628	-558.518127	-106.601547	112.688622	-454.219360	317.427917	1443.774780	-429.481262	-100.159302	1453.619141	-370.726624	103.623665	1462.109863	-390.671417	98.043579	1754.032104	-535.763733	462.352478	1202.631714	-563.181396	-247.260193	1228.682007	-473.924896	526.082153	894.778137	-488.409943	-303.013153	913.747742	-371.301239	90.695213	1057.147339	570.966370	-2.993252	901.987305	563.874939	196.954453
-378.935120	224.281525	957.644348	-395.854797	-40.522175	957.178345	-468.604553	259.836212	575.629395	-445.935181	-92.266357	579.091614	-540.626709	293.624908	99.144814	-558.608154	-106.618233	112.540222	-453.486725	316.918457	1444.492676	-429.152039	-100.180962	1453.883667	-370.469635	103.469704	1461.634766	-393.878265	97.593842	1753.981445	-547.107422	462.060425	1207.197144	-571.469177	-246.456802	1232.644653	-491.605377	527.892151	898.033936	-505.355927	-303.987244	915.684570	-370.124329	90.602844	1055.900391	570.785828	-3.462850	902.102173	563.562683	196.568588
-377.133636	224.016113	956.997314	-394.509766	-40.862659	956.363647	-466.971558	260.440338	575.031616	-445.212280	-92.962044	578.314575	-540.891968	294.319672	99.301643	-559.255615	-107.092209	112.535301	-452.710327	316.354736	1445.224609	-428.810303	-100.094017	1454.249878	-370.196320	103.334129	1461.209595	-397.248352	97.185036	1754.007935	-557.625488	461.070801	1212.030884	-578.937073	-245.205032	1236.513672	-507.782166	529.098145	902.163635	-521.345032	-304.639587	917.944214	-368.659607	90.215240	1055.187378	570.428406	-3.924285	902.213867	563.049622	196.137894
-375.557251	223.573349	956.303101	-393.255066	-41.271965	955.651367	-465.311737	260.724091	574.672913	-443.716827	-93.625633	577.819336	-541.049805	294.757477	99.321587	-559.125427	-107.407898	112.399338	-451.945740	315.845367	1446.004517	-428.480347	-99.993027	1454.706909	-369.959869	103.242737	1460.848877	-400.715332	96.781792	1754.031006	-567.535034	459.892731	1217.192383	-585.710510	-243.767975	1240.398560	-524.579712	529.959351	906.299316	-537.458496	-305.098785	920.239990	-367.316772	89.766296	1054.496460	569.878357	-4.442839	902.298462	562.367371	195.683533
-373.983521	223.164520	955.755249	-392.091278	-41.644402	955.112427	-463.782318	260.878204	574.284363	-442.483185	-93.862144	577.761780	-540.841614	294.719055	99.146896	-559.068298	-107.935883	112.370285	-451.231140	315.439514	1446.939575	-428.152649	-99.915604	1455.189819	-369.780365	103.216286	1460.598755	-404.182068	96.430557	1754.046875	-576.592529	458.407166	1222.432251	-591.764282	-242.093414	1243.971802	-540.796753	530.610229	910.759949	-552.879517	-305.470642	922.644714	-366.028534	89.357796	1053.966797	569.346497	-4.974020	902.331970	561.749329	194.714706
-372.499847	222.762756	955.373718	-390.885529	-42.090336	954.802429	-462.157349	260.683105	573.952759	-441.651703	-94.202278	577.710876	-540.602356	294.824554	99.238716	-558.862000	-108.056892	112.389137	-450.645020	315.145935	1447.853638	-427.668060	-99.884277	1455.515015	-369.767975	103.234070	1460.434937	-407.584778	96.091904	1754.082642	-584.887085	456.827362	1227.713745	-597.204468	-240.181366	1247.229248	-556.810120	530.952393	915.395203	-567.820679	-305.866791	924.968811	-364.781006	88.949661	1053.637939	568.607300	-5.393233	902.391174	560.798462	194.565964
-371.066162	222.389755	955.209351	-389.743408	-42.426266	954.683228	-460.654968	260.394745	573.765320	-440.831879	-94.668190	577.639099	-540.260986	294.785797	99.395828	-558.976196	-108.203529	112.632896	-450.153412	314.975189	1448.905029	-427.498749	-99.839302	1455.950439	-369.839264	103.309601	1460.510254	-410.811951	95.715324	1754.116699	-592.445313	455.243927	1232.999023	-602.176941	-238.119171	1250.117310	-572.512085	530.837769	920.061462	-582.110474	-306.179810	927.317993	-363.610718	88.601433	1053.516357	567.850525	-5.894375	902.431580	559.914063	193.957108
-369.762848	222.025345	955.294373	-388.600128	-42.798183	954.817688	-459.283844	260.689331	573.551880	-439.908905	-95.106979	577.739014	-540.052551	294.764099	99.730377	-558.781372	-107.915337	112.858170	-449.856323	314.805481	1449.898315	-427.387634	-99.863884	1456.380859	-369.973450	103.369362	1460.792847	-413.790527	95.363350	1754.214355	-599.291870	453.627380	1238.145264	-606.691406	-236.035187	1252.655151	-587.414063	530.328186	924.809753	-595.816101	-306.419891	929.591431	-362.546112	88.252808	1053.653320	566.986145	-6.514235	902.420654	559.009338	193.283981
-368.427551	221.701706	955.609192	-387.461731	-43.118225	955.195007	-458.321136	260.146942	573.788452	-439.126953	-95.534111	577.917542	-539.849304	294.726807	100.090881	-558.613586	-107.862099	113.211182	-449.751617	314.677856	1451.003174	-427.277130	-100.056618	1456.809448	-370.213104	103.422676	1461.259277	-416.464020	94.984535	1754.328247	-605.551636	452.220245	1243.349609	-610.722717	-233.938019	1254.828247	-602.613037	529.315186	929.576904	-608.871399	-306.525635	931.839172	-361.505463	87.955894	1054.032593	566.031921	-7.196218	902.435120	558.038025	192.578339
-367.253448	221.422379	956.013306	-386.362396	-43.558167	955.697998	-457.287018	260.019257	574.082031	-438.323944	-95.924728	578.198059	-539.704773	294.725983	100.578011	-558.371338	-107.775963	113.646637	-449.810791	314.591339	1452.149170	-427.127197	-100.261009	1457.255493	-370.629150	103.412735	1461.856201	-418.779358	94.571152	1754.500000	-611.222961	450.930725	1248.407715	-614.194336	-231.999878	1256.595947	-617.159607	527.945923	934.242676	-621.138489	-306.375854	934.068848	-360.592438	87.645325	1054.523804	565.174011	-7.860329	902.367065	557.208374	191.910873
-366.197205	221.142715	956.517883	-385.332214	-44.016788	956.316528	-456.262695	259.883820	574.413940	-437.586182	-96.346359	578.552124	-539.563171	295.003510	101.279625	-558.078735	-107.676109	114.125435	-450.008301	314.443939	1453.345581	-427.136230	-100.559952	1457.693970	-371.126007	103.408516	1462.531372	-420.734192	94.181458	1754.701416	-616.309509	449.900757	1253.285645	-617.225220	-230.218643	1258.154541	-631.101379	526.170471	938.801453	-632.462708	-306.050293	936.341675	-359.792908	87.335426	1055.125854	564.223206	-8.719887	902.324097	556.295654	190.895676
-365.193085	220.908798	957.041992	-384.368286	-44.434879	956.956726	-455.319672	259.851501	574.765625	-436.907379	-96.775879	578.969482	-539.265930	294.733215	101.501717	-557.823914	-107.607597	114.632523	-450.152283	314.385010	1454.710938	-427.410736	-100.881752	1458.019043	-371.804291	103.401596	1463.255981	-422.332764	93.812614	1754.948486	-620.779663	449.087372	1257.800537	-619.951538	-228.669434	1259.396118	-644.429871	524.123108	943.222839	-642.787231	-305.657867	938.523865	-359.063354	87.069397	1055.749512	563.204285	-9.523466	902.240173	555.454163	190.553894
-364.419434	220.868530	957.642761	-383.498657	-44.873924	957.681946	-454.483429	259.900635	575.101257	-436.318604	-97.176270	579.427490	-539.069031	294.848389	102.055405	-557.707581	-107.612724	115.171356	-450.629089	314.120605	1455.720337	-427.786865	-101.169991	1458.298584	-372.498108	103.400299	1464.010254	-423.590485	93.454887	1755.187012	-624.746094	448.629272	1261.980469	-622.380371	-227.238953	1260.385986	-656.973083	521.924255	947.444641	-651.844788	-305.146210	940.551514	-358.526154	86.903877	1056.458252	562.140503	-10.557881	902.172119	554.658875	189.789185
-363.575989	220.524429	958.124695	-382.697662	-45.260593	958.335815	-453.457642	259.901978	575.429443	-435.797028	-97.510590	579.949097	-538.872498	295.356598	102.931541	-557.550659	-107.716263	115.719330	-450.848419	314.178619	1457.204590	-428.320068	-101.464577	1458.458618	-373.204865	103.400398	1464.739380	-424.561676	93.101196	1755.425537	-628.119934	448.430817	1265.650513	-624.659180	-225.756226	1261.090698	-668.628479	519.620605	951.397034	-659.446960	-304.559174	942.246033	-357.972839	86.619453	1057.068604	562.145020	-11.039590	902.119324	554.182495	189.416931
-363.005920	220.430420	958.681824	-382.034302	-45.577324	958.955017	-452.601074	260.033997	575.910522	-435.328461	-97.847534	580.486023	-538.623779	295.500549	103.504181	-557.332336	-107.821373	116.276764	-451.453918	314.075195	1458.082520	-428.897797	-101.660995	1458.525757	-373.870483	103.417862	1465.475586	-425.286102	92.744453	1755.714233	-630.969055	448.507294	1268.835571	-626.761841	-224.349060	1261.593994	-679.268005	517.423340	955.148438	-665.591187	-303.810791	943.469177	-357.607697	86.461380	1057.695557	561.121521	-12.150191	902.200562	553.696594	188.242081
-362.572510	220.264542	959.229309	-381.459259	-45.779785	959.564575	-451.617523	260.126678	576.323425	-434.847412	-98.052948	581.036011	-538.265381	295.882324	104.230476	-557.053162	-108.022141	116.835587	-451.698303	314.304565	1459.348022	-429.487915	-101.856026	1458.527100	-374.586517	103.431816	1466.147461	-425.786255	92.349480	1756.023438	-633.382568	448.587616	1271.537354	-628.713623	-222.889450	1261.965332	-688.698364	515.050110	958.423706	-670.265991	-302.816010	944.234314	-357.352478	86.326057	1058.311768	559.930054	-13.037524	902.278442	552.740051	187.545898
-362.292084	220.174606	959.852539	-381.071381	-45.944588	960.093628	-450.688354	260.373962	576.845215	-434.508514	-98.312973	581.612976	-537.919617	296.241333	104.964523	-556.887878	-108.212120	117.425163	-452.146881	314.388275	1460.259155	-430.138977	-102.056160	1458.471313	-375.284241	103.427414	1466.652710	-426.085541	91.956543	1756.324829	-635.422974	448.683167	1273.750488	-630.530884	-221.555283	1262.146118	-697.051147	512.528076	961.204346	-673.544373	-301.479706	944.435059	-357.252441	86.186424	1058.922241	558.647888	-13.824912	902.399353	551.805481	186.672516
-362.168793	220.094421	960.398376	-380.843292	-46.004467	960.599487	-449.857361	260.665497	577.258240	-434.206360	-98.636520	582.164429	-537.884094	297.125458	105.995682	-556.695801	-108.417877	118.016663	-452.822174	314.343323	1460.665894	-430.895813	-102.140007	1458.360718	-375.935486	103.415878	1467.176025	-426.247345	91.544853	1756.625732	-637.157532	448.683838	1275.444702	-632.232239	-220.420273	1262.202515	-704.187866	510.042664	963.543945	-675.466858	-299.829041	944.187805	-357.285492	86.121811	1059.478394	556.926819	-14.899053	902.610229	550.553589	185.801086
-362.157440	220.125198	960.987305	-380.750549	-45.925148	961.075989	-449.143890	261.101837	577.697571	-433.948914	-98.917366	582.694641	-537.369202	297.294098	106.337082	-556.555725	-108.637650	118.582283	-453.315155	314.499329	1461.216553	-431.711334	-102.191772	1458.286621	-376.457458	103.411407	1467.640137	-426.314667	91.129089	1756.917725	-638.638489	448.502686	1276.626831	-633.757385	-219.505249	1262.151611	-710.223267	507.496948	965.288086	-676.238892	-297.904816	943.441528	-357.428223	86.152824	1060.038574	555.753357	-15.579868	902.803955	549.526489	184.996719
-362.281189	220.153870	961.483826	-380.799286	-45.863869	961.502197	-448.533356	261.561371	578.073364	-433.739044	-99.188850	583.181458	-537.170105	298.116364	107.112923	-556.124451	-109.018166	119.320053	-453.797852	314.622101	1461.533936	-432.605652	-102.165825	1458.294067	-376.987244	103.383835	1468.039551	-426.331268	90.728310	1757.196777	-639.908752	448.190216	1277.455444	-635.153137	-218.739487	1261.931030	-715.281006	504.760620	966.658386	-676.032532	-295.822540	942.397217	-357.681183	86.187073	1060.523315	554.204956	-16.400276	902.985046	548.418518	184.071976
-362.613556	220.222580	961.946838	-381.039520	-45.745144	961.906494	-448.105896	262.039764	578.404602	-433.569611	-99.450783	583.528625	-536.853149	298.610138	107.557602	-556.368469	-109.059235	119.559746	-454.091461	314.889374	1462.004150	-433.621857	-102.092751	1458.280396	-377.502838	103.380325	1468.399780	-426.321564	90.311905	1757.483765	-640.987000	447.692749	1277.828857	-636.276917	-218.142319	1261.542725	-719.283142	501.974762	967.304138	-674.786133	-293.629059	941.139465	-358.110443	86.273460	1060.976807	552.655151	-17.200560	903.085205	547.299561	183.186600
-363.099152	220.264648	962.344055	-381.415680	-45.549419	962.243530	-447.798187	262.608459	578.705688	-433.500610	-99.726669	583.842834	-536.652222	299.094666	107.939049	-556.119568	-109.376656	119.945969	-454.725281	314.859314	1461.890869	-434.739105	-102.018356	1458.213135	-377.993378	103.376312	1468.736328	-426.338745	89.918274	1757.748657	-641.842773	447.185181	1277.887939	-637.045898	-217.664032	1260.989624	-722.246765	498.929108	967.449036	-672.705933	-291.453217	939.673340	-358.653992	86.382774	1061.359375	551.147400	-18.087086	903.251648	546.288818	182.228424
-363.680817	220.527496	962.734863	-381.922852	-45.256111	962.465210	-447.641541	263.145081	578.906982	-433.432861	-99.881401	584.038879	-536.267273	298.854919	107.837906	-556.185913	-109.707558	120.278900	-455.157013	314.912476	1461.931152	-435.829559	-101.933266	1458.178223	-378.469147	103.340668	1468.989990	-426.408997	89.565231	1757.998291	-642.454651	446.645813	1277.625000	-637.415955	-217.272537	1260.192627	-724.422119	495.627991	967.169800	-669.769775	-289.310822	937.983276	-359.309845	86.609146	1061.680420	549.631042	-18.972162	903.303711	545.296570	181.209000
-364.395721	220.665955	962.995117	-382.553131	-44.977016	962.622559	-447.621094	263.627441	579.041443	-433.421021	-99.992050	584.153503	-536.171509	299.317169	108.047325	-556.172546	-109.997322	120.483040	-455.513947	314.945190	1461.931641	-436.842682	-101.815163	1458.098267	-378.907654	103.290253	1469.222778	-426.542511	89.245605	1758.237427	-642.798462	446.141479	1277.138184	-637.393494	-216.966370	1259.190674	-725.609131	492.097900	966.378845	-666.027954	-287.213348	936.126648	-360.056427	86.788345	1061.898926	548.238647	-19.905083	903.281250	544.452271	180.322891
-365.325317	220.890030	963.172668	-383.365631	-44.671730	962.695862	-447.727325	264.094757	579.050842	-433.602478	-100.105881	584.141479	-536.223755	299.806152	108.188789	-556.575256	-110.301781	120.681305	-455.850189	315.016998	1461.856812	-437.831970	-101.678085	1457.949219	-379.398712	103.285873	1469.350586	-426.768799	88.968201	1758.433960	-642.812134	445.607910	1276.346558	-636.922485	-216.804214	1257.864990	-725.861145	488.458862	965.086914	-661.418518	-285.102448	934.050842	-360.975647	87.022972	1062.030518	547.763000	-19.960274	903.294983	543.844116	179.709869
-366.341431	221.123978	963.172546	-384.283264	-44.389553	962.619629	-448.052917	264.569122	578.938354	-433.895416	-100.227325	584.047791	-536.457458	300.508270	108.363098	-556.761658	-110.469719	120.672783	-456.166901	315.031067	1461.677856	-438.646454	-101.651627	1457.780762	-379.868958	103.230530	1469.411499	-427.104156	88.739616	1758.552368	-642.624146	445.081390	1275.224365	-636.022583	-216.647644	1256.312988	-725.039856	484.566956	963.404053	-656.206665	-283.047577	931.742798	-361.960968	87.258636	1061.994629	545.681885	-21.947493	903.023438	542.982727	178.590134
-367.524506	221.372787	963.097656	-385.322540	-44.095058	962.450928	-448.513947	264.913574	578.707581	-434.218170	-100.270638	583.859497	-536.576294	300.826782	108.189125	-556.885681	-110.580811	120.540482	-456.470367	314.998901	1461.401367	-439.353088	-101.637756	1457.547607	-380.314392	103.128166	1469.371216	-427.538177	88.543900	1758.621094	-642.121216	444.479095	1273.759399	-634.708862	-216.607681	1254.496948	-723.199890	480.595825	961.252197	-650.196350	-280.929993	929.233887	-363.080963	87.502899	1061.873657	544.465210	-23.020641	902.802856	542.399048	177.706833
-368.801361	221.607895	962.929443	-386.523499	-43.728233	962.168091	-449.212891	265.239594	578.525452	-434.626495	-100.309959	583.554688	-536.843384	301.010284	107.878586	-557.175171	-110.634628	120.355721	-456.604736	315.159241	1461.290527	-440.005554	-101.598022	1457.216675	-380.771393	103.054924	1469.266846	-428.083618	88.391853	1758.645752	-641.411987	443.721802	1272.047852	-632.927795	-216.661850	1252.348877	-720.687744	476.594666	958.434387	-643.496216	-278.756927	926.554199	-364.284515	87.761963	1061.642944	543.372742	-24.130436	902.583496	541.925720	176.814514
-370.210114	221.867035	962.727722	-387.857819	-43.417877	961.723083	-450.125397	265.432739	578.177979	-435.003235	-100.321724	583.156555	-537.111206	301.002930	107.438766	-557.450317	-110.657372	120.081299	-456.882141	315.153412	1460.861084	-440.541809	-101.642273	1456.682495	-381.191498	102.931664	1469.084106	-428.750122	88.254250	1758.632446	-640.611084	442.896851	1270.130371	-630.801270	-216.750137	1250.003906	-717.522095	472.520996	955.346497	-636.276428	-276.470276	923.622986	-365.622223	87.957130	1061.313843	542.354370	-25.280050	902.324951	541.605347	175.939713
-371.711945	222.090881	962.408020	-389.284180	-43.001831	961.196472	-451.176910	265.617828	577.762390	-435.354309	-100.372131	582.669922	-537.455444	300.948242	106.918968	-557.683716	-110.631683	119.685608	-457.298828	315.005890	1460.126099	-440.990234	-101.740303	1456.014771	-381.564697	102.755638	1468.797729	-429.478271	88.140427	1758.574707	-639.619141	441.976837	1267.928711	-628.228455	-216.848541	1247.370483	-713.554260	468.138489	951.879395	-628.384888	-274.150726	920.531128	-367.033508	88.199165	1060.882568	541.372986	-26.428087	902.054626	541.437866	174.856567
-373.317139	222.326248	961.963074	-390.847382	-42.722515	960.571045	-452.444275	265.715637	577.350220	-435.687103	-100.407013	582.038818	-537.842651	300.778625	106.241348	-557.634766	-110.564072	119.214989	-457.416992	315.145416	1459.660767	-441.408234	-101.811714	1455.255249	-382.021057	102.615891	1468.337646	-430.294434	88.074402	1758.431885	-638.471252	440.830902	1265.264771	-625.339722	-217.063263	1244.447266	-708.603516	463.741486	948.091309	-620.013123	-271.694519	917.265564	-368.533020	88.385422	1060.334717	540.530212	-27.599915	901.846985	541.377808	173.891861
-375.042023	222.565186	961.464844	-392.553070	-42.380672	959.842957	-453.886780	265.821716	576.830505	-436.105713	-100.441940	581.319946	-538.304871	300.499451	105.497810	-557.891479	-110.583672	118.759239	-457.733704	315.213501	1458.892334	-441.731232	-101.891182	1454.320435	-382.447693	102.536362	1467.785645	-431.147125	88.021194	1758.159546	-637.166870	439.602478	1262.311523	-622.132813	-217.416763	1241.244019	-702.842896	459.413025	943.856689	-611.104919	-269.155762	913.883423	-370.155518	88.584244	1059.707520	539.702698	-28.770811	901.627625	541.473999	172.797195
-376.836884	222.643356	960.801575	-394.277405	-42.051483	959.090271	-455.319214	265.690308	576.210876	-436.520660	-100.416748	580.518494	-538.685364	300.167297	104.600677	-558.157104	-110.772552	118.264702	-458.224274	315.187256	1457.728638	-442.068268	-102.024887	1453.224609	-382.922394	102.428726	1467.103882	-432.036041	88.007423	1757.826416	-635.646362	438.395386	1258.942139	-618.561707	-217.765945	1237.788452	-696.345947	455.274231	939.441101	-601.818542	-266.397369	910.288025	-371.807800	88.749702	1058.984131	538.865051	-29.990652	901.387451	541.681274	171.711075
-378.704926	222.885635	960.142395	-396.126373	-41.755592	958.273926	-456.953156	265.584137	575.574036	-436.891083	-100.380524	579.770813	-539.109009	299.571259	103.515038	-558.479126	-110.492561	117.724411	-458.463257	315.437836	1456.862915	-442.388184	-102.133125	1452.004883	-383.476166	102.391243	1466.239868	-432.936279	88.031822	1757.412842	-633.923035	437.062988	1255.238281	-614.631592	-218.179810	1234.182373	-688.994324	450.999573	934.626404	-592.101196	-263.537109	906.542419	-373.581818	88.955185	1058.233521	538.139160	-31.025694	901.182861	541.915771	170.725739
-380.630157	222.954895	959.340759	-397.974915	-41.452370	957.449951	-458.606140	265.328674	574.874329	-437.409943	-100.272934	578.937561	-539.638489	299.299072	102.673271	-558.745605	-110.582504	117.107719	-458.917908	315.565918	1455.627441	-442.659882	-102.215828	1450.687866	-383.993042	102.384384	1465.361328	-433.877808	88.072411	1756.921753	-631.893433	435.660736	1251.167969	-610.391357	-218.644180	1230.277954	-680.764771	446.593628	929.310303	-582.062927	-260.604584	902.743042	-375.376801	89.129700	1057.407715	537.405640	-32.170410	900.994263	542.338074	169.571274
-382.669006	223.072098	958.593384	-399.914764	-41.179356	956.587341	-460.222443	264.940338	574.145935	-437.975494	-100.228973	578.133972	-539.968384	298.523743	101.489792	-559.243164	-110.332664	116.508690	-459.533783	315.630463	1454.118896	-442.921631	-102.322395	1449.228760	-384.534821	102.318199	1464.387817	-434.786926	88.121193	1756.423096	-629.677917	434.110046	1246.693481	-605.798035	-219.071884	1226.205200	-671.572510	442.391724	923.729004	-571.653870	-257.545441	898.893738	-377.293365	89.281212	1056.591675	536.759521	-33.189075	900.802917	542.765503	168.526535
-384.768402	223.160019	957.835449	-401.907440	-40.852058	955.704590	-461.941376	264.578339	573.357239	-438.626984	-100.118561	577.239319	-540.449280	297.954559	100.459404	-559.558594	-110.193710	115.773666	-459.891357	315.955719	1452.912476	-443.186920	-102.423058	1447.661743	-385.170654	102.273064	1463.307007	-435.715942	88.162750	1755.817505	-627.185852	432.590210	1242.006104	-600.885010	-219.546722	1221.932617	-661.976807	438.521362	918.265442	-560.894531	-254.412888	895.049255	-379.278625	89.442314	1055.761963	536.046875	-34.322041	900.596619	543.269104	167.390976
-387.030304	223.276535	957.092407	-404.009491	-40.579144	954.813232	-464.129730	264.610535	572.919922	-439.348816	-100.064430	576.371277	-541.210205	297.540100	99.556808	-559.968750	-110.227905	115.015541	-460.513336	316.137360	1451.354614	-443.375671	-102.595070	1446.004272	-385.790100	102.303696	1462.215942	-436.637512	88.214157	1755.134155	-624.338135	431.035736	1236.948242	-595.558533	-219.916153	1217.497314	-651.376282	434.673279	912.498535	-549.427002	-251.194717	891.336060	-381.333405	89.580872	1054.925659	535.501160	-35.430477	900.364441	543.937195	166.227707
-389.234558	223.360901	956.238098	-405.969330	-40.270149	953.875977	-465.905243	264.080505	572.125183	-440.093597	-99.771317	575.434204	-541.451660	296.680359	98.270767	-560.162109	-110.109131	114.099663	-461.185364	316.382690	1449.736816	-443.498779	-102.756866	1444.331787	-386.593903	102.268761	1460.972656	-437.512970	88.272873	1754.356567	-621.179077	429.636322	1231.660889	-589.959412	-220.261444	1213.031250	-640.316101	430.778839	906.612305	-538.022705	-247.871765	887.489380	-383.405853	89.757454	1054.028076	535.032654	-36.554607	900.166504	544.607056	165.103912
-391.556549	223.458878	955.368408	-407.971313	-40.060722	953.005859	-467.613586	263.519867	571.256958	-440.954529	-99.531540	574.569519	-541.853455	296.119873	97.110657	-560.513062	-109.977654	113.227486	-461.976471	316.647736	1448.040894	-443.546692	-102.918716	1442.609619	-387.452545	102.304253	1459.703003	-438.375214	88.315575	1753.525146	-617.564331	428.362366	1226.188232	-584.061340	-220.561996	1208.505859	-628.711060	427.191711	901.002625	-526.804443	-244.712814	883.744385	-385.531403	89.925270	1053.153198	534.618530	-37.747128	899.968506	545.367859	163.963303
-393.904236	223.614136	954.470642	-409.927917	-39.892807	952.115417	-469.354858	262.920502	570.227905	-441.963623	-99.305717	573.700012	-542.512573	295.740326	95.880051	-560.701477	-109.886154	112.249252	-463.002167	316.753571	1446.165771	-443.471558	-103.103363	1440.903442	-388.427246	102.315796	1458.454468	-439.235352	88.360016	1752.666382	-613.507629	427.302338	1220.558350	-577.765137	-220.617340	1203.928223	-616.688477	423.716248	895.439697	-514.191772	-241.114258	880.474060	-387.631042	90.107529	1052.251953	534.383362	-38.954823	899.754822	546.313660	162.825165
-396.297089	223.754623	953.564392	-411.920349	-39.693733	951.272827	-471.001801	262.311432	569.187988	-442.932983	-99.020332	572.828674	-542.835144	295.307220	94.668961	-561.065247	-109.668823	111.387413	-464.033752	316.997986	1444.504272	-443.536011	-103.327789	1439.156738	-389.486023	102.324760	1457.290405	-440.033325	88.369293	1751.845215	-609.021729	426.380920	1214.903076	-571.273071	-220.629745	1199.509766	-604.098389	419.932037	889.850891	-501.991547	-237.516708	877.143372	-389.773315	90.319580	1051.370972	534.301147	-39.987633	899.571533	547.232239	161.766327
-398.681000	223.931442	952.676514	-413.866638	-39.614685	950.438171	-472.659821	261.648315	568.198425	-443.936096	-98.846909	572.097473	-543.290161	295.142822	93.453087	-561.576782	-109.805794	110.629753	-464.967926	317.361511	1443.125488	-443.511719	-103.476280	1437.535400	-390.608093	102.316902	1456.132568	-440.831116	88.347458	1751.076416	-603.973816	425.534851	1209.155273	-564.586975	-220.576920	1195.204468	-591.043091	416.394409	884.514282	-489.814606	-233.827759	874.059692	-391.900818	90.489822	1050.505005	534.308105	-41.199417	899.429321	548.320374	160.546875
-401.116516	224.132919	951.813171	-415.797241	-39.518311	949.648926	-474.259094	260.993988	567.315796	-444.752808	-98.655937	571.523193	-543.796326	295.213196	92.492470	-562.326477	-110.065369	110.144508	-466.295044	317.627197	1441.612793	-443.491455	-103.636726	1435.982544	-391.907410	102.320374	1455.088745	-441.613647	88.295525	1750.371094	-598.508179	424.938477	1203.457275	-557.681580	-220.381897	1191.103516	-578.007935	413.155212	879.530579	-477.386047	-230.013443	871.250916	-394.038391	90.692261	1049.672974	534.563721	-42.434586	899.317383	549.596619	159.317078
-403.471191	224.294693	951.152832	-417.481506	-39.520847	949.068420	-475.713684	260.287018	566.726379	-445.356750	-98.524338	571.057312	-544.283081	295.536285	91.810104	-562.631104	-110.309868	109.781754	-467.692657	317.848969	1440.152832	-443.540009	-103.790245	1434.505249	-393.273315	102.405128	1454.127319	-442.399658	88.204742	1749.786011	-592.507080	424.383728	1197.741943	-550.649841	-219.984924	1187.155518	-564.221680	409.714447	874.639893	-464.824188	-226.138031	868.832764	-396.067261	90.839943	1049.055054	534.984009	-43.736877	899.157227	551.026672	157.966812
-405.582001	224.173828	950.586975	-418.699524	-40.124607	949.363586	-476.950256	259.523071	566.405273	-445.926758	-98.609344	570.978760	-544.347046	295.748169	91.337349	-562.898621	-110.478416	109.668823	-469.376862	318.087402	1438.719238	-443.622955	-103.818405	1433.276855	-394.678925	102.467323	1453.343994	-443.173859	88.041199	1749.364990	-586.099792	423.981537	1192.144531	-543.362732	-219.466385	1183.430542	-550.127441	406.535004	870.217468	-451.315063	-221.889084	867.062195	-397.923523	90.860825	1048.952637	535.601013	-45.152958	898.991394	552.707947	156.229111
-408.034790	224.479355	950.354187	-420.656555	-39.917435	949.044617	-478.289886	259.291992	566.453186	-446.339203	-98.693619	570.832825	-544.445007	295.875946	91.186409	-562.693481	-110.457367	109.625298	-471.140991	318.353394	1437.457520	-443.793182	-103.848755	1432.224976	-396.299133	102.638046	1452.704956	-443.948975	87.834961	1749.132202	-579.181641	423.551636	1186.639526	-536.085449	-218.932312	1180.158325	-535.770020	403.430115	866.125122	-439.052704	-217.807205	865.308167	-400.071808	91.109344	1048.668457	536.195740	-46.432537	898.886597	554.377075	154.843582
-410.416779	224.782562	950.396667	-422.546356	-39.782356	948.936096	-479.638733	259.367340	566.727234	-446.943298	-99.055725	570.839478	-544.695740	296.042633	91.220993	-562.772095	-110.460922	109.744896	-473.050140	318.612732	1436.425171	-443.983215	-103.834061	1431.481567	-397.899353	102.795815	1452.383789	-444.757874	87.591728	1749.099609	-571.955322	423.285004	1181.537720	-528.676331	-218.289032	1177.259399	-521.810608	400.394684	862.228699	-426.373962	-213.526489	864.211426	-402.184174	91.298248	1048.631714	536.898560	-47.557243	898.716797	556.068726	154.023590
-413.198059	225.572418	950.640381	-425.618591	-38.728577	948.200684	-481.254486	259.851990	567.051636	-448.019287	-99.760078	570.744507	-545.124756	296.173340	91.402504	-563.253662	-110.566780	109.994041	-475.182861	318.858307	1435.606567	-444.261902	-103.744392	1431.050049	-399.642792	103.042282	1452.377319	-445.595184	87.307144	1749.202148	-564.276733	422.800842	1176.747314	-521.255676	-217.514969	1174.887817	-506.794617	397.424286	859.040649	-413.697815	-209.047440	863.763184	-404.800812	91.822403	1048.334961	538.135620	-49.262878	898.512939	558.823486	151.225525
-415.475067	225.679565	951.031494	-427.335999	-38.612881	948.472595	-482.818481	260.737518	567.506958	-449.453278	-100.610695	571.061157	-545.532715	296.298401	91.577209	-563.671814	-110.652115	110.167297	-477.368439	319.059418	1435.098389	-444.574677	-103.605743	1430.957397	-401.592682	103.308174	1452.655273	-446.483978	86.993904	1749.424805	-556.242065	422.102875	1172.489624	-513.762451	-216.577774	1173.087158	-491.623688	394.660828	856.703186	-401.041046	-204.461166	864.012878	-406.797821	91.920074	1048.666260	538.817810	-49.903732	898.363892	560.049988	151.529678
-416.791809	226.561020	951.638367	-428.569031	-38.480114	948.972534	-484.050079	260.810699	567.877380	-449.144653	-99.175400	570.905334	-545.514587	296.266571	91.537857	-562.559998	-110.234810	109.726761	-479.880920	319.058472	1434.681396	-445.063416	-103.381706	1431.307251	-403.577728	103.550262	1453.170654	-447.481171	86.722626	1749.662109	-548.031250	421.279114	1168.825806	-506.331909	-215.715530	1171.917847	-476.133087	392.030609	855.150818	-388.943848	-200.023300	864.789490	-408.191711	92.401573	1049.236694	539.828552	-50.904110	898.144226	562.118958	150.466034
-419.416290	225.893723	951.962952	-430.126984	-38.681450	949.418274	-485.727570	261.239410	567.969177	-447.774139	-96.263481	570.657410	-545.749023	296.344513	91.503998	-561.128113	-109.759171	109.051392	-482.241455	319.219757	1434.872437	-445.676849	-103.068527	1431.989624	-405.603516	103.842400	1453.848511	-448.567841	86.441238	1749.923218	-539.586914	420.162323	1165.909058	-498.916779	-214.580414	1171.289185	-460.327301	389.485291	854.574402	-376.148956	-195.360214	866.288818	-410.303101	92.068848	1049.626465	541.488037	-51.568668	897.197327	564.633606	149.794495
-421.450958	225.817368	952.408752	-431.411407	-38.746510	949.858398	-487.093353	261.251465	567.902161	-454.271149	-102.252007	572.199402	-545.712097	296.378387	91.357468	-565.131287	-110.991287	110.227699	-484.728882	319.104156	1435.091187	-446.371826	-102.708839	1432.940918	-407.627716	104.124702	1454.531006	-449.769836	86.194862	1750.219604	-531.161926	418.987274	1163.661133	-491.692749	-213.533630	1171.344849	-444.503510	386.812927	854.889038	-364.085388	-190.523041	868.694153	-412.036041	92.039642	1050.080811	542.497375	-52.623600	897.046448	566.910278	148.308853
-422.986237	226.195938	952.961487	-432.494690	-38.673058	950.329346	-488.676147	261.336212	568.171448	-453.230255	-98.968391	571.926941	-545.796021	296.452789	91.248192	-563.458374	-110.392281	109.433594	-487.236694	318.988373	1435.482666	-447.182465	-102.212074	1434.150635	-409.631805	104.400955	1455.213135	-451.099213	85.942444	1750.536499	-522.753296	417.720093	1162.193115	-484.622253	-212.534149	1171.865845	-428.689362	384.358673	855.895569	-352.506134	-185.954987	871.536499	-413.485596	92.266212	1050.612915	543.336121	-53.202553	897.029602	568.790710	148.127930
-424.738281	226.068268	953.518799	-433.382294	-38.730671	950.914368	-490.152344	261.140869	568.313538	-455.536194	-99.625664	572.626587	-545.873474	296.516449	91.165070	-564.227966	-110.623825	109.448532	-489.786316	318.758057	1436.023071	-448.057617	-101.755112	1435.526611	-411.571716	104.702370	1455.912598	-452.564148	85.700073	1750.893799	-514.526001	416.226288	1161.329224	-477.705383	-211.559662	1172.804443	-412.450256	381.787903	858.065552	-340.986115	-181.143707	875.085510	-414.950653	92.234581	1051.205811	544.507996	-53.974827	897.048950	571.388245	146.655579
-427.166931	226.687012	953.948914	-436.166626	-37.912998	950.602783	-492.532623	261.825958	568.728027	-457.795593	-100.141678	573.036438	-546.520874	296.698730	91.221893	-564.893982	-110.822037	109.386070	-492.312103	318.558838	1436.711914	-449.060577	-101.162636	1436.984863	-413.475006	104.967873	1456.620239	-454.192383	85.488388	1751.275391	-506.542328	414.822723	1161.026367	-471.000702	-210.675049	1174.140259	-396.474182	379.119415	860.890564	-329.304688	-176.150162	879.113770	-417.334442	92.648178	1051.228149	545.602905	-54.338787	897.126709	573.185303	146.297211
-429.225586	226.735626	954.318848	-437.536255	-37.715790	950.921387	-493.818970	261.080902	568.856018	-457.713074	-98.461746	572.742554	-546.409668	296.562592	91.091400	-563.726990	-110.450180	108.838890	-494.750305	318.226013	1437.440308	-450.059906	-100.639809	1438.427368	-415.335541	105.216667	1457.259766	-455.993103	85.262138	1751.701172	-498.708893	412.690460	1161.075195	-464.556152	-209.713745	1175.653687	-380.558899	376.315582	864.422852	-317.818481	-171.108185	883.495972	-418.993500	92.786629	1051.564697	546.706116	-54.392776	897.248108	574.934631	146.557251
-431.213745	226.652145	954.600586	-438.753387	-37.735401	951.324463	-496.898346	262.256134	569.436523	-459.174561	-98.394516	573.114258	-547.560425	296.839600	91.273117	-563.956604	-110.510910	108.722061	-497.153625	317.934082	1438.154663	-451.068085	-99.945175	1439.893921	-417.122101	105.394753	1457.898193	-457.970032	85.039436	1752.193848	-491.308685	411.198181	1161.526733	-458.082550	-208.670288	1177.463867	-364.765717	373.208618	868.747314	-306.374268	-165.828354	888.485046	-420.539154	92.820488	1051.900269	548.217896	-54.768593	897.403320	577.260803	145.670547
-433.190186	226.500153	954.781738	-439.778168	-37.727337	951.693420	-496.373077	259.271515	568.955444	-460.534729	-98.326660	573.455078	-545.964600	296.115356	90.804741	-564.560120	-111.036018	108.773438	-499.383453	317.559814	1438.797852	-452.144104	-99.371361	1441.158813	-418.813873	105.577454	1458.389404	-460.141602	84.823929	1752.641602	-484.192993	409.848663	1162.212036	-452.302246	-208.030975	1179.136719	-349.190887	369.973114	873.585205	-295.335236	-160.569321	893.653381	-421.906799	92.866760	1052.157715	549.562012	-54.812294	897.472046	579.294128	145.430115
-434.212463	225.370163	954.803894	-437.729675	-39.067924	953.404785	-497.580017	258.209442	568.938599	-461.456085	-97.847443	574.345886	-545.687744	295.879669	90.543892	-564.356201	-110.948456	108.536392	-501.693878	317.180328	1439.137085	-453.186401	-98.733307	1442.304199	-420.449890	105.785461	1458.754150	-462.424835	84.614037	1753.184204	-477.508148	408.711121	1163.021851	-446.927002	-207.292053	1180.593750	-334.036865	366.621674	878.790894	-284.698578	-155.274826	898.959961	-421.738586	92.438126	1053.083740	550.845215	-54.714104	897.538208	580.984863	145.848907
-436.745544	226.309662	954.976135	-441.013947	-38.689034	952.502563	-499.839874	258.188751	569.223694	-462.766724	-97.913399	574.335938	-546.152283	295.887939	90.440048	-564.624451	-111.018555	108.524170	-503.725952	316.999146	1439.662720	-454.193390	-98.116844	1443.290283	-422.029419	105.984520	1459.009521	-464.867493	84.418633	1753.592529	-471.126495	407.670593	1163.863159	-441.753448	-206.945374	1182.154053	-319.268402	363.221191	884.452148	-274.308685	-149.897583	904.461426	-424.096771	92.649094	1052.633789	552.485596	-54.887028	897.582397	583.160095	145.133621
-437.525635	226.951538	955.215393	-441.658234	-38.636444	952.794128	-501.710693	257.790771	569.557312	-463.677094	-97.517883	574.633484	-546.248474	295.835419	90.262848	-564.630127	-110.954941	108.382660	-505.762543	316.770905	1439.920898	-455.289307	-97.503891	1444.072388	-423.482239	106.173195	1459.211914	-467.405182	84.235268	1753.981812	-465.121826	406.739288	1164.742310	-436.788269	-206.766556	1183.750000	-304.847321	359.672913	890.553833	-264.275848	-144.509506	910.192566	-424.746948	93.025070	1052.890259	553.846313	-54.669994	897.730103	584.587341	145.718201
-439.100037	226.917206	955.323730	-442.619568	-38.817165	953.148926	-503.531921	257.342865	569.751221	-464.878967	-97.446777	574.949280	-546.360046	295.774597	90.125328	-564.727661	-110.594902	108.321159	-507.774170	316.482056	1440.039795	-456.277039	-97.003540	1444.824829	-424.895386	106.353996	1459.433594	-470.013336	84.014809	1754.410645	-459.502960	406.027557	1165.829346	-432.117096	-206.637680	1185.291260	-291.194183	356.051697	896.981873	-254.623749	-139.101547	916.163513	-425.921936	93.042976	1053.109253	555.308105	-54.469456	897.840881	585.967346	145.926605
-442.108490	225.445862	954.958923	-444.025269	-39.422955	953.471436	-505.258942	256.728790	569.667236	-465.144684	-96.066170	575.016785	-546.371521	295.618011	90.060341	-564.256775	-110.756981	108.043121	-509.591888	316.251709	1440.261719	-457.256256	-96.507614	1445.484619	-426.227783	106.555313	1459.741699	-472.682922	83.767937	1754.878418	-454.228760	405.367218	1167.023804	-427.932434	-206.373016	1186.706299	-277.842438	352.094757	903.811279	-245.429749	-133.764847	922.309753	-427.869507	92.346413	1053.051392	556.848755	-54.436512	897.982483	587.520142	145.419403
-443.562836	225.156021	955.181152	-444.996674	-39.613213	953.828918	-507.177155	256.443420	569.974121	-467.345306	-97.318542	575.557861	-546.471008	295.506012	90.062958	-565.079102	-110.986465	108.195610	-511.189209	316.112244	1440.658081	-458.200256	-96.071663	1446.098999	-427.478607	106.649803	1460.100464	-475.343689	83.470932	1755.332642	-449.275940	404.754425	1168.275513	-423.918793	-206.169464	1188.160400	-265.206116	348.070740	910.936218	-236.583237	-128.408035	928.700195	-429.049316	92.184189	1053.336670	558.356812	-54.136154	898.140564	588.742188	145.556671
-446.017822	225.649109	955.166748	-445.968964	-40.183903	954.285767	-509.390106	256.367767	570.338562	-468.726135	-97.450020	575.941284	-546.887939	295.523315	90.061783	-565.557129	-111.118752	108.154282	-512.880615	315.794769	1440.683960	-459.133850	-95.703239	1446.633667	-428.744873	106.774765	1460.472778	-478.025024	83.133430	1755.730347	-444.685883	404.220764	1169.583984	-420.226898	-205.968277	1189.558716	-253.091095	344.115784	918.358643	-228.165024	-123.194801	935.206604	-430.680817	92.407913	1053.546387	559.955078	-54.116940	898.266174	590.239990	144.984863
-447.342255	225.241684	955.322388	-446.298218	-40.390862	954.879456	-511.043091	255.752167	570.481384	-469.799133	-97.318871	576.263977	-547.080627	295.520996	89.882118	-565.759705	-111.166687	107.988152	-514.395081	315.627167	1440.774902	-460.114136	-95.405899	1447.056152	-429.915894	106.853600	1460.758911	-480.677399	82.788719	1756.015625	-440.403656	403.749481	1170.789063	-416.887665	-205.753067	1190.830933	-241.609329	340.394440	925.955872	-220.185684	-117.985817	941.765320	-431.597107	92.320442	1053.935303	561.359863	-53.711845	898.330078	591.008728	145.300247
-448.650665	224.981796	955.511108	-447.101654	-40.531342	955.136047	-512.789917	255.339813	570.649658	-470.903687	-97.317253	576.465271	-547.173645	295.525635	89.676758	-565.732300	-111.170273	107.805954	-515.862671	315.498871	1440.754272	-461.067078	-95.173729	1447.422241	-431.164490	107.001617	1460.915771	-483.259460	82.437698	1756.170044	-436.468048	403.369232	1172.001221	-413.826385	-205.499283	1192.021240	-230.454163	336.519684	933.839905	-212.665131	-112.899101	948.361084	-432.674683	92.174294	1054.161377	562.695801	-53.317429	898.396545	591.609985	145.754929
-449.890228	224.644775	955.636414	-447.956665	-40.704796	955.375488	-514.364990	254.817490	570.696289	-471.832581	-97.236351	576.653198	-547.178223	295.548370	89.427216	-565.933472	-111.293739	107.672142	-517.170349	315.447205	1440.846924	-462.102386	-94.997566	1447.725952	-432.323090	107.093643	1461.073608	-485.761902	82.037949	1756.256836	-432.849121	403.190582	1173.221680	-411.161713	-205.175171	1193.035889	-220.613586	333.337952	941.420715	-205.795670	-107.818619	954.840515	-433.744385	91.983406	1054.347290	563.923889	-52.693989	898.446594	591.567078	147.131836
-451.087524	224.331055	955.805054	-448.750397	-40.858231	955.607178	-515.943604	254.353989	570.825989	-472.698303	-97.712685	576.720947	-547.169861	295.563019	89.227310	-566.198364	-111.439117	107.607780	-518.452820	315.285431	1440.819214	-463.061096	-94.856773	1448.056152	-433.525055	107.170540	1461.206665	-488.133545	81.581245	1756.305786	-429.482513	402.775330	1174.451660	-408.739594	-204.749695	1194.034790	-211.001343	329.824799	949.629395	-199.076111	-103.269409	961.511047	-434.764099	91.796219	1054.551025	565.135681	-52.102043	898.463623	591.892761	147.593414
-452.945068	224.169510	955.606079	-449.745941	-41.261265	955.812012	-517.669250	254.127731	570.979919	-473.558807	-97.405373	576.982178	-547.418579	295.562927	89.195671	-566.307556	-111.520058	107.514580	-519.594971	315.138611	1441.073486	-464.102386	-94.699715	1448.360352	-434.606934	107.148720	1461.427368	-490.366882	81.122231	1756.391968	-426.536438	402.447876	1175.826904	-406.647980	-204.288910	1194.978882	-202.182327	326.375580	957.925964	-193.009109	-98.743874	968.161011	-436.118713	91.714317	1054.542603	566.561035	-51.846817	898.530396	592.828491	147.467316
-453.373505	223.863022	955.984558	-450.343140	-41.194729	956.048828	-518.871460	253.425797	571.249146	-474.304657	-97.298393	577.176575	-547.260315	295.371735	89.134926	-566.323120	-111.545288	107.485283	-520.643188	315.011749	1441.415894	-465.103760	-94.528923	1448.750977	-435.700562	107.129120	1461.671997	-492.408783	80.628807	1756.546631	-423.837524	401.853729	1177.214111	-404.895020	-203.667984	1195.970703	-194.054733	323.065735	966.343689	-187.457672	-94.357536	974.842651	-436.750305	91.530846	1054.868652	567.834534	-51.313515	898.641907	593.265381	147.836960
-454.357605	223.654831	956.078491	-451.158478	-41.313671	956.226318	-520.203796	252.968964	571.519897	-475.021698	-97.289261	577.378723	-547.264648	295.276215	89.122002	-566.364685	-111.505257	107.472984	-521.627197	314.850647	1441.834595	-466.083496	-94.325546	1449.191162	-436.706390	107.116791	1461.944092	-494.270966	80.131775	1756.742188	-421.498932	401.333832	1178.613403	-403.492554	-203.005707	1196.929443	-186.774490	319.994415	974.878540	-182.441681	-90.167900	981.429932	-437.668243	91.407928	1055.007080	568.966125	-50.657940	898.753662	593.505493	148.427704
[truncated: 256 more rows]
[truncated: 40 more columns]
