# Supplementary material for: A dyadic stimulus set of audiovisual affective displays for the study of multisensory, emotional, social interactions
Source: Behav Res Methods. 2015 Nov 5;48(4):1285–95. doi: 10.3758/s13428-015-0654-4 (PMC5101291; doi:10.3758/s13428-015-0654-4)
Supplement: Supplementary file 1 — (ZIP 270 MB) [file 13428_2015_654_MOESM1_ESM.zip › supplementary_material_2_stimuli_set_files/B/B18.txt]

-480.090424	223.168930	956.987122	-480.883240	-39.480373	960.507385	-546.934143	238.202652	571.272705	-502.248962	-96.861832	581.711975	-523.297729	274.187531	85.606949	-540.865356	-144.392532	101.377373	-512.569824	328.096802	1438.218506	-448.399658	-88.889427	1454.045166	-422.055969	119.765450	1458.463013	-340.339447	148.794693	1703.635864	-543.540649	428.179077	1164.259766	-494.738495	-216.410355	1200.274902	-441.349945	370.525146	865.329895	-321.156647	-181.723846	922.310852	-457.989349	93.082184	1056.175781	537.002991	10.399053	898.722656	522.570435	207.804886
-480.119659	223.146759	956.993469	-480.950928	-39.475666	960.522400	-546.950073	238.226639	571.252686	-502.404572	-96.995537	581.706360	-523.268494	274.197998	85.605049	-540.962158	-144.414230	101.387375	-512.575500	328.109619	1438.220703	-448.424805	-88.854538	1454.105347	-422.050079	119.791489	1458.473267	-340.392365	148.828781	1703.687866	-543.510132	428.309753	1164.319946	-494.642365	-216.452911	1200.342163	-441.417938	370.808014	865.262512	-321.006866	-181.758179	922.427124	-458.039368	93.073524	1056.186890	537.021667	10.381568	898.722900	522.592712	207.765213
-480.123505	223.153915	956.992126	-480.990326	-39.455860	960.529358	-546.941162	238.146088	571.222595	-502.316223	-96.816566	581.683594	-523.264343	274.191895	85.588402	-540.892273	-144.403946	101.375748	-512.532166	328.145935	1438.261963	-448.438416	-88.844360	1454.180054	-422.053925	119.826141	1458.503174	-340.465149	148.897461	1703.696533	-543.487183	428.406982	1164.370239	-494.572235	-216.451279	1200.402100	-441.441589	371.081421	865.222534	-320.868378	-181.785919	922.515625	-458.064056	93.087112	1056.190430	537.012085	10.343075	898.713562	522.566223	207.781616
-480.148499	223.162064	957.009705	-481.058868	-39.401917	960.535278	-546.974243	238.244400	571.235107	-502.358398	-96.857002	581.660461	-523.276245	274.208710	85.591209	-540.835815	-144.390045	101.369263	-512.521973	328.188324	1438.294434	-448.433411	-88.788887	1454.235107	-422.044891	119.890198	1458.532715	-340.533051	148.942780	1703.729858	-543.459473	428.504852	1164.412109	-494.472168	-216.458145	1200.488647	-441.458649	371.340302	865.200867	-320.722443	-181.823624	922.647217	-458.115051	93.110352	1056.203247	537.014954	10.343236	898.718872	522.527039	207.778763
-480.211060	223.196442	957.007324	-481.160675	-39.384384	960.518311	-546.950256	238.219742	571.207031	-502.372955	-96.826256	581.617432	-523.247192	274.222717	85.610329	-540.808105	-144.366898	101.360809	-512.506409	328.217499	1438.329224	-448.440979	-88.732925	1454.306641	-422.034424	119.928589	1458.566406	-340.558411	148.983917	1703.771118	-543.446838	428.638489	1164.466919	-494.378235	-216.493362	1200.541260	-441.532715	371.631561	865.092102	-320.550934	-181.846420	922.758911	-458.189911	93.127426	1056.192017	536.991089	10.308438	898.711914	522.522827	207.749527
-480.212677	223.259232	957.011719	-481.221283	-39.307350	960.513184	-546.947937	238.235809	571.215942	-502.433807	-96.824478	581.622620	-523.260498	274.244110	85.594223	-540.785278	-144.345490	101.356308	-512.496216	328.278809	1438.365967	-448.421875	-88.699730	1454.386108	-422.008942	119.965042	1458.607544	-340.623169	149.034714	1703.786499	-543.401978	428.726349	1164.518677	-494.290497	-216.561081	1200.669312	-441.501770	371.846649	865.132324	-320.574371	-181.787155	922.772339	-458.227905	93.188843	1056.193359	537.025635	10.265012	898.720215	522.530029	207.726349
-480.250153	223.229370	956.977478	-481.267944	-39.323936	960.519165	-547.018494	238.350891	571.230408	-502.458344	-96.787735	581.614441	-523.305969	274.251465	85.601059	-540.754456	-144.315964	101.335312	-512.456787	328.321136	1438.429443	-448.406189	-88.635170	1454.439819	-422.005920	120.022514	1458.633789	-340.667694	149.080078	1703.805664	-543.383240	428.857452	1164.586304	-494.170502	-216.522949	1200.718140	-441.480164	372.072144	865.172485	-320.236145	-181.913940	922.981201	-458.276154	93.179863	1056.180420	537.011230	10.233172	898.718201	522.504150	207.679092
-480.294983	223.262314	956.987854	-481.338928	-39.259991	960.523804	-546.968201	238.281082	571.176575	-502.477478	-96.708733	581.597839	-523.275146	274.261292	85.564476	-540.688477	-144.296661	101.345612	-512.413635	328.375000	1438.478027	-448.409912	-88.585571	1454.486938	-421.988831	120.055748	1458.646362	-340.712494	149.131699	1703.841309	-543.358093	428.970032	1164.651123	-494.061005	-216.510727	1200.781372	-441.446228	372.287476	865.223267	-320.045349	-181.966080	923.095337	-458.332123	93.224060	1056.187500	537.050659	10.227811	898.705200	522.489502	207.707520
-480.268127	223.344711	957.023132	-481.406525	-39.179672	960.531982	-546.963928	238.375900	571.212341	-502.529602	-96.688759	581.601501	-523.254333	274.253357	85.578720	-540.730774	-144.314041	101.350327	-512.393372	328.442017	1438.539429	-448.396515	-88.531059	1454.555054	-421.934662	120.142143	1458.697754	-340.745117	149.171371	1703.852539	-543.329346	429.116821	1164.731689	-493.947937	-216.530334	1200.862061	-441.430908	372.478607	865.260620	-319.892639	-181.988602	923.199280	-458.359161	93.287331	1056.211060	537.074036	10.211944	898.700317	522.500427	207.672256
-480.307190	223.368332	957.002991	-481.467621	-39.128017	960.535706	-546.941406	238.348999	571.192505	-502.593018	-96.611877	581.574036	-523.254639	274.257172	85.571327	-540.615967	-144.269882	101.328835	-512.361572	328.481476	1438.570923	-448.360657	-88.478706	1454.609375	-421.935699	120.217308	1458.719971	-340.781281	149.213181	1703.871216	-543.300110	429.224457	1164.787354	-493.844208	-216.501282	1200.932373	-441.412781	372.681061	865.298706	-319.737671	-182.018311	923.292908	-458.399109	93.331978	1056.200439	537.100647	10.198307	898.696411	522.486694	207.650955
-480.299500	223.461548	957.039612	-481.495483	-39.054901	960.532837	-546.970947	238.510529	571.209473	-502.625366	-96.560493	581.553345	-523.283508	274.270691	85.569199	-540.640015	-144.238373	101.297249	-512.330688	328.538818	1438.610718	-448.340057	-88.420517	1454.673096	-421.914581	120.254944	1458.755493	-340.804626	149.259949	1703.882080	-543.269897	429.367462	1164.863525	-493.732208	-216.502167	1200.976074	-441.389099	372.857849	865.359741	-319.585876	-182.003281	923.384094	-458.411591	93.397377	1056.218018	537.129883	10.155854	898.685547	522.488464	207.671097
-480.288025	223.501038	957.050903	-481.489227	-38.992611	960.560425	-547.001648	238.586395	571.237549	-502.365112	-96.131844	581.514038	-523.282349	274.320160	85.578583	-540.405457	-144.155167	101.235298	-512.272217	328.594727	1438.670898	-448.303894	-88.365891	1454.715332	-421.907288	120.327988	1458.800659	-340.883270	149.346237	1703.925659	-543.221924	429.500885	1164.945435	-493.661713	-216.490433	1201.071045	-441.339325	373.049500	865.404968	-319.649780	-181.898743	923.369202	-458.410339	93.454041	1056.239136	537.168823	10.112561	898.689514	522.483032	207.633087
-480.281067	223.620956	957.073547	-481.536255	-38.872482	960.547058	-547.026245	238.724945	571.254883	-502.580017	-96.267639	581.547729	-523.312317	274.311523	85.598610	-540.554382	-144.187714	101.268494	-512.247986	328.650055	1438.738037	-448.281067	-88.304817	1454.771484	-421.872284	120.391777	1458.854736	-340.894714	149.391327	1703.931885	-543.166138	429.660645	1165.017700	-493.540466	-216.429153	1201.083618	-441.313629	373.253021	865.467896	-319.302917	-181.974503	923.555115	-458.434814	93.556107	1056.244995	537.187988	10.052857	898.685181	522.477173	207.587814
-480.268585	223.671234	957.088745	-481.542328	-38.794193	960.534668	-547.051392	238.762314	571.263000	-502.497711	-96.079910	581.488220	-523.320801	274.312073	85.601074	-540.433044	-144.115936	101.260880	-512.216309	328.721375	1438.794922	-448.272003	-88.240540	1454.823364	-421.821533	120.466591	1458.906128	-340.919434	149.418320	1703.953125	-543.120239	429.810638	1165.097656	-493.483246	-216.413834	1201.151855	-441.279938	373.409302	865.532471	-319.362854	-181.854935	923.546448	-458.427490	93.608643	1056.245605	537.218323	10.016492	898.686829	522.486755	207.578293
-480.266968	223.727768	957.100830	-481.555756	-38.701897	960.563171	-546.950195	238.702057	571.243408	-502.657501	-96.221237	581.538452	-523.268921	274.303314	85.599098	-540.500122	-144.132889	101.277458	-512.179260	328.775085	1438.857056	-448.238251	-88.164352	1454.876953	-421.782990	120.530334	1458.955933	-340.932617	149.459335	1703.959839	-543.045044	429.957947	1165.193726	-493.451019	-216.269028	1201.156128	-441.212006	373.553619	865.681885	-319.228210	-181.809555	923.622375	-458.443634	93.688118	1056.268188	537.366333	9.866650	898.692566	522.641113	206.882431
-480.251038	223.833618	957.110107	-481.558289	-38.585934	960.533203	-546.976013	238.842331	571.270508	-502.598022	-96.133537	581.528320	-523.278870	274.301605	85.592735	-540.530884	-144.136139	101.284836	-512.123169	328.856415	1438.943726	-448.205597	-88.103401	1454.924194	-421.748077	120.610664	1458.991089	-340.936493	149.482559	1703.967773	-542.992126	430.064056	1165.266846	-493.349457	-216.154449	1201.189087	-441.167328	373.718903	865.745422	-318.886658	-181.865997	923.807678	-458.434479	93.782913	1056.257568	537.346924	9.956440	898.696899	522.509338	207.485565
-480.237457	223.909668	957.114197	-481.575867	-38.505638	960.515137	-546.952209	238.931488	571.260071	-502.806549	-95.915993	581.820679	-523.281311	274.305634	85.605553	-540.569275	-144.133438	101.270752	-512.064880	328.918091	1439.020996	-448.175140	-88.030006	1454.984863	-421.710602	120.652893	1459.033081	-340.938293	149.516403	1703.989746	-542.929871	430.208191	1165.363892	-493.254547	-216.139511	1201.223267	-441.127838	373.887787	865.830017	-318.763000	-181.809036	923.869995	-458.437927	93.850189	1056.250977	537.387390	9.900048	898.700378	522.521301	207.487671
-480.220428	224.011856	957.128906	-481.558929	-38.402634	960.527710	-546.927673	238.974136	571.274353	-502.935211	-96.052299	581.835205	-523.304382	274.318909	85.594795	-540.643860	-144.132324	101.281387	-511.997009	329.009155	1439.097778	-448.162659	-87.940536	1455.018066	-421.660858	120.716080	1459.088135	-340.994263	149.495605	1703.969360	-542.849792	430.358185	1165.459229	-493.109924	-216.224777	1201.305420	-441.087677	374.051636	865.926208	-318.617401	-181.740616	923.934326	-458.428284	93.952072	1056.266357	537.458069	9.856749	898.687561	522.545288	207.397263
-480.189636	224.048080	957.125366	-481.521881	-38.351601	960.541443	-546.897705	239.074585	571.291077	-502.814270	-95.894836	581.809631	-523.290588	274.315857	85.604225	-540.614197	-144.098770	101.289131	-511.936615	329.062653	1439.178345	-448.115845	-87.881790	1455.093872	-421.609192	120.785522	1459.139771	-340.945984	149.579041	1704.006836	-542.792419	430.458496	1165.552612	-492.993591	-216.197006	1201.345459	-441.027130	374.215851	866.003174	-318.484436	-181.671082	923.994263	-458.407806	94.002815	1056.274414	537.494446	9.808763	898.699341	522.590332	207.365570
-480.151947	224.177551	957.169373	-481.506622	-38.264694	960.527405	-546.888367	239.126892	571.302551	-502.552490	-95.987022	581.476074	-523.283020	274.347992	85.596352	-540.446289	-144.058960	101.293030	-511.855865	329.128113	1439.275269	-448.072052	-87.799187	1455.113892	-421.557678	120.867172	1459.189087	-340.940735	149.606171	1704.029785	-542.727722	430.617981	1165.655762	-492.927002	-216.137711	1201.383911	-440.995758	374.363007	866.097290	-318.347260	-181.602859	924.083740	-458.391296	94.087433	1056.291992	537.665588	9.698693	898.699524	522.773743	206.750870
-480.118622	224.276245	957.171875	-481.491486	-38.160748	960.540222	-546.865173	239.177734	571.306091	-502.595245	-96.024330	581.461121	-523.294373	274.360077	85.609741	-540.495972	-144.056458	101.296516	-511.800934	329.191040	1439.324219	-448.028717	-87.732498	1455.170044	-421.504120	120.921951	1459.220093	-340.939606	149.626419	1704.027344	-542.658997	430.749481	1165.739014	-492.830475	-216.063004	1201.449951	-440.925171	374.529236	866.191956	-318.241730	-181.541306	924.148254	-458.369873	94.191063	1056.300293	537.662109	9.704843	898.695374	522.707214	207.263489
-480.086670	224.397934	957.203186	-481.484222	-38.076317	960.528381	-546.883118	239.325821	571.343384	-502.634460	-95.959824	581.486572	-523.326355	274.384003	85.611382	-540.515381	-144.017044	101.287277	-511.729919	329.259430	1439.386597	-448.011108	-87.667236	1455.216675	-421.436493	121.010559	1459.239746	-340.928253	149.639786	1704.040894	-542.583862	430.899719	1165.817139	-492.748810	-216.015396	1201.454590	-440.869568	374.673187	866.267212	-318.098053	-181.438873	924.219543	-458.353699	94.275856	1056.311035	537.707397	9.657662	898.707092	522.757141	207.249924
-480.036346	224.482910	957.198364	-481.423981	-38.033207	960.549377	-546.840027	239.315323	571.349243	-502.632629	-95.893059	581.474121	-523.247314	274.384247	85.602516	-540.477539	-144.006927	101.291405	-511.680847	329.315796	1439.455566	-447.974365	-87.619324	1455.237427	-421.380554	121.066910	1459.262207	-340.913727	149.670227	1704.050659	-542.514099	431.057983	1165.891968	-492.659302	-215.946732	1201.483765	-440.787445	374.806000	866.338135	-317.994537	-181.368683	924.272644	-458.301270	94.350189	1056.319702	537.812927	9.616025	898.723633	522.836975	207.176758
-479.993835	224.610962	957.220154	-481.404449	-37.895950	960.512817	-546.804810	239.335129	571.352539	-502.632019	-95.774696	581.456665	-523.256470	274.385437	85.606461	-540.470276	-143.977814	101.305359	-511.764984	329.268707	1439.325806	-447.925140	-87.534683	1455.254883	-421.309814	121.147316	1459.296021	-340.881378	149.692276	1704.058350	-542.434998	431.269714	1165.936035	-492.580780	-215.881134	1201.492188	-440.712219	374.930969	866.389221	-317.882782	-181.252670	924.283997	-458.270874	94.459251	1056.312622	537.872559	9.564248	898.722046	522.896545	207.126053
-479.945038	224.677460	957.220215	-481.371246	-37.797771	960.516968	-546.746521	239.333771	571.342957	-502.665222	-95.709885	581.444824	-523.226013	274.372742	85.564713	-540.403320	-143.912186	101.274643	-511.557770	329.467377	1439.518066	-447.868500	-87.482384	1455.280762	-421.243530	121.204323	1459.336914	-340.850983	149.713013	1704.081909	-542.346802	431.371002	1166.027710	-492.490234	-215.813446	1201.489624	-440.629974	375.070282	866.461304	-317.782043	-181.148193	924.316711	-458.227905	94.541908	1056.314331	537.963806	9.506742	898.734558	522.977051	207.069321
-479.923401	224.720001	957.223572	-481.289154	-37.707809	960.513489	-546.733093	239.409073	571.352417	-502.621887	-95.581879	581.461304	-523.247253	274.403870	85.604317	-540.312683	-143.880478	101.264061	-511.519287	329.503815	1439.550049	-447.811188	-87.434662	1455.283936	-421.178467	121.276932	1459.363037	-340.821838	149.729279	1704.113403	-542.233154	431.504852	1166.080200	-492.379395	-215.730331	1201.480713	-440.502472	375.233948	866.517151	-317.659271	-181.064514	924.336060	-458.182800	94.611053	1056.315796	538.077271	9.450506	898.739136	523.055237	207.009140
-479.863220	224.761902	957.232483	-481.214386	-37.602627	960.510376	-546.658020	239.370773	571.339661	-502.627045	-95.474327	581.442444	-523.190735	274.390350	85.579292	-540.251221	-143.823212	101.278275	-511.581879	329.467224	1439.406616	-447.720123	-87.369698	1455.298096	-421.085022	121.339630	1459.428955	-340.791473	149.737930	1704.156128	-542.160645	431.669556	1166.098267	-492.288605	-215.635193	1201.468994	-440.403748	375.367889	866.572449	-317.566956	-180.995956	924.326233	-458.118988	94.681664	1056.319580	538.156616	9.352424	898.764099	523.141968	206.937302
-479.780823	224.903564	957.268005	-481.154053	-37.473721	960.507935	-546.630493	239.433670	571.347168	-502.583191	-95.357323	581.439514	-523.192993	274.390503	85.602509	-540.224060	-143.786423	101.261795	-511.547150	329.511169	1439.431763	-447.677765	-87.327667	1455.294434	-420.976532	121.400452	1459.448364	-340.757507	149.760834	1704.191772	-542.064392	431.779724	1166.136475	-492.219269	-215.558395	1201.463135	-440.257202	375.523834	866.627930	-317.477448	-180.905365	924.319641	-458.054993	94.800964	1056.338013	538.255249	9.280336	898.756165	523.245667	206.854004
-479.751251	224.972885	957.283875	-481.129974	-37.365761	960.487244	-546.624695	239.455078	571.355408	-502.901245	-95.259178	581.803284	-523.200623	274.386902	85.578644	-540.431580	-143.834625	101.273804	-511.341553	329.701935	1439.616211	-447.603607	-87.262962	1455.288330	-420.877716	121.468346	1459.503906	-340.730377	149.774506	1704.248291	-541.958313	431.853668	1166.218384	-492.127167	-215.475479	1201.450928	-440.134125	375.638855	866.658386	-317.369202	-180.819397	924.322815	-458.016602	94.875603	1056.333008	538.363403	9.201717	898.765808	523.339294	206.809845
-479.686798	225.076294	957.284363	-481.053650	-37.244267	960.477661	-546.583923	239.536072	571.365173	-502.509064	-95.143135	581.421875	-523.175476	274.399780	85.582870	-540.192017	-143.730011	101.260559	-511.431610	329.643829	1439.487183	-447.547150	-87.191170	1455.279297	-420.744110	121.543358	1459.518921	-340.639801	149.731491	1704.263794	-541.887878	431.981232	1166.208862	-492.033264	-215.388214	1201.448120	-440.011871	375.817566	866.710510	-317.274139	-180.707153	924.289063	-457.941864	94.985397	1056.327515	538.460510	9.127424	898.789185	523.434265	206.765945
-479.658539	225.120438	957.282898	-481.038544	-37.145248	960.493347	-546.557007	239.588043	571.368774	-502.481567	-95.101593	581.392517	-523.170349	274.398926	85.588203	-540.107971	-143.707993	101.251236	-511.252777	329.816193	1439.676758	-447.464111	-87.153862	1455.283081	-420.615021	121.637695	1459.518188	-340.615692	149.744141	1704.318115	-541.770020	432.047699	1166.260742	-491.971039	-215.327255	1201.420410	-439.844055	375.964722	866.750671	-317.199524	-180.616318	924.267273	-457.919922	95.062431	1056.334473	538.561584	9.054315	898.781067	523.526001	206.690598
-479.591705	225.262390	957.306152	-480.995605	-37.009007	960.463806	-546.551147	239.693802	571.411194	-502.439941	-94.978706	581.392639	-523.217041	274.416199	85.584251	-540.080322	-143.694626	101.239174	-511.214172	329.785278	1439.727173	-447.446533	-87.189316	1455.285889	-420.178802	122.147888	1459.238159	-340.594116	149.753220	1704.379028	-541.670837	432.109833	1166.294312	-491.911163	-215.280472	1201.439819	-439.691162	376.099060	866.782043	-317.297272	-180.402847	924.165039	-457.857269	95.179794	1056.329834	538.662903	8.944786	898.796326	523.636719	206.657455
-479.516479	225.350540	957.331848	-480.923645	-36.892494	960.461853	-546.500061	239.724197	571.404968	-502.469604	-94.969933	581.414612	-523.193970	274.401367	85.588921	-540.073914	-143.650757	101.232315	-511.075867	329.920685	1439.747681	-447.292114	-87.045258	1455.274292	-420.389252	121.744820	1459.549805	-340.559570	149.762466	1704.434082	-541.558472	432.190063	1166.351440	-491.811005	-215.214127	1201.439331	-439.538727	376.272705	866.822632	-317.227478	-180.279800	924.139587	-457.784668	95.271706	1056.342041	538.748962	8.867221	898.816040	523.696716	206.598328
-479.464172	225.412506	957.328674	-480.880188	-36.784279	960.465027	-546.486023	239.784943	571.426514	-502.460938	-94.908905	581.390198	-523.197327	274.443726	85.593651	-540.042175	-143.632141	101.250992	-510.972351	329.979828	1439.787720	-447.200989	-86.982857	1455.268555	-420.289368	121.767349	1459.597778	-340.523987	149.774643	1704.506104	-541.455078	432.247162	1166.397705	-491.710907	-215.097641	1201.393555	-439.379364	376.393097	866.883972	-316.944366	-180.272659	924.221436	-457.728210	95.358505	1056.340088	538.781311	8.791220	898.833862	523.758057	206.521790
-479.383270	225.525497	957.382019	-480.811829	-36.705132	960.450439	-546.435669	239.846161	571.437317	-502.452271	-94.838600	581.411865	-523.185974	274.465637	85.609039	-540.002136	-143.607834	101.251862	-510.864197	330.025604	1439.826538	-447.078339	-86.921242	1455.276733	-420.193573	121.783859	1459.620972	-340.487305	149.783661	1704.571167	-541.330200	432.334045	1166.447754	-491.630951	-215.060410	1201.416382	-439.215637	376.530090	866.935364	-317.042450	-180.035065	924.110657	-457.656860	95.428154	1056.360474	538.885254	8.731365	898.869690	523.813721	206.509109
-479.325531	225.579483	957.391907	-480.749969	-36.601456	960.455017	-546.414246	239.926544	571.458435	-502.476318	-94.825241	581.399109	-523.175293	274.470032	85.640060	-540.009155	-143.614563	101.260612	-510.831726	329.978577	1439.889893	-447.051575	-86.964439	1455.278320	-419.704834	122.321404	1459.343506	-340.435028	149.788376	1704.642334	-541.205017	432.391144	1166.472412	-491.555878	-214.971878	1201.394043	-439.051788	376.670288	866.982666	-316.961151	-179.917770	924.081238	-457.586975	95.505463	1056.365356	538.973755	8.639652	898.877258	523.891846	206.441254
-479.240448	225.665359	957.394592	-480.638245	-36.550465	960.456299	-546.381226	239.982803	571.467102	-502.445831	-94.784279	581.430542	-523.176819	274.463623	85.620300	-539.981262	-143.585876	101.251610	-510.740234	330.000580	1439.888794	-446.950012	-86.914406	1455.272705	-419.563049	122.401276	1459.347900	-340.391632	149.811661	1704.702637	-541.080261	432.455566	1166.503174	-491.457458	-214.912003	1201.377197	-438.878998	376.799408	867.035461	-316.875397	-179.806122	924.081665	-457.488708	95.575516	1056.367432	539.054749	8.578670	898.912231	523.958435	206.349808
-479.172363	225.751404	957.409546	-480.574646	-36.471481	960.429016	-546.314331	240.069595	571.487488	-502.387451	-94.697289	581.426208	-523.167603	274.460968	85.628258	-540.014465	-143.566437	101.256233	-510.669220	330.056061	1439.922363	-446.847504	-86.864273	1455.256958	-419.452026	122.431732	1459.357910	-340.349548	149.829834	1704.762695	-540.945740	432.557465	1166.561035	-491.357544	-214.841919	1201.338379	-438.728333	376.947540	867.078247	-316.789612	-179.689835	924.056519	-457.420776	95.641914	1056.360840	539.140259	8.516878	898.921997	524.044617	206.327057
-479.083740	225.810852	957.418945	-480.480164	-36.409878	960.435608	-546.250000	240.150909	571.484070	-502.397095	-94.731583	581.421082	-523.163147	274.459747	85.636551	-540.057556	-143.561508	101.288429	-510.540436	330.092255	1439.969238	-446.728607	-86.826859	1455.245239	-419.319244	122.491890	1459.364014	-340.295898	149.858841	1704.818359	-540.808228	432.603088	1166.577759	-491.250214	-214.707016	1201.273560	-438.565430	377.107849	867.097778	-316.493164	-179.686859	924.138306	-457.328003	95.701912	1056.368652	539.217957	8.400022	898.955505	524.104126	206.260269
-479.000061	225.917206	957.416504	-480.416809	-36.350475	960.420776	-546.201050	240.178375	571.489563	-502.325165	-94.664497	581.429932	-523.163086	274.459351	85.639755	-539.982117	-143.523911	101.270020	-510.447205	330.128326	1439.971436	-446.614655	-86.764626	1455.218628	-419.234314	122.477356	1459.386597	-340.247406	149.880432	1704.876953	-540.677185	432.666504	1166.587158	-491.149414	-214.619659	1201.237549	-438.415131	377.263794	867.123535	-316.372009	-179.570267	924.098755	-457.247925	95.778214	1056.358521	539.322815	8.355411	898.942139	524.184570	206.169357
-478.902802	225.966171	957.430725	-480.333313	-36.272110	960.382568	-546.104431	240.216049	571.497986	-502.252106	-94.644218	581.387634	-523.130005	274.435120	85.636597	-540.014771	-143.535812	101.259567	-510.598145	329.939392	1439.993774	-446.776184	-86.940231	1455.207275	-417.709900	123.658539	1459.249634	-340.188477	149.915482	1704.929810	-540.519653	432.733643	1166.546753	-491.080933	-214.568039	1201.166138	-438.231140	377.362152	867.137390	-316.285065	-179.446228	924.045532	-457.153412	95.821297	1056.345825	539.416138	8.250932	898.949219	524.247986	206.084305
-478.789551	226.091751	957.455566	-480.249084	-36.187027	960.348938	-546.040710	240.266937	571.491760	-502.210571	-94.616768	581.396729	-523.103882	274.460663	85.663284	-539.957703	-143.507431	101.282822	-510.231750	330.154388	1439.977539	-446.417084	-86.702614	1455.139160	-418.914459	122.582466	1459.351196	-340.117889	149.941528	1704.986938	-540.380493	432.851990	1166.629395	-490.967133	-214.434082	1201.097778	-438.077362	377.465118	867.148438	-316.163818	-179.338654	924.016663	-457.046753	95.902191	1056.339844	539.515564	8.151307	898.972046	524.293091	206.036453
-478.703796	226.097336	957.446350	-480.151764	-36.134163	960.353699	-545.948303	240.354721	571.520508	-502.159088	-94.581619	581.344055	-523.113037	274.462463	85.672737	-539.937500	-143.487442	101.275253	-510.032349	330.291992	1439.965454	-446.261414	-86.573524	1455.087402	-419.246582	122.040619	1459.615356	-340.049896	149.976334	1705.029419	-540.230286	432.914429	1166.658325	-490.863434	-214.343903	1201.031494	-437.899933	377.586121	867.162964	-316.055573	-179.198669	923.958801	-456.954895	95.937782	1056.337402	539.614197	8.093098	898.965088	524.367615	205.959213
-478.587952	226.190872	957.452942	-480.062897	-36.075432	960.328064	-545.876526	240.419342	571.511475	-502.105103	-94.553535	581.363159	-523.116333	274.445282	85.693512	-539.931274	-143.465866	101.276665	-509.996429	330.215393	1439.952881	-446.225128	-86.655991	1455.054443	-418.744843	122.504272	1459.294556	-339.976501	150.011322	1705.068604	-540.091370	432.982758	1166.639893	-490.759613	-214.283783	1200.954468	-437.698456	377.683319	867.169312	-315.942657	-179.056900	923.904175	-456.847015	95.999451	1056.326782	539.730713	8.015880	898.973511	524.451294	205.893143
-478.506378	226.216446	957.436584	-480.004791	-36.000011	960.297668	-545.748962	240.439301	571.510742	-502.025726	-94.522499	581.322876	-523.091736	274.422028	85.675812	-539.940613	-143.457581	101.309219	-509.871887	330.226410	1439.938232	-446.141998	-86.644135	1454.990479	-418.584900	122.583199	1459.255737	-339.896912	150.047318	1705.110352	-539.925415	433.027100	1166.606445	-490.660522	-214.206482	1200.879028	-437.524872	377.791443	867.153137	-315.808105	-178.932739	923.851929	-456.769409	96.042839	1056.301758	539.879761	7.973867	898.989136	524.507385	205.864014
-478.361481	226.262390	957.430054	-479.847473	-35.994587	960.294434	-545.632690	240.502106	571.524902	-501.937836	-94.492760	581.303284	-523.123779	274.426575	85.681175	-539.875427	-143.413193	101.311546	-509.750244	330.251007	1439.923218	-446.062927	-86.627022	1454.910156	-418.454407	122.600700	1459.224609	-339.828735	150.072357	1705.134277	-539.781250	433.093262	1166.582275	-490.565216	-214.141891	1200.769531	-437.343048	377.869690	867.153076	-315.700500	-178.828583	923.789124	-456.627930	96.070763	1056.299072	539.957336	7.876887	899.014709	524.567505	205.770432
-478.250977	226.316696	957.430786	-479.762390	-35.939667	960.262512	-545.528381	240.522324	571.532166	-501.864502	-94.479294	581.324829	-523.119202	274.430115	85.690407	-539.898315	-143.411133	101.312828	-509.601227	330.266418	1439.900391	-445.986481	-86.596535	1454.857788	-418.360931	122.564499	1459.172729	-339.743958	150.110596	1705.154053	-539.627441	433.114380	1166.566650	-490.483673	-214.033218	1200.670410	-437.142487	377.954926	867.143250	-315.589111	-178.710785	923.718750	-456.530762	96.111046	1056.283691	540.049377	7.836885	898.992249	524.642090	205.718689
-478.072144	226.384598	957.450012	-479.610291	-35.909824	960.266113	-545.409302	240.570480	571.556946	-501.745941	-94.423759	581.283325	-523.114563	274.373535	85.688263	-539.855713	-143.413147	101.315292	-509.458252	330.281311	1439.884888	-445.897766	-86.584572	1454.779419	-418.247925	122.551399	1459.147217	-339.627289	150.117401	1705.192261	-539.467102	433.144562	1166.528320	-490.387787	-213.954193	1200.574951	-436.954865	378.015961	867.128723	-315.468109	-178.598740	923.641235	-456.380920	96.151848	1056.298828	540.167419	7.814492	898.995850	524.685852	205.695984
-477.932739	226.409683	957.431335	-479.500397	-35.905216	960.241394	-545.301514	240.599609	571.543701	-501.616699	-94.411606	581.275269	-523.112549	274.392456	85.711113	-539.848694	-143.400009	101.315384	-509.334717	330.277069	1439.832275	-445.808685	-86.598061	1454.718750	-418.090820	122.620499	1459.094727	-339.532349	150.155930	1705.202148	-539.324951	433.134674	1166.496094	-490.279419	-213.855713	1200.481201	-436.781067	378.075897	867.106567	-315.334991	-178.473190	923.573425	-456.255219	96.161835	1056.276978	540.292786	7.769551	899.014832	524.829895	205.661331
-477.794067	226.451553	957.420166	-479.369293	-35.888157	960.210327	-545.186707	240.687256	571.567871	-501.539856	-94.407761	581.283081	-523.127686	274.402588	85.725594	-539.852112	-143.389465	101.316002	-509.201630	330.287842	1439.811035	-445.732178	-86.589462	1454.636963	-417.962128	122.654533	1459.054199	-339.424072	150.200867	1705.201782	-539.176147	433.171875	1166.464966	-490.230408	-213.812347	1200.415161	-436.627533	378.120239	867.067322	-315.399078	-178.250610	923.412231	-456.113586	96.183113	1056.254272	540.405945	7.735247	899.006958	524.902100	205.595520
-477.637939	226.477310	957.429077	-479.231262	-35.861462	960.181152	-545.077332	240.697052	571.582397	-501.408173	-94.414749	581.265808	-523.131104	274.372589	85.746506	-539.815002	-143.372345	101.326256	-509.089874	330.274963	1439.756470	-445.658783	-86.602875	1454.562744	-417.862305	122.672791	1459.009155	-339.312408	150.231140	1705.202393	-539.032471	433.170868	1166.437866	-490.130005	-213.710648	1200.303101	-436.467590	378.167450	867.039063	-315.078827	-178.231842	923.428833	-455.962982	96.193619	1056.243530	540.507690	7.698976	899.020020	524.973267	205.561493
-477.461517	226.528229	957.409363	-479.068542	-35.855946	960.179443	-544.936157	240.745453	571.587402	-501.265900	-94.395546	581.278503	-523.112427	274.384583	85.759842	-539.782227	-143.358719	101.334953	-508.982208	330.266937	1439.693237	-445.594147	-86.601860	1454.476074	-417.775787	122.655571	1458.964111	-339.220856	150.276306	1705.179443	-538.898438	433.169159	1166.410156	-490.043457	-213.577011	1200.200806	-436.297455	378.203857	866.997375	-314.941223	-178.151245	923.363037	-455.800049	96.227242	1056.234253	540.595703	7.685177	899.008484	525.023254	205.576080
-477.315369	226.528717	957.375549	-478.966675	-35.853615	960.158691	-544.803772	240.786667	571.593506	-501.557953	-94.436180	581.587341	-523.156799	274.364563	85.758629	-540.085022	-143.417603	101.362160	-508.846924	330.288239	1439.648682	-445.511230	-86.594719	1454.404297	-417.698364	122.618050	1458.933716	-339.103516	150.307266	1705.184814	-538.774780	433.139801	1166.361572	-489.973541	-213.516922	1200.098511	-436.144501	378.255310	866.960999	-314.813995	-178.046494	923.301025	-455.664795	96.229652	1056.204346	540.661377	7.663867	899.019104	525.030884	205.556549
-477.146484	226.508408	957.353210	-478.803650	-35.853710	960.154358	-544.658569	240.759628	571.614502	-501.367065	-94.384964	581.565735	-523.156006	274.359833	85.780685	-540.000977	-143.399673	101.360023	-508.720367	330.301147	1439.611206	-445.435303	-86.599457	1454.323242	-417.639465	122.565262	1458.885254	-338.951141	150.320236	1705.219238	-538.638855	433.103546	1166.341187	-489.913208	-213.443680	1199.984375	-435.982513	378.301636	866.913391	-314.695129	-177.958496	923.244019	-455.501984	96.225716	1056.191772	540.748657	7.635890	899.004578	525.087036	205.523483
-476.963348	226.522186	957.339661	-478.666351	-35.889580	960.141724	-544.504639	240.770844	571.641418	-501.255585	-94.401627	581.567200	-523.152588	274.345001	85.814941	-539.963562	-143.391342	101.383049	-508.593048	330.300964	1439.569214	-445.368561	-86.600029	1454.215088	-417.554810	122.515381	1458.826904	-338.852844	150.364395	1705.212158	-538.506836	433.074371	1166.295654	-489.849335	-213.396515	1199.882813	-435.799469	378.302185	866.869690	-314.560150	-177.836502	923.161255	-455.337524	96.210892	1056.177734	540.826904	7.635097	899.010620	525.162598	205.542191
-476.802765	226.502457	957.332153	-478.541260	-35.864262	960.107544	-544.440430	240.860733	571.672241	-500.861206	-94.510674	581.248657	-523.200012	274.343353	85.834366	-539.763733	-143.313248	101.384590	-508.462036	330.274353	1439.523682	-445.314117	-86.622559	1454.122803	-417.463837	122.489128	1458.763306	-338.731506	150.390350	1705.236084	-538.395325	433.026093	1166.259888	-489.800171	-213.342926	1199.727905	-435.632019	378.292938	866.819519	-314.450409	-177.744965	923.102173	-455.189880	96.200821	1056.155884	540.900085	7.636414	898.999207	525.237793	205.536423
-476.647339	226.453491	957.313965	-478.416962	-35.904369	960.095032	-544.209839	240.779999	571.673462	-500.773041	-94.507172	581.222778	-523.140320	274.307465	85.834290	-539.810059	-143.314972	101.379715	-508.314911	330.280029	1439.455566	-445.255737	-86.618881	1454.020386	-417.396027	122.404694	1458.705078	-338.602539	150.420288	1705.265137	-538.288269	432.945892	1166.179443	-489.744446	-213.256912	1199.625122	-435.489777	378.286438	866.746582	-314.330383	-177.652924	923.020386	-455.039978	96.155670	1056.138184	540.946472	7.586308	898.989685	525.304138	205.528275
-476.442902	226.451202	957.314148	-478.227936	-35.896851	960.094849	-544.041626	240.727798	571.690186	-500.633575	-94.510178	581.230164	-523.095276	274.283936	85.840263	-539.785278	-143.315399	101.405510	-508.177032	330.245331	1439.391357	-445.217896	-86.660568	1453.925659	-417.278595	122.383087	1458.641479	-338.495972	150.448441	1705.293579	-538.152649	432.907104	1166.105103	-489.719818	-213.207474	1199.509644	-435.346619	378.272949	866.674072	-314.230682	-177.547073	922.957092	-454.852509	96.156944	1056.140381	541.022766	7.590364	898.986023	525.403992	205.552505
-476.275543	226.401932	957.300598	-478.103363	-35.932194	960.076843	-543.879089	240.709991	571.680725	-500.539734	-94.502190	581.263855	-523.097778	274.289124	85.867332	-539.774292	-143.314316	101.406128	-507.937286	330.320129	1439.291382	-445.116455	-86.581032	1453.796997	-417.452942	121.920288	1458.868042	-338.352631	150.464233	1705.351807	-538.047119	432.873413	1166.050781	-489.672791	-213.154465	1199.359985	-435.219788	378.213287	866.599060	-314.089172	-177.484100	922.876282	-454.705139	96.109360	1056.124268	541.091553	7.592858	898.988586	525.475342	205.554077
-476.117493	226.414001	957.300903	-477.983002	-35.926395	960.051086	-543.726624	240.696655	571.651855	-500.413391	-94.446991	581.239319	-523.101440	274.271057	85.865784	-539.701050	-143.276199	101.394157	-507.859039	330.236694	1439.218506	-445.111542	-86.692314	1453.710083	-417.003540	122.278732	1458.508911	-338.258392	150.514679	1705.388916	-537.932190	432.808868	1165.940430	-489.650757	-213.104797	1199.232788	-435.108459	378.182648	866.520447	-313.987732	-177.395401	922.787292	-454.552551	96.105232	1056.108521	541.148071	7.588275	898.962158	525.544739	205.565338
-475.907410	226.384064	957.300476	-477.831696	-35.952934	960.028931	-543.559937	240.665863	571.646851	-500.333771	-94.420853	581.214722	-523.074158	274.293060	85.879501	-539.752563	-143.295288	101.399208	-507.719208	330.181702	1439.104248	-445.086639	-86.746758	1453.608765	-416.814423	122.274834	1458.413818	-338.132599	150.532883	1705.458740	-537.834351	432.750916	1165.846924	-489.634369	-213.073654	1199.098389	-435.024048	378.095947	866.423340	-313.895203	-177.307556	922.710022	-454.375580	96.063950	1056.098267	541.212769	7.601697	898.963806	525.632813	205.579269
-475.753998	226.316132	957.266663	-477.684082	-36.011337	960.014893	-543.403076	240.634247	571.633545	-500.193848	-94.410843	581.201599	-523.084412	274.262787	85.885406	-539.671631	-143.259476	101.434906	-507.548431	330.169800	1439.049561	-445.030426	-86.773956	1453.501343	-416.690033	122.201454	1458.372681	-338.011353	150.540527	1705.524414	-537.723755	432.664398	1165.768311	-489.624695	-212.986298	1198.987549	-434.944031	378.005096	866.338318	-313.800598	-177.276993	922.622375	-454.217072	96.007584	1056.072388	541.256714	7.620595	898.976929	525.681091	205.573975
-475.564789	226.327515	957.271484	-477.554352	-36.036041	959.996033	-543.257141	240.675156	571.664673	-500.160614	-94.460121	581.164795	-523.072266	274.245758	85.887726	-539.705750	-143.248276	101.428078	-507.374237	330.130402	1438.964722	-444.963226	-86.828339	1453.412842	-416.554077	122.137535	1458.307861	-337.922028	150.568558	1705.572266	-537.617249	432.565552	1165.671387	-489.620422	-212.918625	1198.837769	-434.853302	377.917908	866.251953	-313.725311	-177.215149	922.549988	-454.059662	95.986908	1056.066040	541.312988	7.625152	898.975464	525.763611	205.582504
-475.415161	226.267395	957.239563	-477.424255	-36.088238	959.978882	-543.053711	240.589966	571.633789	-500.001038	-94.399796	581.185242	-523.012390	274.238342	85.907959	-539.622375	-143.236038	101.435432	-507.205688	330.119720	1438.873413	-444.900726	-86.870293	1453.305054	-416.392700	122.087837	1458.233154	-337.812927	150.567825	1705.641113	-537.519958	432.432526	1165.574341	-489.638336	-212.840347	1198.716675	-434.770996	377.777588	866.139343	-313.669586	-177.153732	922.454529	-453.909637	95.934479	1056.039063	541.367615	7.611339	898.969299	525.829468	205.593201
-475.262878	226.191635	957.209961	-477.281830	-36.145149	959.969360	-542.918030	240.602097	571.588196	-499.967621	-94.456284	581.193237	-523.021851	274.243317	85.940018	-539.673218	-143.254242	101.440628	-507.015076	330.106445	1438.787231	-444.793549	-86.905701	1453.198364	-416.287903	121.971245	1458.196411	-337.715271	150.576843	1705.713135	-537.396118	432.327148	1165.483276	-489.636047	-212.786530	1198.627319	-434.692963	377.642853	866.034424	-313.585632	-177.112549	922.377441	-453.748474	95.874687	1056.016235	541.427307	7.669454	898.969055	525.871582	205.636078
-475.106964	226.168289	957.188171	-477.215454	-36.159920	959.930481	-542.799988	240.617355	571.614868	-499.901978	-94.489006	581.178101	-523.029419	274.226990	85.959114	-539.639648	-143.226822	101.439804	-506.809296	330.085419	1438.719849	-444.709259	-86.967537	1453.123047	-416.143951	121.910118	1458.147949	-337.607971	150.565521	1705.797119	-537.286499	432.185608	1165.418701	-489.630585	-212.763153	1198.556885	-434.615631	377.488068	865.932190	-313.713196	-176.970398	922.201599	-453.607208	95.841316	1055.979126	541.404602	7.696421	898.983398	525.928711	205.670868
-474.931366	226.107864	957.172607	-477.060059	-36.250954	959.922119	-542.636719	240.589508	571.603943	-499.808502	-94.494965	581.197327	-523.014893	274.234436	85.958870	-539.612549	-143.218552	101.452248	-506.603302	330.054657	1438.656616	-444.618958	-87.021584	1453.037109	-416.005371	121.865891	1458.087280	-337.517517	150.558487	1705.885132	-537.182739	432.044403	1165.331909	-489.575134	-212.780487	1198.486450	-434.566986	377.302185	865.839111	-313.683228	-176.937180	922.128845	-453.432739	95.766327	1055.965088	541.499207	7.684231	898.982117	525.970398	205.689438
-474.794037	226.014175	957.162354	-476.952545	-36.296936	959.917664	-542.469604	240.558990	571.597534	-499.732208	-94.496803	581.209717	-523.016968	274.206451	85.950317	-539.643127	-143.224167	101.461388	-506.412720	330.014435	1438.576904	-444.528687	-87.067825	1452.966797	-415.887726	121.751099	1458.049438	-337.433685	150.541153	1705.972290	-537.050293	431.934479	1165.250610	-489.586426	-212.704361	1198.408203	-434.505676	377.122681	865.734436	-313.640137	-176.907837	922.063538	-453.291199	95.696022	1055.953369	541.522156	7.708529	898.974304	525.983643	205.724503
-474.629669	225.944763	957.156555	-476.832886	-36.357906	959.955872	-542.322815	240.558365	571.606567	-499.676788	-94.517181	581.237732	-522.992126	274.175812	85.950943	-539.543640	-143.188965	101.472664	-506.234314	329.970337	1438.519531	-444.438080	-87.119484	1452.911255	-415.737640	121.732178	1458.007813	-337.336853	150.516830	1706.080566	-536.942383	431.793823	1165.165039	-489.556519	-212.672546	1198.354004	-434.470184	376.933319	865.630127	-313.636719	-176.890366	921.996338	-453.146851	95.643318	1055.968872	541.548645	7.688724	898.978821	526.055054	205.708176
-474.512360	225.880966	957.161316	-476.705444	-36.451519	959.966858	-542.215698	240.471054	571.588440	-499.655334	-94.589111	581.252136	-523.024109	274.188538	85.988098	-539.537354	-143.218826	101.485886	-505.984131	329.998749	1438.459229	-444.280853	-87.099579	1452.845703	-415.906189	121.365486	1458.230957	-337.262238	150.475128	1706.183716	-536.805603	431.653839	1165.092285	-489.520782	-212.629578	1198.288452	-434.439819	376.697266	865.555237	-313.606537	-176.905762	921.924927	-453.012054	95.567581	1055.973877	541.590454	7.726930	898.980713	526.095032	205.744080
-474.339386	225.881653	957.183472	-476.562256	-36.528904	959.966614	-542.060425	240.455353	571.616516	-499.594055	-94.633194	581.254700	-523.023987	274.172577	86.004890	-539.500366	-143.206131	101.484276	-505.824158	329.913239	1438.425537	-444.256622	-87.195618	1452.798096	-415.513916	121.533363	1457.943726	-337.176056	150.443497	1706.282959	-536.645752	431.501892	1164.990967	-489.485199	-212.670715	1198.233643	-434.401764	376.508087	865.464172	-313.614685	-176.872604	921.845154	-452.847076	95.517998	1055.983276	541.641113	7.742527	898.954651	526.148926	205.805267
-474.216125	225.772995	957.159241	-476.445587	-36.603619	959.959900	-541.877258	240.410812	571.605469	-499.490814	-94.616318	581.238525	-522.972229	274.172913	86.017532	-539.476196	-143.206345	101.469147	-505.669556	329.864319	1438.363159	-444.165955	-87.249031	1452.753418	-415.361877	121.492653	1457.905884	-337.076416	150.384186	1706.412476	-536.517029	431.361053	1164.911987	-489.433197	-212.609726	1198.152832	-434.398499	376.310974	865.370972	-313.449982	-176.963669	921.854675	-452.716095	95.432251	1055.965210	541.676208	7.743844	898.975159	526.205994	205.794800
-474.055969	225.778885	957.177612	-476.307465	-36.683113	959.959717	-541.798218	240.427475	571.622803	-499.453156	-94.666374	581.285828	-522.990845	274.136017	86.013100	-539.504395	-143.200256	101.492889	-505.496033	329.839630	1438.308716	-444.061127	-87.282646	1452.700073	-415.275909	121.345215	1457.898926	-337.024231	150.359161	1706.505615	-536.377563	431.225739	1164.852051	-489.407166	-212.642059	1198.103638	-434.376373	376.029999	865.286560	-313.454224	-176.956406	921.790039	-452.558533	95.386292	1055.972412	541.651978	7.816428	898.980652	526.206970	205.909592
-473.904968	225.713974	957.167603	-476.229370	-36.726761	959.968567	-541.637268	240.393082	571.624573	-499.357422	-94.707893	581.289063	-522.979492	274.136475	86.061913	-539.498596	-143.198349	101.498199	-505.319519	329.799469	1438.266113	-443.976929	-87.333527	1452.651001	-415.112976	121.336433	1457.892578	-336.942108	150.300079	1706.616455	-536.228027	431.130585	1164.817993	-489.384277	-212.614029	1198.049438	-434.350281	375.766968	865.211975	-313.483582	-176.924393	921.716492	-452.428833	95.332626	1055.968262	541.767578	7.809060	898.994080	526.294556	205.871765
-473.775604	225.659042	957.147034	-476.097534	-36.824020	959.961182	-541.430542	240.313751	571.605042	-499.248322	-94.756790	581.286499	-522.955505	274.137695	86.065582	-539.476196	-143.214554	101.516762	-505.122040	329.796326	1438.224365	-443.891541	-87.353348	1452.615967	-415.020996	121.198349	1457.869385	-336.898743	150.264374	1706.710693	-536.121643	430.974487	1164.779419	-489.400574	-212.472580	1197.938965	-434.328369	375.497009	865.088745	-313.479065	-176.925491	921.661987	-452.290375	95.261414	1055.952515	541.785889	7.824621	899.000732	526.336548	205.910446
-473.636627	225.607895	957.128784	-475.982758	-36.870144	959.946716	-541.256897	240.269211	571.623108	-499.135986	-94.804794	581.265869	-522.938232	274.079010	86.043434	-539.446228	-143.197067	101.508621	-504.937164	329.757141	1438.192871	-443.784180	-87.407082	1452.567383	-414.915405	121.091789	1457.842163	-336.839111	150.208481	1706.821045	-536.018188	430.839600	1164.744019	-489.300751	-212.607925	1197.910522	-434.281250	375.207489	865.033691	-313.503510	-176.948120	921.569702	-452.155212	95.212013	1055.934204	541.818604	7.844866	898.991211	526.373657	205.964584
-473.458252	225.555069	957.125305	-475.853027	-36.963139	959.957581	-541.132507	240.195724	571.622681	-498.978302	-94.811287	581.262939	-522.934143	274.099487	86.070717	-539.408936	-143.187637	101.513939	-504.751282	329.735504	1438.146484	-443.697571	-87.445801	1452.513794	-414.829712	120.970589	1457.837524	-336.814728	150.110565	1706.881348	-535.910156	430.697144	1164.673096	-489.276672	-212.628738	1197.846680	-434.222076	374.909027	864.971924	-313.514069	-176.956757	921.470581	-451.995819	95.140045	1055.936646	541.896118	7.898300	899.003113	526.443787	205.990326
-473.305420	225.465332	957.097595	-475.738892	-37.008587	959.943787	-540.932922	240.100235	571.601501	-498.850464	-94.879677	581.214050	-522.902893	274.075409	86.111855	-539.428040	-143.195724	101.512962	-504.595978	329.712311	1438.103882	-443.586548	-87.492935	1452.468018	-414.712646	120.882690	1457.797852	-336.724518	150.105850	1707.005981	-535.787842	430.531219	1164.613403	-489.236267	-212.653275	1197.771484	-434.167267	374.572357	864.910339	-313.525208	-176.993713	921.390259	-451.851624	95.074265	1055.913330	541.947021	7.952718	899.007446	526.504028	206.039886
-473.115662	225.371185	957.055054	-475.582336	-37.122082	959.935181	-540.792847	240.062408	571.596619	-498.724213	-94.889839	581.222717	-522.866455	274.054230	86.095741	-539.275513	-143.152222	101.518761	-504.436401	329.660919	1438.066895	-443.476318	-87.526527	1452.417969	-414.595795	120.792892	1457.768188	-336.670624	150.057419	1707.091553	-535.679443	430.382538	1164.523926	-489.220764	-212.644943	1197.722656	-434.146301	374.281372	864.838196	-313.556427	-177.023605	921.288391	-451.678162	94.980103	1055.887573	542.028625	8.004001	899.021912	526.572144	206.076096
-472.954865	225.329468	957.032104	-475.488373	-37.153431	959.932983	-540.604614	240.001114	571.593689	-498.635712	-94.960701	581.206238	-522.841553	274.051056	86.103928	-539.345276	-143.179337	101.523743	-504.243591	329.629395	1438.030396	-443.376312	-87.583427	1452.360718	-414.502808	120.710854	1457.729980	-336.637238	149.999680	1707.197754	-535.562866	430.222595	1164.452881	-489.229065	-212.686935	1197.680176	-434.081818	373.996674	864.768250	-313.758728	-176.937805	921.117249	-451.538483	94.945389	1055.872192	542.087585	8.066312	899.019287	526.642029	206.114868
-472.807404	225.230225	957.016357	-475.366089	-37.259411	959.935608	-540.478394	239.961151	571.586243	-498.595490	-95.034897	581.221680	-522.869324	274.024933	86.128944	-539.383545	-143.191696	101.548309	-504.098083	329.592194	1437.948975	-443.297638	-87.634041	1452.304810	-414.376373	120.676170	1457.718628	-336.584076	149.937546	1707.292480	-535.455811	430.058533	1164.346313	-489.217438	-212.672089	1197.609497	-434.029510	373.679230	864.654541	-313.581726	-177.088959	921.109985	-451.393829	94.847290	1055.863281	542.163330	8.116011	899.027405	526.729675	206.177444
-472.671722	225.169128	956.993530	-475.212860	-37.365738	959.930359	-540.369690	239.965347	571.579529	-498.596527	-95.143692	581.232422	-522.856384	274.018616	86.124229	-539.459290	-143.217102	101.577072	-503.952332	329.561127	1437.878540	-443.220154	-87.664368	1452.257202	-414.306427	120.553734	1457.680420	-336.550354	149.880692	1707.390015	-535.344055	429.902771	1164.279541	-489.198608	-212.659973	1197.558594	-433.953674	373.333832	864.589355	-313.590027	-177.152466	921.052063	-451.245514	94.771431	1055.848267	542.290771	8.092415	899.007263	526.900696	205.721207
-472.509766	225.135315	956.992065	-475.124237	-37.403885	959.934448	-540.205505	239.916748	571.578735	-498.472382	-95.105812	581.220459	-522.832764	274.004852	86.132301	-539.413269	-143.197693	101.561935	-503.805481	329.491669	1437.819336	-443.125305	-87.753189	1452.212402	-414.186432	120.517578	1457.639038	-336.483337	149.806808	1707.497559	-535.250244	429.734955	1164.175049	-489.195404	-212.659683	1197.478271	-433.854004	372.968475	864.523987	-313.593719	-177.217896	920.974731	-451.115204	94.731071	1055.848389	542.381653	8.164526	899.035217	527.010498	205.732925
-472.380432	225.088181	956.980835	-475.033905	-37.432945	959.926514	-540.066589	239.914642	571.593872	-498.362640	-95.089508	581.201294	-522.839233	274.004730	86.158318	-539.320862	-143.171371	101.568924	-503.654694	329.448578	1437.757568	-443.037018	-87.819565	1452.163086	-414.058655	120.451042	1457.604370	-336.450378	149.740280	1707.589233	-535.127991	429.597809	1164.086792	-489.269073	-212.584961	1197.433838	-433.765045	372.657013	864.488831	-313.808441	-177.170120	920.812683	-451.000854	94.690811	1055.837891	542.425659	8.238997	899.033081	527.059937	205.801453
-472.219910	225.036530	956.997131	-474.923340	-37.474308	959.918518	-540.220642	240.265442	571.674072	-498.259216	-95.084190	581.190430	-523.020630	274.021210	86.184578	-539.323181	-143.172943	101.571831	-503.512115	329.410980	1437.719482	-442.968170	-87.896187	1452.135742	-413.957001	120.335625	1457.578491	-336.428864	149.685440	1707.656738	-535.033142	429.458984	1164.037354	-489.220154	-212.731995	1197.419312	-433.653259	372.341248	864.464294	-313.820557	-177.239426	920.727539	-450.865143	94.631027	1055.842041	542.506897	8.229762	899.014282	527.176819	205.870148
-472.061829	225.004700	957.014832	-474.817596	-37.490833	959.909302	-539.788208	239.916809	571.619812	-498.162598	-95.122337	581.169006	-522.819092	273.970428	86.188698	-539.266724	-143.166382	101.575813	-503.368591	329.361694	1437.669312	-442.890167	-87.984268	1452.111206	-413.830170	120.314812	1457.544312	-336.396912	149.633423	1707.738159	-534.935974	429.298920	1163.946167	-489.181213	-212.701035	1197.366699	-433.550110	372.036194	864.423828	-313.636139	-177.413223	920.794006	-450.738464	94.592445	1055.847656	542.538635	8.419246	899.022339	527.158203	206.462616
-471.886688	224.943985	956.998718	-474.686127	-37.588596	959.916382	-539.683594	240.009323	571.617371	-498.144165	-95.202271	581.172424	-522.845276	273.974670	86.216682	-539.315735	-143.186966	101.596458	-503.244812	329.290588	1437.624146	-442.823669	-88.047546	1452.094604	-413.764709	120.207985	1457.526855	-336.362610	149.565186	1707.820068	-534.843628	429.148468	1163.875244	-489.227814	-212.704956	1197.363281	-433.426697	371.722443	864.380920	-313.855103	-177.383865	920.665649	-450.582916	94.517899	1055.842529	542.625244	8.458237	899.022461	527.251038	206.526550
-471.743988	224.914719	957.018616	-474.600769	-37.602680	959.910645	-539.547363	240.022156	571.619873	-498.006592	-95.206924	581.153503	-522.860596	273.955902	86.209946	-539.372009	-143.174545	101.603477	-503.086823	329.293640	1437.588623	-442.748810	-88.100464	1452.085205	-413.687103	120.111237	1457.499878	-336.320068	149.506454	1707.907104	-534.703430	428.917358	1163.803345	-489.216827	-212.745316	1197.353638	-433.024353	371.243530	864.682800	-313.881042	-177.431564	920.606995	-450.472290	94.481834	1055.850586	542.734985	8.554294	899.038818	527.342712	206.587845
-471.596802	224.857285	956.990356	-474.505646	-37.658566	959.904236	-539.420288	240.049850	571.624756	-497.955872	-95.255600	581.143555	-522.869385	273.943207	86.230202	-539.302124	-143.151962	101.613029	-502.965454	329.247314	1437.555786	-442.664337	-88.186035	1452.076904	-413.600830	120.056679	1457.488770	-336.292755	149.454834	1707.986450	-534.574280	428.736145	1163.713867	-489.227234	-212.701920	1197.347656	-432.892365	370.909088	864.613770	-313.879395	-177.529968	920.593567	-450.337341	94.428604	1055.830078	542.835571	8.622581	899.046814	527.431458	206.614944
-471.435303	224.825577	956.987244	-474.395416	-37.707558	959.895325	-539.255249	240.009354	571.620178	-497.758087	-95.193848	581.122559	-522.843689	273.957367	86.242432	-539.282898	-143.144043	101.599854	-502.845642	329.235626	1437.527710	-442.607025	-88.227501	1452.060059	-413.520386	119.954887	1457.464478	-336.251282	149.389236	1708.070313	-534.454956	428.576965	1163.653198	-489.204010	-212.786194	1197.335449	-432.745117	370.601654	864.660095	-313.881073	-177.596130	920.577148	-450.199188	94.381592	1055.823486	542.933105	8.694405	899.068848	527.505310	206.672653
-471.263916	224.778656	956.996277	-474.291931	-37.722408	959.888428	-539.112000	240.010498	571.653809	-497.696991	-95.220459	581.098145	-522.860413	273.929077	86.271942	-539.226990	-143.133652	101.617020	-502.723572	329.187439	1437.496460	-442.533478	-88.295235	1452.055298	-413.440063	119.879593	1457.444458	-336.212952	149.304962	1708.157471	-534.322754	428.412598	1163.585815	-489.222046	-212.749237	1197.324829	-432.607391	370.332855	864.630371	-313.889465	-177.665543	920.548279	-450.062073	94.339020	1055.824829	543.046692	8.747182	899.086670	527.609924	206.694107
-471.136932	224.714813	956.981506	-474.211182	-37.769939	959.888550	-538.973877	240.117920	571.661499	-497.576752	-95.243950	581.083252	-522.852905	273.920013	86.272118	-539.241516	-143.145065	101.634483	-502.586212	329.146820	1437.488892	-442.494049	-88.336220	1452.033203	-413.380249	119.778336	1457.421997	-336.191803	149.253067	1708.241089	-534.190002	428.249084	1163.527466	-489.173370	-212.817398	1197.316772	-432.510406	370.059662	864.584778	-313.683716	-177.858521	920.651123	-449.953979	94.284851	1055.816406	543.135803	8.799996	899.091370	527.692017	206.751846
-470.954010	224.708511	956.994629	-474.083954	-37.788982	959.877502	-538.809082	240.089386	571.673279	-497.257538	-94.989784	581.032410	-522.842712	273.920349	86.303268	-539.029785	-143.101044	101.611580	-502.463959	329.098785	1437.474243	-442.444061	-88.407669	1452.024414	-413.297852	119.717194	1457.407349	-336.181030	149.182022	1708.310303	-534.045959	428.114960	1163.479980	-489.189240	-212.835510	1197.276001	-432.376160	369.782257	864.575867	-313.692444	-177.960556	920.648987	-449.804352	94.258430	1055.818848	543.233826	8.856876	899.109192	527.773987	206.806824
-470.817963	224.669876	956.995850	-473.991394	-37.831005	959.873108	-538.647278	240.089905	571.670410	-497.138580	-94.935287	581.036194	-522.802734	273.902679	86.314354	-539.016296	-143.099548	101.609749	-502.330780	329.064331	1437.450317	-442.402435	-88.472641	1452.019531	-413.251617	119.630989	1457.394287	-336.152466	149.123825	1708.382690	-533.895508	427.976013	1163.421387	-489.190979	-212.913361	1197.292114	-432.224182	369.511536	864.576294	-313.676331	-178.068161	920.658813	-449.696564	94.212341	1055.818848	543.292419	8.847555	899.105164	527.876282	206.810867
-470.676666	224.647430	957.010986	-473.910492	-37.893852	959.843201	-538.703003	240.361435	571.728088	-497.031342	-94.965569	581.039001	-522.985474	273.923553	86.324669	-538.974060	-143.044968	101.594299	-502.230835	328.996033	1437.427734	-442.360931	-88.517944	1451.998535	-413.184296	119.550049	1457.373657	-336.162720	149.079254	1708.451172	-533.766541	427.887665	1163.386230	-489.184875	-212.980270	1197.265381	-432.049988	369.199677	864.598633	-313.657227	-178.171677	920.649963	-449.589539	94.147690	1055.812622	543.418091	8.900412	899.124817	527.979248	206.854721
-470.553589	224.600586	957.019653	-473.768982	-37.947178	959.859985	-538.345703	240.073471	571.676697	-496.928680	-94.970108	581.010620	-522.825806	273.884949	86.330711	-538.983765	-143.071381	101.603714	-502.085327	328.965820	1437.382935	-442.293671	-88.565628	1451.975830	-413.111145	119.457458	1457.350464	-336.136963	149.012741	1708.527954	-533.644592	427.781006	1163.341553	-489.169952	-213.050323	1197.271484	-431.915863	368.955902	864.553467	-313.638428	-178.275330	920.623535	-449.476135	94.102455	1055.829712	543.529297	8.949275	899.140198	528.089966	206.878159
-470.455017	224.557312	956.998230	-473.721375	-37.984352	959.816711	-538.145203	240.038300	571.657654	-496.902802	-95.078049	581.037842	-522.816956	273.880188	86.324303	-539.065308	-143.085754	101.613411	-501.975464	328.926331	1437.349121	-442.253265	-88.617531	1451.944336	-413.046600	119.369049	1457.325073	-336.131958	148.954178	1708.595947	-533.530884	427.687164	1163.295410	-489.195038	-213.155853	1197.262451	-431.744507	368.739563	864.548462	-313.785461	-178.297379	920.516418	-449.395203	94.049644	1055.795532	543.643433	9.020979	899.139526	528.186035	206.944672
-470.346344	224.508575	957.020752	-473.635071	-38.022537	959.809570	-537.963806	239.949097	571.638733	-496.998962	-95.293961	581.047424	-522.789063	273.883545	86.348259	-539.171631	-143.102936	101.652145	-501.852325	328.857605	1437.313965	-442.215881	-88.677925	1451.929443	-413.000031	119.320580	1457.299561	-336.122620	148.890747	1708.670898	-533.378113	427.593323	1163.247070	-489.178772	-213.185577	1197.232544	-431.570465	368.504700	864.546204	-313.557495	-178.529816	920.621643	-449.307953	93.993446	1055.805786	543.781494	9.098017	899.130066	528.309265	207.014084
-470.273499	224.462021	957.007813	-473.544067	-38.069820	959.797668	-537.812622	239.943436	571.625305	-496.857391	-95.293304	581.042542	-522.798706	273.882996	86.367111	-539.116638	-143.082581	101.668839	-501.774292	328.803925	1437.289917	-442.165039	-88.723625	1451.901367	-412.939392	119.246353	1457.268921	-336.119385	148.826630	1708.725098	-533.254089	427.490936	1163.210693	-489.146149	-213.233017	1197.205933	-431.363220	368.298065	864.559509	-313.518707	-178.661346	920.604919	-449.229523	93.948517	1055.794189	543.879578	9.149867	899.142273	528.415588	207.018890
-470.133087	224.463562	957.024658	-473.460907	-38.101143	959.789001	-537.598145	239.891220	571.615234	-496.738068	-95.266541	581.006714	-522.790833	273.878204	86.359093	-538.473938	-142.788712	101.515221	-501.633179	328.769928	1437.273193	-442.116882	-88.800568	1451.885498	-412.901886	119.186142	1457.235718	-336.110413	148.766144	1708.790649	-533.102844	427.396393	1163.150513	-489.117126	-213.301468	1197.189575	-431.178192	368.089020	864.540039	-313.469452	-178.820236	920.596741	-449.128510	93.919304	1055.800903	544.037781	9.208173	899.158020	528.585510	207.059235
-470.049896	224.428207	957.000916	-473.380615	-38.163044	959.781860	-537.579041	240.054871	571.639587	-496.599335	-95.266594	580.997009	-522.854492	273.869324	86.355789	-539.030457	-143.073654	101.680016	-501.538513	328.717560	1437.243286	-442.083771	-88.856812	1451.866943	-412.859711	119.136391	1457.201172	-336.093872	148.682068	1708.872803	-532.965088	427.328735	1163.124634	-489.119659	-213.368500	1197.164673	-431.010925	367.885895	864.476135	-313.446716	-178.971603	920.564636	-449.050903	93.876564	1055.786255	544.183960	9.288325	899.138062	528.729187	207.133438
-469.936523	224.438309	957.029724	-473.277771	-38.186428	959.769897	-537.291382	239.922409	571.603333	-496.513397	-95.323807	581.000610	-522.791016	273.861511	86.375763	-539.020630	-143.046173	101.710350	-501.423004	328.666046	1437.232666	-442.044769	-88.910568	1451.850708	-412.819733	119.052856	1457.158203	-336.116730	148.638687	1708.908691	-532.816772	427.232178	1163.073730	-489.116211	-213.402451	1197.147095	-430.850586	367.750458	864.454346	-313.391388	-179.087814	920.548218	-448.954132	93.853958	1055.797485	544.324158	9.366224	899.149719	528.843994	207.200912
-469.854431	224.470123	957.028503	-473.282471	-38.153500	959.730469	-537.252136	240.125153	571.640625	-496.416168	-95.334595	580.947510	-522.831970	273.865692	86.377922	-539.015320	-143.055054	101.692520	-501.334808	328.637939	1437.193970	-442.024536	-88.960693	1451.835205	-412.783691	118.983315	1457.139282	-336.095001	148.563156	1708.980225	-532.677673	427.148376	1163.044678	-489.122955	-213.512756	1197.141846	-430.704132	367.616241	864.414307	-313.535736	-179.127884	920.420471	-448.904327	93.864517	1055.774780	544.469421	9.443983	899.170166	528.983826	207.258072
-469.738373	224.423096	957.045227	-473.197815	-38.188557	959.722595	-537.101257	240.081421	571.615417	-496.340179	-95.353043	580.936646	-522.800781	273.880035	86.377708	-539.003174	-143.056107	101.690758	-501.225494	328.601959	1437.189453	-441.995911	-89.015465	1451.792969	-412.762909	118.918015	1457.129028	-336.102844	148.499237	1709.036865	-532.545593	427.107788	1163.030151	-489.094452	-213.521652	1197.102417	-430.555634	367.484528	864.421143	-313.284698	-179.411469	920.532227	-448.813324	93.811813	1055.781494	544.558105	9.543958	899.150635	529.135254	207.333130
-469.636322	224.423065	957.035583	-473.145203	-38.218826	959.683167	-537.053528	240.223434	571.645142	-496.283539	-95.363327	580.941101	-522.859924	273.891449	86.390213	-538.385986	-142.729538	101.548431	-501.169769	328.561707	1437.161499	-441.975067	-89.065758	1451.773438	-412.733215	118.856621	1457.110352	-336.112000	148.433426	1709.086548	-532.393372	427.057678	1162.999023	-489.075714	-213.575333	1197.071167	-430.389038	367.364838	864.416138	-313.262512	-179.522156	920.488403	-448.737457	93.781303	1055.757324	544.718811	9.606544	899.173279	529.269287	207.350510
-469.539703	224.366196	957.026123	-473.118622	-38.246918	959.684814	-536.941223	240.153000	571.627075	-496.543427	-95.334976	581.232422	-522.830688	273.885162	86.410446	-538.558899	-142.780396	101.572647	-501.087921	328.527222	1437.162598	-441.964813	-89.131958	1451.764771	-412.730042	118.784576	1457.085449	-336.127869	148.387955	1709.109619	-532.277466	426.990173	1162.989746	-489.067780	-213.615021	1197.035278	-430.215027	367.269135	864.446655	-313.211548	-179.692337	920.480652	-448.677551	93.737007	1055.753906	544.835571	9.566801	899.198242	529.353516	207.348190
-469.441162	224.327576	957.031982	-473.035828	-38.294537	959.682068	-536.818237	240.095047	571.626343	-496.540405	-95.340843	581.261169	-522.785461	273.865753	86.399849	-539.139526	-143.053497	101.717705	-501.002899	328.486816	1437.160645	-441.949554	-89.195679	1451.718262	-412.713928	118.712601	1457.063599	-336.134766	148.317978	1709.152588	-532.149109	426.926361	1162.966553	-489.070129	-213.659897	1196.990356	-430.029022	367.197205	864.450317	-313.164337	-179.819336	920.447876	-448.592041	93.689377	1055.756592	544.961121	9.611999	899.198303	529.504211	207.356476
-469.349792	224.274750	957.010071	-472.994598	-38.335617	959.688293	-536.755676	240.127579	571.625061	-496.470428	-95.315414	581.272705	-522.802307	273.865845	86.408104	-539.159546	-143.062500	101.716087	-500.951996	328.467712	1437.151001	-441.939728	-89.259239	1451.690430	-412.698883	118.648529	1457.060791	-336.145020	148.249908	1709.200928	-532.024170	426.903717	1162.946655	-489.049805	-213.695572	1196.955078	-429.868958	367.126526	864.444275	-313.130798	-179.970856	920.432434	-448.526459	93.648605	1055.748901	545.071411	9.677764	899.175171	529.617859	207.400208
-469.227966	224.270279	957.035217	-472.903961	-38.371399	959.684509	-536.748474	240.242081	571.636414	-496.418518	-95.282326	581.237488	-522.884705	273.858643	86.408745	-539.116394	-143.048355	101.710693	-500.903870	328.424164	1437.161865	-441.947205	-89.301483	1451.688599	-412.693390	118.610649	1457.050537	-336.150085	148.175262	1709.229248	-531.920959	426.859894	1162.946777	-489.074066	-213.733246	1196.947510	-429.675964	367.091766	864.461060	-313.103485	-180.094803	920.420105	-448.430573	93.615143	1055.762085	545.221924	9.731528	899.181885	529.760986	207.424210
-469.155548	224.204514	957.007751	-472.866577	-38.418468	959.689941	-536.617615	240.149887	571.615906	-496.427582	-95.300598	581.246887	-522.818604	273.837769	86.436409	-538.540955	-142.765808	101.553932	-500.830872	328.389038	1437.169189	-441.958405	-89.346710	1451.654297	-412.678131	118.548996	1457.063354	-336.151337	148.111084	1709.272705	-531.775696	426.811707	1162.959106	-489.072845	-213.781662	1196.902954	-429.478577	367.026031	864.496094	-313.052673	-180.228210	920.434753	-448.375977	93.567940	1055.751099	545.326416	9.780225	899.197693	529.867004	207.414978
-469.110779	224.185623	957.020081	-472.876831	-38.399841	959.692383	-536.553650	240.064880	571.605164	-496.376099	-95.298653	581.257813	-522.785706	273.813568	86.409653	-539.143616	-143.053375	101.716759	-500.802002	328.361420	1437.169434	-441.958435	-89.394646	1451.647583	-412.675903	118.489319	1457.044067	-336.153290	148.030426	1709.304810	-531.660522	426.782471	1162.948853	-489.087097	-213.779816	1196.897095	-429.328430	366.987671	864.504150	-313.022247	-180.367584	920.434082	-448.352844	93.559402	1055.757202	545.444763	9.807541	899.203125	529.993896	207.450073
-469.005615	224.172775	957.013245	-472.814850	-38.437756	959.686707	-536.533752	240.131516	571.643555	-496.385834	-95.364609	581.268188	-522.800903	273.814209	86.396614	-539.180725	-143.066193	101.728928	-500.740692	328.345367	1437.168213	-441.977692	-89.439438	1451.624390	-412.668732	118.448509	1457.046875	-336.144867	147.970200	1709.338379	-531.544006	426.726776	1162.939453	-489.100647	-213.841400	1196.875977	-429.143433	366.980927	864.548035	-312.979950	-180.448700	920.450317	-448.273712	93.530739	1055.751953	545.550171	9.876200	899.231201	530.105835	207.478714
-468.941132	224.152344	957.010498	-472.738586	-38.500290	959.686462	-536.522339	240.128204	571.649414	-496.332184	-95.365829	581.284180	-522.798462	273.840485	86.391983	-539.100647	-143.052963	101.742966	-500.681885	328.304993	1437.181396	-441.976257	-89.482559	1451.605103	-412.685516	118.402161	1457.012451	-336.154297	147.883835	1709.363403	-531.437500	426.717407	1162.953247	-489.121490	-213.882309	1196.863770	-428.974487	367.004059	864.588440	-312.977356	-180.529068	920.453613	-448.203522	93.491104	1055.750488	545.676636	9.962076	899.250000	530.211609	207.477707
-468.889343	224.130356	957.022217	-472.719635	-38.471519	959.683960	-536.488281	240.041443	571.634949	-496.306274	-95.351242	581.285217	-522.774780	273.838043	86.403809	-539.181030	-143.055771	101.752365	-500.625183	328.290009	1437.167114	-442.017029	-89.501091	1451.568848	-412.669922	118.351044	1457.014038	-336.126495	147.792831	1709.412231	-531.358398	426.683411	1162.966064	-489.134552	-213.912048	1196.823608	-428.828644	367.035583	864.588562	-312.958588	-180.609512	920.421875	-448.164276	93.486458	1055.754272	545.810547	10.015461	899.246155	530.337585	207.520035
-468.807922	224.139938	957.008362	-472.645081	-38.525799	959.678406	-536.470276	240.016800	571.627563	-496.327637	-95.413734	581.261902	-522.766724	273.836517	86.402443	-539.116699	-143.041077	101.750748	-500.720215	328.127106	1437.008179	-442.048065	-89.554993	1451.540894	-412.669403	118.313911	1457.012085	-336.133636	147.730362	1709.443237	-531.277649	426.724518	1162.936523	-489.153351	-213.908890	1196.797119	-428.695496	367.055298	864.619324	-312.919037	-180.714600	920.439270	-448.087921	93.466469	1055.744873	545.912354	10.037356	899.274231	530.461731	207.539825
-468.768616	224.095261	956.991089	-472.643524	-38.541756	959.683777	-536.520569	240.137894	571.655640	-496.247192	-95.349716	581.269897	-522.817566	273.846069	86.411171	-539.064697	-143.038513	101.706825	-500.522491	328.235992	1437.195068	-442.075073	-89.592201	1451.526978	-412.658600	118.270126	1457.031494	-336.151855	147.670258	1709.454346	-531.186584	426.684967	1162.982422	-489.163116	-213.935394	1196.771118	-428.581635	367.095306	864.622192	-312.929810	-180.780930	920.429688	-448.070251	93.441406	1055.739624	546.033386	10.048499	899.280396	530.621216	207.530869
-468.710266	224.074234	956.998108	-472.612457	-38.576118	959.692566	-536.458801	240.048477	571.642883	-496.267853	-95.404121	581.295227	-522.781494	273.838348	86.405861	-539.121399	-143.045731	101.719955	-500.479309	328.203979	1437.207397	-442.079742	-89.613472	1451.499146	-412.652924	118.218773	1457.017212	-336.164307	147.599777	1709.493896	-531.099365	426.691254	1162.992188	-489.204803	-213.957764	1196.736938	-428.457886	367.138855	864.647827	-312.915009	-180.847778	920.444275	-448.026764	93.411987	1055.747803	546.156006	10.115749	899.290100	530.743469	207.543671
-468.688080	224.083450	956.977905	-472.606018	-38.579323	959.689514	-536.475220	240.054901	571.640259	-496.269379	-95.358223	581.266479	-522.800293	273.842987	86.405037	-538.498169	-142.747574	101.553085	-500.430389	328.188507	1437.205933	-442.106903	-89.645287	1451.501099	-412.646545	118.164650	1457.001099	-336.175110	147.534760	1709.529297	-531.036011	426.720245	1163.019653	-489.232300	-213.954849	1196.721313	-428.354156	367.206329	864.680847	-312.921448	-180.899841	920.451111	-448.013702	93.419991	1055.736450	546.295776	10.208027	899.294312	530.872314	207.611633
-468.664124	224.038223	956.970337	-472.604248	-38.574249	959.688843	-536.568481	240.232880	571.671997	-496.256042	-95.378334	581.292725	-522.875061	273.857269	86.417725	-539.084045	-143.031128	101.708664	-500.408325	328.160950	1437.214355	-442.136719	-89.691048	1451.462402	-412.628754	118.131943	1456.990723	-336.178375	147.475388	1709.578857	-530.959961	426.730530	1163.039795	-489.287842	-213.995895	1196.701294	-428.237549	367.279907	864.700195	-312.938995	-180.957779	920.429749	-447.999390	93.400658	1055.731934	546.408142	10.270483	899.301270	530.998779	207.664291
-468.683411	224.053818	956.978943	-472.642853	-38.599373	959.669556	-536.598389	240.276016	571.679871	-496.339264	-95.447800	581.284302	-522.891541	273.860413	86.420692	-539.133545	-143.053360	101.723564	-500.335419	328.138245	1437.212036	-442.144348	-89.710938	1451.462524	-412.619965	118.105995	1456.986450	-336.195770	147.410110	1709.630371	-530.873596	426.774811	1163.035645	-489.320679	-213.942474	1196.699219	-428.141022	367.370056	864.706787	-312.971405	-181.008957	920.430359	-448.011200	93.383492	1055.722778	546.528076	10.319617	899.292114	531.100586	207.699677
-468.676544	224.037781	956.948547	-472.637207	-38.617844	959.666321	-536.568298	240.160858	571.683899	-496.343903	-95.452438	581.287231	-522.875488	273.859528	86.400703	-538.538391	-142.773514	101.558014	-500.305267	328.130035	1437.218628	-442.174316	-89.726959	1451.432007	-412.595642	118.062386	1456.976807	-336.201904	147.354370	1709.678101	-530.797729	426.797180	1163.050171	-489.379547	-213.969971	1196.667603	-428.034943	367.451447	864.746826	-313.000946	-181.033569	920.421997	-447.986603	93.375877	1055.701538	546.607727	10.360236	899.323975	531.178833	207.733704
-468.663483	224.027603	956.953552	-472.617828	-38.622681	959.669678	-536.578674	240.167755	571.685547	-496.301880	-95.391006	581.282471	-522.856995	273.852661	86.394028	-539.135559	-143.089432	101.713005	-500.255127	328.102753	1437.235962	-442.182770	-89.743980	1451.416626	-412.584778	117.997520	1456.957642	-336.214783	147.295761	1709.716309	-530.707458	426.832245	1163.072266	-489.450836	-213.935196	1196.633057	-427.960815	367.554901	864.765381	-313.045685	-181.066391	920.400757	-447.966888	93.368263	1055.704956	546.708252	10.387506	899.325684	531.287109	207.721954
-468.653351	224.035217	956.941467	-472.614990	-38.624504	959.667847	-536.611145	240.190613	571.692749	-496.282837	-95.369064	581.280884	-522.897644	273.863800	86.401955	-539.162964	-143.094971	101.711426	-500.212463	328.082306	1437.238281	-442.185303	-89.779404	1451.402832	-412.584991	117.993736	1456.957153	-336.217865	147.248688	1709.757935	-530.643799	426.867950	1163.102417	-489.508667	-213.921387	1196.606323	-427.875732	367.633606	864.769226	-313.090332	-181.067596	920.363647	-447.961121	93.374321	1055.698120	546.781433	10.431738	899.333191	531.377808	207.724518
-468.637878	224.065079	956.955505	-472.612091	-38.615746	959.668762	-536.631287	240.172134	571.698730	-496.221252	-95.354584	581.298523	-522.892822	273.854065	86.418915	-539.063599	-143.068497	101.708801	-500.185059	328.054169	1437.242920	-442.193787	-89.809898	1451.388184	-412.550476	117.958374	1456.951538	-336.231537	147.203995	1709.784790	-530.563660	426.930237	1163.132080	-489.557831	-213.902908	1196.572021	-427.825073	367.753235	864.771118	-313.129120	-181.100250	920.337708	-447.953247	93.387650	1055.705933	546.869324	10.428439	899.332520	531.483704	207.741287
-468.615479	224.095306	956.964722	-472.643799	-38.581261	959.636108	-536.706482	240.275757	571.706543	-496.189209	-95.353928	581.246338	-522.924072	273.859833	86.426262	-539.060608	-143.067963	101.707397	-500.116547	328.059052	1437.274902	-442.196106	-89.833649	1451.366699	-412.545074	117.925529	1456.940674	-336.235046	147.155350	1709.825928	-530.498718	426.949371	1163.158569	-489.642426	-213.882706	1196.549927	-427.774048	367.885529	864.770142	-313.189270	-181.103806	920.316772	-447.953125	93.399734	1055.693237	546.938721	10.440871	899.337585	531.562805	207.761154
-468.637695	224.059723	956.955078	-472.690460	-38.631882	959.656616	-536.711853	240.175140	571.687439	-496.232025	-95.436096	581.262390	-522.929016	273.845337	86.421562	-539.096191	-143.080948	101.721626	-500.098297	328.045166	1437.283569	-442.186310	-89.852432	1451.354980	-412.524811	117.901588	1456.922607	-336.236145	147.126816	1709.865479	-530.445435	426.996643	1163.196045	-489.693085	-213.845154	1196.511841	-427.737701	368.016205	864.765930	-313.267151	-181.056290	920.263489	-447.987274	93.365662	1055.698486	547.001404	10.521938	899.332581	531.680298	207.803268
-468.665833	224.034149	956.936768	-472.703094	-38.646172	959.662048	-536.722046	240.186279	571.675537	-496.175598	-95.443329	581.239197	-522.930542	273.860443	86.436722	-539.147339	-143.092926	101.716591	-500.050995	328.032928	1437.284180	-442.172943	-89.876251	1451.347168	-412.507538	117.861267	1456.931519	-336.251404	147.077164	1709.899536	-530.398193	427.046204	1163.233765	-489.729309	-213.828537	1196.489502	-427.733521	368.092072	864.753784	-313.363251	-181.049713	920.203125	-447.997192	93.355713	1055.689575	547.135620	10.525010	899.341492	531.762695	207.779526
-468.670746	224.055206	956.930908	-472.743469	-38.623047	959.630737	-536.810181	240.292694	571.711365	-496.234863	-95.543541	581.246704	-522.954346	273.865021	86.407555	-539.170471	-143.122055	101.738678	-500.021057	328.024750	1437.287231	-442.151672	-89.873596	1451.310913	-412.509216	117.821648	1456.918091	-336.258057	147.041641	1709.926880	-530.352356	427.076447	1163.244385	-489.798126	-213.784515	1196.444214	-427.720947	368.217804	864.771301	-313.448029	-180.994156	920.165405	-448.009216	93.365105	1055.668579	547.230591	10.562591	899.346191	531.857727	207.785110
-468.706482	223.991684	956.911499	-472.780731	-38.646496	959.634644	-536.783997	240.195984	571.684326	-496.205780	-95.568214	581.268982	-522.929993	273.843842	86.403236	-539.122925	-143.113220	101.731758	-499.989777	328.013275	1437.281860	-442.144714	-89.919754	1451.307739	-412.478516	117.811562	1456.901611	-336.273224	147.014496	1709.966553	-530.328491	427.120667	1163.253296	-489.845734	-213.761932	1196.436035	-427.733856	368.338684	864.741882	-313.574677	-180.940567	920.064941	-448.039093	93.330109	1055.659302	547.249451	10.602348	899.362061	531.943604	207.828873
-468.729248	223.967392	956.886780	-472.805634	-38.649014	959.642334	-536.746033	240.075714	571.672119	-495.858765	-95.570694	580.936646	-522.840149	273.852722	86.390686	-538.947937	-143.060562	101.699158	-499.962036	328.003815	1437.282471	-442.126221	-89.914337	1451.277588	-412.476318	117.792992	1456.889160	-336.299255	146.976700	1709.991699	-530.320679	427.148102	1163.277954	-489.895264	-213.779373	1196.416260	-427.776642	368.467316	864.702759	-313.700317	-180.868973	919.971436	-448.061798	93.328575	1055.650391	547.340027	10.537942	899.345581	532.016602	207.789032
-468.749084	223.988464	956.892822	-472.862793	-38.640770	959.622620	-536.784058	240.034210	571.650513	-496.134949	-95.543953	581.204590	-522.909424	273.851593	86.398796	-539.146179	-143.134949	101.704849	-499.947815	328.002197	1437.283813	-442.105652	-89.931030	1451.265015	-412.451416	117.770004	1456.888184	-336.311127	146.940445	1710.035156	-530.319092	427.215607	1163.312134	-489.925964	-213.733841	1196.387939	-427.848663	368.596863	864.679077	-313.799103	-180.810364	919.926575	-448.086853	93.330193	1055.640503	547.422852	10.514444	899.352356	532.126099	207.768082
-468.755493	224.014023	956.890930	-472.890289	-38.628490	959.611633	-536.826660	240.116333	571.660889	-496.150696	-95.550705	581.213440	-522.920166	273.866791	86.369698	-539.173340	-143.153427	101.699333	-499.923492	327.992615	1437.303589	-442.092987	-89.939903	1451.253296	-412.454254	117.756996	1456.868164	-336.326843	146.914139	1710.063232	-530.316101	427.214478	1163.314209	-489.959167	-213.728500	1196.354126	-427.872528	368.726166	864.652649	-313.912262	-180.734207	919.842407	-448.112579	93.344040	1055.636108	547.470825	10.539968	899.332581	532.209900	207.775635
-468.774902	224.025070	956.900452	-472.918549	-38.672726	959.596008	-536.887695	240.207443	571.688232	-496.159821	-95.564201	581.215027	-522.938416	273.888367	86.392784	-539.176575	-143.155075	101.695236	-499.934784	327.977722	1437.289429	-442.072449	-89.942825	1451.235596	-412.439697	117.756874	1456.861816	-336.346375	146.872269	1710.091797	-530.329895	427.261353	1163.330322	-489.991241	-213.700027	1196.327759	-427.976715	368.870239	864.614868	-314.052002	-180.650299	919.755432	-448.130554	93.317123	1055.631836	547.539673	10.543102	899.350769	532.287598	207.772644
-468.807739	224.017334	956.889038	-472.942078	-38.674595	959.601929	-536.891357	240.167053	571.669739	-496.159576	-95.570938	581.204224	-522.924866	273.881348	86.363876	-539.169983	-143.163208	101.693130	-499.910980	327.991333	1437.307007	-442.069550	-89.942917	1451.220825	-412.439484	117.769875	1456.841553	-336.374817	146.853455	1710.128296	-530.363708	427.310638	1163.350342	-490.018982	-213.700943	1196.313477	-428.151581	369.034729	864.442871	-314.162537	-180.587311	919.700439	-448.161530	93.319633	1055.629639	547.594177	10.529926	899.356506	532.345886	207.767181
-468.810944	224.020828	956.888306	-472.955933	-38.670109	959.599182	-536.873901	240.106186	571.668579	-496.126373	-95.531631	581.197815	-522.905151	273.900604	86.366837	-539.138855	-143.141632	101.703094	-499.929993	327.980560	1437.307129	-442.045532	-89.961067	1451.185791	-412.435852	117.769943	1456.840332	-336.398956	146.827103	1710.160889	-530.406616	427.390045	1163.382202	-490.067627	-213.662186	1196.278442	-428.420898	369.232117	864.185852	-314.290283	-180.478210	919.627625	-448.169708	93.321922	1055.627808	547.669922	10.543056	899.388306	532.421814	207.725952
-468.809662	224.021622	956.887634	-472.964722	-38.685326	959.605286	-536.944031	240.228012	571.716187	-496.128571	-95.561989	581.206543	-522.958435	273.895325	86.380386	-539.165894	-143.152481	101.713142	-499.934021	327.980194	1437.307251	-442.010712	-89.956596	1451.181885	-412.439514	117.769287	1456.819336	-336.424866	146.813721	1710.193604	-530.437683	427.425751	1163.401489	-490.098053	-213.651367	1196.271606	-428.517426	369.339600	864.163208	-314.447052	-180.366241	919.527405	-448.175995	93.316368	1055.631104	547.719299	10.519881	899.397522	532.493774	207.702118
-468.869629	224.024994	956.904358	-473.053070	-38.650040	959.586487	-536.971680	240.220917	571.711853	-495.787994	-95.692406	580.862610	-522.966309	273.896545	86.379028	-538.970032	-143.107864	101.680405	-499.936584	327.984344	1437.294434	-441.970306	-89.949074	1451.153076	-412.448395	117.730019	1456.801392	-336.454437	146.783813	1710.224609	-530.474548	427.464508	1163.416626	-490.133301	-213.607666	1196.252686	-428.557190	369.437653	864.179810	-314.575867	-180.229660	919.445740	-448.240692	93.319984	1055.628052	547.762512	10.502868	899.397949	532.545044	207.642456
-468.875488	224.040512	956.903992	-473.053558	-38.646763	959.579163	-536.985596	240.207413	571.689575	-495.758514	-95.685600	580.807495	-522.968140	273.883759	86.386398	-538.955139	-143.101044	101.701401	-499.958160	327.974915	1437.293213	-441.963776	-89.952065	1451.108398	-412.458038	117.754524	1456.779419	-336.500458	146.776382	1710.258545	-530.510437	427.502045	1163.426636	-490.184387	-213.606247	1196.203369	-428.634796	369.556976	864.168945	-314.712982	-180.108490	919.366028	-448.250244	93.327354	1055.625732	547.816772	10.523580	899.388611	532.603271	207.644058
-468.891815	224.017624	956.879211	-473.054474	-38.660503	959.576965	-536.946533	240.118027	571.668640	-495.678284	-95.681808	580.824951	-522.926575	273.875549	86.380020	-538.919739	-143.099792	101.680115	-499.968628	327.971191	1437.289063	-441.929779	-89.954132	1451.077148	-412.458160	117.752838	1456.755005	-336.547943	146.768341	1710.298706	-530.564819	427.494598	1163.448486	-490.238861	-213.544189	1196.183105	-428.716644	369.644867	864.147156	-314.830566	-180.019272	919.296631	-448.258331	93.318748	1055.612061	547.874023	10.544302	899.399414	532.745605	207.614365
-468.910339	224.034317	956.894165	-473.079803	-38.672291	959.584534	-537.011658	240.236710	571.692505	-495.700378	-95.715858	580.819214	-522.970703	273.879181	86.382797	-539.032532	-143.144669	101.706741	-500.002167	327.971283	1437.276245	-441.906464	-89.959328	1451.041138	-412.467712	117.754112	1456.735840	-336.597717	146.751831	1710.351563	-530.639709	427.524414	1163.463135	-490.302338	-213.507767	1196.132202	-428.805603	369.744232	864.136230	-314.970673	-179.922211	919.206543	-448.280640	93.317818	1055.623413	547.906006	10.487418	899.394531	532.777405	207.569595
-468.947205	224.020172	956.880798	-473.114319	-38.631981	959.577393	-537.019470	240.251678	571.689636	-495.677551	-95.782181	580.790161	-522.942932	273.894348	86.385574	-539.025574	-143.142776	101.712212	-500.015167	327.968323	1437.283813	-441.867157	-89.964806	1451.024536	-412.472595	117.744553	1456.735474	-336.671753	146.735046	1710.407837	-530.714050	427.544434	1163.472778	-490.376678	-213.483566	1196.103882	-428.897125	369.812225	864.127258	-315.083771	-179.839294	919.136047	-448.310089	93.333435	1055.611694	548.058960	10.397416	899.407837	532.933777	206.955811
-468.954926	224.003006	956.861328	-473.105530	-38.637169	959.563354	-536.990234	240.214066	571.679749	-495.655396	-95.816872	580.791016	-522.943604	273.892242	86.378311	-539.016724	-143.140152	101.714539	-500.016296	327.963196	1437.292480	-441.870911	-89.970421	1450.998657	-412.478607	117.744286	1456.727417	-336.746521	146.704132	1710.499023	-530.788208	427.545227	1163.481934	-490.423279	-213.428085	1196.067627	-429.008087	369.885437	864.109070	-315.190247	-179.750412	919.078918	-448.323944	93.325981	1055.598267	548.105896	10.378932	899.412842	533.041138	206.886734
-468.977417	224.018570	956.875183	-473.127686	-38.628563	959.574524	-536.988403	240.106735	571.642334	-495.667938	-95.855171	580.794800	-522.904480	273.861298	86.361160	-539.058716	-143.153519	101.730186	-500.063873	327.959900	1437.299805	-441.840912	-89.974236	1450.974487	-412.478485	117.721115	1456.691895	-336.860291	146.695709	1710.583984	-530.880920	427.597595	1163.478516	-490.500336	-213.393387	1196.022827	-429.128143	369.954773	864.106384	-315.326874	-179.636307	919.001282	-448.347961	93.337128	1055.611084	548.104553	10.460935	899.407227	533.008423	207.434921
-469.000092	224.044235	956.872681	-473.151337	-38.619644	959.533386	-537.050354	240.255035	571.665405	-495.568176	-95.821892	580.757507	-522.927368	273.914673	86.375885	-539.019043	-143.155136	101.716705	-500.082062	327.937439	1437.276367	-441.845917	-89.992470	1450.930420	-412.483154	117.722321	1456.671265	-337.025543	146.697937	1710.693604	-530.987000	427.596588	1163.500977	-490.556183	-213.346619	1195.987305	-429.257416	370.027496	864.101196	-315.418427	-179.579987	918.951294	-448.360809	93.339760	1055.587036	548.186584	10.348035	899.404846	533.167664	206.857208
-468.995789	224.007950	956.854736	-473.093842	-38.633533	959.545593	-537.052368	240.231216	571.663513	-495.533813	-95.837517	580.786865	-522.931274	273.906372	86.374573	-539.036865	-143.157593	101.720009	-500.103180	327.938049	1437.258301	-441.803040	-90.009308	1450.904175	-412.476471	117.716721	1456.645264	-337.216125	146.675568	1710.853516	-531.082397	427.616333	1163.510498	-490.643463	-213.353058	1195.990112	-429.392792	370.096985	864.072693	-315.752563	-179.381653	918.763367	-448.348846	93.330849	1055.588501	548.268250	10.325506	899.402405	533.266907	206.777756
-469.056427	224.016373	956.873047	-473.136383	-38.620537	959.517456	-537.069824	240.248444	571.659180	-495.493439	-95.861557	580.748962	-522.945190	273.908508	86.375298	-539.025757	-143.160843	101.732605	-500.122833	327.925568	1437.223511	-441.773529	-90.025734	1450.882080	-412.448181	117.705101	1456.629272	-337.465210	146.648117	1711.080933	-531.205383	427.635742	1163.513306	-490.693268	-213.332687	1195.951416	-429.539673	370.140045	864.057434	-315.859650	-179.303741	918.677490	-448.394226	93.325821	1055.582153	548.316528	10.319363	899.416382	533.348450	206.734085
-469.066895	224.023788	956.866760	-473.139923	-38.621544	959.512085	-537.036133	240.174545	571.645081	-495.454773	-95.871567	580.766174	-522.909119	273.901611	86.370041	-539.041016	-143.157532	101.727623	-500.137878	327.901306	1437.209473	-441.755920	-90.020416	1450.831299	-412.420746	117.710037	1456.592285	-337.756958	146.589890	1711.378296	-531.327820	427.643860	1163.515137	-490.737457	-213.269852	1195.897461	-429.706207	370.171021	864.037109	-315.953339	-179.246490	918.614197	-448.403534	93.329956	1055.576904	548.287292	10.419612	899.407227	533.294800	207.232788
-469.102264	224.038330	956.856445	-473.139526	-38.634766	959.507202	-537.053406	240.199631	571.639465	-495.370270	-95.854279	580.730774	-522.932129	273.901367	86.365845	-539.033752	-143.133286	101.721565	-500.115906	327.912689	1437.199097	-441.697418	-90.014244	1450.793823	-412.390381	117.679504	1456.547485	-338.149841	146.561966	1711.710938	-531.448303	427.658417	1163.503052	-490.781586	-213.260864	1195.854248	-429.876648	370.202850	863.998108	-316.064056	-179.215515	918.543152	-448.427155	93.335770	1055.570679	548.340149	10.379157	899.387878	533.374451	207.202850
-469.163452	223.987411	956.842651	-473.150940	-38.654663	959.507019	-537.041687	240.054749	571.619690	-495.366669	-95.861328	580.729919	-522.903503	273.880188	86.358208	-538.997620	-143.140915	101.727196	-500.109619	327.901031	1437.169067	-441.633575	-90.032562	1450.738281	-412.359406	117.681358	1456.494507	-338.617279	146.529312	1712.113281	-531.556335	427.660553	1163.509277	-490.784698	-213.209930	1195.792236	-430.078308	370.272522	863.961609	-315.958466	-179.273758	918.568970	-448.460754	93.309753	1055.562988	548.388000	10.347069	899.384644	533.408691	207.173187
-469.180634	224.022415	956.825562	-473.155334	-38.664238	959.505859	-537.131165	240.244003	571.666077	-495.332367	-95.887215	580.723267	-522.955322	273.894287	86.378014	-539.041504	-143.158722	101.745766	-500.213013	327.772064	1436.951294	-441.530609	-90.044891	1450.711792	-412.322449	117.680939	1456.442261	-339.154205	146.468094	1712.638428	-531.690552	427.713501	1163.490112	-490.839569	-213.231064	1195.765747	-430.293793	370.263062	863.923767	-316.264191	-179.145813	918.380310	-448.469604	93.329323	1055.553345	548.440247	10.321692	899.384277	533.493835	207.112564
-469.236481	223.989609	956.813293	-473.209167	-38.656078	959.476685	-537.127258	240.149033	571.622559	-495.237610	-95.834724	580.711487	-522.903320	273.884491	86.370605	-539.020569	-143.153656	101.740974	-500.014801	327.878845	1437.085205	-441.437866	-90.058205	1450.657715	-412.265564	117.667038	1456.391479	-339.772614	146.431000	1713.158203	-531.780579	427.680573	1163.496704	-490.833221	-213.166641	1195.728760	-430.486725	370.312408	863.865723	-316.148102	-179.183380	918.405273	-448.508209	93.310730	1055.528931	548.502563	10.298333	899.397156	533.561340	207.063522
-469.237793	223.975174	956.807373	-473.150360	-38.632465	959.482361	-537.125488	240.080795	571.629883	-495.222137	-95.845238	580.698608	-522.892334	273.877838	86.359329	-539.009033	-143.157135	101.725388	-500.088165	327.757538	1436.875122	-441.314117	-90.061440	1450.616455	-412.234131	117.667236	1456.345825	-340.485046	146.360672	1713.784668	-531.884521	427.718964	1163.449219	-490.851257	-213.144547	1195.694946	-430.684662	370.331757	863.817871	-316.237915	-179.181976	918.325378	-448.482269	93.324944	1055.529419	548.558960	10.280561	899.402344	533.646057	207.023270
-469.297028	223.956711	956.785583	-473.203125	-38.630543	959.456787	-537.226929	240.170837	571.631470	-495.227112	-95.920601	580.695068	-522.942993	273.887665	86.364365	-539.074646	-143.188904	101.748932	-500.057098	327.746490	1436.839966	-441.214508	-90.057945	1450.568604	-412.167908	117.665398	1456.303833	-341.302002	146.243286	1714.434814	-531.986389	427.710632	1163.441284	-490.888641	-213.187866	1195.676514	-430.902283	370.342590	863.752686	-316.547943	-179.045715	918.115906	-448.518890	93.315567	1055.501221	548.581665	10.224751	899.427185	533.716675	206.965210
-469.315643	223.960861	956.800659	-473.189423	-38.639114	959.447327	-537.215393	240.079422	571.645752	-495.184692	-95.868324	580.687866	-522.947571	273.909912	86.373512	-539.057190	-143.198853	101.744896	-499.974365	327.725922	1436.837402	-441.106628	-90.093674	1450.536255	-412.118347	117.662125	1456.262695	-342.139252	146.182358	1715.160645	-532.069031	427.697449	1163.463257	-490.855835	-213.105789	1195.628540	-431.111664	370.305420	863.700928	-316.439545	-179.149368	918.146790	-448.520569	93.307007	1055.503906	548.631226	10.218369	899.423523	533.810486	206.940781
-469.376038	223.971283	956.804993	-473.240601	-38.629116	959.420593	-537.210083	240.011627	571.609497	-495.172241	-95.856628	580.682556	-522.889282	273.896637	86.374107	-539.040710	-143.181046	101.740929	-499.898376	327.679230	1436.805908	-440.962982	-90.125160	1450.474121	-412.082581	117.665802	1456.219238	-343.095978	146.245392	1715.970215	-532.151550	427.664398	1163.460205	-490.831299	-213.107758	1195.597778	-431.369354	370.324799	863.650879	-316.491455	-179.124084	918.050537	-448.561798	93.306236	1055.489380	548.678284	10.191194	899.424744	533.904053	206.887207
-469.388306	223.971619	956.813416	-473.245056	-38.610996	959.420532	-537.274902	240.008286	571.636841	-495.175690	-95.880211	580.659607	-522.917603	273.899902	86.361526	-538.997864	-143.161743	101.730820	-499.673248	327.799988	1436.980835	-440.832672	-90.152718	1450.445801	-412.037750	117.633293	1456.194824	-344.053589	146.214752	1716.754517	-532.238098	427.605835	1163.520142	-490.816589	-213.070694	1195.577393	-431.625763	370.354584	863.599609	-316.574249	-179.127808	917.981812	-448.557281	93.312813	1055.490601	548.734375	10.159005	899.447815	533.970398	206.861221
-469.465820	223.886749	956.790955	-473.252075	-38.646381	959.430298	-537.281677	239.979294	571.594177	-495.217224	-95.872833	580.658264	-522.904236	273.902100	86.364311	-538.986816	-143.173950	101.711411	-499.607025	327.791046	1437.014404	-440.727081	-90.172165	1450.400391	-411.970459	117.640335	1456.171265	-345.054810	146.172775	1717.568848	-532.314331	427.578461	1163.565063	-490.805634	-213.129425	1195.550049	-431.916840	370.361481	863.566345	-316.673950	-179.108765	917.872314	-448.581238	93.270561	1055.479736	548.761230	10.137453	899.445496	534.044495	206.818710
-469.483429	223.949783	956.799500	-473.259827	-38.649574	959.437561	-537.360962	240.091995	571.623047	-495.239136	-95.874077	580.690247	-522.915833	273.903931	86.372742	-538.988342	-143.173340	101.730087	-499.533569	327.766632	1437.023560	-440.620789	-90.188316	1450.364746	-411.926636	117.620644	1456.170410	-346.079468	146.179413	1718.362183	-532.380798	427.590485	1163.612549	-490.751648	-213.163040	1195.531250	-432.204193	370.406311	863.562500	-316.753723	-179.071152	917.757141	-448.586548	93.300591	1055.485962	548.844116	10.114369	899.441956	534.116760	206.811005
-469.539368	223.912857	956.787292	-473.258820	-38.662735	959.435852	-537.377197	239.979111	571.608582	-495.256012	-95.826042	580.704773	-522.902588	273.901947	86.362923	-539.008728	-143.194519	101.737862	-499.450714	327.730042	1437.053955	-440.488739	-90.240768	1450.328247	-411.869690	117.565399	1456.191895	-347.173279	146.120697	1719.225342	-532.462219	427.538635	1163.663452	-490.707214	-213.160553	1195.523682	-432.484772	370.436066	863.558838	-316.824951	-179.075439	917.655823	-448.587524	93.284004	1055.472778	548.885193	10.074555	899.456604	534.167236	206.736359
-469.559418	223.900558	956.796570	-473.212982	-38.738808	959.448669	-537.396484	239.923813	571.594116	-495.219757	-95.779022	580.710754	-522.870850	273.895905	86.358276	-538.982422	-143.175751	101.717003	-499.415375	327.702606	1437.095703	-440.395782	-90.272575	1450.328979	-411.801025	117.542397	1456.205933	-348.279480	146.111298	1720.046265	-532.523254	427.533356	1163.721802	-490.641663	-213.184433	1195.478638	-432.740082	370.441376	863.565308	-316.840210	-179.089981	917.585938	-448.556885	93.246384	1055.479614	548.967224	10.081570	899.446838	534.216003	206.746445
-469.579163	223.910965	956.811096	-473.258545	-38.690334	959.463135	-537.463745	239.931122	571.618286	-495.259644	-95.794495	580.724365	-522.902954	273.875793	86.362007	-539.015381	-143.183533	101.721008	-499.329163	327.668457	1437.161621	-440.271790	-90.329506	1450.310425	-411.753998	117.513565	1456.212524	-349.443024	146.095551	1720.917236	-532.574402	427.482239	1163.803467	-490.558350	-213.197250	1195.479980	-432.962677	370.446838	863.596069	-316.883453	-179.096436	917.497742	-448.561035	93.273209	1055.487427	548.999390	10.040113	899.467590	534.353455	206.648193
-469.595825	223.941406	956.804565	-473.229462	-38.727314	959.430359	-537.522522	239.867615	571.618347	-495.295624	-95.797714	580.716370	-522.902039	273.870911	86.349884	-538.968811	-143.193115	101.719345	-499.283508	327.603546	1437.208130	-440.151611	-90.386734	1450.326050	-411.644623	117.576569	1456.193604	-350.605316	146.065979	1721.777344	-532.634460	427.457062	1163.856689	-490.490234	-213.201141	1195.460571	-433.158569	370.416962	863.586609	-316.882599	-179.170029	917.454102	-448.533142	93.263657	1055.462646	549.053711	10.006949	899.474182	534.394592	206.623138
-469.594421	223.918060	956.793030	-473.218018	-38.730080	959.431030	-537.585815	239.851212	571.624695	-495.299438	-95.793900	580.745178	-522.891785	273.864227	86.321335	-538.953857	-143.188416	101.708565	-499.252106	327.546387	1437.252808	-440.042358	-90.426132	1450.328125	-411.569244	117.576836	1456.210449	-351.759949	145.980698	1722.638550	-532.702698	427.455200	1163.930908	-490.440247	-213.266785	1195.448120	-433.358368	370.427094	863.603455	-316.880463	-179.198898	917.388245	-448.497314	93.255592	1055.450317	549.106201	9.967755	899.468872	534.454407	206.565262
-469.597473	223.909164	956.798828	-473.193298	-38.748608	959.435059	-537.655151	239.784714	571.600464	-495.293030	-95.788261	580.723450	-522.880493	273.860657	86.315613	-538.998047	-143.201584	101.704117	-499.196381	327.485229	1437.293213	-439.918304	-90.488548	1450.342896	-411.539520	117.571983	1456.229370	-352.947205	145.971817	1723.454102	-532.771729	427.411255	1164.001343	-490.364380	-213.280502	1195.440674	-433.547333	370.437775	863.629517	-316.843323	-179.259979	917.353638	-448.468323	93.243324	1055.450928	549.131714	9.949040	899.456848	534.498474	206.557571
-469.590759	223.913895	956.792175	-473.181885	-38.739182	959.440430	-537.761475	239.817459	571.649780	-495.345032	-95.841286	580.736267	-522.903320	273.865356	86.316895	-538.995850	-143.208328	101.688087	-499.182922	327.449890	1437.337524	-439.844360	-90.498863	1450.349976	-411.460938	117.418724	1456.164917	-354.117584	145.973312	1724.246582	-532.853088	427.394165	1164.046875	-490.278748	-213.279572	1195.423584	-433.705475	370.411133	863.663818	-316.816467	-179.309662	917.336731	-448.442169	93.254997	1055.446289	549.205078	9.913516	899.478760	534.562317	206.513794
-469.571106	223.907578	956.806458	-473.144073	-38.733353	959.438354	-537.784790	239.712540	571.605347	-495.321533	-95.827835	580.730591	-522.882019	273.860687	86.326370	-538.949036	-143.198944	101.674690	-499.166901	327.374939	1437.370728	-439.743347	-90.569466	1450.372192	-411.438751	117.540840	1456.252441	-355.325653	145.965225	1725.047485	-532.911377	427.366364	1164.122070	-490.211761	-213.284256	1195.427979	-433.852448	370.376007	863.691040	-316.720734	-179.356094	917.317017	-448.393982	93.250000	1055.447754	549.322205	9.801320	899.477783	534.763733	205.851044
-469.525330	223.888535	956.819946	-473.061462	-38.764961	959.467712	-537.897034	239.782120	571.647339	-495.296814	-95.796722	580.739380	-522.870605	273.860718	86.326309	-538.941650	-143.197098	101.687347	-499.157349	327.328644	1437.410278	-439.667786	-90.606377	1450.378174	-411.414948	117.557755	1456.260986	-356.498810	145.973511	1725.805298	-532.984009	427.358673	1164.197388	-490.131927	-213.330399	1195.423340	-433.989960	370.343842	863.730652	-316.616364	-179.416016	917.340271	-448.332214	93.233795	1055.469727	549.365967	9.773599	899.482849	534.832275	205.801086
-469.506592	223.867172	956.812866	-473.018890	-38.766903	959.460815	-537.984924	239.707672	571.693481	-495.217407	-95.795685	580.719116	-522.869751	273.850739	86.318787	-538.906860	-143.187073	101.692772	-499.152863	327.254852	1437.459717	-439.592621	-90.646942	1450.369385	-411.415039	117.501335	1456.305298	-357.665955	145.968323	1726.549072	-533.059021	427.309784	1164.235474	-490.049896	-213.380356	1195.401001	-434.075562	370.343384	863.767578	-316.494934	-179.467285	917.338745	-448.291504	93.224167	1055.460327	549.437561	9.749325	899.479492	534.921997	205.797272
-469.436310	223.903732	956.814026	-472.924316	-38.778263	959.479431	-538.019897	239.608612	571.691956	-495.237823	-95.841209	580.738037	-522.804199	273.841309	86.318031	-538.964600	-143.215210	101.694176	-499.175049	327.191650	1437.476074	-439.534088	-90.692719	1450.398804	-411.406067	117.492073	1456.313599	-358.820496	145.972794	1727.243652	-533.115845	427.273560	1164.279297	-489.949951	-213.390564	1195.370728	-434.134705	370.322937	863.785706	-316.357239	-179.499557	917.339478	-448.210999	93.245255	1055.470703	549.467407	9.707396	899.485168	535.000488	205.694382
-469.416718	223.890808	956.817810	-472.868347	-38.780376	959.464844	-538.123901	239.674988	571.716309	-495.108765	-95.789230	580.734070	-522.882568	273.851288	86.334145	-538.932373	-143.201126	101.709976	-499.200012	327.158600	1437.500732	-439.498932	-90.720245	1450.386719	-411.398621	117.465996	1456.338135	-359.964355	145.983459	1727.926025	-533.184265	427.243500	1164.322021	-489.888123	-213.420227	1195.337769	-434.172760	370.310394	863.846313	-316.192108	-179.534042	917.355774	-448.171570	93.234138	1055.464844	549.515015	9.682792	899.470825	535.067932	205.719086
-469.348541	223.868210	956.798584	-472.741180	-38.842808	959.437378	-538.116394	239.539459	571.706726	-495.064972	-95.871765	580.723938	-522.819214	273.839661	86.323997	-538.923584	-143.190491	101.704697	-499.241394	327.094269	1437.532715	-439.473389	-90.776268	1450.359741	-411.426758	117.438995	1456.383911	-361.106567	145.994965	1728.575684	-533.224976	427.179077	1164.345093	-489.768616	-213.440765	1195.293823	-434.146606	370.275726	863.916687	-315.972870	-179.597397	917.380371	-448.085358	93.193802	1055.444214	549.578857	9.651008	899.472900	535.148071	205.631439
-469.292908	223.900299	956.810364	-472.656494	-38.839760	959.418762	-538.156982	239.606613	571.724121	-494.965088	-95.887337	580.727417	-522.804871	273.836395	86.329247	-538.925354	-143.212265	101.721901	-499.280487	327.027863	1437.553711	-439.466034	-90.833565	1450.354492	-411.464905	117.408752	1456.409180	-362.202423	145.990768	1729.184326	-533.284302	427.116394	1164.369385	-489.659302	-213.485168	1195.254639	-434.105499	370.256134	863.959656	-315.728546	-179.654221	917.418152	-448.025269	93.202713	1055.443237	549.592285	9.620598	899.483643	535.216797	205.618439
-469.246613	223.882645	956.783569	-472.555878	-38.866447	959.425171	-538.204590	239.643982	571.740112	-494.849091	-95.869789	580.698242	-522.840149	273.861755	86.333687	-538.908081	-143.212479	101.699356	-499.504364	326.847595	1437.389038	-439.474426	-90.864662	1450.358521	-411.498779	117.379440	1456.448730	-363.229462	145.923660	1729.755981	-533.348328	427.119537	1164.377563	-489.531433	-213.480896	1195.214844	-434.034882	370.243652	863.986267	-315.484863	-179.721085	917.453674	-447.965271	93.197769	1055.436157	549.642029	9.565771	899.499084	535.278564	205.543808
-469.166565	223.914993	956.786682	-472.439423	-38.869102	959.388550	-538.196350	239.687134	571.758972	-494.783508	-95.953728	580.685852	-522.845764	273.834778	86.303223	-538.917847	-143.214691	101.703194	-499.472992	326.919403	1437.560303	-439.498474	-90.896774	1450.353149	-411.543701	117.346344	1456.464722	-364.314728	145.943085	1730.303467	-533.371582	427.033020	1164.397095	-489.425201	-213.531174	1195.180908	-433.941071	370.237244	864.023438	-315.186188	-179.774750	917.538208	-447.887299	93.201279	1055.424194	549.720398	9.547581	899.498474	535.375610	205.528381
-469.126282	223.883789	956.771912	-472.306976	-38.884502	959.385437	-538.145935	239.608215	571.760315	-494.646210	-95.967407	580.682739	-522.832214	273.833923	86.291679	-538.883118	-143.219864	101.711479	-499.516693	326.878479	1437.579346	-439.522278	-90.967316	1450.356201	-411.589935	117.329330	1456.507690	-365.372040	145.928207	1730.828491	-533.393555	426.972717	1164.418945	-489.297729	-213.525238	1195.129639	-433.818237	370.209808	864.092773	-314.883636	-179.854614	917.622559	-447.823669	93.190720	1055.420532	549.689148	9.616714	899.494873	535.340576	206.052917
-469.036346	223.886353	956.781250	-472.200195	-38.871155	959.351807	-538.105225	239.607758	571.780945	-494.534943	-96.050819	580.687805	-522.849976	273.837799	86.292480	-538.926453	-143.248489	101.752151	-499.567993	326.790985	1437.613159	-439.518402	-91.048340	1450.379272	-411.665619	117.288864	1456.551636	-366.403687	145.906067	1731.322632	-533.400024	426.911530	1164.436890	-489.183716	-213.613251	1195.166016	-433.675812	370.188599	864.127136	-314.763824	-179.782745	917.593262	-447.757019	93.184708	1055.415894	549.734619	9.561200	899.489624	535.382263	206.032837
-468.990570	223.845383	956.767090	-472.047394	-38.911079	959.337585	-537.974426	239.487564	571.759949	-494.346283	-96.109390	580.668640	-522.797668	273.830414	86.295837	-538.969727	-143.258820	101.766670	-499.698273	326.761475	1437.611694	-439.572449	-91.073845	1450.415894	-411.711700	117.258591	1456.609741	-367.443756	145.899261	1731.816162	-533.387817	426.839661	1164.452148	-489.052185	-213.660049	1195.150879	-433.500793	370.161133	864.169250	-314.414063	-179.795135	917.716614	-447.693787	93.154045	1055.410156	549.791809	9.547861	899.506836	535.441528	206.014435
-468.891296	223.820694	956.766174	-471.894989	-38.926414	959.332092	-537.940063	239.577774	571.796143	-494.147003	-96.159164	580.616394	-522.836365	273.837463	86.303833	-538.964111	-143.269913	101.761215	-499.779510	326.723541	1437.651001	-439.576080	-91.094719	1450.460693	-411.778107	117.231766	1456.636597	-368.476135	145.882584	1732.293335	-533.374084	426.780487	1164.463867	-488.873596	-213.690903	1195.146118	-433.296539	370.146881	864.235352	-313.887909	-179.884216	917.940369	-447.613037	93.137581	1055.417480	549.897583	9.402614	899.503418	535.640320	205.439133
-468.847290	223.849304	956.762817	-471.792114	-38.935429	959.286621	-537.837036	239.567337	571.807495	-493.960052	-96.258919	580.564758	-522.812012	273.853516	86.327065	-539.014526	-143.278366	101.774132	-499.869629	326.699677	1437.711548	-439.596283	-91.123283	1450.531006	-411.743103	116.999420	1456.465332	-369.488159	145.855713	1732.743286	-533.362427	426.750977	1164.476196	-488.718140	-213.741135	1195.173584	-433.136597	370.161285	864.288330	-313.518036	-179.911926	918.109131	-447.566193	93.137161	1055.399292	549.946167	9.322106	899.517029	535.919006	205.390533
-468.756073	223.870560	956.769043	-471.679291	-38.920143	959.241943	-537.764282	239.625183	571.814392	-493.735474	-96.322372	580.541077	-522.860596	273.863159	86.332954	-539.009705	-143.286774	101.805634	-499.983887	326.651947	1437.749512	-439.600891	-91.166466	1450.620361	-411.804321	116.983131	1456.538574	-370.489258	145.819809	1733.178101	-533.335571	426.729401	1164.515991	-488.549927	-213.806900	1195.225220	-432.942505	370.161560	864.367249	-313.179108	-179.953491	918.259399	-447.507111	93.138992	1055.390259	549.919373	9.428067	899.520752	535.849548	205.857483
-468.683502	223.918915	956.785095	-471.582275	-38.902851	959.198669	-537.700867	239.718094	571.854553	-493.530884	-96.396568	580.517456	-522.889038	273.867889	86.341476	-538.957458	-143.288803	101.844475	-500.059631	326.549744	1437.796509	-439.549866	-91.235283	1450.707153	-412.030273	117.120850	1456.820557	-371.458374	145.795364	1733.595947	-533.308411	426.705170	1164.550415	-488.363586	-213.873840	1195.277222	-432.730103	370.179077	864.460144	-312.794983	-179.985413	918.459290	-447.463287	93.152420	1055.386353	549.925171	9.354384	899.519531	535.891602	205.810532
-468.612701	223.909363	956.782715	-471.434387	-38.921566	959.186768	-537.591309	239.738647	571.860168	-493.642395	-96.365486	580.840454	-522.912415	273.882599	86.344490	-539.191223	-143.334763	101.845215	-500.188812	326.515717	1437.851929	-439.538025	-91.268272	1450.835571	-412.113739	117.111259	1456.921509	-372.453339	145.751740	1734.001221	-533.249634	426.722656	1164.590088	-488.166901	-213.985535	1195.369141	-432.507538	370.143463	864.580139	-312.459198	-179.978683	918.624512	-447.404297	93.142014	1055.390869	549.997131	9.330744	899.498230	535.964417	205.736435
-468.536835	223.968002	956.802246	-471.338409	-38.965759	959.160095	-537.536743	239.829956	571.907227	-493.216461	-96.567589	580.461182	-522.975769	273.879608	86.338028	-539.045471	-143.325562	101.826530	-500.344360	326.460907	1437.926514	-439.532166	-91.303665	1450.985840	-412.208038	117.095726	1457.013062	-373.391937	145.669449	1734.384766	-533.224243	426.729248	1164.633301	-487.945160	-214.110229	1195.508911	-432.256195	370.094482	864.708618	-312.091827	-180.005249	918.854004	-447.362946	93.134155	1055.397705	550.003418	9.294480	899.498047	535.978455	205.663239
-468.462463	223.999130	956.809204	-471.242035	-38.952271	959.116211	-537.375916	239.837494	571.915466	-493.018890	-96.589592	580.432068	-522.981201	273.895111	86.355446	-538.985718	-143.330963	101.879082	-500.612793	326.269989	1437.832275	-439.498383	-91.341026	1451.136597	-412.302216	117.055275	1457.113159	-374.317841	145.614578	1734.748169	-533.176575	426.809296	1164.677246	-487.669983	-214.257828	1195.641968	-431.986389	370.081787	864.856079	-311.662567	-180.035919	919.128357	-447.317383	93.139984	1055.388550	550.052185	9.231033	899.479370	536.012695	205.626205
-468.374756	224.028397	956.831055	-471.118713	-39.001221	959.092651	-537.259583	239.835403	571.904968	-492.908752	-96.714058	580.419434	-522.938721	273.910553	86.351364	-538.491455	-143.064194	101.751106	-500.616089	326.360504	1438.041626	-439.515137	-91.336182	1451.305542	-412.269928	116.911629	1457.023071	-375.222900	145.546753	1735.092285	-533.088867	426.847992	1164.742432	-487.409790	-214.406418	1195.776855	-431.685059	370.057159	864.981018	-311.251373	-180.046371	919.426880	-447.253479	93.116714	1055.397461	550.079529	9.222704	899.487976	536.027283	205.581192
-468.340118	224.004074	956.824036	-471.020996	-39.072895	959.069153	-537.143188	239.877686	571.938721	-492.761719	-96.759781	580.434998	-522.981018	273.918701	86.356224	-539.059998	-143.323364	101.898712	-500.736420	326.295410	1438.128906	-439.476471	-91.381721	1451.496704	-412.513153	117.007416	1457.336670	-376.100647	145.481430	1735.453369	-533.010132	426.900330	1164.800415	-487.122375	-214.565567	1195.946777	-431.384888	370.044373	865.121765	-310.840942	-180.054260	919.699585	-447.219788	93.068291	1055.389648	550.097656	9.161273	899.472961	536.049744	205.486160
-468.251495	224.016327	956.824341	-470.904785	-39.075901	959.061523	-537.171387	240.142242	571.977051	-492.613007	-96.762230	580.412964	-523.105042	273.942291	86.376701	-539.064514	-143.350647	101.924370	-500.922333	326.250427	1438.177734	-439.483093	-91.398369	1451.670898	-412.617645	116.962471	1457.453247	-376.944397	145.362457	1735.780518	-532.945374	426.988525	1164.877319	-486.835358	-214.784836	1196.135620	-431.062286	370.037964	865.240540	-310.451416	-180.014191	919.976868	-447.160767	93.072815	1055.395996	550.225159	9.048469	899.465515	536.193542	205.021454
-468.187469	223.995392	956.846680	-470.783813	-39.144951	959.075317	-537.070923	240.117889	571.972351	-492.518799	-96.831512	580.409912	-523.128113	273.947083	86.376030	-539.091125	-143.355240	101.929512	-501.244965	326.117065	1438.122437	-439.519836	-91.392242	1451.857056	-412.607819	116.837692	1457.429565	-377.779266	145.232513	1736.114258	-532.898193	427.125580	1164.948486	-486.551971	-215.017334	1196.347046	-430.777191	370.069489	865.412415	-310.014008	-179.989990	920.310913	-447.109314	93.029892	1055.423462	550.262878	8.966516	899.485229	536.235474	204.885376
-468.125061	223.984222	956.869873	-470.687469	-39.193707	959.069275	-536.932129	240.046890	571.982422	-492.420197	-96.930367	580.384399	-523.119568	273.950409	86.378273	-539.157043	-143.387695	101.945930	-501.305939	326.150940	1438.390869	-439.534515	-91.393707	1452.048462	-412.710938	116.844574	1457.578857	-378.600433	145.064957	1736.439453	-532.797913	427.201202	1165.036255	-486.234436	-215.235596	1196.540161	-430.487610	370.146790	865.575684	-309.538574	-180.023315	920.620605	-447.064606	92.992302	1055.440063	550.288940	8.878735	899.498718	536.246948	204.781616
-468.125732	223.916779	956.889343	-470.629822	-39.215672	959.090637	-536.823547	240.007019	571.971008	-492.320679	-97.002907	580.368469	-523.111816	273.930969	86.355293	-539.152649	-143.387619	101.954193	-501.473816	326.102325	1438.507324	-439.554321	-91.436363	1452.250977	-412.833893	116.856461	1457.747314	-379.391113	144.907867	1736.789185	-532.722229	427.303650	1165.159790	-485.920929	-215.435013	1196.770508	-430.147949	370.193207	865.805481	-309.045044	-180.086060	920.980164	-447.065887	92.953690	1055.467285	550.318787	8.761868	899.501587	536.293396	204.677933
-468.075745	223.910126	956.917114	-470.563904	-39.252865	959.088623	-536.665466	239.864182	571.946228	-492.247711	-97.103706	580.379395	-523.064453	273.913269	86.363487	-539.244080	-143.452835	101.968033	-501.681396	326.047241	1438.612305	-439.569153	-91.433586	1452.459717	-412.940918	116.840996	1457.923096	-380.174194	144.713089	1737.136230	-532.642151	427.406677	1165.281738	-485.541687	-215.663055	1197.026001	-429.761047	370.248901	866.031616	-308.482574	-180.218384	921.370361	-447.035339	92.922318	1055.486450	550.275452	8.791243	899.521606	536.148804	204.978485
-468.049530	223.852066	956.940857	-470.467468	-39.283325	959.101929	-536.598389	239.840591	571.953186	-492.205170	-97.217316	580.377319	-523.088867	273.918579	86.362892	-539.282898	-143.473038	101.961967	-501.864166	326.008514	1438.725952	-439.423370	-91.429649	1452.494629	-413.046448	116.842873	1458.110352	-380.962067	144.503235	1737.460938	-532.588623	427.493591	1165.398804	-485.194550	-215.910446	1197.273560	-429.354004	370.336609	866.274841	-307.957489	-180.319107	921.730896	-447.005463	92.880562	1055.512085	550.308289	8.640362	899.547058	536.142578	204.872818
-467.987732	223.814438	956.983398	-470.393158	-39.283432	959.125305	-536.521118	239.818756	571.948669	-492.541229	-97.400589	580.729187	-523.096313	273.912018	86.373184	-539.528381	-143.566177	101.994232	-502.061432	325.939484	1438.858521	-439.600006	-91.444077	1452.918335	-413.140625	116.859665	1458.284668	-381.721130	144.267258	1737.809204	-532.478821	427.537689	1165.496948	-484.906036	-216.244232	1197.517578	-428.619720	370.312866	866.988647	-307.403076	-180.473801	922.149109	-446.972870	92.856125	1055.553223	550.366272	8.524825	899.571838	536.137207	204.788940
-467.930206	223.705795	957.009155	-470.245087	-39.371353	959.185974	-536.440918	239.742020	571.960388	-492.112427	-97.394157	580.418823	-523.079102	273.936981	86.381920	-539.285461	-143.519608	101.962883	-502.236633	325.887268	1439.005981	-439.487305	-91.410507	1452.948364	-413.258423	116.886826	1458.480957	-382.458679	143.975388	1738.148682	-532.397522	427.690399	1165.668823	-484.555328	-216.543945	1197.800171	-428.218353	370.422424	867.273987	-306.821594	-180.685364	922.586975	-446.918121	92.778992	1055.607300	550.417847	8.351691	899.604431	536.158508	204.670151
-467.919922	223.640228	957.054810	-470.196533	-39.381115	959.234436	-536.375305	239.671677	571.942566	-492.074005	-97.441536	580.445374	-523.042053	273.930328	86.377792	-539.297363	-143.518311	101.998116	-502.442261	325.802307	1439.151733	-439.506073	-91.408867	1453.171387	-413.363556	116.886620	1458.681885	-383.163971	143.708252	1738.482666	-532.357300	427.828369	1165.819824	-484.205780	-216.852905	1198.085693	-427.829712	370.524597	867.567444	-306.201782	-180.915588	923.088989	-446.909363	92.745918	1055.658936	550.423218	8.156659	899.643494	536.145203	204.519135
-467.933807	223.525162	957.077698	-470.184174	-39.382092	959.267090	-536.365112	239.678818	571.971985	-492.045776	-97.514885	580.443787	-523.071533	273.936066	86.378204	-539.283264	-143.531693	102.000175	-502.604095	325.735168	1439.328491	-439.545288	-91.417145	1453.418701	-413.451996	116.922333	1458.898682	-383.892120	143.357941	1738.845215	-532.289673	427.957886	1165.987183	-483.824219	-217.312408	1198.407349	-427.399109	370.678101	867.897583	-305.578979	-181.189926	923.554565	-446.938324	92.694298	1055.693115	550.421814	7.934052	899.653931	536.144409	204.349304
-467.914276	223.455017	957.116516	-470.114746	-39.458942	959.309265	-536.345581	239.653168	571.963867	-492.048218	-97.559990	580.514282	-523.083069	273.930115	86.411499	-539.324890	-143.552856	102.023827	-502.791321	325.691010	1439.492310	-439.543518	-91.417221	1453.658081	-413.533691	116.915817	1459.115356	-384.542542	143.070068	1739.243896	-532.205811	428.122253	1166.181274	-483.466125	-217.536270	1198.700928	-426.905426	370.813171	868.246521	-304.955597	-181.455353	924.011108	-446.922394	92.626549	1055.739990	550.549438	7.626145	899.692932	536.341370	203.703354
-467.859406	223.342926	957.157043	-470.004883	-39.551773	959.399780	-536.257874	239.497711	571.935425	-492.054382	-97.666908	580.534912	-523.026672	273.918182	86.382652	-539.352112	-143.573517	102.017761	-502.953613	325.640808	1439.638672	-439.556519	-91.418198	1453.912964	-413.614624	116.925232	1459.347900	-385.249390	142.627457	1739.548706	-532.136414	428.262085	1166.397583	-483.118805	-217.915100	1199.001221	-426.386993	370.967407	868.589478	-304.288116	-181.801727	924.548218	-446.876526	92.547638	1055.813721	550.568604	7.422053	899.707642	536.349609	203.487396
-467.865234	223.309906	957.182495	-469.987305	-39.596516	959.408630	-536.282593	239.543808	571.936340	-492.303314	-97.789009	580.778687	-523.073364	273.928619	86.403191	-539.579895	-143.650116	102.050400	-503.117310	325.573517	1439.777100	-439.563568	-91.424194	1454.149536	-413.686615	116.936478	1459.566895	-385.897949	142.222565	1739.878052	-532.052856	428.403259	1166.570068	-482.779541	-218.241547	1199.287109	-425.966461	371.139221	868.859497	-303.556152	-182.193542	925.108765	-446.882050	92.504662	1055.833374	550.587219	7.181870	899.752502	536.369629	203.250656
-467.843964	223.198074	957.208313	-469.923218	-39.675812	959.450195	-536.222107	239.417847	571.942017	-492.228424	-97.856621	580.824219	-523.019226	273.918365	86.394791	-539.538513	-143.634033	102.043480	-503.306427	325.500702	1439.904419	-439.599030	-91.411201	1454.393555	-413.731262	116.911430	1459.739380	-386.520630	141.821335	1740.221558	-531.971558	428.611816	1166.774536	-482.441315	-218.541306	1199.589722	-425.599396	371.407990	869.138916	-303.045715	-182.509644	925.511047	-446.862762	92.418823	1055.872314	550.583923	6.900674	899.760681	536.410217	203.011917
-467.822327	223.117950	957.238037	-469.845062	-39.745220	959.492065	-536.251831	239.417816	571.959412	-492.233795	-97.991051	580.809509	-523.036133	273.921844	86.393997	-539.616699	-143.684357	102.077972	-503.472992	325.413147	1440.058960	-439.598450	-91.418762	1454.646973	-413.766693	116.904869	1459.910767	-387.071747	141.476334	1740.601318	-531.842041	428.793365	1166.960815	-482.073975	-218.883972	1199.885864	-425.127838	371.655273	869.435425	-302.320282	-182.961182	926.027832	-446.832184	92.353531	1055.912354	550.649902	6.661293	899.776001	536.454102	202.786148
-467.821075	223.035522	957.280640	-469.794067	-39.760960	959.526062	-536.225098	239.365189	571.963074	-492.060150	-97.948380	580.783508	-523.017456	273.918274	86.390244	-539.553101	-143.680756	102.065346	-503.629730	325.340820	1440.192993	-439.634796	-91.408577	1454.891968	-413.785370	116.874931	1460.093018	-387.664856	141.027115	1740.938965	-531.701660	428.932159	1167.142090	-481.706665	-219.001389	1200.119507	-424.574768	371.976379	869.794861	-301.348022	-183.566895	926.715820	-446.825104	92.305771	1055.954956	550.583618	6.502071	899.777100	536.327698	202.955612
-467.787659	222.970047	957.315247	-469.783447	-39.799244	959.546997	-536.227905	239.272491	571.960510	-491.982574	-98.063629	580.777832	-523.018127	273.902710	86.386604	-539.574280	-143.724869	102.067223	-503.773865	325.250336	1440.362671	-439.650940	-91.425812	1455.120728	-413.795502	116.878113	1460.285034	-388.254486	140.557938	1741.249390	-531.573792	429.150238	1167.343140	-481.307037	-219.373779	1200.420166	-424.218292	372.293213	869.917908	-300.585266	-184.133713	927.230103	-446.820313	92.247139	1055.986694	550.636597	6.167228	899.821167	536.398804	202.680405
-467.765411	222.845261	957.355713	-469.690765	-39.865631	959.583557	-536.240662	239.233017	571.968567	-491.642242	-97.944748	580.642334	-523.007813	273.900635	86.383209	-539.414795	-143.704056	102.051880	-504.061066	325.084930	1440.330811	-439.648071	-91.415092	1455.359253	-413.785217	116.846550	1460.463135	-388.824280	140.070419	1741.576416	-531.438171	429.400909	1167.503418	-480.870422	-219.872482	1200.747192	-423.746094	372.622772	870.170715	-299.826660	-184.642624	927.729553	-446.790955	92.156395	1056.031494	550.692627	5.975681	899.799622	536.459045	202.452454
-467.786530	222.773300	957.395935	-469.686829	-39.863918	959.591125	-536.284302	239.178436	571.979614	-491.777283	-98.186325	580.732300	-523.044678	273.891571	86.352852	-539.591309	-143.744202	102.093132	-504.086761	325.117584	1440.608521	-439.664886	-91.398499	1455.583008	-413.780884	116.825760	1460.641846	-389.388000	139.591782	1741.880859	-531.263550	429.572113	1167.661377	-480.478088	-220.250137	1201.032593	-423.279572	373.013611	870.418823	-299.016998	-185.217300	928.288391	-446.801880	92.111450	1056.056030	550.769653	5.601048	899.864746	536.528809	202.125473
-467.763306	222.666122	957.407410	-469.608673	-39.931152	959.620850	-536.278931	239.081802	571.936340	-491.660919	-98.242355	580.735779	-522.990051	273.895721	86.359108	-539.523315	-143.750076	102.063622	-504.251770	325.045105	1440.698486	-439.681458	-91.413696	1455.771851	-413.757996	116.803268	1460.810669	-389.930603	139.134216	1742.203369	-531.084656	429.805389	1167.830933	-480.103485	-220.545197	1201.296265	-422.801727	373.348602	870.688965	-298.250641	-185.795853	928.777222	-446.777740	92.035934	1056.082520	550.821594	5.229197	899.885071	536.604065	201.815430
-467.771545	222.577148	957.415344	-469.591248	-39.969353	959.662415	-536.312256	239.039078	571.929688	-491.593353	-98.278664	580.715942	-522.972168	273.907684	86.323463	-539.527893	-143.750748	102.081261	-504.399963	324.947052	1440.796265	-439.684753	-91.432564	1455.979492	-413.749329	116.795288	1460.950562	-390.488525	138.684769	1742.532715	-530.893799	430.001343	1168.004883	-479.676086	-220.830139	1201.569336	-422.318481	373.760559	870.905518	-297.501373	-186.358307	929.235535	-446.787201	91.987228	1056.110229	550.875488	4.837279	899.896301	536.687378	201.490097
-467.779297	222.508682	957.456238	-469.578064	-40.000378	959.676941	-536.347961	238.946442	571.938232	-491.522858	-98.271545	580.732422	-522.961182	273.891083	86.336914	-539.499756	-143.737946	102.081490	-504.537628	324.880432	1440.900269	-439.682343	-91.445602	1456.218384	-413.747437	116.755272	1461.124512	-391.033783	138.229935	1742.861450	-530.697571	430.159668	1168.129150	-479.244751	-221.234558	1201.825562	-421.828644	374.185242	871.118958	-296.679230	-187.013687	929.779114	-446.800323	91.929665	1056.141602	550.916870	4.405268	899.894531	536.802856	201.138840
-467.768311	222.400787	957.479187	-469.510162	-40.070663	959.718872	-536.410278	238.942932	571.968262	-491.517883	-98.352699	580.725647	-523.005676	273.889801	86.356575	-539.556519	-143.737656	102.095505	-504.699463	324.786560	1440.984009	-439.672852	-91.483849	1456.426758	-413.711426	116.719009	1461.290894	-391.597137	137.752609	1743.157104	-530.498657	430.335724	1168.281616	-478.903137	-221.450012	1202.089722	-421.360809	374.599243	871.356873	-295.919220	-187.648148	930.259277	-446.774231	91.852600	1056.176880	550.975830	4.019888	899.924255	536.890625	200.798935
-467.742676	222.315475	957.517944	-469.439209	-40.151817	959.767761	-536.397949	238.828156	571.963623	-491.465851	-98.377960	580.759521	-522.955994	273.862183	86.330620	-539.492615	-143.737396	102.096840	-504.804108	324.700409	1441.092896	-439.640137	-91.518837	1456.644653	-413.704498	116.671478	1461.458008	-392.141907	137.288376	1743.458008	-530.306763	430.535217	1168.450928	-478.426971	-221.947617	1202.384644	-420.890167	375.046112	871.585999	-295.324493	-188.212677	930.605469	-446.748505	91.777107	1056.225830	551.066589	3.669102	899.902466	537.027283	200.437592
-467.705505	222.235809	957.553711	-469.328003	-40.271637	959.822266	-536.438232	238.781128	571.982056	-491.479034	-98.415627	580.764343	-522.974487	273.849640	86.329430	-539.496399	-143.755936	102.095879	-504.917542	324.620850	1441.195923	-439.616760	-91.543221	1456.849121	-413.680847	116.633369	1461.630371	-392.680817	136.812775	1743.760010	-530.084534	430.753540	1168.597046	-477.935669	-222.223404	1202.644409	-420.380493	375.492096	871.769836	-294.366211	-188.942139	931.190796	-446.690948	91.690521	1056.274536	551.141479	3.278274	899.908630	537.138184	200.051773
-467.659180	222.158463	957.572937	-469.250916	-40.355328	959.867249	-536.426453	238.668259	571.989197	-491.487457	-98.483253	580.783386	-522.960754	273.848083	86.332787	-539.526855	-143.766037	102.108315	-505.045502	324.534332	1441.259399	-439.588348	-91.535950	1457.060425	-413.669983	116.605331	1461.781738	-393.195251	136.332748	1744.076660	-529.859924	430.926758	1168.736328	-477.502869	-222.549973	1202.907349	-419.868774	375.933197	871.977112	-293.580505	-189.651291	931.688110	-446.654053	91.622307	1056.312134	551.222229	2.849280	899.920288	537.255798	199.654144
-467.642059	222.081177	957.621155	-469.173065	-40.417248	959.907959	-536.349976	238.572113	571.960022	-491.466461	-98.536011	580.762878	-522.899170	273.837463	86.332428	-539.562378	-143.769180	102.122223	-505.151642	324.442413	1441.351563	-439.534790	-91.555023	1457.303467	-413.669312	116.577957	1461.925537	-393.711151	135.860947	1744.381470	-529.632141	431.104156	1168.862915	-477.059448	-222.934998	1203.220215	-419.360840	376.398926	872.160278	-292.862183	-190.268097	932.151672	-446.629486	91.555183	1056.361694	551.311829	2.475002	899.919556	537.370178	199.327515
-467.644592	221.977036	957.641907	-469.079803	-40.505661	959.957336	-536.375854	238.616409	571.952454	-491.436218	-98.549194	580.801208	-522.904541	273.845306	86.372734	-539.523132	-143.759094	102.129410	-505.241211	324.364624	1441.428345	-439.474304	-91.558853	1457.528442	-413.667206	116.530525	1462.070923	-394.219666	135.384094	1744.691162	-529.406494	431.293671	1169.009888	-476.655151	-223.280487	1203.478516	-418.917328	376.930939	872.280273	-292.108246	-190.931183	932.641602	-446.591553	91.477608	1056.398193	551.459290	2.103939	899.927612	537.509338	198.984039
-467.605743	221.860901	957.686646	-468.930145	-40.587955	960.018555	-536.298401	238.472641	571.927124	-491.368195	-98.575195	580.807556	-522.852051	273.812531	86.354744	-539.466248	-143.741211	102.114220	-505.455688	324.201813	1441.320313	-439.437744	-91.562477	1457.733643	-413.628143	116.512939	1462.217163	-394.714996	134.900635	1744.981323	-529.170227	431.478333	1169.103149	-476.213379	-223.622757	1203.781006	-418.530090	377.481659	872.309387	-291.385162	-191.562286	933.124573	-446.521606	91.393959	1056.456543	551.594299	1.726716	899.953064	537.629089	198.624527
-467.594208	221.748550	957.720459	-468.868134	-40.610737	960.059937	-536.268799	238.444962	571.935303	-491.274536	-98.552216	580.816284	-522.870850	273.815735	86.352020	-539.438049	-143.738205	102.105385	-505.399750	324.235809	1441.541016	-439.360596	-91.580307	1457.933594	-413.614838	116.497330	1462.337646	-395.210846	134.397903	1745.258423	-528.891479	431.582672	1169.225098	-475.835876	-223.890015	1204.037720	-417.977356	377.915680	872.483459	-290.645355	-192.206650	933.610168	-446.497345	91.333740	1056.496826	551.651733	1.304630	899.954712	537.722839	198.226364
-467.552002	221.645905	957.773865	-468.765839	-40.677628	960.100342	-536.205322	238.326859	571.937256	-491.238892	-98.640640	580.792053	-522.843201	273.805664	86.370041	-539.425293	-143.752594	102.129494	-505.451569	324.153290	1441.611328	-439.287445	-91.604713	1458.128296	-413.570435	116.471085	1462.456421	-395.732361	133.917114	1745.540649	-528.616699	431.696228	1169.304688	-475.436951	-224.174316	1204.308228	-417.493774	378.416016	872.588806	-289.900238	-192.886398	934.082886	-446.435822	91.249290	1056.546143	551.738098	0.872767	899.943665	537.870117	197.812241
-467.472839	221.575577	957.830444	-468.609863	-40.698097	960.147949	-536.131409	238.202438	571.945129	-491.176910	-98.664757	580.800720	-522.807739	273.780212	86.374763	-539.486877	-143.764221	102.107307	-505.511261	324.068268	1441.636475	-439.140289	-91.617943	1458.332764	-413.536499	116.461174	1462.578491	-396.287262	133.374207	1745.795898	-528.333984	431.867615	1169.408569	-475.045868	-224.518417	1204.612427	-417.055481	378.905182	872.633728	-289.227631	-193.478516	934.554871	-446.355499	91.207291	1056.606445	551.814941	0.468857	899.930908	538.013489	197.417435
-467.429901	221.459625	957.869629	-468.510193	-40.728748	960.184326	-536.115112	238.230453	571.969788	-491.131104	-98.703377	580.814026	-522.817810	273.790619	86.372475	-539.454102	-143.771072	102.124596	-505.556885	324.011322	1441.692383	-439.057770	-91.606224	1458.527954	-413.525421	116.433662	1462.687500	-396.800110	132.874588	1746.077148	-528.012695	431.994843	1169.479492	-474.683502	-224.822372	1204.861450	-416.523407	379.315643	872.766663	-288.511261	-194.095444	935.046082	-446.290009	91.137917	1056.645508	551.902527	0.069962	899.934814	538.142029	197.060364
-467.332001	221.398849	957.922974	-468.413940	-40.753502	960.221680	-536.055481	238.166061	571.953796	-491.109863	-98.735657	580.801208	-522.771973	273.758881	86.360130	-539.454590	-143.787216	102.132164	-505.606567	323.957062	1441.699341	-438.895782	-91.616096	1458.718506	-413.491272	116.419518	1462.803467	-397.306793	132.387161	1746.350464	-527.706482	432.076477	1169.562988	-474.329773	-225.100540	1205.136108	-415.937775	379.730988	872.890198	-287.872253	-194.692383	935.487305	-446.208954	91.089287	1056.694458	551.975525	-0.343967	899.930725	538.258484	196.743134
-467.291107	221.284134	957.954285	-468.315369	-40.827950	960.274170	-536.024597	238.122086	571.942322	-491.042236	-98.746040	580.823975	-522.789429	273.793091	86.377296	-539.495667	-143.790146	102.119072	-505.633789	323.893433	1441.724609	-438.742645	-91.600578	1458.923218	-413.486115	116.407539	1462.923096	-397.815002	131.922653	1746.639648	-527.352417	432.185120	1169.610474	-473.964325	-225.339432	1205.413208	-415.414612	380.175110	872.945557	-287.255371	-195.233978	935.925110	-446.144775	91.007492	1056.737549	552.064514	-0.742771	899.939270	538.387207	196.418976
-467.213257	221.149017	957.964661	-468.173645	-40.898029	960.303894	-535.985596	238.097610	571.934509	-490.944244	-98.766243	580.847107	-522.779602	273.770294	86.386658	-539.447998	-143.791763	102.108788	-505.651245	323.839905	1441.745605	-438.568512	-91.586479	1459.122803	-413.473907	116.374474	1463.027222	-398.332642	131.463348	1746.900879	-526.977295	432.333252	1169.676147	-473.606323	-225.549225	1205.659180	-414.912079	380.546173	873.028076	-286.539124	-195.823349	936.356567	-446.044586	90.917610	1056.759521	552.101318	-1.115763	899.939331	538.490906	196.109711
-467.396423	221.355118	958.031982	-468.996399	-40.053608	960.011902	-536.103271	238.230911	571.965088	-490.956787	-98.696831	580.744751	-522.906128	273.777802	86.398666	-539.400513	-143.799850	102.114960	-505.709656	323.784149	1441.766968	-438.414429	-91.564156	1459.301880	-413.468628	116.325500	1463.121460	-398.862579	131.030960	1747.187744	-526.542053	432.454742	1169.705688	-473.214264	-225.777710	1205.904541	-414.369232	380.911163	873.118103	-285.892822	-196.321991	936.746948	-446.404083	91.256546	1056.616699	552.174316	-1.522178	899.917114	538.630920	195.797150
-467.432495	221.428375	958.063416	-469.364197	-39.596279	959.909485	-536.141174	238.241486	571.996399	-490.840881	-98.721062	580.576782	-522.933960	273.756439	86.400864	-539.331055	-143.770386	102.089287	-505.730835	323.701385	1441.803101	-438.246765	-91.538177	1459.470947	-413.470551	116.281975	1463.248047	-399.400208	130.645996	1747.461304	-526.114014	432.506134	1169.789795	-472.838623	-226.000717	1206.110229	-413.772247	381.314819	873.216980	-285.288025	-196.795441	937.079529	-446.533630	91.444359	1056.565430	552.229553	-1.893709	899.908081	538.800415	195.467026
-467.438995	221.469009	958.126221	-469.666870	-39.050575	959.848572	-536.105469	238.153717	571.989319	-490.727600	-98.720070	580.424194	-522.916870	273.753082	86.405647	-539.246826	-143.765274	102.099648	-505.750366	323.631317	1441.859863	-438.154144	-91.562592	1459.576782	-413.458252	116.215111	1463.331543	-399.902100	130.317535	1747.771362	-525.679504	432.567657	1169.897583	-472.423157	-226.220673	1206.288696	-413.225067	381.612976	873.321106	-284.556061	-197.316650	937.422180	-446.651306	91.666992	1056.558472	552.312195	-2.179747	899.873474	538.972046	195.178940
-467.375092	221.324127	958.127869	-469.544800	-39.031048	959.902710	-536.052429	238.100250	571.965576	-490.567139	-98.770576	580.379517	-522.904602	273.727844	86.394089	-539.197205	-143.749786	102.082367	-505.774841	323.550262	1441.900879	-438.086884	-91.559402	1459.710083	-413.457062	116.172516	1463.398682	-400.446045	130.000992	1748.035400	-525.190552	432.666748	1169.998291	-471.997131	-226.359024	1206.448364	-412.747955	381.955353	873.411499	-283.806244	-197.764816	937.785278	-446.560608	91.629189	1056.586670	552.420654	-2.625378	899.840271	539.292725	194.448547
-466.779785	220.577682	958.063049	-467.435364	-41.088974	960.416443	-535.698425	237.745041	571.878967	-490.604187	-98.881516	580.950745	-522.679626	273.682281	86.376602	-539.274658	-143.759964	102.102783	-505.765015	323.507782	1441.963745	-438.052185	-91.549698	1459.788086	-413.430389	116.123611	1463.457886	-400.987427	129.719528	1748.290405	-524.658630	432.698517	1170.093140	-471.558411	-226.525162	1206.610962	-412.197418	382.279541	873.488464	-283.302460	-198.113205	938.045532	-445.458221	90.568146	1056.864624	552.385559	-2.840193	899.823303	539.371948	194.565018
-466.629547	220.451736	958.082764	-467.101501	-41.252628	960.480774	-535.628296	237.709244	571.884827	-490.483368	-98.856461	581.005188	-522.684387	273.677887	86.380791	-539.331177	-143.789902	102.130753	-505.739655	323.435303	1442.018555	-438.013397	-91.543221	1459.875977	-413.405182	116.112511	1463.519653	-401.527618	129.473297	1748.546021	-524.130127	432.770721	1170.163452	-471.148346	-226.643646	1206.766357	-411.601440	382.516693	873.592041	-282.680756	-198.356857	938.260986	-445.233826	90.455132	1056.910400	552.423035	-3.121009	899.788025	539.571777	194.349792
-466.552887	220.397415	958.109314	-466.972992	-41.214058	960.450317	-535.567383	237.617569	571.879028	-490.367828	-98.845764	581.077637	-522.657349	273.673096	86.374321	-539.338806	-143.781693	102.120056	-505.692841	323.368774	1442.058960	-437.979248	-91.553177	1459.954224	-413.366516	116.045174	1463.579468	-402.047913	129.275406	1748.802124	-523.551514	432.844238	1170.265015	-470.666473	-226.702179	1206.825439	-411.013885	382.676666	873.667297	-281.797333	-198.798264	938.569275	-445.132263	90.430573	1056.908813	552.436829	-3.397261	899.773071	539.757874	194.126312
-466.422638	220.296188	958.170898	-466.740326	-41.224815	960.478210	-535.471436	237.535934	571.859314	-490.251434	-98.884933	581.123840	-522.631714	273.668610	86.369087	-539.410095	-143.801178	102.135300	-505.616852	323.314423	1442.133179	-437.963043	-91.580849	1459.991455	-413.330597	115.985123	1463.644775	-402.561279	129.140427	1749.060791	-522.994507	432.842041	1170.368652	-470.327454	-226.709503	1206.889038	-410.418549	382.859558	873.739380	-281.379028	-198.871841	938.705261	-444.984894	90.370857	1056.961060	552.418152	-3.680159	899.752869	539.925659	193.919098
-466.646942	220.629517	958.267029	-467.914001	-39.834774	960.293518	-535.570679	237.721512	571.941406	-490.075165	-98.816238	580.771240	-522.743225	273.681824	86.436028	-538.713623	-143.510391	101.996277	-505.553009	323.236755	1442.213135	-437.921204	-91.602570	1460.018921	-413.288422	115.922066	1463.726563	-403.061646	129.029282	1749.301147	-522.356201	432.901703	1170.428711	-469.775330	-226.899185	1206.913452	-409.777588	382.967682	873.853577	-280.481018	-199.218826	938.937805	-445.570435	91.051208	1056.893066	552.431702	-3.885692	899.719055	540.118713	193.715836
-466.230072	220.165497	958.248657	-466.386292	-41.205093	960.467468	-535.331055	237.432480	571.880188	-489.955475	-98.859695	581.123413	-522.619507	273.617493	86.418510	-539.341675	-143.790253	102.163208	-505.637909	323.066986	1442.111084	-437.916534	-91.653984	1460.046265	-413.260254	115.861046	1463.797363	-403.546082	128.962540	1749.510742	-521.772156	432.987854	1170.479248	-469.389832	-227.000580	1206.910156	-409.170441	383.036194	873.950439	-280.039368	-199.239014	939.018860	-444.749420	90.296242	1057.003052	552.406311	-4.114470	899.719910	540.293640	193.529022
-466.101654	220.005508	958.275696	-465.979950	-41.406761	960.542908	-535.611023	237.789368	571.941040	-489.538940	-98.570564	581.101196	-522.862854	273.662689	86.440971	-539.187012	-143.749802	102.125076	-505.564636	322.985748	1442.156128	-437.893311	-91.695381	1460.058960	-413.247375	115.776016	1463.851074	-404.013184	128.932999	1749.718506	-521.180115	433.039551	1170.589722	-469.004944	-226.995911	1206.869141	-408.499115	383.068390	874.073669	-279.402802	-199.302856	939.188293	-444.530731	90.156342	1057.064697	552.411560	-4.415176	899.677246	540.637390	192.960007
-466.316467	220.264191	958.330322	-466.950989	-40.249146	960.375122	-535.646912	237.919556	571.964905	-489.348602	-98.549843	580.776001	-522.952148	273.679993	86.450798	-539.102478	-143.737625	102.115593	-505.544220	322.911072	1442.188843	-437.859497	-91.783226	1460.056152	-413.195801	115.710075	1463.912842	-404.446533	128.921921	1749.922974	-520.590698	433.064484	1170.622803	-468.609406	-227.014908	1206.807251	-407.775726	383.090393	874.165710	-278.617401	-199.457779	939.390442	-445.019226	90.721222	1056.986206	552.370728	-4.626574	899.673706	540.887390	192.784424
-466.209869	220.228149	958.351501	-466.677734	-40.307652	960.381714	-535.496338	237.779037	571.930908	-489.253235	-99.184784	580.530701	-522.890869	273.656311	86.418571	-538.340393	-143.149704	101.868317	-505.498840	322.813599	1442.204102	-437.811920	-91.838272	1460.058594	-413.135284	115.625534	1463.963745	-404.872803	128.945618	1750.133301	-520.008362	433.069580	1170.634888	-468.352112	-226.947388	1206.741943	-407.086700	383.020233	874.274536	-277.998718	-199.417557	939.590515	-444.851807	90.682304	1057.005005	552.248657	-4.675314	899.680908	540.950806	193.102356
-466.116760	220.153946	958.343262	-466.376617	-40.407982	960.389038	-535.336792	237.664886	571.880005	-489.135925	-99.175758	580.576904	-522.822998	273.663116	86.442963	-538.747925	-143.406143	102.031334	-505.505676	322.721649	1442.198608	-437.737274	-91.895027	1460.055420	-413.039093	115.582764	1464.022461	-405.283752	128.994156	1750.341187	-519.449890	433.094543	1170.633667	-468.032623	-227.209473	1206.747925	-406.336761	382.921112	874.368958	-277.353790	-199.247177	939.797852	-444.672394	90.618073	1057.008301	552.278748	-4.928972	899.681274	541.299622	192.608612
-465.994843	220.130447	958.351868	-466.097290	-40.469482	960.412781	-535.175842	237.522705	571.859802	-488.806976	-98.341072	580.796448	-522.744446	273.608795	86.429031	-538.892700	-143.666214	102.139824	-505.524475	322.626221	1442.208252	-437.617706	-91.929550	1460.068970	-412.966370	115.523552	1464.069946	-405.669861	129.034775	1750.573364	-518.920410	433.142609	1170.620850	-467.945007	-227.164627	1206.667480	-405.547668	382.740753	874.508911	-276.717712	-199.045197	940.169006	-444.485840	90.594231	1057.027466	552.178528	-5.045033	899.682983	541.471069	192.519623
-465.889893	220.061172	958.342651	-465.826233	-40.543880	960.420044	-535.029053	237.348068	571.859558	-488.833832	-98.573624	580.865967	-522.694031	273.582794	86.430420	-539.009338	-143.682999	102.173340	-505.492706	322.602722	1442.354370	-437.499481	-91.979576	1460.048828	-412.849426	115.481400	1464.101440	-406.027405	129.067795	1750.789307	-518.422852	433.119781	1170.637817	-467.798096	-227.467316	1206.660645	-404.809113	382.573792	874.693359	-276.071869	-198.691635	940.632568	-444.299103	90.542282	1057.026611	552.082336	-5.117539	899.687195	541.620239	192.513565
-465.737488	220.082855	958.361877	-465.540100	-40.573605	960.418091	-534.907227	237.278534	571.838501	-488.648438	-99.126030	580.618469	-522.644592	273.535980	86.422958	-538.940857	-143.667511	102.217422	-505.550568	322.498596	1442.342651	-437.337646	-91.991280	1460.029297	-412.755371	115.445068	1464.109375	-406.304016	129.108414	1751.006592	-518.023987	433.060303	1170.600830	-467.840851	-227.689392	1206.623291	-403.954224	382.330444	874.867859	-275.430145	-198.243942	941.186707	-444.089813	90.541245	1057.037354	552.012634	-5.152623	899.697632	541.769897	192.497238
-465.628326	220.054474	958.360107	-465.313629	-40.635868	960.407410	-534.831055	237.277832	571.871033	-488.550659	-99.203629	580.596313	-522.621460	273.540222	86.456009	-538.979126	-143.671005	102.239098	-505.615662	322.410889	1442.342285	-437.168488	-91.993820	1460.014893	-412.639862	115.418716	1464.114990	-406.560883	129.137619	1751.184814	-517.716187	432.987671	1170.557007	-467.970673	-227.883881	1206.664795	-403.199036	382.010406	875.061523	-274.821747	-197.705429	941.862610	-443.912994	90.502190	1057.029175	551.918640	-5.223760	899.706360	541.903442	192.451431
-465.263184	219.731949	958.288818	-464.137207	-41.561577	960.519653	-534.624756	237.081116	571.816406	-488.479889	-98.978294	580.951904	-522.518372	273.522003	86.444168	-539.028320	-143.676865	102.260284	-505.714722	322.290253	1442.303345	-436.988739	-92.018654	1460.006958	-412.518860	115.405907	1464.097168	-406.705017	129.166672	1751.332764	-517.542908	432.900696	1170.485596	-468.228058	-228.146332	1206.682861	-402.393768	381.767822	875.372437	-274.246216	-197.060501	942.658203	-443.233551	90.011513	1057.068604	551.822327	-5.266176	899.705383	542.053955	192.424500
-465.054688	219.701065	958.270447	-463.866058	-41.639713	960.539612	-534.776245	237.321442	571.874207	-488.354553	-99.280174	580.869934	-522.681396	273.552246	86.460556	-538.931213	-143.609268	102.291359	-505.784882	322.213043	1442.267090	-436.809204	-92.039856	1460.006714	-412.403717	115.408012	1464.057251	-406.807770	129.188705	1751.442261	-517.569641	432.795624	1170.434937	-468.601868	-228.427780	1206.693604	-401.614075	381.446899	875.758179	-273.640869	-196.339142	943.584351	-443.001923	89.976295	1057.071045	551.717346	-5.304745	899.718689	542.208313	192.413315
-464.834137	219.665848	958.252380	-463.660767	-41.564163	960.541138	-534.653809	237.227600	571.862366	-488.215820	-99.273109	580.852844	-522.616638	273.563324	86.463379	-538.910645	-143.606323	102.274155	-505.806091	322.120209	1442.260498	-436.652161	-92.070564	1460.011230	-412.298615	115.377655	1464.007690	-406.819641	129.181915	1751.500977	-517.786377	432.707550	1170.388184	-469.086365	-228.762283	1206.739990	-400.878906	380.971008	876.338013	-273.114288	-195.556259	944.607178	-442.808350	90.002853	1057.066895	551.534241	-5.183268	899.736084	542.157959	192.842377
-464.856415	219.929611	958.305054	-464.551941	-40.424450	960.374390	-534.908752	237.615540	571.959351	-488.013824	-99.248276	580.557007	-522.886230	273.630615	86.504776	-538.802734	-143.563660	102.310326	-505.803589	322.015930	1442.218994	-436.507416	-92.110245	1460.005493	-412.182220	115.338737	1463.967285	-406.714294	129.188446	1751.548096	-518.183167	432.663910	1170.359375	-469.615631	-228.917267	1206.755493	-400.162750	380.053741	876.922791	-272.558990	-194.684067	945.766724	-443.176666	90.553917	1056.991821	551.414734	-5.230220	899.749268	542.264404	192.849655
-464.651428	219.964569	958.319763	-464.456757	-40.271309	960.365601	-534.570435	237.342896	571.943176	-487.847870	-99.218727	580.536133	-522.705994	273.582733	86.498238	-538.732727	-143.514465	102.320671	-505.745087	321.911743	1442.160522	-436.320343	-92.184013	1459.943237	-412.084442	115.301125	1463.909424	-406.526306	129.158691	1751.531250	-518.795105	432.619141	1170.306763	-470.279022	-229.173706	1206.845459	-399.431702	379.122101	877.668091	-272.071136	-193.768326	946.947266	-443.050323	90.630447	1057.000122	551.375305	-5.344720	899.755554	542.564087	192.427948
-464.459503	219.950211	958.335266	-464.355988	-40.158611	960.390076	-534.451355	237.309372	571.955383	-487.750092	-99.255005	580.500061	-522.664246	273.597595	86.530228	-538.730469	-143.511246	102.366150	-505.672943	321.814545	1442.059692	-436.133240	-92.278473	1459.880249	-411.968018	115.222153	1463.843140	-406.233704	129.161377	1751.474121	-519.438721	432.705841	1170.315674	-470.950623	-229.427750	1206.916138	-398.683685	377.985107	878.561340	-271.570679	-192.840942	948.164063	-442.933899	90.675865	1057.026733	551.260925	-5.346309	899.763489	542.690430	192.423218
-464.306030	219.974579	958.354736	-464.308960	-40.039055	960.390015	-532.666565	235.513306	571.609192	-487.553070	-99.244316	580.465515	-521.521118	273.412109	86.405060	-538.706543	-143.493942	102.370651	-505.591705	321.676788	1441.923340	-435.956787	-92.372810	1459.762695	-411.810730	115.167168	1463.749146	-405.869324	129.182449	1751.375122	-520.214478	432.829315	1170.275513	-471.556702	-229.606384	1206.988403	-397.984619	376.701843	879.556824	-271.102936	-191.925766	949.382141	-442.854919	90.732033	1057.041260	551.156860	-5.290654	899.740356	542.754761	192.504913
-463.824341	219.571106	958.348877	-462.812408	-41.442200	960.676941	-532.192566	235.211823	571.571533	-487.468811	-99.246376	580.824341	-521.238831	273.385101	86.380493	-538.763245	-143.521896	102.380219	-505.476288	321.520294	1441.756714	-435.752533	-92.454346	1459.711670	-411.644958	115.089760	1463.661133	-405.452759	129.174286	1751.261719	-520.987061	432.877838	1170.337646	-472.153687	-229.882477	1207.091187	-397.059906	374.919006	880.733521	-270.693481	-191.098816	950.524658	-442.039276	90.018402	1057.218018	551.045410	-5.251783	899.740479	542.832153	192.574585
-463.679260	219.598526	958.404785	-462.598297	-41.559486	960.707642	-532.103455	235.285873	571.599182	-487.310425	-99.251534	580.846191	-521.270081	273.383179	86.393745	-538.703125	-143.495361	102.412781	-505.332123	321.376648	1441.647705	-435.609833	-92.520668	1459.672363	-411.459259	114.984306	1463.559204	-404.985657	129.149521	1751.169678	-521.756226	432.940674	1170.370605	-472.346558	-230.455627	1207.204590	-396.018097	372.970093	882.005310	-270.409668	-190.457764	951.364258	-441.886932	89.969086	1057.267334	550.925537	-5.195844	899.754395	542.893921	192.662247
-463.647064	219.643082	958.461670	-462.641083	-41.490665	960.706543	-532.035095	235.419998	571.632324	-487.139252	-99.260262	580.755188	-521.316467	273.414215	86.433327	-538.682068	-143.458084	102.396339	-505.164795	321.193756	1441.574341	-435.569183	-92.546219	1459.688354	-411.291260	114.880951	1463.465088	-404.504211	129.120529	1751.072998	-522.415710	433.104797	1170.350464	-472.310333	-230.525391	1207.358887	-395.004211	370.956116	883.305847	-270.346680	-190.104843	951.867004	-441.877899	89.998093	1057.292358	550.747742	-5.047818	899.762390	542.749268	193.274551
-463.612640	219.727997	958.519226	-462.604126	-41.496368	960.671936	-531.896667	235.367844	571.647766	-486.995636	-99.275742	580.725342	-521.278564	273.413208	86.437714	-538.716797	-143.482132	102.440453	-505.000153	321.044220	1441.603149	-435.603577	-92.575806	1459.687378	-411.169830	114.765907	1463.377808	-404.012817	129.093124	1750.953125	-522.727112	433.413910	1170.392700	-472.122650	-229.792496	1207.243652	-393.948547	368.814056	884.695435	-270.321625	-189.951828	952.052490	-441.814972	90.003159	1057.298218	550.744263	-5.093250	899.759521	542.986328	192.880432
-463.614960	219.677094	958.549377	-462.585480	-41.547340	960.665100	-531.802979	235.396469	571.620056	-486.842194	-99.280304	580.675903	-521.271179	273.413544	86.446129	-538.666626	-143.459579	102.438667	-504.915558	320.876312	1441.697632	-435.737427	-92.633980	1459.631226	-411.065704	114.671738	1463.270752	-403.525940	129.054611	1750.851807	-522.773682	433.457275	1170.493286	-471.620148	-229.000565	1207.122559	-392.763184	366.907104	885.918396	-270.012817	-189.936188	951.914795	-441.765503	89.940193	1057.300903	550.568787	-4.882995	899.776733	542.827942	193.459457
-463.653534	219.646790	958.536194	-462.645294	-41.523842	960.597778	-531.762024	235.463959	571.607788	-486.712433	-99.223587	580.593811	-521.264709	273.462006	86.438789	-538.599670	-143.460251	102.446648	-504.897034	320.731689	1441.826782	-435.991272	-92.688210	1459.524170	-410.984863	114.547104	1463.151733	-403.039490	129.044922	1750.744507	-522.649902	432.886383	1170.580200	-471.007324	-227.817566	1206.784424	-391.538513	365.217529	886.973755	-269.432953	-190.067703	951.457520	-441.752686	89.915131	1057.247314	550.556702	-4.901252	899.761841	543.050110	193.073807
-463.692566	219.542969	958.511230	-462.654572	-41.568459	960.576843	-531.702515	235.442932	571.603210	-486.486877	-99.012535	580.503479	-521.260071	273.478363	86.452034	-538.453857	-143.381424	102.393326	-504.932831	320.611359	1441.984375	-436.265472	-92.699562	1459.372803	-410.929047	114.451096	1463.024902	-402.586151	129.041763	1750.620850	-522.267639	432.110291	1170.614380	-470.248779	-226.545685	1206.306763	-390.059387	363.771790	887.780823	-268.597870	-190.463425	950.617065	-441.727142	89.845154	1057.213501	550.458008	-4.796008	899.756531	543.050049	193.200470
-463.788788	219.401581	958.458740	-462.731110	-41.573021	960.510559	-531.639160	235.383148	571.562012	-486.542206	-99.085785	580.504822	-521.228027	273.486847	86.439224	-538.514709	-143.417282	102.410255	-505.060272	320.500153	1442.123657	-436.541870	-92.689316	1459.135742	-410.901276	114.373695	1462.927734	-402.156982	129.023209	1750.535400	-521.734436	431.133575	1170.554321	-469.432434	-225.282211	1205.614258	-388.575439	362.657196	888.301575	-267.731140	-191.099945	949.617310	-441.741394	89.769272	1057.138184	550.359619	-4.682305	899.745422	543.050171	193.328979
-463.803223	219.273743	958.449036	-462.685486	-41.649059	960.514404	-531.623657	235.275467	571.511719	-486.663574	-99.196426	580.535583	-521.217346	273.481293	86.423996	-538.570801	-143.407684	102.407204	-505.204193	320.430695	1442.290039	-436.762665	-92.742798	1458.812988	-410.869110	114.313171	1462.851318	-401.752838	129.000580	1750.451172	-521.105347	429.906433	1170.399780	-468.582672	-224.153488	1204.882690	-387.156494	361.778320	888.496338	-266.789764	-191.735367	948.515503	-441.712097	89.677544	1057.132202	550.265503	-4.598230	899.743164	543.051575	193.410202
-463.879974	219.120010	958.405457	-462.716553	-41.683098	960.489624	-531.646118	235.205994	571.498596	-486.710571	-99.177498	580.567932	-521.173706	273.461090	86.426926	-538.525024	-143.416412	102.398972	-505.403320	320.356934	1442.394287	-436.841187	-92.789742	1458.387207	-410.858459	114.254463	1462.802368	-401.435883	128.916916	1750.316650	-520.388367	428.743713	1170.188965	-467.818726	-223.365891	1204.118042	-385.831940	361.111725	888.478394	-265.920654	-192.244400	947.524658	-441.726593	89.594978	1057.089233	550.196472	-4.474819	899.751587	543.030273	193.532944
-463.932007	219.069763	958.398254	-462.758026	-41.719284	960.462585	-531.749512	235.155533	571.470764	-486.897156	-99.318314	580.589111	-521.233276	273.446716	86.443268	-538.653687	-143.467926	102.438759	-505.615448	320.333344	1442.451294	-436.804626	-92.893753	1457.940674	-410.846527	114.231407	1462.807495	-401.141022	128.864594	1750.249878	-519.608276	427.682953	1169.902344	-467.339386	-222.748688	1203.339478	-384.637329	360.575653	888.280151	-265.281982	-192.563919	946.764648	-441.761017	89.545273	1057.069458	550.102417	-4.366001	899.773499	542.978210	193.672729
-463.953156	219.006058	958.370361	-462.739349	-41.801670	960.465454	-531.808899	235.030624	571.456543	-486.987457	-99.360550	580.661133	-521.208557	273.410248	86.440063	-538.637329	-143.458725	102.420258	-505.916565	320.220642	1442.284302	-436.612000	-92.973885	1457.473389	-410.819000	114.217583	1462.781860	-400.864441	128.822372	1750.193970	-518.828491	426.717194	1169.524170	-466.925873	-222.919647	1202.704468	-383.470520	359.927734	887.995483	-264.809021	-192.583496	946.305786	-441.775818	89.486961	1057.059814	550.030396	-4.231981	899.777466	542.946655	193.799194
-463.972961	219.053543	958.351868	-462.799652	-41.807053	960.477356	-531.964539	235.005371	571.487549	-487.106232	-99.436989	580.654236	-521.260986	273.414368	86.429466	-538.707703	-143.520859	102.404327	-506.065948	320.269867	1442.229370	-436.290924	-93.053055	1456.964478	-410.760162	114.217148	1462.733276	-400.717682	128.682983	1750.096558	-518.103882	425.980133	1169.129028	-466.823303	-223.364090	1202.129517	-382.365723	359.332550	887.711182	-264.453400	-192.307877	946.214355	-441.819702	89.515839	1057.057251	549.930237	-4.147608	899.781982	542.908203	193.918808
-463.991669	219.072311	958.275879	-462.817963	-41.888676	960.494141	-532.118286	234.932465	571.456726	-487.152893	-99.438950	580.676819	-521.275208	273.431061	86.411583	-538.676575	-143.516327	102.389488	-506.180786	320.327393	1442.120361	-435.850250	-93.156433	1456.549438	-410.680664	114.272682	1462.653809	-400.523376	128.576981	1750.075806	-517.453552	425.408936	1168.726807	-466.867798	-223.816757	1201.750732	-381.330963	358.685364	887.531250	-264.207031	-191.807419	946.505798	-441.834686	89.518822	1057.026611	549.847473	-4.000485	899.784912	542.830933	194.089890
-463.988464	219.169464	958.239197	-462.810272	-41.902023	960.485901	-532.776001	235.430161	571.579956	-487.193695	-99.482224	580.694580	-521.605042	273.443726	86.401489	-538.757996	-143.569946	102.375946	-506.243744	320.400604	1442.027588	-435.404053	-93.222221	1456.250122	-410.546539	114.297737	1462.573120	-400.407471	128.416824	1750.063965	-516.941528	424.982208	1168.344727	-466.876129	-224.672882	1201.653931	-380.194794	357.994080	887.524475	-263.989807	-191.066299	946.994263	-441.835297	89.571320	1057.005371	549.774597	-3.922551	899.787354	542.797485	194.190155
-464.009918	219.266449	958.181824	-462.791779	-41.950085	960.523315	-533.028137	235.502441	571.639526	-487.255219	-99.527405	580.686951	-521.695679	273.442200	86.406548	-538.766479	-143.597122	102.374130	-506.190277	320.451874	1441.944946	-435.031799	-93.263802	1456.038330	-410.396393	114.296021	1462.454102	-400.285706	128.225616	1750.040527	-516.580811	424.651184	1168.051636	-466.960815	-225.441971	1201.661987	-379.135620	357.383881	887.731201	-263.779846	-190.218887	947.701538	-441.825134	89.634026	1056.992432	549.718445	-3.808520	899.779724	542.723022	194.306656
-464.035919	219.350250	958.144226	-462.766876	-41.910843	960.507568	-532.644043	234.873383	571.545898	-487.229309	-99.496407	580.680603	-521.353271	273.383209	86.335678	-538.731506	-143.588562	102.357437	-505.959473	320.573303	1442.086182	-434.776855	-93.252396	1455.948242	-410.230499	114.264938	1462.339355	-400.146393	128.012589	1750.044189	-516.305298	424.470398	1167.940430	-467.005829	-226.079727	1201.878174	-377.987732	356.700897	888.243774	-263.675018	-189.502914	948.426453	-441.795929	89.707840	1056.958984	549.631165	-3.686111	899.792480	542.636841	194.426620
-464.290771	219.692642	958.157715	-463.557281	-41.089886	960.326599	-532.847900	234.970245	571.596802	-487.155670	-99.483688	580.484192	-521.430298	273.383606	86.357910	-538.731018	-143.588867	102.362381	-505.811493	320.522827	1442.116333	-434.636078	-93.241478	1456.008789	-410.077179	114.191345	1462.224976	-399.959778	127.766533	1750.052979	-516.112061	424.449219	1167.988892	-467.051208	-226.614868	1202.210693	-377.048523	356.215271	888.852234	-263.663330	-188.955124	949.101501	-442.184998	90.174286	1056.846680	549.563416	-3.599172	899.810059	542.553467	194.531143
-464.426910	219.700958	958.129517	-463.509369	-41.075932	960.306885	-533.512146	235.572769	571.756470	-487.157532	-99.506653	580.486572	-521.821411	273.450928	86.404388	-538.766846	-143.597565	102.387810	-505.593933	320.416199	1442.192627	-434.607056	-93.216866	1456.181396	-409.944672	114.093353	1462.125854	-399.760162	127.510513	1750.053467	-515.887512	424.481445	1168.159912	-467.196686	-226.777725	1202.531006	-376.152649	355.753113	889.571533	-263.652283	-188.577469	949.784973	-442.164795	90.204063	1056.808228	549.507996	-3.463007	899.814758	542.456116	194.634323
-464.513824	219.769119	958.149902	-463.407501	-41.085880	960.269104	-533.640015	235.642441	571.806763	-487.112610	-99.493095	580.474670	-521.809875	273.472015	86.417160	-538.711121	-143.560928	102.413574	-505.409515	320.246948	1442.277954	-434.680847	-93.187912	1456.440308	-409.838318	113.978119	1462.013794	-399.505737	127.253113	1750.048462	-515.632263	424.586914	1168.399414	-467.188019	-227.048767	1202.962280	-375.401489	355.532196	890.215637	-263.622559	-188.423767	950.330444	-442.099640	90.227058	1056.786743	549.315430	-3.232830	899.789856	542.140198	195.255493
-464.666351	219.737885	958.176086	-463.331238	-41.080753	960.252502	-533.239868	235.089966	571.677734	-487.041504	-99.449951	580.483154	-521.517639	273.438110	86.389183	-538.663452	-143.515793	102.404900	-505.289886	320.082184	1442.364990	-434.790009	-93.174065	1456.727051	-409.747192	113.840225	1461.950317	-399.232635	126.960526	1750.026001	-515.346375	424.679016	1168.635010	-467.254242	-227.016235	1203.279175	-374.628113	355.504883	890.823486	-263.613525	-188.507370	950.736450	-442.074188	90.217506	1056.777222	549.239807	-3.124241	899.796692	542.041382	195.372391
-464.832245	219.695328	958.202271	-463.266083	-41.017323	960.230530	-533.246765	235.053146	571.655884	-486.961639	-99.361389	580.468750	-521.486633	273.488800	86.394760	-538.647949	-143.510818	102.396179	-505.161896	319.888275	1442.469238	-434.882202	-93.194946	1456.990723	-409.667694	113.725929	1461.925903	-398.976166	126.675224	1750.010742	-514.984985	424.757690	1168.865112	-467.333893	-226.856247	1203.574585	-373.996735	355.749298	891.232605	-263.608307	-188.717926	951.027649	-442.058960	90.229988	1056.764526	549.146240	-3.028525	899.796265	541.929321	195.465836
-464.965240	219.714142	958.281128	-463.176697	-41.055794	960.212280	-533.333557	235.111237	571.694824	-486.921570	-99.355782	580.491028	-521.513245	273.509064	86.414627	-538.558716	-143.479141	102.389839	-505.060120	319.707611	1442.535645	-434.972198	-93.261162	1457.230957	-409.584229	113.617332	1461.941528	-398.750153	126.376518	1750.016968	-514.529846	424.867676	1169.104614	-467.456543	-226.533875	1203.750488	-373.421173	356.200287	891.522095	-263.621918	-189.045654	951.183411	-442.031006	90.202660	1056.783813	549.067993	-2.928094	899.788208	541.822388	195.592560
-464.950317	219.471146	958.309631	-462.479187	-41.646660	960.342041	-533.258972	234.959381	571.661072	-486.961914	-99.385780	580.674133	-521.392822	273.511169	86.381187	-538.655334	-143.479858	102.445671	-505.020111	319.555145	1442.519165	-435.026093	-93.325356	1457.405762	-409.512573	113.507500	1461.976563	-398.551849	126.065018	1750.044922	-514.048340	424.933319	1169.243652	-467.365967	-226.421036	1203.903687	-372.799561	356.824768	891.639893	-263.659332	-189.412506	951.196045	-441.703552	89.879768	1056.868530	549.110107	-2.934631	899.787720	541.969543	195.187759
-465.228912	219.562988	958.387390	-462.953430	-41.211132	960.263794	-533.427490	235.060989	571.697693	-486.932953	-99.340073	580.544189	-521.487427	273.502441	86.415199	-538.622803	-143.475403	102.435799	-505.027130	319.424530	1442.448120	-435.057465	-93.412430	1457.502197	-409.424347	113.451454	1462.056641	-398.445618	125.685715	1750.120361	-513.479736	425.040741	1169.269531	-467.288605	-226.168015	1203.936768	-372.204285	357.632050	891.567078	-263.656067	-189.883408	951.085571	-441.988342	90.070518	1056.848267	549.053223	-2.846755	899.796082	541.877991	195.278320
-465.402771	219.491287	958.392944	-462.951050	-41.272873	960.264832	-533.429382	234.943787	571.630310	-486.994202	-99.393066	580.585022	-521.424194	273.506042	86.397148	-538.639771	-143.475555	102.469017	-505.062195	319.337128	1442.294800	-435.029480	-93.494736	1457.554932	-409.372894	113.408195	1462.097290	-398.429474	125.343712	1750.240967	-512.892456	425.166138	1169.242310	-467.151581	-225.885193	1203.917114	-371.623108	358.565216	891.381714	-263.636993	-190.394150	950.837219	-442.036011	90.017387	1056.842773	548.992981	-2.700431	899.797974	541.772156	195.446014
-465.476624	219.428909	958.407104	-462.870514	-41.364140	960.271301	-533.456787	234.905899	571.616150	-487.082092	-99.409859	580.651489	-521.377075	273.501648	86.388603	-538.620789	-143.462082	102.454155	-505.116302	319.278412	1442.062134	-434.991211	-93.562515	1457.492065	-409.321381	113.385551	1462.115356	-398.535217	125.005219	1750.397949	-512.335388	425.252838	1169.111206	-466.939362	-225.637558	1203.804443	-371.051910	359.546753	891.125732	-263.608154	-190.910004	950.447021	-442.027008	89.950729	1056.851685	548.911255	-2.566489	899.800842	541.650085	195.590195
-465.507202	219.340607	958.397583	-462.776184	-41.448044	960.285278	-533.496094	234.822449	571.571167	-487.158844	-99.419724	580.690308	-521.373596	273.487427	86.375175	-538.656250	-143.497879	102.460762	-505.127716	319.245544	1441.795288	-434.901550	-93.598816	1457.372437	-409.284821	113.381889	1462.092651	-398.737762	124.690483	1750.558838	-511.771423	425.345062	1168.916870	-466.664215	-225.463684	1203.632446	-370.490997	360.600677	890.739807	-263.621185	-191.520874	949.887695	-441.995911	89.884048	1056.853882	548.821045	-2.461261	899.800110	541.531738	195.744522
-465.519867	219.266617	958.346252	-462.705475	-41.565590	960.273804	-533.467896	234.671234	571.524292	-487.236816	-99.433472	580.710999	-521.350952	273.464081	86.340454	-538.689819	-143.526611	102.411880	-505.133850	319.219025	1441.539917	-434.786102	-93.610847	1457.212036	-409.218781	113.392960	1462.020996	-399.011292	124.365845	1750.708374	-511.253174	425.483734	1168.681396	-466.308716	-225.315796	1203.388672	-369.987213	361.683838	890.346741	-263.608734	-192.119888	949.292664	-441.954529	89.810196	1056.819458	548.775146	-2.340904	899.797058	541.469604	195.852402
-465.501373	219.192780	958.320862	-462.577240	-41.644218	960.272156	-533.520325	234.691040	571.523132	-487.351959	-99.531776	580.746887	-521.387939	273.451141	86.358391	-538.748291	-143.544022	102.412720	-505.274811	319.107788	1441.109009	-434.681152	-93.614891	1456.992188	-409.175232	113.391533	1461.919067	-399.337708	124.060219	1750.843994	-510.800415	425.621948	1168.465454	-465.839691	-225.194000	1203.124512	-369.470398	362.765656	890.022034	-263.511353	-192.656204	948.598083	-441.886047	89.752090	1056.806885	548.679504	-2.237375	899.776245	541.339661	196.014038
-465.478149	219.090317	958.246704	-462.513916	-41.744942	960.218750	-533.460938	234.544403	571.498840	-487.350800	-99.559502	580.724731	-521.346375	273.413269	86.347031	-538.773193	-143.597137	102.379066	-505.268433	319.087219	1440.895142	-434.582062	-93.589241	1456.742554	-409.133759	113.397293	1461.813354	-399.706909	123.766434	1750.979736	-510.349609	425.723969	1168.284668	-465.295959	-225.103058	1202.886353	-369.035370	363.877899	889.666138	-263.444061	-193.211182	947.873413	-441.831390	89.661781	1056.740356	548.455017	-2.214192	899.735596	541.162292	196.113419
-465.396759	218.997849	958.210510	-462.392944	-41.830067	960.224182	-533.393005	234.487122	571.479492	-487.347382	-99.567017	580.735901	-521.386658	273.419556	86.342064	-538.791199	-143.596130	102.367165	-505.128326	319.170166	1440.887939	-434.494537	-93.570053	1456.512451	-409.100677	113.419052	1461.730591	-400.081055	123.525642	1751.129150	-509.901489	425.776062	1168.191162	-464.729889	-224.986572	1202.696289	-368.589050	365.007385	889.347290	-263.360535	-193.792969	947.161438	-441.739349	89.591843	1056.726929	548.189026	-2.069931	899.711426	540.807739	196.700790
-465.337616	218.909546	958.151794	-462.334442	-41.910118	960.197021	-532.711548	233.817612	571.313721	-487.304871	-99.613960	580.734802	-520.981140	273.341583	86.294998	-538.758545	-143.595749	102.366417	-505.149353	319.127441	1440.749878	-434.443695	-93.541664	1456.282104	-409.097809	113.409500	1461.658325	-400.458496	123.297791	1751.249756	-509.495544	425.812256	1168.134399	-464.038727	-224.858948	1202.474243	-368.121948	366.144012	889.054199	-263.243103	-194.325836	946.472656	-441.681213	89.519432	1056.684082	548.350952	-1.684112	899.734497	540.731689	196.909912
-465.237640	218.864929	958.107178	-462.295471	-41.988331	960.194824	-532.579956	233.777023	571.296631	-487.273529	-99.672966	580.746033	-520.953918	273.339874	86.272636	-538.778442	-143.616165	102.387756	-505.197510	319.062653	1440.660156	-434.441895	-93.529556	1456.108765	-409.088318	113.403824	1461.627686	-400.813385	123.109749	1751.363159	-509.063202	425.844330	1168.119385	-463.429840	-224.587585	1202.291870	-367.781372	367.343353	888.797974	-263.098175	-194.872696	945.782471	-441.624573	89.468437	1056.663452	547.990784	-1.866423	899.695068	540.527527	196.951660
-465.103790	218.791702	958.063354	-462.171936	-42.139877	960.207764	-533.010193	234.397369	571.380981	-487.135437	-99.678162	580.774841	-521.387085	273.408356	86.321060	-538.713318	-143.590073	102.392059	-505.244446	318.984253	1440.646851	-434.458740	-93.508064	1456.001221	-409.109558	113.386116	1461.598511	-401.084045	123.006996	1751.498413	-508.626526	425.870270	1168.160400	-462.727448	-224.688507	1202.265503	-367.463501	368.611542	888.574646	-262.949646	-195.431717	945.163879	-441.518677	89.375862	1056.652954	547.950745	-1.713087	899.701294	540.421448	197.137787
-465.000397	218.661835	958.026367	-462.041779	-42.299709	960.237061	-532.956970	234.481079	571.380066	-486.986359	-99.722313	580.760925	-521.424988	273.414490	86.309181	-538.691406	-143.585556	102.389091	-505.307465	318.905945	1440.649170	-434.526642	-93.497116	1455.898071	-409.137390	113.339615	1461.606812	-401.353333	122.865601	1751.556763	-508.214264	425.927643	1168.293091	-462.100922	-224.625381	1202.179321	-367.190491	369.895752	888.370667	-262.834229	-195.940414	944.605103	-441.437469	89.257591	1056.656860	547.840698	-1.602044	899.691040	540.275574	197.233673
-464.849121	218.626389	958.001465	-461.944489	-42.429531	960.257080	-532.734558	234.443726	571.370728	-486.872711	-99.780724	580.762146	-521.402405	273.425446	86.334396	-538.725403	-143.595795	102.401756	-505.412659	318.840759	1440.710693	-434.573608	-93.483475	1455.840210	-409.205536	113.315559	1461.645996	-401.551422	122.737572	1751.594727	-507.852417	425.947327	1168.448364	-461.521149	-224.565674	1202.086914	-366.888580	371.267181	888.292358	-262.712799	-196.517639	944.177795	-441.342682	89.186501	1056.661011	547.734314	-1.483722	899.664124	540.164917	197.381866
-464.720367	218.588562	957.996887	-461.874878	-42.505280	960.259583	-532.556458	234.446777	571.365967	-486.722321	-99.888832	580.726257	-521.399292	273.421417	86.340889	-538.651428	-143.593658	102.434311	-505.520325	318.746033	1440.776733	-434.650299	-93.458191	1455.800293	-409.279388	113.279625	1461.681030	-401.696594	122.633728	1751.609619	-507.562897	425.988464	1168.631104	-461.030029	-224.493698	1202.093750	-366.657471	372.579651	888.177734	-262.613922	-197.079041	943.778198	-441.282257	89.126892	1056.668701	547.634216	-1.382714	899.649475	540.055420	197.499863
-464.587280	218.554047	957.983704	-461.739288	-42.688389	960.289185	-532.377380	234.454758	571.373474	-486.597961	-99.941414	580.744690	-521.386536	273.413055	86.379807	-538.665466	-143.584702	102.447021	-505.647095	318.675537	1440.861328	-434.726227	-93.460304	1455.789185	-409.385834	113.237831	1461.737915	-401.774384	122.549492	1751.594482	-507.319885	426.048889	1168.783203	-460.640167	-224.456955	1202.053223	-366.477509	374.042664	888.127869	-262.542511	-197.607620	943.481140	-441.185120	89.033318	1056.685181	547.587402	-1.220782	899.656372	539.921448	197.660370
-464.442780	218.556396	957.993530	-461.631866	-42.813740	960.306519	-532.184143	234.469147	571.363220	-486.470612	-99.961731	580.737488	-521.390564	273.437103	86.375061	-538.602356	-143.579071	102.465942	-505.766235	318.599030	1440.922852	-434.797424	-93.459694	1455.801270	-409.494171	113.231285	1461.787720	-401.787445	122.496384	1751.560303	-507.151459	426.097321	1168.942139	-460.323761	-224.462540	1202.076660	-366.214264	375.371521	888.131836	-262.510529	-198.148788	943.222229	-441.106201	88.970535	1056.709351	547.457397	-1.124092	899.658020	539.797852	197.783508
-464.316254	218.499954	957.990234	-461.488831	-42.904266	960.325378	-532.433899	234.978500	571.480286	-486.381012	-100.026146	580.752197	-521.649536	273.491974	86.413101	-538.626770	-143.557327	102.466484	-505.928375	318.537994	1440.945557	-434.899475	-93.449722	1455.825317	-409.587280	113.203285	1461.842651	-401.755249	122.448059	1751.493652	-507.035492	426.237396	1169.114990	-460.069214	-224.537766	1202.106689	-366.040497	376.717987	888.175232	-262.538239	-198.670105	943.002441	-440.997650	88.906342	1056.722900	547.344299	-0.976390	899.633728	539.671509	197.904724
-464.209564	218.474869	958.012146	-461.363342	-43.014111	960.355286	-532.310730	235.049850	571.485168	-486.295807	-100.010666	580.778748	-521.663879	273.482483	86.412292	-538.598267	-143.529800	102.482712	-506.111023	318.455597	1440.973267	-434.997467	-93.465080	1455.849609	-409.691650	113.182167	1461.883911	-401.704865	122.413338	1751.413208	-506.953583	426.440491	1169.250854	-459.929688	-224.485229	1202.070068	-365.885223	378.019348	888.203796	-262.584045	-199.119949	942.840759	-440.915344	88.842781	1056.756348	547.276123	-0.814603	899.655884	539.570862	198.027832
-464.094360	218.444687	958.031982	-461.231262	-43.068993	960.352539	-532.114380	235.020569	571.502563	-486.245026	-100.080666	580.804993	-521.646057	273.461975	86.414589	-538.562805	-143.521622	102.505974	-506.272583	318.376648	1440.969604	-435.067047	-93.489151	1455.875610	-409.804108	113.158768	1461.927979	-401.612000	122.387985	1751.344971	-506.909668	426.678772	1169.395874	-459.769043	-224.533707	1202.113037	-365.747803	379.236023	888.203613	-262.584961	-199.562241	942.730347	-440.815002	88.792915	1056.770142	547.179688	-0.678397	899.655273	539.465698	198.162857
-463.975433	218.444107	958.083008	-461.085876	-43.058945	960.365967	-531.913696	234.992767	571.494690	-486.262085	-100.120125	580.812012	-521.598328	273.443817	86.413742	-538.653381	-143.542450	102.517227	-506.452667	318.282898	1440.939697	-435.191254	-93.506966	1455.856201	-409.915161	113.129929	1461.978638	-401.514404	122.369247	1751.284058	-506.850220	426.962097	1169.508057	-459.628754	-224.653351	1202.119141	-365.649536	380.577057	888.231567	-262.586182	-200.077621	942.610291	-440.720062	88.785515	1056.810913	547.152039	-0.694076	899.640320	539.531433	197.816818
-463.909943	218.411880	958.106812	-460.933105	-43.060658	960.346252	-531.255005	234.452240	571.355286	-486.120483	-99.989670	580.836548	-521.255554	273.395386	86.403824	-538.581909	-143.521530	102.512291	-506.595306	318.175751	1440.915771	-435.306671	-93.571991	1455.885620	-410.052734	113.110252	1462.000488	-401.412323	122.346588	1751.200928	-506.744568	427.194580	1169.633057	-459.418610	-224.715271	1202.157104	-365.506348	381.783661	888.208984	-262.610779	-200.653152	942.460510	-440.635162	88.759491	1056.818481	547.123596	-0.528578	899.646667	539.450195	197.934174
-463.827148	218.351395	958.123779	-460.737183	-43.042782	960.342041	-531.065674	234.454239	571.378540	-486.081787	-99.972900	580.844421	-521.205872	273.384491	86.412399	-538.581055	-143.522339	102.518585	-506.764252	318.104126	1440.877075	-435.505768	-93.605209	1455.886963	-410.178528	113.047089	1462.020630	-401.316559	122.325371	1751.122314	-506.579163	427.407227	1169.720703	-459.203186	-224.684448	1202.196655	-365.385437	383.143372	888.157104	-262.726105	-201.325241	942.223999	-440.518677	88.739815	1056.829956	546.958374	-0.257816	899.648071	539.108337	198.555481
-463.761047	218.344894	958.120789	-460.542847	-43.073456	960.341370	-530.946350	234.460098	571.380859	-486.042755	-99.997086	580.838806	-521.235352	273.378113	86.425995	-538.640991	-143.526031	102.514198	-507.053833	317.919495	1440.628784	-435.728546	-93.621155	1455.898804	-410.331024	112.995621	1462.011475	-401.198364	122.296242	1751.037842	-506.350311	427.608307	1169.761963	-458.941925	-224.577301	1202.234863	-365.310577	384.532135	887.965515	-262.831299	-202.030090	941.968750	-440.412750	88.732407	1056.833374	546.891907	-0.142143	899.655029	539.007507	198.653137
-463.669464	218.331726	958.137695	-460.325745	-43.022865	960.324341	-530.798157	234.481216	571.358337	-485.957977	-99.955513	580.824524	-521.220764	273.371582	86.422920	-538.629395	-143.544373	102.512184	-507.060425	317.958221	1440.741455	-435.941681	-93.656364	1455.929932	-410.476410	112.957237	1462.009277	-401.111084	122.248917	1750.951904	-506.057465	427.608215	1169.789063	-458.609283	-224.417755	1202.280640	-365.151611	385.907654	887.807434	-262.882935	-202.788666	941.665466	-440.294281	88.748772	1056.841309	546.793762	-0.028134	899.645264	538.902588	198.771027
-463.587830	218.335007	958.117188	-460.131805	-43.028179	960.317627	-530.655762	234.482498	571.338928	-485.868927	-99.957680	580.864380	-521.226440	273.353210	86.422325	-538.599426	-143.544601	102.524025	-507.203186	317.908478	1440.669800	-436.162292	-93.696335	1456.015503	-410.633972	112.906990	1461.998413	-401.078796	122.149826	1750.793945	-505.753784	427.625305	1169.822754	-458.248016	-224.280151	1202.350220	-365.011841	387.358795	887.604309	-262.963287	-203.648285	941.301331	-440.189148	88.761803	1056.834839	546.782837	0.154579	899.647461	538.791565	198.942551
-463.510559	218.316727	958.111511	-459.905182	-43.055454	960.332031	-530.488159	234.419342	571.311462	-485.759247	-100.005661	580.865356	-521.191711	273.363007	86.415092	-538.606812	-143.548553	102.529785	-507.358551	317.855042	1440.563843	-436.400757	-93.667374	1456.078003	-410.795502	112.843948	1462.009399	-401.012756	122.091393	1750.724487	-505.445251	427.585327	1169.840210	-457.771301	-223.994720	1202.368530	-364.840363	388.799561	887.306641	-263.054138	-204.580261	940.847961	-440.068878	88.758492	1056.845947	546.736816	0.284674	899.641113	538.680603	199.085693
-463.390869	218.347382	958.126892	-459.696930	-43.040600	960.332703	-530.395142	234.475082	571.345337	-485.765411	-99.956772	581.015137	-521.199890	273.364288	86.421494	-538.740601	-143.590530	102.565033	-507.464539	317.804108	1440.483521	-436.600677	-93.669884	1456.121216	-410.955627	112.801414	1462.038330	-400.977478	122.008377	1750.657104	-505.015717	427.538391	1169.826172	-457.208618	-223.626297	1202.387939	-364.676300	390.308502	887.026550	-263.108063	-205.565872	940.333069	-439.960754	88.782318	1056.866333	546.686523	0.455316	899.615601	538.570496	199.251984
-463.354279	218.351318	958.111267	-459.515625	-43.056511	960.332092	-530.319946	234.475250	571.325073	-485.581604	-100.199059	580.883850	-521.206909	273.359528	86.425362	-538.717102	-143.589554	102.597847	-507.554932	317.751343	1440.397461	-436.804688	-93.663193	1456.114136	-411.148041	112.760902	1462.049072	-400.992401	121.910698	1750.602295	-504.558411	427.482483	1169.823120	-456.554352	-223.293350	1202.419556	-364.562988	391.786926	886.671448	-263.215149	-206.636871	939.671570	-439.890076	88.793343	1056.866455	546.637207	0.622943	899.622498	538.458313	199.422073
-463.262054	218.377258	958.098755	-459.372681	-43.091835	960.320129	-530.226379	234.480118	571.332581	-485.411377	-100.195847	580.865906	-521.174316	273.330505	86.419052	-538.672913	-143.580429	102.597374	-507.634247	317.700470	1440.318481	-436.979431	-93.630585	1456.066406	-411.334290	112.696945	1462.048950	-401.024231	121.785965	1750.555664	-503.966492	427.417267	1169.836792	-455.698486	-223.112747	1202.456299	-364.438690	393.227814	886.355896	-263.185059	-207.733719	939.012512	-439.816132	88.792183	1056.863770	546.588745	0.779898	899.609863	538.371643	199.567200
-463.169556	218.406723	958.115723	-459.189178	-43.166645	960.327209	-530.197754	234.507935	571.372803	-485.230774	-100.183846	580.879089	-521.182373	273.354401	86.430031	-538.688293	-143.594315	102.618767	-507.735870	317.630280	1440.232544	-437.176697	-93.588524	1455.957642	-411.513306	112.654327	1462.054810	-401.090912	121.644249	1750.523438	-503.339264	427.307251	1169.884888	-454.757385	-222.738708	1202.389282	-364.320740	394.771667	885.899597	-263.108521	-209.003784	938.277832	-439.737946	88.772041	1056.888916	546.574036	0.931742	899.608276	538.285095	199.727798
-463.086456	218.402954	958.100159	-458.998901	-43.251709	960.330322	-530.175049	234.538574	571.389282	-485.175354	-100.088989	580.951782	-521.153015	273.358765	86.415085	-538.705750	-143.596893	102.596283	-507.863708	317.549835	1440.141846	-437.366760	-93.546890	1455.848022	-411.714203	112.601761	1462.042969	-401.133057	121.514915	1750.475586	-502.523254	427.200470	1169.876465	-453.785553	-222.356857	1202.298218	-364.179230	396.352020	885.543762	-262.977203	-210.196701	937.557312	-439.646515	88.742416	1056.892456	546.533264	1.059433	899.590454	538.220276	199.837326
-462.998169	218.377396	958.068237	-458.882599	-43.340359	960.330566	-530.131531	234.533630	571.370117	-485.121765	-100.303368	580.931946	-521.127380	273.383759	86.419937	-538.731506	-143.591583	102.621101	-508.034576	317.473663	1440.067139	-437.555237	-93.507561	1455.680054	-411.878204	112.567322	1462.022949	-401.162781	121.379005	1750.450317	-501.712708	427.105499	1169.896606	-452.779602	-221.887970	1202.187744	-363.982971	397.974274	885.088318	-262.707581	-211.497299	936.890198	-439.581299	88.698799	1056.884644	546.507019	1.191723	899.554810	538.145935	199.967880
-462.939392	218.380783	958.027161	-458.834198	-43.407330	960.285278	-530.166748	234.569504	571.391663	-485.049561	-100.353600	580.909058	-521.143677	273.377441	86.391312	-538.760681	-143.576401	102.628761	-508.189819	317.374207	1440.039795	-437.737701	-93.492882	1455.521484	-412.077240	112.513817	1462.012939	-401.160156	121.261635	1750.388184	-500.795990	426.908295	1169.956177	-451.678650	-221.450562	1202.092041	-363.699097	399.708435	884.811218	-262.338562	-212.832321	936.314758	-439.565918	88.663734	1056.849854	546.440857	1.296351	899.539001	538.053528	200.110977
-462.849304	218.409378	958.016235	-458.800232	-43.406700	960.253479	-530.176636	234.574326	571.406494	-484.910065	-100.315712	580.871704	-521.120605	273.373138	86.390923	-538.755493	-143.548523	102.624481	-508.355347	317.297668	1440.018311	-437.897003	-93.472328	1455.340820	-412.277069	112.458588	1461.978882	-401.111084	121.143234	1750.303223	-499.880402	426.782684	1170.063354	-450.615753	-221.246124	1202.040771	-363.328552	401.438110	884.532410	-261.871674	-214.151840	935.810120	-439.551086	88.665215	1056.838867	546.399719	1.425636	899.518311	537.970398	200.208374
-462.799347	218.381790	957.995850	-458.795471	-43.446503	960.226929	-530.211731	234.600723	571.422913	-484.811462	-100.298286	580.833679	-521.135193	273.419739	86.393280	-538.668335	-143.531265	102.641724	-508.684052	317.106476	1439.820313	-438.091431	-93.447281	1455.147827	-412.480225	112.412552	1461.949219	-400.995300	121.039635	1750.196045	-498.968109	426.697296	1170.176392	-449.504333	-221.054520	1201.980225	-362.825928	403.141052	884.372314	-261.285828	-215.536453	935.389160	-439.560486	88.625031	1056.823486	546.676575	1.905230	899.546814	537.971069	200.448792
-462.737366	218.410599	957.976135	-458.800842	-43.412895	960.170776	-530.263855	234.595215	571.457825	-484.737549	-100.315422	580.822083	-521.154663	273.438843	86.407715	-538.651184	-143.531326	102.632469	-508.773163	317.121155	1440.015869	-438.283752	-93.417107	1454.920654	-412.670746	112.331589	1461.915649	-400.815308	120.947983	1750.063110	-498.076233	426.568207	1170.366699	-448.537476	-220.720398	1201.842163	-362.352692	404.914490	884.322327	-260.616486	-217.028351	935.174377	-439.564789	88.636757	1056.792847	546.676331	2.084663	899.513489	537.886719	200.609573
-462.660675	218.461533	957.990662	-458.834351	-43.422405	960.136353	-530.288513	234.611465	571.507324	-484.589294	-100.217133	580.779785	-521.143311	273.407532	86.404205	-538.618530	-143.525543	102.630974	-509.018585	316.990631	1440.030029	-438.455078	-93.392830	1454.720581	-412.862610	112.263962	1461.899414	-400.576111	120.870308	1749.895508	-497.228210	426.593994	1170.582520	-447.604431	-220.610229	1201.859741	-361.867279	406.630646	884.330383	-259.862671	-218.611450	935.086853	-439.581909	88.629517	1056.791626	546.692505	2.038633	899.500488	537.968689	200.262650
-462.606598	218.482712	957.974487	-458.870544	-43.438938	960.092285	-530.332275	234.576324	571.528564	-484.427673	-100.108711	580.703247	-521.158630	273.425293	86.414337	-538.555725	-143.512665	102.612907	-509.217682	316.828979	1440.045288	-438.664063	-93.409454	1454.528931	-413.046722	112.211746	1461.858154	-400.250549	120.810616	1749.692017	-496.436340	426.601379	1170.808472	-446.828430	-220.656143	1201.790161	-361.231873	408.174072	884.469482	-259.048981	-220.080231	935.110962	-439.604889	88.613586	1056.768677	546.647888	2.152863	899.472046	537.903809	200.364426
-462.531708	218.537323	957.976318	-458.895905	-43.440430	960.050293	-530.358337	234.603821	571.550110	-484.311188	-100.020203	580.705322	-521.147034	273.408142	86.402863	-538.501160	-143.508102	102.609970	-509.401642	316.696838	1440.089600	-438.875946	-93.416222	1454.328125	-413.199188	112.146996	1461.836304	-399.820038	120.739182	1749.476074	-495.754547	426.665558	1171.037354	-446.069702	-220.877258	1201.791016	-360.533081	409.687500	884.689209	-258.196014	-221.518219	935.271606	-439.619354	88.615005	1056.757324	546.596985	2.246214	899.473511	537.806519	200.480057
-462.502106	218.540863	957.959595	-458.939697	-43.456890	960.020935	-530.392334	234.649811	571.563538	-484.270233	-100.021553	580.645020	-521.207947	273.408234	86.423134	-538.464478	-143.501266	102.564102	-509.589966	316.590363	1440.126709	-439.143005	-93.366074	1454.132690	-413.345032	112.046051	1461.776855	-399.325317	120.673401	1749.222412	-495.196503	426.747498	1171.276367	-445.586395	-220.976273	1201.758545	-359.797485	411.179199	885.049500	-257.290558	-222.935272	935.645142	-439.641174	88.597656	1056.737549	546.129395	1.976597	899.382751	537.616150	200.482956
-462.464691	218.577652	957.939636	-458.985901	-43.474777	959.988159	-530.440002	234.729752	571.610840	-484.491119	-100.290924	580.687683	-521.252441	273.418762	86.389725	-538.651489	-143.543900	102.593140	-509.862335	316.338806	1439.963745	-439.418396	-93.357201	1453.971313	-413.442047	111.957321	1461.738159	-398.746338	120.621101	1748.946045	-494.819183	426.981598	1171.489746	-445.253326	-221.319199	1201.816040	-359.016327	412.427185	885.462891	-256.490204	-224.284134	936.123901	-439.666382	88.595146	1056.715820	546.418457	2.439707	899.421387	537.608521	200.673584
-462.399841	218.609879	957.963013	-458.983124	-43.466396	960.001526	-530.429016	234.720856	571.621033	-484.525513	-100.283325	580.673401	-521.201416	273.425323	86.365448	-538.699158	-143.588593	102.643517	-509.959564	316.171783	1439.968506	-439.714081	-93.355667	1453.821899	-413.514679	111.873466	1461.682373	-398.088074	120.537025	1748.684204	-494.601868	427.171814	1171.713135	-445.056549	-221.828201	1201.919678	-358.150879	413.578949	885.986877	-255.669266	-225.645966	936.710327	-439.663452	88.606293	1056.740967	545.932129	2.164217	899.334961	537.380615	200.675217
-462.394745	218.611954	957.956909	-459.035034	-43.455467	959.997925	-530.461670	234.763687	571.623230	-484.489655	-100.215714	580.695557	-521.208923	273.433502	86.369377	-538.687378	-143.583435	102.619064	-509.935211	316.111908	1440.186157	-439.992035	-93.361046	1453.677612	-413.546753	111.767731	1461.650757	-397.363037	120.468872	1748.414185	-494.549896	427.381775	1171.966064	-444.991669	-222.410873	1202.094849	-357.190918	414.587860	886.627930	-254.909424	-227.066132	937.483643	-439.689087	88.609154	1056.736572	545.755493	2.240011	899.315613	537.220093	200.779327
-462.367432	218.691864	957.993652	-459.048218	-43.406101	960.006714	-530.494934	234.803452	571.654663	-484.496155	-100.154739	580.675232	-521.238464	273.443024	86.367447	-538.629028	-143.562256	102.606888	-510.038696	315.946136	1440.211548	-440.274719	-93.412827	1453.586914	-413.514099	111.673431	1461.637207	-396.581726	120.414322	1748.102783	-494.667664	427.670563	1172.181763	-445.202576	-223.097504	1202.242310	-356.282013	415.495148	887.344849	-254.171356	-228.366394	938.305908	-439.692535	88.659874	1056.761719	546.000916	2.736747	899.339478	537.175171	201.008209
-462.383698	218.742432	958.037292	-459.070587	-43.409584	960.028809	-530.524841	234.851151	571.676514	-484.485229	-100.093407	580.713074	-521.248901	273.441956	86.376106	-538.634705	-143.575211	102.613251	-510.106323	315.787964	1440.248535	-440.517151	-93.480911	1453.478271	-413.469849	111.563850	1461.608276	-395.768707	120.348030	1747.765503	-494.906494	427.923370	1172.357422	-445.563477	-223.699371	1202.317627	-355.314301	416.289978	888.105286	-253.435837	-229.611008	939.293640	-439.710724	88.674713	1056.794434	545.780945	2.985191	899.340088	536.859436	201.567078
-462.352386	218.857147	958.088257	-459.078613	-43.392017	960.035828	-530.577759	234.836212	571.701477	-484.345673	-99.844780	580.661194	-521.260071	273.469910	86.377449	-538.460938	-143.507843	102.554466	-510.171967	315.629181	1440.280396	-440.759857	-93.562668	1453.374634	-413.371552	111.468712	1461.586914	-394.913635	120.291527	1747.430664	-495.281250	428.312592	1172.537842	-446.148285	-224.488098	1202.407349	-354.460236	416.982483	888.906982	-252.715042	-230.777634	940.394287	-439.695526	88.720970	1056.822876	545.174683	2.647079	899.259644	536.563721	201.557770
-462.381317	218.918716	958.095947	-459.105865	-43.423599	960.041992	-530.602783	234.866776	571.712219	-484.409515	-99.835716	580.694519	-521.241821	273.483154	86.394341	-538.483032	-143.531693	102.544289	-510.232391	315.487518	1440.316406	-440.934296	-93.654495	1453.291260	-413.229584	111.402069	1461.590454	-394.043427	120.248581	1747.093628	-495.718048	428.638947	1172.717651	-446.873352	-225.419678	1202.549194	-353.572266	417.562805	889.795654	-252.063675	-231.854980	941.555359	-439.701019	88.735428	1056.824951	545.344543	3.151033	899.320618	536.420837	201.736526
-462.439545	218.959091	958.112976	-459.128906	-43.435398	960.025635	-530.719788	234.935104	571.734497	-484.509247	-99.929626	580.718384	-521.287964	273.474945	86.403137	-538.522156	-143.549255	102.533791	-510.268707	315.371460	1440.372192	-441.115265	-93.768661	1453.197388	-413.108154	111.310471	1461.541382	-393.133514	120.284500	1746.779541	-496.278687	429.025055	1172.975586	-447.803131	-226.423569	1202.652344	-352.781952	418.089386	890.661133	-251.438644	-232.766327	942.824707	-439.713257	88.740242	1056.819336	544.746094	2.838102	899.255554	536.090149	201.694565
-462.474182	219.069214	958.121826	-459.144806	-43.424927	960.023438	-530.730408	234.883774	571.732361	-484.604187	-99.997108	580.710571	-521.242554	273.470856	86.389862	-538.582336	-143.560333	102.545135	-510.307709	315.258087	1440.428101	-441.302673	-93.850517	1453.093994	-412.949341	111.231552	1461.474121	-392.284912	120.278625	1746.504639	-496.910583	429.363464	1173.144897	-448.899414	-227.576187	1202.764404	-352.066010	418.525238	891.546265	-250.903748	-233.549149	944.147949	-439.707825	88.797874	1056.816040	544.455017	2.902869	899.271301	535.801697	201.748077
-462.497284	219.100143	958.114929	-459.155212	-43.433868	960.016113	-530.799683	234.859283	571.727417	-484.730011	-100.055885	580.753113	-521.233521	273.480774	86.374962	-538.716553	-143.621872	102.571373	-510.444275	315.045410	1440.321533	-441.489838	-93.982315	1452.955933	-412.778564	111.163368	1461.399414	-391.479431	120.285690	1746.225342	-497.682098	429.718079	1173.337280	-450.208069	-228.731506	1202.825806	-351.463104	418.945770	892.418701	-250.434158	-234.120056	945.620300	-439.688904	88.809998	1056.801147	544.178101	2.957481	899.267334	535.517517	201.835938
-462.576996	219.085663	958.084473	-459.190063	-43.454678	960.014221	-530.874390	234.849670	571.712952	-484.757233	-100.085701	580.773499	-521.229187	273.486633	86.374924	-538.696045	-143.628632	102.555450	-510.252869	315.034393	1440.543213	-441.515594	-94.117447	1452.853394	-412.586975	111.145332	1461.317993	-390.689697	120.283295	1745.951782	-498.503967	429.957642	1173.456787	-451.756470	-229.983826	1202.945557	-350.937714	419.229156	893.279846	-250.024704	-234.498123	947.173035	-439.705170	88.807022	1056.776001	543.930115	3.020693	899.271851	535.259033	201.892258
-462.640564	219.113327	958.057190	-459.211456	-43.464741	959.996155	-530.962463	234.835983	571.717712	-484.795380	-100.126518	580.782166	-521.223877	273.505157	86.375099	-538.759033	-143.643356	102.595558	-510.328308	314.808624	1440.389526	-441.468018	-94.215340	1452.780029	-412.356079	111.084114	1461.230347	-389.931183	120.338791	1745.645630	-499.582153	430.373657	1173.601685	-453.380371	-231.384018	1203.077271	-350.522858	419.424835	894.163818	-249.680801	-234.609360	948.881226	-439.701996	88.823036	1056.743286	543.614624	3.075270	899.258423	534.935181	201.958908
-462.657471	219.131836	958.030823	-459.227936	-43.511646	959.966858	-531.057190	234.822403	571.711487	-484.855560	-100.234306	580.800842	-521.240845	273.497742	86.342171	-538.798035	-143.657715	102.575325	-510.085968	314.874908	1440.564453	-441.388275	-94.280632	1452.668823	-412.135284	111.038956	1461.104492	-389.178589	120.380142	1745.382324	-500.799805	430.667664	1173.722900	-455.291656	-232.701935	1203.170654	-350.205170	419.499786	895.044983	-249.447617	-234.545822	950.618286	-439.678009	88.808006	1056.706665	543.356873	3.111336	899.268372	534.671692	202.019272
-462.666290	219.114578	957.992371	-459.214966	-43.513821	959.913696	-531.105713	234.761566	571.688782	-484.946045	-100.344078	580.793823	-521.235840	273.467773	86.333145	-538.890259	-143.679306	102.587006	-509.902130	314.796143	1440.538696	-441.450226	-94.312973	1452.723145	-411.901154	110.988861	1460.968872	-388.429871	120.432587	1745.140625	-502.220154	431.097473	1173.771240	-457.382233	-234.015610	1203.157593	-349.948395	419.453217	896.024963	-249.282471	-234.272247	952.564392	-439.634338	88.795113	1056.651855	543.043274	3.129940	899.264648	534.349915	202.009720
-462.679382	219.064041	957.946899	-459.188507	-43.542480	959.887756	-531.225098	234.766678	571.684998	-484.989075	-100.421768	580.782532	-521.226807	273.465881	86.332199	-538.892151	-143.693527	102.575867	-509.703918	314.683472	1440.471436	-441.308563	-94.405876	1452.605347	-411.647858	110.953140	1460.803955	-387.716919	120.484062	1744.898438	-503.818024	431.606567	1173.779053	-459.610199	-235.407684	1203.232300	-349.724670	419.197571	897.088745	-249.293518	-233.899979	954.555420	-439.588989	88.766518	1056.607544	542.808716	3.208124	899.257385	534.006409	202.076630
-462.668304	219.090744	957.938721	-459.190491	-43.561993	959.848511	-531.300781	234.679932	571.712585	-484.941620	-100.375473	580.765625	-521.210083	273.459991	86.318283	-538.885071	-143.689453	102.563560	-509.442932	314.501831	1440.349854	-440.897858	-94.598854	1452.351074	-411.347473	110.859314	1460.662354	-387.008087	120.539017	1744.688965	-505.691284	432.140289	1173.776733	-461.838135	-236.857132	1203.364014	-349.556244	418.814667	898.285950	-249.358871	-233.410294	956.686707	-439.543549	88.757805	1056.574951	542.578369	3.289562	899.253174	533.684814	202.091400
-462.640869	219.106400	957.927551	-459.208771	-43.597958	959.809082	-531.398071	234.646790	571.704712	-484.961731	-100.411064	580.771973	-521.206665	273.460754	86.332413	-538.938049	-143.708679	102.581413	-509.250885	314.397095	1440.209106	-440.969574	-94.633377	1452.317993	-410.973328	110.736832	1460.528687	-386.267914	120.610298	1744.469727	-507.713226	432.699280	1173.684570	-464.277863	-238.264969	1203.518066	-349.458557	418.342041	899.518433	-249.641190	-232.727188	958.892151	-439.485809	88.733849	1056.538208	542.365112	3.305309	899.252136	533.385925	202.103043
-462.566681	219.096878	957.907898	-459.164063	-43.630241	959.783936	-531.474243	234.628723	571.720886	-484.884338	-100.330811	580.727478	-521.245972	273.454712	86.329025	-538.897705	-143.689789	102.557434	-509.002533	314.268585	1440.049194	-440.818115	-94.759720	1452.167358	-410.593353	110.645218	1460.383423	-385.512024	120.668114	1744.261597	-509.978760	433.273773	1173.618042	-466.758362	-239.479309	1203.576782	-349.339081	417.612640	900.947388	-249.996124	-231.992126	961.218628	-439.387482	88.708847	1056.507324	542.069336	3.296581	899.251404	533.066833	202.052078
-462.512817	219.048874	957.895813	-459.138123	-43.671970	959.762146	-531.557678	234.549194	571.715576	-484.864655	-100.310661	580.722961	-521.251160	273.450439	86.295921	-538.829712	-143.688782	102.554558	-508.714172	314.124420	1439.905762	-440.668213	-94.949013	1451.982910	-410.242035	110.516342	1460.269165	-384.692749	120.744743	1744.022949	-512.454895	433.918121	1173.589355	-469.274719	-240.739136	1203.817017	-349.302185	416.725647	902.553345	-250.462402	-231.131683	963.601013	-439.287628	88.658791	1056.477295	541.895203	3.302097	899.256348	532.815796	202.027237
-462.394501	218.964539	957.889343	-459.074463	-43.763828	959.761963	-531.632446	234.534134	571.723755	-484.868347	-100.346184	580.706238	-521.248657	273.438690	86.275223	-538.860107	-143.705551	102.558571	-508.450256	314.058075	1439.762085	-440.569366	-95.100372	1451.831787	-409.858856	110.421265	1460.129517	-383.817871	120.843613	1743.771484	-515.126831	434.563721	1173.516846	-471.868347	-241.982635	1204.067993	-349.298035	415.547302	904.361816	-251.018784	-230.199524	966.092468	-439.145905	88.569084	1056.462769	541.669983	3.236823	899.268066	532.522583	201.996460
-462.214752	218.922150	957.896423	-458.998657	-43.751091	959.742493	-531.699646	234.498123	571.741699	-484.868866	-100.312263	580.752441	-521.228088	273.435455	86.271324	-538.861694	-143.699097	102.527817	-508.209656	313.933075	1439.631592	-440.418915	-95.254967	1451.745117	-409.459442	110.335617	1460.011108	-382.879822	120.962479	1743.479736	-517.975525	435.197174	1173.586426	-474.485016	-243.021561	1204.317993	-349.347137	414.310944	906.336182	-251.624191	-229.185043	968.735657	-438.968658	88.536583	1056.445679	541.470581	3.233758	899.307251	532.231995	202.014374
-462.063019	218.823318	957.879456	-458.920074	-43.795483	959.746887	-531.763000	234.474426	571.763916	-484.869019	-100.333557	580.743713	-521.241333	273.434265	86.281189	-538.832642	-143.690094	102.553398	-507.969269	313.857117	1439.535889	-440.269867	-95.417465	1451.707275	-409.050812	110.213646	1459.895142	-381.840424	121.070343	1743.129028	-521.005188	435.785065	1173.610962	-477.185486	-243.992798	1204.634521	-349.493896	412.854706	908.548401	-252.271698	-228.063461	971.474365	-438.800140	88.467651	1056.427612	541.246277	3.162090	899.309814	531.918152	201.969131
-461.852905	218.708817	957.858521	-458.803345	-43.819302	959.743835	-531.786499	234.381836	571.775940	-484.871552	-100.364418	580.768188	-521.216980	273.434631	86.280693	-538.888672	-143.729340	102.526421	-507.741302	313.790863	1439.451050	-439.965790	-95.724663	1451.679565	-408.658417	110.104668	1459.778442	-380.707062	121.211288	1742.733398	-524.121704	436.319183	1173.765015	-479.987366	-244.805511	1204.942749	-349.622772	411.240051	910.980591	-253.001358	-226.909897	974.376160	-438.596252	88.398140	1056.406616	541.039612	3.105048	899.296509	531.622681	201.910233
-461.662201	218.578003	957.836487	-458.675842	-43.879704	959.770142	-531.780396	234.300964	571.775024	-484.845062	-100.401688	580.788940	-521.171265	273.441254	86.282700	-538.848328	-143.718460	102.540794	-507.543640	313.780029	1439.409424	-439.998322	-95.827408	1451.667847	-408.279663	110.027115	1459.696411	-379.458252	121.360321	1742.259766	-527.357483	436.695709	1173.935791	-482.900482	-245.488358	1205.210449	-349.679504	409.518005	913.732788	-253.840240	-225.626129	977.343506	-438.406555	88.315811	1056.401733	540.807312	2.968639	899.299011	531.345764	201.835464
-461.400879	218.553802	957.838379	-458.511169	-43.957554	959.797119	-531.758057	234.259567	571.807129	-486.378815	-102.440346	581.291565	-521.180542	273.419128	86.279114	-540.097168	-144.099991	102.855225	-507.390137	313.739868	1439.404541	-439.849854	-96.081245	1451.657715	-407.943665	109.900620	1459.627197	-378.094421	121.526306	1741.740601	-530.723816	437.010254	1174.169678	-485.951141	-246.003616	1205.475342	-350.105560	407.737793	916.476013	-254.773605	-224.265900	980.411560	-438.187408	88.265976	1056.414795	540.647766	2.872354	899.316772	531.114075	201.738617
-461.080780	218.528397	957.850830	-458.178589	-43.905018	959.887329	-531.697510	234.225601	571.852112	-486.499451	-102.367760	581.534180	-521.157166	273.416260	86.295708	-540.166626	-144.136368	102.871788	-507.198853	313.725250	1439.462769	-439.654510	-96.325668	1451.670898	-407.629425	109.774605	1459.565552	-376.603943	121.706146	1741.108154	-534.134460	437.249359	1174.478149	-489.009644	-246.374710	1205.722534	-350.537933	405.866211	919.323975	-255.778671	-222.855011	983.488037	-437.885223	88.309547	1056.471191	540.428284	2.773176	899.299500	530.860229	201.626846
-460.765717	218.493286	957.824646	-457.929474	-43.760563	959.951477	-531.574402	234.156433	571.855469	-486.224823	-102.606781	581.397827	-521.136719	273.415283	86.302910	-540.110168	-144.102463	102.916679	-507.048706	313.716614	1439.514160	-439.432129	-96.555542	1451.654419	-407.251648	109.654167	1459.536377	-374.972778	121.891388	1740.399902	-537.570740	437.299530	1174.838257	-492.099304	-246.666336	1205.998169	-351.175537	403.988861	922.210266	-256.873627	-221.382355	986.533447	-437.619720	88.392906	1056.493652	540.287903	2.726255	899.303467	530.645447	201.568207
-460.629547	218.623734	957.822327	-458.081818	-43.623844	959.787537	-531.530090	234.215073	571.936829	-485.893494	-102.712791	581.153992	-521.200073	273.395233	86.303207	-539.963013	-144.068237	102.921288	-507.023834	313.533417	1439.418213	-439.257019	-96.806992	1451.635376	-406.891479	109.594948	1459.457153	-373.233276	122.080780	1739.586914	-540.973755	437.234802	1175.187744	-495.095642	-246.789536	1206.268799	-352.021088	402.224365	925.208618	-258.053162	-219.899109	989.544861	-437.553131	88.443054	1056.394653	540.124268	2.662411	899.302490	530.439026	201.529236
-460.544067	218.768341	957.814514	-458.307556	-43.469364	959.605896	-531.877380	234.783554	572.077209	-485.584412	-102.647812	581.065369	-521.576294	273.461090	86.376335	-539.876648	-144.055847	102.927490	-506.759796	313.660492	1439.706055	-439.149719	-96.979271	1451.596558	-406.546265	109.539940	1459.382568	-371.383850	122.273880	1738.730591	-544.256165	436.978851	1175.640869	-498.037231	-246.929291	1206.555908	-352.593658	400.332886	928.058655	-259.263824	-218.381851	992.452698	-437.538239	88.502678	1056.281738	539.953613	2.603219	899.291748	530.219177	201.483734
-460.425903	218.924408	957.832947	-458.540405	-43.256485	959.451050	-531.800171	234.943695	572.109253	-483.859253	-100.658768	580.496277	-521.686157	273.433685	86.366913	-538.690918	-143.717865	102.649635	-506.597839	313.615051	1439.762695	-439.003906	-97.190163	1451.578979	-406.204926	109.504982	1459.289063	-369.518738	122.442581	1737.879517	-547.494385	436.662964	1176.094360	-500.765961	-246.885193	1206.787842	-353.395447	398.568909	930.895386	-260.445343	-216.912521	995.210083	-437.519867	88.593994	1056.197266	540.169189	2.795403	899.339905	530.201782	201.209030
-459.864441	218.410492	957.732605	-457.284393	-44.333595	960.018005	-531.330261	234.728699	572.065002	-483.595581	-100.586670	580.705994	-521.538330	273.444550	86.400711	-538.660339	-143.683304	102.663170	-506.455536	313.577209	1439.840454	-438.912750	-97.343124	1451.559814	-405.778015	109.420883	1459.157837	-367.696167	122.589401	1737.040161	-550.530457	436.286438	1176.508667	-503.212036	-246.849075	1207.047852	-354.219666	396.805664	933.648071	-261.621521	-215.474670	997.636353	-436.816925	88.101044	1056.473877	539.537354	2.431966	899.261963	529.831360	201.515366
-459.659332	218.257614	957.677307	-457.046539	-44.577209	960.062927	-530.565857	234.235870	571.939819	-483.425629	-100.664658	580.710083	-521.205750	273.372009	86.355820	-538.655457	-143.665756	102.670876	-506.286011	313.569397	1439.903442	-438.806335	-97.474831	1451.591431	-405.300476	109.350372	1458.965942	-365.994751	122.695274	1736.307739	-553.326111	435.933929	1176.983032	-505.466705	-246.701614	1207.258911	-355.105011	395.082825	936.160645	-262.784119	-214.123825	999.725891	-436.603333	87.942284	1056.469971	539.329834	2.368501	899.272095	529.666016	201.514587
-459.492706	218.217407	957.657715	-456.970154	-44.618732	960.010376	-530.249573	234.249847	571.920898	-483.161560	-100.620659	580.625977	-521.180237	273.370544	86.347763	-538.609863	-143.657181	102.671463	-506.027649	313.561005	1439.999268	-438.694397	-97.582138	1451.619507	-404.883026	109.236526	1458.767090	-364.519104	122.765465	1735.680420	-555.817139	435.543701	1177.446411	-507.390442	-246.394241	1207.488281	-356.021362	393.361603	938.407288	-263.887482	-212.909912	1001.342041	-436.458069	87.881874	1056.428833	539.086914	2.248686	899.250183	529.477966	201.539993
-459.387787	218.141342	957.630310	-456.927490	-44.691090	959.955566	-529.941040	234.239395	571.913086	-483.040924	-100.638367	580.602417	-521.148499	273.359222	86.372688	-538.533386	-143.613937	102.681084	-505.926727	313.437622	1439.911987	-438.590912	-97.685913	1451.670410	-404.407532	109.199409	1458.576172	-363.308472	122.775604	1735.241577	-557.952820	435.260590	1177.840454	-508.860687	-245.934540	1207.668823	-356.991119	391.650146	940.227356	-265.009277	-211.914093	1002.289063	-436.353851	87.792587	1056.381104	538.854248	2.106570	899.220459	529.334290	201.501328
-459.333923	218.048523	957.581482	-456.877380	-44.711712	959.933777	-529.623596	234.275482	571.844177	-482.866302	-100.550293	580.512329	-521.114380	273.344299	86.370552	-538.456360	-143.587128	102.671242	-505.425690	313.603119	1440.233521	-438.393036	-97.781624	1451.801392	-404.039825	109.212616	1458.630371	-362.448456	122.724495	1735.045410	-559.549377	434.872742	1178.306519	-509.885040	-245.243591	1207.798340	-358.050262	390.107544	941.446899	-266.033447	-211.201187	1002.534119	-436.260315	87.746185	1056.336426	538.680420	2.041508	899.194458	529.211731	201.495331
-459.299530	217.957687	957.585266	-456.860779	-44.700626	959.919922	-528.795288	233.706390	571.664063	-482.782776	-100.539482	580.461121	-520.768250	273.313568	86.353622	-538.457581	-143.576309	102.688873	-505.077484	313.586060	1440.415527	-438.178223	-97.843132	1451.958740	-403.414795	109.127800	1458.446655	-361.948944	122.605255	1735.081543	-560.602600	434.288605	1178.628540	-510.434174	-244.322800	1207.770020	-359.110107	388.681152	941.959839	-266.981567	-210.667953	1001.959229	-436.187317	87.699036	1056.320801	538.485413	1.902020	899.187805	529.093872	201.410675
-459.352051	217.860474	957.555542	-456.906647	-44.696041	959.903503	-529.095520	234.273331	571.742981	-482.715576	-100.479965	580.436890	-521.109192	273.376007	86.390472	-538.381042	-143.534988	102.661453	-504.722565	313.554535	1440.623413	-437.934845	-97.827049	1452.093506	-402.964325	109.133644	1458.484985	-361.799500	122.448708	1735.357666	-561.067932	433.621857	1178.822021	-510.442596	-243.213974	1207.572510	-360.143616	387.468506	941.735474	-267.743408	-210.400452	1000.587952	-436.156616	87.659218	1056.279663	538.298950	1.803446	899.171387	528.989136	201.336807
-459.405121	217.805893	957.560242	-456.960571	-44.699440	959.909485	-528.966187	234.371094	571.700378	-482.767212	-100.503578	580.416443	-521.197632	273.390900	86.418846	-538.356750	-143.540741	102.673592	-504.354095	313.514893	1440.803711	-437.693909	-97.787605	1452.207886	-402.537964	109.153976	1458.585938	-362.012909	122.227173	1735.874268	-561.047119	432.805298	1178.807983	-509.970001	-241.924240	1207.204712	-361.092346	386.426971	940.800903	-268.350647	-210.374237	998.487122	-436.124481	87.631477	1056.265747	538.116272	1.656852	899.149475	528.894104	201.277054
-459.486237	217.727631	957.565674	-457.014221	-44.764843	959.973328	-528.830200	234.365936	571.636963	-482.898315	-100.548592	580.471191	-521.171143	273.390717	86.407944	-538.377563	-143.527557	102.692429	-503.999207	313.472473	1440.904175	-437.369537	-97.736938	1452.272583	-402.180054	109.210266	1458.780029	-362.569275	121.948837	1736.576416	-560.443909	431.907410	1178.611694	-508.992126	-240.526794	1206.675415	-361.967621	385.729523	939.173462	-268.804291	-210.622528	995.730591	-436.084717	87.584503	1056.275757	538.039856	1.614980	899.141602	528.848389	201.195587
-459.588226	217.652023	957.573364	-457.135071	-44.786594	960.029053	-528.743774	234.317612	571.622620	-483.027283	-100.529060	580.538269	-521.182861	273.397125	86.410339	-538.317871	-143.523911	102.665543	-503.757355	313.340698	1440.810303	-437.038361	-97.677048	1452.274292	-401.851257	109.339340	1458.998535	-363.440277	121.647301	1737.468506	-559.315063	431.031433	1178.192627	-507.625671	-239.019470	1205.937622	-362.753418	385.305695	936.931763	-269.084900	-211.147324	992.467102	-436.082092	87.553116	1056.281250	537.965393	1.498080	899.144775	528.812561	201.114014
-459.689728	217.563477	957.597839	-457.213623	-44.873856	960.138733	-528.712036	234.290543	571.622681	-483.379669	-100.672562	580.599609	-521.151001	273.381073	86.455620	-538.427368	-143.563812	102.712418	-503.248810	313.378479	1440.798096	-436.604187	-97.604942	1452.212769	-401.601990	109.526329	1459.197510	-364.624908	121.307480	1738.478271	-557.643677	430.014008	1177.588501	-505.890503	-237.417160	1205.146118	-363.415436	385.221802	934.175415	-269.218506	-211.885910	988.746277	-436.068085	87.499542	1056.324097	537.889404	1.444024	899.141052	528.769348	201.042526
-459.752014	217.588730	957.658630	-457.304962	-44.915039	960.206726	-528.764709	234.245819	571.619263	-483.635712	-100.640190	580.707581	-521.188416	273.404633	86.477585	-538.368164	-143.565628	102.671638	-502.606049	313.634247	1440.822388	-436.089447	-97.523186	1452.111816	-401.356964	109.645149	1459.356812	-366.076324	120.902420	1739.628052	-555.664673	429.030304	1176.952026	-503.786774	-235.750870	1204.226318	-363.951721	385.425354	931.032227	-269.261597	-212.855011	984.683411	-436.053192	87.492157	1056.367432	537.804138	1.318328	899.134644	528.582764	200.769928
-459.789368	217.517471	957.664612	-457.293243	-45.074638	960.356689	-528.821594	234.144104	571.625549	-483.984406	-100.713135	580.883911	-521.173584	273.387848	86.472488	-538.428894	-143.586029	102.681702	-502.105072	313.789734	1440.649292	-435.531555	-97.485039	1451.962891	-401.088470	109.746834	1459.469727	-367.751404	120.508255	1740.828857	-553.596985	428.138336	1176.225464	-501.433899	-234.070770	1203.284180	-364.389252	385.889587	927.528748	-269.238556	-213.886383	980.302673	-436.004913	87.434387	1056.430542	537.751465	1.225684	899.153809	528.745239	200.788849
-459.771423	217.443024	957.672791	-457.252869	-45.189560	960.501892	-528.941467	233.982513	571.595032	-484.316620	-100.654457	581.020142	-521.153870	273.373474	86.445793	-538.405212	-143.604767	102.650459	-501.656982	313.808228	1440.279419	-434.905670	-97.428749	1451.759399	-400.774750	109.881783	1459.524902	-369.577240	120.051796	1742.054688	-551.113098	426.991241	1175.201294	-498.918854	-232.500458	1202.280396	-364.750793	386.571960	923.829163	-269.259186	-214.904282	975.844788	-435.926239	87.392616	1056.495117	537.751953	1.162858	899.165833	528.771240	200.620682
-459.762390	217.339081	957.641296	-457.200439	-45.317284	960.641724	-529.085938	233.828659	571.564636	-484.631836	-100.534332	581.117554	-521.128662	273.371735	86.432251	-538.441406	-143.630020	102.572105	-500.937012	314.097992	1440.205444	-434.245575	-97.374146	1451.529541	-400.476624	109.977631	1459.546997	-371.523865	119.590508	1743.241455	-548.287415	425.852814	1174.130859	-496.452881	-231.202011	1201.353394	-365.167358	387.390198	919.978333	-269.549988	-215.758820	971.376099	-435.864960	87.344147	1056.541260	537.744507	1.093447	899.148132	528.774109	200.486786
-459.607361	217.210037	957.581360	-456.948517	-45.481625	960.843262	-529.265198	233.650833	571.531677	-484.991150	-100.478447	581.255554	-521.095947	273.335449	86.391861	-538.463989	-143.636688	102.533028	-500.381470	314.268646	1439.984741	-433.527954	-97.267143	1451.306274	-400.178101	110.058388	1459.599243	-373.477966	119.114601	1744.383789	-545.490173	424.867188	1173.137573	-494.092926	-230.192169	1200.547607	-365.615082	388.375061	916.223389	-269.956329	-216.535339	967.204163	-435.682739	87.302376	1056.615601	537.713257	0.962745	899.173584	528.765198	200.245560
-459.498230	217.160645	957.533936	-456.844330	-45.535118	960.873047	-529.540527	233.509140	571.555298	-485.247528	-100.415756	581.260742	-521.099609	273.304443	86.353569	-538.437683	-143.654755	102.508446	-499.937225	314.400787	1439.827881	-432.812988	-97.165016	1451.077271	-399.931305	110.151634	1459.612671	-375.404602	118.633652	1745.425537	-542.703186	423.952057	1172.261475	-491.957611	-229.442383	1199.802612	-366.200562	389.392548	912.626831	-270.389465	-217.188599	963.525879	-435.563263	87.279205	1056.603394	537.716309	0.865045	899.153259	528.814758	200.078522
-458.961426	216.685532	957.392761	-455.742523	-46.197151	961.608398	-529.616272	233.158173	571.482300	-485.441650	-100.155235	581.591492	-520.966675	273.263489	86.333420	-538.410583	-143.649155	102.415123	-499.569672	314.476807	1439.753906	-432.146912	-97.130714	1450.873169	-399.634766	110.285255	1459.618408	-377.206329	118.234062	1746.339478	-540.031982	423.062073	1171.540649	-490.261749	-229.031586	1199.228271	-366.755157	390.467621	909.047791	-270.813416	-217.513519	960.691284	-434.997284	87.080681	1056.952637	537.744568	0.751257	899.152405	528.859314	199.926361
-458.719666	216.610031	957.264465	-455.398804	-46.365803	961.666626	-529.876404	233.064713	571.513916	-485.535278	-100.231262	581.656494	-520.966919	273.224976	86.319595	-538.508789	-143.668961	102.385345	-499.340332	314.569000	1439.779297	-431.273560	-97.071480	1450.554321	-399.313751	110.425903	1459.648193	-378.807861	117.777824	1747.167480	-537.499146	422.349091	1171.029175	-488.887360	-228.924225	1198.901978	-367.468109	391.485992	905.947937	-271.114044	-217.559692	958.655334	-434.739380	87.035416	1056.924072	537.767212	0.628769	899.149170	528.919312	199.831863
-458.489227	216.657394	957.156372	-455.156799	-46.396763	961.626221	-530.165405	232.947144	571.567749	-485.537354	-100.234344	581.669250	-520.986877	273.199829	86.303223	-538.576782	-143.693634	102.391541	-499.201996	314.607941	1439.908813	-430.630920	-96.911469	1450.392334	-399.047913	110.559265	1459.696533	-380.179321	117.390236	1747.776611	-535.308960	421.701660	1170.716064	-487.992798	-229.054947	1198.791504	-368.255219	392.492432	903.369812	-271.237762	-217.443283	957.553345	-434.517670	87.068954	1056.852661	537.802551	0.518757	899.127258	529.004639	199.753067
-458.267395	216.687469	957.051758	-454.908936	-46.413811	961.583923	-530.329956	232.799026	571.601135	-485.357208	-100.120682	581.655273	-520.945068	273.178894	86.264214	-538.474548	-143.626678	102.422508	-499.129333	314.639862	1440.076172	-430.084900	-96.763626	1450.300293	-398.819885	110.654182	1459.762939	-381.211090	117.030762	1748.223389	-533.549133	421.186462	1170.550049	-487.468689	-229.401031	1198.836670	-369.005249	393.393341	901.391296	-271.231964	-217.069199	957.258972	-434.298889	87.100258	1056.782349	537.847839	0.400734	899.098389	529.082703	199.659943
-458.058472	216.843521	957.003540	-454.730865	-46.361938	961.503479	-531.839294	234.209030	571.959106	-484.977814	-99.871162	581.655884	-521.840210	273.265228	86.365433	-538.352661	-143.556778	102.412399	-499.056061	314.688690	1440.302490	-429.603607	-96.603996	1450.318970	-398.628571	110.729500	1459.798340	-381.874695	116.736282	1748.478394	-532.319885	420.768524	1170.558960	-487.420563	-229.903732	1199.105957	-369.397095	394.103851	900.142700	-271.117523	-216.475403	957.736206	-434.113892	87.188843	1056.720337	537.958435	0.340140	899.114929	529.179688	199.569427
-457.827942	217.119812	956.949890	-454.506958	-46.311211	961.411194	-532.088745	234.291504	572.053589	-484.822693	-100.426682	581.610535	-521.915222	273.273712	86.362297	-538.471802	-143.566864	102.542664	-498.943848	314.686218	1440.490112	-429.223785	-96.530098	1450.450073	-398.448334	110.746643	1459.862549	-382.153687	116.463730	1748.574951	-531.615234	420.582153	1170.696411	-487.798889	-230.546890	1199.523071	-369.582764	394.671234	899.731812	-270.983948	-215.690704	958.893860	-433.896179	87.335747	1056.649780	538.014587	0.181234	899.095947	529.286377	199.476898
-457.929718	217.888855	956.965454	-455.251190	-45.592663	960.533813	-532.329224	234.582016	572.216370	-484.386719	-100.492111	581.298523	-522.067200	273.272339	86.420067	-538.427246	-143.514481	102.604904	-498.812836	314.749878	1440.675659	-429.108459	-96.481720	1450.663696	-398.337830	110.759560	1459.934204	-382.008301	116.226746	1748.542236	-531.556824	420.561462	1170.937866	-488.645508	-231.336624	1200.053223	-369.485779	394.945892	899.973450	-270.771545	-214.702484	960.715698	-434.059692	87.696472	1056.166138	538.048279	0.031784	899.086792	529.380249	199.345779
-457.694183	218.273773	957.008240	-455.006897	-45.478966	960.392944	-531.077026	233.324570	572.048401	-483.856323	-100.489326	581.221313	-521.218933	273.118744	86.340134	-538.384338	-143.471863	102.673775	-498.566010	314.769043	1440.863403	-429.168884	-96.576668	1450.983154	-398.269928	110.687531	1460.002075	-381.452087	116.084343	1748.337158	-532.094055	420.766235	1171.242798	-489.829834	-232.186035	1200.693726	-369.236481	394.957214	900.878967	-270.534210	-213.579758	963.136719	-433.816223	87.877129	1056.117310	538.243591	-0.064276	899.111206	529.652710	199.100296
-457.410309	218.500275	957.053406	-454.593964	-45.472332	960.330872	-530.831299	233.291855	572.106689	-483.251709	-100.396523	581.136353	-521.106628	273.117401	86.348686	-538.274536	-143.380173	102.754395	-498.326721	314.768616	1440.997314	-429.380890	-96.794083	1451.363159	-398.271088	110.564636	1460.061523	-380.504242	116.013390	1747.968018	-533.158264	421.182068	1171.583008	-491.291992	-233.179474	1201.438110	-368.538361	394.530426	902.384949	-270.319458	-212.380280	965.934448	-433.485992	87.963791	1056.113525	538.325562	-0.148294	899.100586	529.665344	199.165222
-457.142609	218.705887	957.106384	-454.175873	-45.454109	960.307983	-530.670349	233.455612	572.163635	-482.669434	-100.358711	581.043213	-521.144165	273.152344	86.433121	-538.168457	-143.309479	102.805954	-498.094025	314.736511	1441.095947	-429.707947	-97.042229	1451.753418	-398.255493	110.377716	1460.101563	-379.271912	116.005234	1747.430298	-534.653809	421.790161	1172.000977	-492.919678	-234.154297	1202.217163	-367.763794	393.768890	904.442810	-270.034332	-211.117386	969.109680	-433.169220	88.059288	1056.134888	538.462585	-0.253243	899.119446	529.851318	199.072876
-456.891174	218.815292	957.153931	-453.769196	-45.432934	960.237366	-530.798889	234.057709	572.322693	-482.143372	-100.417358	580.972595	-521.398987	273.207733	86.477661	-538.117126	-143.255981	102.851051	-497.897919	314.630402	1441.144897	-430.038025	-97.370781	1452.166504	-398.234619	110.174820	1460.120972	-377.815186	116.041328	1746.816650	-536.387451	422.536163	1172.405273	-494.627563	-235.153229	1203.014893	-366.724884	392.738312	906.936951	-269.756897	-209.824844	972.419922	-432.853973	88.093613	1056.126953	538.608582	-0.375385	899.143250	530.047363	198.972260
-456.621002	218.927277	957.209534	-453.328125	-45.386341	960.179077	-530.424194	234.144440	572.327576	-481.603943	-100.429077	580.914917	-521.358093	273.270081	86.498215	-538.118896	-143.216354	102.927788	-497.800201	314.520264	1441.200684	-430.650269	-97.631615	1452.666504	-398.159363	109.951324	1460.111694	-376.314392	116.118050	1746.152466	-538.367798	423.390167	1172.888672	-496.379974	-236.265656	1203.808716	-365.754761	391.490082	909.741882	-269.490479	-208.581757	975.809143	-432.533539	88.144775	1056.134155	538.787476	-0.494481	899.157104	530.316101	198.835190
-456.332642	219.066055	957.282776	-452.961182	-45.270657	960.067078	-529.513794	233.789063	572.229187	-481.030701	-100.350960	580.786987	-521.013428	273.245728	86.483932	-538.102966	-143.199371	102.986679	-497.718719	314.316345	1441.242310	-431.037842	-97.927155	1452.980713	-397.995789	109.735474	1460.084106	-374.903442	116.208084	1745.520020	-540.434326	424.313293	1173.510010	-498.031799	-237.430893	1204.616943	-364.904419	390.061127	912.899109	-269.302185	-207.383011	979.085266	-432.230133	88.210030	1056.121094	538.935974	-0.581746	899.185059	530.519226	198.776413
-456.096863	219.092056	957.343872	-452.598297	-45.188740	959.952820	-528.502747	233.397110	572.100586	-480.558655	-100.378555	580.715393	-520.590149	273.236816	86.446297	-538.153198	-143.196732	103.006996	-497.641327	314.129425	1441.302856	-431.317230	-98.176353	1453.209717	-397.759308	109.472458	1460.008423	-373.707825	116.255974	1744.998779	-542.409180	425.316956	1174.101074	-499.540527	-238.357346	1205.401855	-363.987457	388.759521	915.925598	-269.156097	-206.356766	982.125610	-431.955078	88.210121	1056.100830	539.057922	-0.713372	899.167786	530.752869	198.653488
-455.870636	219.018829	957.371582	-452.239807	-45.102726	959.872986	-528.021423	233.582504	572.070862	-480.174988	-100.448769	580.631531	-520.610657	273.275513	86.463486	-537.630981	-142.952255	102.911919	-497.550018	313.898346	1441.426758	-431.495056	-98.412376	1453.377197	-397.448303	109.226120	1459.960571	-372.826599	116.260559	1744.669922	-544.219849	426.518738	1174.831299	-500.840820	-239.172104	1206.068237	-363.257690	387.364502	918.930969	-269.114258	-205.583893	984.807373	-431.695435	88.188431	1056.082642	539.253235	-0.761021	899.225830	530.983154	198.608932
-455.688110	218.914612	957.387573	-451.927460	-45.031769	959.769958	-527.585205	233.722672	571.993530	-479.775024	-100.359978	580.530640	-520.615051	273.295898	86.450172	-538.112854	-143.205551	103.071510	-497.401855	313.670685	1441.551270	-431.494568	-98.599709	1453.486572	-397.106506	109.036652	1459.919067	-372.300415	116.234268	1744.528564	-545.777893	427.650085	1175.603516	-501.890106	-239.858276	1206.605225	-362.696014	386.109406	921.766357	-269.190063	-205.135864	986.793945	-431.465149	88.139488	1056.043457	539.435974	-0.807281	899.216858	531.196899	198.570526
-455.525452	218.816528	957.419556	-451.758636	-44.911377	959.632385	-527.075378	233.783463	571.953552	-479.477783	-100.291504	580.431824	-520.588501	273.276428	86.458908	-538.026123	-143.186142	103.048820	-497.203003	313.509216	1441.733521	-431.388336	-98.746445	1453.594482	-396.760101	108.885017	1459.856079	-372.131958	116.175682	1744.612061	-546.920837	428.573273	1176.394043	-502.490906	-240.265503	1207.099854	-362.309753	385.130463	924.175903	-269.332611	-205.017319	988.004456	-431.285187	88.089676	1055.988159	539.609558	-0.897810	899.200867	531.433228	198.494110
-455.420471	218.684174	957.450500	-451.630859	-44.805267	959.537476	-527.461243	234.759995	572.063599	-479.176147	-100.154083	580.322815	-521.178040	273.368958	86.564293	-537.965271	-143.182327	103.039734	-496.890503	313.361481	1441.992432	-431.154633	-98.817162	1453.668579	-396.438904	108.790161	1459.808594	-372.293640	116.059433	1744.894775	-547.637085	429.302338	1177.285156	-502.671661	-240.464340	1207.388794	-362.012024	384.414337	925.972168	-269.529114	-205.108505	988.321655	-431.137787	88.033333	1055.949585	539.925659	-0.993426	899.215942	531.792908	198.105515
-455.348999	218.557053	957.451172	-451.553864	-44.795197	959.532104	-526.771790	234.464996	571.938721	-479.144989	-100.226135	580.299866	-520.996582	273.357849	86.586006	-537.982239	-143.199234	103.064835	-496.581848	313.279236	1442.267456	-430.820862	-98.806389	1453.737427	-396.139893	108.736374	1459.792603	-372.753540	115.914391	1745.345459	-547.794373	429.590454	1177.872925	-502.377045	-240.434814	1207.480225	-361.689484	383.949310	927.088440	-269.687897	-205.377930	987.760437	-431.010895	87.974289	1055.935059	540.078369	-0.935770	899.231812	531.948303	198.412109
-455.271942	218.448318	957.461792	-451.530701	-44.770897	959.512024	-526.432556	234.501266	571.911560	-479.104309	-100.172623	580.288879	-520.963562	273.338684	86.598999	-537.938293	-143.180740	103.075760	-496.329376	313.172577	1442.529419	-430.449188	-98.746941	1453.754761	-395.902557	108.763046	1459.821655	-373.435852	115.729370	1745.921265	-547.443420	429.572388	1178.314087	-501.522491	-240.254562	1207.420776	-361.445374	383.818237	927.488220	-269.871582	-205.851318	986.413696	-430.901917	87.917389	1055.916992	540.284729	-0.977323	899.237671	532.190613	198.379364
-455.209778	218.335724	957.450439	-451.546783	-44.822090	959.554199	-526.164612	234.494949	571.865417	-479.187286	-100.183350	580.343689	-520.951782	273.329834	86.609818	-537.928162	-143.165466	103.088669	-496.207855	312.969818	1442.642456	-429.857025	-98.718658	1453.633423	-395.639832	108.818550	1459.840942	-374.297607	115.507355	1746.582642	-546.648865	429.336029	1178.521973	-500.245819	-239.807617	1207.171265	-361.158356	383.897827	927.251343	-269.950623	-206.554443	984.343384	-430.798035	87.849846	1055.913574	540.527771	-0.990056	899.247314	532.430847	198.335846
-455.130066	218.272552	957.466248	-451.564148	-44.905769	959.602722	-526.401306	234.939941	571.989868	-479.402649	-100.216019	580.428223	-521.191284	273.372040	86.696854	-537.925476	-143.151718	103.105606	-495.793915	313.029999	1443.037842	-429.403320	-98.629875	1453.497070	-395.402466	108.870125	1459.924194	-375.244995	115.281532	1747.246216	-545.348572	428.812134	1178.571411	-498.545868	-239.290405	1206.747925	-360.840057	384.192200	926.386230	-270.051239	-207.376450	981.680359	-430.690735	87.780998	1055.927979	540.802063	-0.988398	899.244812	532.689270	198.337677
-455.020142	218.237244	957.494202	-451.503998	-45.090275	959.760010	-526.360901	234.942978	572.005798	-479.700928	-100.283676	580.587402	-521.279846	273.373260	86.731621	-537.942627	-143.135269	103.098640	-495.626465	313.028168	1443.205811	-429.026398	-98.495514	1453.325073	-395.205597	108.930016	1460.037598	-376.221252	114.995850	1747.871704	-543.586121	428.096832	1178.340698	-496.532776	-238.503525	1206.083984	-360.466095	384.702820	924.994507	-269.899902	-208.447922	978.545044	-430.568024	87.714455	1056.011230	541.000854	-1.040859	899.244934	532.902954	198.274155
-454.878784	218.285507	957.560425	-451.477905	-45.226234	959.873657	-525.931824	234.469467	571.964172	-480.070068	-100.302711	580.700134	-521.016479	273.325317	86.732704	-537.964661	-143.091904	103.075104	-495.422180	313.023773	1443.304443	-428.680969	-98.415443	1453.109131	-395.077850	108.924271	1460.229248	-377.145996	114.732620	1748.365479	-541.639954	427.338226	1177.985718	-494.283783	-237.639557	1205.358887	-360.058563	385.300690	923.199890	-269.679596	-209.637085	975.084229	-430.463745	87.677643	1056.096313	541.167603	-1.087218	899.239563	533.054993	198.219727
-454.749725	218.328812	957.595947	-451.451843	-45.384930	959.976746	-525.925293	234.366516	571.992981	-480.454437	-100.235413	580.808228	-521.005615	273.327850	86.778717	-537.906616	-143.065704	103.039879	-495.269623	313.016083	1443.297729	-428.308838	-98.314934	1452.867554	-395.016937	108.883942	1460.416870	-377.953735	114.429420	1748.829468	-539.601013	426.495514	1177.517456	-491.930084	-236.739594	1204.504150	-359.548309	385.984863	921.155212	-269.479034	-210.852051	971.504333	-430.380707	87.635185	1056.164185	541.385498	-1.112864	899.287048	533.243042	198.180603
-454.600372	218.312317	957.604980	-451.332062	-45.525043	960.099854	-526.020447	234.320999	572.038818	-480.747101	-100.123283	580.992371	-521.021118	273.316132	86.760612	-537.815735	-143.056396	102.985649	-495.146698	313.012390	1443.222656	-427.903992	-98.187675	1452.603638	-395.008759	108.823624	1460.609375	-378.542236	114.127579	1749.113037	-537.494568	425.702454	1176.887329	-489.641998	-235.933350	1203.711792	-359.122162	386.637512	919.066406	-269.250793	-212.093994	968.028320	-430.275452	87.595581	1056.236572	541.602783	-1.117551	899.298035	533.446777	198.139893
-454.403473	218.279129	957.616516	-451.207123	-45.639282	960.225403	-526.130432	234.224106	572.062195	-481.158356	-100.202911	581.144531	-521.023254	273.294708	86.760056	-537.859009	-143.063919	102.965302	-495.031555	312.924194	1443.113647	-427.456696	-98.065048	1452.361084	-395.006683	108.721642	1460.781128	-378.898926	113.836716	1749.271484	-535.543152	425.017517	1176.295044	-487.566437	-235.265335	1202.937256	-358.712402	387.137329	917.129517	-269.238434	-213.033722	964.833740	-430.175537	87.556793	1056.318970	541.832581	-1.159196	899.324097	533.630920	198.094147
-454.284546	218.197952	957.613831	-451.085907	-45.732948	960.314575	-526.262024	234.162735	572.062744	-481.377106	-100.191910	581.251343	-521.022217	273.289032	86.698425	-537.871094	-143.071686	102.929092	-494.932220	312.823334	1442.970825	-427.091431	-98.016045	1452.080933	-394.980652	108.605965	1460.904785	-378.978638	113.584282	1749.287354	-533.876282	424.514191	1175.717041	-485.901794	-234.840317	1202.300171	-358.227386	387.394745	915.540344	-269.240936	-213.651642	962.257507	-430.121674	87.502762	1056.377075	542.015442	-1.158907	899.341064	533.801208	198.048187
-454.117859	218.157974	957.585876	-450.969818	-45.777702	960.323364	-526.371521	234.004456	572.041138	-481.520844	-100.209846	581.307983	-521.017334	273.261078	86.685310	-537.869385	-143.080414	102.895340	-494.854584	312.716125	1442.822998	-426.837097	-98.041977	1451.826172	-394.906860	108.465546	1460.943726	-378.775208	113.360489	1749.185547	-532.607300	424.131378	1175.313599	-484.767883	-234.684311	1201.818115	-357.475311	387.411041	914.365967	-269.202850	-213.970795	960.528625	-430.049042	87.468956	1056.383301	542.176758	-1.190993	899.361084	533.979919	197.987289
-454.023651	218.047409	957.517700	-450.898254	-45.839802	960.289978	-526.498413	233.906372	572.050598	-481.596527	-100.076828	581.410767	-521.032776	273.247528	86.660431	-537.939941	-143.127243	102.873055	-494.804382	312.624756	1442.741577	-426.689697	-98.157745	1451.537720	-394.829895	108.337708	1460.887573	-378.270050	113.181183	1748.928711	-531.821777	423.940643	1174.974609	-484.191162	-234.723572	1201.392700	-356.747711	387.219513	913.989563	-269.168701	-213.921951	959.680115	-430.012573	87.393333	1056.343018	542.359314	-1.224450	899.367737	534.161560	197.932617
-453.969727	217.927795	957.442505	-450.880371	-45.766224	960.153748	-526.982666	234.230301	572.119934	-481.470612	-100.305679	581.196838	-521.307251	273.255554	86.667755	-538.004578	-143.187408	102.891380	-494.764160	312.507233	1442.652100	-426.609741	-98.362991	1451.283325	-394.733521	108.208450	1460.688599	-377.452942	113.081268	1748.545410	-531.479248	423.797913	1174.858032	-484.068451	-234.951828	1201.199341	-355.864899	386.839050	914.334045	-268.900085	-213.680130	959.748535	-429.993256	87.345482	1056.241455	542.548279	-1.368333	899.368774	534.402405	197.506363
-453.951172	217.871918	957.345093	-450.879700	-45.729763	959.988953	-526.648071	233.739288	572.013794	-481.184418	-100.313354	581.103760	-521.071289	273.205322	86.596977	-537.527588	-142.931870	102.748787	-494.710968	312.399902	1442.610840	-426.525391	-98.556793	1451.035034	-394.599243	108.066696	1460.408325	-376.419952	112.974525	1748.052246	-531.605286	423.731049	1174.886230	-484.484131	-235.385544	1201.118774	-354.955963	386.408142	915.306274	-268.456818	-213.154510	960.783752	-429.979034	87.309822	1056.109741	542.728943	-1.362909	899.373779	534.589111	197.476715
-453.993225	217.804932	957.264893	-450.887115	-45.693462	959.813965	-526.631836	233.652145	571.961182	-480.823151	-100.309578	580.939575	-521.050476	273.205261	86.583809	-538.024170	-143.191071	102.886810	-494.615814	312.237213	1442.601563	-426.438538	-98.828438	1450.791992	-394.430511	107.959435	1460.072876	-375.103790	112.943871	1747.451416	-532.139099	423.705933	1175.060303	-485.424683	-235.932755	1201.237793	-354.021240	385.672638	916.957886	-267.997284	-212.304749	962.517700	-429.974518	87.263153	1055.975708	542.882263	-1.411827	899.360046	534.751282	197.434906
-454.071716	217.758072	957.194397	-450.921051	-45.620461	959.655396	-526.612793	233.685822	571.946594	-480.450073	-100.448456	580.790771	-521.044983	273.213470	86.572144	-538.158813	-143.241013	102.944496	-494.522217	312.089233	1442.630859	-426.436798	-99.157753	1450.818848	-394.136841	107.819603	1459.727295	-373.648163	112.937050	1746.815186	-533.067139	423.815002	1175.274536	-486.737885	-236.565811	1201.407104	-352.781311	384.663879	918.938354	-267.487976	-211.300186	964.994385	-429.968109	87.248604	1055.847168	542.938660	-1.342740	899.350952	534.771729	197.788223
-454.193085	217.718384	957.162903	-450.928955	-45.576054	959.545837	-526.559570	233.657486	571.895691	-479.948761	-100.415649	580.667419	-521.022949	273.229889	86.528625	-538.128052	-143.223206	102.988388	-494.379242	311.926819	1442.696289	-426.343109	-99.430634	1450.660034	-393.803986	107.655746	1459.340088	-372.113800	112.939751	1746.143555	-534.295654	424.076050	1175.632324	-488.360321	-237.331726	1201.712524	-351.726257	383.494232	921.296875	-266.992584	-210.302338	967.771179	-429.966522	87.232849	1055.761475	543.111023	-1.267260	899.339722	534.917480	197.834610
-454.371002	217.676834	957.162720	-450.949707	-45.516895	959.427979	-526.523254	233.709076	571.868042	-479.529846	-100.465736	580.505676	-520.982605	273.238434	86.528748	-538.029114	-143.207993	103.031921	-494.219452	311.759583	1442.806763	-426.216309	-99.679359	1450.608765	-393.456940	107.519478	1458.966309	-370.633850	112.948517	1745.562500	-535.614075	424.428223	1176.088989	-490.153625	-238.241760	1202.163330	-350.701874	382.213562	923.928528	-266.775574	-209.223938	970.818787	-429.978088	87.212997	1055.682373	543.287292	-1.217785	899.360474	535.075867	197.863708
-454.557831	217.716080	957.218933	-450.981140	-45.411758	959.306396	-526.506897	233.802597	571.870056	-478.971619	-100.392204	580.310608	-521.067444	273.273468	86.532600	-537.929443	-143.171814	103.056137	-494.014496	311.569977	1443.011230	-426.067047	-99.992867	1450.696289	-393.080750	107.347267	1458.611816	-369.246643	112.900536	1745.112305	-536.921631	424.875580	1176.621338	-491.935394	-239.178101	1202.775391	-349.875305	380.992432	926.559814	-266.874390	-208.121658	973.786865	-430.002258	87.234077	1055.630493	543.387390	-1.229949	899.347595	535.193542	197.908279
-454.814911	217.692474	957.254456	-451.018921	-45.380669	959.209229	-526.484741	233.886414	571.841064	-478.583130	-100.450798	580.169434	-521.073486	273.342926	86.565186	-537.399719	-142.889221	102.950897	-493.767944	311.336395	1443.217407	-425.891113	-100.317558	1450.863770	-392.669037	107.137039	1458.367310	-368.057831	112.828255	1744.755859	-538.083130	425.328308	1177.242188	-493.569275	-239.983032	1203.457520	-349.234650	379.846954	929.000305	-266.984985	-207.190628	976.545227	-430.058411	87.209068	1055.578613	543.473511	-1.210456	899.380066	535.311646	197.994598
-455.036865	217.655807	957.283264	-451.004028	-45.365253	959.170715	-526.415771	233.937485	571.785095	-478.254913	-100.515808	580.071960	-521.044495	273.346680	86.537666	-537.899658	-143.146362	103.170921	-493.512878	311.102692	1443.467163	-425.668915	-100.593758	1451.173828	-392.290802	106.904907	1458.233887	-367.136444	112.683128	1744.572998	-539.088806	425.513733	1177.788696	-494.884216	-240.532364	1204.244751	-348.742401	378.992889	930.928223	-267.240387	-206.451630	978.888062	-430.085693	87.195374	1055.555786	543.605225	-1.144555	899.372925	535.438904	198.153244
-455.290497	217.666107	957.337097	-451.107452	-45.328705	959.108826	-526.379517	233.998886	571.747742	-478.032196	-100.533974	579.968811	-521.058044	273.402863	86.550423	-537.903809	-143.165924	103.179749	-493.224976	310.866730	1443.766602	-425.357422	-100.832176	1451.589233	-391.963074	106.705818	1458.240234	-366.466461	112.517738	1744.505859	-539.605896	425.630188	1178.456055	-495.798859	-240.848114	1205.044434	-348.475769	378.501953	932.286072	-267.625702	-205.983719	980.497131	-430.164154	87.190590	1055.528442	543.744873	-1.116886	899.374756	535.583252	198.242859
-455.563263	217.635803	957.385986	-451.183807	-45.344002	959.057068	-526.727173	234.408386	571.784546	-478.021057	-100.578140	579.932373	-521.284729	273.508820	86.591400	-537.844055	-143.137741	103.168411	-492.936096	310.606873	1444.101685	-425.269073	-100.848183	1452.121338	-391.721588	106.553886	1458.414551	-366.030518	112.290390	1744.587769	-539.662292	425.670441	1178.966553	-496.169617	-240.783920	1205.772339	-348.359467	378.282318	932.994629	-267.867188	-205.889816	981.320618	-430.237305	87.149376	1055.503174	543.878357	-1.042503	899.394165	535.669800	198.294296
-455.798859	217.540787	957.431946	-451.220001	-45.411194	959.087463	-526.369019	234.009857	571.681091	-478.084412	-100.563683	579.938110	-521.020569	273.449066	86.534264	-537.824646	-143.125320	103.169487	-492.761139	310.177277	1444.267944	-425.096954	-100.886467	1452.732178	-391.526428	106.403107	1458.682129	-365.872742	112.012970	1744.855225	-539.273987	425.607788	1179.414429	-495.959442	-240.433304	1206.338013	-348.395538	378.388947	932.960693	-268.134949	-205.876648	981.230164	-430.278900	87.081665	1055.518677	543.963379	-1.041253	899.379456	535.773926	198.275635
-455.979523	217.428421	957.542664	-451.267975	-45.477585	959.156799	-526.358826	233.863541	571.671265	-478.300507	-100.528717	580.042114	-520.968750	273.474457	86.585182	-537.812927	-143.133804	103.181679	-492.312439	310.100342	1444.673950	-424.977295	-100.840279	1453.318726	-391.322571	106.267853	1458.978271	-365.967987	111.746414	1745.201660	-538.404724	425.445374	1179.811035	-495.167511	-239.964539	1206.767944	-348.497406	378.807831	932.178101	-268.319519	-206.120255	980.325562	-430.316040	86.990135	1055.590332	544.078979	-0.989263	899.385132	535.867493	198.255920
-456.100159	217.312149	957.661377	-451.274872	-45.622776	959.304382	-526.453369	233.759537	571.703552	-478.708221	-100.550842	580.172241	-520.924011	273.466705	86.581856	-537.780701	-143.109314	103.166733	-491.978180	309.926086	1444.817871	-424.852020	-100.793648	1453.842041	-391.154663	106.157654	1459.289185	-366.252838	111.418915	1745.668945	-536.921692	425.221985	1179.930420	-493.788452	-239.267822	1206.957031	-348.744476	379.553528	930.828247	-268.335968	-206.803284	978.653809	-430.310852	86.881203	1055.706665	544.260986	-0.877617	899.428040	535.985352	198.249176
-456.227478	217.144821	957.767639	-451.334869	-45.774834	959.473694	-526.010010	233.070755	571.580811	-479.200714	-100.597008	580.363159	-520.545410	273.408844	86.594498	-537.806702	-143.118530	103.166313	-491.583527	309.855286	1444.897461	-424.724396	-100.757347	1454.199341	-391.007416	106.058151	1459.558838	-366.735870	111.132233	1746.130859	-535.164246	424.858612	1179.791992	-491.964203	-238.496140	1206.901001	-349.007538	380.474060	928.906372	-268.229584	-207.623718	976.401428	-430.322174	86.752266	1055.824219	544.384705	-0.806832	899.405090	536.077271	198.218842
-456.278503	216.925903	957.845764	-451.322693	-45.964870	959.712830	-526.622314	233.385330	571.696716	-479.748138	-100.703537	580.599365	-520.860229	273.423462	86.636742	-537.868958	-143.122574	103.166130	-491.232208	309.862976	1444.833740	-424.632294	-100.737137	1454.363281	-390.837189	105.984840	1459.786499	-367.348083	110.842537	1746.614136	-533.223145	424.447449	1179.483521	-489.799988	-237.611877	1206.597900	-349.362549	381.666382	926.458313	-267.848267	-208.796326	973.688293	-430.308655	86.613655	1055.974121	544.441406	-0.779839	899.406006	536.152710	198.176041
-455.865265	216.226196	957.833252	-450.204651	-46.916821	960.781860	-526.580933	232.983902	571.675354	-480.207336	-100.600960	580.996094	-520.725830	273.376465	86.631569	-537.946594	-143.166748	103.100075	-490.870087	309.947998	1444.620850	-424.542847	-100.732277	1454.329468	-390.666351	105.914352	1459.964478	-368.072357	110.552788	1747.114258	-531.174744	424.074188	1179.015869	-487.490997	-236.712677	1206.076294	-349.773834	382.935760	923.818787	-267.554474	-209.961517	970.592529	-429.813141	86.243980	1056.560913	544.547302	-0.744463	899.409668	536.219604	198.159897
-455.744141	216.037476	957.872070	-450.059357	-47.223286	961.058105	-526.688232	232.759888	571.658813	-480.644867	-100.490837	581.209351	-520.697021	273.331635	86.619385	-537.327209	-142.892395	102.864540	-490.417328	310.002686	1444.316772	-424.410034	-100.737022	1454.111206	-390.513641	105.848511	1460.055298	-368.811249	110.332161	1747.534546	-529.246216	423.686462	1178.400146	-485.189270	-235.999741	1205.356079	-350.250793	384.242798	921.043030	-267.261505	-211.012207	967.358826	-429.703827	86.085052	1056.722656	544.591919	-0.729867	899.405090	536.309570	198.126282
-455.649170	215.817215	957.856812	-450.017914	-47.526997	961.264954	-526.858398	232.606293	571.639282	-481.331116	-100.704239	581.390930	-520.715088	273.308807	86.617928	-538.004822	-143.215393	102.973854	-489.949249	310.118073	1443.966675	-424.251373	-100.745003	1453.731689	-390.357178	105.771736	1460.093140	-369.547241	110.175331	1747.850220	-527.405090	423.316742	1177.738770	-483.058105	-235.450882	1204.536621	-350.808136	385.432739	918.382263	-267.102081	-211.806625	964.282532	-429.648682	85.899597	1056.820190	545.034485	-0.332294	899.492554	536.440857	198.211929
-455.414581	215.558273	957.809448	-449.816589	-47.974331	961.508301	-526.969666	232.378723	571.637329	-481.786896	-100.788162	581.611023	-520.690552	273.255798	86.585434	-538.088623	-143.268173	102.912109	-489.545227	310.212219	1443.645264	-423.835999	-100.778252	1453.114502	-390.195221	105.690315	1460.049683	-370.209259	110.031952	1748.093994	-525.819397	423.065918	1177.104248	-481.326843	-235.201462	1203.709839	-351.503601	386.567993	915.923706	-266.958557	-212.381653	961.705322	-429.498505	85.648338	1056.932495	544.719727	-0.675662	899.404114	536.412964	198.086456
-455.230408	215.235825	957.708618	-449.677490	-48.351723	961.649780	-527.069458	232.185623	571.614197	-482.109009	-100.773758	581.747742	-520.683411	273.208313	86.567650	-538.065002	-143.297607	102.825356	-489.265472	310.137878	1443.192871	-423.574768	-100.782990	1452.573975	-390.029846	105.621269	1459.951416	-370.727234	109.914909	1748.240723	-524.609741	422.866028	1176.581909	-480.154694	-235.218369	1202.941040	-352.217468	387.568909	913.896423	-266.765747	-212.717575	959.829407	-429.381866	85.382683	1056.961792	544.773621	-0.632166	899.421143	536.473511	198.118057
-455.012817	214.997375	957.575867	-449.630676	-48.608723	961.725159	-527.210693	232.037292	571.605957	-482.384735	-100.846657	581.810974	-520.730042	273.199036	86.525642	-538.162231	-143.365250	102.781075	-488.740204	310.351807	1443.149780	-423.286499	-100.743820	1452.041748	-389.845154	105.561928	1459.783081	-371.052246	109.863327	1748.305054	-523.663391	422.624176	1176.234497	-479.489502	-235.436996	1202.250488	-352.853607	388.278778	912.302307	-266.621429	-212.839157	958.827209	-429.286743	85.196037	1056.940674	545.276245	-0.157701	899.514832	536.634277	198.264008
-454.772339	214.727386	957.403748	-449.646393	-48.847965	961.729248	-527.338806	231.916962	571.563965	-482.459686	-100.927818	581.785522	-520.751282	273.175507	86.498901	-538.114807	-143.371506	102.750237	-488.472931	310.370392	1443.053589	-422.969482	-100.808105	1451.537109	-389.685699	105.519295	1459.557983	-371.129883	109.812508	1748.309570	-523.217468	422.484314	1176.027832	-479.352753	-235.830933	1201.846802	-353.471405	388.828979	911.249023	-266.400635	-212.733246	958.617859	-429.190430	84.984055	1056.859619	545.377197	-0.076724	899.523987	536.686890	198.291275
-454.656433	214.634644	957.248535	-449.856873	-48.917652	961.581116	-527.866028	232.217667	571.632202	-482.459442	-101.096611	581.721802	-521.058350	273.196869	86.503677	-538.213562	-143.440750	102.746689	-488.308167	310.330109	1443.038330	-422.695007	-100.870224	1451.064941	-389.524170	105.465538	1459.305176	-371.006195	109.828743	1748.189575	-523.116211	422.386353	1176.010132	-479.655548	-236.349350	1201.648804	-354.046356	389.219147	910.746155	-266.157532	-212.401566	959.184204	-429.198761	84.877686	1056.699219	545.445557	-0.028439	899.534546	536.756592	198.324142
-454.556946	214.546951	957.089294	-450.133026	-48.917095	961.403442	-527.629333	231.778107	571.518677	-482.347015	-101.340248	581.596191	-520.843445	273.153473	86.432648	-538.237305	-143.438766	102.785316	-488.263275	310.259399	1443.085693	-422.531708	-100.921951	1450.691528	-389.338074	105.391060	1459.006836	-370.690704	109.881096	1747.966675	-523.375854	422.336914	1176.131348	-480.428284	-237.086243	1201.650879	-354.507172	389.354187	910.707764	-265.903229	-211.931091	960.480774	-429.222992	84.795944	1056.516357	545.481323	0.023576	899.519409	536.788208	198.365372
-454.485901	214.487503	956.983337	-450.420654	-48.853466	961.195618	-527.679382	231.698380	571.502808	-482.003571	-101.425293	581.431152	-520.878418	273.141907	86.427467	-538.111084	-143.416748	102.772949	-488.239075	310.182739	1443.191284	-422.450012	-101.023293	1450.451660	-389.079742	105.342674	1458.727661	-370.254120	109.910187	1747.754150	-523.914124	422.396667	1176.423218	-481.418945	-237.782959	1201.757080	-354.852722	389.225769	911.137451	-265.570251	-211.461121	962.189514	-429.231323	84.731026	1056.337036	545.161926	-0.333641	899.397461	536.785461	198.275131
-454.380890	214.518005	956.902283	-450.664093	-48.766560	961.007874	-527.728394	231.675735	571.566406	-481.708771	-101.632019	581.305054	-520.909668	273.143219	86.418938	-538.174133	-143.446136	102.831970	-488.180359	310.134979	1443.353516	-422.398163	-101.119484	1450.320801	-388.829895	105.287773	1458.457397	-369.766174	109.928314	1747.585205	-524.747498	422.450256	1176.766602	-482.660492	-238.490189	1202.108887	-355.146027	388.942078	911.836792	-265.538086	-210.981888	964.039368	-429.203339	84.721031	1056.180664	545.197571	-0.278938	899.403381	536.787354	198.369598
-454.322174	214.429886	956.845337	-450.803070	-48.720146	960.912048	-528.064209	232.081131	571.674988	-481.203979	-101.684319	581.178955	-521.148621	273.170685	86.471581	-537.998779	-143.374283	102.884766	-488.057709	310.064575	1443.526001	-422.461945	-101.282730	1450.333496	-388.551971	105.225517	1458.272461	-369.262238	109.948982	1747.453125	-525.658447	422.693817	1177.174438	-484.001190	-239.051056	1202.509644	-355.581848	388.602234	912.608032	-265.691315	-210.549698	965.925903	-429.147156	84.670174	1056.081665	545.285400	-0.197463	899.407471	536.841492	198.444138
-454.247375	214.351990	956.821411	-450.809082	-48.734276	960.865417	-528.054443	232.099655	571.705139	-480.754486	-101.764954	581.073914	-521.185059	273.188599	86.481239	-537.940918	-143.355347	102.948090	-487.881989	309.995453	1443.717529	-422.786743	-101.427559	1450.674072	-388.283112	105.168114	1458.196777	-368.863220	109.991272	1747.386963	-526.645813	422.913391	1177.597168	-485.345490	-239.425018	1202.999268	-356.093414	388.210205	913.486145	-266.021271	-210.251801	967.567810	-429.029480	84.609810	1056.026489	545.759277	0.285980	899.472778	536.975769	198.618088
-454.165436	214.348495	956.877808	-450.738831	-48.777359	960.856689	-527.584473	231.684296	571.632385	-480.323578	-101.804527	581.016785	-520.868469	273.128113	86.443573	-537.354370	-143.043137	102.895386	-487.683777	309.901520	1443.878296	-422.769623	-101.545502	1450.833252	-388.031464	105.079391	1458.221802	-368.637115	109.950485	1747.488647	-527.564209	423.194153	1178.035034	-486.526337	-239.569260	1203.501831	-356.743134	387.912476	914.171509	-266.571625	-209.944458	968.853638	-428.884369	84.561790	1056.034180	545.402039	-0.066570	899.395752	536.951172	198.545944
-454.151855	214.298233	956.921265	-450.671234	-48.828835	960.887817	-527.454285	231.669830	571.642151	-480.053192	-101.933655	580.961731	-520.831360	273.170990	86.465958	-537.781860	-143.249496	103.133682	-487.380402	309.820648	1444.067993	-423.198456	-101.583801	1451.350342	-387.839783	104.964836	1458.351685	-368.586151	109.920967	1747.679688	-528.449646	423.461212	1178.469727	-487.545410	-239.516510	1203.980225	-357.519073	387.594879	914.707031	-267.099091	-209.920242	969.815918	-428.777710	84.511848	1056.055298	545.464539	0.008213	899.413269	536.984314	198.624496
-454.053223	214.277267	956.986389	-450.485748	-48.885338	960.907654	-527.413879	231.681778	571.640137	-479.865417	-102.019066	580.936401	-520.821960	273.170685	86.468460	-537.792358	-143.247116	103.231659	-487.077271	309.709534	1444.219849	-423.474548	-101.630692	1451.841675	-387.698853	104.860916	1458.552490	-368.733429	109.848740	1747.993286	-529.073792	423.716705	1178.836792	-488.283417	-239.230728	1204.397705	-358.347076	387.442413	914.991760	-267.634552	-210.050781	970.302979	-428.602417	84.464264	1056.089966	545.521667	0.092453	899.453003	537.012024	198.627609
-453.973938	214.238922	957.095947	-450.270538	-48.998795	960.976196	-527.361084	231.679016	571.684509	-479.669250	-101.917259	580.967529	-520.773315	273.168701	86.513382	-537.141907	-142.892685	103.057579	-486.829285	309.636047	1444.320313	-423.678925	-101.697845	1452.328125	-387.605743	104.739273	1458.837280	-369.094849	109.760117	1748.375977	-529.484192	423.971893	1179.141235	-488.714020	-238.802429	1204.755737	-359.490479	387.479614	915.021362	-268.234558	-210.384949	970.266296	-428.427246	84.385254	1056.172241	545.571350	0.129040	899.452332	537.082397	198.653107
-454.207092	214.708145	957.218262	-451.082031	-48.404793	960.222168	-527.605347	231.924850	571.782532	-479.751526	-101.979401	580.772400	-520.963440	273.240753	86.562050	-537.144470	-142.868774	103.077812	-486.568878	309.585266	1444.369507	-423.853333	-101.737572	1452.799194	-387.541687	104.586494	1459.164673	-369.611145	109.662750	1748.788208	-529.623169	424.170105	1179.377319	-488.842865	-238.295807	1204.976074	-360.479767	387.585083	914.627136	-268.817505	-210.941574	969.862854	-428.647827	84.544899	1055.788330	545.614441	0.219195	899.472351	537.079285	198.690918
-454.127716	214.649490	957.277771	-450.970978	-48.445286	960.241638	-527.564636	231.892944	571.804443	-479.894073	-102.012154	580.847534	-520.954041	273.236053	86.554703	-537.129395	-142.862366	103.066238	-486.313324	309.540436	1444.384155	-423.958038	-101.797348	1453.179932	-387.510773	104.455406	1459.483398	-370.281738	109.506271	1749.291016	-529.470886	424.289825	1179.491577	-488.719757	-237.739456	1205.077637	-361.588806	387.859772	913.924133	-269.364929	-211.591171	969.081421	-428.497314	84.484047	1055.814331	545.663574	0.273462	899.474731	537.125427	198.684494
-453.972748	214.479538	957.330322	-450.673492	-48.619114	960.342163	-527.897827	232.191055	571.882629	-480.106934	-101.955132	580.966797	-521.162842	273.278198	86.615829	-537.675781	-143.134949	103.213394	-486.096313	309.546661	1444.359009	-423.994507	-101.867073	1453.460083	-387.554779	104.345741	1459.774414	-371.019104	109.406830	1749.762451	-529.116882	424.316254	1179.552368	-488.464722	-237.211731	1205.114258	-362.581482	388.278870	912.916321	-269.912323	-212.335861	967.989075	-428.254333	84.343033	1055.886230	545.702454	0.298915	899.473083	537.146179	198.676544
-453.782959	214.462540	957.386597	-450.482483	-48.696743	960.352539	-528.001892	232.218063	571.937561	-480.371887	-101.886230	581.115906	-521.224792	273.292603	86.624870	-537.752625	-143.169327	103.176567	-485.952728	309.490509	1444.284424	-423.942749	-101.952751	1453.665405	-387.651733	104.287598	1460.034546	-371.870575	109.267136	1750.293457	-528.511536	424.373749	1179.527832	-488.087067	-236.791992	1205.053589	-363.721985	388.836670	911.590454	-270.464325	-212.931458	966.763672	-428.028290	84.278915	1055.911011	545.757629	0.338455	899.500732	537.165405	198.661789
-453.516479	214.380325	957.411377	-450.212006	-48.802502	960.414429	-527.920349	232.015549	571.911011	-480.538849	-101.686035	581.280945	-521.177734	273.261230	86.580559	-537.745972	-143.171951	103.136009	-485.893616	309.493134	1444.221191	-423.693939	-102.007835	1453.604858	-387.770355	104.234627	1460.285400	-372.711884	109.171486	1750.718018	-527.833191	424.264557	1179.428467	-487.750885	-236.552841	1204.956543	-364.779144	389.443085	910.215027	-271.077728	-213.325394	965.624878	-427.742706	84.199028	1055.949829	545.792053	0.349366	899.497253	537.194153	198.636353
-453.237000	214.262939	957.401611	-449.884796	-48.982273	960.547974	-527.864075	231.882904	571.921082	-480.867310	-101.719704	581.477112	-521.126404	273.190308	86.574234	-537.229736	-142.912186	102.965271	-485.911865	309.495178	1444.162354	-423.597870	-101.997246	1453.590454	-387.921539	104.188377	1460.529053	-373.549561	109.045853	1751.230347	-527.090576	424.124878	1179.256104	-487.605957	-236.642136	1204.862305	-366.016205	390.178589	908.708374	-271.748779	-213.389908	964.613831	-427.430206	84.107391	1056.008545	545.835510	0.430790	899.464111	537.196350	198.683304
-452.903625	214.157013	957.373596	-449.590332	-49.042892	960.614319	-527.444092	231.291656	571.806458	-481.293671	-101.823479	581.620239	-520.855713	273.150879	86.547874	-537.880066	-143.225281	103.072426	-486.090637	309.489716	1444.135742	-423.550873	-101.990990	1453.521240	-388.073669	104.169533	1460.735474	-374.318359	108.989334	1751.620728	-526.443115	423.920471	1179.145996	-487.711090	-237.009064	1204.795410	-367.484314	390.985931	907.129517	-272.448578	-213.268127	963.999023	-427.093506	84.055786	1056.021606	546.277161	0.882036	899.525757	537.316406	198.773666
-452.434448	214.095459	957.334595	-449.198792	-49.114906	960.706665	-527.684387	231.389465	571.885193	-481.642029	-101.872772	581.760742	-520.998108	273.112915	86.557877	-537.961243	-143.261734	103.050804	-486.400391	309.517853	1444.177124	-423.494659	-102.006065	1453.418823	-388.264069	104.155525	1460.927490	-375.015320	108.887466	1752.026123	-525.862000	423.513672	1178.988281	-488.072357	-237.573318	1204.801270	-368.671600	391.908478	905.773010	-273.122589	-212.908539	963.786560	-426.680176	84.030090	1056.051880	546.319519	0.912017	899.527588	537.300781	198.802582
-452.017639	214.004425	957.314270	-448.840027	-49.181358	960.810913	-527.343933	230.904709	571.846924	-481.890472	-101.896713	581.881409	-520.743042	273.027161	86.548767	-537.964783	-143.268875	103.032562	-486.992279	309.391510	1444.101318	-423.477386	-102.054001	1453.301758	-388.449280	104.180855	1461.082520	-375.611328	108.855209	1752.291626	-525.544617	423.224548	1178.883301	-488.712708	-238.315659	1204.887329	-370.045197	392.701599	904.393005	-273.793793	-212.291885	964.088623	-426.306580	83.991951	1056.096680	546.370605	0.928833	899.512756	537.334961	198.803345
-451.562714	214.003845	957.300659	-448.466522	-49.153316	960.924316	-527.302673	230.748276	571.897278	-482.048126	-101.889122	581.970154	-520.740112	273.012238	86.540543	-537.924622	-143.234894	103.016037	-487.302490	309.479126	1444.367798	-423.467499	-102.105179	1453.208618	-388.673157	104.226440	1461.188721	-376.119507	108.810165	1752.553955	-525.389648	422.763885	1178.903687	-489.666046	-239.143143	1205.093140	-371.479736	393.467133	903.210388	-274.414490	-211.478622	964.930847	-425.907379	84.045097	1056.149658	546.437500	0.965509	899.521057	537.332092	198.802353
-451.133331	213.944809	957.225281	-448.086121	-49.127502	960.992371	-527.298035	230.701889	571.937317	-482.147278	-101.923576	582.041504	-520.698364	272.950592	86.528900	-537.841003	-143.212799	103.009567	-487.839783	309.461151	1444.496094	-423.566711	-102.112114	1453.150391	-388.943695	104.265953	1461.261597	-376.489105	108.800911	1752.723389	-525.512146	422.271973	1178.936157	-490.762848	-240.059128	1205.396484	-372.922668	394.178101	902.233582	-274.997833	-210.478180	966.135681	-425.511292	84.077332	1056.147339	546.100159	0.587378	899.447021	537.236328	198.690750
-450.611359	213.909668	957.169250	-447.605713	-49.069660	961.108398	-527.600891	231.030319	572.096008	-482.021729	-101.813408	582.109802	-520.941650	272.968506	86.589417	-537.784912	-143.191772	103.011581	-488.308624	309.402618	1444.635620	-423.711975	-102.123840	1453.172729	-389.226379	104.300896	1461.331299	-376.725159	108.825775	1752.839355	-525.874512	421.777374	1179.013428	-492.008850	-240.959351	1205.833252	-374.425476	394.826599	901.546448	-275.692169	-209.514267	967.568115	-425.039856	84.148712	1056.183716	546.164917	0.604200	899.433838	537.238647	198.703018
-450.084686	213.867584	957.109680	-447.191986	-48.974487	961.174133	-527.569946	231.058731	572.137878	-481.848297	-101.834862	582.150452	-520.961426	272.945099	86.577423	-537.718811	-143.147278	103.054916	-488.824890	309.439087	1444.766846	-424.039215	-102.113258	1453.286011	-389.534088	104.271500	1461.369751	-376.844482	108.897942	1752.860718	-526.530029	421.363068	1179.152588	-493.272949	-241.678604	1206.349365	-376.034515	395.433319	900.994019	-276.396301	-208.569168	968.997925	-424.585815	84.211952	1056.190186	546.213928	0.603485	899.453186	537.237061	198.648758
-449.524963	213.951645	957.089111	-446.776306	-48.883179	961.202148	-527.053467	230.663956	572.135925	-481.594696	-101.784340	582.221313	-520.654236	272.915375	86.575066	-537.171814	-142.848846	102.980286	-489.236786	309.399780	1444.883911	-424.535614	-102.145027	1453.484619	-389.836884	104.211906	1461.466309	-376.892120	108.947685	1752.875366	-527.441101	421.067017	1179.372314	-494.516541	-242.149887	1206.876587	-377.717224	395.753906	900.650330	-277.136871	-207.748337	970.276062	-424.133423	84.304207	1056.202515	546.242188	0.588225	899.465332	537.206238	198.654556
-448.963257	214.088516	957.111084	-446.309906	-48.807915	961.236877	-526.863647	230.674011	572.207275	-481.167938	-101.629807	582.218933	-520.625732	272.924500	86.587700	-537.554871	-143.035751	103.172119	-489.549500	309.341064	1444.999512	-425.106750	-102.204491	1453.770630	-390.148315	104.122879	1461.545532	-376.894440	109.035645	1752.809326	-528.499512	420.946838	1179.605347	-495.654999	-242.380096	1207.357666	-379.365692	395.902802	900.399231	-277.908081	-207.035629	971.360840	-423.680054	84.405502	1056.245972	546.303955	0.588033	899.453552	537.219666	198.578842
-448.484985	214.162918	957.139404	-445.926331	-48.727894	961.282104	-528.140137	232.365906	572.663818	-480.733734	-101.570992	582.253601	-521.617676	273.107697	86.759125	-537.409790	-142.959610	103.246086	-489.931702	309.152252	1444.868042	-425.743561	-102.283516	1454.082397	-390.431549	104.020294	1461.605591	-376.937225	109.132782	1752.725586	-529.663269	420.975189	1179.864990	-496.714050	-242.375336	1207.794312	-381.245209	396.022064	900.225525	-278.679260	-206.446747	972.093750	-423.291229	84.480103	1056.293213	546.338684	0.582625	899.462524	537.218750	198.532028
-448.005157	214.160049	957.139526	-445.514679	-48.722839	961.338928	-528.038696	232.555206	572.742554	-480.360016	-101.562325	582.260681	-521.707886	273.116150	86.776779	-537.366150	-142.887909	103.340340	-489.892975	309.215393	1445.060059	-426.377960	-102.373489	1454.439819	-390.669250	103.884949	1461.671997	-377.065308	109.262558	1752.643677	-530.813782	421.129761	1180.153687	-497.595367	-242.119324	1208.053589	-383.186371	396.043701	900.024963	-279.371155	-206.106750	972.467957	-422.904907	84.495667	1056.335938	546.683289	0.926328	899.496338	537.277100	198.615433
-447.501068	214.170258	957.176575	-445.072418	-48.740765	961.356384	-527.657898	232.553207	572.763306	-480.021027	-101.618896	582.225708	-521.621582	273.153809	86.791656	-537.396484	-142.859497	103.452423	-489.878784	309.170837	1444.999634	-427.000671	-102.472336	1454.736572	-390.871826	103.763321	1461.722412	-377.365326	109.339142	1752.682129	-531.999023	421.354065	1180.430176	-498.316437	-241.715240	1208.206787	-385.267395	396.104126	899.682678	-280.141815	-205.926651	972.338501	-422.499146	84.478432	1056.380005	546.510010	0.658014	899.497559	537.238770	198.502563
-446.995911	214.225159	957.248779	-444.631470	-48.785496	961.364319	-527.232910	232.547516	572.783630	-479.528015	-101.539642	582.152588	-521.552429	273.151611	86.830154	-537.283020	-142.772629	103.498962	-489.742218	309.115936	1444.899780	-427.615906	-102.634117	1454.926270	-391.023376	103.639175	1461.792114	-377.844299	109.458939	1752.767090	-533.050110	421.737183	1180.608398	-498.851074	-241.163498	1208.154785	-387.429199	396.188538	899.291687	-280.875397	-205.949768	971.846924	-422.107910	84.452873	1056.440674	546.668274	0.740391	899.509644	537.301086	198.470917
-446.570465	214.221680	957.258301	-444.262604	-48.886963	961.345337	-527.215088	233.023911	572.896912	-479.265442	-101.721390	582.141541	-521.727600	273.228088	86.857758	-537.351746	-142.754044	103.561699	-489.584717	309.166626	1444.706543	-428.297943	-102.734886	1455.192017	-391.151154	103.500175	1461.856934	-378.489319	109.553192	1752.925659	-533.985413	422.074188	1180.716064	-499.185272	-240.474823	1207.895630	-389.794525	396.407410	898.675964	-281.574188	-206.070145	970.948975	-421.780853	84.383789	1056.453247	546.711853	0.713924	899.505920	537.317383	198.418808
-446.229065	214.202393	957.254089	-443.999878	-48.989662	961.241821	-527.037048	233.308716	572.941650	-478.854767	-101.695168	582.085938	-521.858215	273.265961	86.881302	-537.370483	-142.733658	103.619164	-489.317413	309.240601	1444.535400	-428.641968	-102.885811	1455.156128	-391.277100	103.380493	1461.892334	-379.245667	109.682762	1753.113403	-534.774109	422.498657	1180.807861	-499.322601	-239.753860	1207.515503	-392.231842	396.673615	897.844055	-282.269318	-206.342804	969.699829	-421.519623	84.278336	1056.410156	546.909973	0.767282	899.546082	537.378662	198.361069
-445.898560	214.216827	957.257935	-443.758118	-49.062466	961.077148	-526.784363	233.524414	572.972168	-478.453766	-101.614815	582.011169	-521.941162	273.307892	86.901039	-537.302917	-142.680435	103.631058	-489.056580	309.302490	1444.328857	-428.744598	-103.057060	1454.875366	-391.363220	103.302116	1461.894775	-380.151306	109.760551	1753.377319	-535.414551	422.929718	1180.863892	-499.358551	-239.034042	1207.022095	-394.821686	397.099182	896.870117	-282.997681	-206.637711	968.112610	-421.282166	84.178276	1056.342651	546.978210	0.724639	899.547241	537.415161	198.326019
-445.525208	214.255524	957.281189	-443.541595	-49.120827	960.933533	-525.966492	233.147980	572.896118	-478.095551	-101.537048	581.929077	-521.617981	273.249481	86.872528	-537.227112	-142.623596	103.629631	-488.816284	309.455078	1444.167114	-428.965820	-103.094803	1454.698975	-391.440704	103.245659	1461.873535	-381.093201	109.867538	1753.615967	-535.855042	423.302429	1180.909424	-499.195129	-238.267273	1206.479004	-397.558716	397.635925	895.743042	-283.693420	-206.999817	966.359558	-421.044647	84.092026	1056.297607	547.039246	0.617201	899.590393	537.465027	198.216507
-445.189301	214.152481	957.198792	-443.315735	-49.241367	960.808105	-525.600647	233.231979	572.874695	-477.869690	-101.487915	581.890442	-521.671997	273.277466	86.917389	-537.221436	-142.608963	103.640259	-488.638153	309.590057	1444.034790	-429.113037	-103.129669	1454.518677	-391.536713	103.246681	1461.851807	-382.045044	109.953217	1753.825806	-536.127502	423.658905	1180.979370	-498.904938	-237.598358	1205.892822	-400.378479	398.291260	894.503357	-284.417206	-207.369431	964.443542	-420.818420	83.954247	1056.207397	546.952637	0.322398	899.625916	537.455261	198.046509
-444.843872	214.047668	957.101746	-443.142548	-49.329170	960.677856	-524.963318	232.979385	572.793396	-477.596130	-101.405861	581.848816	-521.468567	273.255951	86.896660	-537.224976	-142.606003	103.636635	-488.488983	309.728180	1443.950928	-429.225006	-103.125603	1454.355957	-391.682312	103.253906	1461.815308	-382.943115	110.035858	1753.998413	-536.223083	423.922485	1181.011841	-498.444580	-236.915894	1205.351807	-403.201050	399.069763	893.182861	-285.279358	-207.798309	962.400146	-420.622650	83.830269	1056.109375	547.182983	0.327059	899.668884	537.531311	197.984665
-444.451416	213.994492	957.002258	-442.987244	-49.358776	960.579590	-524.547485	232.996292	572.809326	-477.441559	-101.387978	581.789917	-521.397461	273.203674	86.890579	-537.183350	-142.583817	103.633362	-488.443085	309.836761	1443.905884	-429.345886	-103.128952	1454.216919	-391.892670	103.308250	1461.778076	-383.761658	110.110672	1754.090576	-536.247192	424.168732	1181.079712	-497.819885	-236.301331	1204.877930	-406.003784	399.956696	891.737427	-286.163605	-208.107224	960.239441	-420.409851	83.768257	1056.025513	547.286560	0.179703	899.745667	537.572876	197.845795
-444.031342	213.957642	956.886963	-442.814697	-49.399475	960.527588	-524.178955	233.021271	572.828918	-477.410980	-101.537971	581.807617	-521.355103	273.213867	86.911934	-537.295105	-142.614716	103.676674	-488.470856	310.029968	1443.912231	-429.534912	-103.004326	1454.130981	-392.112396	103.393143	1461.797974	-384.441772	110.174355	1754.120239	-536.180298	424.458557	1181.184814	-496.977661	-235.792450	1204.463867	-408.792664	400.870392	890.319397	-287.058746	-208.470352	957.900208	-420.213715	83.730782	1055.965820	547.056274	-0.464073	899.798645	537.562378	197.568192
-443.640411	213.964188	956.819092	-442.670898	-49.437199	960.499573	-523.970703	233.139633	572.874023	-477.330383	-101.592926	581.822388	-521.427124	273.178192	86.943901	-537.285156	-142.601791	103.671631	-488.677490	310.059113	1443.767578	-429.771179	-102.873512	1454.106201	-392.363983	103.513206	1461.842285	-384.962555	110.238998	1754.074219	-535.969116	424.708893	1181.193848	-495.993317	-235.281616	1204.122070	-411.521271	401.924957	888.935547	-288.077148	-208.743835	955.389954	-420.048920	83.707878	1055.942383	547.623718	-0.298047	899.922791	537.749756	197.486267
-443.267944	213.950226	956.754578	-442.533936	-49.439819	960.496704	-523.549255	233.111649	572.865601	-477.282898	-101.720482	581.827515	-521.339050	273.163574	86.958878	-537.344971	-142.623352	103.705025	-488.684601	310.351563	1444.026855	-430.036163	-102.745300	1454.144775	-392.676056	103.620743	1461.902100	-385.297516	110.276970	1753.933594	-535.704651	424.738556	1181.250732	-494.761871	-234.724716	1203.843262	-414.173615	403.095093	887.558716	-289.076599	-209.034698	952.897156	-419.903168	83.701805	1055.934448	547.873230	-0.538189	900.037964	537.914978	197.253235
-442.934448	213.967606	956.707336	-442.436615	-49.407379	960.531128	-523.263916	233.120651	572.869324	-477.113586	-101.671249	581.850037	-521.345398	273.128967	86.972610	-537.242188	-142.588928	103.700638	-488.881317	310.573822	1444.139526	-430.433350	-102.555420	1454.181152	-393.044952	103.703697	1461.982178	-385.382721	110.322998	1753.682495	-535.459167	424.878113	1181.341919	-493.375153	-234.224487	1203.583252	-416.747681	404.380737	886.282654	-290.143951	-209.284363	950.303162	-419.807495	83.736534	1055.956177	548.140015	-0.874842	900.131226	538.132629	196.962173
-442.565735	214.098923	956.717224	-442.384857	-49.358784	960.539978	-523.059509	233.230057	572.957031	-476.984314	-101.658310	581.866272	-521.444702	273.165375	87.032227	-537.212524	-142.584366	103.695374	-489.158081	310.757172	1444.208130	-430.805298	-102.411995	1454.252563	-393.496216	103.803604	1462.073120	-385.299194	110.284775	1753.416382	-535.092041	424.900330	1181.356445	-491.883118	-233.730515	1203.380859	-419.158966	405.667786	885.084229	-291.177490	-209.534729	947.698364	-419.714661	83.798462	1055.993408	548.497925	-1.294649	900.231506	538.466309	196.613464
-442.208679	214.146744	956.717224	-442.272827	-49.337196	960.624573	-522.905212	233.329147	573.022827	-476.853180	-101.703468	581.870422	-521.482483	273.125336	87.080719	-537.132263	-142.542343	103.729195	-489.423706	310.974701	1444.343384	-431.220825	-102.285301	1454.325684	-393.932739	103.925148	1462.157715	-385.060425	110.279678	1753.050171	-534.822266	424.955688	1181.390625	-490.259369	-233.257431	1203.167847	-421.468262	407.002502	883.938965	-292.181244	-209.793686	945.082031	-419.616608	83.843597	1056.067383	548.706604	-2.047364	900.306519	538.874939	196.103409
-441.904419	214.215500	956.738403	-442.233734	-49.295887	960.723145	-522.741211	233.379745	573.135376	-476.722931	-101.749313	581.920532	-521.504333	273.127228	87.090988	-537.070129	-142.504700	103.772575	-489.726837	311.215942	1444.442139	-431.656982	-102.122704	1454.386230	-394.413300	104.066628	1462.235840	-384.718628	110.310936	1752.595581	-534.467346	424.950073	1181.369995	-488.540161	-232.748962	1203.037476	-423.565155	408.220795	882.896362	-293.193573	-210.029175	942.498108	-419.572174	83.904922	1056.156616	549.409912	-2.289642	900.442383	539.430054	195.712128
-441.659058	214.295105	956.788879	-442.218933	-49.240479	960.826111	-522.560730	233.370880	573.180298	-476.531738	-101.757584	581.909912	-521.524597	273.096375	87.111336	-537.005066	-142.494354	103.795486	-489.991486	311.433716	1444.498047	-432.072052	-101.967262	1454.375122	-394.853790	104.205360	1462.299072	-384.349609	110.292877	1752.157349	-534.173645	425.047729	1181.292969	-486.819977	-232.173492	1202.855347	-425.563080	409.414612	881.902405	-294.215149	-210.315704	939.924927	-419.575256	83.972778	1056.264038	550.148499	-2.628816	900.548767	540.000122	195.295761
-441.470764	214.453796	956.817749	-442.316040	-49.177418	960.866638	-522.443848	233.430191	573.205017	-476.409637	-101.784607	581.901550	-521.593628	273.113220	87.146019	-536.952637	-142.429825	103.808121	-490.250977	311.656860	1444.512207	-432.441345	-101.820427	1454.298462	-395.233063	104.375778	1462.300781	-384.008728	110.267914	1751.776367	-533.861877	425.139130	1181.172241	-485.014832	-231.683716	1202.691895	-427.328064	410.387695	880.962952	-295.261627	-210.615814	937.397278	-419.637512	84.063988	1056.323730	550.778503	-3.152900	900.627380	540.588989	194.797440
-441.374329	214.566635	956.819031	-442.419586	-49.146526	960.913391	-522.342407	233.543671	573.231628	-475.946411	-101.403526	581.755859	-521.626160	273.123383	87.141434	-536.736206	-142.364914	103.801117	-490.483887	311.914703	1444.480713	-432.748077	-101.625710	1454.184814	-395.552368	104.554497	1462.276245	-383.752502	110.266235	1751.425903	-533.570984	425.284790	1180.981079	-483.245209	-231.143738	1202.500000	-428.926361	411.225769	880.067261	-296.375549	-210.840042	934.874084	-419.724457	84.135963	1056.366699	551.480835	-3.929255	900.685486	541.380310	193.824005
-441.357178	214.617523	956.787231	-442.530304	-49.183929	960.981018	-522.275391	233.600998	573.200317	-477.284119	-103.459404	582.103882	-521.627441	273.130432	87.109123	-537.816345	-142.697067	104.134605	-490.591492	312.113739	1444.413818	-432.947845	-101.464622	1453.989624	-395.813019	104.741051	1462.188477	-383.645203	110.250130	1751.169312	-533.290222	425.504730	1180.846313	-481.521057	-230.612106	1202.235229	-430.293732	411.792450	879.275696	-297.457001	-211.081635	932.466309	-419.845917	84.168816	1056.401123	552.105835	-4.490047	900.722778	541.944885	193.607742
-441.503876	214.665436	956.691223	-442.833435	-49.160347	960.897034	-522.213440	233.655350	573.159668	-477.292633	-103.729218	582.050903	-521.648438	273.121857	87.079094	-538.009583	-142.752243	104.177956	-490.652252	312.329041	1444.326660	-433.063904	-101.292900	1453.717041	-395.969543	104.905067	1462.086792	-383.709351	110.191833	1750.990967	-532.960510	425.721222	1180.578491	-479.865784	-230.042450	1201.971069	-431.385895	412.154999	878.529907	-298.583588	-211.222122	930.108826	-420.090210	84.195946	1056.315674	552.817017	-5.287089	900.729065	542.635376	192.994080
-441.719666	214.765976	956.577515	-443.172028	-49.127625	960.800842	-522.241821	233.705399	573.126343	-477.067108	-103.670876	581.921692	-521.692749	273.138214	87.064919	-537.989441	-142.756134	104.183731	-490.608154	312.557190	1444.228638	-433.090240	-101.148361	1453.401001	-396.044037	105.034874	1461.967041	-383.887909	110.169685	1750.924927	-532.647095	425.953583	1180.334229	-478.320709	-229.506378	1201.655029	-432.395966	412.300018	877.768494	-299.651642	-211.335052	927.883667	-420.363678	84.258347	1056.209961	553.571838	-6.165384	900.762268	543.444641	191.915619
-441.946564	214.809174	956.450500	-443.461304	-49.127678	960.693115	-522.263733	233.741379	573.070190	-476.515381	-103.034470	581.647888	-521.713989	273.138336	87.018219	-537.641785	-142.683105	104.093964	-490.497955	312.783752	1444.115234	-433.009033	-100.995613	1453.020996	-396.061859	105.171471	1461.842163	-384.180847	110.170723	1750.946289	-532.286377	426.261139	1180.132690	-476.907104	-229.122772	1201.316284	-433.201080	412.239380	877.126831	-300.740356	-211.363281	925.724731	-420.604156	84.281433	1056.088623	554.080933	-6.959204	900.797424	543.897949	191.525085
-442.281586	214.849930	956.348267	-443.853699	-49.089817	960.537292	-522.362732	233.791519	573.000427	-477.629120	-104.693787	581.839355	-521.734924	273.136841	86.993355	-538.562439	-142.986984	104.292015	-490.456146	312.866180	1443.861084	-432.867188	-100.853722	1452.677490	-396.050598	105.310379	1461.707031	-384.561249	110.112183	1751.115967	-531.941956	426.668762	1179.998657	-475.671326	-228.748459	1201.000977	-433.889526	411.897491	876.513367	-301.807495	-211.340775	923.767151	-420.898529	84.295464	1055.944214	554.590027	-7.876685	900.838501	544.505859	190.746384
-442.610748	214.931030	956.269409	-444.231110	-49.041103	960.393494	-522.498108	233.847687	572.943542	-477.737091	-104.745773	581.775513	-521.747742	273.134674	86.989632	-538.611328	-143.017838	104.262901	-490.269257	313.087799	1443.777954	-432.643433	-100.662239	1452.359009	-396.003601	105.414482	1461.593750	-385.013550	110.080284	1751.292725	-531.572693	426.979034	1179.851196	-474.688568	-228.116684	1200.581299	-434.547455	411.399170	875.926086	-302.833099	-211.274597	922.037415	-421.179657	84.331490	1055.816895	555.199280	-8.933739	900.939880	545.340820	189.298645
-442.936371	215.032211	956.225647	-444.569702	-48.983925	960.286499	-522.740967	233.940628	572.909424	-477.541107	-104.232025	581.604187	-521.751221	273.144806	86.934776	-538.488098	-142.968750	104.152702	-490.089539	313.232574	1443.771484	-432.341095	-100.514679	1452.095581	-395.972748	105.531822	1461.485474	-385.493896	110.092651	1751.467773	-531.186096	427.270203	1179.670898	-473.878326	-227.699249	1200.345337	-435.164215	410.871307	875.434021	-303.872162	-211.164795	920.468140	-421.431122	84.385185	1055.723389	555.043274	-9.909650	901.567566	545.330322	188.770767
-443.314209	215.063919	956.159485	-444.896271	-48.923500	960.226379	-522.945679	233.909760	572.833191	-477.289795	-103.521057	581.464600	-521.718750	273.146271	86.909508	-538.132690	-142.874222	104.031425	-489.824371	313.457275	1443.984131	-432.017456	-100.379128	1451.938232	-395.967102	105.623474	1461.430664	-385.982178	110.067848	1751.719604	-530.843872	427.617004	1179.688843	-473.194855	-227.364197	1200.204590	-435.965851	410.083374	874.854797	-304.912506	-211.156616	919.115967	-421.698944	84.437180	1055.640869	555.655334	-10.648557	900.965088	546.425903	188.170761
-443.705536	215.132858	956.153320	-445.250549	-48.827888	960.191589	-523.248718	233.968063	572.820740	-477.443695	-103.283424	581.403198	-521.717407	273.147369	86.874603	-538.077637	-142.857483	103.944237	-489.686554	313.577881	1444.095581	-431.716858	-100.248940	1451.837280	-395.967163	105.711937	1461.417969	-386.428314	110.033752	1751.994141	-530.446533	427.885590	1179.716919	-472.788574	-227.059219	1200.108032	-436.479095	409.241272	874.515625	-306.040222	-211.200333	917.969421	-421.987213	84.511368	1055.600952	555.537720	-11.621972	901.032288	546.428528	187.048126
-444.102936	215.231247	956.190735	-445.559418	-48.647423	960.181396	-523.639832	233.991348	572.838806	-477.539917	-102.785706	581.335327	-521.670288	273.159210	86.860756	-537.848511	-142.781311	103.846191	-489.612671	313.630219	1444.289917	-431.391937	-100.166809	1451.835327	-395.984924	105.798561	1461.421387	-386.799591	110.063133	1752.188843	-530.016663	428.035858	1179.787964	-472.561493	-226.529480	1200.073853	-436.897980	408.391510	874.295044	-307.225372	-211.416168	917.070679	-422.267578	84.640549	1055.597900	555.670532	-12.501353	901.139526	546.850647	185.940201
-444.490265	215.385559	956.295471	-445.806580	-48.467247	960.244202	-524.119202	234.154221	572.850708	-477.634338	-102.174202	581.293213	-521.703308	273.157288	86.847900	-537.711975	-142.760376	103.751877	-489.607300	313.741882	1444.521973	-431.139435	-100.026268	1451.926025	-395.994415	105.854797	1461.516846	-387.088348	110.094917	1752.390259	-529.580261	428.171936	1179.905273	-472.553680	-226.180984	1200.152832	-437.270691	407.597809	874.225830	-308.491241	-211.701355	916.342773	-422.534790	84.804008	1055.670166	555.584839	-13.118162	901.480164	547.129272	184.937592
-444.905396	215.507523	956.398254	-446.047272	-48.291668	960.345337	-524.611633	234.192108	572.879395	-477.783295	-101.647453	581.312500	-521.677246	273.158386	86.845680	-537.540710	-142.688095	103.672241	-489.625244	313.833191	1444.814697	-430.904694	-99.928177	1452.077759	-396.003815	105.920914	1461.610596	-387.268616	110.143883	1752.567261	-529.166870	428.229614	1180.075439	-472.699127	-225.975555	1200.257935	-437.434296	406.653778	874.200073	-309.379364	-212.180511	915.987732	-422.814728	84.967010	1055.760742	556.585938	-14.817286	901.651428	548.722656	183.156921
-445.282654	215.600739	956.490173	-446.271515	-48.082661	960.426025	-525.055725	234.253860	572.922607	-478.098389	-101.441849	581.378235	-521.694580	273.156311	86.826294	-537.464539	-142.653137	103.606056	-489.670319	313.864075	1445.094360	-430.734955	-99.857872	1452.235229	-396.058899	106.012550	1461.719604	-387.335602	110.247475	1752.680542	-528.736877	428.216980	1180.273560	-473.030365	-225.829391	1200.455322	-437.538116	405.762695	874.305786	-310.389496	-212.606308	915.721802	-423.057831	85.127304	1055.833496	556.821777	-15.557548	901.845825	548.750000	181.189056
-445.625458	215.794281	956.592224	-446.469788	-47.805267	960.536682	-525.566345	234.210083	572.953918	-478.541534	-101.264107	581.517639	-521.718628	273.171173	86.792770	-537.592957	-142.689972	103.647171	-489.897980	313.814697	1445.196045	-430.599152	-99.785744	1452.414673	-396.099915	106.072029	1461.835571	-387.302155	110.361938	1752.802002	-528.395935	428.092773	1180.433472	-473.491882	-225.726868	1200.705688	-437.420135	404.681854	874.399658	-311.413666	-212.975876	915.519104	-423.285461	85.378571	1055.929565	557.458252	-16.567595	901.780273	549.613647	181.074127
-446.016388	216.037598	956.723267	-446.680054	-47.497845	960.625183	-526.093994	234.282990	572.986206	-479.737000	-102.077148	581.799744	-521.686768	273.153015	86.809608	-538.390198	-142.858261	103.860390	-489.967468	313.854645	1445.486328	-430.575989	-99.738892	1452.602539	-396.165802	106.129333	1461.944580	-387.163879	110.535637	1752.787842	-528.105469	427.949219	1180.625244	-474.045685	-225.738510	1200.931763	-437.201355	403.631409	874.622498	-312.381500	-213.344299	915.519653	-423.528778	85.653786	1056.026001	558.231995	-17.822958	901.905334	550.266418	180.203781
-446.420929	216.306641	956.845703	-446.908203	-47.193493	960.708130	-526.757568	234.469299	573.098694	-479.669312	-101.243515	581.772278	-521.757202	273.166779	86.799652	-538.077515	-142.679947	103.804619	-489.911499	313.992004	1445.933105	-430.500153	-99.703804	1452.787109	-396.227264	106.199570	1462.051025	-386.947937	110.698967	1752.765869	-527.823975	427.745361	1180.801880	-474.673798	-225.720764	1201.107422	-436.677734	402.314148	874.851501	-313.250275	-213.681946	915.537598	-423.796204	85.941109	1056.117188	558.530090	-18.660339	902.145081	550.652649	179.098846
-446.781006	216.582397	956.926880	-447.030212	-46.946278	960.780945	-527.204224	234.413864	573.130554	-480.355438	-101.477592	581.932922	-521.753357	273.152863	86.826263	-537.742493	-142.480621	103.537521	-489.964966	314.066315	1446.227417	-430.527496	-99.646545	1452.912842	-396.287628	106.244308	1462.125000	-386.723022	110.840530	1752.738770	-527.615417	427.539581	1180.954590	-475.336853	-225.988464	1201.309692	-436.064209	400.804840	875.091675	-314.133301	-213.941010	915.618042	-424.009247	86.219902	1056.187256	559.284485	-19.612514	901.960938	551.717285	177.753845
-447.199249	216.856476	957.006592	-447.228455	-46.768597	960.816895	-527.634827	234.404770	573.175110	-480.710632	-101.220024	582.000488	-521.712646	273.141846	86.779900	-537.759155	-142.446304	103.510849	-490.070862	314.127411	1446.435425	-430.595612	-99.616028	1452.963013	-396.323486	106.309837	1462.142822	-386.468048	111.009834	1752.651855	-527.442566	427.314758	1181.010010	-476.105133	-225.942474	1201.458618	-435.358368	399.520355	875.387695	-314.859192	-214.161118	915.729858	-424.278168	86.448074	1056.235840	559.833130	-20.753405	901.781494	552.111206	176.312210
-447.657013	217.115509	957.046082	-447.473877	-46.516251	960.820984	-528.115112	234.487717	573.219849	-481.061371	-100.902184	582.043579	-521.716003	273.162018	86.774956	-537.693726	-142.391312	103.446213	-490.120483	314.212494	1446.545898	-430.661774	-99.567162	1452.960693	-396.334808	106.389183	1462.143066	-386.243225	111.172035	1752.572632	-527.326355	427.113678	1181.004761	-476.842041	-226.194443	1201.585693	-434.509827	398.068024	875.627380	-315.587891	-214.305588	915.841003	-424.578918	86.708977	1056.245605	560.018005	-21.275793	901.601501	552.454468	176.367142
-448.127441	217.353714	957.052551	-447.730377	-46.269741	960.815796	-528.512817	234.517593	573.179443	-481.407959	-100.629662	582.027893	-521.742676	273.165710	86.732544	-537.700562	-142.364716	103.393929	-490.177979	314.328766	1446.591797	-430.782440	-99.504234	1452.920044	-396.311584	106.486366	1462.095093	-386.023438	111.361000	1752.548828	-527.250488	426.953247	1180.900879	-477.544556	-226.695831	1201.784668	-433.555359	396.421204	875.817810	-316.514130	-214.352234	915.753235	-424.899384	86.965675	1056.235840	560.622131	-22.444029	901.343933	553.629150	175.052353
-448.645081	217.559875	957.009644	-448.030609	-46.065136	960.771423	-528.863586	234.595978	573.163208	-481.829437	-100.397438	582.049438	-521.800049	273.189484	86.705124	-537.768005	-142.354340	103.350067	-490.194794	314.407715	1446.553955	-430.833588	-99.432228	1452.816284	-396.280365	106.598061	1462.015015	-385.932220	111.482132	1752.526978	-527.175354	426.852539	1180.689087	-478.268768	-226.691147	1201.786255	-432.489471	394.692139	875.984314	-317.254639	-214.563965	915.799133	-425.242401	87.189407	1056.176270	561.094604	-23.386995	900.917236	554.330505	174.261322
-449.163513	217.801025	956.989929	-448.277252	-45.833576	960.725159	-529.181213	234.737839	573.138367	-482.097321	-100.133080	582.099426	-521.850891	273.228058	86.683167	-537.768433	-142.339432	103.280220	-490.126221	314.531616	1446.450073	-430.874329	-99.354881	1452.694458	-396.240509	106.738464	1461.905273	-385.920227	111.569824	1752.535034	-527.119080	426.749023	1180.406006	-478.864502	-226.770569	1201.800415	-431.396790	392.935944	876.132996	-317.941711	-214.840424	915.785400	-425.571991	87.439720	1056.130493	561.384460	-24.394735	900.911682	555.317383	173.010620
-449.694672	218.090240	957.004395	-448.590759	-45.589359	960.651123	-529.530396	234.958740	573.121155	-482.161957	-99.599022	582.017761	-521.910461	273.273346	86.682014	-537.584534	-142.292160	103.191093	-490.061157	314.718292	1446.289551	-430.924377	-99.197037	1452.516846	-396.158020	106.856079	1461.758545	-385.987976	111.641991	1752.574829	-527.045471	426.628601	1180.020020	-479.422913	-226.722549	1201.746460	-430.225525	391.098328	876.184448	-318.378693	-215.248108	915.882446	-425.941498	87.692696	1056.088379	561.834106	-25.087095	900.566406	556.243347	172.358109
-450.151428	218.427658	957.008728	-448.887024	-45.374912	960.531311	-529.717712	235.010101	573.078979	-482.610413	-99.545227	582.022095	-521.862915	273.256287	86.629265	-537.724609	-142.325211	103.175819	-489.953979	314.863617	1446.128174	-430.915985	-99.104591	1452.304077	-396.085175	107.008629	1461.601929	-386.116791	111.740936	1752.614746	-526.947693	426.543396	1179.622437	-479.963562	-226.742340	1201.725342	-429.055634	389.238373	876.263428	-319.245911	-215.507889	915.553955	-426.255798	87.936432	1056.016235	562.152161	-25.404943	900.060425	557.016724	172.228790
-450.716217	218.608887	956.976807	-449.270782	-45.112530	960.424133	-529.937378	235.052887	573.020142	-482.808228	-99.177223	581.976196	-521.814636	273.291687	86.586304	-537.679077	-142.318192	103.126740	-489.867401	315.064301	1445.953735	-430.906586	-98.944061	1452.091919	-396.013733	107.158653	1461.447754	-386.307983	111.789108	1752.712646	-526.798279	426.488953	1179.204224	-480.319855	-226.716339	1201.594971	-427.897064	387.442841	876.327087	-319.727783	-215.976608	915.414856	-426.653503	88.147079	1055.928467	561.979553	-26.402273	900.135315	557.809082	171.435699
-451.247040	218.842484	956.973816	-449.662476	-44.796501	960.268494	-530.259338	235.230667	572.954407	-483.015289	-98.810310	581.893555	-521.853638	273.358154	86.579636	-537.637878	-142.296936	103.058258	-489.758667	315.247955	1445.829712	-430.802795	-98.835197	1451.905640	-395.965393	107.305077	1461.312988	-386.536682	111.801369	1752.844238	-526.588745	426.409241	1178.745605	-480.750122	-226.574387	1201.498657	-426.695343	385.598480	876.362305	-320.507660	-216.217194	915.080688	-427.030487	88.378586	1055.829468	562.322021	-26.587402	899.689758	558.912842	171.177582
-451.743835	219.084305	957.017700	-450.014923	-44.490738	960.167847	-530.667969	235.595078	572.974976	-482.991791	-98.226639	581.776794	-521.930481	273.427765	86.564240	-537.416199	-142.231262	102.967552	-489.709076	315.487518	1445.715210	-430.729004	-98.666039	1451.715698	-395.964935	107.476151	1461.187988	-386.772980	111.832901	1752.966309	-526.304443	426.315552	1178.362061	-481.061981	-226.372192	1201.335693	-425.572083	383.835205	876.433105	-320.915100	-216.662094	914.919189	-427.405548	88.612419	1055.789673	562.269958	-27.207993	899.359680	560.004028	170.313431
-452.173462	219.358032	957.056091	-450.420563	-44.132038	960.070740	-530.859924	235.649139	572.942322	-483.521057	-98.326973	581.850464	-521.884277	273.421234	86.541161	-537.612732	-142.278442	102.938805	-489.824554	315.626190	1445.467896	-430.622162	-98.439301	1451.592041	-395.999725	107.683777	1461.130493	-387.012573	111.898163	1753.051758	-525.978149	426.262390	1178.003906	-481.382813	-226.171356	1201.237915	-424.408936	382.025269	876.530029	-321.497650	-216.946609	914.593811	-427.772156	88.881409	1055.748657	562.210388	-27.551773	899.036377	561.110291	169.969421
-452.612579	219.604294	957.069580	-450.786011	-43.834084	960.056213	-531.150757	235.793381	572.902039	-483.944794	-98.201141	581.849548	-521.870850	273.458649	86.547646	-537.650879	-142.259964	102.915146	-489.671661	316.003418	1445.598877	-430.517853	-98.214912	1451.489746	-396.060699	107.904373	1461.078247	-387.250427	111.948807	1753.172974	-525.562866	426.071411	1177.687866	-481.656860	-225.947830	1201.152344	-423.241974	380.288147	876.641541	-321.968842	-217.153366	914.344299	-428.129425	89.150215	1055.737305	562.226196	-27.779232	898.841980	561.856995	170.827988
-452.973633	219.911636	957.103333	-451.164276	-43.581631	960.044556	-531.544495	236.050446	572.925049	-484.352478	-98.025673	581.860107	-521.900513	273.464325	86.540138	-537.993713	-142.319412	102.949120	-489.674011	316.240784	1445.630371	-430.441406	-98.029556	1451.392822	-396.190002	108.144836	1461.046509	-387.539185	111.955757	1753.306030	-525.078491	425.883240	1177.385376	-481.933838	-225.746796	1201.080078	-422.123566	378.606445	876.803467	-322.384033	-217.263229	914.139648	-428.462646	89.411705	1055.739746	561.708740	-27.833170	898.490906	561.747803	172.947021
-453.347076	220.224228	957.133240	-451.497070	-43.284042	960.074463	-532.047913	236.324509	572.987976	-484.685150	-97.702545	581.876587	-521.995544	273.528687	86.539566	-538.010742	-142.313721	102.905472	-489.747620	316.588928	1445.698730	-430.416412	-97.772888	1451.314087	-396.367737	108.419319	1461.025757	-387.809326	111.962852	1753.347412	-524.579224	425.669769	1177.092896	-482.248108	-225.534821	1200.971924	-421.014008	377.040924	876.972839	-322.751984	-217.305542	913.950684	-428.785858	89.720520	1055.762329	561.271545	-27.927561	898.166016	561.964722	172.048630
-453.681458	220.578796	957.148560	-451.961884	-42.877445	960.018677	-532.308777	236.334732	572.985046	-485.050964	-97.352928	581.890625	-521.879883	273.488281	86.517128	-537.891418	-142.223389	102.824631	-489.934937	316.734650	1445.619629	-430.393005	-97.611061	1451.275757	-396.521545	108.653961	1461.037109	-387.996368	112.056702	1753.427002	-524.056458	425.464417	1176.861938	-482.583557	-225.258438	1200.874268	-419.601013	375.266235	877.333130	-323.047760	-217.293961	913.852844	-429.131409	90.063622	1055.729370	561.060608	-27.909250	897.919739	562.499695	172.139206
-453.926117	220.867996	957.168579	-452.315430	-42.524197	959.998779	-532.751343	236.537689	573.055054	-485.483093	-97.019432	581.919434	-521.830383	273.502960	86.517113	-537.883545	-142.200836	102.782318	-489.900635	317.187836	1445.877808	-430.409424	-97.365997	1451.255981	-396.701996	108.900444	1461.046997	-388.130005	112.165131	1753.475830	-523.439392	425.120331	1176.650269	-482.869537	-225.162979	1200.835083	-418.335571	373.608459	877.775879	-323.314636	-217.139496	913.792786	-429.407074	90.360703	1055.723999	560.492004	-27.890347	897.839355	562.793579	172.214279
-454.205505	221.111847	957.173096	-452.664001	-42.221069	960.039490	-533.099243	236.572250	573.039063	-486.040283	-96.554886	582.000854	-521.760803	273.485382	86.491142	-538.073303	-142.198288	102.760544	-490.146149	317.408661	1445.827515	-430.525970	-97.066971	1451.236816	-396.908661	109.182114	1461.087402	-388.185791	112.363182	1753.549438	-522.860901	424.892029	1176.402222	-483.176971	-225.166412	1200.777344	-417.024475	371.999878	878.092651	-323.513123	-216.865768	913.850830	-429.691589	90.641693	1055.739380	559.708008	-28.190260	897.836182	563.325623	171.182770
-454.444092	221.469406	957.212097	-452.995880	-41.930904	960.106628	-533.626099	236.798553	573.098389	-486.480316	-96.232430	582.070557	-521.842712	273.538757	86.520912	-537.871704	-142.096344	102.705627	-490.184296	317.851471	1446.123291	-430.664154	-96.788795	1451.222412	-397.133972	109.476448	1461.108276	-388.217896	112.517120	1753.585327	-522.273682	424.583679	1176.231812	-483.504791	-225.157944	1200.775146	-415.689362	370.437286	878.342712	-323.723083	-216.449234	913.903625	-429.962982	90.967239	1055.789063	559.494934	-28.181438	897.843689	563.740173	171.147766
-454.673370	221.880569	957.290527	-453.335632	-41.587009	960.204590	-534.217346	237.128372	573.198975	-487.173309	-96.062256	582.187927	-521.926453	273.553986	86.526634	-538.006958	-142.090958	102.711456	-490.356445	318.192535	1446.263672	-430.849365	-96.499352	1451.247070	-397.401978	109.811172	1461.152588	-388.321106	112.646194	1753.544922	-521.657166	424.353699	1176.050293	-483.799622	-225.241089	1200.758545	-414.331116	368.884003	878.585022	-323.841125	-215.918060	914.051392	-430.238434	91.341713	1055.875000	558.892517	-28.770075	897.948547	563.835144	170.579193
-454.947937	222.301361	957.372009	-453.699738	-41.244576	960.274841	-534.861816	237.534607	573.341064	-487.698425	-95.639740	582.261841	-522.092285	273.585022	86.531921	-537.908569	-141.976746	102.644356	-490.482727	318.508331	1446.406006	-431.032043	-96.235107	1451.231079	-397.628052	110.080788	1461.179321	-388.353180	112.816521	1753.563965	-521.096863	424.132507	1175.874634	-484.143066	-225.375046	1200.767212	-412.933289	367.313934	878.857849	-324.113251	-215.199173	914.055298	-430.547791	91.710770	1055.948608	558.375977	-28.848852	898.216064	563.882813	169.640579
-455.154602	222.584122	957.406006	-454.042297	-40.858154	960.333984	-535.257874	237.739578	573.403198	-488.124481	-95.115616	582.333740	-522.064514	273.617554	86.509987	-537.835449	-141.926636	102.552551	-490.627625	318.902924	1446.495728	-431.262329	-95.920212	1451.213867	-397.853455	110.395882	1461.194702	-388.430664	112.969566	1753.576050	-520.490051	423.962616	1175.648315	-484.435333	-225.492172	1200.704102	-411.498627	365.814209	879.118774	-324.119965	-214.431595	914.241150	-430.805847	92.042862	1055.991089	557.448364	-28.496294	898.359741	563.326721	169.861496
-455.504395	222.865433	957.390564	-454.450226	-40.484161	960.321411	-535.415039	237.616348	573.330994	-488.732056	-94.818512	582.375183	-521.853516	273.585938	86.496521	-537.947388	-141.932465	102.495934	-490.796936	319.340698	1446.561035	-431.497711	-95.590515	1451.151978	-398.063568	110.688416	1461.200073	-388.515991	113.130478	1753.572754	-519.898743	423.792938	1175.427734	-484.735626	-225.624344	1200.628174	-410.074982	364.281219	879.382568	-324.067780	-213.618851	914.471008	-431.135773	92.366806	1055.965210	556.723511	-28.625706	898.679199	562.806763	169.865112
-455.732147	223.258820	957.384460	-454.748352	-40.157734	960.353638	-535.354553	237.357208	573.253906	-489.410553	-94.390961	582.536072	-521.578308	273.574554	86.453766	-538.022888	-141.958694	102.443169	-490.846954	319.727234	1446.595093	-431.723877	-95.301476	1451.052734	-398.265930	110.996155	1461.174561	-388.614441	113.300827	1753.569946	-519.343018	423.759399	1175.199463	-485.026733	-225.681152	1200.496338	-408.735046	362.797302	879.626099	-323.828979	-212.767029	914.732849	-431.380280	92.734192	1055.973633	555.964600	-28.671902	898.917358	562.197021	169.734085
-456.001099	223.730453	957.419434	-455.142975	-39.749432	960.347168	-535.776550	237.688675	573.294739	-489.814514	-94.246506	582.438416	-521.654968	273.626160	86.428177	-538.011658	-141.920059	102.362572	-490.894806	320.191315	1446.590698	-431.946167	-94.971283	1450.913940	-398.465057	111.349670	1461.116943	-388.721252	113.429253	1753.595581	-518.716492	423.789124	1174.901855	-485.380585	-225.864655	1200.441772	-407.428619	361.397797	879.834900	-324.036957	-211.186768	914.641968	-431.674561	93.147240	1055.979004	555.192627	-28.629305	899.085693	561.534973	169.625153
-456.286926	224.185089	957.423645	-455.559662	-39.292774	960.298523	-535.826843	237.667908	573.236816	-490.218872	-93.804787	582.450073	-521.494690	273.625336	86.379288	-537.913269	-141.882721	102.288338	-490.858612	320.569702	1446.596436	-432.146179	-94.666130	1450.751343	-398.610382	111.647575	1461.069458	-388.831299	113.619492	1753.581543	-518.162842	423.801544	1174.598755	-485.635803	-225.817520	1200.232666	-406.243835	360.049744	880.096741	-323.488831	-210.590561	915.120117	-431.974640	93.571548	1055.944458	554.393494	-28.548740	899.190613	560.834167	169.570358
-456.556580	224.604965	957.438721	-455.987305	-38.845886	960.219971	-536.069458	237.937073	573.219910	-491.176147	-94.147308	582.604675	-521.519043	273.690186	86.355003	-538.289063	-141.972046	102.298111	-490.866669	321.013092	1446.541626	-432.405029	-94.297112	1450.574707	-398.777191	111.997406	1461.010498	-388.952332	113.847412	1753.546875	-517.566467	423.935211	1174.309082	-485.946289	-225.773865	1200.057983	-405.150421	358.705627	880.343506	-323.235504	-209.432327	915.371399	-432.290619	93.956184	1055.905273	553.470459	-28.393559	899.151245	560.057190	169.629074
-456.859222	224.953522	957.435364	-456.386902	-38.435860	960.213989	-536.425537	238.303940	573.240906	-492.023102	-94.333527	582.743103	-521.556335	273.749756	86.339317	-538.020691	-141.853394	102.257111	-490.828918	321.456421	1446.486694	-432.620422	-93.964005	1450.433350	-398.922791	112.330475	1460.954590	-389.088287	114.088997	1753.546997	-516.950012	424.100372	1174.024048	-486.319946	-225.793076	1199.978271	-403.900909	357.401825	880.561401	-323.447906	-207.670990	915.247864	-432.607391	94.325920	1055.892212	552.603210	-28.094257	899.160095	559.062744	170.605576
-457.140717	225.326736	957.425842	-456.810486	-38.015949	960.187317	-536.699158	238.630081	573.236816	-492.620880	-94.016762	582.945251	-521.599304	273.842804	86.332603	-538.455383	-141.959152	102.245483	-490.732117	321.908173	1446.455566	-432.875183	-93.592873	1450.328491	-399.094055	112.657860	1460.899170	-389.227661	114.349266	1753.537842	-516.354492	424.262299	1173.774292	-486.629486	-225.640228	1199.876221	-402.664886	356.112366	880.724060	-323.305359	-206.326614	915.436096	-432.947540	94.703369	1055.871338	551.875671	-27.838860	899.018860	558.375183	170.772858
-457.416351	225.809097	957.468323	-457.242859	-37.523479	960.133423	-536.965027	238.989563	573.257996	-492.741638	-93.557251	582.678833	-521.647461	273.922333	86.285164	-538.217590	-141.857651	102.163277	-490.624237	322.355286	1446.401489	-433.169678	-93.237129	1450.217529	-399.290009	112.959038	1460.810913	-389.353760	114.644936	1753.537598	-515.720398	424.525085	1173.544922	-486.939423	-225.379242	1199.709595	-401.616608	354.991241	880.923462	-323.164520	-204.997711	915.578125	-433.281128	95.140953	1055.861084	551.274536	-27.478172	898.793091	557.820740	171.007675
-457.727356	226.328445	957.488831	-457.707733	-37.031990	960.096802	-537.259033	239.380081	573.298279	-492.482513	-92.342155	582.451233	-521.670288	273.991089	86.272629	-537.725647	-141.681641	101.998314	-490.510590	322.792603	1446.377808	-433.477509	-92.940895	1450.108276	-399.478638	113.266533	1460.758789	-389.470947	114.937523	1753.502808	-515.090332	424.782990	1173.309448	-487.190002	-224.817444	1199.442993	-400.680664	354.000153	881.155212	-322.425446	-204.010727	916.120178	-433.655853	95.611153	1055.850098	550.761597	-27.039740	898.470032	557.352783	171.456070
-458.011993	226.748672	957.482666	-458.218964	-36.588104	960.034241	-537.443542	239.655426	573.310181	-493.214844	-92.486290	582.539612	-521.678223	274.056000	86.234535	-537.953674	-141.684677	101.996567	-490.385254	323.153351	1446.327881	-433.787292	-92.645958	1450.026489	-399.681152	113.581390	1460.689941	-389.591949	115.269020	1753.463867	-514.488831	425.112427	1173.151245	-487.550415	-224.415558	1199.262817	-399.835602	353.043915	881.349426	-322.445648	-202.510117	916.177124	-434.017731	96.001686	1055.807129	550.460205	-26.673990	898.052429	557.233521	171.130234
-458.281372	227.086319	957.487488	-458.638428	-36.202862	960.003296	-537.580078	239.890182	573.286560	-494.013580	-92.820396	582.637512	-521.668518	274.103241	86.213699	-538.341370	-141.766708	102.045464	-490.232666	323.589386	1446.325684	-434.156219	-92.292549	1449.947876	-399.887360	113.836967	1460.613647	-389.698944	115.605927	1753.398438	-513.830505	425.506378	1173.031860	-487.836884	-223.846176	1199.002686	-399.034851	352.218109	881.588623	-322.195038	-201.108337	916.298584	-434.351746	96.336349	1055.791748	550.015625	-25.933479	897.588074	556.684570	172.753967
-458.500183	227.624130	957.533386	-459.143921	-35.677494	959.904297	-537.797180	240.158829	573.318359	-495.441406	-94.075645	582.922791	-521.636169	274.166107	86.220825	-539.571777	-142.335220	102.414734	-490.222809	323.899078	1446.128052	-434.563812	-92.043724	1449.875366	-400.106964	114.130241	1460.565063	-389.746002	115.990112	1753.311279	-513.229248	425.965729	1172.871094	-488.106018	-223.102264	1198.726318	-398.264893	351.495972	881.766113	-321.760803	-199.768250	916.489929	-434.696411	96.788177	1055.761597	549.752808	-25.273676	897.049805	556.481995	173.609238
-458.694519	228.112717	957.552795	-459.598236	-35.229088	959.867737	-538.001282	240.439377	573.322388	-495.158112	-92.732704	582.720520	-521.655640	274.212982	86.193550	-539.046509	-142.065811	102.215424	-489.967438	324.424835	1446.312012	-434.993713	-91.779747	1449.824829	-400.312744	114.410896	1460.535156	-389.885895	116.301620	1753.312500	-512.544922	426.366058	1172.815186	-488.414398	-222.366241	1198.429688	-397.555054	350.825775	881.974548	-321.514740	-198.249893	916.565125	-435.024872	97.212120	1055.754395	549.757874	-24.589905	896.430237	556.467285	173.728500
-458.898804	228.522995	957.556274	-459.978821	-34.806210	959.851074	-538.195862	240.743820	573.334717	-495.329437	-92.089180	582.641052	-521.689392	274.224701	86.169830	-538.948486	-141.942215	102.130127	-489.845703	324.811127	1446.297241	-435.398590	-91.503799	1449.791748	-400.513336	114.666435	1460.490479	-389.970490	116.675652	1753.263184	-511.899017	426.750092	1172.706299	-488.686768	-221.431427	1198.102539	-396.905487	350.232727	882.138550	-321.246155	-196.775345	916.612854	-435.311371	97.605133	1055.746460	549.895142	-23.885439	895.825134	556.972900	174.152176
-459.067017	228.924438	957.563721	-460.427795	-34.377552	959.778259	-538.480225	241.234268	573.384888	-495.729919	-91.816948	582.627380	-521.780151	274.296173	86.187431	-539.001892	-141.902771	102.116745	-489.762054	325.211639	1446.300659	-435.865448	-91.167290	1449.742554	-400.708099	114.974442	1460.476440	-390.074768	117.096962	1753.172119	-511.161285	426.462036	1172.472656	-488.967712	-220.533844	1197.789551	-396.331421	349.762238	882.261047	-320.970490	-195.208450	916.594421	-435.602875	97.964828	1055.709961	549.950439	-22.785154	895.230652	557.121460	175.883713
-459.227631	229.316055	957.544006	-460.841187	-34.026432	959.745789	-538.690430	241.591583	573.434265	-496.353912	-92.192932	582.637146	-521.783447	274.341797	86.167030	-539.253845	-141.898499	102.144989	-489.638855	325.617798	1446.285645	-436.290314	-90.896606	1449.710083	-400.945892	115.261757	1460.437866	-390.201141	117.438423	1753.186035	-510.625244	427.579559	1172.528809	-489.225739	-219.486755	1197.424072	-395.686188	349.382813	882.410156	-320.636963	-193.613831	916.603455	-435.874939	98.308067	1055.680298	550.129700	-21.632175	894.616638	557.182556	178.089386
-459.359924	229.733978	957.542297	-461.252441	-33.630981	959.740540	-538.943726	242.050949	573.509644	-495.871002	-90.238838	582.431458	-521.867432	274.385010	86.174072	-538.509033	-141.676773	101.911514	-489.507904	326.045349	1446.274170	-436.709503	-90.604439	1449.657715	-401.169281	115.545296	1460.424072	-390.338654	117.859894	1753.125732	-510.052582	428.079895	1172.500122	-489.483124	-218.426468	1197.080200	-395.193512	349.111145	882.551270	-320.350922	-192.063354	916.578674	-436.147003	98.687805	1055.677124	550.602783	-20.534349	893.982788	557.655823	179.454056
-459.490753	230.198547	957.577087	-461.690186	-33.210556	959.706665	-539.115112	242.251160	573.540833	-496.513397	-90.239517	582.548279	-521.862610	274.413452	86.187538	-538.663940	-141.661438	101.921150	-489.388184	326.456940	1446.283325	-437.152222	-90.295456	1449.560181	-401.367371	115.848503	1460.401855	-390.509705	118.265884	1753.115479	-509.447083	428.569763	1172.416626	-489.749268	-217.304825	1196.630493	-394.706146	348.839508	882.680847	-319.956970	-190.482208	916.622009	-436.413116	99.076576	1055.673340	551.166870	-19.704681	893.368530	558.644775	179.518356
-459.611786	230.642441	957.596802	-462.113770	-32.731159	959.662842	-539.268372	242.485825	573.567322	-497.153015	-90.342705	582.589355	-521.858459	274.447174	86.204796	-538.961609	-141.720322	101.935318	-489.291199	326.878174	1446.276855	-437.550751	-89.995064	1449.490356	-401.541901	116.137054	1460.394531	-390.682251	118.622658	1753.150635	-508.818634	428.405640	1172.230591	-490.043823	-216.109711	1196.180664	-394.255890	348.712860	882.736267	-319.570831	-188.866089	916.603394	-436.678070	99.487053	1055.659790	551.556396	-18.530411	892.769470	558.944397	181.410110
-459.691986	231.060776	957.605530	-462.503784	-32.350777	959.613525	-539.344666	242.552811	573.582703	-498.198578	-90.905128	582.914063	-521.792480	274.454437	86.196571	-539.632507	-141.883377	101.995697	-489.204315	327.266602	1446.297607	-437.962341	-89.730698	1449.383301	-401.724457	116.435944	1460.411865	-390.874542	119.009773	1753.148438	-508.310120	428.855591	1172.205444	-490.345276	-214.971848	1195.712891	-393.848145	348.717987	882.801819	-319.246277	-187.239746	916.481567	-436.910278	99.836456	1055.639038	552.071899	-17.617889	892.146484	559.653748	181.633163
-459.774872	231.420883	957.628174	-462.891266	-31.968065	959.562378	-539.426208	242.686325	573.574219	-498.451324	-90.403053	582.820679	-521.708923	274.515259	86.168182	-539.522156	-141.830338	101.909988	-489.145020	327.669434	1446.281860	-438.328156	-89.439354	1449.262451	-401.924164	116.742477	1460.373047	-391.080811	119.391045	1753.152588	-507.825378	429.397461	1172.169922	-490.653259	-213.649521	1195.201904	-393.491577	348.780670	882.852539	-318.823364	-185.740799	916.508179	-437.143402	100.152725	1055.624512	552.609314	-16.548229	891.479797	560.134521	182.676086
-459.842438	231.837463	957.627563	-463.294189	-31.538540	959.501526	-539.468567	242.950272	573.566711	-498.548889	-89.794914	582.622864	-521.623596	274.538910	86.160263	-539.299194	-141.736084	101.814911	-489.056427	328.114258	1446.259644	-438.704132	-89.104523	1449.168701	-402.136566	117.074837	1460.334839	-391.326904	119.823586	1753.075195	-507.363861	429.932068	1172.145874	-490.980347	-212.406006	1194.716553	-393.172913	348.928436	882.870056	-318.406464	-184.224365	916.537964	-437.366089	100.522621	1055.590942	552.937805	-15.465417	890.879272	560.036987	184.637131
-459.900665	232.203506	957.622559	-463.687103	-31.142891	959.507935	-539.412720	243.198502	573.497620	-498.812531	-89.411095	582.631287	-521.536682	274.590912	86.133835	-539.233093	-141.696579	101.801277	-489.015350	328.553497	1446.248291	-439.117279	-88.783142	1449.040527	-402.316956	117.376129	1460.313110	-391.521118	120.181206	1753.158325	-506.977814	430.442200	1172.116577	-491.303680	-211.200012	1194.243896	-392.954895	349.204010	882.837463	-318.134155	-182.651413	916.443481	-437.591675	100.876968	1055.591675	553.042419	-14.233252	890.157837	559.331177	187.110611
-459.925964	232.627289	957.647339	-464.049408	-30.729671	959.482666	-539.381042	243.372299	573.475342	-499.210938	-89.174538	582.668274	-521.399414	274.631927	86.129211	-539.265747	-141.671494	101.757111	-488.973511	328.980591	1446.249634	-439.499390	-88.477112	1448.925293	-402.506775	117.705727	1460.320557	-391.748566	120.602646	1753.149414	-506.653870	431.384674	1172.192749	-491.663208	-209.924713	1193.814819	-392.789886	349.535004	882.840637	-317.820770	-181.067261	916.370422	-437.794556	101.246208	1055.593872	553.286682	-13.286663	889.488770	559.340454	188.322906
-459.894836	232.962936	957.639160	-464.276611	-30.408098	959.563721	-539.256287	243.339523	573.441895	-499.613556	-88.897835	582.653687	-521.208618	274.630493	86.107544	-539.236511	-141.651703	101.727730	-489.086029	329.282623	1446.094971	-439.870270	-88.151131	1448.834473	-402.698212	118.035988	1460.320313	-391.965637	120.964020	1753.208496	-506.288269	431.568390	1172.147217	-491.979156	-208.725082	1193.359497	-392.649414	349.966217	882.806824	-317.416046	-179.569092	916.411194	-437.938232	101.584793	1055.641724	553.527954	-12.376961	888.795532	559.370911	189.352951
-459.877319	233.188568	957.623718	-464.396118	-30.181175	959.694092	-539.260742	243.575424	573.421204	-498.562897	-86.712837	582.269958	-521.208313	274.655060	86.146553	-538.230347	-141.383911	101.445435	-488.911346	329.767090	1446.312866	-440.235565	-87.829948	1448.729370	-402.895630	118.349663	1460.305664	-392.175598	121.347900	1753.223145	-506.010040	432.024933	1172.181885	-492.292572	-207.547195	1192.920044	-392.560852	350.513550	882.778503	-317.145447	-177.996078	916.339783	-438.052795	101.853447	1055.714722	553.850525	-11.446324	888.133423	559.514221	190.355896
-459.535370	232.915207	957.519409	-463.625946	-30.579710	960.503723	-539.103882	243.583038	573.387634	-498.690277	-86.183121	582.458862	-521.059204	274.674957	86.123703	-538.105469	-141.348495	101.352745	-488.981720	330.057129	1446.155151	-440.620087	-87.487511	1448.601440	-403.055634	118.660400	1460.282227	-392.413940	121.687363	1753.202637	-505.820709	432.503693	1172.206421	-492.614044	-206.343887	1192.485107	-392.532532	351.157532	882.719360	-316.839294	-176.401581	916.312561	-437.781555	101.898293	1056.135498	554.206848	-10.482818	887.496948	559.670593	191.341354
-459.529114	233.196350	957.480835	-463.796509	-30.312357	960.558289	-539.131653	243.823944	573.402283	-499.099762	-85.947975	582.412292	-521.080688	274.685608	86.114891	-538.147644	-141.364746	101.285065	-488.811127	330.588287	1446.302734	-440.973297	-87.127602	1448.425415	-403.235199	118.961044	1460.234497	-392.566650	122.103462	1753.127808	-505.615906	432.991302	1172.228760	-492.898651	-205.217621	1192.007080	-392.502777	351.838898	882.632813	-316.441223	-174.861099	916.349304	-437.903381	102.191643	1056.153076	554.531067	-9.517647	886.980103	559.925903	192.086639
-459.532715	233.592285	957.429871	-464.053589	-29.920002	960.510071	-539.133484	244.113281	573.400024	-499.535156	-85.889938	582.358276	-521.081177	274.695923	86.110397	-538.174500	-141.356018	101.237534	-488.744995	331.009247	1446.259277	-441.325653	-86.824387	1448.294434	-403.397400	119.294685	1460.156616	-392.639221	122.529114	1753.072632	-505.474884	433.551147	1172.234131	-493.202576	-204.104446	1191.604980	-392.538940	352.657043	882.491211	-316.073212	-173.316437	916.335144	-438.037628	102.564003	1056.104614	554.901733	-8.685318	886.492493	560.101807	193.228134
-459.527649	234.036819	957.428101	-464.270203	-29.564991	960.500488	-539.136902	244.462097	573.408203	-499.818146	-85.609688	582.333191	-521.092529	274.735931	86.099388	-538.177368	-141.310806	101.204964	-488.684662	331.456787	1446.202026	-441.669800	-86.507019	1448.153687	-403.580139	119.646332	1460.082886	-392.743042	122.918663	1752.996826	-505.359467	434.072327	1172.236206	-493.487854	-203.087616	1191.185425	-392.638672	353.549255	882.346680	-315.743103	-171.766739	916.326599	-438.152740	102.940880	1056.101440	555.304626	-7.752990	886.044128	560.418213	194.326767
-459.542358	234.441940	957.445618	-464.494690	-29.199717	960.498169	-539.153992	244.735672	573.412292	-500.036224	-85.182259	582.338989	-521.144470	274.754608	86.099014	-538.152771	-141.282074	101.156685	-488.658783	331.861023	1446.172241	-441.994293	-86.167923	1448.054565	-403.746674	119.995255	1460.018555	-392.812439	123.306946	1752.934814	-505.324493	434.548767	1172.207397	-493.799255	-202.073898	1190.838867	-392.807678	354.538147	882.134155	-315.426392	-170.306564	916.410828	-438.292023	103.300179	1056.114014	555.608826	-6.854660	885.664734	560.675293	195.297791
-459.589111	234.786621	957.478271	-464.717285	-28.865103	960.525574	-539.173706	245.015762	573.422546	-500.280914	-84.787064	582.364014	-521.154846	274.769135	86.132271	-538.087463	-141.210815	101.136223	-488.626862	332.254303	1446.169800	-442.322845	-85.817131	1447.945679	-403.922668	120.313118	1460.000366	-392.846527	123.671387	1752.892578	-505.335541	435.376526	1172.289673	-494.096985	-201.060013	1190.496216	-393.024658	355.379547	881.795227	-315.008942	-168.825974	916.619812	-438.435669	103.622238	1056.146362	555.910156	-5.907714	885.285461	561.012024	196.169724
-459.634003	235.080856	957.519897	-464.892670	-28.539045	960.579529	-539.174866	245.293945	573.465088	-500.577454	-84.473732	582.426025	-521.197205	274.787628	86.178612	-538.146790	-141.197815	101.155136	-488.599701	332.659393	1446.191650	-442.778381	-85.474472	1448.060791	-404.056610	120.608681	1459.991455	-392.874207	124.045990	1752.867432	-505.332123	435.669067	1172.302979	-494.400238	-200.153168	1190.253906	-393.282379	356.405090	881.624268	-314.710663	-167.424728	916.785828	-438.578552	103.926003	1056.202148	556.093323	-5.148396	884.982544	561.329468	196.899857
-459.667938	235.461777	957.565491	-465.082458	-28.176924	960.624512	-539.202454	245.622299	573.520630	-500.943573	-84.200905	582.518860	-521.224976	274.784698	86.166245	-538.231201	-141.174530	101.150642	-488.547577	333.025391	1446.216919	-443.071869	-85.149155	1448.005005	-404.226379	120.913429	1460.010986	-392.905975	124.404129	1752.846558	-505.354889	436.184906	1172.369995	-494.723663	-199.249237	1189.991455	-393.552612	357.502625	881.429382	-314.425995	-166.044632	916.991943	-438.713715	104.283821	1056.253296	556.203064	-4.390652	884.714661	561.533630	197.553085
-459.690216	235.874680	957.626526	-465.280396	-27.732698	960.669373	-539.219360	245.965302	573.524963	-501.275299	-83.874596	582.544312	-521.259644	274.851166	86.211159	-538.283875	-141.108719	101.146431	-488.509674	333.412323	1446.207764	-443.189636	-84.772064	1447.785645	-404.370331	121.261375	1460.000488	-392.951660	124.776207	1752.817505	-505.398743	436.690491	1172.427979	-495.039825	-198.349777	1189.754028	-393.958008	358.733765	881.209900	-314.077515	-164.737961	917.297668	-438.858398	104.691566	1056.314697	556.212952	-3.667100	884.484253	561.713257	198.209839
-459.695862	236.264786	957.604858	-465.425385	-27.403839	960.726379	-539.197083	246.334030	573.539368	-501.542175	-83.585342	582.593262	-521.287354	274.871094	86.176140	-538.248230	-141.061951	101.094345	-488.472229	333.791016	1446.180176	-443.439423	-84.446190	1447.743164	-404.494110	121.633331	1459.958130	-393.008789	125.169395	1752.765381	-505.479553	437.240479	1172.508667	-495.313507	-197.634674	1189.564453	-394.351929	360.001526	880.970703	-313.780731	-163.566330	917.550049	-438.960663	105.068069	1056.338867	556.115234	-2.942093	884.279907	561.689270	198.952408
-459.768707	236.642471	957.554504	-465.598297	-27.105541	960.766846	-539.236572	246.710281	573.563904	-501.802124	-83.260963	582.602417	-521.308411	274.962616	86.159363	-538.218872	-141.026688	101.032372	-488.442627	334.181213	1446.159424	-443.726440	-84.085762	1447.701538	-404.605530	121.960854	1459.904785	-393.071838	125.543053	1752.730469	-505.627411	437.886658	1172.584595	-495.693207	-196.910522	1189.309326	-394.781769	361.325531	880.754761	-313.515442	-162.367554	917.811707	-439.104584	105.430908	1056.338867	555.955322	-2.157543	884.170593	561.610291	200.156326
-459.839905	237.044571	957.547668	-465.795471	-26.707239	960.738831	-539.243347	247.091324	573.573547	-502.039337	-82.943039	582.601440	-521.309509	275.033569	86.117332	-538.192322	-141.013947	101.004204	-488.416290	334.570770	1446.165161	-444.153015	-83.738052	1447.797485	-404.721405	122.262192	1459.857544	-393.201141	125.841492	1752.704590	-505.801331	438.475494	1172.722290	-495.996155	-196.343506	1189.136597	-395.297302	362.803833	880.515869	-313.282928	-161.242538	918.084595	-439.247070	105.812248	1056.323608	555.859070	-1.674902	884.100830	561.644348	200.303726
-459.879028	237.430496	957.561890	-465.993652	-26.262613	960.718811	-539.243774	247.394806	573.598206	-502.216919	-82.579552	582.515381	-521.317017	275.043091	86.159874	-538.142517	-140.977264	100.943298	-488.424408	334.912628	1446.177734	-444.185303	-83.425598	1447.587891	-404.803284	122.559998	1459.832397	-393.272278	126.191376	1752.691406	-505.971710	439.047363	1172.860962	-496.280853	-195.766724	1189.026489	-395.817932	364.171478	880.347046	-313.062531	-160.153412	918.327637	-439.370605	106.200943	1056.322021	555.697632	-1.090788	884.134216	561.540344	200.892838
-459.892914	237.892105	957.621277	-466.159698	-25.796783	960.650269	-539.305115	247.686722	573.663391	-502.382660	-82.309784	582.485229	-521.321899	275.084869	86.197845	-538.135376	-140.970566	100.930855	-488.411530	335.241974	1446.189575	-444.535858	-83.107689	1447.727783	-404.874573	122.860130	1459.811890	-393.299500	126.609177	1752.675171	-506.174164	439.611084	1173.010254	-496.566284	-195.253448	1188.905884	-396.408600	365.623871	880.162292	-312.856598	-159.177139	918.635132	-439.463715	106.604019	1056.318604	555.525635	-0.554725	884.267944	561.421875	201.522614
-459.880615	238.272202	957.645203	-466.250153	-25.373589	960.638916	-539.328430	247.961563	573.720947	-502.443970	-81.972885	582.502991	-521.310608	275.065308	86.208961	-538.146973	-140.960938	100.907845	-488.410309	335.543396	1446.222656	-444.531006	-82.796402	1447.532349	-404.954742	123.145287	1459.807251	-393.387482	126.912971	1752.721924	-506.461731	440.726593	1173.338501	-496.792084	-194.715439	1188.850464	-397.000763	367.178009	880.043518	-312.639343	-158.231949	918.912170	-439.523071	106.984100	1056.329956	555.399719	-0.003623	884.431763	561.298157	202.064911
-459.914307	238.616302	957.643921	-466.377380	-25.028671	960.678711	-539.340576	248.193069	573.719482	-502.576111	-81.688583	582.519653	-521.295288	275.112427	86.205444	-538.215149	-140.955154	100.903877	-488.411743	335.865021	1446.236206	-444.892273	-82.435638	1447.658081	-405.040344	123.463432	1459.795288	-393.512207	127.242020	1752.720215	-506.683075	441.360229	1173.492310	-497.037659	-194.359711	1188.737549	-397.674255	368.734680	879.892456	-312.416656	-157.350891	919.196838	-439.616699	107.335770	1056.352295	555.157532	0.715091	884.655823	560.910583	203.498764
-459.966888	239.013092	957.669067	-466.538513	-24.608688	960.663574	-539.333008	248.427200	573.675720	-502.730682	-81.527885	582.495789	-521.261230	275.110931	86.173752	-538.336731	-140.983841	100.893890	-488.413544	336.180389	1446.248291	-444.879578	-82.197639	1447.475708	-405.146271	123.764969	1459.753296	-393.571472	127.665886	1752.699341	-506.996338	442.002808	1173.636963	-497.224609	-193.949921	1188.684814	-398.377380	370.256409	879.640259	-312.256775	-156.541870	919.473816	-439.730103	107.719856	1056.359009	555.184143	1.055012	884.830078	560.954407	203.626785
-460.547272	240.240463	957.744507	-468.579987	-23.102089	959.735535	-539.753052	249.201492	573.793396	-502.880127	-81.444855	582.114380	-521.547302	275.225220	86.204529	-538.432251	-141.019913	100.875954	-488.452423	336.497620	1446.243530	-445.187805	-81.884842	1447.562744	-405.220245	124.054138	1459.713867	-393.664001	128.040558	1752.663940	-507.313477	442.759247	1173.843994	-497.459747	-193.677658	1188.587158	-399.104095	371.863861	879.418884	-312.161285	-155.830948	919.656250	-440.695770	108.575348	1055.849854	555.094360	1.469946	884.979309	560.773621	204.053894
-461.502838	241.977783	957.925903	-471.504578	-21.080267	957.950134	-540.473022	250.240082	573.975464	-503.057617	-81.406677	581.526184	-522.045288	275.358917	86.250336	-538.550781	-141.049942	100.846954	-488.467987	336.795868	1446.246826	-445.286865	-81.612526	1447.520508	-405.311584	124.338730	1459.687012	-393.751709	128.413528	1752.633057	-507.548950	442.773956	1173.854858	-497.651367	-193.402985	1188.504639	-399.887543	373.576019	879.161499	-312.071594	-155.177750	919.804016	-442.027435	109.527077	1054.891968	555.070129	1.812052	885.108765	560.728394	204.344101
-461.543945	242.489243	957.967102	-471.777679	-20.566208	957.814636	-540.592102	250.566528	574.018433	-503.084442	-81.245148	581.434631	-522.065613	275.360962	86.262413	-538.245483	-140.771011	100.707710	-488.530273	337.040588	1446.299927	-445.374878	-81.354561	1447.455566	-405.385315	124.581169	1459.676392	-393.816559	128.743973	1752.614868	-507.854401	443.336761	1174.060669	-497.798584	-193.197784	1188.427002	-400.675201	375.364349	879.007568	-311.985016	-154.644119	919.973877	-442.161102	109.952217	1054.838013	555.016541	2.155213	885.222412	560.651184	204.599472
-461.573242	242.761932	957.996887	-471.791840	-20.311199	957.809814	-540.679443	250.800644	574.096863	-503.119598	-81.068214	581.399292	-522.085022	275.358856	86.306511	-538.239624	-140.803864	100.706474	-488.555023	337.269409	1446.362305	-445.441162	-81.096909	1447.377441	-405.474365	124.793839	1459.665527	-393.864685	129.063278	1752.577515	-508.185852	444.004181	1174.348633	-497.918243	-192.951828	1188.361206	-401.571503	377.108826	878.861145	-311.935638	-154.196533	920.118164	-442.199402	110.205421	1054.854614	554.980469	2.475790	885.323792	560.808228	204.327652
-461.576263	243.023117	957.996277	-471.823944	-19.983873	957.776550	-540.784485	251.042328	574.160095	-503.094360	-80.835182	581.365173	-522.143616	275.369904	86.313423	-538.165283	-140.759033	100.664261	-488.612671	337.527802	1446.386475	-445.510651	-80.861198	1447.320435	-405.586212	125.037071	1459.634521	-393.898010	129.386795	1752.547241	-508.553375	444.611481	1174.542480	-498.003601	-192.783295	1188.284546	-402.371277	378.740356	878.683044	-311.897186	-153.810944	920.174194	-442.226685	110.485054	1054.839966	554.941528	2.745013	885.358765	560.524780	205.211914
-461.548981	243.359512	957.992615	-471.866791	-19.651621	957.734497	-540.823303	251.261703	574.177063	-503.071838	-80.636414	581.336365	-522.128967	275.408051	86.328964	-538.470154	-141.018188	100.822388	-488.875244	337.633484	1446.179565	-445.398529	-80.638084	1447.114380	-405.697540	125.275398	1459.578735	-393.918945	129.714401	1752.486572	-508.995483	445.975403	1174.867188	-498.030487	-192.565979	1188.249634	-403.246155	380.383514	878.505005	-311.868042	-153.514816	920.237610	-442.254761	110.799500	1054.821899	554.938477	3.032750	885.374329	560.503845	205.539764
-461.494110	243.718033	957.999634	-471.866058	-19.349567	957.689636	-540.911133	251.454605	574.217163	-503.049011	-80.415527	581.312012	-522.152832	275.510406	86.299522	-538.528015	-140.995758	100.824677	-489.005249	337.821625	1446.121948	-445.468414	-80.416611	1447.057373	-405.797882	125.519516	1459.523926	-393.933929	130.043304	1752.408203	-509.352570	446.667755	1175.032349	-498.075958	-192.421631	1188.214722	-404.046997	382.206879	878.377808	-311.875732	-153.240982	920.240967	-442.254333	111.106934	1054.809692	554.885010	3.222533	885.346802	560.517639	205.803314
-461.457764	244.055191	957.967407	-471.864899	-19.028744	957.632080	-540.940125	251.659805	574.223755	-502.924896	-80.175201	581.285461	-522.136902	275.529358	86.262482	-538.488770	-140.941589	100.786758	-489.008484	338.137573	1446.252319	-445.538971	-80.169800	1446.999512	-405.902161	125.763115	1459.462158	-393.934937	130.347672	1752.322388	-509.769836	447.206787	1175.184204	-498.059174	-192.283447	1188.167969	-404.924683	383.835236	878.101868	-311.891144	-153.099258	920.206177	-442.250610	111.423996	1054.768433	554.814819	3.449646	885.304077	560.523193	205.970306
-461.388855	244.363022	957.945801	-471.830902	-18.788130	957.546570	-541.006470	251.816895	574.231018	-502.845490	-79.998146	581.267639	-522.144348	275.584503	86.282784	-538.546753	-140.929428	100.787262	-489.291931	338.204224	1446.037231	-445.591797	-79.962029	1446.926880	-406.006836	125.984840	1459.408813	-393.938080	130.642654	1752.241455	-510.196411	447.874481	1175.339966	-498.051605	-192.176987	1188.099609	-405.765228	385.608673	877.915283	-311.925842	-153.010651	920.080994	-442.208649	111.672081	1054.717041	554.696777	3.671080	885.252441	560.549927	206.087708
-461.393707	244.577759	957.927246	-471.787170	-18.599834	957.473328	-541.011414	251.908539	574.264099	-502.810333	-79.898666	581.222412	-522.119324	275.549805	86.304916	-537.896179	-140.644028	100.609863	-489.291229	338.477814	1446.212036	-445.800964	-79.767715	1447.001221	-406.113098	126.179459	1459.371948	-393.938904	130.934921	1752.124634	-510.579865	448.379852	1175.526611	-498.006866	-192.132523	1187.999512	-406.621033	387.223175	877.773071	-311.974792	-152.998596	919.915283	-442.196564	111.858322	1054.672729	554.567017	3.950341	885.213013	560.537048	206.268646
-461.386108	244.787094	957.951538	-471.738037	-18.373787	957.392334	-541.009888	252.010818	574.316345	-502.622986	-79.721512	581.148560	-522.140503	275.524048	86.324570	-538.463135	-140.937546	100.737228	-489.454224	338.588867	1446.188965	-445.822571	-79.611816	1446.905518	-406.216248	126.380272	1459.333008	-393.944244	131.180801	1752.043579	-511.059875	448.901825	1175.711060	-497.918915	-192.031952	1187.931030	-407.412659	388.882904	877.573364	-312.027222	-153.066452	919.723022	-442.181793	112.041542	1054.647461	554.409485	4.132668	885.201782	560.485779	206.497482
-461.359039	244.974915	957.940918	-471.624237	-18.168642	957.338379	-540.952515	252.087708	574.336670	-502.511841	-79.639832	581.078674	-522.083374	275.487213	86.358994	-538.473938	-140.968216	100.743942	-489.619019	338.738739	1446.172607	-445.821747	-79.431534	1446.811646	-406.314209	126.541634	1459.269409	-393.955139	131.392166	1751.989624	-511.531219	449.372406	1175.859985	-497.847107	-191.999756	1187.814209	-408.331879	390.597931	877.376221	-312.121399	-153.178635	919.502808	-442.125580	112.230560	1054.618652	554.240295	4.267683	885.228882	560.425598	206.674973
-461.309906	245.252914	957.934265	-471.555786	-17.928755	957.246094	-540.919617	252.200623	574.352112	-502.366333	-79.594902	581.005859	-522.057495	275.545380	86.337074	-538.469360	-140.972687	100.739365	-489.821869	338.890900	1446.117798	-445.818298	-79.253181	1446.716309	-406.416992	126.720802	1459.221558	-393.952820	131.641327	1751.895874	-512.009277	449.903076	1175.972778	-497.735718	-191.968918	1187.773560	-409.145508	392.224152	877.171753	-312.242035	-153.358154	919.239807	-442.079834	112.460411	1054.572021	554.063538	4.412729	885.284424	560.376831	206.790573
-461.256775	245.471161	957.925903	-471.415588	-17.728664	957.214539	-540.805603	252.279678	574.311035	-502.157715	-79.532753	580.992615	-521.982483	275.575806	86.312721	-538.509460	-140.967804	100.749924	-490.041992	339.009674	1446.022583	-445.654694	-79.123085	1446.460571	-406.505829	126.908142	1459.172974	-393.954407	131.879578	1751.800171	-512.545715	450.392029	1176.119141	-497.601074	-191.930923	1187.727295	-410.040527	393.960205	877.007751	-312.421967	-153.580902	918.954590	-442.020508	112.670563	1054.561523	553.868835	4.506497	885.384399	560.271973	206.960342
-461.159149	245.649002	957.911438	-471.208862	-17.592512	957.193481	-540.584290	252.204315	574.277222	-502.013275	-79.564720	581.006042	-521.860901	275.543701	86.259369	-538.577698	-140.959808	100.761101	-490.223541	339.130402	1445.944946	-445.629150	-78.971107	1446.393555	-406.562744	127.067505	1459.124512	-393.981934	132.085144	1751.739258	-513.100098	450.767365	1176.212891	-497.456726	-191.904755	1187.704956	-410.866730	395.535767	876.818787	-312.644379	-153.858154	918.646179	-441.908936	112.836929	1054.554077	553.621094	4.496921	885.535217	560.221375	206.780930
-461.105591	245.788895	957.921875	-471.001740	-17.470196	957.168335	-540.349854	252.094070	574.244873	-501.791290	-79.497704	580.994690	-521.743408	275.532013	86.273163	-538.622070	-140.958725	100.805016	-490.421875	339.212433	1445.886475	-445.754272	-78.883705	1446.520142	-406.612213	127.201042	1459.106934	-394.036346	132.297897	1751.675293	-513.655212	451.117981	1176.303101	-497.326447	-191.930588	1187.650269	-411.780365	397.087524	876.713928	-312.841675	-154.193970	918.350159	-441.813568	112.970467	1054.555420	553.372314	4.552814	885.707520	560.117493	206.866211
-460.976837	245.939362	957.979370	-470.776917	-17.332806	957.152466	-540.159668	251.928360	574.258850	-501.618439	-79.470856	580.980042	-521.648987	275.488007	86.277565	-538.649597	-140.957245	100.824203	-490.597076	339.243195	1445.859375	-445.681091	-78.800484	1446.463135	-406.664978	127.314049	1459.105225	-394.112823	132.463821	1751.667358	-514.252930	451.450012	1176.470093	-497.180237	-191.921646	1187.632935	-412.613342	398.725616	876.730042	-313.042023	-154.617722	918.036926	-441.680908	113.097855	1054.587036	553.070923	4.675987	885.911316	559.922913	207.293564
-460.929108	246.029343	958.002197	-470.603241	-17.233850	957.115051	-542.186340	254.542099	574.828796	-501.363495	-79.443077	580.950623	-523.167419	275.705658	86.476860	-538.585266	-140.976563	100.849243	-490.780151	339.291870	1445.847534	-445.549561	-78.755630	1446.433594	-406.690002	127.415352	1459.116821	-394.231415	132.581085	1751.713867	-514.816589	451.732239	1176.611572	-497.023895	-191.913055	1187.623657	-413.378265	400.098267	876.606201	-313.334839	-155.143555	917.693481	-441.579620	113.182007	1054.582031	552.854065	4.700657	886.120911	559.808228	207.337646
-460.883789	246.121323	958.006592	-470.482330	-17.129351	957.050110	-542.118286	254.614517	574.851868	-501.190216	-79.500580	580.873230	-523.170532	275.689941	86.498375	-538.620117	-140.994522	100.848976	-490.943756	339.305786	1445.853271	-445.387573	-78.697662	1446.409668	-406.710785	127.485184	1459.112915	-394.367157	132.730911	1751.739258	-515.439331	451.970337	1176.744385	-496.884186	-191.947174	1187.599487	-414.186401	401.302399	876.442322	-313.639191	-155.716843	917.338745	-441.495667	113.261543	1054.551270	552.686768	4.688439	886.288635	559.695313	207.376755
-460.851410	246.159500	957.981934	-470.321320	-17.106482	957.038086	-542.030396	254.624512	574.838074	-501.006165	-79.531754	580.825806	-523.124695	275.716980	86.489372	-537.959717	-140.645721	100.685593	-491.107819	339.327637	1445.802124	-445.068481	-78.664970	1446.210571	-406.732422	127.598267	1459.074463	-394.538269	132.860657	1751.759033	-516.051758	452.220825	1176.854614	-496.740875	-191.978928	1187.626709	-415.097382	402.638153	876.262268	-313.968353	-156.290390	916.959229	-441.397736	113.308578	1054.532837	552.509216	4.620031	886.453918	559.586975	207.412491
-460.823212	246.199417	957.947327	-470.113068	-17.094810	957.007019	-541.998047	254.691895	574.806824	-500.797028	-79.573959	580.816650	-523.162292	275.762543	86.449936	-538.343079	-140.700058	100.697433	-491.302734	339.320862	1445.749390	-444.857513	-78.644249	1446.216553	-406.752319	127.715157	1459.071045	-394.726135	132.979874	1751.798584	-516.689270	452.428162	1176.960815	-496.614136	-192.052063	1187.664795	-415.893890	403.944489	876.108276	-314.346954	-156.913467	916.528748	-441.281525	113.352425	1054.500732	552.352417	4.502763	886.603149	559.518005	207.377838
-460.720673	246.196930	957.909485	-469.859924	-17.086182	957.008301	-541.907471	254.681427	574.767334	-500.573639	-79.633621	580.810852	-523.132141	275.793579	86.456245	-538.307983	-140.665863	100.744949	-491.628815	339.167145	1445.501587	-444.620026	-78.598320	1446.244629	-406.737579	127.789871	1459.028198	-394.947449	133.105957	1751.829346	-517.341980	452.604858	1177.041504	-496.505768	-192.109146	1187.749390	-416.764832	405.181427	875.945129	-314.706268	-157.583038	916.241150	-441.115265	113.384102	1054.485718	552.184204	4.426814	886.730042	559.419556	207.327896
-460.632050	246.143692	957.913025	-469.567902	-17.151230	957.016785	-541.822510	254.588242	574.761536	-500.368744	-79.613297	580.814270	-523.110535	275.737457	86.425858	-538.612000	-140.925766	100.904335	-491.679657	339.221252	1445.662842	-444.392151	-78.604530	1446.268555	-406.730530	127.841454	1459.039795	-395.178162	133.167175	1751.918091	-517.936646	452.665039	1177.169556	-496.362335	-192.223862	1187.838623	-417.545380	406.412476	875.921570	-315.122192	-158.266861	915.861084	-440.946136	113.346191	1054.497192	552.047119	4.311816	886.870972	559.292236	207.290421
-459.381592	244.513168	957.704712	-465.637299	-19.348181	958.993286	-541.023682	253.576248	574.617981	-499.928467	-79.384224	581.561462	-522.584412	275.619965	86.420891	-538.504028	-140.898102	100.912010	-491.872681	339.181519	1445.646484	-444.125854	-78.577354	1446.300171	-406.691254	127.865883	1459.066040	-395.439270	133.202957	1752.048462	-518.602356	452.771759	1177.311401	-496.246704	-192.353790	1187.944092	-418.326996	407.405701	875.829712	-315.539520	-158.985748	915.518982	-439.090881	112.502052	1055.568115	551.921753	4.202054	886.967773	559.163330	207.151230
-459.225159	244.424072	957.720886	-465.238342	-19.551411	959.046204	-541.045837	253.620438	574.695007	-499.635529	-79.408821	581.555237	-522.639282	275.587921	86.427254	-538.460876	-140.893875	100.903336	-492.035645	339.095642	1445.664551	-443.860809	-78.631485	1446.331787	-406.634766	127.860291	1459.092163	-395.746552	133.198227	1752.135010	-519.218994	452.810272	1177.412231	-496.132874	-192.560501	1188.034302	-419.062408	408.315674	875.767212	-315.982178	-159.694519	915.143066	-438.856873	112.392029	1055.613281	551.817627	4.078574	887.068481	559.018188	207.024811
-459.179169	244.480957	957.746277	-465.137299	-19.418789	958.854797	-541.066101	253.658234	574.762939	-499.376953	-79.524803	581.453491	-522.737488	275.555054	86.481354	-538.404053	-140.903290	100.922874	-492.209839	338.970734	1445.598999	-443.577972	-78.707001	1446.345703	-406.598358	127.868683	1459.109131	-396.007507	133.231384	1752.233032	-519.846985	452.823212	1177.489990	-496.000122	-192.724136	1188.134766	-419.900757	409.300293	875.686951	-316.404968	-160.438553	914.818420	-438.748871	112.410942	1055.521851	551.664673	3.934095	887.151306	558.879456	206.942429
-459.136475	244.422531	957.720520	-464.966156	-19.450260	958.771484	-540.798523	253.323715	574.712646	-499.114899	-79.697853	581.403748	-522.594482	275.531281	86.458443	-538.359741	-140.919296	100.917763	-492.535309	338.779938	1445.372559	-443.317322	-78.747086	1446.386963	-406.527374	127.842491	1459.092407	-396.246033	133.255341	1752.291016	-520.465576	452.870880	1177.552490	-495.866913	-192.984772	1188.205322	-420.642120	410.184845	875.638000	-316.774811	-161.165817	914.524414	-438.634979	112.356026	1055.465698	551.494141	3.734272	887.261902	558.708984	206.738724
-459.057617	244.385040	957.691895	-464.774780	-19.500219	958.707275	-540.700012	253.240662	574.685242	-498.897461	-79.958618	581.363281	-522.583252	275.529938	86.432144	-538.153076	-140.725784	100.835670	-492.556458	338.752899	1445.515015	-442.992859	-78.842026	1446.421021	-406.452972	127.831596	1459.071045	-396.428009	133.321091	1752.359131	-521.108826	452.921387	1177.685547	-495.759644	-193.279526	1188.326050	-421.611145	411.071289	875.381775	-317.212158	-161.924179	914.199036	-438.493073	112.309013	1055.417603	551.273499	3.520925	887.374695	558.511902	206.599304
-458.961456	244.300934	957.694214	-464.510315	-19.624622	958.690857	-540.616760	253.155426	574.665649	-498.625244	-80.222878	581.379517	-522.592773	275.531738	86.425301	-538.486755	-140.992783	100.993645	-492.708252	338.610931	1445.469727	-442.673157	-78.922577	1446.449951	-406.383118	127.807053	1459.086914	-396.666199	133.314774	1752.423950	-521.688171	452.826233	1177.741089	-495.603577	-193.570755	1188.422119	-422.390747	411.991486	875.298096	-317.531342	-162.664139	913.969177	-438.330261	112.213203	1055.414795	551.027527	3.360362	887.503540	558.243469	206.464859
-458.890442	244.180725	957.695129	-464.335938	-19.685457	958.656067	-540.524475	253.008636	574.669861	-498.281128	-80.404007	581.353271	-522.604126	275.492065	86.423157	-538.450806	-141.006592	101.034195	-492.890442	338.444183	1445.438965	-442.363678	-79.038414	1446.475342	-406.308075	127.728569	1459.102783	-396.839844	133.304230	1752.491455	-522.265442	452.738800	1177.798950	-495.430206	-193.955933	1188.573242	-423.078125	412.520111	875.199524	-317.913574	-163.336334	913.720581	-438.201538	112.118530	1055.396362	550.668274	3.454368	887.688965	557.790894	206.270615
-458.780487	243.982132	957.705750	-464.026917	-19.880550	958.680664	-540.357117	252.780823	574.667725	-497.947998	-80.552971	581.346619	-522.543457	275.438965	86.425003	-538.585205	-141.036407	101.101372	-493.066620	338.267090	1445.424927	-442.039551	-79.160461	1446.492798	-406.237427	127.626663	1459.131714	-396.976135	133.286514	1752.564331	-522.870300	452.675323	1177.883911	-495.226501	-194.370758	1188.704956	-423.775696	412.970612	875.184326	-318.235107	-164.082657	913.455750	-438.001617	111.944710	1055.416260	550.493469	3.010141	887.913269	557.646606	205.768768
-458.662537	243.818069	957.693542	-463.737183	-20.071251	958.634827	-540.340393	252.709778	574.711243	-497.531067	-80.705597	581.312378	-522.606079	275.441010	86.452583	-538.225281	-140.785568	100.979286	-493.229431	338.052246	1445.357788	-441.726868	-79.323402	1446.482178	-406.161041	127.503456	1459.126099	-397.044495	133.252151	1752.589111	-523.394958	452.560791	1177.938843	-495.030365	-194.854080	1188.822998	-424.378387	413.303925	875.140930	-318.529877	-164.791122	913.193726	-437.803986	111.770302	1055.388794	550.116516	2.961905	888.181152	557.162415	205.980682
-458.943237	244.197708	957.753479	-464.526978	-19.544371	957.751953	-540.417236	252.755630	574.774109	-497.096710	-80.872894	581.052734	-522.729553	275.436493	86.449333	-538.222351	-140.841782	101.016411	-493.366302	337.850830	1445.291870	-441.434143	-79.521416	1446.479370	-406.074432	127.367035	1459.106934	-397.068726	133.216141	1752.578613	-523.917847	452.390594	1177.937622	-494.807892	-195.355637	1188.895630	-425.017670	413.807373	875.081055	-318.875641	-165.474594	912.925476	-438.062561	111.824928	1054.909058	549.781372	2.756490	888.491516	556.809082	205.796967
-458.870636	244.040970	957.701599	-464.320648	-19.710787	957.614868	-540.203308	252.476273	574.738708	-496.525879	-80.898079	580.934937	-522.687805	275.435425	86.420227	-538.253784	-141.077911	101.121246	-493.485901	337.582092	1445.209229	-441.088562	-79.699379	1446.460815	-405.994537	127.230782	1459.072876	-397.043976	133.172531	1752.541748	-524.405334	452.170990	1177.923218	-494.534698	-195.880264	1188.982788	-425.609863	414.074707	874.983765	-319.092896	-166.137146	912.699768	-437.894714	111.643410	1054.807617	549.350525	2.580942	888.803467	556.290283	205.583405
-458.729889	243.734207	957.644531	-463.902222	-20.018814	957.587646	-540.016174	252.247299	574.716797	-496.041107	-81.045677	580.915771	-522.659241	275.368835	86.404602	-538.201111	-141.112366	101.134209	-493.593079	337.287079	1445.128052	-440.773499	-79.935921	1446.457520	-405.898132	127.096703	1459.016724	-396.972137	133.132919	1752.486328	-524.850891	451.963898	1177.924072	-494.256104	-196.435608	1189.105225	-426.154449	414.310089	874.894226	-319.326416	-166.784653	912.479980	-437.631531	111.372269	1054.769653	548.870728	2.485503	889.165710	555.624390	205.417679
-458.577057	243.386795	957.625793	-463.409546	-20.380728	957.635071	-539.831665	252.011475	574.678833	-495.725616	-81.371185	580.918030	-522.619141	275.349243	86.407471	-538.236145	-141.144547	101.161858	-493.716705	336.999390	1445.035767	-440.413605	-80.120506	1446.473877	-405.801300	126.919235	1458.995850	-396.862640	133.063065	1752.438232	-525.309448	451.731140	1177.909180	-493.950745	-197.016953	1189.234497	-426.704590	414.487976	874.837219	-319.531860	-167.401413	912.280334	-437.339844	111.073082	1054.791748	548.438354	2.187637	889.539978	555.189941	204.641327
-458.418945	243.039169	957.608215	-462.991272	-20.660587	957.629578	-539.684998	251.731537	574.682861	-495.378632	-81.697975	580.937256	-522.603882	275.316528	86.412651	-538.301575	-141.168686	101.201767	-493.843140	336.711395	1444.964478	-440.063293	-80.341629	1446.517334	-405.703857	126.722931	1458.984253	-396.728729	133.017609	1752.375488	-525.762939	451.450439	1177.917236	-493.653442	-197.629150	1189.393555	-427.219421	414.537811	874.763611	-319.709686	-168.004410	912.112671	-437.081573	110.787552	1054.787598	547.786682	2.339595	890.012207	554.131897	205.383667
-458.287811	242.703949	957.626221	-462.606140	-20.940836	957.635010	-539.524536	251.476227	574.669922	-494.971375	-82.022835	580.968506	-522.606201	275.295105	86.450974	-538.324585	-141.219727	101.277924	-493.950165	336.403473	1444.907471	-439.709320	-80.572746	1446.533691	-405.605164	126.506668	1458.989624	-396.582367	132.921921	1752.338623	-526.176697	451.205780	1177.914185	-493.275299	-198.241531	1189.590210	-427.685852	414.306274	874.661560	-319.903473	-168.583618	911.953674	-436.851898	110.498329	1054.806396	547.342896	2.099500	890.494324	553.578857	204.716614
-458.159454	242.411530	957.642273	-462.261353	-21.262783	957.633423	-539.372803	251.153610	574.667786	-496.020050	-84.182114	581.368286	-522.575317	275.227478	86.437393	-539.550842	-141.490707	101.601921	-494.073273	336.083740	1444.838623	-439.359833	-80.828476	1446.588745	-405.467194	126.286163	1458.999023	-396.438660	132.810944	1752.300293	-526.573853	450.890747	1177.880005	-492.958801	-198.902130	1189.768066	-428.144714	414.205841	874.591675	-320.056061	-169.092331	911.840942	-436.630737	110.204315	1054.817383	546.751038	1.931488	891.012939	552.765076	204.490967
-458.040131	242.056671	957.593872	-461.906769	-21.673082	957.629883	-539.212952	250.875854	574.670410	-495.704926	-84.763016	581.400940	-522.554443	275.207458	86.434532	-539.667786	-141.592194	101.697647	-494.185791	335.756622	1444.734985	-439.030487	-81.085136	1446.612061	-405.333679	126.044647	1458.963989	-396.285889	132.657913	1752.282593	-526.940247	450.550079	1177.798218	-492.605194	-199.589874	1189.910034	-428.520111	413.891083	874.480530	-320.189545	-169.599411	911.767212	-436.391785	109.859314	1054.791138	546.277405	1.666625	891.491638	552.076355	203.739899
-457.893707	241.630997	957.538574	-461.477631	-22.139519	957.650513	-539.005432	250.444885	574.597900	-495.126038	-85.031914	581.349304	-522.508606	275.194305	86.401749	-539.548340	-141.606064	101.708000	-494.261627	335.402924	1444.638794	-438.668823	-81.375969	1446.611694	-405.177185	125.777580	1458.933716	-396.110168	132.506516	1752.241577	-527.285400	450.142273	1177.706665	-492.208313	-200.196152	1190.089355	-428.918427	413.572021	874.376587	-320.285187	-170.087158	911.642944	-436.117920	109.466759	1054.777344	545.629761	1.526675	891.981079	551.134399	203.707275
-457.761932	241.188416	957.473999	-461.036377	-22.629900	957.654907	-538.773560	250.037048	574.537109	-494.569550	-85.386917	581.333679	-522.447571	275.138733	86.367355	-539.570435	-141.656052	101.753761	-494.296112	334.988586	1444.523071	-438.231567	-81.724861	1446.631470	-405.018127	125.490250	1458.898926	-395.937164	132.333481	1752.201050	-527.589355	449.656281	1177.583862	-491.803528	-200.906464	1190.242676	-429.232941	413.323059	874.288696	-320.362152	-170.549210	911.513550	-435.843597	109.053535	1054.750244	544.999023	1.329173	892.479553	550.257446	203.275864
-457.575653	240.766861	957.458862	-460.637756	-23.032997	957.655640	-538.637878	249.704483	574.511597	-494.046204	-85.754402	581.275146	-522.447815	275.091675	86.371033	-539.661438	-141.746185	101.791565	-494.304932	334.600250	1444.426880	-437.796173	-82.048042	1446.664429	-404.827454	125.188034	1458.874878	-395.790710	132.146393	1752.197632	-527.851440	449.192841	1177.463379	-491.399384	-201.624023	1190.396851	-429.449585	412.854065	874.178162	-320.362091	-170.976059	911.469543	-435.563843	108.666153	1054.746216	544.338623	1.219851	892.939880	549.237610	203.071045
-457.397461	240.241089	957.418945	-460.151978	-23.550589	957.698914	-538.425537	249.271103	574.501465	-493.536438	-86.173729	581.292480	-522.345947	275.057648	86.408058	-539.667480	-141.789078	101.864151	-494.304047	334.208252	1444.329346	-437.363129	-82.341492	1446.736938	-404.641937	124.898926	1458.881958	-395.674683	131.946823	1752.216309	-528.097351	448.659302	1177.388184	-490.953430	-202.237701	1190.554321	-429.676788	412.192535	874.053040	-320.310852	-171.431259	911.435303	-435.240051	108.202660	1054.750000	543.753906	0.888299	893.454651	548.732666	201.997864
-457.204010	239.793884	957.408081	-459.674225	-24.070274	957.770874	-538.282043	248.933777	574.486328	-492.569153	-86.023186	581.111145	-522.313171	275.005432	86.393433	-539.273315	-141.728821	101.819054	-494.311798	333.818848	1444.255859	-436.905334	-82.638885	1446.819824	-404.405823	124.567307	1458.911377	-395.567566	131.744781	1752.247559	-528.335999	448.070007	1177.276123	-490.536987	-202.887192	1190.747803	-429.942780	411.511841	873.936035	-320.251923	-171.849609	911.373962	-434.933319	107.775391	1054.787598	543.002808	0.756588	893.940613	547.708801	201.539551
-457.040588	239.169067	957.356873	-459.190918	-24.648569	957.821716	-538.137695	248.555130	574.460754	-492.469391	-87.091042	581.268433	-522.291260	274.980560	86.417206	-539.703430	-141.872162	101.985764	-494.302490	333.377350	1444.155273	-436.460052	-83.019905	1446.877197	-404.179291	124.233086	1458.906982	-395.488708	131.543381	1752.270996	-528.549377	447.469635	1177.130371	-490.141937	-203.554916	1190.948486	-430.078094	410.906433	873.846619	-320.156738	-172.306274	911.345093	-434.614441	107.239960	1054.788574	542.231140	0.642660	894.402954	546.592651	201.284973
-456.877441	238.631348	957.296082	-458.816040	-25.125086	957.797607	-537.968262	248.174194	574.407959	-491.981720	-87.602379	581.271667	-522.251770	274.940216	86.383972	-539.732117	-141.938065	102.019333	-494.274139	332.963959	1444.054688	-435.998505	-83.405495	1446.966675	-403.973938	123.881409	1458.888550	-395.459991	131.268585	1752.330444	-528.741577	446.817230	1176.953491	-489.733948	-204.074905	1191.051880	-430.265839	410.037445	873.705017	-319.968262	-172.841980	911.322754	-434.341736	106.765190	1054.745117	541.392639	0.491270	894.807922	545.495605	200.917755
-456.699799	238.154602	957.261292	-458.430176	-25.638531	957.758179	-537.885864	247.998566	574.433594	-491.402374	-87.924538	581.218079	-522.326416	274.905762	86.363426	-539.774963	-141.989716	102.082870	-494.217621	332.445740	1443.953369	-435.491547	-83.849556	1447.016968	-403.748596	123.511246	1458.877686	-395.437256	130.996109	1752.364502	-528.924500	446.158508	1176.780884	-489.351593	-204.677979	1191.148682	-430.409607	409.211609	873.534729	-319.734894	-173.376053	911.321655	-434.057892	106.286919	1054.707520	540.582520	0.379607	895.166748	544.374756	200.523529
-456.471558	237.612793	957.207703	-457.967743	-26.245991	957.759888	-537.675598	247.450974	574.423035	-490.789978	-88.448349	581.168091	-522.279724	274.873352	86.355904	-539.757568	-142.058777	102.107590	-494.182343	331.981506	1443.855957	-435.065704	-84.297493	1447.064819	-403.517517	123.137802	1458.847290	-395.426086	130.695847	1752.383789	-529.036316	445.436096	1176.610352	-488.989105	-205.252289	1191.236572	-430.486298	408.244080	873.329346	-319.424194	-173.947800	911.342407	-433.719147	105.753571	1054.683228	539.634094	0.201110	895.483398	543.185486	200.240784
-456.271240	236.978897	957.150513	-457.477753	-26.890608	957.771423	-537.544006	246.938858	574.408813	-490.201233	-88.994453	581.093750	-522.272156	274.829926	86.344963	-539.724426	-142.128159	102.141235	-494.148560	331.528870	1443.730835	-434.587250	-84.677849	1447.071045	-403.254364	122.727394	1458.833252	-395.427887	130.390518	1752.434814	-529.110657	444.641052	1176.390259	-488.620819	-205.710098	1191.257202	-430.549286	407.257446	873.188904	-319.077118	-174.475555	911.388794	-433.393738	105.165512	1054.665161	538.626526	0.121712	895.773010	541.875488	200.000961
-456.101288	236.235764	957.050354	-457.027557	-27.489050	957.784790	-537.382385	246.525513	574.350708	-489.632874	-89.474770	581.007813	-522.252808	274.771301	86.340836	-539.709473	-142.198227	102.160797	-494.057190	330.989380	1443.615723	-434.033142	-85.211273	1447.139893	-402.933746	122.324501	1458.816895	-395.445526	130.064728	1752.496826	-529.188354	443.870636	1176.198975	-488.181671	-206.221786	1191.321899	-430.595276	406.232697	873.028137	-318.625305	-175.085037	911.458496	-433.076050	104.561562	1054.619751	537.609802	0.122627	896.062561	540.478271	200.358505
-455.831085	235.616791	957.019165	-456.510406	-28.152384	957.838074	-537.359070	246.438812	574.416992	-488.946564	-90.076653	581.038391	-522.318848	274.722412	86.378548	-539.775146	-142.305115	102.229195	-493.953705	330.512451	1443.514160	-433.564545	-85.620529	1447.154175	-402.674347	121.878906	1458.804077	-395.469330	129.742538	1752.565918	-529.225952	443.029816	1176.000610	-487.798553	-206.725037	1191.370361	-430.546295	405.022034	872.852356	-318.132477	-175.601074	911.549377	-432.706024	103.973549	1054.636353	536.506775	0.065302	896.308472	539.152588	200.296219
-455.581940	234.959549	956.984802	-455.986450	-28.878880	957.920471	-537.081604	245.944214	574.369080	-488.308319	-90.676994	580.998108	-522.226868	274.659302	86.380783	-539.848328	-142.396408	102.345772	-493.825714	329.975769	1443.401733	-433.043396	-86.116264	1447.252808	-402.405487	121.445442	1458.802734	-395.557617	129.385452	1752.711548	-529.236084	442.195953	1175.768921	-487.353516	-207.139618	1191.456055	-430.532745	403.840698	872.682495	-317.626526	-176.067154	911.649719	-432.338898	103.349159	1054.664917	535.416992	0.099415	896.562012	537.811401	200.376297
-455.353607	234.167175	956.884705	-455.455170	-29.566681	957.990967	-536.866089	245.335373	574.294495	-487.639862	-91.302177	580.967651	-522.138550	274.584045	86.373421	-539.886902	-142.481689	102.426620	-493.681854	329.447968	1443.277588	-432.538666	-86.637642	1447.319336	-402.078857	120.987099	1458.809204	-395.635956	129.025391	1752.817627	-529.192505	441.335480	1175.522339	-486.852966	-207.636322	1191.538696	-430.422943	402.516602	872.474792	-317.010559	-176.601059	911.760864	-431.962341	102.698990	1054.650513	534.346924	-0.070727	896.812317	536.725403	199.599686
-455.021606	233.504608	956.830200	-454.941010	-30.329994	958.048157	-536.671265	244.776413	574.274536	-486.887970	-91.838074	580.995483	-522.118164	274.532684	86.348206	-539.886292	-142.551376	102.494774	-493.551727	328.912567	1443.128052	-432.118500	-87.136604	1447.374268	-401.758698	120.492416	1458.803955	-395.757843	128.634827	1752.929810	-529.145874	440.466400	1175.252441	-486.376831	-208.130936	1191.554688	-430.322205	401.238190	872.313660	-316.388062	-177.046600	911.841431	-431.542236	102.043243	1054.652344	532.981567	0.145883	896.924744	535.238770	200.297852
-454.735077	232.812378	956.755249	-454.433289	-31.061102	958.053406	-536.480225	244.179581	574.259521	-486.130157	-92.499146	580.935364	-522.072754	274.477417	86.327797	-539.906189	-142.646866	102.584251	-493.374969	328.327301	1442.993896	-431.650452	-87.719658	1447.429443	-401.482086	119.998421	1458.777588	-395.885895	128.257568	1753.037476	-529.064575	439.474457	1174.965332	-485.785645	-208.608871	1191.575195	-430.138062	399.804596	872.093018	-315.725800	-177.442627	911.929382	-431.159760	101.380714	1054.620728	531.862000	0.033627	897.166016	534.144043	199.603363
-454.470306	232.125244	956.675659	-453.966827	-31.785479	958.025146	-536.399780	243.730743	574.245544	-485.325104	-93.103249	580.810608	-522.100952	274.400757	86.298988	-539.877747	-142.730133	102.642509	-493.226166	327.773376	1442.845703	-431.176147	-88.208549	1447.457031	-401.160065	119.486176	1458.750610	-396.024597	127.832382	1753.129639	-528.975891	438.577301	1174.679932	-485.148621	-209.119858	1191.550659	-429.895050	398.365753	871.860962	-314.922516	-177.909073	912.055237	-430.783875	100.711693	1054.564209	530.575134	0.168827	897.408386	532.653320	200.256927
-454.082214	231.269440	956.587219	-453.403168	-32.585739	958.039978	-536.260437	243.238602	574.223572	-484.611542	-93.826393	580.783325	-522.107971	274.357910	86.306679	-539.823608	-142.804062	102.704483	-493.011475	327.181366	1442.702759	-430.708710	-88.779266	1447.503052	-400.866486	118.978142	1458.713013	-396.128998	127.424698	1753.203857	-528.806030	437.590485	1174.367310	-484.515411	-209.729691	1191.603638	-429.681610	396.904419	871.636169	-314.133423	-178.266327	912.170898	-430.321930	99.937393	1054.530396	529.391602	0.190056	897.647583	531.408508	200.225586
-453.793793	230.490814	956.513306	-452.881805	-33.352798	957.999573	-536.095032	242.704803	574.192688	-483.813293	-94.495148	580.626892	-522.068726	274.310333	86.319229	-539.847900	-142.899231	102.796249	-492.825104	326.608978	1442.546143	-430.283081	-89.318550	1447.560791	-400.541534	118.429817	1458.668579	-396.291168	126.939697	1753.334839	-528.636047	436.625000	1174.077148	-483.792969	-210.283112	1191.634033	-429.375519	395.329773	871.417236	-313.239685	-178.667801	912.293030	-429.906219	99.197609	1054.470459	528.302490	0.129835	897.892944	530.400818	199.462296
-453.417694	229.705109	956.418213	-452.218018	-34.249779	958.039063	-535.907898	242.162750	574.156799	-482.975739	-95.182808	580.580627	-522.054932	274.264709	86.303116	-539.765625	-142.922928	102.848808	-492.587036	326.017426	1442.369141	-429.823456	-89.871574	1447.620605	-400.210785	117.887802	1458.648560	-396.400208	126.540062	1753.416138	-528.435181	435.619171	1173.762817	-482.994141	-210.857422	1191.662964	-429.007782	393.746063	871.209717	-312.301239	-179.080948	912.465515	-429.425171	98.430977	1054.451538	527.213196	0.204629	898.119263	529.221680	199.270752
-452.961090	228.786179	956.318298	-451.559296	-35.073948	958.098572	-535.613403	241.363144	574.070251	-481.688202	-95.284714	580.434448	-521.867859	274.196594	86.259537	-539.312805	-142.846985	102.838600	-492.358490	325.399658	1442.201050	-429.351349	-90.466408	1447.686401	-399.920929	117.348022	1458.611084	-396.554626	126.069046	1753.529175	-528.225342	434.574738	1173.423950	-482.205322	-211.525238	1191.721558	-428.637634	392.118896	871.005859	-311.323669	-179.459610	912.618896	-428.907440	97.636208	1054.440308	526.025635	0.359260	898.385864	527.803528	199.961685
-452.554779	227.850708	956.217590	-450.869843	-36.029282	958.189392	-535.353760	240.757858	574.052185	-481.328705	-96.577698	580.500977	-521.835266	274.091003	86.235840	-539.677429	-143.046066	103.048782	-492.104675	324.720581	1441.994019	-428.860352	-91.107841	1447.751343	-399.585999	116.746857	1458.606201	-396.679169	125.621696	1753.607422	-527.965088	433.573517	1173.071411	-481.376282	-212.065018	1191.864258	-428.208801	390.421143	870.784607	-310.492462	-179.713486	912.705750	-428.407104	96.786156	1054.445923	525.117432	0.328010	898.604614	526.862061	199.195694
-452.101410	226.971390	956.080078	-450.212097	-36.887714	958.206360	-535.243469	240.270874	574.037476	-480.487366	-97.382576	580.453613	-521.892761	274.037781	86.243523	-539.684448	-143.083908	103.163658	-491.967255	324.108032	1441.795410	-428.420013	-91.641106	1447.824707	-399.272858	116.179718	1458.599243	-396.775696	125.154510	1753.665649	-527.708313	432.541809	1172.678467	-480.551331	-212.741180	1191.847778	-427.751068	388.751434	870.565308	-309.276001	-180.160309	913.029724	-427.892212	95.992111	1054.394775	524.097717	0.472605	898.784729	525.594116	199.827621
-451.627258	226.053635	955.986938	-449.529114	-37.824226	958.219788	-534.835632	239.565842	573.984253	-479.566986	-97.952629	580.391846	-521.790466	273.979492	86.211731	-539.641113	-143.194138	103.235504	-491.758240	323.450775	1441.584106	-427.962738	-92.312965	1447.871948	-398.988342	115.601189	1458.557983	-396.871216	124.684021	1753.699707	-527.423096	431.521545	1172.341431	-479.674530	-213.354263	1191.886719	-427.267181	387.019287	870.300354	-308.158661	-180.667358	913.266907	-427.348846	95.122368	1054.362671	523.239868	0.540866	898.921570	524.534119	199.818771
-451.195282	225.149139	955.886414	-448.873413	-38.728386	958.212219	-534.681458	239.061508	574.025757	-478.678467	-98.754608	580.266174	-521.844238	273.916107	86.233856	-539.661316	-143.289276	103.321915	-491.567963	322.766968	1441.357666	-427.506073	-92.911377	1447.946167	-398.664948	114.993431	1458.524048	-396.934753	124.191360	1753.721558	-527.115662	430.486389	1171.994873	-478.846283	-214.114487	1191.935181	-426.759003	385.272003	870.093445	-307.284058	-180.955490	913.369629	-426.845673	94.271751	1054.317871	522.570557	0.575768	899.026855	523.606567	199.704391
-450.758789	224.102203	955.778259	-448.167206	-39.728329	958.238525	-534.328369	238.343399	573.975647	-477.712006	-99.446411	580.193237	-521.781006	273.808899	86.218864	-539.035461	-143.091019	103.243294	-491.367554	322.060242	1441.170166	-427.005219	-93.605247	1448.011230	-398.319458	114.357246	1458.496460	-396.990295	123.717880	1753.744751	-526.749939	429.400177	1171.549316	-477.997467	-214.801651	1191.969238	-426.177765	383.456970	869.859619	-305.978607	-181.481674	913.680786	-426.314972	93.321426	1054.285767	521.994263	0.426248	899.049438	522.855957	198.912384
-450.240570	223.130066	955.678528	-447.419800	-40.694332	958.302673	-533.839722	237.507034	573.913269	-476.776398	-100.241478	580.034119	-521.697937	273.731750	86.223152	-539.105713	-143.214294	103.352158	-491.167480	321.341705	1440.939331	-426.483002	-94.272980	1448.079590	-398.053436	113.721306	1458.479736	-397.020447	123.212494	1753.772949	-526.397278	428.350098	1171.178955	-477.116486	-215.541336	1192.051270	-425.573090	381.708832	869.617126	-305.021393	-181.890289	913.845764	-425.745087	92.432404	1054.281982	521.422974	0.385370	899.004395	522.040466	198.863129
-449.681549	222.094528	955.505310	-446.606079	-41.748936	958.342590	-533.445679	236.938095	573.834351	-475.873505	-101.206863	579.999329	-521.701965	273.657043	86.213539	-539.583923	-143.574738	103.621193	-491.033417	320.633881	1440.703613	-425.996918	-94.916023	1448.193970	-397.752014	113.081718	1458.475342	-397.026276	122.711922	1753.785400	-525.990662	427.317413	1170.790283	-476.246124	-216.327377	1192.084961	-424.930695	379.913483	869.381958	-303.675964	-182.476227	914.204224	-425.101776	91.487709	1054.224121	520.941772	0.339264	899.071045	520.952087	199.584976
-449.142944	221.156586	955.416992	-445.886475	-42.732986	958.364502	-532.729858	236.001205	573.726807	-474.832642	-101.877701	579.876282	-521.463196	273.566315	86.181953	-539.418030	-143.602020	103.760323	-490.874451	319.953583	1440.492920	-425.586914	-95.572205	1448.287598	-397.406952	112.439880	1458.460693	-396.984070	122.192177	1753.796631	-525.569519	426.154633	1170.367188	-475.369049	-217.059418	1192.173950	-424.296112	378.100098	869.193909	-302.471130	-182.956085	914.503235	-424.513367	90.582550	1054.199829	520.450623	0.371626	898.846191	520.318665	199.581696
-448.605621	220.077316	955.294678	-445.110504	-43.795273	958.387268	-532.282593	235.282990	573.647583	-473.852234	-102.739204	579.735596	-521.456909	273.516846	86.188896	-539.589111	-143.838867	103.930748	-490.763275	319.040314	1440.110229	-424.974976	-96.320816	1448.380127	-397.100464	111.757149	1458.422852	-396.952057	121.677040	1753.786621	-525.180908	425.178101	1169.913330	-474.435455	-217.836990	1192.290161	-423.572327	376.318695	868.940857	-301.231964	-183.511307	914.842896	-423.907074	89.585609	1054.160889	520.343323	0.083834	898.846497	519.859070	198.794952
-448.038330	219.151886	955.182617	-444.382446	-44.772659	958.352295	-531.858704	234.741364	573.637329	-472.787933	-103.500015	579.649963	-521.511536	273.445343	86.198723	-539.017822	-143.407852	103.777824	-490.476410	318.356018	1439.980103	-424.478333	-97.019562	1448.441650	-396.775696	111.121712	1458.392578	-396.891846	121.176170	1753.768799	-524.732117	424.015198	1169.473633	-473.514771	-218.584915	1192.348145	-422.839722	374.526031	868.700989	-299.970551	-184.007065	915.168518	-423.296204	88.675926	1054.095459	520.063293	-0.110508	898.647583	519.552307	198.106506
-447.435211	218.031509	955.012024	-443.506683	-45.932899	958.364258	-531.312195	234.041306	573.560791	-471.760529	-104.428055	579.502747	-521.504150	273.385620	86.186096	-538.607239	-143.297256	103.769310	-490.354614	317.685822	1439.730225	-424.001617	-97.675240	1448.524048	-396.458954	110.423859	1458.338623	-396.829773	120.626221	1753.726440	-524.312927	422.867889	1169.038086	-472.648651	-219.482330	1192.378296	-422.006744	372.719238	868.535950	-298.656097	-184.646530	915.497192	-422.609711	87.625710	1054.027100	519.856079	-0.304468	898.538879	519.131775	197.923126
-446.820068	216.996399	954.942261	-442.685272	-46.927692	958.379395	-530.687927	233.359390	573.459229	-470.642548	-105.185112	579.342041	-521.449707	273.294006	86.186386	-538.934631	-143.628891	104.047318	-490.125580	316.810394	1439.481567	-423.446747	-98.473366	1448.603271	-396.089722	109.696037	1458.295654	-396.749756	120.087318	1753.699219	-523.886292	421.713287	1168.635010	-471.725525	-220.251144	1192.476196	-421.175995	370.861481	868.318787	-297.327759	-185.244583	915.877380	-421.962799	86.659264	1054.015747	519.519470	-0.247389	898.477173	518.126831	199.047821
-446.142853	215.912399	954.823303	-441.837677	-48.019348	958.398987	-530.110413	232.669144	573.432739	-469.423340	-106.000328	579.203491	-521.450562	273.237427	86.207825	-538.896179	-143.723175	104.158920	-489.965637	315.982819	1439.211060	-422.950623	-99.193169	1448.708984	-395.753632	108.995644	1458.272949	-396.641052	119.524658	1753.668091	-523.467957	420.516357	1168.157471	-470.834656	-221.194687	1192.598999	-420.185699	368.950012	868.150391	-296.118042	-185.817017	916.201050	-421.266663	85.636337	1053.980469	519.434814	-0.532586	898.440796	517.851685	198.313919
-445.524811	214.817139	954.694092	-440.953552	-49.125557	958.416931	-529.359802	231.806412	573.371826	-468.264130	-106.942871	579.076172	-521.364441	273.179443	86.202278	-538.804810	-143.779114	104.294685	-489.906952	315.108185	1438.795654	-422.423615	-99.918686	1448.815674	-395.432068	108.268631	1458.224854	-396.519806	118.966637	1753.626221	-523.058533	419.338715	1167.694946	-469.925873	-222.021500	1192.686646	-419.121246	366.979706	868.059021	-294.829773	-186.440704	916.609680	-420.592255	84.611626	1053.941284	519.375916	-0.660137	898.452454	517.527710	198.117203
-444.840485	213.604141	954.565369	-440.000854	-50.239075	958.508972	-528.688904	231.143341	573.286011	-465.653442	-105.894478	578.561157	-521.299805	273.105011	86.186584	-537.476074	-143.435471	104.105812	-489.695190	314.280853	1438.484253	-421.926117	-100.701698	1448.961792	-395.082794	107.543663	1458.157959	-396.375977	118.417969	1753.579346	-522.642090	418.147156	1167.221802	-469.056305	-223.032913	1192.847046	-418.156860	365.083160	867.888977	-293.509308	-187.054001	917.034058	-419.864197	83.552155	1053.942017	519.293762	-0.740598	898.517517	517.067017	197.738297
-444.058594	212.336044	954.371765	-438.885132	-51.568726	958.706665	-527.906006	230.387299	573.122986	-464.350830	-106.701355	578.449341	-521.287903	273.049286	86.196800	-537.367798	-143.465942	104.249336	-489.369293	313.530884	1438.341431	-421.430634	-101.419876	1449.060913	-394.742737	106.794373	1458.113037	-396.233917	117.842941	1753.509399	-522.223938	416.934448	1166.784790	-468.127869	-223.945862	1192.957520	-417.199036	363.255859	867.704712	-292.254120	-187.663635	917.420532	-419.057190	82.423515	1053.973389	519.180420	-0.691072	898.622375	516.804871	198.280640
-443.433136	211.331970	954.286194	-438.142975	-52.616299	958.611755	-527.187073	229.658203	573.050659	-463.169189	-107.828720	578.314575	-521.286438	272.984894	86.176758	-537.221558	-143.511612	104.434975	-489.184174	312.735504	1438.034790	-420.936066	-102.240402	1449.161377	-394.371368	106.046463	1458.050293	-396.043030	117.294250	1753.436279	-521.805176	415.712311	1166.303101	-467.232178	-224.877869	1193.061401	-416.199829	361.384369	867.635376	-290.864929	-188.293900	917.936584	-418.430542	81.402893	1053.896240	519.148987	-0.714766	898.774353	516.665466	198.275009
-442.720947	210.114822	954.156067	-437.221130	-53.782001	958.630859	-526.280151	228.790451	572.945923	-461.920319	-108.829590	578.155457	-521.128174	272.920502	86.197205	-537.180420	-143.608902	104.617348	-488.958160	311.880371	1437.732544	-420.409424	-103.058327	1449.246338	-393.998444	105.253685	1458.009766	-395.855408	116.703430	1753.355713	-521.400879	414.498810	1165.818359	-466.322937	-225.811584	1193.151855	-415.312225	359.579041	867.590637	-289.542847	-188.951630	918.317688	-417.691406	80.283379	1053.856934	519.065552	-0.724892	898.938354	516.596008	198.194183
-441.969452	208.815369	953.975220	-436.074036	-55.176918	958.793884	-525.359009	227.852692	572.757080	-460.567169	-109.704201	577.993591	-521.001465	272.839966	86.203934	-537.093018	-143.689804	104.813026	-488.718628	311.010834	1437.466553	-419.926117	-103.863731	1449.345947	-393.661957	104.484192	1457.945801	-395.677795	116.128944	1753.251953	-520.985901	413.292145	1165.398560	-465.426910	-226.782745	1193.255371	-414.366791	357.798248	867.400085	-288.240784	-189.590714	918.727478	-416.874268	79.093307	1053.874634	519.019226	-0.705830	899.098694	516.569580	198.169922
-440.876953	207.308945	953.813416	-434.321533	-56.810555	959.393555	-524.408142	226.955261	572.609314	-459.209656	-110.650352	577.956665	-520.841187	272.712799	86.213097	-537.057007	-143.811951	104.994667	-488.464691	310.126099	1437.134521	-419.408447	-104.684494	1449.400146	-393.270935	103.606941	1457.882324	-395.489990	115.549500	1753.147705	-520.540100	412.025208	1164.908081	-464.503998	-227.848419	1193.381104	-413.355896	355.969635	867.198181	-286.906158	-190.316330	919.156128	-415.755341	77.852341	1054.153809	518.955688	-0.697122	899.260376	516.565735	198.100067
-440.178101	206.035309	953.674377	-433.322998	-58.116539	959.444763	-523.637024	226.243942	572.557983	-457.837463	-111.739281	577.765015	-520.727417	272.599152	86.213448	-537.069519	-143.903687	105.169212	-488.169983	309.224915	1436.832275	-418.881775	-105.511955	1449.501953	-392.940552	102.821877	1457.789795	-395.275848	114.929436	1753.037598	-520.072449	410.811035	1164.406250	-463.612213	-228.755920	1193.412476	-412.369385	354.113159	866.968567	-285.606506	-191.028122	919.516785	-415.003174	76.655174	1054.128906	518.860779	-0.694567	899.383301	516.556152	198.043579
-439.368744	204.871765	953.498657	-432.342072	-59.358482	959.427734	-522.771301	225.375000	572.422668	-456.576477	-113.004036	577.577515	-520.625977	272.494812	86.224541	-537.137756	-144.072861	105.399803	-487.915619	308.312531	1436.487061	-418.345551	-106.349030	1449.558105	-392.559723	101.972931	1457.698730	-395.078827	114.330681	1752.911133	-519.606812	409.575531	1163.967041	-462.727295	-229.808441	1193.514648	-411.367371	352.389893	866.721558	-284.313995	-191.720428	919.896606	-414.208282	75.522141	1054.052856	518.803101	-0.722214	899.475769	516.554504	197.964478
-438.591095	203.682953	953.315430	-431.411957	-60.546406	959.369446	-522.054382	224.783020	572.355347	-455.199036	-114.165054	577.412476	-520.668640	272.424225	86.228462	-536.799866	-144.004776	105.518608	-487.653870	307.379150	1436.109741	-417.829468	-107.216873	1449.602295	-392.172699	101.150925	1457.629395	-394.890015	113.733902	1752.771484	-519.092651	408.392059	1163.455444	-461.810211	-230.999374	1193.596924	-410.387207	350.661316	866.450623	-282.954132	-192.490875	920.282349	-413.453644	74.390160	1053.952515	518.769287	-0.758677	899.565918	516.573792	197.859116
-437.850067	202.402618	953.142029	-430.423248	-61.798412	959.312317	-521.204407	223.988770	572.186829	-453.690369	-115.087120	577.144409	-520.479675	272.286499	86.207520	-537.136536	-144.310196	105.791107	-487.383057	306.463501	1435.748413	-417.330719	-108.075218	1449.652222	-391.794098	100.300026	1457.518921	-394.656860	113.109779	1752.613159	-518.583191	407.153290	1162.970337	-460.929413	-231.757050	1193.654907	-409.384247	349.027313	866.175781	-281.717163	-193.194061	920.589050	-412.687042	73.185165	1053.857056	518.826172	-0.808699	899.643555	516.611267	197.747009
-437.032867	201.231293	952.977661	-429.379089	-63.097946	959.248230	-520.204041	223.048172	572.010193	-452.305145	-116.207275	576.992798	-520.322266	272.174072	86.233345	-537.387878	-144.598236	106.155678	-487.196747	305.406921	1435.233521	-416.817017	-109.029991	1449.670898	-391.384735	99.413742	1457.409912	-394.431824	112.489838	1752.465332	-518.076477	406.006561	1162.429199	-460.022217	-232.980301	1193.707153	-408.444305	347.478485	865.848755	-280.431946	-193.978668	920.983765	-411.864197	72.001198	1053.764893	518.948914	-0.897053	899.709351	516.655273	197.596893
-436.201355	199.999374	952.781799	-428.393158	-64.280975	959.171997	-519.535095	222.381317	571.967529	-450.839325	-117.180801	576.787354	-520.356018	272.079956	86.231812	-537.216614	-144.696045	106.360794	-486.875977	304.528595	1435.003418	-416.335876	-109.902420	1449.661987	-391.041351	98.529373	1457.272827	-394.230682	111.857445	1752.295654	-517.521973	404.773895	1161.935425	-459.132690	-234.048859	1193.718384	-407.347229	345.717224	865.632751	-279.096832	-194.855850	921.294983	-411.045807	70.848686	1053.646973	519.074219	-1.043623	899.726013	516.685608	197.362366
-435.491882	198.725494	952.604431	-427.375671	-65.589920	959.083252	-518.461365	221.341995	571.735596	-449.465271	-118.271461	576.550232	-520.127625	271.976135	86.219070	-537.075134	-144.732712	106.525581	-486.674713	303.474670	1434.505371	-415.807983	-110.844101	1449.681763	-390.606689	97.610413	1457.153931	-394.008240	111.206848	1752.132324	-516.972168	403.597870	1161.426636	-458.243958	-235.042938	1193.732666	-406.463409	344.278320	865.236938	-277.859833	-195.687271	921.607666	-410.267975	69.612198	1053.530762	519.253967	-1.204720	899.748596	516.749023	196.989777
-434.669281	197.529144	952.403320	-426.391144	-66.877472	959.003357	-517.663879	220.626801	571.619263	-448.096283	-119.201424	576.394104	-520.071777	271.916260	86.230415	-536.933716	-144.805466	106.755402	-486.246582	302.570068	1434.247192	-415.292023	-111.789635	1449.687134	-390.208435	96.708755	1457.040283	-393.757843	110.555595	1751.978516	-516.361206	402.382477	1160.941895	-457.381134	-236.168167	1193.738037	-405.490662	342.700348	864.952515	-276.622040	-196.536850	921.890991	-409.450165	68.424683	1053.407104	519.556519	-1.351192	899.780945	516.995483	197.280380
-433.893341	196.199539	952.202515	-425.401978	-68.137489	958.979614	-516.807617	219.809708	571.490234	-446.824615	-120.310982	576.253113	-519.965698	271.844971	86.235054	-536.950073	-144.954086	106.998917	-485.915161	301.577881	1433.884277	-414.804688	-112.749969	1449.688843	-389.810425	95.755829	1456.943970	-393.523132	109.897072	1751.818604	-515.785583	401.181641	1160.479370	-456.605774	-237.163208	1193.725464	-404.530457	341.230011	864.617432	-275.565033	-197.381393	922.087463	-408.647400	67.210945	1053.309448	519.999451	-1.534091	899.878113	517.133484	197.131210
-433.124481	194.965958	952.030029	-424.411987	-69.395851	958.959839	-516.093201	219.157837	571.425964	-445.410278	-121.271355	576.096497	-519.956543	271.766357	86.262474	-536.641296	-144.909973	107.161194	-485.591278	300.575745	1433.520874	-414.235504	-113.732262	1449.714111	-389.453064	94.842484	1456.820557	-393.299561	109.213676	1751.648315	-515.171204	399.935425	1159.964844	-455.668182	-238.351974	1193.831543	-403.586304	339.714569	864.324707	-274.236389	-198.315094	922.408020	-407.867615	66.035896	1053.232300	520.305969	-1.708997	899.878662	517.288025	196.913071
-432.287567	193.682892	951.874146	-423.425751	-70.682953	958.984680	-515.260742	218.336792	571.287903	-444.289764	-122.507515	575.932007	-519.940186	271.683746	86.257118	-536.642456	-145.037323	107.424034	-485.234680	299.575806	1433.176636	-413.787567	-114.646149	1449.736694	-389.042664	93.893379	1456.709351	-393.079529	108.550888	1751.521240	-514.575256	398.701904	1159.502930	-454.842804	-239.304626	1193.785767	-402.659363	338.277435	863.984802	-273.037903	-199.210220	922.699219	-407.064972	64.826279	1053.187500	520.623962	-1.884258	899.909485	517.465820	196.679489
-431.381012	192.450439	951.727844	-422.325836	-71.989326	959.030884	-514.459656	217.576385	571.175598	-442.964783	-123.467293	575.835144	-519.863342	271.572144	86.277382	-536.486755	-145.092010	107.633003	-484.981842	298.523315	1432.704468	-413.249939	-115.638962	1449.750122	-388.661530	92.962608	1456.603760	-392.863281	107.832199	1751.390747	-513.999268	397.520538	1159.059937	-453.947235	-240.538574	1193.858643	-401.718384	336.812408	863.709839	-271.883209	-200.195572	922.952271	-406.189209	63.638607	1053.161621	521.003357	-2.113322	899.949036	517.690186	195.944275
-430.673401	191.193497	951.588684	-421.441528	-73.145340	958.924805	-513.593201	216.630692	571.016357	-441.516144	-124.185677	575.714172	-519.730225	271.461029	86.275856	-535.952271	-144.964462	107.658623	-484.570740	297.569763	1432.519165	-412.781830	-116.596611	1449.780762	-388.261963	91.995483	1456.528320	-392.677002	107.147858	1751.267944	-513.381958	396.265961	1158.654907	-453.098785	-241.550323	1193.907227	-400.850769	335.433960	863.422180	-270.726379	-201.182816	923.172058	-405.437408	62.458179	1053.047363	521.364136	-2.288845	900.010254	517.905640	195.679413
-429.879242	189.916183	951.455933	-420.409607	-74.458000	958.963135	-512.792114	215.786118	570.919312	-440.092682	-125.112045	575.622986	-519.639709	271.372253	86.328842	-535.933777	-145.133362	107.949745	-484.334961	296.516113	1432.113159	-412.320374	-117.598076	1449.761963	-387.850739	91.015251	1456.433228	-392.529175	106.310616	1751.084717	-512.783264	395.007538	1158.229248	-452.165161	-242.551163	1193.912964	-399.890625	334.019287	863.124756	-269.625824	-202.195740	923.377380	-404.623077	61.241531	1053.018188	521.700989	-2.416923	900.080017	518.071716	195.518555
-429.097656	188.674698	951.273682	-419.446503	-75.771011	958.897400	-512.030029	215.005249	570.785645	-439.130859	-126.620804	575.332581	-519.597717	271.285858	86.368233	-536.861633	-145.910095	108.610229	-483.939972	295.498322	1431.829346	-411.794067	-118.595299	1449.763794	-387.419891	90.059799	1456.351929	-392.276611	105.638443	1751.036133	-512.156372	393.796295	1157.835327	-451.403107	-243.846405	1193.891724	-399.045013	332.695129	862.840454	-268.493500	-203.231171	923.632141	-403.807037	60.018745	1052.904053	522.017700	-2.807326	900.177673	518.097778	195.161331
-428.346802	187.385147	951.094055	-418.462219	-76.971252	958.839417	-511.295654	214.309174	570.620361	-437.969879	-127.582855	575.295166	-519.591614	271.222412	86.414352	-536.472412	-145.947571	108.691353	-483.471649	294.553894	1431.679199	-411.289368	-119.539978	1449.785400	-386.986267	89.075966	1456.257202	-392.106750	104.910110	1750.928955	-511.528442	392.544220	1157.491821	-450.596344	-244.904877	1193.949097	-398.173279	331.440247	862.549988	-267.442780	-204.340454	923.838684	-402.995941	58.836285	1052.794800	522.387329	-2.977159	900.248047	518.290527	195.861099
-427.562225	186.176331	950.963257	-417.488678	-78.119202	958.823120	-510.491333	213.490799	570.509277	-436.392761	-127.026321	575.078674	-519.458374	271.131104	86.443108	-535.221436	-145.501389	108.343681	-483.102966	293.561768	1431.399780	-410.732086	-120.517464	1449.837769	-386.525665	88.146172	1456.191895	-391.924957	104.134064	1750.828125	-510.950409	391.305603	1157.115601	-449.786499	-245.957306	1194.036377	-397.346252	330.138062	862.311279	-266.427094	-205.464966	924.039917	-402.191803	57.713272	1052.734741	522.784851	-3.133469	900.310242	518.533325	195.910339
-426.806366	184.911057	950.790161	-416.441345	-79.443390	958.865173	-509.848633	212.814758	570.404663	-435.571808	-128.661438	575.222168	-519.508850	271.079865	86.474098	-535.359253	-145.321014	108.617027	-482.708466	292.535004	1431.103638	-410.207123	-121.459892	1449.873535	-386.073242	87.229240	1456.092529	-391.723694	103.364861	1750.759888	-510.340973	390.056335	1156.748535	-448.936432	-247.176620	1194.140259	-396.510284	328.892822	862.015808	-265.516693	-206.557648	924.201904	-401.359558	56.517376	1052.679810	523.161255	-2.839083	900.337463	518.947388	195.514481
-426.080505	183.661026	950.632751	-415.508087	-80.638596	958.878235	-508.899200	211.815887	570.238831	-434.572388	-129.543381	575.107483	-519.298401	270.950226	86.480721	-535.217102	-145.380066	108.745697	-482.331726	291.556549	1430.857666	-409.661560	-122.418274	1449.929199	-385.644684	86.276672	1456.044678	-391.605621	102.505112	1750.645264	-509.775055	388.909882	1156.449341	-448.110962	-248.095825	1194.254272	-395.705963	327.653137	861.782410	-264.515320	-207.813049	924.454468	-400.591492	55.372402	1052.617310	523.366638	-3.163224	900.261353	519.166504	194.712341
-425.350525	182.478729	950.541443	-414.641785	-81.776047	958.861084	-508.253815	211.244873	570.102844	-433.546295	-130.425079	575.029480	-519.311035	270.834686	86.522636	-534.982849	-145.391617	108.871490	-482.060974	290.494751	1430.472046	-409.112366	-123.379166	1449.987427	-385.184326	85.321243	1455.968018	-391.418671	101.710480	1750.590942	-509.225830	387.693909	1156.137207	-447.343750	-249.185303	1194.399780	-394.931244	326.458954	861.579468	-263.538300	-209.015091	924.699768	-399.855347	54.248917	1052.574463	523.646912	-3.298388	900.270386	519.420898	194.862854
-424.665649	181.335892	950.418762	-413.733734	-83.054916	958.860901	-507.455292	210.399475	569.962158	-432.572601	-131.340027	574.952148	-519.220825	270.750641	86.568802	-534.919250	-145.499512	109.060722	-481.584076	289.583038	1430.398926	-408.548798	-124.334480	1449.980713	-384.713104	84.401031	1455.894409	-391.216339	100.893616	1750.523560	-508.660187	386.473846	1155.807983	-446.637177	-250.470154	1194.437012	-394.169891	325.342377	861.304565	-262.627747	-210.232086	924.867004	-399.117615	53.096275	1052.522705	524.186951	-3.258527	900.258972	519.684753	194.825012
-423.981354	180.163116	950.258606	-412.937775	-84.151360	958.775818	-506.675385	209.650345	569.861084	-431.627319	-132.204376	574.804810	-519.191956	270.614319	86.588951	-534.733582	-145.592133	109.178963	-481.293976	288.538269	1430.038330	-407.973358	-125.234062	1450.024902	-384.226624	83.495522	1455.823730	-390.968964	100.215492	1750.486816	-508.144562	385.397980	1155.505127	-445.920837	-251.725571	1194.501953	-393.366699	324.125916	861.109619	-261.839294	-211.493393	925.003174	-398.384399	51.998798	1052.400024	524.503296	-3.502622	900.033936	519.911804	194.766266
-423.320740	179.052216	950.123047	-412.099426	-85.288490	958.761292	-506.016632	209.039627	569.705750	-430.637909	-133.001419	574.720154	-519.094177	270.507446	86.621368	-534.541565	-145.621307	109.332382	-480.821625	287.681396	1429.922241	-407.386353	-126.144356	1450.000000	-383.747437	82.615013	1455.746094	-390.744537	99.429665	1750.412109	-507.589142	384.222076	1155.211548	-445.139160	-252.774933	1194.572876	-392.671814	323.083405	860.894531	-261.022095	-212.755005	925.120789	-397.688751	50.930725	1052.333740	524.856323	-4.026737	899.861328	520.970398	194.226379
-422.669006	177.879120	949.974243	-411.245941	-86.486137	958.764465	-505.302582	208.323090	569.527527	-429.601379	-133.767807	574.589905	-519.030151	270.414948	86.647812	-534.476868	-145.736923	109.526604	-480.395660	286.729950	1429.659790	-406.704956	-127.042999	1450.012451	-383.241180	81.768326	1455.670898	-390.496063	98.656883	1750.340454	-507.026611	383.128113	1154.881836	-444.399353	-253.968704	1194.657593	-391.942078	322.004547	860.640686	-260.128296	-214.095322	925.278381	-396.966522	49.815342	1052.264160	524.799011	-4.090621	899.758240	521.141724	194.034439
-422.043091	176.784698	949.784668	-410.410187	-87.525452	958.707947	-504.551514	207.708496	569.407654	-428.661469	-134.556351	574.516602	-518.991638	270.314514	86.656845	-535.031372	-146.567047	109.984787	-480.030945	285.823242	1429.435913	-406.145233	-127.905945	1449.979126	-382.756866	80.870842	1455.566895	-390.239929	97.877960	1750.262085	-506.545044	382.130157	1154.581787	-443.669586	-255.289551	1194.762817	-391.272217	320.921448	860.398376	-259.350067	-215.329681	925.349365	-396.255737	48.813610	1052.142456	525.209778	-4.330469	899.532043	521.801758	194.253281
-421.388428	175.660812	949.644104	-409.569855	-88.675705	958.729004	-503.875824	207.018509	569.248840	-427.620667	-135.211731	574.426331	-518.914795	270.201935	86.664307	-534.549744	-146.494202	109.998924	-479.705139	284.839539	1429.084106	-405.453094	-128.742783	1449.983521	-382.281464	80.061188	1455.460327	-389.958405	97.120956	1750.214844	-506.031586	381.059937	1154.270752	-442.948547	-256.218994	1194.828979	-390.564850	319.862335	860.203491	-258.587280	-216.637711	925.411743	-395.556396	47.748100	1052.089478	525.379639	-4.227036	899.414612	521.772949	194.287491
-420.853638	174.524200	949.489807	-408.761719	-89.756721	958.671204	-503.063721	206.250488	569.070068	-426.704742	-135.878601	574.312012	-518.747986	270.069763	86.651871	-533.948425	-145.849686	110.008156	-479.320404	283.970306	1428.861816	-404.846985	-129.550049	1449.963135	-381.774384	79.227722	1455.367920	-389.671143	96.367043	1750.141357	-505.546753	380.066498	1154.015259	-442.096924	-257.485260	1194.948486	-389.948090	318.879639	859.982849	-257.800049	-218.005356	925.497375	-394.906921	46.695599	1051.985352	525.752869	-4.289764	899.283447	521.968994	194.656647
-420.260193	173.540375	949.334534	-407.957214	-90.754005	958.591736	-502.453613	205.687332	568.950500	-425.771118	-136.504135	574.209412	-518.742859	269.994019	86.690636	-533.716675	-145.847061	110.104004	-478.945251	283.063446	1428.625732	-404.233185	-130.398605	1449.917236	-381.302460	78.450127	1455.277710	-389.374146	95.624748	1750.060791	-505.072113	379.074371	1153.697388	-441.322845	-258.607880	1195.056152	-389.288666	317.886078	859.797485	-257.064575	-219.310272	925.539124	-394.231567	45.747799	1051.870972	526.303650	-4.494423	899.166626	522.522217	194.757477
-419.707458	172.466949	949.132019	-407.201050	-91.881172	958.549072	-501.742950	205.022110	568.820923	-424.869690	-137.206848	574.079529	-518.648865	269.911346	86.702553	-533.564575	-145.912918	110.244331	-478.635529	282.232330	1428.412354	-403.569427	-131.189102	1449.900513	-380.803833	77.643837	1455.178589	-389.041199	94.914551	1749.977905	-504.624329	378.106445	1153.457642	-440.566559	-259.838013	1195.147949	-388.604492	316.898315	859.670349	-256.367828	-220.629852	925.540710	-393.595184	44.720291	1051.748779	526.486877	-4.297801	899.052979	521.843201	194.642059
-419.209076	171.524612	949.002319	-406.487701	-92.769356	958.424500	-501.145935	204.460754	568.660400	-425.768250	-140.636063	574.396667	-518.616516	269.823425	86.746208	-534.711182	-146.567932	110.814980	-478.182892	281.434631	1428.309570	-402.979523	-131.936111	1449.826660	-380.330444	76.882797	1455.039429	-388.666168	94.214928	1749.873047	-504.190216	377.075562	1153.184082	-439.784912	-260.827026	1195.191162	-387.907532	315.878021	859.517334	-255.674316	-222.036545	925.524231	-393.005310	43.823280	1051.624023	526.018982	-4.155133	899.056091	521.804260	194.284988
-418.704254	170.419113	948.819031	-405.728210	-93.796715	958.400879	-500.543640	203.906662	568.530334	-425.197510	-141.588837	574.307922	-518.582825	269.726654	86.787079	-535.183167	-147.423294	111.195427	-477.833832	280.689453	1428.151367	-402.329254	-132.726440	1449.800659	-379.845428	76.139473	1454.940186	-388.284515	93.576103	1749.780396	-503.787537	376.118347	1152.946411	-439.063324	-262.048706	1195.269897	-387.350739	315.069061	859.359314	-255.171585	-223.309692	925.414917	-392.396637	42.835373	1051.521729	526.157959	-4.034181	899.098389	521.362915	193.768463
-418.181824	169.602112	948.703369	-405.019165	-94.665443	958.389526	-499.986267	203.352661	568.428894	-424.426239	-142.251083	574.256592	-518.572876	269.649628	86.840683	-535.057312	-147.512589	111.354340	-477.477234	279.862213	1427.941528	-401.694366	-133.437912	1449.762085	-379.355499	75.422813	1454.820679	-387.850281	92.876434	1749.702637	-503.364655	375.171265	1152.691772	-438.282379	-263.103180	1195.347290	-386.502167	313.977142	859.443237	-254.402496	-224.711639	925.447571	-391.800781	42.043343	1051.459839	526.565491	-4.281663	899.159119	521.680786	193.839355
-417.655640	168.526276	948.521240	-404.263519	-95.623100	958.388550	-499.158447	202.617035	568.224792	-423.641998	-142.851913	574.217590	-518.392029	269.544922	86.873398	-534.470703	-146.823502	111.268211	-477.097137	279.083038	1427.780273	-401.018616	-134.143585	1449.782715	-378.861176	74.745438	1454.769043	-387.374359	92.051659	1749.642456	-502.994934	374.275146	1152.493530	-437.502350	-264.029846	1195.536499	-386.009338	313.162445	859.286072	-253.847000	-226.024734	925.363831	-391.185608	41.111732	1051.369507	527.182983	-4.628623	899.312012	522.285767	194.087830
-417.184662	167.746780	948.467834	-403.558533	-96.366371	958.354431	-498.639313	202.272552	568.103455	-422.853668	-143.393066	574.113586	-518.382324	269.458862	86.939278	-534.316040	-146.853546	111.441246	-476.844604	278.302734	1427.471802	-400.385010	-134.815079	1449.779541	-378.381683	74.093346	1454.693970	-386.926270	91.418388	1749.569092	-502.670654	373.428741	1152.263428	-436.751617	-265.186859	1195.670044	-385.534119	312.256042	859.078674	-253.400375	-227.351761	925.261047	-390.619476	40.374638	1051.328979	527.569702	-4.791717	899.401917	522.322693	193.880722
-416.796631	166.780106	948.338440	-402.861816	-97.290047	958.364563	-498.076233	201.816467	567.932373	-422.169159	-144.154419	574.088318	-518.295837	269.380188	86.981209	-534.283508	-146.937057	111.657318	-476.479034	277.563751	1427.326538	-399.707153	-135.446930	1449.766113	-377.889893	73.450096	1454.625488	-386.450226	90.769180	1749.492798	-502.368835	372.579346	1152.092163	-436.058960	-265.948883	1195.753906	-385.108826	311.489441	858.940247	-252.788803	-228.719528	925.314087	-390.090210	39.504318	1051.268433	527.913513	-5.002678	899.482422	522.499084	193.540054
-416.319641	166.051941	948.249695	-402.233093	-97.982628	958.333008	-497.416229	201.348022	567.773743	-421.359283	-144.754745	574.051392	-518.226440	269.304474	87.023544	-534.554443	-147.186722	111.969444	-476.187805	276.897980	1427.178955	-399.047577	-136.079178	1449.766479	-377.392426	72.870224	1454.523804	-385.996643	90.207542	1749.418213	-502.044159	371.745392	1151.860962	-435.244141	-267.070465	1195.972900	-384.707916	310.689178	858.802979	-252.382126	-229.981537	925.149841	-389.547699	38.826622	1051.208740	528.007935	-4.939165	899.895691	521.889526	193.757187
-415.990295	165.276733	948.148376	-401.562103	-98.785110	958.305786	-496.815552	200.943558	567.657776	-420.621338	-145.269974	573.951416	-518.160522	269.263824	87.055237	-534.073181	-147.076935	112.079826	-475.851776	276.241974	1427.015991	-398.386566	-136.656265	1449.737061	-376.893494	72.280777	1454.438599	-385.520538	89.631737	1749.345947	-501.755280	370.947998	1151.653931	-434.609985	-267.775574	1196.070068	-384.257233	309.867828	858.714111	-251.775269	-231.424194	925.181885	-389.048035	38.090157	1051.141968	528.938232	-5.102873	899.793457	521.706116	193.800034
-416.043701	164.967880	948.096863	-402.063568	-98.845428	957.424133	-496.526459	200.830811	567.646362	-419.940521	-145.809906	573.676208	-518.306580	269.227966	87.126137	-533.948669	-147.142151	112.236847	-475.481476	275.566620	1426.867676	-397.705444	-137.257065	1449.764282	-376.410461	71.761063	1454.362427	-385.034271	89.050407	1749.291992	-501.493744	370.145721	1151.509521	-433.788940	-268.757813	1196.238770	-383.894562	309.114380	858.535828	-251.293228	-232.734772	925.094849	-389.029877	37.582611	1050.630859	529.463074	-5.473060	899.798035	522.332581	193.561447
-415.776367	164.321045	948.024414	-401.644684	-99.362831	957.337646	-495.909515	200.438797	567.522461	-419.235474	-146.329681	573.605652	-518.239136	269.162964	87.168831	-533.888184	-147.241241	112.503525	-475.132599	275.075745	1426.906372	-397.027252	-137.748474	1449.761475	-375.884613	71.241508	1454.305542	-384.577118	88.553482	1749.253906	-501.229401	369.425720	1151.393188	-433.082123	-269.662903	1196.395264	-383.582794	308.399658	858.381897	-250.995956	-233.959366	924.923035	-388.642456	37.011036	1050.541870	530.025757	-5.417339	899.735657	522.491211	193.487976
-415.442535	163.636063	947.937927	-400.951172	-100.089386	957.373535	-495.213287	199.992783	567.355347	-418.525726	-146.820221	573.587708	-518.094971	269.073975	87.218536	-533.682800	-147.266098	112.680626	-474.774414	274.482819	1426.807617	-396.321655	-138.253830	1449.791016	-375.395142	70.762611	1454.248901	-384.071167	88.035774	1749.235718	-501.024048	368.672668	1151.236572	-432.385498	-270.486511	1196.556519	-383.316895	307.731445	858.269531	-250.503235	-235.298721	924.912170	-388.144043	36.376488	1050.516357	530.129333	-5.763531	899.951721	522.644897	193.009552
-415.133972	162.995422	947.850342	-400.336060	-100.714600	957.402344	-494.547180	199.610596	567.191467	-417.902466	-147.163559	573.601868	-517.982849	269.004852	87.262779	-533.580383	-147.307632	112.903145	-474.445770	273.935883	1426.679199	-395.618378	-138.751007	1449.816528	-374.892090	70.320969	1454.209351	-383.633087	87.723732	1749.169678	-500.804932	367.942627	1151.105713	-431.730347	-271.301208	1196.763062	-383.085144	307.009857	858.150757	-250.115204	-236.499664	924.826782	-387.683411	35.810158	1050.484009	530.365906	-5.840448	899.895569	522.629700	193.155991
-414.833557	162.470093	947.797363	-399.785797	-101.162170	957.414246	-493.807526	199.121460	567.034607	-417.223419	-147.338211	573.546631	-517.873047	268.948944	87.265022	-533.908569	-147.554001	113.161613	-474.148315	273.442841	1426.617920	-394.910950	-139.118011	1449.847168	-374.364319	69.885536	1454.162964	-383.196167	87.289001	1749.184814	-500.602020	367.256836	1150.939819	-431.129211	-271.874817	1196.907959	-382.831787	306.353424	858.039185	-249.744537	-237.718033	924.728210	-387.250031	35.368492	1050.459717	530.721802	-5.872384	899.849182	522.827087	193.143860
-414.589539	162.024475	947.751099	-399.289673	-101.645554	957.395508	-492.536499	198.232040	566.693604	-416.437012	-147.385254	573.479553	-517.330872	268.827484	87.235420	-533.252136	-147.302002	113.198608	-473.914978	272.917755	1426.447021	-394.200348	-139.512543	1449.866333	-373.838928	69.512436	1454.135498	-382.707367	86.876457	1749.173828	-500.434204	366.641113	1150.814087	-430.418701	-272.559357	1197.040161	-382.641144	305.725708	857.931702	-249.346313	-238.892197	924.637634	-386.868011	34.933262	1050.423340	531.107056	-5.838836	899.802795	523.097229	193.147156
-414.441132	161.521149	947.685242	-398.830292	-102.109795	957.359192	-491.151398	197.246674	566.340271	-415.683777	-147.332108	573.428894	-516.745483	268.687714	87.179451	-533.342834	-147.950058	113.468338	-473.546539	272.495789	1426.488892	-393.462616	-139.905594	1449.906982	-373.358368	69.201897	1454.079102	-382.226868	86.491669	1749.165405	-500.294312	366.027344	1150.735718	-429.753540	-273.296631	1197.203369	-382.513733	305.104553	857.812622	-249.089020	-239.983673	924.494507	-386.540588	34.485981	1050.365601	531.432251	-5.833233	899.735840	523.418213	193.183090
-414.204956	161.159851	947.681580	-398.331940	-102.464233	957.341064	-489.694977	196.237564	565.941345	-416.071167	-149.160233	573.703003	-516.315857	268.549133	87.110031	-534.089783	-148.408478	113.933739	-473.251434	272.101807	1426.443115	-392.773315	-140.212814	1449.891113	-372.848328	68.895142	1454.078369	-381.779022	86.142914	1749.155273	-500.150726	365.411926	1150.690186	-429.077850	-273.883301	1197.346924	-382.382721	304.509125	857.760986	-248.801666	-241.053421	924.394470	-386.167908	34.143105	1050.352905	531.715820	-5.716749	899.689209	523.627319	193.218796
-413.993103	160.817215	947.668762	-397.896149	-102.751152	957.334656	-488.322815	195.333557	565.631165	-415.369995	-149.138199	573.719177	-515.581055	268.430969	87.093155	-533.802856	-148.368423	114.033409	-472.990051	271.768066	1426.462891	-392.054688	-140.481262	1449.894897	-372.343842	68.581268	1454.097046	-381.332764	85.821152	1749.188721	-500.036987	364.808746	1150.644897	-428.394562	-274.728485	1197.603516	-382.265930	303.960999	857.729553	-248.647247	-241.969635	924.173523	-385.823151	33.849884	1050.337891	531.682983	-6.019734	899.897217	524.317871	192.658890
-413.816650	160.534927	947.693848	-397.422180	-102.970032	957.371338	-487.151947	194.634445	565.383545	-414.788269	-149.194580	573.712402	-515.118896	268.295532	87.067596	-533.659180	-148.366974	114.160309	-472.683746	271.409027	1426.499390	-391.332520	-140.759598	1449.932739	-371.908142	68.366806	1454.090942	-380.904327	85.523491	1749.222168	-499.950226	364.320679	1150.641846	-427.833008	-275.185699	1197.766113	-382.256042	303.484192	857.747009	-248.378113	-242.923981	924.076050	-385.494995	33.627598	1050.366821	532.547791	-5.607504	899.929932	524.910278	192.894882
-413.649078	160.281937	947.671814	-397.028809	-103.154655	957.412048	-486.667908	194.491409	565.279602	-414.119476	-149.017792	573.608032	-515.016418	268.219879	87.107323	-532.897888	-147.581192	114.045479	-472.450012	271.142151	1426.561646	-390.611176	-140.959671	1449.939697	-371.430145	68.166374	1454.109253	-380.504700	85.268738	1749.263916	-499.893036	363.880127	1150.649414	-427.069031	-275.798279	1197.934814	-382.286957	303.092133	857.690430	-247.977158	-243.951126	924.005554	-385.196350	33.451519	1050.370239	532.924255	-5.547674	899.934937	525.392822	193.071838
-413.509705	160.111801	947.658325	-396.654663	-103.314857	957.415833	-486.110321	194.278625	565.183044	-413.517090	-148.806976	573.544861	-514.896423	268.172974	87.161667	-532.583374	-147.460144	114.093460	-472.204041	270.889832	1426.562500	-389.899384	-141.115448	1449.983154	-370.950806	68.002541	1454.103149	-380.148041	85.023628	1749.311401	-499.850739	363.479462	1150.649414	-426.452850	-276.253754	1198.066040	-382.311920	302.692200	857.647766	-247.675659	-244.856644	923.908142	-384.902435	33.312954	1050.356445	533.238098	-5.481194	899.943054	525.861450	193.246262
-413.365051	159.969498	947.652649	-396.217834	-103.479561	957.425842	-485.514343	194.041702	565.084534	-412.967499	-148.670242	573.518311	-514.709534	268.090210	87.174225	-532.832092	-148.175018	114.407150	-472.010406	270.603485	1426.465332	-389.165924	-141.280106	1449.960693	-370.478119	67.897438	1454.087646	-379.796326	84.800270	1749.351074	-499.798492	363.118256	1150.647217	-425.866028	-276.631409	1198.202881	-382.318878	302.234955	857.641357	-247.456116	-245.642975	923.781494	-384.583893	33.188782	1050.351440	533.710999	-5.656935	899.943298	526.680115	192.648468
-413.226990	159.875534	947.651733	-395.887177	-103.526016	957.397461	-487.326202	195.721283	565.604126	-412.460266	-148.486038	573.496826	-516.052429	268.127045	87.433968	-532.687378	-148.166428	114.494530	-471.776367	270.433502	1426.511597	-388.468933	-141.355118	1449.973999	-370.023224	67.814690	1454.056396	-379.472961	84.598808	1749.402832	-499.782501	362.774597	1150.652222	-425.218475	-277.020935	1198.376831	-382.342194	301.834473	857.650085	-247.221725	-246.347214	923.637146	-384.313019	33.126141	1050.328857	533.922607	-5.445039	899.965820	527.041687	193.090393
-413.070770	159.859787	947.668213	-395.512115	-103.550819	957.364258	-486.077942	194.934174	565.364685	-412.843262	-149.784683	573.661011	-515.437683	268.015198	87.382561	-533.185181	-148.477127	114.806358	-471.478119	270.354523	1426.725830	-387.815948	-141.397903	1449.952026	-369.567139	67.777367	1454.054688	-379.150085	84.423141	1749.478516	-499.800751	362.424835	1150.724976	-424.548492	-277.489929	1198.507690	-382.398102	301.441010	857.652588	-246.951401	-247.043381	923.485962	-384.018280	33.105770	1050.314453	533.981140	-5.560942	899.703552	527.603027	193.235672
-412.912964	159.915649	947.701172	-395.169830	-103.480629	957.341858	-484.394653	193.815979	565.010071	-412.118256	-148.953018	573.540466	-514.546265	267.903503	87.283562	-532.307739	-147.519363	114.532829	-471.362091	270.198517	1426.666138	-387.111267	-141.403061	1449.950439	-369.142456	67.767342	1454.053711	-378.867432	84.280891	1749.562988	-499.841919	362.192261	1150.755615	-423.939850	-277.808746	1198.623535	-382.484833	301.160980	857.716797	-246.842834	-247.545792	923.256409	-383.737000	33.164593	1050.313477	534.579773	-5.150452	899.653015	528.420776	193.653915
-412.804718	159.992523	947.758972	-394.831146	-103.387962	957.278076	-483.285400	193.205307	564.793823	-411.957306	-148.970535	573.531921	-513.988708	267.848419	87.241020	-532.340393	-147.529037	114.606560	-471.025604	270.193970	1426.889648	-386.436646	-141.403381	1449.930908	-368.734192	67.804192	1454.050171	-378.578033	84.197502	1749.607910	-499.881561	361.966980	1150.850952	-423.370239	-277.941162	1198.655518	-382.601746	300.939301	857.755066	-246.454773	-248.182617	923.192505	-383.472382	33.224834	1050.303101	534.903992	-5.003197	899.652039	529.032410	193.884537
-412.695740	160.051941	947.770935	-394.407959	-103.328148	957.293213	-482.988068	193.151581	564.782288	-412.219147	-149.692795	573.678711	-513.860168	267.826172	87.233414	-532.647522	-147.695053	114.769577	-470.831573	270.168732	1426.955688	-385.795197	-141.348083	1449.926392	-368.301422	67.889236	1454.071655	-378.336914	84.131554	1749.699707	-499.957520	361.842926	1150.928833	-422.792450	-278.097870	1198.776123	-382.735077	300.750519	857.821289	-246.200119	-248.610779	923.024841	-383.184509	33.311211	1050.310791	535.261902	-4.826341	899.639465	529.668823	194.080734
-412.604431	160.150436	947.785461	-394.109558	-103.175949	957.304688	-482.940063	193.260223	564.815979	-412.092010	-149.628204	573.738525	-513.849182	267.841400	87.278954	-532.582947	-147.629517	114.830101	-470.662506	270.154480	1426.991943	-385.188416	-141.250793	1449.910522	-367.918793	68.008034	1454.075684	-378.125427	84.099892	1749.800049	-500.034546	361.778137	1151.020630	-422.127991	-278.366394	1198.937866	-382.923035	300.634094	857.891541	-245.967911	-248.942139	922.861694	-382.951660	33.454792	1050.314941	535.698547	-4.718056	899.629456	530.447754	193.873062
-412.485199	160.373154	947.835693	-393.780090	-102.970573	957.356506	-483.413544	193.722305	564.957397	-411.721100	-149.051834	573.704041	-514.122559	267.838715	87.332649	-531.930237	-147.261215	114.701080	-470.429016	270.243225	1427.147339	-384.563110	-141.100021	1449.896118	-367.537689	68.139030	1454.113281	-377.934387	84.093834	1749.906372	-500.150757	361.727753	1151.131226	-421.542236	-278.408844	1198.995728	-383.116089	300.565186	857.955444	-245.728806	-249.236099	922.709473	-382.708374	33.686550	1050.361084	536.226379	-4.369209	899.662048	531.112244	194.491760
-412.407501	160.655685	947.915649	-393.578491	-102.643990	957.353271	-484.170593	194.402649	565.177124	-411.465942	-148.715714	573.720947	-514.570251	267.829468	87.439186	-531.768311	-147.139801	114.688332	-470.224213	270.350220	1427.268066	-383.989258	-140.904449	1449.877930	-367.159149	68.295975	1454.146118	-377.779236	84.137184	1750.048462	-500.266876	361.750092	1151.278198	-421.020721	-278.393311	1199.037720	-383.352264	300.599426	858.060181	-245.629288	-249.353745	922.493103	-382.536377	33.972782	1050.393677	536.673523	-4.161662	899.648987	531.802002	194.740585
-412.353333	160.922989	947.987610	-393.345490	-102.310623	957.373291	-484.998627	195.155624	565.442871	-411.242950	-148.329727	573.751770	-515.032959	267.852753	87.547050	-531.943909	-147.156403	114.827385	-470.036102	270.492310	1427.428589	-383.430939	-140.709976	1449.840332	-366.757568	68.504158	1454.201172	-377.642639	84.193634	1750.181519	-500.394836	361.827728	1151.440796	-420.495209	-278.328308	1199.078003	-383.590820	300.617859	858.155762	-245.375946	-249.512970	922.308899	-382.349152	34.271790	1050.430542	537.069336	-4.013765	899.578552	532.562256	194.933655
-412.261169	161.207031	948.069641	-393.032257	-101.963959	957.433411	-485.814880	195.935471	565.718628	-410.956909	-147.878250	573.810364	-515.521423	267.877655	87.682671	-531.575439	-146.931900	114.834740	-469.857788	270.677094	1427.595215	-382.843597	-140.493713	1449.814209	-366.372467	68.763390	1454.268921	-377.529205	84.294983	1750.351563	-500.524445	361.942444	1151.614624	-419.946106	-278.204620	1199.138916	-383.846710	300.754486	858.276550	-245.080048	-249.570908	922.144714	-382.126190	34.598713	1050.496826	537.577271	-3.847011	899.588318	533.285034	195.116501
-412.238464	161.557373	948.161316	-392.787903	-101.656456	957.465393	-486.556885	196.690918	565.984802	-410.734528	-147.519226	573.889526	-515.934570	267.892761	87.783798	-531.434143	-146.790329	114.906143	-469.687103	270.858093	1427.747070	-382.328705	-140.216629	1449.748901	-366.019958	69.022003	1454.345825	-377.465393	84.438675	1750.522217	-500.660675	362.101471	1151.821777	-419.358673	-278.006287	1199.131226	-384.085205	300.897888	858.418091	-244.652679	-249.664688	922.053833	-381.946259	34.925053	1050.548950	538.181946	-3.614261	899.565002	534.048889	195.358109
-412.180664	162.117523	948.295532	-392.621246	-101.138840	957.445496	-487.220245	197.372009	566.185425	-410.531464	-147.116821	573.948425	-516.281128	267.938446	87.873665	-531.733276	-147.393951	115.169777	-469.494202	271.102539	1427.948120	-381.812134	-139.925385	1449.766724	-365.702362	69.348083	1454.415527	-377.421814	84.612709	1750.697632	-500.772278	362.316498	1152.005737	-418.858887	-277.722809	1199.141235	-384.355621	301.101288	858.549805	-244.400650	-249.525452	921.885742	-381.787445	35.417610	1050.598633	538.836121	-3.392543	899.539917	534.832458	195.612778
-412.143127	162.595718	948.406677	-392.413605	-100.589348	957.491150	-487.688232	197.939575	566.383301	-410.367920	-146.754028	574.040100	-516.505493	267.976776	87.944901	-531.610779	-147.308105	115.325897	-469.316772	271.410767	1428.174072	-381.326202	-139.604401	1449.766968	-365.361847	69.701614	1454.510742	-377.397064	84.819801	1750.876099	-500.899963	362.573090	1152.225586	-418.364105	-277.450806	1199.156494	-384.647247	301.409271	858.686218	-244.248550	-249.234879	921.682922	-381.623413	35.924622	1050.668701	539.497498	-3.167965	899.519531	535.645203	195.803986
-412.075409	163.041687	948.519958	-392.077148	-100.166245	957.670349	-487.975952	198.379669	566.491211	-410.217834	-146.420761	574.219727	-516.559021	267.963165	87.972069	-531.126770	-146.937881	115.322906	-469.128052	271.765808	1428.374878	-380.875977	-139.197021	1449.795898	-365.049072	70.095711	1454.610474	-377.402039	85.071808	1751.073120	-501.015076	362.897766	1152.488892	-417.914215	-277.155792	1199.181274	-384.962006	301.751770	858.823120	-243.986572	-248.938751	921.543518	-381.426086	36.403866	1050.813721	540.186829	-2.969129	899.546387	536.343872	196.021545
-412.104858	163.546707	948.648071	-391.867584	-99.569534	957.788696	-488.193481	198.741791	566.602051	-410.027985	-145.943405	574.337463	-516.458923	267.951569	88.022820	-530.960999	-146.789597	115.439102	-469.012939	272.062500	1428.484863	-380.424622	-138.746872	1449.811157	-364.760468	70.520348	1454.727417	-377.415497	85.342163	1751.282349	-501.141754	363.279755	1152.748047	-417.460968	-276.740540	1199.201660	-385.251282	302.141968	859.046021	-243.686432	-248.524536	921.422546	-381.311707	36.973263	1050.930786	540.929993	-2.787794	899.543884	537.155640	196.201370
-412.081818	164.209686	948.788330	-391.722961	-98.910484	957.856689	-488.391998	199.128494	566.709106	-409.921295	-145.481827	574.441528	-516.468201	267.946045	88.061478	-530.825623	-146.685852	115.563538	-468.775391	272.563202	1428.865845	-379.991180	-138.273392	1449.840454	-364.485016	70.979454	1454.844116	-377.464325	85.625038	1751.500366	-501.243561	363.673798	1153.089111	-416.983490	-276.122772	1199.205200	-385.545715	302.629974	859.285095	-243.396088	-248.008545	921.317566	-381.198334	37.619015	1051.029419	541.776794	-2.590729	899.574707	537.953186	196.317932
-412.083405	164.746796	948.946411	-391.380768	-98.382179	958.109558	-488.472900	199.421799	566.815308	-409.879150	-145.106842	574.606812	-516.356506	267.920349	88.113419	-531.120789	-146.858337	115.782707	-468.684418	272.968536	1429.049561	-379.606537	-137.796494	1449.845093	-364.208282	71.455330	1454.967651	-377.549713	85.937645	1751.743774	-501.348511	364.157318	1153.362915	-416.577026	-275.658356	1199.203369	-385.908600	303.207825	859.484924	-243.099609	-247.422043	921.232666	-381.050385	38.212109	1051.236572	542.592529	-2.427001	899.572876	538.656128	196.523361
-412.189148	165.415817	949.086060	-391.334045	-97.604607	958.182068	-488.665955	199.798660	566.903748	-410.038086	-145.147919	574.815979	-516.338989	267.927856	88.134872	-531.201172	-146.889114	116.028999	-468.449799	273.505768	1429.435425	-379.218170	-137.245056	1449.873413	-363.936859	72.002151	1455.092163	-377.662140	86.280479	1751.981689	-501.458435	364.655182	1153.716064	-416.192108	-275.028961	1199.153076	-386.203156	303.825500	859.651917	-242.820724	-246.802658	921.153992	-381.025513	38.928444	1051.331421	543.406555	-2.299456	899.557800	539.504639	196.622559
-412.317993	166.250305	949.264832	-391.400391	-96.801315	958.166626	-488.976563	200.315475	567.057922	-410.032715	-144.789917	574.954773	-516.618347	267.989807	88.190063	-530.898560	-146.233429	116.070778	-468.326141	273.995880	1429.604126	-378.806580	-136.668396	1449.904663	-363.704620	72.603973	1455.193848	-377.792328	86.618736	1752.229126	-501.568146	365.289673	1154.053711	-415.808624	-274.306885	1199.196167	-386.540253	304.583405	859.889465	-242.567642	-246.074539	921.097473	-381.052795	39.684723	1051.401367	544.336243	-2.206852	899.568420	540.272278	196.720276
-412.445923	167.099655	949.435852	-391.374603	-95.958099	958.232422	-489.363007	200.935089	567.277527	-410.041626	-144.187714	575.112305	-516.557373	267.974487	88.205666	-530.768494	-146.133072	116.147598	-468.071320	274.654907	1430.004639	-378.445068	-136.067429	1449.964478	-363.517303	73.202148	1455.313232	-377.957458	86.982147	1752.484863	-501.657440	365.903748	1154.392212	-415.469696	-273.690704	1199.215210	-386.814270	305.254608	860.121216	-242.297119	-245.201416	921.057068	-381.052399	40.507778	1051.510010	545.241211	-2.066912	899.598633	540.999023	196.845367
-412.104492	167.315216	949.531372	-390.055023	-95.946159	959.263123	-489.505035	201.336395	567.341675	-410.081177	-143.631714	575.542542	-516.506042	268.041351	88.244133	-530.849976	-146.186356	116.326439	-467.949860	275.266113	1430.261963	-378.079407	-135.379684	1450.008667	-363.302917	73.865440	1455.443604	-378.143311	87.403069	1752.755127	-501.762329	366.585419	1154.724731	-415.120514	-272.825775	1199.205566	-387.144806	306.032166	860.398865	-242.041885	-244.285782	921.035828	-380.506989	41.019749	1052.112671	546.210205	-1.960600	899.602112	541.777710	196.909912
-412.182343	168.206711	949.740234	-389.969849	-95.055428	959.392273	-490.059265	202.139725	567.560303	-410.205170	-143.295853	575.776794	-516.921936	268.074951	88.344719	-531.139282	-146.815186	116.630318	-467.878143	275.894165	1430.528320	-377.745209	-134.695251	1450.069336	-363.095520	74.582047	1455.587524	-378.346466	87.844856	1753.067261	-501.883148	367.365875	1155.099121	-414.809601	-272.021942	1199.206909	-387.459686	306.958893	860.648499	-241.762085	-243.243362	920.992676	-380.484344	41.895504	1052.278442	547.235291	-1.871518	899.621399	542.549438	197.022446
[truncated: 582 more rows]
[truncated: 40 more columns]
