# Supplementary material for: A dyadic stimulus set of audiovisual affective displays for the study of multisensory, emotional, social interactions
Source: Behav Res Methods. 2015 Nov 5;48(4):1285–95. doi: 10.3758/s13428-015-0654-4 (PMC5101291; doi:10.3758/s13428-015-0654-4)
Supplement: Supplementary file 1 — (ZIP 270 MB) [file 13428_2015_654_MOESM1_ESM.zip › supplementary_material_2_stimuli_set_files/B/B19.txt]

-409.191528	232.352402	955.418518	-406.423767	-30.854012	955.629883	-492.512726	248.847275	573.639099	-440.576508	-93.186615	576.622498	-485.103149	285.332520	86.620796	-504.244293	-148.310974	103.260887	-440.902649	333.781464	1434.939331	-371.213654	-82.627556	1451.090698	-347.652771	126.190323	1456.018677	-317.971893	162.839493	1735.080322	-482.463989	429.409943	1162.182739	-418.049622	-207.590027	1196.168213	-382.698730	377.116638	861.409668	-312.207977	-147.706833	889.533447	-383.539185	101.082298	1052.534180	555.385803	20.780653	898.005737	554.052917	220.070770
-409.215881	232.315933	955.410706	-406.455048	-30.872766	955.639282	-492.531342	248.864380	573.642822	-440.559448	-93.162834	576.614380	-485.127869	285.320496	86.625908	-504.226349	-148.305954	103.256241	-440.757782	333.871613	1435.112915	-371.186340	-82.623756	1451.081543	-347.649048	126.154366	1456.021606	-317.987427	162.805679	1735.087280	-482.399597	429.381287	1162.247803	-418.051483	-207.533157	1196.165894	-382.644104	377.041809	861.459290	-312.277313	-147.736877	889.519836	-383.561462	101.060478	1052.533569	555.315186	20.810883	898.006897	553.927185	220.042694
-409.249023	232.322174	955.402710	-406.516205	-30.846706	955.611877	-492.563507	248.859253	573.655273	-440.593658	-93.205536	576.595581	-485.138031	285.365112	86.636169	-504.197876	-148.292389	103.231323	-440.733337	333.871521	1435.158203	-371.189575	-82.658607	1451.097656	-347.638550	126.149513	1456.058105	-317.995056	162.776108	1735.106689	-482.366974	429.366302	1162.273926	-418.075165	-207.521881	1196.180054	-382.596802	376.979919	861.510620	-312.345154	-147.747040	889.505371	-383.604095	101.066971	1052.514771	555.186951	20.744728	897.992249	553.810181	220.008331
-409.245880	232.347626	955.435303	-406.547974	-30.835169	955.629700	-492.601257	248.872330	573.637390	-440.634766	-93.202148	576.569946	-485.145905	285.343140	86.608116	-504.315369	-148.315338	103.230659	-440.711029	333.839691	1435.190552	-371.184082	-82.674889	1451.111450	-347.627960	126.142426	1456.078003	-317.994537	162.737183	1735.101807	-482.344116	429.363251	1162.306152	-418.113586	-207.549332	1196.188843	-382.553741	376.929565	861.540771	-312.386017	-147.749985	889.504395	-383.622375	101.076729	1052.541016	555.045532	20.746656	897.986328	553.654541	219.959579
-409.242157	232.348785	955.434021	-406.550507	-30.876310	955.633850	-492.600403	248.862488	573.634583	-440.639008	-93.228027	576.591187	-485.156525	285.361511	86.615646	-504.305603	-148.318222	103.212639	-440.683197	333.848633	1435.235474	-371.175262	-82.696289	1451.147095	-347.607635	126.136749	1456.079102	-317.998291	162.712616	1735.106689	-482.306183	429.367493	1162.327881	-418.147583	-207.598770	1196.198120	-382.514801	376.884277	861.571350	-312.444519	-147.776398	889.519226	-383.625824	101.058060	1052.543457	554.957947	20.710552	897.987366	553.533813	219.931656
-409.294434	232.284714	955.431946	-406.565826	-30.907434	955.639465	-492.639221	248.891006	573.630737	-440.684052	-93.254288	576.618835	-485.157410	285.359528	86.623123	-504.359283	-148.340057	103.226265	-440.654846	333.840118	1435.255737	-371.187500	-82.697487	1451.148315	-347.606934	126.115845	1456.101318	-318.004181	162.692520	1735.110474	-482.269409	429.369751	1162.359619	-418.161011	-207.560287	1196.222412	-382.465637	376.849060	861.607666	-312.504547	-147.795380	889.518372	-383.663086	101.016708	1052.546021	554.835938	20.700714	897.985535	553.370361	219.932816
-409.334839	232.322250	955.447144	-406.631805	-30.880438	955.609497	-492.638580	248.875031	573.623474	-440.709106	-93.224564	576.573486	-485.150330	285.365662	86.643059	-504.266602	-148.335266	103.205467	-440.648499	333.829315	1435.284302	-371.178284	-82.717209	1451.168945	-347.574554	126.116676	1456.125488	-318.007568	162.672806	1735.114990	-482.226318	429.400146	1162.388550	-418.159882	-207.595184	1196.259033	-382.416779	376.818359	861.652039	-312.550293	-147.828140	889.526917	-383.703857	101.030067	1052.535645	554.817627	20.535856	897.971558	553.490112	219.196548
-409.356445	232.285339	955.455872	-406.633942	-30.907465	955.661438	-492.665344	248.904312	573.632629	-440.754913	-93.277489	576.605652	-485.139648	285.349060	86.631554	-504.327454	-148.377151	103.228874	-440.640686	333.827911	1435.332764	-371.133270	-82.723412	1451.210938	-347.559601	126.109222	1456.153809	-318.005798	162.663681	1735.110596	-482.192566	429.409973	1162.422119	-418.163910	-207.554413	1196.306274	-382.382629	376.763885	861.698608	-312.608673	-147.854324	889.553528	-383.722717	101.015778	1052.567627	554.583801	20.628141	897.996094	553.093628	219.832825
-409.400757	232.288132	955.461182	-406.665710	-30.908390	955.662109	-492.671112	248.893616	573.628174	-440.757141	-93.218666	576.587341	-485.129578	285.362213	86.644150	-504.322754	-148.376450	103.223114	-440.632324	333.831207	1435.361572	-371.133331	-82.714813	1451.236816	-347.561554	126.088142	1456.194946	-318.008423	162.641678	1735.107544	-482.154358	429.449249	1162.445557	-418.204681	-207.662140	1196.311646	-382.351715	376.737122	861.737732	-312.661346	-147.910339	889.553894	-383.762177	101.016129	1052.570923	554.475037	20.658108	897.991028	552.942261	219.883148
-409.446930	232.324753	955.483276	-406.733521	-30.874752	955.640381	-492.703125	248.881454	573.620422	-440.728760	-93.173866	576.570435	-485.151825	285.350800	86.609482	-504.296021	-148.365738	103.224014	-440.616547	333.829315	1435.394043	-371.141449	-82.710976	1451.249268	-347.568420	126.086029	1456.202271	-318.010010	162.636856	1735.099121	-482.114960	429.486023	1162.495728	-418.202576	-207.666412	1196.380981	-382.324341	376.732269	861.772278	-312.730316	-147.946869	889.576721	-383.810974	101.033203	1052.569214	554.367004	20.612242	897.991821	552.842773	219.771973
-409.509796	232.306320	955.455139	-406.806732	-30.846308	955.649475	-492.760284	248.858765	573.601990	-440.852692	-93.263847	576.592896	-485.150116	285.350037	86.605782	-504.358063	-148.383224	103.239166	-440.644043	333.818237	1435.407349	-371.126801	-82.714539	1451.297485	-347.565338	126.078201	1456.220459	-318.014557	162.625854	1735.082153	-482.099213	429.509033	1162.515625	-418.172363	-207.647446	1196.438110	-382.282990	376.736359	861.802490	-312.781708	-147.997543	889.619568	-383.871368	101.051109	1052.557617	554.348328	20.416241	898.001160	552.950134	218.952042
-409.568512	232.305710	955.473694	-406.867676	-30.829435	955.660095	-492.798645	248.854553	573.599243	-440.841034	-93.224228	576.587646	-485.150421	285.361938	86.595177	-504.341919	-148.380768	103.221199	-440.623138	333.824310	1435.466187	-371.121521	-82.702202	1451.305054	-347.567810	126.082085	1456.236938	-318.000305	162.619980	1735.077393	-482.051086	429.519043	1162.561523	-418.158966	-207.723618	1196.479492	-382.264008	376.736176	861.857056	-312.818878	-148.048615	889.648254	-383.931061	101.056145	1052.572266	554.259521	20.420660	897.967529	552.821960	218.924118
-409.593597	232.337311	955.492615	-406.899597	-30.832657	955.676453	-492.852753	248.875259	573.641479	-440.900299	-93.244125	576.590698	-485.158600	285.362671	86.614670	-504.384857	-148.383423	103.203011	-440.625732	333.823547	1435.498779	-371.111389	-82.716599	1451.347900	-347.578308	126.074387	1456.263916	-318.001648	162.612411	1735.054688	-482.030853	429.585663	1162.605103	-418.133179	-207.679947	1196.530884	-382.251038	376.754852	861.892517	-312.867401	-148.100891	889.689819	-383.965363	101.068649	1052.591309	554.332764	20.093458	897.974609	553.459473	217.497498
-409.620270	232.336166	955.499756	-406.918945	-30.829798	955.674866	-492.893982	248.878174	573.651855	-440.930695	-93.271317	576.588074	-485.132385	285.358978	86.615074	-504.402283	-148.372192	103.204659	-440.638000	333.819916	1435.528931	-371.097321	-82.710815	1451.372681	-347.596100	126.082314	1456.282104	-318.003357	162.610306	1735.038452	-481.979889	429.647583	1162.657837	-418.126068	-207.790741	1196.560669	-382.229858	376.775635	861.961121	-312.877533	-148.187943	889.733948	-383.991699	101.066948	1052.594971	554.026855	20.318655	897.960083	552.545715	218.770569
-409.660919	232.361908	955.534119	-406.956085	-30.836525	955.687500	-492.943085	248.865250	573.656067	-440.951965	-93.221840	576.555420	-485.132935	285.351563	86.666786	-504.338440	-148.370941	103.184105	-440.650665	333.813263	1435.548584	-371.097992	-82.697975	1451.421265	-347.609741	126.081322	1456.304077	-317.999268	162.608765	1735.015503	-481.959930	429.674103	1162.684570	-418.073730	-207.773346	1196.622070	-382.183716	376.790527	861.992371	-312.897095	-148.274414	889.760376	-384.029083	101.068726	1052.618042	553.822815	20.252132	897.938110	552.331665	218.784927
-409.689209	232.341080	955.517212	-406.980743	-30.836836	955.693848	-492.980042	248.848785	573.651184	-441.015717	-93.225929	576.595154	-485.140045	285.348541	86.639374	-504.398132	-148.387573	103.200577	-440.669891	333.824463	1435.597900	-371.112823	-82.693047	1451.430664	-347.617981	126.090446	1456.325562	-318.000427	162.612793	1734.998779	-481.945831	429.716522	1162.717773	-418.066376	-207.909378	1196.669556	-382.163971	376.802490	862.017517	-312.911652	-148.344696	889.797119	-384.057129	101.067093	1052.613159	553.721375	20.194086	897.938782	552.175476	218.749329
-409.742279	232.356613	955.522705	-407.071411	-30.785631	955.701172	-493.006775	248.805496	573.652222	-441.031799	-93.236366	576.582214	-485.129791	285.346313	86.628235	-504.372772	-148.385986	103.191360	-440.667145	333.843170	1435.626343	-371.104736	-82.682297	1451.484253	-347.638275	126.099861	1456.353882	-318.007965	162.615311	1734.990967	-481.918060	429.781067	1162.741943	-418.043396	-207.921158	1196.747681	-382.147858	376.839020	862.062378	-312.931000	-148.453293	889.852051	-384.130798	101.097672	1052.620117	553.612000	20.142530	897.921082	552.021179	218.714554
-409.805450	232.357315	955.537903	-407.105255	-30.780964	955.710876	-493.020386	248.814270	573.618774	-441.019348	-93.213913	576.578064	-485.119568	285.358826	86.619675	-504.336060	-148.374908	103.184174	-440.683258	333.848755	1435.653809	-371.144073	-82.665970	1451.521118	-347.659760	126.114998	1456.372803	-318.015076	162.617798	1734.975952	-481.911072	429.800781	1162.779663	-418.019348	-208.004257	1196.806152	-382.095459	376.886414	862.109558	-312.919952	-148.551163	889.890442	-384.180450	101.101044	1052.632813	553.532166	20.070986	897.933533	551.916443	218.639969
-409.809418	232.328018	955.523254	-407.097321	-30.793034	955.744507	-493.127380	248.880768	573.630066	-441.054565	-93.258408	576.588867	-485.145081	285.358307	86.617020	-503.906342	-148.133072	103.031448	-440.732056	333.849823	1435.663940	-371.176514	-82.645134	1451.550659	-347.669922	126.122177	1456.407593	-318.026886	162.627121	1734.960327	-481.919708	429.862457	1162.815186	-418.029938	-208.136917	1196.868042	-382.082581	376.912964	862.122559	-312.898071	-148.684052	889.939514	-384.196930	101.099075	1052.646851	553.376465	19.953886	897.908569	551.757813	218.581589
-409.867676	232.341431	955.526428	-407.147980	-30.743938	955.748108	-493.148193	248.901428	573.606445	-441.124573	-93.286797	576.574036	-485.136841	285.359528	86.613289	-504.405914	-148.391815	103.205391	-440.733521	333.849579	1435.689575	-371.185303	-82.644234	1451.584717	-347.692810	126.125740	1456.427979	-318.042603	162.638702	1734.936890	-481.927185	429.907135	1162.844360	-418.031769	-208.215118	1196.928711	-382.056396	376.975708	862.161987	-312.856354	-148.791245	890.000610	-384.251373	101.131241	1052.650269	553.317566	19.920465	897.930664	551.638855	218.529968
-409.918579	232.354874	955.535522	-407.204895	-30.739750	955.719971	-493.204132	248.905457	573.640198	-441.061707	-93.205002	576.546692	-485.148499	285.365540	86.620049	-503.897736	-148.127640	103.007690	-440.761383	333.872925	1435.717041	-371.176697	-82.625610	1451.640381	-347.718842	126.128716	1456.454468	-318.055420	162.660797	1734.926514	-481.931641	429.963287	1162.879517	-418.016296	-208.321426	1196.983154	-382.039368	377.031799	862.195801	-312.832855	-148.918457	890.062683	-384.300842	101.125809	1052.639648	553.255981	19.802589	897.904724	551.568542	218.390610
-409.965515	232.350464	955.548523	-407.226532	-30.739616	955.715210	-493.271790	248.922348	573.641541	-441.092682	-93.223473	576.535889	-485.172638	285.365295	86.614792	-503.916138	-148.124908	103.007095	-440.779663	333.863220	1435.738159	-371.224701	-82.601212	1451.661377	-347.718842	126.156898	1456.479126	-318.077698	162.684570	1734.908447	-481.942291	429.998657	1162.891846	-417.958374	-208.368637	1197.074585	-382.014923	377.099243	862.247498	-312.785461	-149.044479	890.115784	-384.341095	101.119400	1052.645264	553.189636	19.704157	897.921326	551.450623	218.302536
-409.975677	232.374084	955.553833	-407.260742	-30.675867	955.709778	-493.308990	248.888901	573.666077	-441.089081	-93.218384	576.522095	-485.166229	285.348816	86.615501	-503.923218	-148.132675	103.010361	-440.799835	333.890991	1435.782593	-371.249847	-82.599747	1451.708374	-347.746796	126.162262	1456.504761	-318.104736	162.710388	1734.901367	-481.956635	430.059967	1162.934570	-417.958405	-208.446075	1197.122070	-382.005310	377.177887	862.288696	-312.731384	-149.164719	890.179626	-384.375427	101.156822	1052.648315	553.131165	19.616533	897.897644	551.369446	218.190933
-410.026947	232.384903	955.564148	-407.333374	-30.673143	955.726685	-493.366943	248.943008	573.673889	-441.155212	-93.295700	576.562073	-485.213531	285.384369	86.624214	-503.964661	-148.145752	103.027519	-440.794952	333.908203	1435.821899	-371.275208	-82.568138	1451.764526	-347.754669	126.186081	1456.519531	-318.139221	162.758224	1734.871094	-481.952240	430.127258	1162.961426	-417.942261	-208.505295	1197.214478	-381.987518	377.257019	862.320251	-312.689331	-149.276733	890.227661	-384.436462	101.164070	1052.661621	553.121277	19.529345	897.938477	551.282227	218.099472
-410.076050	232.390961	955.562439	-407.357300	-30.674091	955.731079	-493.408203	248.931076	573.647034	-441.171997	-93.254311	576.545776	-485.201416	285.383545	86.622917	-503.947510	-148.152115	103.026199	-440.804199	333.930756	1435.838989	-371.290222	-82.543686	1451.795654	-347.782593	126.196503	1456.543457	-318.175354	162.799744	1734.857910	-481.945129	430.184265	1163.015991	-417.948212	-208.664703	1197.266968	-382.006348	377.341614	862.346252	-312.638153	-149.442749	890.282593	-384.480042	101.171112	1052.664673	553.466248	19.847870	897.990601	551.270020	218.084885
-410.138367	232.351395	955.551392	-407.415649	-30.688862	955.746460	-493.439362	248.909729	573.633850	-441.187317	-93.246025	576.554321	-485.219391	285.374176	86.589203	-504.386322	-148.386032	103.182846	-440.830841	333.947296	1435.879883	-371.312958	-82.518654	1451.855957	-347.795288	126.213287	1456.563843	-318.206543	162.848053	1734.843262	-481.941498	430.251648	1163.048706	-417.920990	-208.686417	1197.339355	-381.999146	377.438599	862.374573	-312.566956	-149.568863	890.360596	-384.541473	101.154091	1052.667114	553.447327	19.739763	898.010254	551.183594	217.943405
-410.187653	232.353668	955.549927	-407.421295	-30.701052	955.742981	-493.455414	248.919846	573.634155	-441.249756	-93.252846	576.589539	-485.174683	285.392731	86.585304	-503.960999	-148.151810	103.024261	-440.972473	333.827240	1435.770996	-371.350555	-82.505470	1451.895874	-347.833740	126.229385	1456.607544	-318.246124	162.901810	1734.831055	-481.970825	430.351349	1163.064087	-417.906464	-208.686768	1197.408936	-382.019989	377.542938	862.413940	-312.510681	-149.722641	890.427063	-384.573029	101.152336	1052.665649	553.431824	19.679102	898.026978	551.092651	217.843338
-410.244751	232.351685	955.571045	-407.462067	-30.690626	955.750854	-493.523865	248.929489	573.638367	-441.235992	-93.196342	576.587219	-485.226227	285.361267	86.598854	-504.373474	-148.384537	103.179451	-441.000000	333.867340	1435.802124	-371.370636	-82.483551	1451.947266	-347.854767	126.234787	1456.640869	-318.287048	162.959045	1734.826782	-481.950806	430.423889	1163.109131	-417.896484	-208.790695	1197.497559	-382.025055	377.639404	862.438171	-312.416534	-149.866074	890.514221	-384.628845	101.153099	1052.681885	553.415100	19.582726	898.048462	551.008667	217.762634
-410.285645	232.333054	955.586121	-407.482239	-30.670237	955.791443	-493.515411	248.888275	573.641907	-441.184326	-93.139114	576.588196	-485.175354	285.353271	86.595802	-504.319427	-148.366119	103.165977	-440.924347	333.972992	1435.975342	-371.390930	-82.435257	1451.998901	-347.881317	126.245911	1456.679321	-318.324921	163.017212	1734.818970	-481.951508	430.435211	1163.190430	-417.854614	-208.792130	1197.573364	-382.047211	377.754761	862.466187	-312.350372	-150.015854	890.585632	-384.672791	101.165222	1052.713013	553.412659	19.474670	898.053162	550.928467	217.669281
-410.334015	232.329010	955.585571	-407.528717	-30.662882	955.802551	-493.543365	248.894485	573.635010	-441.303223	-93.236794	576.583435	-485.163239	285.360840	86.577370	-504.402557	-148.391373	103.187828	-440.948120	333.995209	1436.016357	-371.432190	-82.430672	1452.038330	-347.914978	126.269730	1456.701416	-318.385681	163.080673	1734.812988	-481.934204	430.515381	1163.204956	-417.841858	-208.874329	1197.642700	-382.070313	377.859100	862.495605	-312.309143	-150.173218	890.650269	-384.719574	101.171379	1052.718140	553.072571	19.002527	898.015015	550.805054	217.458633
-410.430267	232.330109	955.585632	-407.599731	-30.640543	955.803528	-493.602478	248.908203	573.610596	-441.359161	-93.246300	576.549072	-485.218719	285.376007	86.575172	-504.436096	-148.398605	103.177391	-441.000854	334.004944	1436.019775	-371.448578	-82.400063	1452.100342	-347.939240	126.297791	1456.749878	-318.465851	163.199692	1734.764160	-481.934235	430.605194	1163.229248	-417.808289	-208.911423	1197.724365	-382.116821	378.003693	862.519531	-312.223480	-150.317978	890.749084	-384.798981	101.185822	1052.717651	553.091187	18.860119	898.016052	550.781494	217.325485
-410.477692	232.322189	955.599548	-407.624847	-30.634125	955.809875	-493.648743	248.915039	573.618103	-441.358215	-93.189354	576.577576	-485.247223	285.400116	86.577507	-504.429932	-148.403732	103.152374	-441.048187	334.021393	1436.025024	-371.472992	-82.361794	1452.166016	-347.980713	126.333916	1456.789917	-318.483948	163.211716	1734.790283	-481.942657	430.675934	1163.272339	-417.778687	-208.986359	1197.802856	-382.121216	378.139893	862.547363	-312.166016	-150.438965	890.820923	-384.841705	101.184296	1052.729370	553.096802	18.702263	898.050659	550.756287	217.186401
-410.509674	232.353378	955.622925	-407.641602	-30.628153	955.808350	-493.687714	248.920197	573.613770	-441.397339	-93.241753	576.589050	-485.260620	285.419647	86.609795	-504.454193	-148.403870	103.178879	-441.077271	334.057220	1436.064819	-371.521088	-82.320572	1452.241943	-348.015289	126.356613	1456.808838	-318.528229	163.272858	1734.786621	-481.942932	430.759521	1163.294189	-417.756531	-209.053940	1197.883911	-382.169250	378.285522	862.564331	-312.104401	-150.598709	890.896118	-384.872650	101.194977	1052.741943	553.111511	18.622810	898.078430	550.733459	217.041489
-410.556122	232.345520	955.635498	-407.713257	-30.581322	955.815979	-493.751160	248.949493	573.626038	-441.420380	-93.214012	576.566711	-485.257416	285.415344	86.621460	-504.393829	-148.389404	103.158806	-441.129181	334.063782	1436.069458	-371.521729	-82.285400	1452.290894	-348.057587	126.389290	1456.834473	-318.585571	163.334305	1734.771973	-481.962280	430.832123	1163.321655	-417.685669	-209.049957	1197.965698	-382.178406	378.410126	862.596252	-312.007629	-150.725235	890.991760	-384.934265	101.210365	1052.752686	553.109863	18.455770	898.108459	550.689514	216.921707
-410.605927	232.356583	955.631226	-407.755035	-30.571743	955.816711	-493.769135	248.904388	573.628967	-441.390533	-93.129807	576.584351	-485.251801	285.409943	86.590813	-504.383453	-148.383286	103.142181	-441.174561	334.091431	1436.081177	-371.557373	-82.254738	1452.361938	-348.085724	126.414268	1456.863403	-318.659943	163.404007	1734.780029	-481.983307	430.901489	1163.349976	-417.677032	-209.153336	1198.049561	-382.202820	378.525635	862.614258	-311.946716	-150.828186	891.066467	-384.989624	101.223167	1052.753296	553.160767	18.324747	898.121582	550.709290	216.762726
-410.642639	232.342545	955.635803	-407.793549	-30.582932	955.835876	-493.814606	248.907425	573.631592	-441.442200	-93.134277	576.575256	-485.240814	285.406158	86.572090	-504.436462	-148.409714	103.150482	-441.220428	334.098938	1436.079468	-371.574219	-82.224571	1452.413452	-348.122772	126.442467	1456.885742	-318.708252	163.469025	1734.773438	-482.025513	430.967773	1163.356812	-417.641602	-209.243881	1198.136841	-382.222931	378.659760	862.622559	-311.875916	-150.943298	891.150024	-385.026611	101.215797	1052.765015	553.175171	18.177145	898.152649	550.683960	216.603714
-410.699341	232.336044	955.628601	-407.817657	-30.592419	955.832581	-493.827118	248.871506	573.624390	-441.535400	-93.177124	576.605225	-485.261597	285.416260	86.555489	-504.436829	-148.394073	103.158371	-441.265808	334.126404	1436.106689	-371.613251	-82.209358	1452.476318	-348.162354	126.488411	1456.893799	-318.764679	163.551239	1734.775024	-482.072968	431.021912	1163.374268	-417.613983	-209.291168	1198.197876	-382.244995	378.778229	862.629456	-311.787354	-151.030624	891.259033	-385.069916	101.212189	1052.760498	553.199097	18.034855	898.177368	550.677429	216.403564
-410.746460	232.328506	955.629028	-407.866730	-30.539370	955.832458	-493.900085	248.899094	573.621155	-441.530518	-93.133499	576.584900	-485.304871	285.438995	86.570511	-504.389252	-148.374741	103.141243	-441.304291	334.156616	1436.103271	-371.635254	-82.170036	1452.520264	-348.217346	126.521576	1456.895264	-318.830780	163.627747	1734.762085	-482.120453	431.094391	1163.390259	-417.580841	-209.380447	1198.288452	-382.253571	378.880554	862.633118	-311.722839	-151.128876	891.354614	-385.119934	101.234627	1052.761108	553.254944	17.899788	898.191467	550.705017	216.218018
-410.785370	232.318146	955.627563	-407.862152	-30.578342	955.867920	-493.938080	248.875961	573.577637	-441.601563	-93.152695	576.599182	-485.285492	285.460419	86.576546	-504.427979	-148.384506	103.163147	-441.354675	334.168823	1436.106079	-371.652039	-82.127838	1452.579346	-348.239532	126.572647	1456.917603	-318.887451	163.706253	1734.754150	-482.164001	431.175507	1163.390137	-417.515442	-209.456375	1198.377930	-382.276154	379.020966	862.627930	-311.637115	-151.244812	891.442078	-385.150879	101.227409	1052.781494	553.233521	17.704544	898.213318	550.635437	216.043457
-410.804962	232.303452	955.619629	-407.880066	-30.577799	955.876221	-493.972015	248.875092	573.594055	-441.574677	-93.087074	576.594482	-485.279388	285.457977	86.545090	-504.405151	-148.379562	103.156647	-441.406281	334.203522	1436.093384	-371.690369	-82.082024	1452.646606	-348.270538	126.581078	1456.930786	-318.987762	163.846329	1734.715332	-482.224792	431.212189	1163.398193	-417.493774	-209.494308	1198.444214	-382.291199	379.095978	862.630554	-311.569885	-151.331696	891.512146	-385.173462	101.226456	1052.782593	553.266907	17.559519	898.238953	550.633545	215.878769
-410.859161	232.316559	955.619202	-407.927032	-30.592651	955.877502	-494.051788	248.863358	573.587280	-441.632782	-93.098938	576.615845	-485.285309	285.458496	86.542236	-504.397614	-148.397705	103.115349	-441.460510	334.228180	1436.116333	-371.693634	-82.035583	1452.686523	-348.299866	126.630402	1456.959351	-319.044159	163.936096	1734.702515	-482.274384	431.267517	1163.406006	-417.422882	-209.528824	1198.536621	-382.317902	379.233246	862.647156	-311.512817	-151.415268	891.587891	-385.228607	101.226791	1052.784180	553.277893	17.411322	898.257935	550.613342	215.735474
-410.912323	232.301956	955.636353	-407.976288	-30.535704	955.877441	-494.093475	248.865219	573.597351	-441.653290	-93.091339	576.595398	-485.277985	285.441956	86.546402	-504.442078	-148.411407	103.137352	-441.505768	334.252289	1436.129395	-371.710815	-82.007278	1452.760498	-348.342285	126.669495	1456.971313	-319.103394	164.034164	1734.691162	-482.315796	431.319794	1163.417969	-417.392120	-209.580399	1198.598022	-382.335388	379.322876	862.656128	-311.440033	-151.489807	891.664307	-385.284180	101.242012	1052.793823	553.302856	17.289814	898.277771	550.588745	215.622208
-410.988098	232.332565	955.644653	-408.069580	-30.504448	955.857483	-494.107300	248.812531	573.596741	-441.700562	-93.098251	576.577759	-485.295929	285.463867	86.546829	-504.421906	-148.401947	103.122833	-441.575775	334.279633	1436.129517	-371.741760	-81.964622	1452.817017	-348.369110	126.710915	1457.015625	-319.170013	164.132324	1734.682495	-482.367096	431.364746	1163.422729	-417.345001	-209.608307	1198.680298	-382.372101	379.427582	862.660522	-311.400055	-151.561295	891.747559	-385.356262	101.261040	1052.784912	553.289124	17.126684	898.304688	550.550781	215.483047
-411.054504	232.304718	955.635437	-408.110748	-30.524830	955.868530	-494.159210	248.780807	573.590149	-441.716736	-93.124947	576.588013	-485.309357	285.461212	86.518600	-504.471558	-148.433670	103.127296	-441.598907	334.322906	1436.152710	-371.742859	-81.932632	1452.863403	-348.412964	126.755615	1457.008911	-319.204285	164.165558	1734.691162	-482.406647	431.411560	1163.437988	-417.329926	-209.632141	1198.734497	-382.400208	379.547821	862.651672	-311.344177	-151.632431	891.809265	-385.415100	101.246681	1052.787109	553.283325	16.978279	898.316528	550.528076	215.314545
-411.083618	232.360825	955.638123	-408.150604	-30.471981	955.857910	-494.236603	248.784332	573.579712	-441.670807	-93.062042	576.562195	-485.334045	285.504303	86.539192	-504.432220	-148.430389	103.118790	-441.652557	334.349243	1436.149170	-371.761444	-81.890175	1452.910889	-348.451324	126.791824	1457.026123	-319.271149	164.261932	1734.678711	-482.426025	431.471802	1163.452393	-417.295502	-209.630875	1198.799805	-382.439575	379.618622	862.651062	-311.311951	-151.681213	891.870728	-385.454010	101.295219	1052.784180	553.125366	16.988684	898.348999	550.165771	215.987991
-411.127258	232.300369	955.619629	-408.155151	-30.491749	955.893311	-494.263214	248.722244	573.595703	-441.645721	-93.013374	576.583191	-485.329132	285.504028	86.523689	-504.413239	-148.425201	103.112366	-441.711700	334.371979	1436.145874	-371.768127	-81.860008	1452.946655	-348.502136	126.826538	1457.030151	-319.342926	164.360779	1734.660889	-482.478882	431.537018	1163.451660	-417.289307	-209.688522	1198.870605	-382.479797	379.701904	862.647827	-311.279358	-151.728210	891.927368	-385.491760	101.278503	1052.795898	553.102417	16.848543	898.364746	550.085144	215.837448
-411.155731	232.299881	955.618164	-408.159546	-30.516127	955.893738	-494.336578	248.718185	573.578064	-441.659454	-93.027603	576.596436	-485.295013	285.496704	86.504280	-504.406036	-148.437637	103.127670	-441.787262	334.397400	1436.141602	-371.806000	-81.811455	1452.989502	-348.519257	126.881798	1457.070679	-319.405334	164.460266	1734.650391	-482.512939	431.601288	1163.443848	-417.257416	-209.677597	1198.915161	-382.536652	379.816345	862.654541	-311.237610	-151.777756	891.985046	-385.520630	101.268806	1052.798584	553.084167	16.750124	898.395081	550.018005	215.712616
-411.205902	232.305817	955.615540	-408.227905	-30.457499	955.893188	-494.402496	248.715118	573.580688	-441.685669	-93.044312	576.579956	-485.297974	285.499634	86.498268	-504.420959	-148.442108	103.131081	-441.859741	334.433594	1436.124146	-371.815765	-81.770287	1453.044434	-348.579742	126.919327	1457.088013	-319.467224	164.553024	1734.638916	-482.561768	431.659058	1163.458862	-417.244354	-209.679703	1198.979980	-382.572906	379.866577	862.647705	-311.213776	-151.816101	892.034729	-385.580536	101.300247	1052.797119	553.045898	16.618855	898.421570	549.953796	215.563156
-411.250732	232.292969	955.611694	-408.223846	-30.493227	955.934021	-494.428711	248.697556	573.575989	-441.692993	-93.054001	576.586243	-485.309326	285.496887	86.488358	-504.441254	-148.437332	103.122787	-441.926331	334.478302	1436.140503	-371.840698	-81.720779	1453.093262	-348.609131	126.967575	1457.103638	-319.534363	164.649994	1734.632080	-482.611298	431.715668	1163.452881	-417.236359	-209.680389	1199.024292	-382.639587	379.969727	862.663025	-311.171021	-151.839417	892.105164	-385.620636	101.296684	1052.820435	552.993225	16.462116	898.437805	549.894958	215.387329
-411.317780	232.288147	955.601685	-408.269379	-30.497990	955.944580	-494.481293	248.654419	573.553040	-441.734955	-93.104553	576.607910	-485.324829	285.523041	86.492584	-504.456696	-148.443558	103.136513	-441.982422	334.505371	1436.150146	-371.864380	-81.692535	1453.136963	-348.649414	127.021881	1457.138184	-319.598358	164.743393	1734.618774	-482.667847	431.782318	1163.473022	-417.209869	-209.628479	1199.081787	-382.690674	380.042358	862.642822	-311.162506	-151.870087	892.164856	-385.677094	101.301453	1052.820679	552.909302	16.307550	898.436157	549.805847	215.234924
-411.360565	232.280823	955.611511	-408.289612	-30.491924	955.946655	-494.536560	248.646088	573.574829	-441.749512	-93.125000	576.608887	-485.310150	285.550995	86.497055	-504.471161	-148.451843	103.135933	-442.178772	334.433167	1436.003296	-371.881256	-81.651535	1453.185425	-348.695221	127.083641	1457.162476	-319.660797	164.850525	1734.608887	-482.736969	431.872101	1163.444214	-417.205414	-209.649017	1199.141724	-382.749725	380.136505	862.654480	-311.147461	-151.888458	892.201416	-385.719940	101.299942	1052.829468	552.983704	16.022814	898.446777	550.021240	214.299835
-411.463043	232.258972	955.587891	-408.352814	-30.464802	955.940186	-494.581055	248.619431	573.564819	-441.705658	-93.069298	576.580872	-485.323730	285.549103	86.468597	-504.456696	-148.448639	103.130608	-442.104370	334.579620	1436.153564	-371.917847	-81.621162	1453.222656	-348.706604	127.113022	1457.159790	-319.715454	164.946030	1734.601440	-482.778168	431.902161	1163.466553	-417.261078	-209.408157	1199.148804	-382.807861	380.195313	862.661133	-311.107147	-151.883453	892.252930	-385.793976	101.312706	1052.812256	552.923157	15.884306	898.484375	549.958618	214.112167
-411.519928	232.251022	955.607422	-408.388733	-30.473717	955.953918	-494.636749	248.592606	573.536560	-441.723999	-93.082001	576.610657	-485.317963	285.549774	86.488564	-504.436523	-148.452576	103.125114	-442.289703	334.500549	1435.999512	-371.924866	-81.570114	1453.277222	-348.731934	127.163841	1457.185669	-319.775665	165.039642	1734.585327	-482.863403	431.982971	1163.456421	-417.193146	-209.640518	1199.256104	-382.878723	380.241516	862.646606	-311.098724	-151.888855	892.339539	-385.848969	101.303940	1052.830933	552.894287	15.720769	898.498596	549.902710	213.994568
-411.565369	232.226486	955.591797	-408.371582	-30.508680	955.981201	-494.658600	248.556702	573.560059	-441.752197	-93.057869	576.608582	-485.294098	285.543060	86.480324	-504.447449	-148.456055	103.124123	-442.222595	334.649231	1436.135132	-371.950928	-81.497093	1453.312012	-348.762390	127.195694	1457.187378	-319.832947	165.134979	1734.579102	-482.919708	432.006378	1163.491089	-417.196014	-209.622375	1199.312622	-382.914673	380.286224	862.655212	-311.055084	-151.878967	892.394043	-385.876190	101.295601	1052.839966	552.823364	15.575872	898.537109	549.804504	213.791367
-411.622131	232.247772	955.602905	-408.419769	-30.457640	955.984802	-494.740326	248.570572	573.560547	-441.772675	-93.076950	576.573608	-485.315765	285.538574	86.475311	-504.473175	-148.458282	103.127007	-442.275696	334.669037	1436.137329	-371.950989	-81.463417	1453.356201	-348.758850	127.242935	1457.203369	-319.916779	165.169281	1734.540039	-482.960663	432.047272	1163.466309	-417.279510	-209.446609	1199.339478	-382.973969	380.360352	862.663147	-311.046692	-151.904572	892.452759	-385.930298	101.329826	1052.847656	552.813110	15.505521	898.558594	549.725281	213.675522
-411.695801	232.229767	955.587769	-408.456238	-30.469042	955.983521	-494.782684	248.556122	573.554077	-441.806458	-93.100365	576.596985	-485.317993	285.580505	86.484818	-504.497437	-148.465088	103.132256	-442.453430	334.595367	1435.974487	-371.961548	-81.412285	1453.391602	-348.776276	127.297020	1457.189575	-319.917969	165.314209	1734.571533	-483.053497	432.124725	1163.465454	-417.193146	-209.642914	1199.433838	-383.032593	380.418671	862.647278	-311.018982	-151.900925	892.525391	-385.980560	101.323700	1052.838257	552.720215	15.372561	898.567810	549.584473	213.553070
-411.749268	232.240570	955.576416	-408.480469	-30.475216	955.988159	-494.843292	248.521744	573.550354	-441.868134	-93.183777	576.615051	-485.306488	285.580261	86.481873	-504.522919	-148.472061	103.142128	-442.362427	334.732849	1436.130249	-371.955566	-81.364738	1453.428955	-348.778107	127.354759	1457.195679	-319.959076	165.413696	1734.569580	-483.086609	432.152740	1163.464355	-417.174805	-209.646072	1199.502319	-383.080597	380.408173	862.652161	-311.017151	-151.876221	892.597046	-386.024811	101.334541	1052.836182	552.491394	15.361362	898.584106	549.140686	214.170929
-411.814362	232.255341	955.584656	-408.539215	-30.424622	955.995483	-494.908386	248.570175	573.547607	-441.851959	-93.105530	576.574707	-485.329102	285.578094	86.458488	-504.452026	-148.452545	103.118431	-442.420868	334.765442	1436.109863	-371.958801	-81.318489	1453.474976	-348.786469	127.385834	1457.201660	-319.992859	165.504028	1734.562744	-483.132629	432.167969	1163.463257	-417.183868	-209.673981	1199.556641	-383.130371	380.456573	862.642029	-311.012665	-151.852386	892.644470	-386.080261	101.367577	1052.842407	552.715332	15.566210	898.641541	549.067688	214.173386
-411.910431	232.263794	955.577881	-408.589630	-30.433094	956.010681	-494.963501	248.514893	573.521545	-441.867432	-93.062737	576.609680	-485.330872	285.576630	86.447327	-504.456848	-148.454208	103.115356	-442.456238	334.812927	1436.115112	-371.939697	-81.253197	1453.492432	-348.791656	127.451843	1457.203003	-320.017975	165.586136	1734.557495	-483.178558	432.201202	1163.462036	-417.177155	-209.686981	1199.610840	-383.195160	380.482819	862.642944	-311.009552	-151.842575	892.705322	-386.145477	101.379944	1052.844604	552.641357	15.486429	898.667419	548.940430	214.047607
-411.943420	232.256851	955.570740	-408.579620	-30.416182	956.034729	-495.026611	248.529449	573.530029	-441.943787	-93.098213	576.604431	-485.317383	285.574799	86.448196	-504.506073	-148.447601	103.112289	-442.617279	334.740509	1435.958862	-371.930969	-81.200195	1453.531494	-348.815002	127.490784	1457.195679	-320.032440	165.664597	1734.541870	-483.241425	432.264526	1163.414917	-417.144775	-209.684860	1199.669556	-383.233856	380.477631	862.636353	-311.027222	-151.820969	892.743042	-386.164978	101.400337	1052.854858	552.516479	15.411887	898.654541	548.906006	213.877197
-411.993134	232.265060	955.570557	-408.606873	-30.421906	956.038086	-495.091583	248.513916	573.539734	-441.911621	-93.047943	576.594727	-485.341370	285.590210	86.454468	-504.464691	-148.443253	103.100151	-442.539032	334.882294	1436.119629	-371.914124	-81.168663	1453.559082	-348.808136	127.555580	1457.199341	-320.084595	165.807465	1734.493652	-483.298889	432.261078	1163.446899	-417.140442	-209.712234	1199.696533	-383.313843	380.480042	862.621582	-311.029205	-151.791595	892.786377	-386.199402	101.404991	1052.855469	552.456604	15.253847	898.648254	548.734375	213.752121
-412.061188	232.299194	955.563843	-408.683441	-30.404371	956.019165	-495.179993	248.519058	573.533081	-441.964050	-93.025414	576.612793	-485.316986	285.587250	86.454361	-504.432190	-148.432770	103.087135	-442.576050	334.928467	1436.091797	-371.886475	-81.110390	1453.613037	-348.805298	127.581917	1457.213623	-320.059296	165.828873	1734.504028	-483.344879	432.300934	1163.441895	-417.102081	-209.681168	1199.772827	-383.391296	380.503754	862.622925	-311.069946	-151.774445	892.831482	-386.255127	101.425690	1052.838623	552.351074	15.139892	898.637573	548.618958	213.657364
-412.121063	232.297958	955.575623	-408.719788	-30.392260	956.059570	-495.260864	248.498550	573.533203	-442.047852	-93.126778	576.614929	-485.354614	285.628632	86.475830	-504.487976	-148.454727	103.100380	-442.619965	334.969208	1436.086060	-371.860718	-81.057045	1453.648560	-348.829895	127.640785	1457.202881	-320.057678	165.910019	1734.483643	-483.405792	432.312378	1163.418823	-417.076691	-209.705994	1199.839355	-383.432556	380.476013	862.601318	-311.106323	-151.779404	892.857666	-386.299042	101.443962	1052.863525	552.241394	15.077174	898.636780	548.470581	213.577286
-412.125305	232.291580	955.582031	-408.733246	-30.380415	956.066406	-495.321777	248.519211	573.520142	-442.102600	-93.113091	576.605652	-485.388489	285.610291	86.449020	-504.488098	-148.486481	103.101944	-442.657684	334.997192	1436.103394	-371.828400	-80.999435	1453.704468	-348.838806	127.695625	1457.211670	-320.056824	165.974426	1734.461792	-483.454712	432.321991	1163.409058	-417.036133	-209.679794	1199.900391	-383.510803	380.482635	862.603577	-311.126923	-151.736084	892.915710	-386.316284	101.445946	1052.872314	551.783813	14.604721	898.582703	548.256104	213.362015
-412.193054	232.306458	955.593628	-408.795593	-30.329165	956.076538	-495.419586	248.478394	573.524719	-442.053894	-93.035065	576.583313	-485.397400	285.610809	86.443283	-504.461578	-148.484741	103.091316	-442.705444	335.019684	1436.075928	-371.796051	-80.944527	1453.745483	-348.840881	127.743675	1457.213989	-320.057373	166.056717	1734.436035	-483.515747	432.350525	1163.395142	-417.008728	-209.630417	1199.988892	-383.572052	380.467102	862.593933	-311.172699	-151.739212	892.942627	-386.371399	101.479149	1052.880615	551.625000	14.455697	898.603455	548.129883	213.179504
-412.223694	232.352280	955.604370	-408.805786	-30.330185	956.079529	-495.506927	248.509430	573.554932	-442.133911	-93.071175	576.607849	-485.389954	285.608856	86.446037	-504.477905	-148.488205	103.102539	-442.740753	335.064941	1436.088257	-371.790436	-80.899559	1453.791870	-348.862061	127.798286	1457.231689	-320.049316	166.133179	1734.414429	-483.560028	432.361328	1163.397339	-416.970551	-209.647614	1200.051880	-383.621796	380.473206	862.592590	-311.190063	-151.757629	892.994934	-386.388153	101.500519	1052.886597	551.670044	14.270658	898.595093	548.331177	212.279236
-412.242279	232.316620	955.587097	-408.817169	-30.362703	956.126221	-495.517853	248.480423	573.550964	-442.151764	-93.058357	576.641968	-485.354858	285.603729	86.425224	-504.451355	-148.480652	103.096939	-442.759125	335.083374	1436.097046	-371.761871	-80.854263	1453.811890	-348.873627	127.844765	1457.239014	-320.056763	166.214493	1734.386230	-483.605164	432.362091	1163.405396	-416.939087	-209.632889	1200.130493	-383.705627	380.465851	862.599670	-311.204010	-151.731934	893.030701	-386.413940	101.490578	1052.903931	551.403320	14.331011	898.586487	547.885193	212.951553
-412.301758	232.318497	955.588806	-408.831299	-30.379055	956.133240	-495.581421	248.516068	573.531982	-442.165314	-93.013977	576.632813	-485.386200	285.614380	86.428688	-504.443878	-148.475906	103.089508	-442.915070	335.033905	1435.947388	-371.722778	-80.799095	1453.847656	-348.876709	127.885468	1457.228271	-320.049286	166.297394	1734.363403	-483.679840	432.417664	1163.388184	-416.915283	-209.650879	1200.189575	-383.749786	380.441071	862.594116	-311.231995	-151.731049	893.067200	-386.443665	101.489517	1052.906494	551.271484	14.241962	898.589966	547.747437	212.885666
-412.349335	232.316559	955.586426	-408.862915	-30.338921	956.124939	-495.622131	248.516312	573.523315	-442.187592	-93.039108	576.623413	-485.401825	285.626190	86.441750	-504.487091	-148.486359	103.084061	-442.829651	335.154846	1436.093506	-371.676758	-80.749001	1453.891479	-348.916931	127.931732	1457.228027	-320.047333	166.384583	1734.336548	-483.735413	432.411407	1163.388062	-416.855865	-209.639816	1200.223877	-383.803680	380.444366	862.607910	-311.235962	-151.749588	893.100220	-386.480988	101.507996	1052.900513	551.245667	13.989493	898.549561	547.920349	212.000946
-412.388397	232.322754	955.588257	-408.911316	-30.325729	956.135437	-495.640717	248.521240	573.537659	-442.274902	-93.086197	576.625244	-485.423920	285.642975	86.433105	-504.523529	-148.496628	103.091660	-442.852600	335.212524	1436.109009	-371.653992	-80.716766	1453.915161	-348.935028	127.976807	1457.211792	-320.050568	166.467484	1734.315063	-483.796295	432.424622	1163.399170	-416.902191	-209.434006	1200.244629	-383.856140	380.439789	862.605774	-311.245117	-151.756699	893.111511	-386.522552	101.520088	1052.906128	551.118408	13.922596	898.555908	547.825256	211.861511
-412.409790	232.342545	955.588196	-408.906250	-30.330481	956.127197	-495.657501	248.532928	573.543579	-442.265045	-93.059868	576.633667	-485.435333	285.644531	86.433578	-504.503479	-148.489655	103.077682	-442.884003	335.246368	1436.124512	-371.617645	-80.672203	1453.942383	-348.950134	128.033585	1457.213501	-320.059998	166.553574	1734.289917	-483.851807	432.435181	1163.397583	-416.853912	-209.410583	1200.282349	-383.904022	380.434265	862.606689	-311.211975	-151.745346	893.156311	-386.542114	101.526833	1052.904785	551.007690	13.875365	898.528931	547.729614	211.841843
-412.437805	232.335693	955.584717	-408.936462	-30.286514	956.121826	-495.636078	248.522491	573.525085	-442.249542	-93.032112	576.613281	-485.398315	285.631256	86.466217	-504.493317	-148.493393	103.071815	-442.901306	335.273285	1436.108643	-371.576355	-80.634972	1453.960815	-348.971649	128.084900	1457.206543	-320.071716	166.640594	1734.262329	-483.921600	432.467285	1163.402832	-416.715820	-209.592163	1200.358154	-383.956848	380.421783	862.611511	-311.231567	-151.771027	893.203308	-386.566162	101.544647	1052.899170	550.874023	13.807080	898.512756	547.648743	211.731491
-412.495789	232.333359	955.595520	-408.949402	-30.292799	956.120605	-495.685516	248.554840	573.550049	-442.262939	-93.051003	576.616272	-485.419861	285.634094	86.468895	-504.522003	-148.501617	103.077904	-442.954712	335.299896	1436.121582	-371.560242	-80.581642	1453.994751	-348.986542	128.112793	1457.204102	-320.077423	166.736511	1734.239380	-483.986725	432.479492	1163.403198	-416.685638	-209.625946	1200.404419	-384.003754	380.415741	862.611023	-311.188477	-151.788147	893.244202	-386.605682	101.539978	1052.905029	550.972229	13.984889	898.530151	547.593445	211.763824
-412.512848	232.349701	955.590271	-408.993073	-30.234756	956.120850	-495.701843	248.536072	573.538635	-442.237518	-93.067680	576.624939	-485.410919	285.630371	86.437897	-504.479034	-148.483978	103.086777	-442.979126	335.335602	1436.118652	-371.540192	-80.552460	1454.033936	-349.025330	128.153061	1457.184937	-320.083527	166.812332	1734.208984	-484.049713	432.510864	1163.398193	-416.631165	-209.600830	1200.450317	-384.055847	380.403992	862.615540	-311.153992	-151.790497	893.285889	-386.637970	101.576797	1052.902954	550.832153	13.934949	898.497803	547.495117	211.693207
-412.524933	232.314285	955.586426	-408.955597	-30.260647	956.148499	-495.696716	248.492111	573.505005	-442.161865	-92.963440	576.646912	-485.376312	285.626923	86.444687	-504.432251	-148.480103	103.074921	-442.976044	335.361664	1436.117065	-371.495880	-80.513153	1454.050293	-349.043365	128.192429	1457.181519	-320.080597	166.902527	1734.174805	-484.098145	432.547668	1163.405396	-416.601837	-209.654007	1200.502808	-384.102509	380.385376	862.623596	-311.134552	-151.818848	893.332458	-386.638824	101.562202	1052.918091	550.695374	13.863571	898.453308	547.418335	211.639206
-412.560577	232.341797	955.593445	-408.997650	-30.207361	956.151123	-495.698608	248.478012	573.497559	-442.159882	-92.960922	576.635254	-485.390808	285.627930	86.432785	-504.420715	-148.432129	103.084732	-443.028687	335.384033	1436.109619	-371.483002	-80.485954	1454.077026	-349.056458	128.252792	1457.176025	-320.099670	166.995056	1734.137451	-484.145447	432.593750	1163.391968	-416.580444	-209.661926	1200.548584	-384.173401	380.403717	862.615356	-311.110107	-151.832352	893.379639	-386.681000	101.600395	1052.923828	550.590454	13.813778	898.452515	547.365479	211.578583
-412.532623	232.358322	955.609558	-408.957062	-30.211857	956.178833	-495.735931	248.512512	573.525024	-442.220795	-92.974297	576.620056	-485.357910	285.635468	86.436722	-504.452240	-148.459549	103.098732	-443.029388	335.422272	1436.110596	-371.461487	-80.459198	1454.116577	-349.088989	128.282471	1457.165039	-320.100555	167.078247	1734.111694	-484.202301	432.630402	1163.402710	-416.596191	-209.455750	1200.601929	-384.236267	380.384552	862.612061	-311.089294	-151.860886	893.420105	-386.665283	101.611565	1052.950317	550.102051	13.402495	898.341980	547.207764	211.487747
-412.561798	232.351852	955.606689	-408.996277	-30.158888	956.177612	-495.767151	248.502808	573.514771	-442.217255	-92.968658	576.606628	-485.386993	285.627228	86.434273	-504.376404	-148.432053	103.067665	-443.056854	335.441864	1436.114014	-371.448822	-80.409393	1454.140869	-349.110138	128.318558	1457.162598	-320.108063	167.150650	1734.074463	-484.242737	432.650543	1163.383789	-416.553467	-209.480209	1200.645996	-384.294342	380.412109	862.604614	-311.070404	-151.874924	893.452148	-386.706146	101.634537	1052.949829	549.942200	13.339751	898.338562	547.129211	211.404495
-412.577911	232.366119	955.614746	-409.005768	-30.156349	956.179993	-495.776703	248.521576	573.524719	-442.210999	-92.915108	576.634827	-485.401123	285.624359	86.409325	-504.389526	-148.448700	103.065613	-443.067474	335.468018	1436.108032	-371.426514	-80.393456	1454.194702	-349.132080	128.359818	1457.168213	-320.115997	167.240341	1734.052246	-484.294373	432.680908	1163.388306	-416.494110	-209.520721	1200.708740	-384.376465	380.435089	862.591309	-311.075195	-151.908127	893.496887	-386.714539	101.641457	1052.953979	549.802124	13.260985	898.296997	547.083435	211.343246
-412.598999	232.352325	955.609375	-409.014801	-30.162025	956.180725	-495.786407	248.471146	573.516174	-442.226074	-92.882263	576.619141	-485.376099	285.634644	86.395493	-504.387909	-148.434128	103.055344	-443.082489	335.502350	1436.129150	-371.431732	-80.359352	1454.224731	-349.135315	128.386459	1457.162720	-320.120087	167.314804	1734.013672	-484.351501	432.714081	1163.409546	-416.467590	-209.564880	1200.761353	-384.463226	380.451141	862.602844	-311.052246	-151.916702	893.547668	-386.728699	101.635155	1052.951538	549.659485	13.214008	898.260376	547.044861	211.272202
-412.603821	232.346085	955.605103	-409.002350	-30.136116	956.207031	-495.806854	248.472748	573.499512	-442.287750	-92.963783	576.631897	-485.354309	285.628082	86.401451	-504.422150	-148.448837	103.070503	-443.085541	335.509064	1436.120239	-371.387909	-80.327148	1454.263672	-349.129395	128.423874	1457.182617	-320.173431	167.461395	1733.960938	-484.387817	432.742432	1163.406372	-416.353149	-209.744049	1200.861328	-384.535309	380.487976	862.602173	-311.039948	-151.940628	893.642273	-386.730743	101.657852	1052.963867	549.480713	13.168306	898.220520	546.974670	211.229568
-412.606934	232.348450	955.619507	-408.945038	-30.162439	956.238953	-495.830383	248.493378	573.507690	-442.305939	-92.970215	576.657227	-485.377075	285.634857	86.397110	-504.435486	-148.440018	103.057808	-443.097229	335.530304	1436.146729	-371.381287	-80.290108	1454.322632	-349.116486	128.455399	1457.214600	-320.177185	167.545059	1733.947510	-484.444855	432.758606	1163.430420	-416.409698	-209.605103	1200.893433	-384.612366	380.531250	862.606018	-311.017853	-151.973312	893.686829	-386.720856	101.657593	1052.991211	549.257080	13.014662	898.154846	546.895264	211.180557
-412.625153	232.361786	955.626892	-409.004639	-30.095333	956.241699	-495.840515	248.456177	573.512695	-442.322418	-92.901665	576.658569	-485.372192	285.630615	86.387878	-504.433685	-148.448227	103.057915	-443.109863	335.529480	1436.152832	-371.343811	-80.261505	1454.392578	-349.134186	128.471466	1457.230469	-320.195557	167.625763	1733.939209	-484.484802	432.803558	1163.465088	-416.367462	-209.574081	1200.971191	-384.678864	380.544769	862.623657	-310.990997	-152.013123	893.758057	-386.761414	101.692421	1052.996704	548.953735	13.120634	898.088562	546.533142	211.934372
-412.661957	232.327347	955.656616	-408.979645	-30.114937	956.278259	-495.853485	248.458252	573.494141	-442.348267	-92.922386	576.672058	-485.339355	285.653259	86.402061	-504.368530	-148.425110	103.061256	-443.104919	335.553436	1436.176270	-371.328796	-80.242615	1454.434570	-349.122284	128.499741	1457.256958	-320.171143	167.642059	1733.963379	-484.538879	432.814484	1163.494385	-416.375885	-209.638443	1201.042847	-384.742737	380.579102	862.640381	-310.965759	-152.051727	893.832458	-386.773407	101.673523	1053.031372	549.161865	13.504209	898.110352	546.549072	212.013702
-412.725830	232.306152	955.632874	-408.998901	-30.136606	956.293030	-495.872131	248.490387	573.512451	-442.428284	-92.976074	576.693420	-485.339386	285.652679	86.405785	-504.452393	-148.460419	103.074875	-443.096405	335.552979	1436.191528	-371.325409	-80.218872	1454.489014	-349.103760	128.505920	1457.261597	-320.186981	167.736359	1733.958496	-484.566803	432.834473	1163.519287	-416.349670	-209.663879	1201.099487	-384.823730	380.621094	862.649780	-310.913544	-152.106277	893.921082	-386.809540	101.670509	1053.025391	549.012756	13.466237	898.033508	546.544434	211.983124
-412.718811	232.343781	955.649536	-408.995544	-30.128304	956.292297	-495.911346	248.470810	573.512207	-442.461548	-92.981255	576.677490	-485.329132	285.651154	86.403557	-504.495575	-148.460068	103.065926	-443.093872	335.573242	1436.218506	-371.292450	-80.193138	1454.548950	-349.075745	128.531616	1457.285889	-320.200165	167.813889	1733.956787	-484.616211	432.879608	1163.544189	-416.263763	-209.887802	1201.215698	-384.886414	380.654846	862.675110	-310.885834	-152.166733	894.000549	-386.808319	101.686600	1053.034424	548.851135	13.418102	897.986877	546.494690	211.908295
-412.768677	232.338226	955.658081	-409.032837	-30.085590	956.291382	-495.917480	248.470718	573.524109	-442.414154	-92.880020	576.687866	-485.349182	285.674652	86.424271	-504.391815	-148.443649	103.056702	-443.051056	335.600342	1436.250977	-371.256561	-80.185379	1454.601440	-349.071686	128.561295	1457.293335	-320.210632	167.907425	1733.952271	-484.649231	432.883148	1163.578613	-416.246094	-209.923431	1201.283203	-384.945251	380.695221	862.678833	-310.837646	-152.240448	894.080627	-386.843048	101.703033	1053.036011	548.385254	12.801164	897.888489	546.684509	210.969147
-412.817200	232.339752	955.667053	-409.062775	-30.085501	956.293274	-495.954559	248.479950	573.513733	-442.472137	-92.918816	576.665833	-485.359741	285.669189	86.412186	-504.420502	-148.452026	103.063522	-443.031555	335.610443	1436.257568	-371.244263	-80.164070	1454.654785	-349.041656	128.570526	1457.288574	-320.221558	167.990494	1733.939453	-484.678772	432.925751	1163.604736	-416.201599	-209.935165	1201.347778	-385.025421	380.751404	862.703979	-310.800903	-152.293350	894.141296	-386.878448	101.702972	1053.040527	548.093506	12.926214	897.830261	546.346191	211.732803
-412.817169	232.319946	955.674683	-409.044434	-30.096815	956.337158	-495.966217	248.449554	573.523926	-442.461334	-92.885475	576.669983	-485.336578	285.668304	86.416748	-504.418762	-148.445313	103.050255	-442.988831	335.623871	1436.273804	-371.212524	-80.131676	1454.688354	-349.027222	128.601715	1457.293457	-320.235413	168.081268	1733.929688	-484.688324	432.977875	1163.643433	-416.187744	-209.959915	1201.418823	-385.099915	380.810699	862.720337	-310.765015	-152.374161	894.204590	-386.879150	101.702400	1053.068604	548.462341	13.212706	897.828979	546.729431	211.115616
-412.868164	232.322144	955.681152	-409.061554	-30.061562	956.333557	-495.972412	248.449677	573.513123	-442.469116	-92.888329	576.670044	-485.340637	285.653748	86.420921	-504.411591	-148.434464	103.045181	-442.986481	335.633698	1436.284546	-371.178864	-80.116554	1454.752075	-349.019775	128.619446	1457.281128	-320.241486	168.168747	1733.918091	-484.714661	433.015259	1163.660889	-416.143738	-210.022858	1201.492554	-385.156708	380.868500	862.733459	-310.703949	-152.447464	894.284119	-386.912811	101.720589	1053.069946	548.314636	13.174189	897.799561	546.707458	211.065491
-412.902679	232.310532	955.681763	-409.086761	-30.059988	956.330750	-496.018219	248.450607	573.533325	-442.471436	-92.878670	576.695618	-485.378571	285.654663	86.414200	-504.415680	-148.435593	103.045151	-442.941406	335.654785	1436.297607	-371.143951	-80.073906	1454.790527	-349.002533	128.612946	1457.264404	-320.281769	168.306122	1733.869385	-484.724762	433.067200	1163.695557	-416.131042	-209.939667	1201.550049	-385.212708	380.928345	862.739807	-310.644653	-152.541290	894.356262	-386.942535	101.715187	1053.068848	548.055908	13.338858	897.754944	546.344666	211.865707
-412.859894	232.306488	955.707092	-409.032684	-30.065945	956.359497	-496.032928	248.440033	573.513916	-442.493866	-92.893112	576.712097	-485.375336	285.671478	86.426834	-504.479553	-148.471619	103.057159	-442.911469	335.662689	1436.279175	-371.110504	-80.052490	1454.828857	-348.965027	128.645142	1457.267334	-320.283539	168.375244	1733.837891	-484.718384	433.127441	1163.720337	-416.051422	-209.953491	1201.637085	-385.252686	380.967987	862.745667	-310.592896	-152.647461	894.429443	-386.914612	101.712196	1053.100952	547.875366	13.310922	897.716980	546.282593	211.921097
-412.900085	232.254715	955.693237	-409.051880	-30.079901	956.362305	-496.010742	248.411728	573.495972	-442.502075	-92.915833	576.700317	-485.359436	285.670227	86.425087	-504.450409	-148.462463	103.050743	-442.992920	335.561737	1436.145020	-371.056427	-80.045418	1454.885132	-348.948792	128.655380	1457.229614	-320.228882	168.395935	1733.848022	-484.713501	433.248871	1163.728760	-415.981812	-210.044571	1201.721802	-385.310699	381.061218	862.737366	-310.543701	-152.724915	894.508484	-386.938629	101.687584	1053.093994	547.737488	13.342193	897.654907	546.236572	211.916336
-412.957367	232.248032	955.688171	-409.133606	-30.009022	956.331665	-495.994507	248.391663	573.483521	-442.536835	-92.987564	576.685852	-485.324860	285.653290	86.415085	-504.472504	-148.468658	103.059784	-442.839111	335.686554	1436.294434	-371.023224	-80.005135	1454.891602	-348.927032	128.670380	1457.205688	-320.210266	168.465958	1733.815430	-484.688538	433.283386	1163.750610	-415.888214	-210.115723	1201.807861	-385.357574	381.131653	862.730591	-310.487274	-152.834839	894.566895	-386.997894	101.708290	1053.073608	547.178284	12.899727	897.566345	546.083801	211.815338
-412.981293	232.226486	955.694763	-409.137695	-30.007320	956.325806	-495.989044	248.381744	573.462463	-442.541260	-92.994141	576.686340	-485.310547	285.666412	86.409943	-504.484100	-148.474487	103.042152	-442.795593	335.690338	1436.300293	-370.981171	-79.991142	1454.938843	-348.901184	128.685028	1457.190918	-320.187012	168.542206	1733.787842	-484.677765	433.353363	1163.776978	-415.819855	-210.187180	1201.884155	-385.396973	381.181183	862.718262	-310.475403	-152.942581	894.630127	-387.017395	101.695534	1053.075317	547.019043	12.882190	897.528076	546.008240	211.832733
-413.008331	232.185593	955.689392	-409.158691	-30.006828	956.334900	-495.974518	248.398911	573.473328	-442.500549	-92.937416	576.670349	-485.304474	285.635712	86.406616	-504.440826	-148.467941	103.036484	-442.742004	335.713470	1436.319336	-370.949799	-79.976288	1454.954468	-348.882782	128.697906	1457.158447	-320.154083	168.618149	1733.738037	-484.671936	433.395782	1163.789551	-415.750031	-210.290207	1201.961182	-385.445679	381.270020	862.724731	-310.430389	-153.044067	894.666748	-387.043793	101.681313	1053.077759	546.980835	12.727103	897.534851	546.230530	211.053543
-413.010071	232.180954	955.692444	-409.163177	-30.001146	956.327209	-495.998260	248.442078	573.485291	-442.480652	-92.914253	576.664856	-485.293884	285.648407	86.406113	-504.439789	-148.467896	103.035057	-442.710602	335.717010	1436.306885	-370.912628	-79.933525	1454.982544	-348.862823	128.698776	1457.130859	-320.113342	168.685852	1733.687256	-484.654388	433.471375	1163.816284	-415.669220	-210.388748	1202.003906	-385.480347	381.350769	862.724548	-310.391815	-153.177124	894.715698	-387.056366	101.677490	1053.077881	546.679810	12.887151	897.494690	545.822632	211.790405
-413.011597	232.179977	955.695313	-409.156982	-30.027115	956.327576	-496.009979	248.468781	573.492004	-442.445190	-92.870895	576.656250	-485.311310	285.664734	86.399162	-504.427948	-148.461395	103.039688	-442.673767	335.723511	1436.299805	-370.841461	-79.914505	1454.985718	-348.852814	128.708649	1457.092407	-320.064240	168.752060	1733.624878	-484.626617	433.534332	1163.808228	-415.575836	-210.430099	1202.069580	-385.520111	381.425232	862.708313	-310.354767	-153.319458	894.760986	-387.050659	101.663795	1053.078613	546.423157	12.903898	897.485901	545.845947	211.610214
-412.988464	232.161148	955.692017	-409.138428	-30.069471	956.326904	-496.005981	248.486710	573.494995	-442.420502	-92.836365	576.655640	-485.339539	285.668732	86.419258	-504.406158	-148.440918	103.023743	-442.644501	335.725769	1436.302246	-370.790009	-79.887329	1455.013306	-348.824127	128.719254	1457.051636	-320.004547	168.834549	1733.568848	-484.607971	433.604980	1163.835693	-415.515564	-210.523163	1202.128906	-385.548096	381.499878	862.675659	-310.301910	-153.450836	894.799011	-387.040771	101.633537	1053.079346	546.262634	12.936301	897.472229	545.765686	211.551865
-412.976807	232.167816	955.677734	-409.133545	-30.071766	956.322998	-496.009003	248.521378	573.509766	-442.453156	-92.822105	576.647095	-485.350403	285.665344	86.396439	-504.417969	-148.428543	103.020767	-442.595459	335.720856	1436.295166	-370.721588	-79.882896	1455.032349	-348.807800	128.730835	1457.024170	-319.944397	168.913254	1733.502930	-484.593567	433.661011	1163.857910	-415.433228	-210.552460	1202.175171	-385.577911	381.604248	862.696411	-310.259827	-153.628204	894.840210	-387.035675	101.638893	1053.071045	546.092651	12.739284	897.485107	545.685913	211.006317
-412.962219	232.164963	955.676941	-409.157104	-30.069578	956.334473	-496.001221	248.513229	573.509521	-442.495331	-92.874641	576.653320	-485.347839	285.670380	86.420723	-504.429382	-148.425949	103.030479	-442.572174	335.740692	1436.310669	-370.669250	-79.860619	1455.057983	-348.785187	128.747986	1456.986450	-319.885406	168.995850	1733.453857	-484.583374	433.688599	1163.885010	-415.377350	-210.655350	1202.228760	-385.604462	381.694214	862.693665	-310.216583	-153.787109	894.864014	-387.049255	101.639496	1053.078613	545.889404	12.751953	897.502075	545.523560	211.006622
-412.990356	232.117950	955.679382	-409.166565	-30.075577	956.338013	-495.957306	248.454254	573.487305	-442.563690	-92.964394	576.655396	-485.324707	285.668030	86.417053	-504.471497	-148.436646	103.050858	-442.540009	335.740051	1436.325073	-370.615265	-79.833221	1455.084961	-348.762360	128.754028	1456.966431	-319.822571	169.080582	1733.397095	-484.576294	433.760681	1163.924805	-415.324066	-210.713257	1202.284424	-385.613678	381.756378	862.697510	-310.172119	-153.908310	894.902710	-387.063324	101.615257	1053.080444	545.647705	12.800779	897.541870	545.326965	211.052643
-412.953064	232.117096	955.681030	-409.176483	-30.099215	956.354858	-495.935211	248.405426	573.472534	-442.554932	-92.952332	576.654907	-485.273438	285.661530	86.412285	-504.383728	-148.415588	103.026222	-442.484283	335.742218	1436.333496	-370.553436	-79.831390	1455.105835	-348.743073	128.756882	1456.939697	-319.778534	169.164276	1733.354980	-484.565826	433.775146	1163.954956	-415.279633	-210.826706	1202.330688	-385.641022	381.845459	862.721313	-310.131653	-154.072891	894.917236	-387.050110	101.604271	1053.089844	545.382813	12.819692	897.587830	545.070496	211.089874
-412.933990	232.140213	955.677429	-409.173248	-30.096237	956.354614	-495.930573	248.388290	573.477173	-442.583649	-92.993393	576.679871	-485.283844	285.662964	86.410667	-504.379852	-148.426865	103.032814	-442.468872	335.728363	1436.339233	-370.525604	-79.829994	1455.109741	-348.711853	128.763596	1456.920532	-319.721710	169.252396	1733.312134	-484.572449	433.839600	1163.970093	-415.238647	-210.870575	1202.372192	-385.653900	381.958466	862.727051	-310.100372	-154.245621	894.947571	-387.039124	101.617043	1053.087891	545.492310	13.249616	897.662048	544.887024	211.189316
-412.885956	232.101913	955.664856	-409.135590	-30.126833	956.391052	-495.908356	248.356827	573.472534	-442.642639	-93.017006	576.679138	-485.247925	285.602509	86.390656	-504.502380	-148.465225	103.029366	-442.439697	335.744965	1436.350098	-370.483124	-79.793121	1455.116455	-348.681091	128.765778	1456.905762	-319.670654	169.345062	1733.266602	-484.570648	433.884583	1163.995361	-415.183014	-210.938599	1202.416016	-385.669464	382.045593	862.751587	-310.049622	-154.389465	894.952881	-387.009460	101.599632	1053.103027	544.753113	13.070767	897.653748	544.218811	211.727417
-412.844543	232.105942	955.660400	-409.070282	-30.170612	956.380859	-495.881348	248.347046	573.463623	-442.619781	-92.997513	576.679565	-485.284424	285.607178	86.388329	-504.460663	-148.478790	103.015404	-442.412903	335.737152	1436.362549	-370.445740	-79.798264	1455.132813	-348.669922	128.764191	1456.877441	-319.631622	169.428497	1733.228516	-484.552002	433.887695	1164.021118	-415.061066	-211.178314	1202.486450	-385.661774	382.148926	862.771423	-310.006622	-154.516388	894.992493	-386.958008	101.579697	1053.096191	544.411804	13.083918	897.707214	543.824219	211.824768
-412.806488	232.081955	955.649780	-409.042908	-30.173828	956.379517	-495.870392	248.321777	573.467041	-442.615784	-92.998055	576.720337	-485.270325	285.610718	86.412994	-504.479645	-148.490387	103.008881	-442.368408	335.747650	1436.396851	-370.414490	-79.790977	1455.131836	-348.616882	128.756958	1456.858643	-319.593781	169.507599	1733.201294	-484.555084	433.941406	1164.064331	-415.026123	-211.283585	1202.527222	-385.664063	382.224335	862.806824	-309.966461	-154.648911	895.020020	-386.927612	101.568550	1053.090698	544.111145	13.138838	897.765320	543.475464	211.864426
-412.797150	232.064178	955.634216	-409.045197	-30.175323	956.379700	-495.848175	248.341888	573.466431	-442.640778	-93.033394	576.699829	-485.242065	285.619537	86.416840	-504.508362	-148.493469	103.013313	-442.345551	335.723938	1436.412231	-370.368103	-79.791534	1455.163330	-348.559265	128.760895	1456.857910	-319.550934	169.597305	1733.181396	-484.553070	433.977264	1164.110962	-414.974518	-211.311340	1202.577393	-385.675201	382.322083	862.835022	-309.944977	-154.786118	895.054199	-386.920349	101.563766	1053.082031	543.727478	13.113056	897.830688	543.094971	211.863174
-412.780701	232.051270	955.624084	-409.046844	-30.173550	956.380859	-495.818451	248.340240	573.453796	-442.689880	-93.104439	576.720154	-485.248505	285.620453	86.416687	-504.545135	-148.503479	103.024284	-442.297211	335.717499	1436.442139	-370.304840	-79.789658	1455.191650	-348.509003	128.756012	1456.855713	-319.519287	169.677948	1733.162842	-484.533600	434.035370	1164.143066	-414.934570	-211.375885	1202.631958	-385.678833	382.417542	862.870300	-309.917053	-154.916870	895.077820	-386.908661	101.560814	1053.076538	543.363953	12.932948	897.868774	542.956482	211.094864
-412.780823	232.045044	955.636963	-409.049225	-30.169724	956.384766	-495.817505	248.346878	573.465942	-442.675690	-93.056168	576.723755	-485.279938	285.620422	86.409225	-504.471527	-148.479126	103.003784	-442.254028	335.716766	1436.452881	-370.273590	-79.780350	1455.193115	-348.468292	128.761780	1456.849731	-319.496094	169.745880	1733.145020	-484.510986	434.096802	1164.192383	-414.897736	-211.469482	1202.675049	-385.709320	382.487305	862.902100	-309.910583	-155.048294	895.107605	-386.907104	101.556160	1053.084229	542.884155	13.097885	897.944885	542.262756	211.633591
-412.739258	232.055435	955.639465	-409.042603	-30.158016	956.384827	-495.810516	248.340012	573.471069	-442.677917	-93.090546	576.705505	-485.290253	285.608154	86.417641	-504.453186	-148.466797	103.022522	-442.200775	335.711945	1436.473145	-370.203003	-79.776733	1455.198242	-348.414124	128.747910	1456.820557	-319.468994	169.821930	1733.135254	-484.484406	434.163391	1164.242920	-414.876923	-211.516281	1202.727173	-385.720581	382.598450	862.936462	-309.895081	-155.171219	895.130798	-386.883392	101.563103	1053.085571	542.524109	13.186108	897.996094	541.816528	211.650192
-412.710938	232.033188	955.626709	-408.995239	-30.220186	956.380981	-495.783539	248.340179	573.465027	-442.805573	-93.265846	576.760437	-485.278839	285.612091	86.443817	-504.529724	-148.494522	103.028313	-442.124115	335.713257	1436.491089	-370.148895	-79.744392	1455.225220	-348.370605	128.739288	1456.809082	-319.454102	169.886108	1733.126221	-484.434326	434.210571	1164.282471	-414.841522	-211.527420	1202.761108	-385.742096	382.692017	862.945313	-309.893311	-155.289856	895.162598	-386.844971	101.525848	1053.077148	542.260864	13.123452	898.059082	541.616211	211.021423
-412.699402	232.017090	955.594360	-408.962311	-30.255781	956.419495	-495.780853	248.350113	573.486816	-442.777893	-93.213524	576.788452	-485.271606	285.611206	86.445526	-504.517609	-148.481552	103.011131	-442.055542	335.721283	1436.503540	-370.108276	-79.739655	1455.222290	-348.304596	128.757156	1456.800781	-319.454773	169.952377	1733.130737	-484.413025	434.255432	1164.301392	-414.804565	-211.592117	1202.798584	-385.758453	382.782745	862.971924	-309.918365	-155.394318	895.175781	-386.819305	101.528214	1053.079224	542.145813	13.667295	898.154846	540.948364	211.828644
-412.679565	231.985352	955.589050	-408.905548	-30.318853	956.429688	-495.770813	248.316513	573.474670	-442.752930	-93.200180	576.760315	-485.254639	285.607574	86.424606	-504.499969	-148.476364	103.007477	-441.995270	335.720581	1436.517700	-370.039307	-79.733841	1455.216187	-348.251221	128.748367	1456.808960	-319.485718	170.072266	1733.103882	-484.370148	434.326965	1164.325562	-414.776276	-211.681152	1202.854858	-385.775177	382.889069	862.983459	-309.966431	-155.526917	895.178406	-386.782562	101.489799	1053.081909	541.396484	13.220260	898.172607	540.751282	211.242447
-412.632721	231.992371	955.588562	-408.873810	-30.321503	956.418518	-495.762512	248.261307	573.467773	-442.717316	-93.155952	576.790100	-485.244843	285.606659	86.419540	-504.516571	-148.496307	103.018303	-441.926636	335.716583	1436.529785	-369.989746	-79.729851	1455.236938	-348.185120	128.757797	1456.795654	-319.498474	170.140106	1733.102295	-484.337982	434.383667	1164.374146	-414.736145	-211.698944	1202.888062	-385.792206	382.956207	863.006287	-309.975433	-155.628769	895.206238	-386.745209	101.486603	1053.076660	540.941772	13.243852	898.130005	539.989807	211.699448
-412.640717	231.958023	955.561707	-408.887360	-30.330978	956.423767	-495.768005	248.229202	573.478333	-442.807159	-93.294868	576.791016	-485.248535	285.607269	86.417053	-504.570679	-148.509232	103.038261	-441.809875	335.726837	1436.552124	-369.927551	-79.731850	1455.248291	-348.124084	128.734497	1456.785156	-319.504517	170.201385	1733.125977	-484.283417	434.433105	1164.397583	-414.702148	-211.758759	1202.948120	-385.816620	383.037872	863.009277	-310.021057	-155.731659	895.204956	-386.741882	101.476311	1053.062256	540.631897	13.124633	898.124268	539.818848	210.929382
-412.592468	231.935242	955.561035	-408.765259	-30.401327	956.445190	-495.771332	248.168900	573.459045	-442.770538	-93.254211	576.792053	-485.231873	285.605652	86.411797	-504.544312	-148.522552	103.029633	-441.733154	335.724579	1436.560913	-369.878967	-79.710358	1455.259277	-348.052856	128.735596	1456.776733	-319.487854	170.219452	1733.172363	-484.229034	434.469208	1164.453857	-414.693665	-211.798706	1202.974731	-385.817352	383.125702	863.012512	-310.043793	-155.849609	895.216553	-386.670410	101.444366	1053.075928	540.360535	13.121463	898.139832	539.471313	210.835541
-412.571564	231.940384	955.544067	-408.737579	-30.419971	956.438538	-495.793060	248.197800	573.487305	-442.778717	-93.316635	576.829285	-485.234467	285.607239	86.432198	-504.584442	-148.530594	103.044601	-441.640198	335.724762	1436.559570	-369.801178	-79.729439	1455.270874	-347.975098	128.721741	1456.780396	-319.506317	170.287613	1733.187256	-484.188080	434.516632	1164.473022	-414.646332	-211.853806	1203.014526	-385.823822	383.216858	863.013123	-310.083038	-155.934647	895.243896	-386.642426	101.442055	1053.063232	540.011169	13.257759	898.120972	538.927490	211.410263
-412.557129	231.925827	955.549316	-408.699493	-30.410246	956.434509	-495.774384	248.140228	573.473938	-442.721039	-93.260994	576.827148	-485.206360	285.604034	86.428070	-504.537750	-148.498947	103.035187	-441.669891	335.605408	1436.435547	-369.752533	-79.715515	1455.269165	-347.881317	128.729431	1456.780273	-319.537262	170.356323	1733.207886	-484.171814	434.586975	1164.463257	-414.643829	-211.886856	1203.036377	-385.844391	383.298004	863.021851	-310.107117	-156.023972	895.244446	-386.613007	101.438484	1053.062988	540.141846	13.663343	898.196045	538.697754	211.527527
-412.529327	231.944260	955.535645	-408.692902	-30.448074	956.398560	-495.788147	248.113754	573.480408	-442.718353	-93.264114	576.824524	-485.180267	285.577209	86.417694	-504.534393	-148.516891	103.053627	-441.436218	335.705475	1436.581055	-369.659729	-79.742043	1455.301392	-347.807190	128.719513	1456.758911	-319.558807	170.441498	1733.239990	-484.106567	434.566010	1164.522095	-414.602875	-211.941711	1203.070557	-385.856781	383.391632	863.017273	-310.151978	-156.106323	895.252563	-386.583221	101.418633	1053.035156	539.523804	13.287551	898.136963	538.265808	211.421097
-412.474762	231.934998	955.535645	-408.619812	-30.452433	956.428406	-495.779846	248.105194	573.484375	-442.662781	-93.262260	576.818665	-485.212738	285.564697	86.421043	-504.543060	-148.502106	103.039055	-441.326355	335.709229	1436.607788	-369.583405	-79.738708	1455.302612	-347.726624	128.716858	1456.767334	-319.582855	170.527664	1733.267944	-484.048340	434.631866	1164.557251	-414.570435	-211.985016	1203.112915	-385.875854	383.455322	862.996399	-310.191864	-156.176468	895.239685	-386.524384	101.424500	1053.051270	539.309937	13.170382	898.085388	538.182251	210.894608
-412.455383	231.913589	955.529602	-408.582367	-30.471573	956.428040	-495.796814	248.088150	573.490112	-442.691376	-93.312767	576.822449	-485.208588	285.588715	86.427162	-504.557800	-148.497116	103.037529	-441.230042	335.706726	1436.634155	-369.517914	-79.753105	1455.308472	-347.650635	128.700745	1456.746216	-319.613983	170.610229	1733.292236	-483.993622	434.671631	1164.582642	-414.539368	-211.990570	1203.144653	-385.896484	383.528503	862.996765	-310.197601	-156.223282	895.241943	-386.486633	101.408104	1053.045654	539.346619	13.698034	898.124146	537.706604	211.632797
-412.452728	231.875000	955.530823	-408.536377	-30.541256	956.433044	-495.803223	248.071609	573.486084	-442.709625	-93.341537	576.836060	-485.209320	285.566010	86.417961	-504.523041	-148.505524	103.043953	-441.141388	335.699799	1436.623535	-369.417358	-79.769600	1455.333984	-347.574097	128.686340	1456.755615	-319.638245	170.687958	1733.318848	-483.944061	434.663239	1164.615967	-414.523376	-212.026566	1203.166626	-385.895386	383.618774	862.983215	-310.221405	-156.290100	895.267883	-386.451965	101.359406	1053.046265	539.081116	13.738513	898.106812	537.407837	211.633469
-412.436707	231.821426	955.509644	-408.504913	-30.544928	956.417908	-495.783569	248.026123	573.479858	-442.674652	-93.343529	576.858826	-485.205597	285.576935	86.404091	-504.605286	-148.534821	103.058617	-441.025269	335.674500	1436.658203	-369.352936	-79.790810	1455.337891	-347.496765	128.666580	1456.733276	-319.724030	170.823730	1733.318359	-483.880676	434.711945	1164.642578	-414.479370	-212.077591	1203.204956	-385.907074	383.647614	862.987610	-310.240784	-156.341064	895.263184	-386.420502	101.334679	1053.026123	538.428955	13.320724	898.044983	537.057739	211.519409
-412.408325	231.818420	955.508179	-408.444733	-30.552099	956.447693	-495.796844	248.031418	573.476135	-442.660492	-93.354851	576.860413	-485.195740	285.552734	86.396400	-504.555786	-148.540756	103.077003	-441.056946	335.560333	1436.527710	-369.279938	-79.800934	1455.346802	-347.414734	128.656616	1456.733276	-319.731201	170.852615	1733.396240	-483.835510	434.752930	1164.637207	-414.460663	-212.103271	1203.232544	-385.900421	383.732727	862.993591	-310.272339	-156.377029	895.269592	-386.378845	101.343994	1053.040894	538.126160	13.283825	898.017517	536.821228	211.546692
-412.337341	231.806335	955.494141	-408.370361	-30.612658	956.447021	-495.777252	248.025894	573.484741	-442.620850	-93.311447	576.860840	-485.166138	285.571533	86.404427	-504.532654	-148.531479	103.080933	-440.962433	335.534027	1436.538208	-369.199951	-79.825584	1455.374878	-347.356262	128.640656	1456.720093	-319.780731	170.939789	1733.435303	-483.776215	434.789429	1164.684448	-414.440674	-212.158615	1203.263184	-385.909882	383.765747	862.995544	-310.281982	-156.396759	895.294189	-386.306396	101.312813	1053.033447	537.850403	13.312524	897.972351	536.585327	211.573669
-412.323914	231.791199	955.501465	-408.320953	-30.615538	956.437561	-495.791779	247.991730	573.486694	-442.573883	-93.328362	576.864380	-485.164337	285.560577	86.411453	-504.551392	-148.528885	103.076759	-440.851471	335.516907	1436.541138	-369.116730	-79.833855	1455.364014	-347.280670	128.635193	1456.726440	-319.842987	171.019196	1733.476318	-483.723297	434.827484	1164.686768	-414.402252	-212.218536	1203.269531	-385.902466	383.832153	862.985596	-310.322723	-156.428757	895.278564	-386.267975	101.301033	1053.030640	537.564697	13.386116	897.954651	536.367493	211.616516
-412.258392	231.808624	955.516479	-408.269684	-30.612408	956.428650	-495.779388	247.974869	573.460083	-442.554779	-93.311607	576.857788	-485.154480	285.548737	86.410324	-504.514038	-148.532455	103.049858	-440.751099	335.499176	1436.555054	-369.008698	-79.867416	1455.375977	-347.195831	128.606476	1456.703247	-319.888611	171.108597	1733.512085	-483.647339	434.854706	1164.716309	-414.366333	-212.242279	1203.283813	-385.890381	383.886078	862.987000	-310.323700	-156.463531	895.263855	-386.212616	101.301071	1053.034668	537.275391	13.370187	897.920349	536.164856	211.688095
-412.213196	231.822510	955.508728	-408.221924	-30.606403	956.411865	-495.749207	247.965485	573.500916	-442.510315	-93.261925	576.849792	-485.142456	285.547272	86.410080	-504.487366	-148.531097	103.047890	-440.644653	335.480347	1436.571045	-368.915802	-79.874825	1455.369019	-347.094604	128.592010	1456.714844	-319.939972	171.206711	1733.555664	-483.587128	434.855957	1164.740356	-414.384155	-212.063446	1203.245850	-385.872253	383.921234	862.988281	-310.333435	-156.487762	895.246277	-386.162170	101.307938	1053.021362	536.944824	13.439370	897.869873	535.948120	211.753021
-412.189941	231.808853	955.515137	-408.173370	-30.603699	956.402405	-495.733429	247.964005	573.507813	-442.532379	-93.310226	576.859009	-485.178375	285.552460	86.428261	-504.504028	-148.535629	103.054466	-440.425995	335.578033	1436.713867	-368.867645	-79.901909	1455.357178	-347.000458	128.575989	1456.716553	-319.992401	171.289917	1733.605225	-483.509247	434.835297	1164.785034	-414.347351	-212.094650	1203.261353	-385.844452	383.944305	862.996765	-310.342255	-156.506790	895.240723	-386.118439	101.299065	1053.017944	536.594666	13.462135	897.807068	535.756531	211.773636
-412.141144	231.799332	955.516907	-408.140289	-30.608496	956.396790	-495.703613	247.927933	573.522705	-442.548248	-93.314713	576.874268	-485.139862	285.518372	86.420937	-504.505493	-148.538589	103.062202	-440.302917	335.548370	1436.745483	-368.757080	-79.919708	1455.360107	-346.911072	128.563202	1456.711426	-320.056427	171.376022	1733.651611	-483.449890	434.831085	1164.818970	-414.300751	-212.150192	1203.269409	-385.813568	383.977539	863.006287	-310.340851	-156.518616	895.238586	-386.069580	101.287872	1053.014038	536.380920	13.356310	897.740173	535.921570	211.101608
-412.120575	231.793976	955.530457	-408.119781	-30.592251	956.405029	-495.670013	247.927048	573.490173	-442.542450	-93.306160	576.873962	-485.128632	285.514313	86.402878	-504.520081	-148.533966	103.068413	-440.235962	335.530823	1436.737427	-368.683838	-79.929794	1455.346069	-346.814453	128.527542	1456.699707	-320.099915	171.465485	1733.707886	-483.395142	434.839539	1164.828613	-414.258118	-212.159195	1203.288086	-385.785095	384.021088	862.993835	-310.328156	-156.525345	895.229858	-386.033508	101.291626	1053.021118	536.291748	13.679639	897.748047	535.803650	211.122208
-412.076447	231.733749	955.509949	-408.020782	-30.663267	956.428101	-495.626099	247.920853	573.483643	-442.540924	-93.303345	576.895630	-485.132507	285.515991	86.401993	-504.520569	-148.524643	103.054955	-440.263489	335.392365	1436.566650	-368.609406	-79.961899	1455.338379	-346.709106	128.500748	1456.699097	-320.148865	171.544052	1733.744141	-483.338440	434.858887	1164.812378	-414.223206	-212.206085	1203.272705	-385.737457	384.030640	862.996155	-310.301300	-156.537613	895.216187	-385.967621	101.247055	1053.023682	535.760315	13.079339	897.645508	536.407227	209.587372
-412.011353	231.723877	955.496643	-407.959808	-30.680614	956.422485	-495.557556	247.858551	573.450134	-442.527405	-93.284058	576.902161	-485.062042	285.525635	86.430145	-504.516937	-148.514313	103.045387	-440.037354	335.481262	1436.729248	-368.514618	-79.968269	1455.301880	-346.587067	128.458450	1456.685425	-320.198334	171.636780	1733.794067	-483.243774	434.822418	1164.842896	-414.144379	-212.184860	1203.267212	-385.683014	384.043121	862.993164	-310.269257	-156.563065	895.186829	-385.901031	101.235947	1053.013306	535.114929	13.424183	897.542053	535.290588	211.193405
-411.972351	231.678101	955.473511	-407.890198	-30.694443	956.398926	-495.530273	247.861649	573.440552	-442.517944	-93.270416	576.910828	-485.106079	285.498566	86.422920	-504.504272	-148.510178	103.033211	-439.940765	335.460510	1436.723267	-368.437653	-80.002113	1455.293213	-346.473846	128.432663	1456.669189	-320.233978	171.722778	1733.837036	-483.171661	434.803650	1164.856323	-414.079071	-212.218933	1203.227051	-385.627197	384.052063	862.997498	-310.218903	-156.575058	895.150024	-385.836823	101.209015	1052.987427	534.696533	13.511604	897.467712	535.024170	211.407257
-411.935211	231.648376	955.472778	-407.836884	-30.717932	956.391541	-495.479523	247.896027	573.467163	-442.501984	-93.247765	576.916016	-485.061646	285.499695	86.408180	-504.517273	-148.514038	103.033798	-439.827484	335.447174	1436.732788	-368.343048	-79.999710	1455.266357	-346.340302	128.383774	1456.659058	-320.274231	171.806961	1733.881104	-483.098694	434.783417	1164.876953	-414.026184	-212.235062	1203.197510	-385.546143	384.043579	862.999146	-310.179169	-156.588303	895.124939	-385.775177	101.181694	1052.979370	534.241760	13.536962	897.384827	534.799255	211.431702
-411.869232	231.679535	955.491577	-407.811279	-30.676352	956.341919	-495.438293	247.910690	573.468445	-442.495331	-93.274567	576.883728	-485.056610	285.495087	86.425140	-504.506561	-148.519440	103.047707	-439.733185	335.411316	1436.733154	-368.274567	-80.035095	1455.228760	-346.225250	128.361801	1456.656860	-320.309875	171.890930	1733.931885	-483.014862	434.756134	1164.885620	-413.951202	-212.245300	1203.160400	-385.484467	384.014679	863.004578	-310.114777	-156.580536	895.080933	-385.723663	101.189156	1052.962646	533.855103	13.601919	897.334351	534.560120	211.527969
-411.821350	231.674072	955.494141	-407.756378	-30.670639	956.333008	-495.383667	247.897522	573.461548	-442.488647	-93.265068	576.888123	-485.063202	285.499878	86.430893	-504.509979	-148.518036	103.040443	-439.624695	335.378754	1436.737549	-368.197998	-80.054237	1455.201782	-346.101593	128.337723	1456.651978	-320.349945	171.975006	1733.972534	-482.923920	434.716400	1164.883789	-413.880951	-212.275665	1203.115234	-385.406555	383.989838	862.999146	-310.050140	-156.589874	895.043884	-385.658661	101.185913	1052.956177	533.463440	13.727640	897.287170	534.325500	211.624832
-411.753357	231.695419	955.484985	-407.726501	-30.670280	956.325989	-495.302307	247.920654	573.453735	-442.426544	-93.168312	576.870422	-485.066467	285.500183	86.433708	-504.487457	-148.515320	103.019608	-439.514069	335.368469	1436.741821	-368.124725	-80.064110	1455.159790	-345.991882	128.300690	1456.628296	-320.392731	172.064926	1734.003784	-482.820129	434.690002	1164.880371	-413.806183	-212.287018	1203.072754	-385.340912	383.967682	862.995605	-309.967529	-156.580902	895.012024	-385.604462	101.194084	1052.946777	532.892456	13.870775	897.229553	533.770752	212.388931
-411.733307	231.657608	955.464905	-407.663147	-30.729603	956.325256	-495.259186	247.901871	573.416016	-442.387421	-93.178627	576.904358	-485.053101	285.487793	86.462753	-504.475647	-148.500427	103.017960	-439.420593	335.335022	1436.718750	-368.061615	-80.091911	1455.114014	-345.888489	128.297256	1456.613892	-320.433441	172.157349	1734.040405	-482.739594	434.683258	1164.886963	-413.711548	-212.272034	1203.032837	-385.274719	383.940277	862.985840	-309.903168	-156.584412	894.973145	-385.547852	101.156799	1052.932617	532.631348	13.831528	897.168640	533.849365	211.779510
-411.639893	231.650360	955.452332	-407.608429	-30.710428	956.320557	-495.203827	247.928040	573.441101	-442.385620	-93.182251	576.901489	-485.042480	285.457977	86.432976	-504.444489	-148.509354	103.051170	-439.314301	335.299316	1436.725586	-368.002441	-80.109962	1455.072998	-345.785065	128.253769	1456.587891	-320.481293	172.254868	1734.083008	-482.634766	434.641754	1164.868896	-413.614807	-212.280930	1202.987183	-385.201721	383.885986	862.980713	-309.798065	-156.570557	894.919922	-385.470795	101.162216	1052.923218	532.111267	14.067028	897.121521	533.354797	212.504395
-411.581818	231.646774	955.446350	-407.559296	-30.700935	956.312866	-495.128448	247.913574	573.414917	-442.395386	-93.187691	576.903198	-484.991486	285.438477	86.423454	-504.474030	-148.507538	103.057053	-439.184692	335.285065	1436.718994	-367.923187	-80.147049	1455.018677	-345.686798	128.223602	1456.558472	-320.565399	172.272812	1734.092285	-482.519073	434.599152	1164.862061	-413.520660	-212.281647	1202.921509	-385.114960	383.844330	862.969116	-309.692810	-156.554077	894.879883	-385.404633	101.163933	1052.913330	531.783691	14.242272	897.068298	533.125977	212.650635
-411.501312	231.629990	955.452332	-407.476288	-30.701252	956.296265	-495.063385	247.920624	573.440430	-442.378265	-93.162918	576.909363	-485.000519	285.439575	86.424980	-504.464722	-148.505630	103.046265	-439.059723	335.243042	1436.700195	-367.871490	-80.192039	1454.957642	-345.584412	128.204880	1456.531616	-320.564056	172.421463	1734.182129	-482.408630	434.532196	1164.854248	-413.417999	-212.271774	1202.863892	-385.014648	383.748291	862.962036	-309.577454	-156.524567	894.819763	-385.308258	101.147537	1052.904297	531.423706	14.277888	897.016479	532.917786	212.775375
-411.411743	231.641632	955.443481	-407.418365	-30.687269	956.287781	-494.986969	247.889801	573.444946	-442.394836	-93.185501	576.915222	-484.979797	285.425201	86.463936	-504.471313	-148.492020	103.046089	-438.946198	335.210602	1436.692261	-367.789825	-80.202934	1454.904297	-345.493622	128.162369	1456.498657	-320.586670	172.519684	1734.238037	-482.295532	434.484497	1164.828613	-413.312988	-212.294754	1202.763550	-384.921448	383.692047	862.958008	-309.470520	-156.474197	894.758972	-385.223572	101.157738	1052.892944	531.140381	14.394754	896.992004	532.758179	212.816666
-411.298920	231.678070	955.454224	-407.353119	-30.659096	956.276062	-494.909912	247.891739	573.460510	-442.359894	-93.148117	576.931335	-484.934265	285.434479	86.461197	-504.417816	-148.499557	103.047440	-438.827576	335.175537	1436.679565	-367.730927	-80.245300	1454.839233	-345.394531	128.125046	1456.466675	-320.624207	172.606598	1734.283447	-482.172089	434.428406	1164.792114	-413.210449	-212.226532	1202.681274	-384.830566	383.607544	862.935547	-309.332764	-156.402863	894.690247	-385.130951	101.177368	1052.891724	530.953979	14.417417	896.953552	533.021912	212.290207
-411.215057	231.689484	955.440918	-407.282562	-30.714449	956.277405	-494.853363	247.903198	573.447571	-442.404449	-93.241211	576.931519	-484.949646	285.420837	86.460541	-504.464874	-148.510269	103.054779	-438.687866	335.146667	1436.653076	-367.653687	-80.290352	1454.786377	-345.271576	128.112350	1456.419067	-320.647217	172.692627	1734.329590	-482.059906	434.365967	1164.765869	-413.132843	-212.208374	1202.598389	-384.746155	383.545868	862.902954	-309.218384	-156.359009	894.627014	-385.048615	101.159492	1052.884399	530.762024	14.436049	896.904297	532.807495	212.221924
-411.121674	231.698395	955.429077	-407.201874	-30.714643	956.257080	-494.765991	247.905609	573.451050	-442.353699	-93.218391	576.934753	-484.917023	285.428406	86.462868	-504.478912	-148.502075	103.033577	-438.574127	335.132782	1436.614990	-367.553375	-80.294151	1454.722412	-345.181000	128.074326	1456.377808	-320.684204	172.776566	1734.375610	-481.947388	434.295837	1164.720215	-413.027924	-212.149536	1202.527832	-384.666779	383.434052	862.890198	-309.102325	-156.291046	894.555969	-384.951721	101.159653	1052.865845	530.411011	14.627643	896.839905	532.351379	213.025726
-411.051483	231.735794	955.413696	-407.180695	-30.686308	956.214294	-494.699829	247.876709	573.462585	-442.317993	-93.186317	576.923767	-484.913391	285.438385	86.461121	-504.427460	-148.484604	103.035156	-438.472076	335.081421	1436.580200	-367.461670	-80.324417	1454.658936	-345.052490	128.046173	1456.326660	-320.716705	172.833267	1734.401611	-481.836548	434.246033	1164.691772	-412.954529	-212.092346	1202.461670	-384.563477	383.325775	862.839844	-308.998962	-156.211304	894.493286	-384.881897	101.178169	1052.830933	530.191406	14.678927	896.770447	532.231689	213.136185
-410.944336	231.753906	955.385620	-407.087555	-30.666605	956.178223	-494.580719	247.833725	573.452271	-442.266083	-93.136688	576.885925	-484.863373	285.408508	86.451057	-504.469757	-148.470932	103.018974	-438.366913	335.082794	1436.565796	-367.379364	-80.362648	1454.600952	-344.933044	128.038101	1456.296509	-320.750916	172.892715	1734.457520	-481.742584	434.179413	1164.661865	-412.903290	-212.055328	1202.371582	-384.490448	383.226318	862.817871	-308.897034	-156.126617	894.416626	-384.775726	101.192924	1052.797363	530.133423	14.601513	896.730652	532.438843	212.514435
-410.896637	231.792984	955.382629	-407.052948	-30.691074	956.144287	-494.518036	247.847122	573.448303	-442.191620	-93.118538	576.895874	-484.870850	285.382965	86.453339	-504.441925	-148.454056	103.007095	-438.368042	334.961060	1436.406860	-367.265167	-80.371239	1454.547119	-344.817261	128.021301	1456.241455	-320.773315	172.922974	1734.498291	-481.653320	434.146454	1164.632568	-412.835144	-211.950623	1202.295776	-384.385223	383.083923	862.782043	-308.795135	-156.038620	894.359741	-384.713959	101.187729	1052.773804	530.023499	14.617795	896.687805	532.421631	212.479126
-410.838531	231.816650	955.362183	-407.028107	-30.675632	956.093506	-494.467926	247.875229	573.480103	-442.061066	-92.951561	576.832581	-484.885742	285.388794	86.482658	-504.312408	-148.419815	102.983971	-438.096313	335.052185	1436.527954	-367.178528	-80.383896	1454.487793	-344.682312	127.986107	1456.197998	-320.777710	172.955521	1734.544678	-481.538147	434.046661	1164.627930	-412.778412	-211.859207	1202.200928	-384.310913	382.968536	862.762512	-308.709808	-155.913528	894.286682	-384.643127	101.193367	1052.730957	529.829529	14.817759	896.655151	532.003845	213.316635
-410.788910	231.789597	955.314758	-406.946686	-30.700123	956.074585	-494.402313	247.873917	573.487061	-442.052643	-93.004875	576.837097	-484.854523	285.381195	86.477280	-504.332153	-148.425125	102.992210	-437.972260	335.041901	1436.508545	-367.075500	-80.414406	1454.429443	-344.552216	127.960915	1456.154907	-320.775574	172.979446	1734.583740	-481.430389	433.994263	1164.589722	-412.742310	-211.832367	1202.105347	-384.223419	382.830078	862.718384	-308.630768	-155.789413	894.205139	-384.559174	101.181335	1052.692993	530.029663	15.124330	896.664185	531.975342	213.386688
-410.685974	231.842438	955.309570	-406.859222	-30.700102	956.060059	-494.358429	247.877289	573.494995	-441.923859	-92.867332	576.799866	-484.857727	285.381256	86.477631	-504.301178	-148.416077	103.003006	-437.843475	335.035858	1436.462036	-366.986969	-80.422661	1454.368042	-344.455200	127.927620	1456.101196	-320.771515	172.989227	1734.629395	-481.322327	433.931763	1164.559814	-412.680450	-211.764175	1202.019897	-384.141144	382.719116	862.676941	-308.569946	-155.668030	894.132385	-384.447083	101.202980	1052.678955	529.685974	14.914543	896.581116	531.855652	213.337570
-410.601440	231.814896	955.264465	-406.753479	-30.749426	956.039734	-494.311554	247.871948	573.486938	-441.866882	-92.871124	576.817749	-484.853363	285.396088	86.473679	-504.251282	-148.398254	103.025146	-437.704407	335.032928	1436.435913	-366.878967	-80.449501	1454.308838	-344.354370	127.923599	1456.055054	-320.753967	173.005310	1734.672607	-481.196350	433.877716	1164.502319	-412.642731	-211.676727	1201.937134	-384.061707	382.603912	862.647278	-308.519104	-155.535767	894.063904	-384.333832	101.175896	1052.641602	529.674377	14.999453	896.558899	531.814087	213.322891
-410.529907	231.870651	955.255615	-406.664886	-30.760818	956.028381	-494.267334	247.872757	573.493591	-441.858459	-92.837074	576.820007	-484.845184	285.379883	86.478455	-504.296356	-148.410309	103.034889	-437.725830	334.923767	1436.246582	-366.803040	-80.471573	1454.252319	-344.247253	127.905907	1456.023193	-320.724609	173.014557	1734.707520	-481.111084	433.845276	1164.450195	-412.568207	-211.595856	1201.862061	-383.980621	382.467651	862.584900	-308.449097	-155.392578	893.997742	-384.235565	101.198807	1052.626953	529.530090	15.031118	896.530518	531.702881	213.318527
-410.441193	231.885834	955.237976	-406.579315	-30.766121	956.008972	-494.249390	247.884583	573.501953	-441.832886	-92.889954	576.846436	-484.834961	285.381866	86.485863	-504.294617	-148.397659	103.051239	-437.518463	335.031616	1436.342773	-366.718994	-80.474884	1454.203735	-344.142059	127.909874	1455.973877	-320.693207	173.016327	1734.747803	-480.982513	433.750610	1164.417358	-412.516174	-211.506271	1201.759521	-383.882263	382.343781	862.546997	-308.405090	-155.226212	893.904175	-384.134216	101.202942	1052.604858	529.428162	15.033789	896.498962	531.708191	213.128281
-410.407776	231.905396	955.229919	-406.542603	-30.739265	955.951538	-494.211182	247.889496	573.525269	-441.752136	-92.848167	576.844666	-484.834534	285.369690	86.514191	-504.267303	-148.389908	103.045296	-437.415833	335.035614	1436.312866	-366.645813	-80.481735	1454.135132	-344.037964	127.891602	1455.953491	-320.666504	173.019806	1734.783813	-480.882629	433.646637	1164.363892	-412.463135	-211.453522	1201.652832	-383.790131	382.186646	862.483032	-308.379578	-155.068497	893.834534	-384.072296	101.208641	1052.565552	529.326111	15.018201	896.487122	531.821838	212.698608
-410.335785	231.918289	955.222656	-406.466522	-30.743202	955.933960	-494.199127	247.858871	573.518982	-441.745483	-92.843636	576.858337	-484.845062	285.341125	86.502571	-504.231110	-148.357483	103.039070	-437.315582	335.044983	1436.296509	-366.550812	-80.498642	1454.084351	-343.953827	127.885437	1455.901733	-320.625183	173.028946	1734.825439	-480.769165	433.557556	1164.304199	-412.405731	-211.349091	1201.563599	-383.693176	382.018005	862.422241	-308.362061	-154.897888	893.744263	-383.979218	101.209892	1052.548340	529.196777	15.141366	896.495117	531.764160	212.695770
-410.217712	231.928696	955.234924	-406.295654	-30.750645	955.940430	-494.155273	247.897476	573.530090	-441.650787	-92.804916	576.878418	-484.846191	285.323700	86.492043	-504.211853	-148.335709	103.054352	-437.237335	335.056702	1436.243408	-366.457397	-80.491867	1454.029419	-343.867432	127.879089	1455.882080	-320.593567	173.022629	1734.860474	-480.679352	433.498077	1164.230957	-412.349091	-211.315231	1201.491943	-383.598389	381.873108	862.369385	-308.348053	-154.731476	893.661682	-383.842712	101.214012	1052.559692	529.056213	15.272546	896.540771	531.680420	212.805511
-410.139191	231.937164	955.207275	-406.238068	-30.748451	955.933105	-494.107605	247.865982	573.533508	-441.574280	-92.730316	576.824036	-484.831360	285.340210	86.506844	-504.144867	-148.326355	103.026573	-437.149109	335.059113	1436.213379	-366.359772	-80.492706	1453.943115	-343.790558	127.878380	1455.819336	-320.551758	173.026962	1734.906494	-480.580658	433.390747	1164.149048	-412.285645	-211.194183	1201.400635	-383.483307	381.696350	862.307068	-308.353210	-154.565598	893.579712	-383.761536	101.225060	1052.538818	529.123657	15.650978	896.656372	531.651611	212.910294
-410.055725	231.944901	955.194336	-406.127625	-30.743654	955.907959	-494.057709	247.878906	573.515686	-441.567139	-92.775246	576.857178	-484.816132	285.328583	86.506088	-504.231415	-148.338928	103.061844	-437.059235	335.064819	1436.159424	-366.278381	-80.498268	1453.872437	-343.709900	127.886238	1455.765747	-320.515503	173.030807	1734.933960	-480.515259	433.294586	1164.080566	-412.240723	-211.102081	1201.317139	-383.392303	381.515106	862.268250	-308.357544	-154.401260	893.471741	-383.649658	101.229530	1052.516113	528.773987	15.605914	896.726318	531.502014	212.990997
-409.950928	231.980927	955.190735	-406.026428	-30.727713	955.883667	-494.223358	248.155441	573.598755	-441.501343	-92.779968	576.884399	-484.963928	285.346771	86.525276	-504.187042	-148.336060	103.062950	-436.961548	335.058777	1436.127808	-366.181366	-80.493889	1453.802368	-343.612122	127.891953	1455.739502	-320.465790	173.030701	1734.975098	-480.433441	433.194489	1164.026123	-412.217896	-211.040573	1201.216797	-383.295807	381.356537	862.224854	-308.353912	-154.209961	893.378235	-383.531586	101.247704	1052.498413	528.656616	15.761697	896.819153	531.410278	213.131546
-409.842438	231.971664	955.178467	-405.900848	-30.704466	955.891357	-494.187775	248.189560	573.628174	-441.478271	-92.793030	576.846863	-484.975098	285.346802	86.529350	-504.205261	-148.329956	103.066109	-436.851593	335.077148	1436.092285	-366.082825	-80.484909	1453.724976	-343.521576	127.890976	1455.686279	-320.423828	173.035065	1735.009033	-480.387177	433.107086	1163.961182	-412.162628	-210.952194	1201.135254	-383.213226	381.210602	862.173950	-308.370911	-154.016922	893.279236	-383.413055	101.263763	1052.495605	528.986755	16.624985	896.541443	531.261230	214.334732
-409.708679	231.987518	955.171692	-405.782928	-30.688833	955.906250	-494.214569	248.281296	573.676880	-441.415283	-92.771622	576.858765	-485.041382	285.347504	86.597603	-504.177917	-148.329346	103.072227	-436.772247	335.087494	1436.040405	-365.981598	-80.483383	1453.672729	-343.435974	127.912781	1455.653320	-320.387512	173.048828	1735.048950	-480.340973	433.013733	1163.902222	-412.145813	-210.856781	1201.019043	-383.128510	381.032104	862.139893	-308.409119	-153.803131	893.169006	-383.289032	101.286011	1052.500122	528.356628	16.160236	896.791077	531.030640	214.161179
-409.619385	232.001404	955.154541	-405.696198	-30.695049	955.889221	-494.062042	248.198990	573.650085	-441.333466	-92.758354	576.844604	-484.976135	285.330322	86.561409	-504.254059	-148.354858	103.097946	-436.673492	335.088470	1435.992676	-365.887665	-80.482925	1453.608643	-343.354279	127.916168	1455.602295	-320.381592	172.995514	1735.033691	-480.296448	432.882477	1163.825806	-412.126007	-210.679626	1200.926025	-383.040039	380.899414	862.102844	-308.415649	-153.572037	893.073242	-383.186188	101.289810	1052.479248	528.066101	15.946867	896.965210	530.961731	214.073547
-409.513123	232.043198	955.159424	-405.591309	-30.669544	955.870117	-494.098907	248.314896	573.685242	-441.250519	-92.725273	576.823669	-485.047302	285.344757	86.563103	-504.165863	-148.321793	103.085953	-436.614441	335.089386	1435.936401	-365.778717	-80.486801	1453.524658	-343.283630	127.925995	1455.550659	-320.305328	173.068024	1735.104248	-480.262939	432.812134	1163.764648	-412.096466	-210.532791	1200.822876	-382.985260	380.761292	862.054260	-308.437927	-153.360962	892.977539	-383.076538	101.314484	1052.471191	527.967590	15.945196	897.057922	530.965454	214.051117
-409.441803	232.031326	955.135559	-405.524902	-30.676748	955.854919	-494.031921	248.327988	573.662659	-441.249969	-92.757553	576.818726	-485.038940	285.327240	86.535316	-504.196503	-148.329987	103.093689	-436.524414	335.097565	1435.906128	-365.697571	-80.494537	1453.460449	-343.198639	127.928429	1455.508667	-320.274933	173.073959	1735.145874	-480.233032	432.710083	1163.694214	-412.083679	-210.408783	1200.707397	-382.923065	380.622223	861.994629	-308.477173	-153.095871	892.852295	-382.986420	101.308014	1052.446289	527.912354	15.989668	897.144531	530.942200	213.993164
-409.382782	232.021698	955.098694	-405.440887	-30.635622	955.822083	-493.947845	248.343994	573.655884	-441.160217	-92.760002	576.837158	-484.988770	285.325043	86.574516	-504.147095	-148.307404	103.098373	-436.442871	335.106934	1435.853149	-365.595245	-80.503578	1453.381836	-343.133087	127.928688	1455.458374	-320.251007	173.084686	1735.168579	-480.187378	432.629639	1163.609253	-412.101654	-210.288971	1200.595825	-382.869080	380.447815	861.928589	-308.519897	-152.886459	892.750305	-382.895874	101.327965	1052.406616	527.880188	15.990390	897.181519	530.958923	213.975723
-409.302307	232.036575	955.084961	-405.381042	-30.628092	955.817017	-493.903748	248.385971	573.678589	-441.147705	-92.791229	576.817322	-484.986267	285.305695	86.574631	-504.184113	-148.304840	103.100960	-436.354095	335.123932	1435.814453	-365.497498	-80.511993	1453.317871	-343.036926	127.940125	1455.416870	-320.230927	173.108047	1735.207642	-480.144623	432.552063	1163.548096	-412.090271	-210.146469	1200.482056	-382.806732	380.308685	861.857239	-308.557831	-152.681747	892.637146	-382.807281	101.340698	1052.392456	527.849060	16.019815	897.226440	530.989929	213.957016
-409.171570	232.063110	955.086304	-405.269775	-30.602152	955.786926	-493.826691	248.391678	573.689453	-441.073395	-92.758911	576.813660	-484.979828	285.307922	86.581551	-504.141479	-148.308350	103.103371	-436.259735	335.104462	1435.769531	-365.408325	-80.507530	1453.260620	-342.937469	127.944580	1455.390747	-320.193237	173.114929	1735.261841	-480.076721	432.449463	1163.477539	-412.016357	-210.231949	1200.415771	-382.750977	380.120667	861.812744	-308.611969	-152.459641	892.557190	-382.681549	101.353561	1052.377075	527.861450	16.068378	897.233337	530.948242	214.068817
-409.066650	232.029861	955.061462	-405.102356	-30.650669	955.791443	-493.755829	248.366562	573.687378	-441.046539	-92.781891	576.848694	-484.964233	285.268585	86.581619	-504.173645	-148.307816	103.152283	-436.164673	335.126038	1435.733521	-365.302704	-80.507919	1453.202637	-342.871582	127.940590	1455.343018	-320.174133	173.128159	1735.314209	-480.022064	432.378265	1163.431885	-411.976349	-210.051834	1200.328857	-382.721039	379.942444	861.774292	-308.658600	-152.238266	892.470825	-382.541260	101.329399	1052.365723	527.892700	16.099373	897.241882	531.024780	214.042419
-408.970917	232.083771	955.058655	-405.036133	-30.637663	955.781555	-493.413239	248.051575	573.626587	-440.993958	-92.770462	576.878723	-484.712341	285.231140	86.534645	-504.095184	-148.246918	103.139648	-436.083313	335.130554	1435.698364	-365.220245	-80.519623	1453.166016	-342.785095	127.942520	1455.343628	-320.156464	173.145264	1735.350342	-479.965424	432.296326	1163.372192	-411.990875	-209.942139	1200.249878	-382.698212	379.778076	861.727173	-308.711395	-152.011719	892.365417	-382.454224	101.357452	1052.357788	527.980408	16.186766	897.234436	531.048950	214.123962
-408.838562	232.088181	955.049072	-404.890839	-30.635984	955.782532	-493.273407	248.015854	573.619751	-440.972473	-92.773048	576.878357	-484.660278	285.231934	86.588203	-504.098236	-148.247940	103.157753	-436.010162	335.118469	1435.655151	-365.147217	-80.523178	1453.099976	-342.688995	127.946938	1455.297119	-320.129974	173.161972	1735.395264	-479.920197	432.236023	1163.318115	-411.995972	-209.889755	1200.143799	-382.683655	379.664673	861.681702	-308.756653	-151.797485	892.308411	-382.317719	101.365570	1052.354126	528.231140	16.052628	897.231140	531.786682	213.129196
-408.715302	232.119446	955.039368	-404.754120	-30.657526	955.797363	-493.203430	248.016800	573.624573	-440.865784	-92.691933	576.895203	-484.646759	285.230774	86.590584	-504.086304	-148.247299	103.149460	-435.917786	335.122192	1435.600464	-365.075470	-80.543022	1453.032593	-342.610168	127.956413	1455.275024	-320.104004	173.198593	1735.425415	-479.860687	432.169067	1163.266724	-411.980164	-209.763977	1200.072876	-382.680664	379.567444	861.622925	-308.803314	-151.564484	892.214417	-382.187225	101.380615	1052.356445	528.748840	15.630690	897.212708	533.022583	211.141983
-408.648224	232.116898	955.017212	-404.663544	-30.672119	955.775024	-493.133972	248.006424	573.619629	-440.830261	-92.633774	576.878052	-484.649933	285.205475	86.586174	-504.068756	-148.243134	103.142532	-435.847992	335.128357	1435.554810	-364.993439	-80.545036	1452.981567	-342.535034	127.938271	1455.224121	-320.083435	173.211716	1735.451904	-479.822906	432.114838	1163.219116	-411.987488	-209.632156	1199.986450	-382.681702	379.452332	861.566833	-308.847534	-151.326263	892.134644	-382.101349	101.374252	1052.332397	528.745972	15.920776	897.171448	532.672791	212.100098
-408.575775	232.149170	955.007813	-404.611542	-30.639008	955.717773	-493.047333	248.049911	573.623535	-440.792053	-92.668068	576.887817	-484.590149	285.190247	86.596420	-504.078400	-148.240646	103.145325	-435.752136	335.122620	1435.500732	-364.912079	-80.549133	1452.909790	-342.435028	127.931419	1455.189941	-320.053314	173.243317	1735.488770	-479.788971	432.075165	1163.184937	-412.012482	-209.607697	1199.891357	-382.717804	379.345337	861.529541	-308.885651	-151.110703	892.057739	-382.011810	101.387756	1052.292358	528.822144	16.137283	897.162903	532.469238	212.797241
-408.467468	232.184250	955.011536	-404.522186	-30.610514	955.689514	-492.999481	248.073486	573.633850	-440.754333	-92.618080	576.880432	-484.611664	285.176086	86.613152	-504.072632	-148.218536	103.120857	-435.651031	335.126526	1435.477051	-364.854370	-80.537521	1452.850952	-342.355469	127.939407	1455.163208	-320.033661	173.264175	1735.518677	-479.755768	432.017273	1163.133667	-411.983826	-209.460815	1199.801392	-382.774811	379.222443	861.534546	-308.962097	-150.922882	891.955383	-381.901459	101.406151	1052.277222	528.981262	16.275715	897.167297	532.491638	213.080429
-408.386688	232.220627	955.027527	-404.491119	-30.571749	955.647644	-492.897430	248.067749	573.629395	-440.774109	-92.679321	576.853760	-484.563354	285.173309	86.601944	-504.118225	-148.216232	103.155785	-435.562317	335.134003	1435.415405	-364.789490	-80.540054	1452.780396	-342.276672	127.925049	1455.127686	-320.004700	173.287369	1735.552124	-479.691162	431.891663	1163.060059	-412.009308	-209.425323	1199.697266	-382.573975	379.097260	861.568237	-309.054443	-150.704208	891.858459	-381.829041	101.417946	1052.260254	529.164429	16.366722	897.207520	532.625549	213.101013
-408.321442	232.222427	955.012085	-404.423828	-30.553576	955.631348	-492.785828	248.060028	573.650696	-440.731110	-92.663322	576.844971	-484.528320	285.140625	86.587456	-504.110443	-148.209229	103.164238	-435.457886	335.119720	1435.374634	-364.708679	-80.542213	1452.705688	-342.175415	127.928879	1455.098999	-319.964905	173.317871	1735.589844	-479.659515	431.840973	1163.022339	-412.030792	-209.354477	1199.622314	-382.575806	378.995880	861.506104	-309.110901	-150.501724	891.748474	-381.745514	101.428101	1052.239990	529.398193	16.383865	897.267395	533.023315	212.606537
-408.205170	232.251007	955.017395	-404.318634	-30.511253	955.635925	-492.709869	248.140030	573.634399	-440.652039	-92.598694	576.872437	-484.548889	285.150452	86.626602	-504.017670	-148.164993	103.140839	-435.336395	335.139069	1435.334717	-364.645172	-80.528214	1452.630737	-342.071716	127.913620	1455.055908	-319.921661	173.343079	1735.617188	-479.625488	431.769012	1162.971680	-412.019958	-209.231750	1199.528687	-382.588959	378.904694	861.447021	-309.153320	-150.297485	891.653564	-381.640228	101.462204	1052.246338	529.504028	16.524136	897.359802	532.812927	213.225098
-408.115784	232.259384	955.010925	-404.233246	-30.486689	955.615417	-492.610260	248.161789	573.648865	-440.597443	-92.526405	576.877625	-484.540466	285.149445	86.629868	-504.005371	-148.177856	103.156334	-435.262512	335.133270	1435.267822	-364.577271	-80.523933	1452.567627	-341.981720	127.930527	1454.997925	-319.874939	173.374100	1735.642822	-479.584229	431.717834	1162.905396	-412.002014	-209.175949	1199.454590	-382.588257	378.826172	861.383972	-309.193085	-150.110657	891.591797	-381.548309	101.473236	1052.231689	529.623901	16.591400	897.453613	532.871399	213.297516
-408.008606	232.248947	954.987732	-404.104828	-30.508121	955.637024	-492.479065	248.158020	573.628479	-440.500427	-92.499428	576.869812	-484.492065	285.124268	86.621483	-503.957428	-148.165329	103.141434	-435.152649	335.156952	1435.202271	-364.498474	-80.538422	1452.498047	-341.884949	127.946541	1454.955566	-319.830902	173.406631	1735.673096	-479.568512	431.630890	1162.853516	-412.071594	-208.871323	1199.319580	-382.611542	378.740723	861.309082	-309.221313	-149.921692	891.482666	-381.431824	101.475754	1052.231201	529.770203	16.656590	897.550964	532.917542	213.355927
-407.937134	232.278931	954.982727	-404.081512	-30.475533	955.592407	-492.410217	248.204147	573.651245	-440.487091	-92.495476	576.862183	-484.534637	285.135742	86.670113	-503.954987	-148.164444	103.140671	-435.050171	335.169098	1435.153809	-364.423340	-80.526344	1452.412720	-341.801331	127.932327	1454.922241	-319.789581	173.424240	1735.685059	-479.548126	431.575836	1162.797729	-411.989838	-208.945343	1199.224365	-382.720001	378.673676	861.106018	-309.253967	-149.731812	891.377747	-381.370850	101.488136	1052.203003	529.979431	16.649311	897.653137	533.289978	212.885376
-407.837311	232.343140	954.992981	-404.007629	-30.452225	955.573669	-492.334412	248.235077	573.644836	-440.370148	-92.414040	576.834045	-484.526459	285.144928	86.674599	-503.981537	-148.177002	103.153831	-434.958618	335.170380	1435.108765	-364.375214	-80.532684	1452.347534	-341.710114	127.929749	1454.886108	-319.743317	173.458527	1735.709839	-479.508820	431.531799	1162.731323	-412.076599	-208.633835	1199.103760	-382.770416	378.610596	860.998962	-309.287781	-149.582291	891.287476	-381.285004	101.518654	1052.199097	530.112915	16.749226	897.690674	533.332764	212.958893
-407.800018	232.360962	954.974304	-404.026215	-30.377251	955.528076	-492.277710	248.284012	573.643433	-440.325287	-92.399811	576.815613	-484.536774	285.144012	86.673370	-503.965057	-148.148117	103.163795	-434.854126	335.186554	1435.047974	-364.314545	-80.527733	1452.281372	-341.628082	127.933571	1454.848145	-319.698395	173.481064	1735.722412	-479.504181	431.483124	1162.678345	-411.968079	-208.638184	1199.040649	-382.831879	378.542114	860.863770	-309.320862	-149.424835	891.194397	-381.246887	101.550392	1052.159790	530.125305	16.918831	897.712830	532.995239	213.653854
-407.735229	232.451172	954.969238	-404.040955	-30.329702	955.484985	-492.210144	248.291702	573.661804	-440.295074	-92.370781	576.781677	-484.507446	285.138367	86.666420	-503.916962	-148.129288	103.128471	-434.764832	335.176819	1435.002808	-364.277313	-80.523361	1452.204102	-341.540955	127.938484	1454.796631	-319.643646	173.508469	1735.736084	-479.479675	431.427704	1162.625854	-411.968964	-208.475754	1198.962280	-382.873047	378.470886	860.793823	-309.332733	-149.279266	891.096436	-381.194519	101.598068	1052.128784	530.338318	17.083584	897.785217	533.033508	213.801437
-407.655243	232.439285	954.952759	-403.933746	-30.389412	955.467896	-492.060455	248.203674	573.635681	-440.351563	-92.428841	576.822449	-484.489990	285.136353	86.660347	-503.972534	-148.117157	103.145828	-434.667572	335.200287	1434.948486	-364.183044	-80.524101	1452.168213	-341.451416	127.946869	1454.767944	-319.578247	173.537949	1735.747803	-479.446381	431.367096	1162.568604	-411.931488	-208.345673	1198.891602	-382.917328	378.405334	860.731079	-309.367767	-149.190811	891.018860	-381.090912	101.564651	1052.109497	530.279785	17.032000	897.753784	533.011597	213.821182
-407.547974	232.474579	954.956482	-403.846863	-30.384403	955.452026	-491.988617	248.270752	573.644348	-440.243225	-92.344200	576.828613	-484.445129	285.126312	86.671684	-503.902435	-148.094833	103.156342	-434.554901	335.221985	1434.928345	-364.125946	-80.531631	1452.138184	-341.364380	127.949211	1454.748291	-319.520599	173.563126	1735.760498	-479.413605	431.306976	1162.535034	-411.931732	-208.210922	1198.794678	-382.942963	378.345490	860.674683	-309.375946	-149.053650	890.933777	-380.984131	101.575722	1052.100952	530.315552	17.121050	897.736206	533.026855	213.908356
-407.451691	232.527191	954.960571	-403.788025	-30.362459	955.443298	-491.962280	248.323441	573.677063	-440.223450	-92.301361	576.832825	-484.461121	285.109131	86.694458	-503.876770	-148.080338	103.164566	-434.476685	335.218536	1434.874878	-364.081024	-80.543816	1452.085938	-341.287476	127.938240	1454.712158	-319.452881	173.597656	1735.772583	-479.382416	431.274628	1162.501709	-411.934753	-208.176178	1198.708862	-382.985077	378.307953	860.625000	-309.391052	-148.939987	890.863159	-380.897919	101.604813	1052.096436	530.405212	17.244417	897.731323	533.022461	214.149094
-407.388184	232.505127	954.929077	-403.727692	-30.387243	955.480286	-491.975189	248.353378	573.687317	-440.209869	-92.292992	576.824646	-484.521057	285.102997	86.705917	-503.870300	-148.084579	103.143333	-434.397278	335.216095	1434.852051	-364.023926	-80.563354	1452.045654	-341.215759	127.914711	1454.700928	-319.389008	173.619980	1735.789063	-479.346466	431.229004	1162.458618	-411.970032	-208.127258	1198.645630	-383.022949	378.251831	860.590027	-309.410950	-148.814804	890.812317	-380.837616	101.606316	1052.099487	530.441345	17.358328	897.717834	533.003784	214.288361
-407.290680	232.505402	954.932922	-403.658234	-30.372961	955.474182	-492.166962	248.647659	573.773804	-440.173065	-92.250359	576.849670	-484.638336	285.106140	86.739761	-503.839874	-148.069794	103.139671	-434.284210	335.236359	1434.830688	-363.978027	-80.576790	1451.995605	-341.139191	127.922234	1454.686035	-319.343658	173.631607	1735.807739	-479.309204	431.192688	1162.444824	-411.989227	-208.130447	1198.577026	-383.064972	378.201721	860.533752	-309.435120	-148.717316	890.746582	-380.743530	101.607460	1052.095703	530.497131	17.430098	897.693665	533.032471	214.368484
-407.215668	232.526276	954.925537	-403.598846	-30.360928	955.459229	-492.242828	248.789200	573.797607	-440.145355	-92.237389	576.822510	-484.723999	285.103302	86.759758	-503.838440	-148.053772	103.136162	-434.195557	335.220459	1434.792114	-363.932007	-80.591621	1451.950806	-341.077362	127.915512	1454.640503	-319.285767	173.645493	1735.813110	-479.288910	431.134857	1162.406250	-411.976196	-208.078262	1198.525513	-383.101807	378.163116	860.460449	-309.444580	-148.603592	890.682434	-380.671875	101.619675	1052.083374	530.515015	17.567020	897.673096	533.021790	214.512527
-407.151672	232.556229	954.905884	-403.584564	-30.357258	955.418579	-492.216339	248.819321	573.810974	-440.126801	-92.198723	576.788391	-484.738434	285.078888	86.759499	-503.836548	-148.050812	103.117569	-434.124298	335.220428	1434.751953	-363.892944	-80.588745	1451.906738	-341.016571	127.902016	1454.612305	-319.228424	173.656097	1735.824097	-479.262512	431.113159	1162.387207	-411.981079	-208.005524	1198.453247	-383.125427	378.138580	860.409607	-309.442474	-148.510971	890.629028	-380.602936	101.624420	1052.045654	530.515625	17.695337	897.660828	532.998352	214.624542
-407.098572	232.580597	954.890503	-403.592621	-30.320528	955.369934	-492.196075	248.851624	573.794556	-440.158936	-92.260483	576.789673	-484.745911	285.079254	86.762070	-503.882935	-148.056656	103.148865	-434.043732	335.234650	1434.695435	-363.847961	-80.556931	1451.862915	-340.955902	127.882881	1454.574951	-319.163818	173.666077	1735.828003	-479.214630	431.076630	1162.333130	-411.960846	-207.951309	1198.401367	-383.074554	378.059875	860.429993	-309.462463	-148.409546	890.572937	-380.560303	101.637222	1052.008667	530.516357	17.827028	897.651978	532.998962	214.726669
-407.016632	232.598648	954.873413	-403.537537	-30.326250	955.360107	-492.046631	248.747162	573.774048	-440.085815	-92.181572	576.783691	-484.648254	285.088684	86.756668	-503.825836	-148.041321	103.134766	-433.942261	335.224579	1434.652954	-363.826324	-80.575737	1451.810303	-340.899628	127.904739	1454.525757	-319.106934	173.692810	1735.841553	-479.165649	431.040161	1162.292725	-411.959290	-207.920914	1198.334473	-383.042297	378.000549	860.502075	-309.470215	-148.335312	890.518860	-380.486664	101.643562	1051.993896	530.503540	17.956755	897.656921	533.021240	214.759125
-406.973572	232.599960	954.875549	-403.524963	-30.303152	955.362549	-491.979462	248.768723	573.776001	-440.046356	-92.167084	576.829224	-484.657715	285.091919	86.777687	-503.859711	-148.051376	103.142891	-433.839996	335.235809	1434.625122	-363.780304	-80.585022	1451.780884	-340.838074	127.899590	1454.507324	-319.038300	173.692673	1735.859497	-479.145782	430.992249	1162.268066	-411.946564	-207.831909	1198.301636	-383.062592	377.977905	860.434326	-309.456909	-148.223953	890.478027	-380.447662	101.653198	1051.993286	530.503235	18.123001	897.665588	533.027405	214.825287
-406.898376	232.597351	954.891968	-403.479218	-30.296455	955.359619	-491.698639	248.523071	573.738098	-440.071594	-92.200211	576.808411	-484.528290	285.075256	86.760628	-503.941315	-148.067612	103.170311	-433.764404	335.259064	1434.578003	-363.755920	-80.590370	1451.746826	-340.784393	127.899467	1454.476685	-318.975220	173.692490	1735.880371	-479.115662	430.989288	1162.227783	-411.949738	-207.834259	1198.227417	-383.120850	377.914581	860.490479	-309.469879	-148.150528	890.437134	-380.382904	101.645393	1051.999023	530.418335	18.292515	897.699280	532.918945	215.094391
-406.828918	232.572021	954.886719	-403.415222	-30.292124	955.385193	-491.587311	248.493134	573.737183	-440.022003	-92.173111	576.790283	-484.469177	285.071747	86.784470	-503.892975	-148.064529	103.159698	-433.671234	335.253571	1434.546021	-363.692444	-80.597549	1451.716309	-340.722717	127.896278	1454.446045	-318.903809	173.694519	1735.898315	-479.109589	431.012115	1162.218384	-412.031738	-207.579910	1198.123901	-383.292908	377.909088	860.237915	-309.450134	-148.059357	890.382813	-380.326202	101.645676	1052.011719	530.362732	18.458263	897.735474	532.869202	215.210434
-406.776398	232.559433	954.873779	-403.378448	-30.303404	955.386719	-491.522491	248.529419	573.718140	-439.948212	-92.135246	576.814392	-484.449463	285.053223	86.774452	-503.815308	-148.047165	103.145508	-433.592896	335.267792	1434.511108	-363.654114	-80.596779	1451.649658	-340.673157	127.883011	1454.423950	-318.840759	173.688507	1735.899292	-479.089783	430.963318	1162.164063	-411.960785	-207.790344	1198.105591	-383.279633	377.878052	860.148621	-309.458008	-148.008148	890.343872	-380.267120	101.637764	1052.002319	530.340820	18.550179	897.758972	532.925293	215.026108
-406.702972	232.577347	954.875549	-403.322266	-30.303848	955.372864	-491.494049	248.602921	573.757324	-439.953400	-92.181961	576.789307	-484.467712	285.052887	86.762230	-503.778687	-148.037399	103.113960	-433.537018	335.253815	1434.473389	-363.624176	-80.599930	1451.619019	-340.619781	127.888329	1454.381958	-318.782166	173.673569	1735.901611	-479.082397	430.955322	1162.131592	-411.978271	-207.778732	1198.047852	-383.327484	377.795715	860.106384	-309.473938	-147.952866	890.288879	-380.209259	101.639000	1051.998047	530.320984	18.567101	897.797791	533.177368	214.522263
-406.647858	232.577072	954.860901	-403.263855	-30.304544	955.365112	-491.414551	248.576614	573.715942	-439.968353	-92.211807	576.782166	-484.418671	285.065643	86.762733	-503.841675	-148.060715	103.136353	-433.435425	335.272522	1434.416870	-363.585907	-80.614265	1451.573486	-340.574371	127.877716	1454.350830	-318.726013	173.659332	1735.913818	-479.043915	430.921753	1162.074097	-412.040253	-207.434021	1197.974731	-383.306396	377.776611	860.038147	-309.465607	-147.906311	890.216736	-380.137909	101.641541	1051.983032	530.383667	18.463924	897.858582	533.666443	213.443405
-406.625549	232.602570	954.856201	-403.272705	-30.274061	955.319519	-491.408936	248.632187	573.727051	-439.884399	-92.155235	576.788025	-484.398254	285.068939	86.761131	-503.830231	-148.046570	103.148560	-433.380066	335.282257	1434.392578	-363.544159	-80.617294	1451.550415	-340.530945	127.888176	1454.321045	-318.679565	173.632355	1735.926147	-479.023621	430.907104	1162.026245	-412.056793	-207.409546	1197.928223	-383.308167	377.748260	859.983521	-309.465149	-147.864944	890.170105	-380.112762	101.651764	1051.953369	529.983948	19.297472	897.890198	532.325500	215.759186
-406.571350	232.605713	954.847961	-403.254242	-30.271658	955.312317	-491.363159	248.596008	573.704773	-439.895599	-92.166634	576.786499	-484.402679	285.059509	86.758308	-503.846008	-148.050690	103.152031	-433.337494	335.307495	1434.327881	-363.513580	-80.611076	1451.519165	-340.488159	127.892517	1454.317261	-318.631439	173.601318	1735.944702	-478.992493	430.878906	1162.008789	-412.002930	-207.548737	1197.922729	-383.308777	377.719055	859.937378	-309.464478	-147.823776	890.150452	-380.066559	101.651672	1051.943115	529.467957	19.619427	897.850891	531.292969	217.215683
-406.516052	232.600952	954.842957	-403.231567	-30.245731	955.303650	-491.327393	248.633545	573.720459	-439.864349	-92.125908	576.768799	-484.429169	285.068756	86.755936	-503.857910	-148.053528	103.158562	-433.275543	335.313141	1434.288940	-363.474335	-80.626556	1451.511230	-340.457672	127.892670	1454.309692	-318.579071	173.566574	1735.973389	-478.981445	430.837219	1161.963989	-412.033417	-207.486191	1197.885864	-383.305511	377.691376	859.886230	-309.453339	-147.811035	890.127869	-380.028870	101.657845	1051.936646	529.272766	19.792736	897.848999	531.139282	217.177322
-406.463623	232.639297	954.833923	-403.193604	-30.253374	955.301575	-491.305328	248.619827	573.743713	-439.866577	-92.141174	576.762939	-484.413055	285.062378	86.779602	-503.873871	-148.058578	103.155090	-433.251190	335.320679	1434.283691	-363.449585	-80.628830	1451.492676	-340.425751	127.886154	1454.297974	-318.521240	173.535019	1735.990356	-478.944702	430.816223	1161.947510	-412.106750	-207.194672	1197.821655	-383.280792	377.668610	859.848816	-309.440826	-147.777390	890.090088	-379.973083	101.674431	1051.928345	529.099854	19.952484	897.869568	531.029053	217.070908
-406.419464	232.627274	954.841370	-403.149658	-30.261074	955.297729	-491.276489	248.592850	573.747498	-439.863953	-92.149635	576.741272	-484.407928	285.061890	86.778137	-503.853363	-148.048233	103.153275	-433.191772	335.340393	1434.264282	-363.416595	-80.631386	1451.492676	-340.394775	127.885956	1454.293823	-318.474792	173.486267	1736.017944	-478.905914	430.766083	1161.927734	-412.143280	-207.135300	1197.798828	-383.268829	377.642365	859.831421	-309.454742	-147.747543	890.052246	-379.925079	101.660439	1051.929077	528.884399	20.161385	897.869995	530.763916	217.227936
-406.379669	232.629135	954.835571	-403.143250	-30.253422	955.297729	-491.270020	248.615387	573.752075	-439.832642	-92.165871	576.755310	-484.420715	285.060272	86.785202	-503.864380	-148.039734	103.180710	-433.136200	335.347382	1434.247437	-363.408905	-80.630760	1451.481323	-340.376556	127.898003	1454.290283	-318.431702	173.441589	1736.048584	-478.874634	430.741943	1161.891113	-412.170685	-207.152969	1197.765015	-383.242493	377.609589	859.791138	-309.475983	-147.731674	890.032654	-379.901123	101.664207	1051.926025	528.649231	20.361948	897.862122	530.469604	217.402908
-406.338531	232.676102	954.855286	-403.105591	-30.233263	955.300781	-491.285187	248.652069	573.768494	-439.825287	-92.178436	576.769348	-484.459229	285.053070	86.786781	-503.821625	-148.033875	103.187294	-433.210419	335.267792	1434.089111	-363.398987	-80.634163	1451.501099	-340.355835	127.895363	1454.284912	-318.391724	173.412460	1736.079224	-478.846588	430.749420	1161.844238	-412.188873	-207.168915	1197.760254	-383.230011	377.575195	859.768616	-309.505432	-147.728455	890.000305	-379.852478	101.691360	1051.935059	528.358337	20.615463	897.853760	530.002075	217.986923
-406.292206	232.684982	954.843201	-403.082703	-30.237858	955.295227	-491.254913	248.627380	573.759949	-439.820251	-92.160538	576.780701	-484.438660	285.048553	86.766525	-503.848145	-148.050049	103.192513	-433.074402	335.364807	1434.215332	-363.379883	-80.634743	1451.490234	-340.345703	127.900909	1454.281250	-318.349518	173.352753	1736.103027	-478.800385	430.660187	1161.837646	-412.185669	-207.042480	1197.762207	-383.184937	377.541870	859.729675	-309.530060	-147.733780	889.982666	-379.809540	101.693771	1051.924072	528.194702	20.662621	897.840454	529.955322	217.664398
-406.255524	232.692291	954.851074	-403.052399	-30.224209	955.285278	-491.227631	248.615082	573.759827	-439.784546	-92.182770	576.790955	-484.425568	285.046631	86.765366	-503.777283	-148.018784	103.181190	-433.029907	335.391479	1434.207886	-363.375641	-80.629562	1451.467896	-340.349945	127.900017	1454.263672	-318.315643	173.315475	1736.130493	-478.765594	430.615784	1161.814331	-412.177826	-207.030899	1197.772339	-383.163330	377.546936	859.715027	-309.543945	-147.713852	889.961365	-379.765961	101.697205	1051.920532	527.953613	20.830574	897.813110	529.657166	217.939102
-406.221069	232.675903	954.832642	-402.979492	-30.262980	955.308655	-491.207703	248.620987	573.766663	-439.743866	-92.144676	576.775391	-484.416962	285.062622	86.781036	-503.796844	-148.033829	103.181007	-432.984924	335.393463	1434.199951	-363.365387	-80.629120	1451.457642	-340.331360	127.900360	1454.244263	-318.289246	173.284103	1736.163086	-478.726593	430.592743	1161.784790	-412.184235	-207.068924	1197.734253	-383.118042	377.505615	859.701599	-309.581940	-147.682587	889.941589	-379.717041	101.688560	1051.924072	527.937866	20.634121	897.820801	530.323730	216.451431
-406.172424	232.662415	954.835938	-402.930328	-30.272396	955.304321	-491.182434	248.602081	573.753296	-439.731598	-92.178482	576.809143	-484.403625	285.062897	86.811203	-503.766113	-148.009781	103.168488	-432.960938	335.404633	1434.190308	-363.351837	-80.618958	1451.442505	-340.322784	127.894356	1454.233276	-318.256744	173.252380	1736.189697	-478.692871	430.534424	1161.773926	-412.154541	-207.037933	1197.729736	-383.072021	377.457214	859.692383	-309.611450	-147.689377	889.925720	-379.667297	101.674370	1051.923340	527.708435	20.724438	897.780029	530.146179	216.509918
-406.170166	232.659531	954.837463	-402.917053	-30.262260	955.303040	-491.173523	248.616943	573.765381	-439.715088	-92.208000	576.769897	-484.382172	285.065308	86.787132	-503.801697	-148.036697	103.184456	-432.918457	335.415894	1434.193604	-363.341064	-80.625206	1451.432251	-340.326935	127.904800	1454.213989	-318.245667	173.211594	1736.213135	-478.668701	430.494904	1161.769409	-412.138275	-207.007294	1197.735718	-383.038025	377.441406	859.684814	-309.639374	-147.682510	889.902405	-379.648468	101.678169	1051.920654	527.143982	21.193117	897.714172	528.909790	218.338440
-406.137360	232.667908	954.831360	-402.917145	-30.254539	955.305847	-491.154388	248.627167	573.745056	-439.687073	-92.172607	576.757813	-484.373535	285.063843	86.787376	-503.803894	-148.034714	103.186096	-432.918610	335.414642	1434.156372	-363.312592	-80.623466	1451.413818	-340.312622	127.901199	1454.189331	-318.223877	173.187668	1736.236816	-478.645325	430.479401	1161.747437	-412.165833	-207.066605	1197.715820	-382.971680	377.395874	859.680603	-309.681335	-147.690384	889.888611	-379.626434	101.686440	1051.917603	527.024597	21.139471	897.707886	529.282593	217.485870
-406.128448	232.662415	954.827698	-402.883575	-30.245617	955.297363	-491.174469	248.665436	573.762451	-439.648254	-92.177490	576.780457	-484.384735	285.063507	86.772362	-503.817688	-148.034622	103.189674	-432.891479	335.421600	1434.155396	-363.291656	-80.632027	1451.385376	-340.312439	127.894379	1454.157959	-318.214783	173.168610	1736.255249	-478.641083	430.457489	1161.720459	-412.163666	-207.007980	1197.704346	-382.894958	377.362000	859.638000	-309.728455	-147.675949	889.847107	-379.608826	101.688690	1051.912354	526.557800	21.357859	897.678101	528.413879	218.575394
-406.128540	232.698029	954.840393	-402.926697	-30.217646	955.269592	-491.180511	248.688965	573.774597	-439.643494	-92.204521	576.760681	-484.408691	285.069489	86.768677	-503.796844	-148.017807	103.182465	-432.876984	335.402039	1434.116089	-363.289154	-80.626450	1451.341309	-340.319794	127.894676	1454.130371	-318.197479	173.145111	1736.267334	-478.608856	430.438812	1161.679932	-412.200562	-207.057693	1197.674194	-382.833832	377.339478	859.643005	-309.773956	-147.678345	889.804138	-379.615387	101.701668	1051.901123	526.316711	21.443048	897.697693	528.211914	218.731293
-406.049805	232.694504	954.816895	-402.849091	-30.218151	955.239868	-491.135498	248.677200	573.763672	-439.585480	-92.147133	576.726074	-484.375610	285.065125	86.768356	-503.777740	-148.027313	103.163826	-432.834229	335.406708	1434.104248	-363.236053	-80.641373	1451.300293	-340.315521	127.903130	1454.088745	-318.174438	173.129974	1736.285889	-478.578613	430.417999	1161.648315	-412.202606	-207.028488	1197.644043	-382.761780	377.316711	859.621399	-309.752075	-147.689011	889.762512	-379.533478	101.697311	1051.873535	526.048279	21.421347	897.745544	528.257202	218.398361
-406.034424	232.702301	954.805420	-402.850067	-30.179968	955.227661	-491.147430	248.670563	573.780212	-439.596069	-92.161728	576.724976	-484.381470	285.070343	86.781181	-503.753906	-148.021347	103.171074	-432.841125	335.413025	1434.070313	-363.231110	-80.653221	1451.257690	-340.317932	127.871117	1454.038696	-318.147583	173.114151	1736.283569	-478.530701	430.405365	1161.601440	-412.194550	-207.022217	1197.578491	-382.699188	377.264160	859.624817	-309.768921	-147.704514	889.699036	-379.518280	101.718636	1051.859619	525.722900	21.487745	897.773438	528.117554	218.456848
-406.017181	232.695816	954.795288	-402.799774	-30.180571	955.209534	-491.178223	248.670792	573.778015	-439.611481	-92.182655	576.737610	-484.388031	285.071503	86.781113	-503.732330	-148.009064	103.160980	-432.833008	335.410461	1434.045288	-363.200806	-80.666550	1451.214966	-340.315216	127.872566	1453.999878	-318.142517	173.090042	1736.290527	-478.519104	430.386627	1161.568359	-412.227142	-207.007263	1197.536621	-382.628265	377.252350	859.602051	-309.730988	-147.695129	889.672241	-379.483826	101.715302	1051.845337	525.408264	21.608650	897.804749	527.927368	218.611313
-405.983337	232.706772	954.778381	-402.775696	-30.169624	955.203674	-491.160553	248.636032	573.750977	-439.615875	-92.169754	576.732300	-484.405121	285.074188	86.778725	-503.795990	-148.029877	103.170906	-432.853943	335.392578	1434.008789	-363.193787	-80.681564	1451.165161	-340.335541	127.854774	1453.953491	-318.125153	173.085419	1736.301147	-478.503082	430.378784	1161.538574	-412.236237	-206.969193	1197.499268	-382.560699	377.208618	859.570313	-309.741272	-147.728073	889.621582	-379.448364	101.729462	1051.832275	525.106079	21.645351	897.842896	527.832947	218.572800
-406.008942	232.682846	954.761230	-402.786530	-30.181829	955.207397	-491.178650	248.645187	573.770264	-439.598907	-92.148643	576.724487	-484.412018	285.060516	86.766228	-503.781433	-148.018845	103.174126	-432.850983	335.386749	1433.991089	-363.186249	-80.701012	1451.136475	-340.378723	127.841072	1453.908813	-318.113770	173.070938	1736.302002	-478.486237	430.353790	1161.505493	-412.180817	-207.199615	1197.523438	-382.513672	377.191010	859.543457	-309.770477	-147.717896	889.589905	-379.457825	101.720627	1051.823242	524.768982	21.700665	897.884399	527.662903	218.679047
-405.990570	232.702499	954.751648	-402.754761	-30.172226	955.200439	-491.221466	248.619873	573.758179	-439.544250	-92.158287	576.729736	-484.412415	285.060333	86.763084	-503.791046	-148.017593	103.185852	-432.863678	335.385345	1433.991943	-363.175232	-80.717133	1451.112305	-340.401367	127.837601	1453.889893	-318.097351	173.054993	1736.305176	-478.478943	430.327209	1161.477661	-412.283539	-206.988907	1197.432861	-382.464233	377.166138	859.533142	-309.791656	-147.761597	889.550842	-379.432678	101.737465	1051.814941	524.453857	21.758556	897.905884	527.553406	218.708694
-405.963531	232.731079	954.771667	-402.716614	-30.152431	955.194824	-491.226044	248.618317	573.762207	-439.507843	-92.115532	576.722961	-484.423676	285.042023	86.741081	-503.798981	-148.004547	103.181740	-432.865082	335.381653	1433.962646	-363.160889	-80.736084	1451.083252	-340.428833	127.831314	1453.826904	-318.067322	173.038086	1736.313965	-478.443756	430.312988	1161.458008	-412.267273	-206.942871	1197.431152	-382.413971	377.103485	859.503723	-309.816895	-147.792984	889.496704	-379.404205	101.753189	1051.823242	524.453613	22.050604	897.859558	527.591248	218.809265
-405.937073	232.753082	954.769409	-402.734314	-30.133341	955.154114	-491.208679	248.610565	573.775940	-439.525787	-92.168663	576.691101	-484.419952	285.045776	86.766037	-503.788757	-148.006363	103.175804	-432.853790	335.384338	1433.937378	-363.138031	-80.749062	1451.045532	-340.445007	127.810623	1453.790649	-318.081116	172.963150	1736.260864	-478.421509	430.292664	1161.429810	-412.230438	-207.212219	1197.406494	-382.352692	377.084686	859.502014	-309.834900	-147.817810	889.440125	-379.385834	101.755539	1051.798218	523.842773	21.827538	898.177185	527.326294	218.695786
-405.910675	232.749756	954.742432	-402.654694	-30.155186	955.123840	-491.199677	248.623306	573.786865	-439.448334	-92.154716	576.698425	-484.392242	285.040070	86.779747	-503.752472	-147.992340	103.160248	-432.832489	335.365662	1433.940063	-363.132843	-80.756592	1451.006104	-340.453308	127.799759	1453.749390	-317.997192	173.011673	1736.298096	-478.392303	430.256378	1161.407349	-412.219604	-207.261032	1197.362549	-382.311096	377.053345	859.501953	-309.825317	-147.815536	889.384033	-379.327911	101.746841	1051.768311	523.443115	21.815022	898.196228	527.219543	218.620499
-405.883392	232.770889	954.762878	-402.628845	-30.158087	955.121582	-491.185883	248.630325	573.799500	-439.512177	-92.221588	576.702820	-484.384552	285.045624	86.781601	-503.812500	-148.011749	103.174049	-432.833466	335.363403	1433.918213	-363.107117	-80.771294	1450.979736	-340.471588	127.788010	1453.700562	-317.968658	173.004318	1736.295410	-478.383972	430.204254	1161.417480	-412.207214	-207.252228	1197.330200	-382.279877	377.047180	859.510376	-309.854431	-147.854385	889.358826	-379.296692	101.747452	1051.776245	523.058716	21.806841	898.193848	527.130188	218.590164
-405.871948	232.758713	954.761536	-402.600128	-30.111891	955.141357	-491.181427	248.625336	573.798523	-439.451355	-92.226212	576.733765	-484.392151	285.058319	86.771187	-503.838470	-148.039597	103.196579	-432.824524	335.343262	1433.902344	-363.088074	-80.777695	1450.967773	-340.505096	127.779289	1453.680786	-317.949402	172.976212	1736.300903	-478.380707	430.189575	1161.413574	-412.275909	-207.028824	1197.296753	-382.247162	377.005341	859.514954	-309.895111	-147.847015	889.328308	-379.284027	101.773903	1051.787354	522.625122	21.771076	898.204956	527.007202	218.500809
-405.906738	232.726852	954.760742	-402.619843	-30.093508	955.149414	-491.174438	248.659424	573.794800	-439.402222	-92.185448	576.715515	-484.375824	285.071930	86.752655	-503.793030	-148.020660	103.189568	-432.822235	335.347748	1433.921997	-363.083984	-80.793320	1450.960083	-340.545898	127.778839	1453.670288	-317.933594	172.945068	1736.299561	-478.373901	430.145935	1161.396240	-412.214661	-207.253326	1197.316528	-382.204926	376.983826	859.497192	-309.954315	-147.849426	889.308533	-379.304810	101.772018	1051.789307	522.297852	21.674015	898.244507	526.984070	218.260223
-405.920807	232.728638	954.758240	-402.615021	-30.101959	955.149719	-491.149750	248.660065	573.772949	-439.365875	-92.185020	576.733032	-484.371857	285.053009	86.735725	-503.818481	-148.036713	103.202271	-432.857239	335.322662	1433.888062	-363.089081	-80.809082	1450.932129	-340.583252	127.763626	1453.642700	-317.914001	172.923233	1736.313477	-478.385773	430.119965	1161.382690	-412.212830	-207.289261	1197.305176	-382.180054	376.950653	859.488464	-310.032410	-147.865891	889.275330	-379.306671	101.771523	1051.787476	522.062256	21.507944	898.287537	526.964783	217.955826
-405.926086	232.721802	954.766235	-402.585907	-30.094812	955.146362	-491.131592	248.645447	573.769165	-439.398956	-92.276337	576.706421	-484.394470	285.076019	86.748436	-503.872040	-148.063950	103.233727	-432.868744	335.312988	1433.887573	-363.092255	-80.809227	1450.902344	-340.600037	127.743042	1453.616333	-317.945801	172.828217	1736.266113	-478.399567	430.075806	1161.368896	-412.276215	-207.065460	1197.268677	-382.153137	376.921356	859.483154	-310.089600	-147.874893	889.217041	-379.294006	101.770813	1051.789551	521.857178	21.288887	898.328674	526.888672	217.595703
-405.910278	232.719879	954.754456	-402.558960	-30.107290	955.132385	-491.148376	248.629166	573.749512	-439.391235	-92.273468	576.715454	-484.408844	285.078918	86.747368	-503.829681	-148.048630	103.219360	-432.876892	335.323395	1433.886230	-363.054688	-80.820930	1450.878540	-340.606079	127.748856	1453.585327	-317.871307	172.863235	1736.302246	-478.406982	430.039185	1161.338135	-412.246521	-207.289291	1197.251831	-382.129639	376.901367	859.463379	-310.113556	-147.864700	889.201111	-379.275391	101.763794	1051.777466	521.678711	20.935305	898.364685	526.732910	217.374863
-405.880249	232.761047	954.756348	-402.526367	-30.050732	955.108765	-491.153259	248.638458	573.773010	-439.372894	-92.248085	576.708923	-484.380646	285.074738	86.748146	-503.832794	-148.057831	103.219254	-432.893768	335.307739	1433.857544	-363.056488	-80.814453	1450.834473	-340.624115	127.737030	1453.564941	-317.861938	172.848389	1736.291626	-478.399597	430.008484	1161.324707	-412.224457	-207.266037	1197.230225	-382.111664	376.857147	859.459656	-310.159180	-147.869415	889.150330	-379.243500	101.803543	1051.766479	521.529907	20.675116	898.447327	526.474426	217.260529
-405.890869	232.796097	954.742126	-402.553650	-30.043316	955.068420	-491.212219	248.645645	573.777222	-439.332092	-92.186661	576.681458	-484.398254	285.090881	86.739075	-503.805115	-148.053345	103.209930	-432.902863	335.286713	1433.852417	-363.015198	-80.850517	1450.818604	-340.656769	127.733559	1453.539917	-317.827850	172.822571	1736.301270	-478.428619	429.993347	1161.300903	-412.245056	-207.241821	1197.188477	-382.115875	376.835938	859.456238	-310.197235	-147.844208	889.117920	-379.244263	101.813728	1051.734619	521.511230	20.389292	898.582886	526.260864	217.124146
-405.879639	232.776047	954.741882	-402.516357	-30.064308	955.101807	-491.205048	248.616440	573.779480	-439.338806	-92.195503	576.691345	-484.387604	285.071594	86.741234	-503.810303	-148.048065	103.213440	-432.915436	335.297607	1433.842896	-362.989258	-80.846115	1450.789429	-340.658081	127.736526	1453.524048	-317.822540	172.793930	1736.300781	-478.445648	429.958435	1161.282837	-412.282471	-207.293106	1197.146362	-382.111115	376.798950	859.449463	-310.216431	-147.808456	889.099426	-379.227112	101.807983	1051.752930	521.527771	20.045927	898.685608	526.091003	216.950638
-405.874908	232.770355	954.740540	-402.489105	-30.057737	955.096130	-491.229706	248.641373	573.812622	-439.340454	-92.187500	576.678223	-484.424988	285.062439	86.770569	-503.816071	-148.023270	103.209984	-432.935516	335.265839	1433.845093	-362.996246	-80.884041	1450.763794	-340.689178	127.709587	1453.488647	-317.816620	172.761841	1736.306885	-478.475403	429.956696	1161.298340	-412.303436	-207.281601	1197.128052	-382.130829	376.776001	859.453735	-310.271881	-147.802307	889.063538	-379.211853	101.808998	1051.749512	521.625366	19.844931	898.795715	525.904114	216.925049
-405.843323	232.778854	954.751587	-402.467133	-30.057350	955.089355	-491.245819	248.568573	573.800964	-439.344330	-92.183678	576.690247	-484.408661	285.043396	86.732109	-503.821442	-148.029861	103.204399	-432.947449	335.254547	1433.833862	-362.987427	-80.888344	1450.737305	-340.731628	127.691696	1453.468384	-317.799744	172.732574	1736.310303	-478.486389	429.900391	1161.276367	-412.388702	-207.010956	1197.055664	-382.141266	376.746460	859.466614	-310.279877	-147.778107	889.019592	-379.180878	101.805984	1051.750732	521.736511	19.598007	898.920105	525.717407	216.782349
-405.857300	232.751358	954.728149	-402.452362	-30.076380	955.089417	-491.246002	248.553864	573.791138	-439.380463	-92.233574	576.706665	-484.366638	285.037201	86.729927	-503.855927	-148.039413	103.213676	-432.975861	335.239288	1433.821655	-363.001099	-80.903061	1450.727661	-340.753143	127.666290	1453.450562	-317.782318	172.696930	1736.322144	-478.508911	429.885437	1161.267578	-412.330139	-207.229294	1197.067749	-382.166626	376.720917	859.464050	-310.314941	-147.753159	888.998352	-379.178772	101.794144	1051.738525	521.834473	19.391579	899.010742	525.564270	216.653717
-405.863770	232.746201	954.733643	-402.429199	-30.074436	955.080200	-491.298859	248.571365	573.807190	-439.376801	-92.205551	576.714661	-484.395142	285.041260	86.731171	-503.825531	-148.025818	103.206970	-432.980347	335.225250	1433.820801	-362.996704	-80.926819	1450.711426	-340.788544	127.642403	1453.426025	-317.770111	172.667969	1736.331787	-478.554260	429.850708	1161.281616	-412.406616	-206.935562	1197.010864	-382.200348	376.684540	859.443298	-310.339539	-147.764557	888.967834	-379.159454	101.790085	1051.733765	521.758545	19.199028	899.097473	525.348022	216.510239
-405.839111	232.764130	954.755371	-402.402374	-30.069271	955.081299	-491.309479	248.563934	573.827332	-439.381012	-92.203560	576.721130	-484.379639	285.043396	86.737457	-503.840790	-148.024551	103.213676	-432.991577	335.225830	1433.822632	-363.008575	-80.950058	1450.687988	-340.808655	127.643715	1453.415405	-317.766968	172.629562	1736.334229	-478.566437	429.830933	1161.270020	-412.469177	-207.008133	1196.975220	-382.228119	376.652588	859.446228	-310.359680	-147.722443	888.937439	-379.139191	101.794151	1051.746582	521.637939	19.054873	899.204590	525.157410	216.352234
-405.861725	232.771515	954.761902	-402.422363	-30.047169	955.092102	-491.365936	248.576477	573.835144	-439.382843	-92.231155	576.710754	-484.446136	285.064331	86.746094	-503.859772	-148.034561	103.222450	-433.013672	335.213867	1433.830688	-363.015045	-80.963814	1450.669434	-340.850006	127.615341	1453.373291	-317.754456	172.598618	1736.346436	-478.627899	429.830994	1161.276489	-412.497986	-206.985352	1196.952271	-382.284424	376.658417	859.455872	-310.381653	-147.708054	888.929199	-379.150909	101.810875	1051.752808	521.424683	19.004673	899.284485	524.964172	216.254364
-405.871185	232.779648	954.764648	-402.451904	-29.993618	955.087646	-491.406372	248.587463	573.816589	-439.352997	-92.196625	576.708496	-484.445343	285.078247	86.737617	-503.862244	-148.041306	103.239075	-433.023621	335.193024	1433.812378	-363.029022	-80.988457	1450.656982	-340.887207	127.600456	1453.358643	-317.755432	172.551727	1736.353027	-478.664642	429.806274	1161.272461	-412.516998	-207.012726	1196.927246	-382.326050	376.632172	859.450623	-310.392303	-147.654663	888.906738	-379.165039	101.837303	1051.750610	521.156433	18.932655	899.359558	524.792358	216.104126
-405.864807	232.782166	954.757263	-402.426910	-30.008724	955.080750	-491.422028	248.587997	573.835510	-439.378540	-92.237732	576.695251	-484.429688	285.076141	86.737457	-503.884064	-148.060654	103.237740	-433.037262	335.187927	1433.819580	-363.030426	-80.984566	1450.641479	-340.890045	127.583549	1453.346191	-317.737854	172.490051	1736.360840	-478.696655	429.791595	1161.272217	-412.482605	-207.213501	1196.921997	-382.381226	376.599335	859.459412	-310.414215	-147.660339	888.888245	-379.142151	101.833008	1051.741577	520.962097	18.970072	899.426270	524.716797	215.880096
-405.847382	232.780670	954.746582	-402.396210	-30.008722	955.068420	-491.436310	248.553757	573.844971	-439.376648	-92.234764	576.698181	-484.435303	285.063293	86.743462	-503.869812	-148.055710	103.230782	-433.001160	335.184998	1433.817627	-363.037994	-81.030251	1450.602295	-340.934662	127.577629	1453.304932	-317.724976	172.456848	1736.372437	-478.720764	429.739838	1161.290161	-412.553375	-206.964508	1196.840576	-382.440765	376.590912	859.461426	-310.411499	-147.605637	888.846741	-379.108704	101.833046	1051.727661	520.543091	19.044439	899.456360	524.543457	215.767197
-405.849854	232.771698	954.755371	-402.373566	-30.019390	955.057922	-491.474701	248.576218	573.844116	-439.391815	-92.255699	576.707886	-484.476288	285.066528	86.756958	-503.899536	-148.072998	103.229813	-433.008911	335.198090	1433.827881	-363.041168	-81.033104	1450.561646	-340.931244	127.552376	1453.283691	-317.699280	172.383423	1736.383301	-478.777802	429.733185	1161.288208	-412.558014	-206.941971	1196.816528	-382.502441	376.524689	859.470093	-310.421814	-147.553406	888.822998	-379.100311	101.818466	1051.727295	521.193115	18.879930	898.558533	524.865784	216.264084
-405.843658	232.765961	954.752625	-402.351624	-30.026243	955.057129	-491.477692	248.575668	573.825012	-439.413757	-92.279579	576.714233	-484.443024	285.075073	86.752113	-503.899780	-148.089218	103.228668	-433.016876	335.169678	1433.831177	-363.042267	-81.033226	1450.539307	-340.946533	127.542816	1453.251221	-317.681946	172.326645	1736.398193	-478.821259	429.716095	1161.295776	-412.586975	-206.961212	1196.759033	-382.565582	376.535278	859.471313	-310.444000	-147.519012	888.776062	-379.090118	101.814339	1051.726440	520.503113	19.039026	899.015503	524.540039	215.864090
-405.853760	232.773132	954.757629	-402.370789	-29.959860	955.048828	-491.482330	248.580688	573.825378	-439.391571	-92.249046	576.713135	-484.431030	285.088165	86.713417	-503.886810	-148.069168	103.229248	-433.024292	335.173187	1433.833008	-363.047424	-81.051888	1450.525513	-340.993561	127.533646	1453.220581	-317.661835	172.256622	1736.401367	-478.869232	429.703766	1161.323975	-412.600861	-206.941360	1196.746948	-382.642792	376.506897	859.472351	-310.448761	-147.490601	888.774780	-379.095734	101.845573	1051.722534	521.467773	19.198944	898.453674	524.560791	216.973572
-405.904877	232.757065	954.745422	-402.408325	-29.961811	955.062073	-491.510345	248.589203	573.797302	-439.348694	-92.192795	576.692322	-484.469635	285.078003	86.716728	-503.836090	-148.057602	103.232079	-433.033325	335.176300	1433.837036	-363.039612	-81.070969	1450.485596	-341.009674	127.545731	1453.173706	-317.637238	172.200806	1736.414795	-478.920044	429.718323	1161.326660	-412.624115	-206.954941	1196.735107	-382.706787	376.478882	859.468445	-310.493134	-147.445679	888.759460	-379.131683	101.847374	1051.720825	521.867737	19.203119	898.388306	524.610168	217.058807
-405.914093	232.753922	954.750000	-402.407623	-29.963211	955.061035	-491.502319	248.572266	573.819641	-439.375244	-92.224159	576.699463	-484.447510	285.079498	86.741989	-503.920013	-148.076401	103.253662	-433.029755	335.171753	1433.850342	-363.051300	-81.077461	1450.466431	-341.042694	127.517441	1453.145386	-317.614685	172.132065	1736.419678	-478.974335	429.687988	1161.328735	-412.627258	-206.884232	1196.696167	-382.776855	376.486420	859.452332	-310.489563	-147.388855	888.740662	-379.138794	101.843933	1051.723389	521.979431	19.310431	898.425659	524.472351	217.165314
-405.915436	232.741135	954.738159	-402.410339	-29.967842	955.062073	-491.486053	248.572784	573.809570	-439.362335	-92.206169	576.695190	-484.422913	285.088776	86.744019	-503.896057	-148.070770	103.240944	-433.021088	335.162354	1433.829224	-363.044373	-81.090408	1450.440186	-341.055176	127.499451	1453.112305	-317.580139	172.069656	1736.419556	-479.022308	429.691132	1161.333740	-412.666595	-206.906311	1196.654175	-382.851868	376.477448	859.468750	-310.529541	-147.365799	888.699829	-379.137054	101.839912	1051.716919	522.198120	19.337448	898.436829	524.406128	217.124084
-405.924469	232.757690	954.733032	-402.363739	-29.981712	955.037476	-491.490021	248.578049	573.811523	-439.367889	-92.213654	576.705383	-484.439575	285.062103	86.757004	-503.895569	-148.071548	103.233833	-433.149139	335.036041	1433.674072	-363.047607	-81.096443	1450.386597	-341.070618	127.510307	1453.076782	-317.525574	172.007736	1736.419434	-479.089905	429.721710	1161.312378	-412.669586	-206.853836	1196.604980	-382.930145	376.479462	859.449646	-310.529327	-147.313461	888.673218	-379.111176	101.839424	1051.700317	524.328979	20.139025	898.147766	524.855835	217.936539
-405.905060	232.819931	954.733826	-402.391418	-29.953142	954.999207	-491.485321	248.574524	573.820435	-439.371826	-92.228226	576.691650	-484.412018	285.081635	86.747849	-503.904968	-148.080994	103.235001	-433.033691	335.143250	1433.817505	-363.056274	-81.119240	1450.360474	-341.087036	127.487099	1453.038574	-317.491638	171.948669	1736.404785	-479.098602	429.693420	1161.331177	-412.650787	-206.712723	1196.547607	-383.023041	376.480225	859.448853	-310.529327	-147.290802	888.614380	-379.113220	101.865921	1051.681152	523.982422	19.946884	898.275879	524.563171	217.862503
-405.907959	232.829391	954.724731	-402.396271	-29.953247	954.996460	-491.483368	248.595261	573.822388	-439.350311	-92.199425	576.685059	-484.434021	285.051666	86.741402	-503.868195	-148.057983	103.217682	-433.043274	335.143402	1433.803833	-363.055145	-81.124168	1450.340088	-341.117157	127.484222	1453.010864	-317.443115	171.893311	1736.397461	-479.144684	429.715942	1161.329590	-412.642731	-206.724197	1196.515137	-383.113251	376.506775	859.436829	-310.551880	-147.250656	888.585632	-379.115936	101.872757	1051.674927	524.073425	19.866892	898.299011	524.645935	217.313873
-405.902710	232.822830	954.722168	-402.374603	-29.960733	954.996887	-491.470612	248.612183	573.832886	-439.351990	-92.269470	576.686707	-484.434052	285.082306	86.719681	-503.914917	-148.078323	103.238144	-433.050537	335.139771	1433.808472	-363.063477	-81.141159	1450.305908	-341.159332	127.492653	1452.982666	-317.397827	171.848755	1736.375732	-479.202606	429.713074	1161.332764	-412.702423	-206.815796	1196.481567	-383.200928	376.521851	859.409790	-310.572418	-147.225189	888.552490	-379.105499	101.868347	1051.674561	524.243103	19.949186	898.305054	524.572449	217.359406
-405.901367	232.870193	954.731995	-402.402313	-29.960670	955.014160	-491.477112	248.633987	573.833435	-439.305084	-92.182281	576.691528	-484.421753	285.093658	86.722748	-503.886047	-148.036545	103.233315	-433.200195	335.007050	1433.663330	-363.060730	-81.148064	1450.273193	-341.203491	127.478012	1452.958618	-317.344421	171.809494	1736.361206	-479.254486	429.780609	1161.322021	-412.701416	-206.716934	1196.443726	-383.305176	376.522583	859.373596	-310.601990	-147.188141	888.529236	-379.123077	101.891907	1051.689209	524.461487	20.084120	898.341125	524.475586	217.506287
-405.940918	232.853928	954.712280	-402.411438	-29.975958	955.012268	-491.477814	248.641464	573.825134	-439.271118	-92.137489	576.700989	-484.468384	285.102936	86.718140	-503.806274	-147.996429	103.221901	-433.222534	335.002197	1433.657227	-363.085693	-81.165909	1450.248047	-341.240570	127.457901	1452.945801	-317.304413	171.772064	1736.348389	-479.286377	429.755310	1161.331665	-412.682068	-206.637039	1196.400513	-383.399170	376.549622	859.355225	-310.620178	-147.166016	888.486877	-379.145508	101.885628	1051.677979	524.711975	20.219967	898.350281	524.400757	217.660782
-405.951660	232.865097	954.725708	-402.429108	-29.967566	955.011414	-491.431458	248.606491	573.809082	-439.283447	-92.154968	576.701599	-484.448822	285.091125	86.750793	-503.814240	-147.993088	103.228760	-433.242493	334.995972	1433.650879	-363.099121	-81.173950	1450.218262	-341.276276	127.451180	1452.924561	-317.254242	171.729111	1736.331665	-479.338501	429.761414	1161.341309	-412.713593	-206.704895	1196.372070	-383.503571	376.564850	859.330078	-310.642609	-147.123901	888.449402	-379.161163	101.889435	1051.684570	524.935486	20.356352	898.387085	524.361938	217.802689
-405.932831	232.857605	954.717102	-402.383057	-30.029942	955.005920	-491.408997	248.587845	573.802368	-439.313324	-92.200165	576.720032	-484.433472	285.089203	86.750092	-503.842133	-148.016418	103.267159	-433.120667	335.101044	1433.800171	-363.135345	-81.185707	1450.169922	-341.318512	127.442764	1452.903931	-317.220398	171.689697	1736.315308	-479.380646	429.725403	1161.377686	-412.624878	-206.867447	1196.356201	-383.605957	376.576569	859.315002	-310.653107	-147.114532	888.412292	-379.129822	101.858147	1051.677856	525.086792	20.489649	898.360962	524.313660	217.920898
-405.930786	232.908020	954.740784	-402.438385	-29.948584	954.967163	-491.403351	248.617233	573.838745	-439.304901	-92.184761	576.704590	-484.431061	285.085815	86.757614	-503.850342	-148.013519	103.232140	-433.137207	335.098999	1433.793213	-363.148773	-81.171104	1450.129883	-341.344482	127.424942	1452.894287	-317.169800	171.656189	1736.291748	-479.432526	429.684906	1161.388550	-412.625641	-206.827240	1196.296997	-383.698700	376.588745	859.296326	-310.693451	-147.076920	888.351929	-379.149811	101.895714	1051.668701	525.224304	20.608908	898.342590	524.304138	218.032547
-405.950378	232.888962	954.718079	-402.450012	-29.953432	954.962524	-491.410767	248.610901	573.800110	-439.319946	-92.202530	576.689148	-484.435089	285.086395	86.756760	-503.821350	-148.007584	103.217697	-433.169128	335.090210	1433.769409	-363.182129	-81.193680	1450.111084	-341.385773	127.419014	1452.850708	-317.137512	171.637054	1736.263794	-479.499786	429.685883	1161.364868	-412.650330	-206.886780	1196.291992	-383.793213	376.633423	859.257751	-310.739563	-147.063232	888.305481	-379.162018	101.891258	1051.654053	525.407532	20.766476	898.331055	524.310791	218.174622
-405.951416	232.888733	954.706726	-402.439362	-29.939430	954.966919	-491.408783	248.623169	573.804993	-439.324921	-92.221924	576.663086	-484.434784	285.100037	86.748833	-503.826660	-148.009720	103.222809	-433.184540	335.106354	1433.762451	-363.192108	-81.195747	1450.086426	-341.432373	127.407776	1452.842896	-317.092041	171.616043	1736.235107	-479.565887	429.682495	1161.365601	-412.641144	-206.377975	1196.210693	-383.876251	376.681763	859.236938	-310.762573	-147.009705	888.269592	-379.158051	101.905052	1051.650757	525.600708	20.814648	898.307739	524.223572	218.990372
-405.947784	232.889053	954.704102	-402.435486	-29.939201	954.964478	-491.442230	248.683380	573.814758	-439.303436	-92.179512	576.683411	-484.457245	285.116760	86.744453	-503.836304	-148.018524	103.227242	-433.236359	335.088501	1433.762329	-363.222443	-81.224724	1450.083862	-341.469757	127.408119	1452.804077	-317.051422	171.591187	1736.207520	-479.632141	429.675018	1161.366333	-412.739685	-206.546448	1196.173462	-383.956757	376.683868	859.227844	-310.813538	-146.957855	888.233582	-379.157715	101.905373	1051.649170	525.790955	20.893446	898.325867	524.311401	219.158447
-405.930237	232.918640	954.725220	-402.448151	-29.942865	954.959412	-491.429657	248.678146	573.820313	-439.269012	-92.147591	576.664551	-484.447968	285.100128	86.722061	-503.797333	-148.001984	103.230446	-433.257446	335.075592	1433.740112	-363.226990	-81.228233	1450.054565	-341.509644	127.403961	1452.807739	-317.017090	171.561951	1736.188477	-479.692749	429.682770	1161.360840	-412.731049	-206.381836	1196.150269	-384.031921	376.716827	859.246155	-310.888580	-146.912216	888.219421	-379.159912	101.905693	1051.658447	525.954468	20.975254	898.326599	524.383484	219.261169
-405.912048	232.895905	954.732544	-402.424530	-29.948271	955.000244	-491.407349	248.631210	573.805298	-439.267242	-92.132584	576.694275	-484.454437	285.105316	86.743828	-503.798218	-148.009552	103.220512	-433.282745	335.062866	1433.727905	-363.234772	-81.238037	1450.054077	-341.546356	127.386078	1452.801880	-316.987854	171.541504	1736.175781	-479.745178	429.681885	1161.358521	-412.756927	-206.808701	1196.191895	-384.103882	376.700348	859.240051	-310.948425	-146.859299	888.218079	-379.153198	101.904335	1051.686157	525.524475	21.303627	898.482056	524.296814	219.150681
-405.925629	232.914505	954.733887	-402.463226	-29.928106	954.969238	-491.395294	248.624527	573.800659	-439.268463	-92.134407	576.687378	-484.452789	285.091766	86.753227	-503.797638	-147.997879	103.219612	-433.423004	334.947601	1433.590210	-363.266510	-81.255615	1450.054810	-341.579376	127.367050	1452.793823	-316.969330	171.522339	1736.163574	-479.843109	429.692200	1161.349365	-412.776184	-206.717194	1196.176392	-384.191010	376.736298	859.238586	-311.016846	-146.816849	888.210449	-379.170319	101.909523	1051.669067	525.491516	21.461748	898.551941	524.348267	219.167862
-405.934174	232.914566	954.738770	-402.465393	-29.925695	954.964905	-491.409485	248.640854	573.803345	-439.337708	-92.176651	576.661255	-484.464630	285.092957	86.754265	-503.857178	-148.018463	103.232094	-433.473877	334.950562	1433.592163	-363.265198	-81.259041	1450.054321	-341.626465	127.376534	1452.779053	-316.960480	171.497284	1736.145752	-479.903076	429.709442	1161.364624	-412.822723	-206.681366	1196.181274	-384.266144	376.750427	859.238220	-311.074799	-146.750854	888.197144	-379.178467	101.907967	1051.670044	525.697021	21.460623	898.609863	524.450623	219.220032
-405.960022	232.960205	954.723389	-402.532745	-29.900858	954.944275	-491.409851	248.669785	573.812012	-439.350128	-92.192978	576.651184	-484.466034	285.092621	86.762520	-503.841980	-147.999405	103.235359	-433.503357	334.935272	1433.567505	-363.283997	-81.268242	1450.041504	-341.661560	127.363487	1452.773438	-316.950470	171.486389	1736.122314	-479.977264	429.715271	1161.352417	-412.889313	-206.700577	1196.164063	-384.350708	376.825531	859.221558	-311.134674	-146.704269	888.189819	-379.210388	101.937454	1051.648315	525.941833	21.550806	898.584534	524.609802	218.767700
-405.980255	232.953430	954.704163	-402.537659	-29.908531	954.937866	-491.411926	248.672058	573.809692	-439.335327	-92.159706	576.647400	-484.467377	285.104187	86.752960	-503.792786	-147.986832	103.211739	-433.539520	334.928558	1433.540649	-363.316559	-81.265480	1450.030273	-341.672211	127.372543	1452.752075	-316.957581	171.467651	1736.106445	-480.043304	429.741547	1161.355835	-412.955261	-206.683060	1196.144165	-384.440643	376.846710	859.181335	-311.208893	-146.652893	888.162354	-379.224854	101.936401	1051.635864	526.316345	21.512909	898.533569	524.815002	218.904068
-405.980621	232.952637	954.703308	-402.546326	-29.924839	954.944946	-491.426636	248.688812	573.813477	-439.326294	-92.125565	576.653442	-484.486084	285.120605	86.744949	-503.790833	-147.992691	103.214767	-433.564423	334.922913	1433.523804	-363.343079	-81.278778	1450.011475	-341.684387	127.367188	1452.762817	-316.961090	171.448380	1736.098755	-480.097656	429.740906	1161.321899	-412.956085	-206.529953	1196.163452	-384.507843	376.870300	859.181824	-311.251526	-146.601349	888.167908	-379.231476	101.929909	1051.639526	526.678406	21.478127	898.483032	524.962891	219.100296
-405.993866	232.971207	954.699707	-402.537628	-29.976110	954.944214	-491.417877	248.678787	573.811646	-439.299774	-92.091476	576.671631	-484.471619	285.105011	86.753281	-503.784546	-147.975342	103.234901	-433.597382	334.921265	1433.509399	-363.345551	-81.290100	1450.016602	-341.712769	127.358627	1452.758423	-316.976532	171.436234	1736.093262	-480.157043	429.755493	1161.358765	-413.050873	-206.595703	1196.152954	-384.612366	376.910614	859.172913	-311.300781	-146.573151	888.171265	-379.241302	101.916504	1051.639282	526.967346	21.468573	898.394226	525.139526	219.235779
-405.952606	233.030914	954.740723	-402.542786	-29.963619	954.950989	-491.412781	248.670654	573.819214	-439.339417	-92.138596	576.682617	-484.473297	285.107880	86.747734	-503.791321	-147.977539	103.232048	-433.618378	334.912109	1433.506226	-363.373077	-81.286453	1450.007935	-341.737579	127.348099	1452.765503	-316.995880	171.417725	1736.097900	-480.200500	429.774506	1161.356323	-413.085236	-206.547867	1196.151245	-384.692993	376.903687	859.177673	-311.343994	-146.552719	888.174805	-379.235016	101.935349	1051.666382	527.152344	21.541731	898.375000	525.277405	219.356110
-405.969482	233.021332	954.734253	-402.564362	-29.956579	954.957642	-491.423737	248.676086	573.843628	-439.346832	-92.136124	576.707458	-484.483521	285.095520	86.757195	-503.836945	-147.989227	103.251961	-433.541229	334.993744	1433.629883	-363.405457	-81.296898	1450.016602	-341.758881	127.340302	1452.779419	-317.028137	171.402344	1736.113770	-480.236450	429.762482	1161.380981	-413.143433	-206.600662	1196.157959	-384.784210	376.915558	859.187683	-311.390594	-146.523483	888.202576	-379.258118	101.938431	1051.667358	527.302551	21.611612	898.374390	525.446472	219.458878
-406.005035	233.021881	954.748413	-402.588348	-29.953266	954.957214	-491.447418	248.711136	573.853943	-439.369171	-92.171021	576.692444	-484.497162	285.092346	86.733902	-503.833954	-147.988953	103.253304	-433.667969	334.905640	1433.508545	-363.436066	-81.294754	1450.026123	-341.766754	127.346992	1452.789551	-317.068665	171.384445	1736.124023	-480.292694	429.779449	1161.364868	-413.192749	-206.608185	1196.161621	-384.857452	376.942902	859.151550	-311.441925	-146.492035	888.215149	-379.287781	101.936119	1051.674316	527.389587	21.688622	898.354431	525.589722	219.554337
-406.044952	233.021545	954.723816	-402.623413	-29.973236	954.967834	-491.469086	248.725113	573.843201	-439.380432	-92.167412	576.683716	-484.489868	285.109558	86.751289	-503.385864	-147.727325	103.089394	-433.555145	335.020020	1433.650391	-363.490356	-81.296356	1450.024536	-341.782928	127.349602	1452.807373	-317.116241	171.367813	1736.126709	-480.303802	429.766235	1161.383911	-413.223602	-206.597336	1196.175537	-384.953979	376.975586	859.136292	-311.516083	-146.497940	888.207947	-379.330566	101.939270	1051.668579	527.532837	21.772156	898.360046	525.743103	219.676285
-406.094330	233.035263	954.716125	-402.683350	-29.957991	954.935120	-491.505035	248.754990	573.844482	-439.362152	-92.148575	576.681946	-484.505432	285.112152	86.754074	-503.819611	-147.965973	103.245377	-433.576935	335.032684	1433.633911	-363.496338	-81.277496	1450.011475	-341.779602	127.364174	1452.820557	-317.163330	171.356720	1736.127197	-480.331360	429.785950	1161.376953	-413.196747	-206.457962	1196.175781	-385.013519	376.976685	859.108154	-311.548309	-146.505661	888.191223	-379.373657	101.943687	1051.645386	527.638794	21.832832	898.337402	525.845398	219.751740
-406.121063	233.026382	954.686951	-402.668396	-30.024725	954.936768	-491.553345	248.824829	573.834595	-439.407043	-92.220543	576.680054	-484.540833	285.116364	86.759079	-503.847809	-147.996185	103.244934	-433.578674	335.024719	1433.628784	-363.514069	-81.272903	1450.004883	-341.784119	127.366653	1452.827271	-317.215546	171.335693	1736.134399	-480.355865	429.771301	1161.372681	-413.162018	-206.415314	1196.206177	-385.094025	376.986481	859.095703	-311.614197	-146.506119	888.192444	-379.378540	101.921127	1051.631348	527.737549	21.927885	898.317444	525.944885	219.904633
-406.148163	233.009766	954.685242	-402.678253	-30.051313	954.943970	-491.556610	248.770554	573.831665	-439.414978	-92.226646	576.708374	-484.533417	285.115692	86.754379	-503.427460	-147.753082	103.072044	-433.593475	335.014954	1433.636230	-363.555695	-81.278053	1449.992676	-341.776825	127.364594	1452.838745	-317.277893	171.320877	1736.149414	-480.373322	429.787231	1161.379517	-413.267151	-206.622910	1196.154541	-385.149231	377.004730	859.078369	-311.650085	-146.536591	888.168579	-379.400452	101.904381	1051.635010	527.749146	22.169870	898.393250	525.938049	219.974655
-406.127899	233.057205	954.689270	-402.704559	-30.024389	954.943604	-491.584198	248.750092	573.867615	-439.416687	-92.215919	576.702576	-484.527954	285.098419	86.766632	-503.848083	-148.005402	103.249527	-433.605103	335.018250	1433.649536	-363.557861	-81.265640	1450.006958	-341.775787	127.358276	1452.858765	-317.348907	171.298767	1736.174683	-480.403534	429.770477	1161.402588	-413.228851	-206.463699	1196.198853	-385.175415	376.969208	859.076233	-311.694397	-146.534561	888.170898	-379.415771	101.935326	1051.640015	527.880493	22.414021	898.449768	525.984131	220.115433
-406.177155	233.069687	954.688660	-402.750275	-30.032158	954.955933	-491.557159	248.717621	573.855408	-439.413818	-92.207039	576.707031	-484.491486	285.093353	86.764374	-503.905029	-148.024445	103.246033	-433.731628	334.928925	1433.531006	-363.583435	-81.241226	1450.000732	-341.766876	127.358597	1452.886353	-317.412872	171.283051	1736.202881	-480.426422	429.789368	1161.400879	-413.300842	-206.558960	1196.194336	-385.233032	376.976746	859.097534	-311.758392	-146.537537	888.159546	-379.471832	101.942635	1051.648071	528.063721	22.558483	898.479370	526.039795	220.261383
-406.217438	233.052612	954.696472	-402.800812	-30.035036	954.966919	-491.619568	248.752625	573.866272	-439.376770	-92.189911	576.669739	-484.550934	285.117706	86.733047	-503.856018	-148.013474	103.227951	-433.763214	334.927063	1433.536377	-363.603180	-81.244644	1450.009033	-341.754486	127.375694	1452.896118	-317.485352	171.271652	1736.220459	-480.432556	429.808960	1161.391968	-413.339539	-206.631622	1196.184692	-385.257996	376.982819	859.106262	-311.821655	-146.556412	888.153564	-379.525787	101.932785	1051.659668	528.295837	22.680250	898.434692	526.094849	220.429626
-406.228363	233.072968	954.689087	-402.801697	-30.039028	954.963684	-491.620117	248.735352	573.859070	-439.382019	-92.185089	576.697571	-484.564667	285.145294	86.730202	-503.851135	-148.015228	103.236404	-433.766968	334.931580	1433.528442	-363.600189	-81.245506	1450.003296	-341.737793	127.405510	1452.904785	-317.555634	171.252380	1736.231445	-480.427948	429.814636	1161.391357	-413.367615	-206.637833	1196.188843	-385.281830	376.985321	859.094116	-311.880157	-146.594727	888.143494	-379.534119	101.943375	1051.654907	528.471985	22.792824	898.388977	526.142273	220.599258
-406.290558	233.117554	954.674194	-402.906952	-30.025536	954.941467	-491.713837	248.806702	573.836731	-439.413818	-92.248520	576.648865	-484.608826	285.175018	86.743553	-503.827301	-148.009857	103.240501	-433.644073	335.039612	1433.661377	-363.592957	-81.212418	1449.988647	-341.730103	127.412788	1452.926147	-317.624817	171.228424	1736.243164	-480.414429	429.799530	1161.410522	-413.377289	-206.619370	1196.177490	-385.290131	376.974670	859.085205	-311.942291	-146.618530	888.104126	-379.612701	101.965637	1051.635132	528.596313	22.894156	898.343933	526.169189	220.764343
-406.323822	233.102203	954.675903	-402.918579	-30.029079	954.939880	-491.767975	248.801697	573.867859	-439.384186	-92.203438	576.641541	-484.612823	285.176971	86.719551	-503.771851	-147.991180	103.209343	-433.783234	334.924530	1433.516357	-363.588989	-81.215790	1449.981689	-341.681091	127.416885	1452.936401	-317.699341	171.214966	1736.253540	-480.396820	429.828888	1161.373047	-413.344727	-206.498871	1196.188354	-385.275391	376.976440	859.086060	-311.990784	-146.628647	888.070801	-379.633545	101.957054	1051.634766	528.666199	23.066757	898.323364	526.175476	220.940598
-406.379852	233.140610	954.658081	-403.025421	-30.016636	954.921936	-491.788788	248.802048	573.870178	-439.469055	-92.255424	576.652954	-484.613068	285.171967	86.692719	-503.830811	-148.004761	103.206177	-433.661133	335.031799	1433.677124	-363.584045	-81.187752	1449.995728	-341.667847	127.429527	1452.956543	-317.765717	171.201813	1736.274292	-480.373932	429.795685	1161.405029	-413.302429	-206.353302	1196.200806	-385.277405	376.946289	859.077576	-312.030304	-146.675964	888.068970	-379.704773	101.977715	1051.614258	528.625183	23.342648	898.301025	525.897339	221.775101
-406.453247	233.118210	954.650391	-403.057770	-30.048428	954.929443	-491.857086	248.802750	573.865051	-439.496277	-92.246788	576.659485	-484.628448	285.156189	86.694656	-503.818909	-147.998581	103.222214	-433.687042	335.034760	1433.675781	-363.548279	-81.173004	1449.988037	-341.651306	127.452209	1452.985718	-317.832611	171.175369	1736.301025	-480.369476	429.822388	1161.404053	-413.368500	-206.428131	1196.199585	-385.270477	376.942261	859.102661	-312.069580	-146.683685	888.041260	-379.752472	101.960144	1051.612793	528.702087	23.498558	898.289124	525.903992	221.932816
-406.503906	233.113113	954.664673	-403.097168	-30.040609	954.936462	-491.786346	248.657257	573.844055	-439.469574	-92.217201	576.651550	-484.573669	285.142090	86.685112	-503.382904	-147.756027	103.044052	-433.711914	335.037140	1433.693726	-363.564636	-81.170029	1449.993896	-341.621490	127.469902	1453.025269	-317.890808	171.162521	1736.315430	-480.347931	429.836029	1161.425293	-413.440338	-206.538010	1196.205322	-385.247223	376.890350	859.106750	-312.100067	-146.742935	888.031067	-379.803436	101.959839	1051.625000	528.738708	23.626022	898.265076	525.918945	222.108810
-406.556183	233.114899	954.656006	-403.150818	-30.052114	954.955383	-491.842804	248.656494	573.823547	-439.514648	-92.210182	576.638733	-484.554962	285.142670	86.679474	-503.836029	-148.013138	103.228561	-433.731354	335.053589	1433.718384	-363.572205	-81.148064	1450.010986	-341.628143	127.473503	1453.041138	-317.952393	171.145172	1736.326904	-480.312531	429.839996	1161.419922	-413.395508	-206.432877	1196.223633	-385.217529	376.870819	859.116882	-312.124603	-146.760834	888.045105	-379.855103	101.965019	1051.629761	528.919067	23.614508	898.245850	526.250549	221.481964
-406.568268	233.141953	954.646057	-403.178040	-30.065119	954.954590	-492.015015	248.778381	573.870178	-439.528442	-92.202690	576.675659	-484.641296	285.183167	86.692673	-503.815613	-148.012085	103.225975	-433.876984	334.940186	1433.563354	-363.572266	-81.116943	1449.995728	-341.602020	127.493401	1453.074219	-318.007080	171.132736	1736.328613	-480.312805	429.897919	1161.404419	-413.408234	-206.455978	1196.218994	-385.170837	376.869110	859.116882	-312.146576	-146.770996	888.040771	-379.880829	101.973839	1051.625977	528.929993	23.927767	898.220154	526.008484	222.377625
-406.596039	233.120300	954.642517	-403.134003	-30.139477	954.999207	-492.061310	248.774155	573.855469	-439.590607	-92.221794	576.684082	-484.683624	285.171143	86.659828	-503.844025	-148.021240	103.220253	-433.897034	334.946625	1433.575562	-363.569763	-81.123032	1449.992432	-341.592773	127.511787	1453.089355	-318.065308	171.116638	1736.322876	-480.283539	429.909180	1161.380005	-413.363068	-206.377960	1196.242310	-385.129944	376.856323	859.153809	-312.155365	-146.797302	888.050720	-379.891846	101.950012	1051.651245	528.993103	24.080423	898.192200	526.029602	222.624008
-406.655518	233.165695	954.657654	-403.218658	-30.086359	954.968445	-492.018280	248.708923	573.847717	-439.550293	-92.178307	576.656372	-484.628082	285.203888	86.664055	-503.870667	-148.013794	103.198776	-433.920532	334.961823	1433.595825	-363.573578	-81.092896	1450.023438	-341.572052	127.524078	1453.132446	-318.105530	171.101563	1736.338989	-480.240662	429.911163	1161.412231	-413.346222	-206.404312	1196.274292	-385.074829	376.828217	859.181519	-312.175781	-146.843658	888.039612	-379.959076	101.980080	1051.642334	529.179443	24.072939	898.166138	526.362793	221.982773
-406.685181	233.145157	954.659912	-403.211975	-30.153913	954.973206	-492.039795	248.670822	573.837891	-439.610046	-92.224426	576.670532	-484.623383	285.190674	86.670555	-503.883942	-148.032776	103.200562	-433.805634	335.078796	1433.776123	-363.598053	-81.073692	1450.042603	-341.565247	127.537903	1453.172241	-318.156311	171.086670	1736.343262	-480.216003	429.883545	1161.440186	-413.390381	-206.561279	1196.268799	-385.003265	376.783661	859.224976	-312.176636	-146.832001	888.057556	-379.979736	101.940193	1051.648193	529.138672	24.340786	898.118652	526.138550	222.856705
-406.704010	233.172638	954.664246	-403.270874	-30.089838	954.975525	-492.048889	248.652374	573.843262	-439.649078	-92.224358	576.644104	-484.628113	285.176941	86.662811	-503.892578	-148.040344	103.203857	-433.964294	334.989655	1433.667236	-363.603149	-81.047470	1450.042236	-341.572693	127.546234	1453.208862	-318.200348	171.069092	1736.353271	-480.198975	429.931427	1161.440796	-413.304047	-206.462540	1196.315918	-384.949341	376.741516	859.271057	-312.211060	-146.835205	888.069031	-380.019928	101.981476	1051.651855	529.339050	24.368790	898.075562	526.500977	222.292679
-406.786072	233.150711	954.656372	-403.310272	-30.095724	954.984680	-492.056091	248.654678	573.846436	-439.684448	-92.258514	576.656189	-484.616699	285.185150	86.662682	-503.892395	-148.039093	103.211243	-433.868103	335.079437	1433.850830	-363.603271	-81.043068	1450.087036	-341.561737	127.575844	1453.237183	-318.256714	171.061981	1736.362549	-480.172180	429.895294	1161.474121	-413.262054	-206.410187	1196.377319	-384.861542	376.729553	859.309265	-312.234375	-146.865234	888.114258	-380.078766	101.977943	1051.651978	529.376831	24.488508	898.031250	526.567871	222.402878
-406.829041	233.132309	954.665405	-403.352386	-30.107973	954.989075	-492.084686	248.677734	573.827759	-439.690521	-92.250710	576.659424	-484.620972	285.200073	86.655075	-503.916016	-148.044861	103.221977	-434.015717	335.012360	1433.712402	-363.614624	-81.014595	1450.119507	-341.568665	127.588768	1453.258911	-318.290894	171.064270	1736.361084	-480.147125	429.965271	1161.476563	-413.316589	-206.633591	1196.402466	-384.790863	376.706909	859.345337	-312.246460	-146.877838	888.160828	-380.125793	101.960930	1051.659790	529.444092	24.666706	897.997620	526.632813	222.584183
-406.856842	233.117477	954.675171	-403.375122	-30.099838	954.997498	-492.141418	248.762222	573.839172	-439.710602	-92.209625	576.636597	-484.676666	285.222534	86.675606	-503.893707	-148.030762	103.201111	-434.040527	335.023102	1433.754639	-363.616150	-81.004265	1450.164673	-341.554718	127.619843	1453.298096	-318.330933	171.052689	1736.361572	-480.129730	429.973389	1161.498047	-413.288177	-206.625153	1196.451904	-384.692261	376.700958	859.392212	-312.236786	-146.868546	888.226501	-380.155304	101.957581	1051.670044	529.483459	24.786360	897.945984	526.715759	222.753311
-406.891479	233.094971	954.673340	-403.391479	-30.128819	955.046631	-492.144073	248.735855	573.832397	-439.715363	-92.186661	576.676025	-484.687134	285.224121	86.654282	-503.844177	-148.020996	103.190948	-434.068420	335.034241	1433.781250	-363.604645	-80.959564	1450.215942	-341.558899	127.626686	1453.332031	-318.374054	171.036224	1736.361572	-480.092682	429.998077	1161.502441	-413.164612	-206.468719	1196.532349	-384.608154	376.669861	859.435181	-312.261749	-146.878235	888.284912	-380.190857	101.952171	1051.696167	529.532043	24.920919	897.910095	526.798401	222.878448
-406.907013	233.086929	954.672241	-403.382813	-30.134565	955.039307	-492.148834	248.698517	573.810791	-439.751740	-92.234550	576.692566	-484.658203	285.220123	86.650528	-503.862427	-148.025909	103.197426	-434.086945	335.036804	1433.811523	-363.585754	-80.929794	1450.265137	-341.557800	127.629501	1453.373779	-318.407776	171.038727	1736.366943	-480.054901	430.040680	1161.537231	-413.203949	-206.634216	1196.583252	-384.524109	376.636078	859.497070	-312.231598	-146.858780	888.341736	-380.206665	101.945114	1051.695190	529.624084	25.083811	897.875671	526.915283	223.083588
-406.928680	233.080551	954.691467	-403.415710	-30.136599	955.057190	-492.174316	248.720306	573.832397	-439.762512	-92.172226	576.679443	-484.665039	285.206940	86.661545	-503.901581	-148.033203	103.198112	-434.106964	335.046814	1433.841553	-363.561462	-80.928345	1450.301880	-341.576538	127.646034	1453.406128	-318.445374	171.010269	1736.375000	-480.038239	430.053284	1161.570923	-413.253754	-206.327850	1196.577393	-384.421631	376.626892	859.527527	-312.218872	-146.861435	888.393860	-380.237793	101.939301	1051.714722	529.791260	25.368458	897.791565	527.064392	223.234055
-406.961639	233.089844	954.697693	-403.479858	-30.069384	955.055847	-492.194427	248.699844	573.819885	-439.786377	-92.175072	576.674438	-484.645935	285.207001	86.654831	-503.887390	-148.035446	103.183464	-434.157288	335.055511	1433.873535	-363.587280	-80.885269	1450.333618	-341.589325	127.655548	1453.427124	-318.486176	171.000275	1736.378906	-479.999725	430.095184	1161.585327	-413.244385	-206.367569	1196.637207	-384.338959	376.609711	859.564514	-312.212524	-146.880692	888.472107	-380.290314	101.971870	1051.718140	530.093567	25.766987	897.708923	527.239136	223.471527
-406.973938	233.096497	954.725586	-403.500183	-30.052795	955.054016	-492.213226	248.680130	573.819946	-439.762909	-92.124886	576.665771	-484.647125	285.218750	86.648445	-503.876923	-148.038666	103.183273	-434.192535	335.064545	1433.879272	-363.594696	-80.861237	1450.406006	-341.590668	127.691010	1453.456665	-318.521088	170.992920	1736.377808	-479.962097	430.150787	1161.587646	-413.228424	-206.374619	1196.690063	-384.252441	376.618256	859.593811	-312.149048	-146.879364	888.522522	-380.309601	101.971786	1051.732056	530.408081	26.221384	897.589478	527.426819	223.710144
-407.005524	233.132004	954.718994	-403.539856	-30.025106	955.055176	-492.262268	248.736160	573.833557	-439.750183	-92.091698	576.659302	-484.659882	285.204926	86.656754	-503.835754	-148.012222	103.171326	-434.219116	335.093781	1433.902954	-363.581085	-80.860573	1450.477905	-341.614532	127.694611	1453.471069	-318.552979	170.988556	1736.372314	-479.918182	430.192719	1161.588623	-413.176666	-206.400269	1196.768433	-384.174561	376.623871	859.615356	-312.119659	-146.904175	888.595276	-380.343109	102.005470	1051.728760	529.531860	25.353922	897.905518	527.206177	223.367065
-406.989899	233.114822	954.713928	-403.516235	-30.033175	955.093445	-492.252502	248.714676	573.828552	-439.821808	-92.135994	576.658508	-484.653137	285.218201	86.640068	-503.862213	-148.007782	103.176468	-434.227448	335.119568	1433.933228	-363.589478	-80.826324	1450.521240	-341.624969	127.723076	1453.505737	-318.583038	170.979431	1736.372559	-479.887604	430.230774	1161.601929	-413.163757	-206.430664	1196.823608	-384.076752	376.650452	859.647583	-312.072723	-146.913422	888.676941	-380.338562	102.009361	1051.749146	529.515930	25.416037	897.868652	527.292664	223.454422
-407.032654	233.110748	954.723328	-403.548096	-30.025167	955.096619	-492.277069	248.675919	573.834839	-439.851654	-92.144173	576.671448	-484.665283	285.208740	86.646355	-503.889679	-148.014557	103.188583	-434.249359	335.111938	1433.952148	-363.610504	-80.784729	1450.584839	-341.635132	127.744347	1453.532104	-318.627014	170.962631	1736.378052	-479.845215	430.274384	1161.637329	-413.142456	-206.456360	1196.896606	-383.997437	376.657227	859.677795	-312.032349	-146.942337	888.735535	-380.388641	102.009941	1051.758789	529.549133	25.505163	897.833191	527.398621	223.508469
-407.043335	233.105331	954.740601	-403.571136	-30.008224	955.106384	-492.282349	248.672287	573.835022	-439.867889	-92.116203	576.642822	-484.681458	285.200928	86.646179	-503.895020	-148.008316	103.181908	-434.267273	335.138123	1433.964844	-363.624786	-80.762314	1450.652832	-341.649231	127.743538	1453.566650	-318.659149	170.942932	1736.389648	-479.806305	430.321350	1161.629883	-413.115692	-206.486496	1196.977661	-383.921143	376.669037	859.709106	-311.978912	-147.002701	888.809814	-380.408081	102.011765	1051.772949	529.413879	25.706863	897.799500	527.139648	224.363129
-407.059662	233.093018	954.734802	-403.555298	-29.985405	955.128479	-492.278839	248.665665	573.816833	-439.837646	-92.064079	576.679993	-484.670013	285.185303	86.654762	-503.867432	-148.002853	103.172440	-434.255737	335.163666	1434.002197	-363.619965	-80.751442	1450.706909	-341.660950	127.777069	1453.585938	-318.700775	170.914413	1736.403564	-479.774017	430.357208	1161.668213	-413.090637	-206.538116	1197.040161	-383.837830	376.694977	859.730896	-311.909393	-147.028152	888.888000	-380.420227	102.030235	1051.784058	529.393250	25.734915	897.779846	527.185913	224.444824
-407.055786	233.099472	954.726990	-403.583221	-29.967537	955.129761	-492.527832	248.955414	573.885864	-439.827850	-92.048676	576.679565	-484.813629	285.240479	86.644844	-503.885406	-147.993286	103.160141	-434.156250	335.292755	1434.160034	-363.645966	-80.735886	1450.742554	-341.652740	127.781456	1453.626465	-318.749695	170.883820	1736.400513	-479.719116	430.360718	1161.681152	-413.090057	-206.664047	1197.111816	-383.768127	376.716217	859.763062	-311.834991	-147.094376	888.952637	-380.443024	102.042641	1051.783569	529.395630	25.772749	897.748291	527.270996	224.448669
-407.079254	233.075394	954.729492	-403.566956	-29.983477	955.117798	-492.565979	249.007813	573.898315	-439.807587	-92.027473	576.684326	-484.836517	285.243927	86.648399	-503.879913	-148.001602	103.151688	-434.287598	335.197235	1434.018188	-363.653046	-80.701927	1450.785156	-341.672302	127.802078	1453.630981	-318.791107	170.860062	1736.398926	-479.703430	430.452087	1161.685791	-413.090515	-206.815292	1197.122070	-383.714264	376.769745	859.794373	-311.751556	-147.151199	889.023438	-380.447845	102.021072	1051.779175	529.388977	25.812965	897.735107	527.318237	224.474411
-407.082001	233.132462	954.736572	-403.590240	-29.944588	955.111206	-492.552063	249.053101	573.899048	-439.829620	-92.047859	576.656494	-484.826660	285.255280	86.666542	-503.940521	-148.053253	103.178230	-434.287628	335.218567	1434.024780	-363.651123	-80.692909	1450.856934	-341.684540	127.821487	1453.651489	-318.840424	170.832336	1736.397949	-479.655518	430.506744	1161.695557	-413.024719	-207.213928	1197.219604	-383.651337	376.828339	859.817322	-311.671478	-147.232437	889.085999	-380.472260	102.061874	1051.782349	529.801819	26.209204	897.769165	527.519592	224.558502
-407.095490	233.097824	954.721558	-403.611816	-29.937735	955.114685	-492.557343	249.066391	573.856445	-439.841858	-92.066391	576.609009	-484.827423	285.282379	86.670929	-503.948517	-148.064240	103.175827	-434.158875	335.353058	1434.192993	-363.670990	-80.671494	1450.914673	-341.665649	127.849640	1453.682373	-318.873901	170.810333	1736.415649	-479.613983	430.510315	1161.717285	-412.977386	-207.314865	1197.271851	-383.579102	376.877411	859.847168	-311.595612	-147.323929	889.140198	-380.494659	102.054062	1051.777832	529.437256	25.875908	897.680969	527.508484	224.492477
-407.105347	233.095200	954.735229	-403.647034	-29.916895	955.121460	-492.553833	249.058624	573.898865	-439.810669	-92.100899	576.638550	-484.827209	285.244843	86.671791	-503.943848	-148.064606	103.165123	-434.161499	335.364685	1434.234375	-363.663086	-80.646835	1450.958984	-341.668610	127.867905	1453.697144	-318.920898	170.781387	1736.427612	-479.571655	430.556671	1161.765259	-412.944031	-207.426224	1197.371094	-383.522583	376.900055	859.881287	-311.508057	-147.409378	889.225830	-380.523163	102.058189	1051.789673	529.390442	25.835991	897.655151	527.562317	224.474197
-407.152710	233.088638	954.750793	-403.671844	-29.911322	955.129517	-492.536957	249.057892	573.875122	-439.843994	-92.135765	576.640137	-484.830078	285.268005	86.679535	-503.892639	-148.048203	103.184700	-434.174164	335.400574	1434.269897	-363.677155	-80.610313	1451.004395	-341.677948	127.887474	1453.736206	-318.967377	170.742813	1736.447876	-479.519196	430.630432	1161.785400	-412.869049	-207.448135	1197.445190	-383.457672	376.930725	859.896301	-311.439911	-147.502014	889.302979	-380.564972	102.056999	1051.802856	529.417847	25.826105	897.630859	527.664673	224.472198
-407.163635	233.079910	954.770203	-403.674896	-29.908272	955.133667	-492.543091	249.050110	573.880127	-439.826630	-92.110786	576.632690	-484.821838	285.242004	86.652977	-503.865479	-148.005417	103.166313	-434.173553	335.432129	1434.306519	-363.669800	-80.584839	1451.044922	-341.673553	127.907303	1453.770508	-319.010864	170.702667	1736.453369	-479.489471	430.670898	1161.801758	-412.816833	-207.487701	1197.503052	-383.407806	377.037170	859.929993	-311.349213	-147.584335	889.358215	-380.570374	102.049332	1051.814331	529.412842	25.833549	897.612976	527.708618	224.505905
-407.155273	233.080078	954.763611	-403.666382	-29.908527	955.126892	-492.553223	249.062775	573.885925	-439.805664	-92.087502	576.629211	-484.813782	285.263580	86.661369	-503.876190	-148.026367	103.184906	-434.194763	335.442505	1434.309082	-363.666870	-80.552200	1451.108887	-341.681946	127.925110	1453.791748	-319.044525	170.670563	1736.463989	-479.430908	430.738190	1161.819336	-412.752563	-207.535538	1197.575439	-383.360626	377.096985	859.957703	-311.275482	-147.702698	889.423706	-380.570160	102.049133	1051.809692	529.408630	25.786192	897.610657	527.784058	224.448044
-407.166138	233.079208	954.736145	-403.693787	-29.926683	955.126099	-492.547974	249.018097	573.876343	-439.820221	-92.105148	576.650146	-484.799652	285.239044	86.650078	-503.863007	-148.024536	103.176826	-434.191437	335.447754	1434.359619	-363.659027	-80.526649	1451.137817	-341.675568	127.964615	1453.828125	-319.132782	170.572754	1736.429932	-479.376068	430.857147	1161.858276	-412.686951	-207.611877	1197.630371	-383.314301	377.196381	859.990967	-311.185974	-147.785233	889.490601	-380.593597	102.047775	1051.796631	529.419006	25.746565	897.587646	527.887878	224.409363
-407.150604	233.044083	954.748108	-403.645874	-29.943285	955.153870	-492.533813	249.000549	573.869446	-439.815887	-92.086525	576.685364	-484.783264	285.238068	86.666481	-503.864868	-148.018524	103.169899	-434.179504	335.488983	1434.398193	-363.635925	-80.502747	1451.203735	-341.681976	127.973503	1453.868652	-319.117432	170.596909	1736.479614	-479.322968	430.933441	1161.900635	-412.600403	-207.662491	1197.703735	-383.243500	377.279938	860.044678	-311.085724	-147.885818	889.577332	-380.580841	102.030609	1051.821411	529.526855	25.518755	897.565552	528.233276	223.667984
-407.132019	233.073074	954.769409	-403.672089	-29.915131	955.162415	-492.293701	248.717209	573.825134	-439.770050	-92.021797	576.672363	-484.608398	285.213501	86.651115	-503.860504	-148.007950	103.167419	-434.326630	335.380737	1434.275635	-363.620148	-80.501297	1451.258667	-341.663971	127.997154	1453.903442	-319.159302	170.560760	1736.495850	-479.290863	431.017395	1161.938599	-412.590851	-207.440506	1197.744263	-383.171722	377.377991	860.096863	-311.004425	-148.013062	889.616760	-380.592529	102.050125	1051.838379	529.463257	25.581034	897.542603	528.070190	224.280792
-407.143738	233.083008	954.786987	-403.680878	-29.924341	955.164917	-492.289520	248.712494	573.823486	-439.827759	-92.036034	576.659790	-484.628357	285.212311	86.644554	-503.871582	-148.014832	103.176178	-434.215057	335.516113	1434.480225	-363.619965	-80.457893	1451.328491	-341.669220	127.999779	1453.946777	-319.199554	170.503952	1736.520996	-479.235107	431.072021	1162.007080	-412.527649	-207.494873	1197.799805	-383.140686	377.497223	860.162354	-310.910858	-148.169357	889.695496	-380.612091	102.045059	1051.850830	529.501953	25.526287	897.533569	528.125488	224.329971
-407.141724	233.068054	954.790039	-403.669586	-29.888288	955.198425	-492.267303	248.681427	573.822815	-439.817841	-92.024071	576.670288	-484.587952	285.196808	86.657387	-503.883911	-148.032898	103.187752	-434.212738	335.530701	1434.562134	-363.605011	-80.454094	1451.370117	-341.659332	128.029266	1453.983276	-319.243622	170.455780	1736.546509	-479.182678	431.156982	1162.079956	-412.449585	-207.504974	1197.901367	-383.073059	377.595886	860.207703	-310.831024	-148.326233	889.787598	-380.619324	102.067627	1051.872559	529.545349	25.434170	897.561340	528.219238	224.226044
-407.171783	233.046890	954.795715	-403.693512	-29.881763	955.209656	-492.266388	248.692261	573.802246	-439.833191	-92.042831	576.652466	-484.596741	285.193634	86.651566	-503.852997	-148.019348	103.178238	-434.220795	335.535950	1434.575806	-363.619568	-80.417557	1451.436646	-341.657837	128.038956	1454.021362	-319.286011	170.399796	1736.568359	-479.156677	431.253876	1162.137573	-412.383118	-207.585846	1197.970337	-383.025482	377.738617	860.275513	-310.712006	-148.466049	889.853882	-380.647766	102.062958	1051.881348	529.591064	25.322880	897.549744	528.309570	224.129120
-407.187653	233.049881	954.803650	-403.715881	-29.875397	955.209534	-492.246857	248.727325	573.793030	-439.801575	-91.980385	576.641235	-484.616455	285.183655	86.641747	-503.851868	-148.027466	103.156113	-434.185547	335.557587	1434.640625	-363.617889	-80.406891	1451.492432	-341.654907	128.065704	1454.056030	-319.321716	170.349686	1736.594116	-479.124603	431.334381	1162.189453	-412.337280	-207.665634	1198.051025	-382.963684	377.854797	860.338379	-310.589661	-148.618713	889.948181	-380.665497	102.064072	1051.885010	529.642090	25.201139	897.539856	528.367004	224.065231
-407.164703	233.073730	954.824280	-403.707672	-29.862501	955.207458	-492.266327	248.754074	573.818176	-439.815735	-91.985977	576.644775	-484.589630	285.190704	86.633018	-503.849030	-148.038467	103.147636	-434.185486	335.558014	1434.685669	-363.610748	-80.385529	1451.549072	-341.654205	128.070877	1454.081665	-319.365875	170.295685	1736.617065	-479.092346	431.444122	1162.253174	-412.251587	-207.689850	1198.141724	-382.922455	377.975586	860.384460	-310.464539	-148.766937	890.044495	-380.656403	102.072594	1051.895874	529.709412	25.068497	897.553345	528.449036	223.975220
-407.161530	233.077362	954.822021	-403.723145	-29.850534	955.213684	-492.252625	248.738419	573.815186	-439.883545	-92.027092	576.614441	-484.583221	285.193909	86.637802	-503.885742	-148.031189	103.154053	-434.172974	335.569489	1434.707642	-363.594177	-80.378525	1451.604858	-341.650085	128.070465	1454.134399	-319.410309	170.251450	1736.648926	-479.069275	431.530029	1162.321899	-412.184845	-207.772934	1198.232544	-382.870605	378.092468	860.452576	-310.318878	-148.882217	890.146545	-380.668243	102.081718	1051.899414	529.753235	24.955139	897.575439	528.487854	223.846466
-407.161255	233.010040	954.817566	-403.685211	-29.876060	955.246216	-492.234741	248.716049	573.802124	-439.922180	-92.076279	576.635132	-484.573425	285.197296	86.662537	-503.927948	-148.063156	103.184319	-434.148926	335.567108	1434.775513	-363.612152	-80.362831	1451.666626	-341.625275	128.077103	1454.175537	-319.450806	170.183548	1736.677979	-479.045166	431.602509	1162.380005	-412.098267	-207.811050	1198.325562	-382.834076	378.241821	860.515259	-310.193085	-149.022827	890.240662	-380.658264	102.052422	1051.915649	529.812439	24.839239	897.571899	528.516907	223.752472
-407.164093	232.997650	954.833008	-403.694336	-29.867739	955.243958	-492.233490	248.700317	573.816467	-439.900665	-92.043999	576.632690	-484.577484	285.181244	86.675880	-503.882629	-148.042618	103.167809	-434.144592	335.573029	1434.792603	-363.606750	-80.352127	1451.722534	-341.613312	128.089493	1454.210205	-319.489807	170.135025	1736.704590	-479.020508	431.705322	1162.452515	-411.951294	-208.146866	1198.451782	-382.777893	378.345123	860.574463	-310.081970	-149.158371	890.340088	-380.671661	102.043221	1051.924194	529.873535	24.716160	897.617859	528.541687	223.636597
-407.145966	232.978775	954.828003	-403.651184	-29.887409	955.271667	-492.193268	248.644379	573.797791	-439.890259	-92.024139	576.667175	-484.553192	285.177917	86.671440	-503.926147	-148.065063	103.175163	-434.157837	335.551025	1434.838623	-363.601532	-80.331184	1451.795776	-341.598938	128.096893	1454.262451	-319.534454	170.068512	1736.729126	-478.993713	431.778717	1162.513184	-411.894531	-208.237625	1198.540161	-382.740021	378.502045	860.635193	-309.957733	-149.294205	890.443359	-380.654816	102.038193	1051.938965	529.901367	24.590921	897.619812	528.546692	223.546539
-407.137970	232.999939	954.860168	-403.655731	-29.892841	955.284180	-492.420898	248.917419	573.850403	-439.878204	-92.076759	576.675720	-484.707947	285.169800	86.676529	-503.870270	-148.042877	103.173210	-434.141296	335.554077	1434.873901	-363.599976	-80.336235	1451.834106	-341.579041	128.101639	1454.286377	-319.572083	170.011063	1736.742920	-478.950287	431.872406	1162.562256	-411.811005	-208.240082	1198.633911	-382.652161	378.669159	860.678040	-309.821014	-149.451965	890.524841	-380.656738	102.037514	1051.962280	529.910889	24.447006	897.636719	528.519775	223.414566
-407.155792	232.992706	954.841919	-403.665924	-29.895048	955.288208	-492.287781	248.791168	573.808899	-439.881409	-92.082481	576.675415	-484.615936	285.171082	86.657768	-503.940338	-148.070999	103.180214	-434.138489	335.562195	1434.911133	-363.599945	-80.318924	1451.908447	-341.568573	128.118759	1454.331909	-319.607788	169.959030	1736.764038	-478.912079	431.951508	1162.603638	-411.753571	-208.346786	1198.712891	-382.595825	378.825134	860.724915	-309.685516	-149.613129	890.615784	-380.675354	102.041687	1051.956299	530.001953	24.336676	897.655457	528.550903	223.309052
-407.188843	233.001877	954.863770	-403.687683	-29.889090	955.288086	-492.283661	248.799500	573.795654	-439.878571	-92.078064	576.670471	-484.608093	285.174377	86.664680	-503.911102	-148.048523	103.161919	-434.136444	335.579834	1434.944580	-363.591125	-80.333641	1451.982422	-341.574829	128.117020	1454.344116	-319.641113	169.895081	1736.789673	-478.864838	432.031555	1162.663452	-411.751556	-208.173416	1198.767212	-382.537506	379.018677	860.759766	-309.547699	-149.782928	890.707336	-380.704437	102.042191	1051.967651	530.005432	24.182823	897.646606	528.529663	223.210281
-407.195709	232.996704	954.879578	-403.706085	-29.873192	955.296631	-492.279572	248.793640	573.802673	-439.881439	-92.069878	576.694946	-484.596313	285.157501	86.650261	-503.932434	-148.068192	103.167397	-434.126099	335.579346	1434.991455	-363.592499	-80.294601	1452.026855	-341.571106	128.109436	1454.392212	-319.680939	169.832718	1736.816406	-478.809875	432.140930	1162.703613	-411.730927	-208.379822	1198.816284	-382.480896	379.168823	860.802490	-309.436737	-149.957169	890.769897	-380.722534	102.043755	1051.981201	530.021118	24.064720	897.688660	528.520020	223.035110
-407.203400	232.995224	954.884766	-403.705200	-29.872974	955.295105	-492.245819	248.772110	573.788940	-439.897278	-92.112686	576.664246	-484.594757	285.142914	86.657463	-503.943756	-148.077347	103.178452	-434.137146	335.570648	1435.013062	-363.569641	-80.285973	1452.091675	-341.555817	128.101074	1454.437622	-319.712677	169.760559	1736.837646	-478.755615	432.206207	1162.762207	-411.660492	-208.470108	1198.898438	-382.419983	379.345459	860.847900	-309.303314	-150.131363	890.858398	-380.729126	102.041412	1051.983887	530.093506	23.959854	897.693909	528.517883	222.968460
-407.181549	232.956070	954.899963	-403.673676	-29.880859	955.323914	-492.217651	248.764542	573.804932	-439.833344	-92.030342	576.672363	-484.576416	285.140411	86.657608	-503.900482	-148.065811	103.165886	-434.123138	335.583862	1435.089722	-363.574219	-80.277145	1452.125610	-341.554810	128.100998	1454.468384	-319.745514	169.686478	1736.865479	-478.697632	432.272278	1162.817383	-411.546509	-208.826614	1199.003662	-382.375336	379.514404	860.898499	-309.200378	-150.300217	890.940186	-380.719208	102.023666	1052.010132	530.213074	23.705355	897.713257	528.796082	222.146149
-407.185059	232.905258	954.908142	-403.627075	-29.906008	955.354736	-492.426514	249.024597	573.870483	-439.819000	-92.041710	576.660461	-484.721130	285.163483	86.703270	-503.900726	-148.072388	103.147995	-434.124573	335.569214	1435.115234	-363.554138	-80.280304	1452.173950	-341.553345	128.108414	1454.510376	-319.780243	169.615570	1736.894531	-478.659485	432.361694	1162.888794	-411.455170	-208.915466	1199.064209	-382.312592	379.680115	860.924438	-309.088745	-150.435226	891.016174	-380.715027	101.998573	1052.033936	530.221008	23.613718	897.725708	528.762207	222.044922
-407.194733	232.857758	954.901917	-403.633789	-29.926979	955.359192	-492.421875	249.060959	573.854309	-439.825348	-92.050674	576.663086	-484.745941	285.167023	86.706726	-503.896393	-148.062134	103.169456	-434.252258	335.449890	1435.026001	-363.564575	-80.269722	1452.248169	-341.535950	128.100784	1454.552979	-319.802063	169.555008	1736.921509	-478.603394	432.475800	1162.915527	-411.392761	-209.003433	1199.159302	-382.228638	379.852386	860.978271	-308.980560	-150.570587	891.097656	-380.728912	101.968529	1052.034546	530.235596	23.525408	897.731689	528.704285	221.954529
-407.183472	232.881073	954.928101	-403.646179	-29.902826	955.365356	-492.421387	249.061874	573.857910	-439.858215	-92.093147	576.670227	-484.769226	285.167267	86.711441	-503.920685	-148.068558	103.176819	-434.123901	335.559357	1435.189331	-363.549042	-80.265457	1452.313232	-341.540222	128.102875	1454.586060	-319.845490	169.488113	1736.945068	-478.532074	432.517517	1162.993652	-411.309113	-209.038330	1199.258423	-382.166107	380.030304	861.035156	-308.870758	-150.712570	891.177124	-380.739624	101.982529	1052.053345	530.133240	23.575129	897.750793	528.370483	222.629456
-407.181274	232.856186	954.939819	-403.607910	-29.919949	955.392334	-492.396484	249.038147	573.845886	-439.857880	-92.092384	576.677429	-484.767303	285.167084	86.709686	-503.887146	-148.042145	103.180664	-434.128601	335.563660	1435.234009	-363.534363	-80.265732	1452.364258	-341.537933	128.107300	1454.621704	-319.883118	169.427963	1736.981201	-478.485596	432.596222	1163.050293	-411.275269	-208.955276	1199.327026	-382.104218	380.204102	861.082397	-308.746246	-150.842896	891.257202	-380.737091	101.970314	1052.077148	530.165344	23.529854	897.746216	528.295166	222.635437
-407.211029	232.836166	954.950623	-403.638977	-29.910124	955.404053	-492.354370	249.047684	573.836914	-439.860718	-92.096497	576.672852	-484.769623	285.169373	86.729027	-503.881714	-148.036270	103.171829	-434.126495	335.540436	1435.277954	-363.547485	-80.259811	1452.424805	-341.534271	128.098953	1454.666626	-319.923065	169.365433	1737.007813	-478.427246	432.700684	1163.132080	-411.218872	-208.993286	1199.401245	-382.034607	380.366608	861.120483	-308.646790	-150.985550	891.341675	-380.770782	101.965431	1052.089233	530.174622	23.470703	897.765808	528.232544	222.576889
-407.196533	232.810104	954.964417	-403.619781	-29.904570	955.397461	-492.345062	249.018082	573.838379	-439.804047	-92.014282	576.699768	-484.759766	285.124939	86.702934	-503.893524	-148.049652	103.161484	-434.100983	335.513580	1435.338013	-363.539734	-80.269112	1452.489624	-341.524719	128.089798	1454.686401	-319.946472	169.296143	1737.031006	-478.395630	432.768341	1163.193848	-411.156403	-209.113159	1199.488892	-381.971405	380.501404	861.163818	-308.516144	-151.099686	891.412903	-380.764618	101.948029	1052.095581	530.161682	23.373531	897.770386	528.187439	222.466919
-407.208649	232.794250	954.990906	-403.616760	-29.900908	955.398438	-492.326874	249.016861	573.856079	-439.873291	-92.110664	576.668457	-484.748993	285.132111	86.702148	-503.902802	-148.050827	103.161568	-434.087097	335.503937	1435.377563	-363.524261	-80.277161	1452.512939	-341.517883	128.072464	1454.712280	-319.982086	169.224869	1737.047729	-478.343079	432.826355	1163.260132	-411.072876	-209.150238	1199.532837	-381.894928	380.663025	861.225464	-308.406830	-151.220367	891.479492	-380.773773	101.933929	1052.110596	530.192688	23.312248	897.796448	528.386292	221.986252
-407.197845	232.780136	954.998413	-403.588989	-29.948917	955.403564	-492.304413	248.982300	573.841492	-439.881836	-92.121719	576.677917	-484.720764	285.137665	86.731903	-503.925568	-148.066376	103.165733	-434.091797	335.502716	1435.435181	-363.516602	-80.281998	1452.560303	-341.503113	128.046814	1454.721802	-320.013062	169.171646	1737.074951	-478.321869	432.902924	1163.314941	-411.018402	-209.227493	1199.587524	-381.836029	380.803833	861.293213	-308.282318	-151.371170	891.547058	-380.759705	101.903435	1052.118164	530.462036	22.847334	897.812439	529.152466	220.176193
-407.222290	232.718216	954.983948	-403.591949	-29.962881	955.403381	-492.279755	248.961365	573.836365	-439.886017	-92.136322	576.672485	-484.732330	285.131470	86.749443	-503.941254	-148.083954	103.153694	-434.086243	335.481354	1435.474731	-363.516846	-80.283501	1452.604614	-341.481445	128.037552	1454.766235	-320.034637	169.106796	1737.092651	-478.280853	432.965698	1163.365112	-410.973785	-209.312546	1199.631836	-381.774750	380.958801	861.345825	-308.165253	-151.507858	891.609863	-380.771973	101.872879	1052.110474	530.259705	23.133581	897.811096	528.238953	221.565155
-407.220032	232.729736	955.031128	-403.613953	-29.954275	955.407837	-492.049927	248.695251	573.774597	-439.844849	-92.083092	576.674133	-484.570496	285.110413	86.729790	-503.888428	-148.074387	103.143883	-434.070251	335.475525	1435.521606	-363.495178	-80.325211	1452.657715	-341.470612	128.037308	1454.781860	-320.064697	169.040619	1737.124268	-478.247040	433.042755	1163.431885	-410.912109	-209.356903	1199.706177	-381.701172	381.095215	861.408691	-308.053741	-151.634491	891.683594	-380.791687	101.864777	1052.138916	530.117920	23.261972	897.787903	527.765564	222.404602
-407.215546	232.711670	955.037170	-403.592865	-29.962719	955.450378	-491.956390	248.587265	573.747559	-439.892670	-92.092125	576.684265	-484.505524	285.086731	86.707375	-503.921600	-148.082809	103.156815	-434.053864	335.462189	1435.603638	-363.490875	-80.330162	1452.717407	-341.460358	128.013687	1454.828491	-320.096130	168.968582	1737.146118	-478.203003	433.086212	1163.511353	-410.859314	-209.394409	1199.789429	-381.634613	381.237915	861.504639	-307.958405	-151.751465	891.764099	-380.792450	101.866379	1052.166504	530.066589	23.221115	897.786133	527.658203	222.343369
-407.256287	232.641083	955.039795	-403.597168	-29.974838	955.453247	-491.952454	248.573883	573.729065	-439.873932	-92.062782	576.685242	-484.503204	285.078522	86.684563	-503.921173	-148.078079	103.151978	-434.044586	335.448639	1435.654297	-363.495087	-80.351692	1452.772827	-341.451416	127.998741	1454.849731	-320.128937	168.901688	1737.180908	-478.175507	433.149506	1163.572876	-410.851410	-209.559555	1199.836792	-381.574951	381.356262	861.590637	-307.841522	-151.880325	891.834106	-380.814728	101.828644	1052.169189	530.055969	23.205940	897.781921	527.561951	222.332169
-407.271088	232.630569	955.061462	-403.618225	-30.005838	955.472900	-491.960846	248.582672	573.727478	-439.917847	-92.099571	576.701782	-484.518982	285.100677	86.725258	-503.910217	-148.079544	103.154991	-434.033661	335.426453	1435.704590	-363.478668	-80.391479	1452.822388	-341.442047	127.976326	1454.879761	-320.158813	168.824814	1737.210571	-478.148895	433.209381	1163.646729	-410.783569	-209.599762	1199.907104	-381.503571	381.463379	861.649292	-307.719635	-152.027039	891.908691	-380.830353	101.806534	1052.189331	529.985352	23.180204	897.774963	527.434631	222.339661
-407.292999	232.594727	955.053528	-403.647125	-30.024355	955.483276	-491.962494	248.531189	573.718567	-439.984406	-92.167053	576.720032	-484.500244	285.083832	86.707764	-503.896149	-148.080994	103.144165	-434.037567	335.416534	1435.755493	-363.468658	-80.387100	1452.874268	-341.423828	127.956734	1454.927734	-320.189911	168.737839	1737.247314	-478.111511	433.281525	1163.703369	-410.705017	-209.698685	1199.956177	-381.425110	381.579102	861.705994	-307.603363	-152.138443	892.011841	-380.852020	101.785561	1052.189453	529.946289	23.196470	897.774902	527.322449	222.318756
-407.280396	232.567734	955.068665	-403.635437	-30.021009	955.483826	-491.954895	248.521271	573.714355	-439.929138	-92.103935	576.720947	-484.513306	285.100403	86.720314	-503.861481	-148.066177	103.146927	-434.142548	335.272858	1435.666870	-363.431183	-80.416641	1452.965698	-341.427490	127.948441	1454.946777	-320.231354	168.661133	1737.287476	-478.076508	433.398132	1163.757446	-410.683014	-209.833176	1200.030640	-381.354004	381.707825	861.780029	-307.509308	-152.250977	892.069885	-380.840393	101.768303	1052.197510	529.875061	23.201824	897.783020	527.208740	222.316483
-407.299805	232.558334	955.089050	-403.637909	-30.020649	955.487427	-491.962128	248.513672	573.706116	-439.964264	-92.156647	576.732605	-484.500763	285.097809	86.696808	-503.905731	-148.084961	103.148117	-434.009735	335.370056	1435.844971	-363.437988	-80.415764	1453.041260	-341.412933	127.926094	1455.007568	-320.287872	168.568008	1737.317139	-478.015106	433.421295	1163.836670	-410.615387	-209.870834	1200.130127	-381.275726	381.806274	861.851196	-307.428894	-152.371750	892.155762	-380.850830	101.759209	1052.209473	529.812256	23.253143	897.777222	527.061401	222.379471
-407.289032	232.539780	955.098694	-403.645355	-30.034731	955.537170	-491.975983	248.512329	573.721802	-439.963928	-92.156044	576.732666	-484.497314	285.099884	86.690948	-503.908569	-148.088943	103.138306	-434.011902	335.347382	1435.911011	-363.428162	-80.435333	1453.105835	-341.414825	127.919693	1455.049927	-320.360291	168.471405	1737.363037	-477.977844	433.475220	1163.892578	-410.489899	-210.222733	1200.241821	-381.219360	381.923004	861.932617	-307.367889	-152.482086	892.275574	-380.861115	101.755829	1052.242065	529.711487	23.240194	897.764648	526.951599	222.366379
-407.338562	232.460892	955.112122	-403.632111	-30.098280	955.549438	-491.958954	248.482925	573.699829	-439.951050	-92.139084	576.742859	-484.484253	285.090851	86.667618	-503.884125	-148.073364	103.119255	-433.999725	335.326935	1435.954102	-363.401062	-80.446541	1453.185547	-341.436890	127.900681	1455.081055	-320.423828	168.372742	1737.413330	-477.929047	433.513519	1163.956909	-410.421234	-210.300354	1200.336426	-381.128601	382.020813	861.997803	-307.289093	-152.582489	892.359924	-380.877319	101.690109	1052.254395	529.669739	23.276569	897.759949	526.848877	222.431625
-407.328949	232.444305	955.108459	-403.625153	-30.104889	955.589111	-491.864166	248.354691	573.678833	-439.974640	-92.187996	576.763672	-484.429779	285.074677	86.692673	-503.904846	-148.114868	103.133484	-433.989197	335.316681	1436.023682	-363.402435	-80.461334	1453.245361	-341.436127	127.892097	1455.146484	-320.491028	168.271973	1737.473877	-477.865295	433.567413	1164.020264	-410.382080	-210.370483	1200.414917	-381.053101	382.128387	862.074829	-307.214996	-152.676956	892.460388	-380.881744	101.694130	1052.275513	529.545532	23.272671	897.760620	526.738586	222.429382
-407.310760	232.461472	955.144348	-403.625122	-30.102859	955.594727	-491.955383	248.459427	573.707153	-439.944794	-92.157860	576.734924	-484.463043	285.074463	86.694542	-503.899750	-148.117889	103.149612	-433.997955	335.282013	1436.067993	-363.376495	-80.466896	1453.324707	-341.442322	127.872208	1455.194214	-320.560059	168.161514	1737.527344	-477.818451	433.626923	1164.095337	-410.304352	-210.464279	1200.527832	-380.963715	382.236298	862.159058	-307.150208	-152.770004	892.532776	-380.884644	101.690643	1052.299438	529.484985	23.352880	897.748474	526.630554	222.492279
-407.338013	232.373581	955.147888	-403.591980	-30.133772	955.630188	-492.018311	248.499527	573.708862	-439.976593	-92.224838	576.757568	-484.522827	285.086395	86.703362	-503.937531	-148.140869	103.135620	-433.997711	335.277679	1436.146606	-363.374939	-80.471825	1453.383911	-341.450073	127.850449	1455.243286	-320.641174	168.065643	1737.585327	-477.752197	433.675598	1164.175903	-410.232605	-210.499634	1200.619385	-380.873474	382.276978	862.255371	-307.044800	-152.863846	892.621643	-380.889343	101.648682	1052.320801	529.387146	23.390263	897.751831	526.538513	222.529678
-407.329254	232.389984	955.176086	-403.583466	-30.125317	955.632629	-492.263428	248.761185	573.798279	-439.913208	-92.151939	576.761169	-484.714447	285.127136	86.737053	-503.898987	-148.129990	103.148933	-434.003265	335.251923	1436.190308	-363.362885	-80.500038	1453.453857	-341.464203	127.861694	1455.281860	-320.742767	167.960495	1737.638916	-477.705994	433.741760	1164.250366	-410.168701	-210.551559	1200.690796	-380.793732	382.387970	862.321533	-306.945770	-152.968857	892.719666	-380.886200	101.651497	1052.337524	529.250427	23.379591	897.743347	526.434448	222.523773
-407.319183	232.363724	955.194336	-403.567474	-30.126974	955.671509	-492.268372	248.760406	573.794434	-439.967712	-92.193733	576.755066	-484.692627	285.108978	86.723076	-503.906342	-148.138412	103.147018	-434.015778	335.238464	1436.260620	-363.369598	-80.498360	1453.505249	-341.476318	127.840271	1455.313110	-320.849731	167.852600	1737.697754	-477.670624	433.799377	1164.297974	-410.121735	-210.620453	1200.762573	-380.699615	382.476501	862.386536	-306.831726	-153.042450	892.807190	-380.888000	101.645546	1052.369873	529.149902	23.482523	897.724976	526.337280	222.627396
-407.368683	232.308517	955.184387	-403.606049	-30.146193	955.689148	-492.293762	248.731949	573.769043	-439.976868	-92.205490	576.752991	-484.684509	285.107391	86.719582	-503.866333	-148.117798	103.124626	-434.027588	335.218719	1436.296265	-363.366272	-80.512108	1453.565430	-341.491394	127.804588	1455.366699	-320.957916	167.731277	1737.760132	-477.632599	433.834076	1164.365845	-410.054199	-210.693863	1200.831787	-380.585938	382.554779	862.445435	-306.711456	-153.195129	892.884888	-380.933624	101.619591	1052.374023	529.086609	23.568762	897.738403	526.255005	222.680374
-407.344971	232.315231	955.227417	-403.615234	-30.118683	955.685364	-492.299316	248.704269	573.746094	-439.969177	-92.200562	576.755981	-484.668701	285.121033	86.731529	-503.844086	-148.104996	103.117043	-434.028839	335.213684	1436.343628	-363.376495	-80.534447	1453.620728	-341.483856	127.789619	1455.424683	-321.071167	167.630707	1737.835449	-477.590118	433.877960	1164.396973	-409.999146	-210.778442	1200.898926	-380.469971	382.628876	862.505798	-306.575897	-153.319717	892.970093	-380.934509	101.616272	1052.395752	529.048706	23.440039	897.721069	526.444092	221.951584
-407.352386	232.241104	955.236877	-403.569763	-30.141792	955.714539	-492.325775	248.680008	573.760437	-439.969147	-92.153961	576.752075	-484.665161	285.105743	86.715416	-503.813721	-148.092041	103.113228	-434.052826	335.197388	1436.389038	-363.386169	-80.548363	1453.670288	-341.490906	127.761826	1455.474854	-321.181549	167.511154	1737.903320	-477.540100	433.896912	1164.467529	-409.918854	-210.890244	1200.961060	-380.364197	382.705841	862.568665	-306.453186	-153.426971	893.063904	-380.934174	101.579720	1052.419800	528.807190	23.659891	897.696289	526.039368	222.757599
-407.314148	232.237000	955.254211	-403.505066	-30.159433	955.747070	-492.321075	248.632599	573.764526	-440.010956	-92.202232	576.774902	-484.673676	285.122009	86.725037	-503.887787	-148.112579	103.118416	-434.053101	335.171783	1436.450562	-363.384186	-80.566154	1453.727295	-341.489716	127.757919	1455.531738	-321.308746	167.398361	1737.974487	-477.483917	433.945129	1164.512573	-409.842896	-210.999985	1201.042114	-380.252045	382.763214	862.644531	-306.310669	-153.542297	893.148865	-380.899872	101.576683	1052.448975	528.798584	23.547297	897.688904	526.215637	222.124619
-407.306396	232.163635	955.251709	-403.451172	-30.184946	955.773071	-492.323090	248.596085	573.759888	-440.005829	-92.213020	576.758301	-484.656525	285.123383	86.717583	-503.879700	-148.127075	103.113045	-434.088104	335.152069	1436.495728	-363.401489	-80.571747	1453.790283	-341.490631	127.739586	1455.599731	-321.429352	167.283066	1738.053223	-477.438385	433.980530	1164.581909	-409.835663	-210.919022	1201.073853	-380.132813	382.823792	862.716675	-306.157806	-153.680908	893.232239	-380.892181	101.541855	1052.466431	529.548706	24.555275	897.332336	526.439331	222.578903
-407.315918	232.153183	955.260010	-403.448395	-30.227364	955.792114	-492.088776	248.325928	573.693542	-440.031860	-92.243401	576.768860	-484.455872	285.079041	86.688271	-503.926910	-148.141190	103.123215	-434.225098	335.019379	1436.420410	-363.413055	-80.585732	1453.852539	-341.507874	127.715721	1455.646118	-321.562622	167.166611	1738.134766	-477.403259	434.034180	1164.619263	-409.766449	-210.949158	1201.130371	-379.996002	382.891541	862.767395	-306.009369	-153.810547	893.320984	-380.897827	101.520447	1052.480713	529.344849	24.499960	897.339294	526.321411	222.635010
-407.329803	232.107788	955.279480	-403.448578	-30.225960	955.792847	-492.008911	248.211517	573.654785	-440.011230	-92.207993	576.792297	-484.399353	285.048126	86.670868	-503.890411	-148.129517	103.139687	-434.246368	334.986877	1436.477295	-363.444702	-80.610115	1453.934082	-341.515839	127.696915	1455.711914	-321.691528	167.056519	1738.204346	-477.348785	434.056213	1164.686401	-409.681030	-211.053848	1201.221313	-379.868927	382.942200	862.850708	-305.869354	-153.927216	893.427856	-380.907654	101.492859	1052.491577	528.836182	24.458181	897.386780	525.818726	223.371582
-407.318237	232.077789	955.290405	-403.402527	-30.243311	955.823425	-491.996277	248.193924	573.635193	-440.005951	-92.200607	576.800354	-484.400543	285.048096	86.669205	-503.892853	-148.140396	103.131065	-434.281128	334.962341	1436.543457	-363.464111	-80.622566	1454.014038	-341.517548	127.673126	1455.809448	-321.814911	166.937927	1738.283447	-477.289856	434.059601	1164.753418	-409.618744	-211.150452	1201.318481	-379.734161	383.013763	862.921082	-305.710358	-154.076340	893.531006	-380.894958	101.479439	1052.516357	528.493958	24.322922	897.421326	525.658997	223.416382
-407.360779	232.072250	955.338440	-403.437317	-30.250500	955.839050	-491.993866	248.176697	573.635376	-440.024628	-92.220772	576.799377	-484.403778	285.032104	86.682098	-503.915283	-148.155136	103.142769	-434.186829	335.039886	1436.756348	-363.500366	-80.625214	1454.099609	-341.538971	127.646812	1455.880737	-321.924927	166.826141	1738.376099	-477.200256	434.044006	1164.830933	-409.523315	-211.250702	1201.416504	-379.577362	383.035370	863.008728	-305.545807	-154.211700	893.650452	-380.931671	101.461868	1052.547729	528.280090	24.271011	897.452087	525.528076	223.455933
-407.349121	232.050003	955.359192	-403.412079	-30.230566	955.827698	-492.003296	248.152786	573.653870	-440.059570	-92.250443	576.802368	-484.394501	285.030762	86.680260	-503.909546	-148.153534	103.143669	-434.321381	334.915710	1436.691650	-363.494904	-80.660667	1454.183350	-341.529175	127.621536	1455.974121	-322.056091	166.693222	1738.470459	-477.153961	434.078156	1164.880615	-409.431366	-211.269409	1201.495728	-379.420532	383.081146	863.097046	-305.393433	-154.315582	893.750671	-380.917786	101.450134	1052.553589	528.118652	24.277157	897.450928	525.442383	223.525833
-407.371429	232.041901	955.390991	-403.421295	-30.246750	955.879028	-491.983887	248.158249	573.648621	-440.117188	-92.326767	576.822266	-484.369019	285.026215	86.669044	-503.915649	-148.147583	103.146301	-434.230621	334.984070	1436.895264	-363.534119	-80.681213	1454.257080	-341.532745	127.597336	1456.048706	-322.088959	166.754929	1738.653076	-477.067688	434.047424	1164.960327	-409.373108	-211.424561	1201.573242	-379.252930	383.120697	863.197571	-305.251984	-154.455383	893.864319	-380.948242	101.446205	1052.598877	527.974365	24.358864	897.438049	525.345581	223.634583
-407.340515	232.049881	955.423035	-403.366699	-30.254517	955.911987	-491.970245	248.157669	573.640808	-440.133301	-92.295074	576.813965	-484.375061	285.023926	86.673889	-503.898193	-148.143600	103.115120	-434.253296	334.964569	1436.962036	-363.556793	-80.691536	1454.322876	-341.519562	127.587547	1456.132202	-322.247711	166.704636	1738.735840	-477.002167	434.079590	1165.030640	-409.281281	-211.418320	1201.656860	-379.100861	383.139404	863.289917	-305.073517	-154.571793	893.981628	-380.926910	101.448502	1052.636719	527.836548	24.470917	897.426453	525.254456	223.763596
-407.366058	232.005402	955.424622	-403.389832	-30.250259	955.925049	-491.983215	248.179977	573.643433	-440.138336	-92.296387	576.822449	-484.387299	285.042236	86.661591	-503.877777	-148.137955	103.111397	-434.311401	334.929382	1437.019897	-363.571259	-80.712799	1454.399902	-341.528442	127.575027	1456.191528	-322.377899	166.517761	1738.857666	-476.938049	434.109436	1165.085938	-409.224457	-211.521194	1201.721924	-378.941589	383.166687	863.375366	-304.898529	-154.696243	894.096252	-380.951050	101.432961	1052.644043	527.871704	24.732460	897.476318	525.278320	223.831696
-407.356537	231.979797	955.452637	-403.334320	-30.267403	955.955383	-491.936890	248.160202	573.612549	-440.102570	-92.235924	576.838135	-484.357788	285.038696	86.660225	-503.902557	-148.137146	103.110352	-434.312317	334.915710	1437.086914	-363.575745	-80.725655	1454.479858	-341.538544	127.545448	1456.270142	-322.532654	166.386200	1738.964844	-476.870392	434.125519	1165.143677	-409.089294	-211.816788	1201.828857	-378.789368	383.225769	863.468689	-304.708191	-154.805038	894.232605	-380.935852	101.416489	1052.677490	527.709656	24.869778	897.468933	525.197144	223.930252
-407.369324	231.977432	955.466919	-403.352020	-30.263725	955.957886	-491.936798	248.165771	573.613037	-440.163757	-92.252075	576.844177	-484.337006	285.044250	86.692940	-503.960114	-148.149597	103.100769	-434.334045	334.894470	1437.168579	-363.605286	-80.736000	1454.535889	-341.538727	127.509521	1456.339111	-322.794891	166.082214	1738.978638	-476.829254	434.135040	1165.215576	-409.005432	-211.881683	1201.908569	-378.630524	383.260101	863.548401	-304.521210	-154.940521	894.319458	-380.948578	101.412354	1052.685303	527.485229	24.628778	897.433044	525.368164	223.192352
-407.393158	231.993134	955.490906	-403.381561	-30.206684	955.954041	-491.939392	248.167542	573.642822	-440.195343	-92.279305	576.843689	-484.352997	285.070190	86.701981	-503.929413	-148.162491	103.101616	-434.372742	334.852692	1437.229492	-363.619232	-80.746544	1454.608643	-341.538116	127.499649	1456.398682	-322.959808	165.953781	1739.088257	-476.754456	434.159454	1165.269165	-408.918152	-211.960968	1201.980469	-378.491119	383.272491	863.649414	-304.305023	-155.102692	894.413879	-380.973663	101.438026	1052.695068	527.205566	24.920336	897.436218	525.015259	224.063599
-407.360992	231.982178	955.530273	-403.331940	-30.207767	955.987305	-491.942657	248.157318	573.629761	-440.226501	-92.241905	576.819763	-484.352875	285.052155	86.684029	-503.932861	-148.153793	103.100227	-434.393127	334.835144	1437.305298	-363.639709	-80.750183	1454.670898	-341.541382	127.482536	1456.462280	-323.122131	165.818909	1739.205811	-476.717285	434.174469	1165.346802	-408.832855	-212.000397	1202.043457	-378.339539	383.298950	863.756042	-304.098572	-155.241592	894.505554	-380.951111	101.431122	1052.735962	527.032227	25.028086	897.425476	524.911560	224.151031
-407.378571	231.942245	955.521484	-403.344727	-30.234119	955.998047	-491.931641	248.124252	573.643555	-440.208405	-92.210083	576.823059	-484.335388	285.046234	86.685959	-503.895508	-148.138336	103.088829	-434.423676	334.828613	1437.369507	-363.659302	-80.755302	1454.726929	-341.550964	127.462349	1456.524414	-323.278503	165.692230	1739.311646	-476.654510	434.167908	1165.404297	-408.756958	-211.973083	1202.100952	-378.154755	383.328339	863.845093	-303.868317	-155.372757	894.606262	-380.964111	101.405716	1052.736328	526.896545	25.130157	897.424866	524.879456	224.220001
-407.400879	231.940201	955.556030	-403.355072	-30.202103	956.002930	-491.965607	248.146759	573.622925	-440.270660	-92.240028	576.817017	-484.345062	285.047607	86.687576	-503.890839	-148.143005	103.088036	-434.478912	334.781555	1437.420166	-363.689331	-80.778519	1454.793213	-341.581543	127.443687	1456.578491	-323.332611	165.729340	1739.516357	-476.613678	434.169586	1165.446289	-408.663971	-212.111252	1202.156006	-377.977692	383.355103	863.936218	-303.650238	-155.513168	894.691406	-380.984253	101.410881	1052.757080	526.741089	25.207626	897.408813	524.820679	224.296387
-407.387695	231.924820	955.553894	-403.332092	-30.235485	956.037537	-491.972198	248.125107	573.619446	-440.285645	-92.236366	576.828735	-484.352966	285.038391	86.657242	-503.972473	-148.168915	103.089806	-434.521210	334.772339	1437.460571	-363.729584	-80.788132	1454.856567	-341.609558	127.429298	1456.639404	-323.494843	165.587585	1739.618652	-476.560913	434.163971	1165.490356	-408.549316	-212.195267	1202.201904	-377.786682	383.396729	864.033081	-303.407074	-155.638031	894.794922	-380.977905	101.400764	1052.776123	526.630493	25.281561	897.394043	524.808960	224.364578
-407.401642	231.932846	955.573914	-403.347107	-30.223455	956.048645	-491.989990	248.120560	573.628723	-440.287537	-92.222382	576.832825	-484.358093	285.042938	86.662956	-503.960876	-148.178436	103.099220	-434.574768	334.744629	1437.525391	-363.773682	-80.789375	1454.920776	-341.622101	127.414803	1456.692505	-323.645905	165.456223	1739.726685	-476.511047	434.175873	1165.520752	-408.444366	-212.292374	1202.259033	-377.568176	383.402710	864.116211	-303.181793	-155.760468	894.893616	-380.999756	101.407303	1052.793579	526.493042	25.416008	897.393921	524.747681	224.472977
-407.381348	231.936646	955.601746	-403.351868	-30.202177	956.049866	-492.011871	248.118668	573.637451	-440.327484	-92.217102	576.795227	-484.330475	285.035492	86.656387	-503.955383	-148.166489	103.097153	-434.615967	334.730286	1437.584106	-363.816681	-80.775475	1454.955933	-341.640411	127.388618	1456.748413	-323.790710	165.330917	1739.835938	-476.457428	434.143524	1165.562378	-408.314972	-212.354950	1202.296631	-377.382843	383.465851	864.186096	-302.938385	-155.878372	894.950623	-380.996979	101.407623	1052.809448	526.370911	25.466669	897.374512	524.738525	224.569290
-407.389618	231.956558	955.605713	-403.353241	-30.167048	956.038086	-492.036713	248.103546	573.647583	-440.320282	-92.166901	576.827759	-484.343262	285.050873	86.678650	-503.927612	-148.162857	103.070862	-434.683014	334.701660	1437.621338	-363.847473	-80.789238	1455.018799	-341.652283	127.384102	1456.798584	-323.930237	165.194382	1739.942017	-476.378967	434.136658	1165.600586	-408.206299	-212.406601	1202.328979	-377.181549	383.479919	864.261780	-302.676575	-155.979095	895.034485	-380.990875	101.430138	1052.802856	526.267700	25.582981	897.372253	524.705322	224.678452
-407.372406	231.928024	955.610657	-403.327484	-30.213987	956.044373	-492.033508	248.070190	573.644470	-440.384247	-92.236893	576.855774	-484.312927	285.024200	86.668495	-503.968414	-148.173813	103.082024	-434.732880	334.678894	1437.653564	-363.904358	-80.792664	1455.055542	-341.667267	127.371834	1456.842407	-324.086670	165.051636	1740.051392	-476.315338	434.131073	1165.639648	-408.087952	-212.438431	1202.360352	-376.991180	383.506439	864.333740	-302.389648	-156.074219	895.122925	-380.970673	101.393646	1052.808716	526.150208	25.667009	897.362671	524.665955	224.729706
-407.439880	231.877380	955.619751	-403.338806	-30.232983	956.049927	-492.064514	248.092377	573.594482	-440.371399	-92.172493	576.838074	-484.325775	285.025024	86.669022	-503.932098	-148.180115	103.073410	-434.774872	334.650879	1437.702148	-363.945679	-80.805870	1455.112549	-341.688477	127.360344	1456.889893	-324.241791	164.905014	1740.168701	-476.245758	434.133026	1165.661499	-407.963104	-212.491150	1202.410522	-376.785187	383.490753	864.393372	-302.117157	-156.155869	895.216614	-381.005981	101.362877	1052.815063	526.026428	25.740805	897.350830	524.626648	224.823242
-407.427979	231.916779	955.631165	-403.356689	-30.212303	956.060547	-492.092194	248.118591	573.610046	-440.421814	-92.229691	576.858398	-484.344635	285.064972	86.670219	-504.006195	-148.218277	103.111252	-434.838593	334.643219	1437.744141	-364.011017	-80.803680	1455.159790	-341.730591	127.358971	1456.930664	-324.380096	164.769821	1740.265137	-476.192657	434.136108	1165.676270	-407.861023	-212.452927	1202.447266	-376.594055	383.513672	864.460205	-301.854614	-156.229874	895.289978	-381.011841	101.389771	1052.826782	525.930847	25.820526	897.336609	524.619873	224.889069
-407.419861	231.949280	955.660583	-403.375183	-30.145950	956.054260	-492.098785	248.135971	573.633362	-440.438538	-92.248253	576.846313	-484.336609	285.064575	86.672127	-504.002808	-148.201691	103.089813	-434.895050	334.622406	1437.760010	-364.035858	-80.809158	1455.201538	-341.751465	127.339050	1456.952148	-324.509369	164.637711	1740.370605	-476.128571	434.128845	1165.700684	-407.769623	-212.519012	1202.438232	-376.394348	383.534607	864.520020	-301.601868	-156.295792	895.369080	-381.021637	101.423515	1052.839600	525.824463	25.902506	897.334412	524.581665	225.003189
-407.424896	231.949448	955.665894	-403.371307	-30.128826	956.051697	-492.099670	248.122131	573.623901	-440.431885	-92.248146	576.834778	-484.343964	285.080841	86.684959	-503.573639	-147.960739	102.910629	-434.948700	334.604797	1437.778442	-364.095612	-80.825302	1455.241943	-341.779755	127.329453	1456.967285	-324.658020	164.498535	1740.483398	-476.049438	434.128967	1165.705078	-407.673889	-212.541183	1202.458008	-376.196564	383.530640	864.568420	-301.339996	-156.368927	895.415527	-381.014862	101.430214	1052.839111	525.724548	25.983509	897.329590	524.549194	225.128616
-407.426270	231.946762	955.668213	-403.353027	-30.142723	956.044678	-492.107422	248.106461	573.631226	-440.402039	-92.203049	576.835083	-484.309265	285.076813	86.684189	-503.484802	-147.949768	102.910561	-435.014038	334.592682	1437.798218	-364.128174	-80.813416	1455.241455	-341.787781	127.305855	1456.970947	-324.816467	164.334457	1740.589478	-475.986908	434.090393	1165.698853	-407.594910	-212.543411	1202.449951	-375.996063	383.533112	864.602478	-301.080322	-156.407898	895.472290	-381.001312	101.420357	1052.835449	525.599243	26.058550	897.321411	524.480225	225.209030
-407.383942	231.965042	955.655457	-403.327911	-30.143148	956.046021	-492.143738	248.120941	573.658203	-440.435638	-92.207649	576.812439	-484.331787	285.079498	86.684875	-503.964203	-148.212204	103.045219	-435.052979	334.581757	1437.793945	-364.166016	-80.825066	1455.253296	-341.826904	127.317261	1456.972168	-324.962830	164.185471	1740.697876	-475.915375	434.060059	1165.677979	-407.514069	-212.572662	1202.432495	-375.799011	383.546814	864.625366	-300.782593	-156.452499	895.504456	-380.968109	101.432854	1052.829956	525.607178	25.973652	897.310486	524.734680	224.526459
-407.403809	231.993912	955.645020	-403.335663	-30.096722	956.032898	-492.158051	248.137634	573.663452	-440.429993	-92.199150	576.803223	-484.343323	285.080872	86.686104	-503.961243	-148.214081	103.074554	-435.233734	334.475464	1437.666504	-364.205627	-80.814133	1455.256226	-341.835327	127.308243	1456.969482	-325.115753	164.040375	1740.828003	-475.870697	434.070953	1165.647827	-407.425690	-212.537399	1202.392700	-375.598419	383.553711	864.635864	-300.516907	-156.463242	895.556519	-380.962036	101.470963	1052.813110	525.532288	26.018871	897.295715	524.729858	224.587921
-407.435364	231.986282	955.607849	-403.352448	-30.113834	956.035400	-492.159821	248.155731	573.640564	-440.467316	-92.217667	576.822449	-484.342926	285.080719	86.687485	-503.908142	-148.192490	103.052307	-435.166321	334.585663	1437.781250	-364.264648	-80.802757	1455.238770	-341.848694	127.314163	1456.947754	-325.284943	163.875671	1740.945557	-475.813019	433.971619	1165.603516	-407.342773	-212.535995	1202.376465	-375.408295	383.553589	864.640686	-300.245544	-156.446075	895.574707	-380.973145	101.474838	1052.792358	525.426270	26.054653	897.274658	524.715576	224.659775
-407.419373	232.041794	955.608887	-403.330078	-30.095562	955.986267	-492.166473	248.165283	573.651123	-440.404480	-92.184929	576.838318	-484.347687	285.081299	86.688271	-503.933838	-148.195236	103.084045	-435.235077	334.576569	1437.755005	-364.323944	-80.794365	1455.239868	-341.854919	127.328094	1456.949463	-325.452362	163.721390	1741.068237	-475.765686	433.940765	1165.544189	-407.287781	-212.495651	1202.339722	-375.223999	383.531128	864.625793	-299.997345	-156.415863	895.594421	-380.942078	101.493874	1052.765503	525.339233	26.115423	897.258484	524.639160	224.762878
-407.400238	232.045197	955.574890	-403.329620	-30.100616	955.982117	-492.306549	248.349503	573.687317	-440.403900	-92.164619	576.828735	-484.459351	285.093323	86.670906	-503.947205	-148.178421	103.086617	-435.293945	334.581726	1437.714111	-364.366699	-80.786232	1455.218262	-341.863373	127.321983	1456.951660	-325.628418	163.563004	1741.211670	-475.724762	433.887024	1165.493896	-407.198334	-212.431793	1202.319824	-375.074158	383.548065	864.531738	-299.764313	-156.359421	895.606628	-380.929047	101.502380	1052.745605	525.248108	26.136799	897.249329	524.621094	224.795731
-407.375153	232.030777	955.556824	-403.322021	-30.099545	955.976624	-492.292999	248.342834	573.684082	-440.401154	-92.182663	576.819275	-484.444794	285.095734	86.696152	-503.943542	-148.176956	103.087296	-435.356506	334.596527	1437.694946	-364.439697	-80.779747	1455.199707	-341.865540	127.329308	1456.942139	-325.930084	163.228897	1741.248779	-475.694427	433.812531	1165.423218	-407.147675	-212.373840	1202.268433	-374.917419	383.507263	864.498474	-299.552734	-156.323181	895.618042	-380.917480	101.498665	1052.734985	525.130676	26.173204	897.227844	524.564331	224.907639
-407.348053	232.061539	955.563904	-403.263702	-30.094500	955.959473	-492.255524	248.337799	573.671814	-440.341431	-92.123390	576.829712	-484.424622	285.090546	86.701950	-503.950653	-148.176117	103.095062	-435.554565	334.499176	1437.507568	-364.514374	-80.766769	1455.200073	-341.884552	127.360168	1456.939941	-326.124176	163.015564	1741.379395	-475.690155	433.799896	1165.331055	-407.081909	-212.299210	1202.214478	-374.777161	383.481476	864.479553	-299.339722	-156.211090	895.645874	-380.879059	101.510384	1052.731079	525.036133	26.167427	897.225159	524.528870	224.961868
-407.311035	232.085693	955.553650	-403.249695	-30.089369	955.953125	-492.271027	248.340027	573.705444	-440.335419	-92.146263	576.849854	-484.454224	285.094360	86.701836	-503.948395	-148.180740	103.092743	-435.618683	334.495544	1437.475952	-364.587646	-80.756989	1455.189941	-341.877899	127.367332	1456.970947	-326.316040	162.799500	1741.519775	-475.657440	433.726501	1165.255493	-407.036652	-212.225464	1202.152466	-374.663422	383.463043	864.465454	-299.159241	-156.122238	895.648438	-380.861115	101.524193	1052.724609	524.920105	26.190851	897.198914	524.484375	225.030670
-407.279236	232.065399	955.534973	-403.203674	-30.104958	955.938782	-492.212646	248.268738	573.677002	-440.248505	-92.078087	576.797729	-484.415405	285.074066	86.682121	-503.896973	-148.167816	103.072571	-435.672607	334.502625	1437.417603	-364.660706	-80.732666	1455.163330	-341.908936	127.403191	1456.957764	-326.524994	162.588455	1741.660156	-475.639130	433.661896	1165.162720	-407.020081	-212.153885	1202.093384	-374.547760	383.411865	864.428345	-298.969116	-155.994476	895.678162	-380.826874	101.509140	1052.709351	524.675049	26.385307	897.173584	524.119995	225.813354
-407.250519	232.086166	955.530151	-403.187012	-30.086227	955.932434	-492.196320	248.295410	573.685364	-440.206451	-92.094315	576.779846	-484.420166	285.074036	86.684204	-503.909729	-148.161331	103.080299	-435.745514	334.520294	1437.351074	-364.735168	-80.713493	1455.156494	-341.933044	127.438057	1456.963501	-326.721100	162.359528	1741.801880	-475.631042	433.603577	1165.059448	-407.011841	-212.046997	1202.043457	-374.422821	383.370819	864.371948	-298.781555	-155.845215	895.675049	-380.802216	101.527191	1052.703247	524.637756	26.259399	897.156067	524.337952	225.141983
-407.209717	232.065948	955.514404	-403.155945	-30.091579	955.914795	-492.086487	248.201385	573.651550	-440.201569	-92.094879	576.797485	-484.353241	285.065918	86.677750	-503.895294	-148.141891	103.060165	-435.825836	334.545166	1437.268188	-364.800568	-80.667419	1455.152710	-341.985413	127.454048	1456.961060	-326.945068	162.123749	1741.933228	-475.622192	433.550232	1164.961548	-407.015930	-211.929184	1201.970703	-374.301239	383.297729	864.310364	-298.610474	-155.665543	895.699707	-380.771820	101.512749	1052.687988	524.399353	26.439573	897.131897	523.998596	225.849655
-407.182404	232.078629	955.515686	-403.136108	-30.090355	955.908997	-492.161713	248.319992	573.669861	-440.119873	-92.041344	576.794189	-484.428986	285.075256	86.686760	-503.848877	-148.127563	103.054756	-435.913147	334.562805	1437.224609	-364.872894	-80.661736	1455.142822	-342.017426	127.494255	1456.974854	-327.149994	161.905426	1742.063110	-475.620270	433.495667	1164.870850	-407.008759	-211.789978	1201.933472	-374.206848	383.238525	864.258667	-298.444794	-155.439224	895.725769	-380.754181	101.516273	1052.687134	524.270264	26.478523	897.117432	523.898132	225.938217
-407.137634	232.074738	955.509460	-403.100433	-30.072529	955.904724	-492.179321	248.370468	573.681030	-440.110962	-92.059021	576.812500	-484.478302	285.097076	86.704948	-503.901733	-148.136581	103.070183	-435.879639	334.672913	1437.306519	-364.964294	-80.636192	1455.123901	-342.073517	127.510796	1456.978027	-327.348511	161.694107	1742.198364	-475.590118	433.383911	1164.793701	-407.053314	-211.639084	1201.838013	-374.075775	383.149933	864.205017	-298.277863	-155.215210	895.743774	-380.713074	101.523178	1052.681763	524.162598	26.528120	897.121643	523.827087	225.930466
-407.049042	232.078552	955.519714	-403.039673	-30.070858	955.934448	-492.186218	248.388840	573.697937	-440.085663	-92.048065	576.779541	-484.484467	285.101105	86.701965	-503.928223	-148.136551	103.083839	-435.985687	334.670929	1437.245483	-365.045380	-80.625107	1455.077393	-342.169464	127.523430	1456.974365	-327.539886	161.469406	1742.303711	-475.597168	433.330383	1164.703979	-407.106293	-211.530136	1201.765869	-373.975494	383.074310	864.167175	-298.127350	-154.946121	895.747620	-380.656616	101.530281	1052.706299	524.114563	26.578581	897.097900	523.808594	225.957886
-406.991974	232.042130	955.529785	-402.929810	-30.089920	955.956116	-492.119812	248.363052	573.710693	-440.002014	-91.986366	576.800293	-484.440643	285.076752	86.691299	-503.876709	-148.121918	103.072952	-436.134033	334.650024	1437.173584	-365.125702	-80.630142	1455.059082	-342.258179	127.515465	1456.992798	-327.712708	161.293259	1742.438843	-475.571411	433.250488	1164.618286	-407.127747	-211.408859	1201.687866	-373.822296	383.022736	864.155457	-297.988037	-154.666122	895.754517	-380.581451	101.511635	1052.724121	524.309875	26.848713	897.101685	523.814270	226.095932
-406.931152	232.033875	955.520569	-402.890717	-30.092743	955.941833	-492.495636	248.812561	573.825073	-439.968750	-92.027214	576.807678	-484.721588	285.127655	86.738533	-503.859650	-148.123383	103.057129	-436.277313	334.647644	1437.114258	-365.250366	-80.620064	1455.006348	-342.352142	127.500999	1456.997559	-327.872803	161.081299	1742.559692	-475.552063	433.192139	1164.550171	-407.163361	-211.258820	1201.544312	-373.643799	382.993378	864.185425	-297.782745	-154.320358	895.767090	-380.537170	101.502106	1052.713867	524.195618	26.861607	897.028320	523.733215	226.108475
-406.871155	232.041794	955.510681	-402.824646	-30.047625	955.905029	-492.502472	248.889359	573.828003	-439.928528	-92.025948	576.760742	-484.756104	285.132721	86.745445	-503.850739	-148.138657	103.062141	-436.467316	334.593964	1437.027100	-365.358154	-80.647011	1454.954102	-342.476135	127.496918	1456.993774	-328.067657	160.946213	1742.626221	-475.529968	433.124023	1164.462891	-407.151031	-211.321335	1201.435791	-373.348267	382.965668	864.196899	-297.578217	-153.911636	895.802368	-380.472565	101.519341	1052.690186	524.336182	27.081316	896.986328	523.756042	226.127167
-406.775238	232.046310	955.512939	-402.751312	-30.025692	955.882446	-492.463684	248.862793	573.836670	-439.863373	-91.997047	576.768738	-484.731964	285.129242	86.743645	-503.805908	-148.142563	103.048988	-436.687347	334.551025	1436.945679	-365.492004	-80.642479	1454.919556	-342.607971	127.495461	1457.001709	-328.205444	160.740692	1742.708252	-475.524628	433.041199	1164.348389	-407.190643	-211.199951	1201.318359	-372.964508	382.931976	864.250793	-297.372925	-153.507065	895.884216	-380.397217	101.521172	1052.682373	524.443420	27.308138	896.936768	523.746582	226.210388
-406.708099	232.061188	955.538269	-402.703766	-29.999687	955.865356	-492.440094	248.892548	573.843506	-439.810303	-91.959808	576.747437	-484.716797	285.142212	86.742668	-503.768982	-148.125320	103.055832	-437.020172	334.434906	1436.714722	-365.622894	-80.643509	1454.860718	-342.747101	127.494843	1456.989990	-328.321655	160.416809	1742.849731	-475.562714	432.963409	1164.219727	-407.271210	-211.047989	1201.219971	-372.488159	382.921051	864.356934	-297.168945	-153.057907	895.949341	-380.343597	101.524071	1052.687622	524.609558	27.614868	896.899231	523.765564	226.314178
-406.660065	232.060593	955.535767	-402.678558	-29.978991	955.860352	-492.043823	248.464691	573.739014	-439.796631	-92.010941	576.748047	-484.491333	285.098572	86.715103	-503.767059	-148.114899	103.060776	-437.137299	334.500488	1436.758789	-365.750671	-80.652542	1454.870361	-342.893799	127.482468	1456.986816	-328.453979	160.264542	1742.965088	-475.616058	432.787537	1164.064453	-407.333893	-210.847809	1201.130371	-371.900208	382.968475	864.458923	-296.766052	-152.470688	896.154846	-380.300781	101.531197	1052.682251	523.531555	26.521166	897.276978	523.321045	225.846024
-406.613312	232.026047	955.564392	-402.654663	-29.964500	955.868164	-491.928070	248.361420	573.709412	-439.797607	-92.047531	576.732300	-484.419495	285.104340	86.703873	-503.837006	-148.141006	103.100731	-437.503052	334.373291	1436.479980	-365.862427	-80.664001	1454.862549	-343.085388	127.476227	1456.929321	-328.592224	160.029251	1743.091309	-475.771667	432.653687	1163.858521	-407.471985	-210.703064	1201.014160	-371.207336	382.995941	864.589539	-296.454529	-151.967224	896.307922	-380.265076	101.511444	1052.700439	523.383728	26.439495	897.284302	523.231506	225.802109
-406.507629	232.029053	955.592102	-402.542786	-29.958345	955.884949	-491.872040	248.343597	573.727112	-439.698944	-91.964119	576.755432	-484.406555	285.072296	86.692802	-503.846222	-148.146240	103.113564	-437.654510	334.468231	1436.479614	-365.960480	-80.639244	1454.855225	-343.236206	127.501968	1456.892456	-328.617462	159.690125	1743.247803	-475.975006	432.382629	1163.665771	-407.641968	-210.490479	1200.883667	-370.412170	383.063599	864.769897	-296.143951	-151.429840	896.470215	-380.173004	101.512306	1052.726929	523.379517	26.462265	897.294922	523.183899	225.799149
-406.438721	231.993576	955.599915	-402.473480	-29.951801	955.878052	-491.802948	248.317291	573.726807	-439.711731	-91.972542	576.772278	-484.384735	285.068695	86.691032	-503.781586	-148.119415	103.088295	-438.059692	334.367157	1436.175415	-366.043427	-80.624153	1454.829224	-343.372192	127.539871	1456.850098	-328.675354	159.398117	1743.377808	-476.269073	432.077728	1163.365967	-407.920380	-210.091644	1200.746582	-369.483917	383.147186	864.962463	-295.778625	-150.870972	896.657532	-380.095947	101.492622	1052.725342	523.337769	26.424767	897.315491	523.116394	225.777588
-406.339508	231.963928	955.602600	-402.391022	-29.942492	955.854736	-491.777008	248.341461	573.708496	-439.678864	-91.994423	576.787415	-484.403992	285.086945	86.707634	-503.762024	-148.081863	103.110504	-438.380920	334.358917	1435.951660	-366.107849	-80.602669	1454.800903	-343.487244	127.600548	1456.781494	-328.738617	159.196426	1743.457764	-476.606476	431.729584	1163.032471	-408.087677	-210.132675	1200.635498	-368.499664	383.168243	865.150452	-295.457153	-150.394363	896.871399	-379.999756	101.471420	1052.713745	523.261658	26.363348	897.291504	523.037964	225.773849
-406.201935	231.976593	955.623230	-402.309631	-29.875824	955.866516	-491.614746	248.191269	573.681885	-439.594299	-91.868729	576.763916	-484.315155	285.090393	86.688194	-503.689453	-148.056366	103.084923	-438.583282	334.472656	1435.868530	-366.168701	-80.589241	1454.740479	-343.605621	127.668007	1456.730835	-328.797058	158.944458	1743.539551	-477.031952	431.332306	1162.729492	-408.365234	-209.983353	1200.497559	-367.451477	383.204376	865.341187	-295.016693	-149.948227	897.146973	-379.897705	101.502556	1052.731934	523.451965	26.609194	897.229187	523.076538	225.816772
-406.101837	231.913956	955.624268	-402.206421	-29.830303	955.868408	-491.579956	248.202774	573.687805	-439.607971	-91.877289	576.787354	-484.328339	285.115479	86.697517	-503.695404	-148.057999	103.086258	-438.904480	334.483582	1435.689209	-366.203217	-80.583603	1454.692383	-343.710175	127.742996	1456.686157	-328.737793	158.616882	1743.619263	-477.501404	430.937866	1162.423584	-408.671997	-209.783859	1200.391113	-366.410645	383.240601	865.626038	-294.613739	-149.506699	897.444275	-379.817352	101.494484	1052.738647	523.209229	26.338491	897.259827	522.961121	225.749374
-405.973297	231.887939	955.669067	-402.087708	-29.811741	955.878967	-491.615601	248.334259	573.720032	-439.589417	-91.833328	576.787598	-484.361847	285.100281	86.700752	-503.701599	-148.044769	103.086113	-439.278564	334.493134	1435.492065	-366.228607	-80.552086	1454.638550	-343.805664	127.826416	1456.654297	-328.706268	158.379333	1743.674072	-478.006195	430.533203	1162.124268	-409.049042	-209.593231	1200.215698	-365.352386	383.314636	865.951721	-294.021576	-148.984360	897.873596	-379.720917	101.476837	1052.773193	523.190979	26.316042	897.287476	522.918701	225.686691
-405.919403	231.801178	955.680786	-401.998962	-29.752222	955.885742	-491.602722	248.391510	573.710144	-439.524658	-91.758308	576.774109	-484.369202	285.129364	86.706467	-503.675812	-148.031876	103.088860	-439.743530	334.420929	1435.223755	-366.235443	-80.516594	1454.599121	-343.923645	127.897949	1456.626465	-328.605316	158.163147	1743.692627	-478.538757	430.046631	1161.816772	-409.479309	-209.350067	1200.093750	-364.202698	383.501434	866.332397	-293.294525	-148.433197	898.398743	-379.670593	101.464546	1052.787720	523.158081	26.260628	897.262451	522.843079	225.697418
-405.823792	231.753067	955.674011	-401.910156	-29.702377	955.880737	-491.384277	248.240753	573.674805	-439.475494	-91.754044	576.793396	-484.269470	285.131714	86.687370	-503.687286	-148.040298	103.097145	-440.120880	334.419861	1435.145752	-366.271942	-80.515190	1454.552368	-344.016327	128.006683	1456.601929	-328.481476	157.956772	1743.659790	-479.042450	429.511871	1161.531616	-409.922272	-209.176331	1199.985718	-362.969757	383.663361	866.851196	-292.495422	-147.977463	898.922913	-379.604340	101.465225	1052.788330	523.180725	26.228891	897.287537	522.833679	225.632462
-405.744446	231.705444	955.683716	-401.831512	-29.646362	955.888184	-491.306732	248.220718	573.671936	-439.466248	-91.772888	576.760254	-484.235199	285.112671	86.683273	-503.693268	-148.065063	103.112587	-440.487854	334.445587	1435.041870	-366.309479	-80.460236	1454.500977	-344.171783	128.100220	1456.540649	-328.308044	157.798187	1743.537231	-479.621979	428.934174	1161.307129	-410.399017	-209.025192	1199.864990	-361.761932	383.984283	867.376709	-291.656525	-147.617264	899.463074	-379.552704	101.468285	1052.803711	523.140747	26.186153	897.257751	522.792480	225.599609
-405.648590	231.717392	955.699768	-401.744293	-29.544142	955.878479	-491.236816	248.240646	573.653564	-439.368713	-91.740128	576.741211	-484.222595	285.110321	86.685478	-503.656250	-148.062225	103.105110	-440.693878	334.591827	1435.084595	-366.358368	-80.432602	1454.467651	-344.311310	128.193100	1456.472900	-328.048767	157.639236	1743.427002	-480.213226	428.235718	1161.085938	-410.871521	-208.653381	1199.680664	-360.390259	384.322327	867.971191	-290.616791	-147.118805	900.185425	-379.490631	101.514732	1052.814331	523.170959	26.133408	897.264160	522.787231	225.570328
-405.583496	231.688110	955.699280	-401.654968	-29.499962	955.869141	-491.310760	248.403900	573.706299	-439.270325	-91.697922	576.740967	-484.304535	285.119659	86.685692	-503.623932	-148.041733	103.085258	-441.035309	334.626282	1435.007446	-366.412872	-80.404404	1454.423950	-344.486359	128.264847	1456.402466	-327.737122	157.515991	1743.232788	-480.842438	427.545746	1160.828369	-411.276398	-208.454468	1199.565186	-358.948120	384.595490	868.648376	-289.681885	-146.744217	900.866394	-379.446014	101.520767	1052.817627	523.226746	26.164089	897.304077	522.765503	225.561066
-405.510712	231.676270	955.713196	-401.563477	-29.447319	955.872253	-491.280853	248.439163	573.724976	-439.205444	-91.718941	576.716370	-484.316528	285.132721	86.706978	-503.654541	-148.047272	103.088646	-441.369751	334.649109	1434.933716	-366.513306	-80.352547	1454.416748	-344.600403	128.338028	1456.344116	-327.398010	157.449417	1743.007813	-481.577087	426.879883	1160.609497	-411.704956	-208.356354	1199.502808	-357.369171	384.877075	869.390686	-288.657135	-146.356125	901.565552	-379.400208	101.538460	1052.835083	523.212036	26.101931	897.275574	522.748596	225.530212
-405.409607	231.723114	955.742554	-401.451477	-29.453436	955.880798	-491.277130	248.501434	573.752441	-439.131287	-91.768280	576.721680	-484.339020	285.135712	86.713005	-503.656891	-148.040314	103.092514	-441.681671	334.682281	1434.896973	-366.623413	-80.330147	1454.396851	-344.774567	128.388992	1456.290405	-326.816467	157.313354	1742.721191	-482.289093	426.178070	1160.374634	-412.120148	-208.365295	1199.401978	-355.692810	385.074036	870.157410	-287.434387	-145.888931	902.411438	-379.332550	101.551414	1052.863770	523.365173	25.953665	897.293396	523.001648	224.753494
-405.345978	231.730057	955.741394	-401.355713	-29.414736	955.869751	-491.394318	248.673477	573.820923	-439.086761	-91.848000	576.702148	-484.418427	285.145477	86.745682	-503.694366	-148.045288	103.108650	-441.969727	334.716553	1434.844849	-366.759705	-80.297173	1454.388062	-344.967773	128.457733	1456.225098	-326.285980	157.366547	1742.274658	-483.068726	425.528534	1160.131348	-412.472931	-208.354813	1199.299072	-353.881714	385.317780	871.126343	-286.255280	-145.513870	903.216003	-379.290131	101.573021	1052.866943	523.388672	25.894577	897.289734	523.022278	224.720749
-405.331543	231.751221	955.727783	-401.272308	-29.429173	955.877747	-491.349731	248.721054	573.800659	-438.930420	-91.802528	576.703369	-484.434387	285.155518	86.763176	-503.606812	-148.021622	103.119431	-442.259247	334.717285	1434.790283	-366.936890	-80.282829	1454.356689	-345.134308	128.509659	1456.168213	-325.586090	157.412735	1741.804321	-483.795593	424.847137	1159.897095	-412.841248	-208.378540	1199.217651	-351.589722	385.761993	872.442627	-284.998260	-145.170685	904.032349	-379.273590	101.590210	1052.872070	523.458740	25.892698	897.304077	523.026245	224.672623
-405.332245	231.802811	955.737549	-401.264069	-29.416010	955.867615	-491.321289	248.725494	573.805786	-438.757599	-91.713982	576.665405	-484.432861	285.150909	86.737938	-503.544769	-147.989288	103.131340	-442.553619	334.725800	1434.738037	-367.119232	-80.273605	1454.315430	-345.291443	128.565338	1456.109131	-324.808868	157.491959	1741.302246	-484.535309	424.293579	1159.736206	-413.126038	-208.381165	1199.157837	-349.372131	385.995819	873.667786	-283.696106	-144.802185	904.857544	-379.302856	101.615448	1052.880127	523.413940	26.035877	897.297485	522.745178	225.426926
-405.339264	231.832184	955.726257	-401.213135	-29.436251	955.887451	-491.305145	248.747269	573.809570	-438.758209	-91.852188	576.709534	-484.456390	285.164368	86.735336	-503.623108	-148.014893	103.197243	-442.877808	334.701660	1434.681396	-367.355103	-80.274223	1454.236816	-345.403442	128.614258	1456.066040	-323.996582	157.605774	1740.789673	-485.265137	423.902252	1159.598755	-413.322327	-208.391602	1199.111450	-347.442444	386.150085	874.788452	-282.333893	-144.528076	905.643982	-379.321045	101.636177	1052.894165	523.432617	26.004732	897.312378	522.716003	225.438141
-405.387848	231.911804	955.741882	-401.189789	-29.445913	955.867859	-491.287476	248.768417	573.839111	-438.668640	-91.979378	576.733154	-484.480957	285.150146	86.740814	-503.692017	-147.980896	103.215919	-443.313690	334.556458	1434.511230	-367.577667	-80.238068	1454.114380	-345.483734	128.634399	1456.010376	-323.213318	157.736450	1740.269165	-485.877686	423.548004	1159.414307	-413.442841	-208.542130	1199.016235	-345.181702	386.413208	876.080322	-280.964386	-144.270279	906.343872	-379.367889	101.663986	1052.900757	523.537964	25.988634	897.294617	522.762146	225.419250
-405.436157	231.955109	955.728882	-401.207123	-29.468628	955.853943	-491.246216	248.735901	573.823608	-438.524628	-91.980202	576.716248	-484.430328	285.118439	86.731186	-503.219910	-147.734604	103.100487	-443.620087	334.503937	1434.454834	-367.771790	-80.205246	1453.978027	-345.527557	128.668472	1455.962646	-322.418549	157.921341	1739.790405	-486.469757	423.313660	1159.277588	-413.456726	-208.722092	1198.921631	-343.466248	386.736877	877.333679	-279.571259	-144.184799	907.082458	-379.424896	101.676292	1052.893188	523.604736	26.001741	897.276367	522.757446	225.433395
-405.548767	231.942734	955.703247	-401.245422	-29.493059	955.839844	-490.970978	248.477402	573.769653	-438.411774	-92.067825	576.704346	-484.268616	285.100525	86.707024	-503.686584	-147.962036	103.278275	-443.890259	334.494446	1434.419434	-367.906189	-80.143898	1453.822754	-345.567841	128.691330	1455.902100	-321.719147	158.097641	1739.359253	-486.868439	423.095490	1159.130249	-413.386871	-208.955017	1198.825195	-341.480042	387.066101	878.434875	-278.146790	-144.054382	907.755615	-379.510773	101.668747	1052.875854	523.733643	25.979021	897.292664	522.804443	225.409073
-405.670959	232.015839	955.690552	-401.300507	-29.517052	955.799316	-490.932709	248.435883	573.766602	-438.325684	-92.138206	576.654114	-484.283203	285.098450	86.677963	-503.683594	-147.961716	103.306320	-444.151428	334.443726	1434.379761	-368.003693	-80.098343	1453.703491	-345.601929	128.682877	1455.838379	-321.128418	158.351776	1739.022705	-487.240692	423.047821	1159.099854	-413.191376	-209.081100	1198.738403	-339.921631	387.352051	879.362488	-276.748169	-144.146469	908.370056	-379.608002	101.688782	1052.851318	523.774048	25.950148	897.270813	522.829346	225.357407
-405.793182	232.031860	955.668823	-401.381348	-29.538918	955.799194	-490.894958	248.432846	573.741577	-438.118774	-92.085487	576.610291	-484.270844	285.125610	86.709915	-503.205200	-147.720306	103.135933	-444.346771	334.386993	1434.340942	-368.038727	-80.073341	1453.610229	-345.633606	128.707108	1455.762817	-320.615570	158.526154	1738.701904	-487.380371	422.960724	1159.002930	-412.936554	-209.172501	1198.669678	-337.877319	387.875610	880.438599	-275.341888	-144.232895	909.002197	-379.725006	101.697334	1052.844238	524.248535	26.299000	897.345032	522.945740	225.486160
-405.998474	232.079605	955.644775	-401.544983	-29.579849	955.758057	-490.912384	248.457504	573.713989	-437.958374	-92.138947	576.587280	-484.301514	285.134369	86.703598	-503.166809	-147.698441	103.165764	-444.419098	334.455078	1434.474365	-368.046295	-80.055450	1453.538696	-345.648376	128.726852	1455.721191	-320.253906	158.816437	1738.527832	-487.408447	422.986267	1158.950562	-412.645844	-209.352463	1198.619385	-336.084045	388.505920	881.475952	-273.995117	-144.425323	909.526123	-379.898376	101.698257	1052.808960	524.022461	25.929131	897.294800	522.932617	225.347244
-406.187592	232.075943	955.632629	-401.683411	-29.589441	955.749512	-490.935242	248.461807	573.669861	-437.916046	-92.256943	576.597473	-484.333496	285.148346	86.702652	-503.708801	-147.961609	103.379814	-444.559967	334.412262	1434.462036	-368.038635	-80.020203	1453.446289	-345.681793	128.734222	1455.655884	-320.046539	159.087555	1738.413574	-487.376190	423.134827	1158.927612	-412.253296	-209.565903	1198.597778	-334.557037	389.122833	882.386841	-272.763519	-144.763397	909.983032	-380.051514	101.697762	1052.795898	524.095154	25.919420	897.289001	522.948303	225.385239
-406.413483	232.092102	955.596863	-401.894989	-29.580656	955.706604	-490.970398	248.494675	573.648560	-437.880615	-92.351433	576.531250	-484.347321	285.148254	86.686813	-503.730103	-148.014191	103.418892	-444.651794	334.371338	1434.433350	-368.006683	-79.987770	1453.371582	-345.675018	128.746521	1455.595459	-319.976959	159.398895	1738.374512	-487.228363	423.258301	1158.866333	-411.817932	-209.761932	1198.596069	-332.543976	389.906525	883.403564	-271.605286	-145.100708	910.400879	-380.246582	101.709274	1052.750732	524.201294	25.909010	897.312073	522.990295	225.362930
-406.613708	232.011261	955.558472	-402.012695	-29.623917	955.686584	-491.046448	248.450226	573.590210	-437.907867	-92.414825	576.509888	-484.370514	285.146851	86.655205	-503.691071	-148.003967	103.403465	-444.703552	334.321106	1434.443604	-367.965851	-79.960457	1453.303833	-345.621063	128.776215	1455.523682	-319.957123	159.747116	1738.484131	-486.948090	423.377106	1158.835083	-411.254242	-209.898636	1198.567871	-330.859436	390.759033	884.265808	-270.197540	-145.335815	910.802185	-380.373474	101.662201	1052.713623	524.319092	25.926657	897.327576	523.011841	225.376831
-406.824219	231.934006	955.516113	-402.142700	-29.666788	955.679016	-491.098541	248.367310	573.574158	-437.894012	-92.367790	576.464966	-484.327606	285.126740	86.653107	-503.223358	-147.776703	103.153885	-444.692047	334.250397	1434.450562	-367.875519	-79.917023	1453.247681	-345.544617	128.759705	1455.485352	-320.145142	160.211945	1738.559570	-486.602295	423.522980	1158.824463	-410.656067	-209.996536	1198.568970	-329.233856	391.593231	885.102112	-269.204132	-145.906143	911.010986	-380.514374	101.622993	1052.681274	524.403870	25.903532	897.314941	523.067505	225.334213
-406.996521	231.926086	955.512878	-402.288971	-29.635460	955.655701	-491.375336	248.505920	573.619873	-437.982605	-92.390671	576.455872	-484.474762	285.168304	86.677818	-503.230133	-147.799316	103.141800	-444.631378	334.166321	1434.491821	-367.761108	-79.879463	1453.257568	-345.447876	128.758820	1455.466309	-320.417114	160.530640	1738.747559	-486.178345	423.770844	1158.874268	-409.969940	-210.081985	1198.643188	-327.650116	392.388336	885.844910	-268.216278	-146.425842	911.227783	-380.644531	101.630249	1052.660767	524.476440	25.910358	897.293030	523.091553	225.372757
-407.211273	231.848709	955.494202	-402.421967	-29.656374	955.639221	-491.561951	248.484207	573.566101	-438.153595	-92.442734	576.423950	-484.528381	285.161224	86.636841	-503.262878	-147.856201	103.098740	-444.465515	334.079132	1434.568848	-367.599548	-79.846916	1453.300537	-345.379303	128.720978	1455.452393	-320.893921	160.982880	1738.890991	-485.689362	424.012268	1158.957153	-409.289337	-210.186966	1198.734863	-326.180328	393.231232	886.506714	-267.372406	-147.022705	911.361450	-380.774567	101.590309	1052.632324	524.571472	25.907419	897.303467	523.108459	225.395844
-407.808746	232.365952	955.565308	-404.180725	-27.949821	955.222595	-491.849792	248.577332	573.617981	-438.251404	-92.350555	575.974304	-484.648071	285.180725	86.665291	-503.178009	-147.886505	103.067329	-444.296936	333.998322	1434.667236	-367.453369	-79.823944	1453.333008	-345.271759	128.671692	1455.462280	-321.424042	161.328934	1739.147583	-485.156677	424.223969	1159.062866	-408.554535	-210.282761	1198.866089	-324.844604	394.053711	887.048218	-266.588531	-147.591080	911.470459	-381.699677	102.418953	1052.397583	524.654846	25.927092	897.327026	523.138123	225.387772
-408.093414	232.454834	955.597534	-404.722443	-27.312607	955.189270	-492.037476	248.471863	573.591003	-438.374451	-92.270187	575.854858	-484.593994	285.203979	86.621681	-503.105438	-147.911057	103.020706	-444.081238	333.945770	1434.820923	-367.297089	-79.783195	1453.422485	-345.212982	128.615585	1455.438477	-322.070465	161.744156	1739.428711	-484.537292	424.477051	1159.225220	-407.813019	-210.364471	1199.021240	-323.643433	394.930817	887.539429	-265.863953	-148.245743	911.535217	-382.030609	102.735039	1052.376465	524.793335	25.955196	897.332642	523.178589	225.426117
-407.805969	231.785828	955.469910	-402.911591	-29.531942	955.636475	-491.943298	248.074722	573.509949	-438.688843	-92.410622	576.438538	-484.361633	285.170013	86.595779	-503.723297	-148.206436	103.196632	-443.854767	333.840088	1434.975830	-367.122681	-79.785133	1453.527954	-345.126373	128.557877	1455.454102	-322.800049	162.127014	1739.723999	-483.847778	424.721741	1159.391846	-407.004791	-210.464005	1199.156738	-322.562134	395.809967	887.938293	-265.186096	-148.911911	911.558472	-381.169098	101.641846	1052.582031	524.874634	25.987404	897.343384	523.182678	225.464264
-407.927551	231.737686	955.466125	-402.871704	-29.662844	955.687500	-492.211243	248.010086	573.521301	-438.956085	-92.412720	576.499939	-484.382202	285.173767	86.606567	-503.745087	-148.244034	103.139641	-443.647430	333.725983	1435.157715	-366.961792	-79.786545	1453.613525	-345.017395	128.480667	1455.450562	-323.686646	162.364624	1739.937256	-483.115540	425.001221	1159.625610	-406.200745	-210.553024	1199.320068	-321.623047	396.687256	888.175903	-264.549103	-149.512634	911.498108	-381.176117	101.588104	1052.597046	524.959961	26.026384	897.345764	523.219177	225.455795
-408.108582	231.744644	955.485168	-403.035980	-29.611616	955.665039	-492.470612	247.935089	573.524963	-439.224030	-92.363281	576.502869	-484.363403	285.152008	86.603012	-503.784302	-148.277145	103.121948	-443.431458	333.620636	1435.355713	-366.821259	-79.832336	1453.694214	-344.880127	128.393860	1455.489502	-324.506073	162.768448	1740.259277	-482.321625	425.255951	1159.844360	-405.435944	-210.664597	1199.467529	-320.799683	397.543701	888.383057	-263.984009	-150.141068	911.404480	-381.286621	101.604614	1052.579834	525.020996	26.044783	897.328857	523.235107	225.488525
-408.260986	231.740997	955.493103	-403.173828	-29.601793	955.656982	-492.731262	247.841309	573.537598	-439.475006	-92.393257	576.549805	-484.379913	285.150848	86.604065	-503.843964	-148.285507	103.109016	-443.218323	333.505219	1435.528931	-366.707703	-79.860260	1453.782227	-344.791229	128.298950	1455.521484	-325.343689	163.112686	1740.579590	-481.440094	425.467468	1160.088379	-404.599243	-210.784012	1199.571289	-320.094177	398.455414	888.454102	-263.442505	-150.698181	911.292053	-381.376617	101.604225	1052.566040	525.617188	26.309803	897.409058	523.646851	224.837372
-408.408936	231.723022	955.493958	-403.230743	-29.634966	955.643127	-493.113495	247.950729	573.574280	-439.716309	-92.353607	576.611450	-484.535797	285.154541	86.582588	-503.866302	-148.302460	103.062416	-442.994385	333.401428	1435.709961	-366.579865	-79.915848	1453.863770	-344.693390	128.214157	1455.539185	-326.186554	163.453156	1740.927979	-480.536346	425.785614	1160.310791	-403.782806	-211.055130	1199.682617	-319.505096	399.314453	888.471375	-262.963593	-151.203720	911.120728	-381.429382	101.582626	1052.546997	525.349915	25.974501	897.350403	523.605225	224.744034
-408.591125	231.786179	955.519104	-403.640411	-29.323278	955.662781	-493.234802	247.823883	573.575195	-439.915161	-92.302086	576.564209	-484.506714	285.137512	86.582947	-503.905792	-148.314713	103.026932	-442.781982	333.260345	1435.864868	-366.500641	-79.966286	1453.935181	-344.613129	128.115067	1455.554077	-327.029572	163.728409	1741.261230	-479.583832	426.101471	1160.549072	-403.035248	-211.166473	1199.798828	-319.024384	400.165222	888.356445	-262.513519	-151.647949	910.890869	-381.664001	101.748421	1052.554077	525.404785	25.978964	897.345154	523.621277	224.757553
-408.683838	231.701599	955.510620	-403.506775	-29.544954	955.692078	-493.635284	247.980164	573.629395	-440.151855	-92.327324	576.649719	-484.684021	285.155975	86.568413	-503.943359	-148.325195	103.038719	-442.598663	333.158844	1435.986328	-366.399719	-80.009041	1454.013184	-344.518219	127.999847	1455.578735	-327.860596	163.988205	1741.583984	-478.615387	426.451080	1160.848389	-402.394714	-211.243042	1199.911133	-318.627655	400.989105	888.158264	-262.122894	-152.051208	910.652283	-381.622955	101.630653	1052.559082	525.475464	26.047630	897.345642	523.627502	224.805603
-408.734833	231.662399	955.532532	-403.406067	-29.693230	955.737244	-493.754089	247.920883	573.636108	-440.297302	-92.300484	576.749817	-484.665833	285.146393	86.595749	-503.955688	-148.320847	103.067802	-442.394196	333.030334	1436.117798	-366.318054	-80.069054	1454.105103	-344.446106	127.916969	1455.601807	-328.681641	164.184036	1741.921631	-477.597900	426.800995	1161.056763	-401.644562	-211.499573	1200.054810	-318.375702	401.750000	887.894287	-261.817627	-152.446060	910.448120	-381.580048	101.559868	1052.587891	525.552124	26.065210	897.378540	523.658936	224.794220
-408.794617	231.573990	955.548035	-403.277161	-29.860975	955.800293	-493.802612	247.758026	573.603943	-440.479767	-92.272675	576.808105	-484.632080	285.136444	86.595886	-504.014801	-148.325684	103.054520	-442.229095	332.925507	1436.223267	-366.233063	-80.085487	1454.187866	-344.366882	127.815826	1455.623535	-329.478577	164.319962	1742.232422	-476.598053	427.204437	1161.254272	-401.002686	-211.644791	1200.151978	-318.411133	402.461700	887.490173	-261.577026	-152.843811	910.153809	-381.548767	101.466858	1052.627808	525.606995	26.075718	897.386169	523.682800	224.773865
-408.848816	231.495056	955.547607	-403.157745	-30.005070	955.826782	-493.851563	247.718460	573.603699	-440.574432	-92.281120	576.862793	-484.632538	285.161011	86.601051	-503.994995	-148.336487	103.021935	-442.062714	332.837585	1436.297363	-366.197479	-80.117813	1454.255737	-344.322876	127.738708	1455.642578	-330.228668	164.385483	1742.522217	-475.602692	427.592926	1161.455933	-400.451996	-211.758362	1200.241455	-318.307526	403.159607	887.077515	-261.388977	-153.138901	909.843262	-381.508209	101.381592	1052.638672	525.651184	26.108898	897.397522	523.693237	224.825546
-408.867310	231.470840	955.572876	-403.107880	-30.052290	955.831665	-493.881561	247.706711	573.586243	-440.645172	-92.275024	576.869690	-484.581848	285.153198	86.582298	-504.016602	-148.324936	103.008675	-441.908173	332.777618	1436.316040	-366.139923	-80.112511	1454.302612	-344.241913	127.665680	1455.627930	-330.956757	164.443939	1742.785034	-474.584015	428.012939	1161.568970	-399.901062	-211.913651	1200.341553	-318.312592	403.774841	886.605103	-261.285278	-153.434219	909.511963	-381.484283	101.344833	1052.651611	525.742310	26.173000	897.379944	523.718933	224.875671
-408.892334	231.398880	955.554688	-403.034637	-30.131632	955.818787	-493.902527	247.662689	573.571960	-440.711548	-92.294289	576.886108	-484.567413	285.160522	86.542336	-504.076019	-148.341003	103.018585	-441.734619	332.729736	1436.330322	-366.107666	-80.115158	1454.301392	-344.206421	127.599350	1455.618774	-331.651764	164.445526	1743.043335	-473.591583	428.400574	1161.674438	-399.423950	-212.026596	1200.401978	-318.169281	404.415955	886.151001	-261.249664	-153.711029	909.147644	-381.456573	101.280441	1052.635132	525.808472	26.218851	897.387939	523.732910	224.881973
-408.863403	231.371231	955.550171	-402.957886	-30.140205	955.817139	-493.880219	247.691498	573.556396	-440.704834	-92.266907	576.899963	-484.566650	285.160248	86.544518	-504.055847	-148.335724	103.013290	-441.544220	332.697021	1436.316528	-366.104492	-80.132378	1454.296021	-344.126678	127.528511	1455.582886	-332.311523	164.452835	1743.272217	-472.635315	428.711609	1161.750366	-398.977875	-212.119583	1200.405518	-318.360077	404.915283	885.567810	-261.280823	-153.964615	908.758972	-381.413177	101.267670	1052.634399	525.851379	26.246693	897.384338	523.734131	224.949631
-408.781036	231.376404	955.557007	-402.862335	-30.155878	955.835571	-493.863037	247.714523	573.562317	-440.610565	-92.207176	576.910156	-484.564270	285.162720	86.542137	-504.016144	-148.327011	103.002739	-441.357666	332.662720	1436.302979	-366.088898	-80.152298	1454.294678	-344.069550	127.488953	1455.571655	-332.910583	164.421204	1743.467529	-471.777374	429.083862	1161.797852	-398.569305	-212.211472	1200.413940	-318.854736	405.352539	884.813232	-261.404724	-154.269577	908.307617	-381.340576	101.267563	1052.651123	525.911377	26.280191	897.388733	523.736328	224.985641
-408.732605	231.379959	955.551331	-402.790985	-30.178078	955.832703	-493.788757	247.665176	573.552002	-440.568207	-92.177147	576.915283	-484.559052	285.162384	86.538635	-504.018494	-148.330200	103.034309	-441.181213	332.639282	1436.290894	-366.074829	-80.166634	1454.263306	-344.023529	127.410851	1455.535156	-333.493378	164.353989	1743.642334	-470.958038	429.381348	1161.865723	-398.223816	-212.252136	1200.393799	-319.265717	405.761353	884.160522	-261.631195	-154.577927	907.852783	-381.287994	101.261192	1052.648682	525.985168	26.292402	897.413391	523.760864	224.987656
-408.650970	231.428192	955.543884	-402.780243	-30.086298	955.797058	-493.767120	247.733810	573.565369	-440.476196	-92.146210	576.877625	-484.583710	285.169495	86.571014	-504.010712	-148.328262	103.032875	-441.026123	332.606537	1436.260742	-366.084137	-80.206772	1454.205200	-343.968719	127.346733	1455.523682	-333.988159	164.316437	1743.800171	-470.166504	429.618805	1161.908569	-397.944580	-212.298538	1200.358521	-319.862610	406.063049	883.433960	-261.982117	-154.897263	907.322876	-381.247437	101.314117	1052.628662	526.020691	26.328737	897.392151	523.771973	225.022598
-408.583954	231.431915	955.526123	-402.750183	-30.068993	955.782227	-493.705963	247.764786	573.572571	-440.350922	-92.128296	576.855225	-484.592468	285.195465	86.549477	-503.912598	-148.298294	103.035355	-440.896851	332.591766	1436.263062	-366.093567	-80.238274	1454.120850	-343.936035	127.274757	1455.506470	-334.464813	164.293854	1743.924072	-469.520630	429.885315	1161.988525	-397.696320	-212.320251	1200.273438	-320.517029	406.316254	882.745728	-262.425171	-155.170502	906.797058	-381.201355	101.322205	1052.613037	526.083069	26.376102	897.396973	523.797974	225.052200
-408.466461	231.518677	955.500977	-402.747345	-29.974937	955.709290	-493.656586	247.832306	573.587463	-440.203827	-92.055183	576.794006	-484.594849	285.196320	86.566177	-503.879181	-148.304092	103.045921	-440.761475	332.579163	1436.271606	-366.095215	-80.305840	1454.035889	-343.936218	127.216255	1455.491089	-334.877991	164.276840	1744.032959	-468.884155	430.063110	1162.099121	-397.518524	-212.311905	1200.173340	-321.347076	406.492493	882.025879	-262.957336	-155.437683	906.255310	-381.145386	101.384117	1052.565186	526.114746	26.414812	897.386597	523.788940	225.099258
-408.338531	231.636795	955.497314	-402.759979	-29.880995	955.657532	-493.339233	247.613708	573.546509	-440.077209	-92.052132	576.788330	-484.415375	285.189880	86.548439	-503.852600	-148.242523	103.039978	-440.655548	332.540131	1436.268311	-366.068420	-80.363800	1453.929199	-343.929901	127.154442	1455.460693	-335.273407	164.276047	1744.086060	-468.311920	430.278717	1162.179321	-397.425507	-212.282394	1200.061279	-322.303070	406.643433	881.291504	-263.611938	-155.734772	905.644165	-381.100220	101.458847	1052.540894	526.131226	26.436590	897.413513	523.762512	225.146362
-408.199341	231.738693	955.481323	-402.771790	-29.788851	955.612488	-493.247498	247.648453	573.550903	-439.929565	-92.042282	576.742371	-484.441101	285.193024	86.552132	-503.845367	-148.241776	103.058029	-440.569611	332.502991	1436.263672	-366.086670	-80.411507	1453.803223	-343.951782	127.113106	1455.427979	-335.609375	164.304932	1744.119385	-467.839294	430.529877	1162.299072	-397.462311	-212.221527	1199.899292	-323.596680	406.838074	880.461487	-264.309692	-155.899414	905.102478	-381.045074	101.530762	1052.512573	526.146301	26.469143	897.395996	523.768799	225.201050
-408.073608	231.790710	955.458618	-402.813324	-29.647717	955.545776	-493.160889	247.715225	573.573730	-439.686859	-91.956772	576.684326	-484.454102	285.151154	86.530251	-503.771881	-148.190979	103.038582	-440.472595	332.485046	1436.298950	-366.086792	-80.458916	1453.671021	-343.949860	127.032265	1455.398560	-335.860779	164.340897	1744.140137	-467.428864	430.696960	1162.389893	-397.572845	-212.145950	1199.745850	-324.715546	406.689819	879.743591	-265.113739	-156.078537	904.493347	-381.005737	101.595520	1052.468750	526.179810	26.547857	897.390808	523.762817	225.272644
-407.952942	231.953598	955.473083	-402.927734	-29.431677	955.452759	-493.101563	247.816940	573.605957	-439.553314	-91.991669	576.554749	-484.457733	285.182953	86.567131	-503.801178	-148.192032	103.090729	-440.405762	332.477966	1436.331787	-366.085144	-80.515213	1453.526367	-343.949310	126.957642	1455.385620	-336.048798	164.400238	1744.167480	-467.029999	430.840302	1162.512085	-397.772064	-212.067017	1199.562134	-325.900635	406.624786	879.083923	-266.071045	-156.236450	903.893921	-381.002197	101.723251	1052.429810	526.178284	26.537291	897.399719	523.743103	225.283737
-407.811890	232.034409	955.465088	-403.012115	-29.230991	955.368652	-492.951355	247.894562	573.638977	-439.432648	-92.054710	576.470703	-484.451782	285.178467	86.569923	-503.767120	-148.165512	103.088600	-440.344330	332.445953	1436.381714	-366.086060	-80.604141	1453.391724	-343.947571	126.902237	1455.392700	-336.216705	164.457062	1744.145752	-466.787262	431.047607	1162.646973	-398.132996	-211.900925	1199.379395	-327.164825	406.457397	878.415283	-267.450378	-156.590790	903.169006	-380.977234	101.814812	1052.384766	526.202209	26.608847	897.391174	523.727112	225.334534
-407.666626	232.178864	955.478516	-403.107605	-28.966619	955.303284	-492.860138	247.997330	573.671875	-439.234283	-92.031158	576.414429	-484.476959	285.156403	86.611290	-503.733093	-148.137741	103.125397	-440.288940	332.428406	1436.417603	-366.091034	-80.679901	1453.276367	-343.971039	126.831352	1455.399902	-336.396240	164.475372	1744.000488	-466.606903	431.207428	1162.784302	-398.487946	-211.813644	1199.185913	-328.467529	406.155457	877.793945	-268.422180	-156.595886	902.598206	-380.964874	101.967415	1052.362183	526.096191	26.782391	897.397461	523.416382	226.137451
-407.567810	232.306534	955.485962	-403.304169	-28.600412	955.228516	-492.694977	248.059036	573.719421	-439.050842	-92.048592	576.334961	-484.435669	285.173309	86.609245	-503.686646	-148.100983	103.135277	-440.217865	332.420319	1436.444092	-366.124268	-80.799431	1453.146973	-343.947632	126.784889	1455.412109	-336.323181	164.704041	1744.005371	-466.502991	431.373779	1162.892334	-398.894989	-211.866699	1199.026855	-329.903564	405.818390	877.159729	-269.742401	-156.743240	901.965515	-381.004639	102.156631	1052.326416	526.080200	26.795856	897.389404	523.395752	226.185837
-407.451965	232.458588	955.523926	-403.461243	-28.239029	955.132751	-492.558563	248.215134	573.729004	-438.875732	-92.025192	576.231628	-484.465637	285.191833	86.619675	-503.622437	-148.047867	103.160881	-440.140198	332.391510	1436.484985	-366.144775	-80.933868	1453.062500	-343.951477	126.694794	1455.410522	-336.295380	164.821640	1743.906982	-466.519165	431.540741	1163.021484	-399.385437	-211.796677	1198.890625	-331.348785	405.339752	876.575195	-271.083221	-156.770721	901.364380	-381.024872	102.338280	1052.297607	526.082642	26.829170	897.389648	523.382507	226.206131
-407.371277	232.656509	955.557190	-403.687164	-27.750277	955.022644	-492.481293	248.394119	573.771301	-438.729858	-92.008789	576.121033	-484.502014	285.176575	86.625793	-503.610687	-148.051590	103.189743	-440.048035	332.348816	1436.484497	-366.187683	-81.045532	1452.937256	-343.925232	126.611023	1455.393677	-336.220276	164.943085	1743.770386	-466.652588	431.712738	1163.146362	-399.937866	-211.726257	1198.734253	-332.909393	404.791138	876.007996	-272.428284	-156.752441	900.777832	-381.079773	102.599968	1052.254883	526.082825	26.904528	897.393494	523.365601	226.227356
-407.321167	232.783951	955.589905	-403.960388	-27.183578	954.912415	-492.579742	248.801285	573.860901	-438.524567	-91.955490	575.990295	-484.729401	285.233643	86.680328	-503.596161	-148.003372	103.205269	-439.943695	332.334076	1436.518677	-366.220947	-81.166321	1452.792603	-343.915070	126.536018	1455.375977	-336.055359	165.102570	1743.634277	-466.858704	431.855042	1163.272949	-400.579407	-211.665070	1198.540283	-334.499817	404.217957	875.482483	-273.844421	-156.748795	900.172791	-381.158813	102.864006	1052.208008	526.050720	26.921635	897.389099	523.309631	226.285324
-407.163971	232.901947	955.651611	-403.859314	-27.120436	954.769897	-492.216492	248.696548	573.829041	-438.404266	-91.977722	575.956177	-484.611267	285.203217	86.661781	-503.562439	-148.001587	103.226692	-439.833038	332.310211	1436.521606	-366.220093	-81.279823	1452.667725	-343.876099	126.459198	1455.360107	-335.819366	165.253540	1743.455322	-467.176239	432.041718	1163.419434	-401.248413	-211.530853	1198.378052	-336.295654	403.512329	874.910095	-275.329468	-156.715988	899.638367	-381.021759	102.873245	1052.165649	526.028442	26.949421	897.371277	523.299927	226.304962
-406.525848	232.291656	955.554321	-401.823120	-29.230230	955.171143	-491.712463	248.436920	573.747375	-438.311646	-92.081940	576.501953	-484.439758	285.177795	86.649872	-503.207367	-147.750000	103.092628	-439.713654	332.284119	1436.526978	-366.221344	-81.402199	1452.519043	-343.856903	126.388054	1455.316772	-335.493835	165.426193	1743.248535	-467.540314	432.152191	1163.520996	-402.058441	-211.346451	1198.198730	-337.889557	402.840454	874.547180	-276.808472	-156.689011	899.038025	-379.948273	101.824203	1052.383423	526.017456	26.981571	897.381226	523.273743	226.326645
-406.270386	232.276245	955.560486	-401.507172	-29.336641	955.219543	-491.408600	248.327545	573.710999	-438.176544	-92.075096	576.509521	-484.344421	285.181213	86.674866	-503.221954	-147.755051	103.104744	-439.589752	332.259247	1436.520508	-366.210052	-81.530891	1452.353394	-343.825806	126.280205	1455.288452	-335.094604	165.596893	1743.018066	-467.986389	432.300659	1163.620239	-402.946014	-211.116699	1198.009033	-339.666718	401.986053	874.083069	-278.398590	-156.642670	898.532104	-379.718018	101.783424	1052.424438	525.981812	26.982674	897.394531	523.249634	226.349136
-406.107727	232.346405	955.586609	-401.402893	-29.207499	955.182434	-491.286774	248.495590	573.727295	-437.979706	-91.983261	576.468445	-484.409454	285.183289	86.660843	-503.615417	-147.974930	103.291191	-439.503082	332.228851	1436.507813	-366.212769	-81.657303	1452.208496	-343.787933	126.183632	1455.238037	-334.620605	165.761688	1742.764038	-468.582642	432.612946	1163.776489	-403.721710	-211.091293	1197.854370	-342.073730	400.675140	873.113892	-280.026825	-156.627518	897.957397	-379.602234	101.853981	1052.423462	525.917419	27.036209	897.358643	523.208069	226.402542
-405.931946	232.364075	955.609192	-401.266846	-29.179586	955.185181	-491.077759	248.523972	573.729248	-437.852905	-91.994339	576.469177	-484.376129	285.197052	86.666924	-503.620789	-147.971375	103.326172	-439.386902	332.217102	1436.472534	-366.183685	-81.774170	1452.097534	-343.742645	126.104904	1455.201660	-334.174713	165.835388	1742.434326	-469.098999	432.754333	1163.863403	-404.619598	-210.942413	1197.695435	-343.772278	399.717834	872.723511	-281.766296	-156.583282	897.419800	-379.474487	101.865219	1052.443115	526.040710	26.908272	897.377991	523.499634	225.609116
-405.720032	232.444595	955.637878	-401.105957	-29.098265	955.170776	-490.919647	248.655182	573.766907	-437.731171	-91.996056	576.465027	-484.356232	285.200470	86.684799	-503.628662	-147.966415	103.354881	-439.276367	332.208893	1436.443970	-366.168427	-81.915764	1451.968750	-343.687012	126.030632	1455.172974	-333.611389	165.966003	1742.177979	-469.675781	432.905701	1163.927856	-405.554626	-210.773819	1197.511108	-345.557831	398.748444	872.367432	-283.384766	-156.536316	896.959595	-379.314636	101.924965	1052.456909	525.869934	27.094208	897.387878	523.182129	226.384323
-405.557800	232.496185	955.624878	-400.987854	-29.082325	955.135071	-490.683624	248.674454	573.758179	-437.601959	-91.908669	576.468201	-484.320129	285.189758	86.730492	-503.599548	-147.943069	103.343002	-439.176788	332.205078	1436.397217	-366.115021	-82.038643	1451.852783	-343.601685	125.978218	1455.126953	-332.908966	166.194534	1741.994751	-470.284912	432.980652	1163.969360	-406.512207	-210.689392	1197.418945	-347.381653	397.690216	871.997437	-285.171326	-156.496674	896.420837	-379.185364	101.946022	1052.435303	525.974365	26.992222	897.391602	523.430054	225.688538
-405.413391	232.564468	955.638428	-400.846985	-29.061943	955.088867	-490.511383	248.773682	573.796997	-437.451172	-91.847557	576.449463	-484.316467	285.170654	86.739052	-503.079041	-147.663269	103.151466	-439.029602	332.196991	1436.345703	-366.082458	-82.157074	1451.733643	-343.505585	125.926651	1455.086182	-332.351227	166.200089	1741.661377	-470.931580	433.066589	1163.991211	-407.479340	-210.578720	1197.295410	-349.229797	396.622498	871.605408	-286.820190	-156.385300	895.992554	-379.045563	101.967758	1052.419678	525.871704	26.950726	897.394226	523.397156	225.655380
-405.307892	232.613876	955.629028	-400.816742	-29.019314	955.037781	-490.408722	248.861374	573.810791	-437.366638	-91.849663	576.416016	-484.336182	285.182556	86.730156	-503.075378	-147.629913	103.152725	-438.874298	332.194092	1436.252197	-366.040833	-82.221405	1451.607178	-343.384003	125.866180	1455.043091	-331.674347	166.305481	1741.466919	-471.672394	433.151672	1163.986816	-408.401337	-210.366669	1197.168823	-351.168396	395.464935	871.178589	-288.577393	-156.337891	895.498352	-378.968323	101.991562	1052.387207	525.856323	26.974098	897.397400	523.369629	225.678696
-405.210541	232.665955	955.623779	-400.771149	-28.978828	954.983521	-490.251343	248.885345	573.821472	-437.278809	-91.809120	576.344299	-484.334503	285.168762	86.725616	-503.530853	-147.889709	103.342484	-438.699524	332.201172	1436.154175	-365.978973	-82.316101	1451.497803	-343.232910	125.816971	1454.985840	-331.063690	166.368958	1741.250977	-472.415497	433.209900	1164.010864	-409.295685	-210.392792	1197.105957	-353.136414	394.248657	870.746460	-290.272766	-156.265884	895.125183	-378.893646	102.014938	1052.356689	525.807190	27.029703	897.376526	523.322327	225.722763
-405.108643	232.649246	955.577454	-400.686951	-29.023970	954.971008	-490.211151	248.974411	573.831970	-437.234039	-91.836479	576.336121	-484.364960	285.167511	86.708679	-503.105896	-147.640152	103.168175	-438.469360	332.218140	1436.044189	-365.888672	-82.381264	1451.395752	-343.073669	125.802399	1454.928711	-330.464050	166.397903	1741.062012	-473.202057	433.188141	1164.030029	-410.209412	-210.319809	1197.094482	-355.134033	393.007843	870.300110	-291.916199	-156.186966	894.759827	-378.795715	101.994972	1052.326050	525.744019	27.036125	897.370422	523.289124	225.714111
-405.043091	232.682541	955.566406	-400.676361	-29.014923	954.920776	-489.858307	248.715790	573.763062	-437.139221	-91.812195	576.325806	-484.216278	285.152618	86.695923	-503.113342	-147.617661	103.166588	-438.211945	332.286774	1435.961426	-365.807617	-82.434189	1451.315186	-342.874054	125.781410	1454.877808	-329.917297	166.384827	1740.910645	-474.009186	433.161774	1163.986938	-411.147247	-210.211472	1197.075684	-357.146027	391.699371	869.877686	-293.809967	-156.355118	894.278015	-378.740601	101.996834	1052.291260	525.725952	27.026484	897.384338	523.268066	225.732300
-404.971893	232.673599	955.553345	-400.605652	-29.055838	954.916870	-489.674194	248.636154	573.759399	-437.091888	-91.781258	576.305969	-484.157257	285.159851	86.717781	-503.551819	-147.844254	103.349609	-437.927582	332.349152	1435.881592	-365.706146	-82.480057	1451.239502	-342.666138	125.798454	1454.830688	-329.404449	166.361084	1740.791870	-474.779694	433.080109	1163.991577	-411.902466	-210.117950	1197.030518	-359.182892	390.369781	869.479736	-295.149994	-156.134811	894.077942	-378.657257	101.975471	1052.279663	525.682495	27.055672	897.370117	523.234131	225.709976
-404.877075	232.627975	955.529297	-400.556274	-29.110157	954.932129	-489.601593	248.646149	573.740356	-437.015198	-91.742744	576.318420	-484.181946	285.163391	86.719833	-503.510895	-147.842911	103.375053	-437.639923	332.410187	1435.803467	-365.615570	-82.491058	1451.195313	-342.426086	125.790985	1454.798706	-328.923431	166.326965	1740.724243	-475.598999	432.967010	1163.977539	-412.744507	-210.064514	1197.056519	-361.215271	389.031647	869.022034	-296.761719	-156.137070	893.766235	-378.562347	101.936249	1052.269531	525.621155	27.030191	897.395874	523.201111	225.717911
-404.809692	232.660995	955.526917	-400.573944	-29.145884	954.913879	-489.572876	248.684341	573.751404	-437.053619	-91.794472	576.334290	-484.220276	285.191559	86.731339	-503.505798	-147.846420	103.361839	-437.330414	332.444763	1435.757202	-365.488617	-82.541695	1451.165649	-342.177582	125.811012	1454.765747	-328.514709	166.287170	1740.698730	-476.385132	432.828857	1163.953003	-413.527527	-210.026199	1197.126221	-363.303711	387.678589	868.626404	-298.282471	-156.183075	893.480896	-378.514374	101.921494	1052.253540	525.557068	27.047451	897.401367	523.153748	225.693222
-404.765381	232.661499	955.521790	-400.597565	-29.170801	954.912415	-489.784058	248.933090	573.813293	-437.114166	-91.788841	576.358704	-484.367889	285.214478	86.756844	-503.522491	-147.833801	103.369759	-436.977966	332.510162	1435.686523	-365.355591	-82.565712	1451.145752	-341.937256	125.809441	1454.755127	-328.184479	166.212662	1740.714844	-477.151306	432.629730	1163.963867	-414.299774	-210.012466	1197.197510	-365.425446	386.373901	868.227295	-299.801147	-156.258194	893.187012	-378.459503	101.905121	1052.239136	525.530701	27.044947	897.411377	523.129822	225.694794
-404.758514	232.625504	955.502136	-400.677032	-29.146194	954.902710	-489.823090	248.968704	573.822083	-437.179352	-91.813637	576.338562	-484.363464	285.228882	86.755569	-503.523529	-147.830490	103.371277	-436.639404	332.610718	1435.674683	-365.206787	-82.609222	1451.128052	-341.650177	125.805031	1454.721191	-327.899475	166.126434	1740.749756	-477.898987	432.413330	1164.009521	-414.990448	-209.926620	1197.219849	-367.570190	385.163269	867.813599	-301.162231	-156.265991	893.012695	-378.448578	101.895897	1052.212646	525.470520	27.050804	897.413513	523.095337	225.714478
-404.728943	232.596680	955.522217	-400.703949	-29.206038	954.905029	-489.957001	249.054321	573.850342	-437.281067	-91.840729	576.369019	-484.447174	285.217987	86.764259	-503.059204	-147.631302	103.170700	-436.276459	332.676880	1435.642090	-365.044617	-82.619865	1451.103516	-341.380981	125.811630	1454.697998	-327.687897	166.046173	1740.818237	-478.604797	432.166656	1164.083984	-415.697388	-209.940628	1197.338257	-369.723663	383.972015	867.420105	-302.860260	-156.679657	892.569458	-378.410187	101.840324	1052.214600	525.374268	27.049202	897.411743	523.035278	225.704239
-404.672760	232.574081	955.518188	-400.748169	-29.241756	954.918091	-490.020081	249.082428	573.828613	-437.396790	-91.835304	576.367493	-484.427612	285.214661	86.765755	-503.079193	-147.635529	103.152283	-436.050751	332.608978	1435.502686	-364.878662	-82.663811	1451.098999	-341.128296	125.798744	1454.694214	-327.506165	165.939636	1740.907593	-479.232788	431.931458	1164.097290	-416.357269	-209.908005	1197.407715	-371.809875	382.720978	867.019348	-304.178345	-156.758163	892.360962	-378.355042	101.808945	1052.206787	525.318970	27.011744	897.407593	523.005493	225.669556
-404.674103	232.547028	955.505066	-400.885010	-29.214346	954.936584	-490.114929	249.063095	573.845032	-437.486542	-91.733566	576.341980	-484.421265	285.212463	86.731903	-503.522522	-147.869171	103.286079	-435.536469	332.797333	1435.665039	-364.704193	-82.698174	1451.112793	-340.879395	125.772202	1454.683838	-327.384308	165.833801	1741.015747	-479.840454	431.576691	1164.196045	-416.899048	-209.932724	1197.492432	-373.849701	381.496216	866.661316	-305.211182	-156.733505	892.255798	-378.363281	101.809196	1052.194092	525.241211	27.026777	897.425171	522.946167	225.679138
-404.587494	232.517410	955.499268	-400.888947	-29.304699	954.985596	-490.157074	248.981049	573.838318	-437.584351	-91.617500	576.336243	-484.354034	285.203583	86.723869	-503.437958	-147.861618	103.264549	-435.128876	332.860565	1435.708618	-364.513397	-82.749306	1451.128052	-340.624084	125.749069	1454.709961	-327.284698	165.735153	1741.142090	-480.395294	431.284851	1164.274658	-417.371185	-209.963333	1197.580811	-375.902069	380.400513	866.260437	-306.690094	-157.077713	891.935059	-378.280975	101.761620	1052.205444	525.205688	27.031084	897.411621	522.927551	225.651993
-404.550537	232.423630	955.470642	-400.955353	-29.355246	955.041077	-490.247375	248.978500	573.860168	-437.733612	-91.543350	576.384644	-484.393921	285.217896	86.733025	-503.380859	-147.839310	103.216629	-434.881958	332.811066	1435.607300	-364.306458	-82.768036	1451.147705	-340.388123	125.755089	1454.696655	-327.224548	165.632950	1741.285400	-480.937469	430.993866	1164.338135	-417.784149	-209.912216	1197.647461	-377.858978	379.287140	865.936218	-307.548553	-156.971970	891.901794	-378.249390	101.711624	1052.207153	525.121460	27.017015	897.415771	522.880005	225.642059
-404.373688	232.225082	955.445190	-400.619904	-29.616301	955.231323	-490.348297	248.923096	573.852844	-437.772003	-91.316902	576.454712	-484.393341	285.203247	86.731384	-503.342865	-147.843445	103.184540	-434.339172	332.982910	1435.809814	-364.123505	-82.780083	1451.179565	-340.110596	125.769630	1454.725952	-327.194885	165.517365	1741.427979	-481.399902	430.638794	1164.422241	-418.188232	-209.967972	1197.799072	-379.766846	378.201538	865.570923	-308.921356	-157.468384	891.542297	-378.019562	101.576103	1052.295898	525.243652	27.206038	897.394409	522.919800	225.700485
-404.436829	232.312180	955.441223	-401.068237	-29.438934	955.118530	-490.653625	249.144424	573.908203	-437.997986	-91.353783	576.384033	-484.506409	285.214325	86.751656	-503.311646	-147.829636	103.133461	-433.903198	333.057129	1435.861328	-363.936859	-82.814613	1451.226196	-339.861206	125.765427	1454.734253	-327.175110	165.426300	1741.568726	-481.807770	430.350647	1164.493042	-418.477600	-209.973511	1197.932983	-381.588684	377.068665	865.226624	-309.638428	-157.455322	891.510986	-378.152496	101.633713	1052.206665	525.012207	26.976284	897.432495	522.847839	225.601974
-404.431427	232.227188	955.401733	-401.181854	-29.494516	955.129456	-490.781616	249.117905	573.905457	-437.555267	-90.617081	576.143127	-484.520416	285.206573	86.747948	-502.824310	-147.764038	102.989441	-433.487885	333.117035	1435.881470	-363.737976	-82.833115	1451.244995	-339.620972	125.730240	1454.713257	-327.159943	165.328262	1741.703613	-482.168304	430.083862	1164.570801	-418.735535	-210.051559	1198.070557	-383.346222	375.991302	864.914856	-310.828888	-157.923462	891.165649	-378.144287	101.571739	1052.176514	524.933105	26.962017	897.447754	522.773682	225.604645
-404.407166	232.181198	955.374512	-401.245300	-29.545021	955.144592	-490.945648	249.122528	573.919495	-437.673798	-90.495743	576.166199	-484.568512	285.197815	86.750160	-502.843719	-147.773315	102.936172	-433.110748	333.183960	1435.914917	-363.588989	-82.854248	1451.251831	-339.361511	125.710922	1454.713623	-327.123596	165.248245	1741.818970	-482.537567	429.847839	1164.640503	-418.897614	-210.044678	1198.147461	-385.094360	375.017914	864.572327	-311.403564	-157.958115	891.114563	-378.110291	101.531540	1052.156738	524.835144	26.899008	897.424011	522.734192	225.554260
-404.373993	232.111115	955.333130	-401.280457	-29.641619	955.149658	-491.151459	249.213455	573.933411	-438.335876	-91.039986	576.385620	-484.652710	285.189728	86.753960	-503.192535	-147.834229	102.995926	-432.696472	333.246277	1435.934937	-363.457306	-82.849480	1451.235352	-339.124542	125.684944	1454.688965	-327.077118	165.168793	1741.917236	-482.827881	429.691345	1164.732300	-419.033325	-210.178482	1198.256104	-386.678284	374.047791	864.244568	-312.372437	-158.432877	890.830261	-378.072845	101.459396	1052.128784	524.811462	26.905745	897.448608	522.725891	225.524460
-404.385742	232.082657	955.300415	-401.393585	-29.676388	955.166382	-491.421448	249.418152	574.004944	-438.512817	-91.163956	576.397156	-484.810608	285.206940	86.762093	-503.195862	-147.857117	102.993866	-432.329498	333.291443	1435.950195	-363.345245	-82.826393	1451.224731	-338.898163	125.660042	1454.672119	-327.006592	165.102386	1742.006348	-483.059235	429.575531	1164.814819	-419.108307	-210.284317	1198.328735	-388.187683	373.117249	863.959717	-313.049286	-158.737793	890.654602	-378.083038	101.437096	1052.107422	524.729858	26.858999	897.430847	522.706238	225.526428
-404.381470	232.067993	955.287537	-401.484314	-29.701792	955.179871	-491.705261	249.627380	574.092834	-438.548859	-91.085670	576.373596	-484.970001	285.231262	86.794640	-503.213318	-147.879974	102.990501	-431.996063	333.334686	1435.967041	-363.197601	-82.836342	1451.233032	-338.688507	125.655762	1454.664063	-326.896729	165.047974	1742.065063	-483.257111	429.422363	1164.864624	-419.101929	-210.341705	1198.396240	-389.466553	372.164703	863.677185	-313.370361	-158.836487	890.638733	-378.083282	101.418274	1052.096680	524.695190	26.868475	897.421265	522.667725	225.504944
-404.370331	232.035263	955.268188	-401.510742	-29.822924	955.232117	-492.112366	250.013306	574.171021	-438.804382	-91.267036	576.425415	-485.217102	285.256622	86.822701	-503.302643	-147.902359	103.024994	-431.712616	333.361786	1435.962524	-363.071198	-82.832710	1451.221680	-338.489319	125.679199	1454.636963	-326.760498	165.002853	1742.092651	-483.403259	429.284302	1164.885498	-419.102997	-210.471512	1198.465576	-390.569244	371.277954	863.435364	-313.873138	-159.150085	890.504578	-378.071411	101.364395	1052.108154	524.649963	26.846140	897.437439	522.638794	225.466400
-404.384033	231.989441	955.247192	-401.589905	-29.869526	955.232422	-491.062225	248.682526	573.854004	-440.230194	-93.096779	576.827515	-484.435638	285.165588	86.748055	-504.304138	-148.175369	103.285698	-431.425934	333.395142	1435.958618	-362.908081	-82.845535	1451.214355	-338.311218	125.679359	1454.633911	-326.575897	164.953720	1742.084961	-483.543335	429.200958	1164.920898	-419.000305	-210.610901	1198.543579	-391.602875	370.504150	863.223572	-314.294556	-159.453812	890.366028	-378.079407	101.320267	1052.087891	524.616699	26.807814	897.452148	522.614197	225.487183
-404.384369	231.983353	955.245117	-401.649933	-29.905210	955.226929	-491.018616	248.563004	573.856506	-440.364746	-93.220123	576.905884	-484.393280	285.132599	86.722130	-504.347504	-148.164124	103.272835	-431.130859	333.395050	1435.946899	-362.783417	-82.854340	1451.197998	-338.168823	125.677467	1454.603149	-326.350525	164.921844	1742.062134	-483.646210	429.100464	1164.930542	-418.885956	-210.767609	1198.609863	-392.432068	369.749512	863.030518	-314.620544	-159.683685	890.243103	-378.078979	101.292732	1052.076172	524.546326	26.760265	897.436584	522.591125	225.461624
-404.322327	231.968216	955.250671	-401.633942	-29.955006	955.245422	-491.072784	248.555573	573.850708	-440.325378	-93.191780	576.885620	-484.448486	285.123932	86.723785	-504.271698	-148.148819	103.264969	-430.914246	333.435608	1435.920532	-362.643494	-82.840950	1451.192017	-338.020782	125.680672	1454.583984	-326.080139	164.891968	1742.010620	-483.697296	429.017181	1164.923584	-418.707275	-210.927597	1198.675415	-393.116150	369.122070	862.861389	-314.949127	-159.969345	890.108337	-378.036102	101.260651	1052.087280	524.526123	26.741985	897.426758	522.578003	225.416107
-404.372711	231.929520	955.218872	-401.692200	-30.019381	955.236450	-490.890930	248.318924	573.805176	-440.717712	-93.360916	577.092896	-484.306458	285.106415	86.705994	-504.504517	-148.214249	103.305946	-430.721130	333.476257	1435.918091	-362.514435	-82.839111	1451.179565	-337.916931	125.681793	1454.550293	-325.768127	164.880829	1741.923462	-483.728180	428.965546	1164.897339	-418.515900	-211.044708	1198.711060	-393.705414	368.559723	862.687866	-315.144226	-160.275589	890.002991	-378.064362	101.217064	1052.060181	524.491272	26.679817	897.427856	522.573669	225.354477
-404.388794	231.944839	955.216736	-401.804138	-29.988392	955.223755	-490.745087	248.139877	573.760925	-440.297302	-93.163628	576.808105	-484.226349	285.111389	86.699081	-504.250183	-148.145370	103.240753	-430.700714	333.399200	1435.749390	-362.398468	-82.828346	1451.165039	-337.819092	125.712997	1454.524536	-325.416718	164.880371	1741.830933	-483.634613	428.249695	1164.687378	-418.306366	-211.201935	1198.789063	-394.111023	368.158173	862.490051	-315.297943	-160.527954	889.927002	-378.109558	101.227371	1052.047852	524.504333	26.697285	897.424866	522.570007	225.381836
-404.452820	231.904221	955.186279	-401.845276	-30.038458	955.197632	-490.733032	248.167374	573.751404	-440.314056	-93.202232	576.786682	-484.223114	285.096924	86.694969	-504.283325	-148.178619	103.257118	-430.448059	333.550995	1435.866821	-362.290131	-82.795616	1451.180298	-337.763428	125.742203	1454.480591	-325.075745	164.847855	1741.707275	-483.602203	428.155396	1164.663940	-418.019836	-211.340485	1198.853149	-394.324127	367.836731	862.357483	-315.340179	-160.783432	889.898376	-378.141388	101.186028	1052.014160	524.439026	26.615299	897.413391	522.568909	225.309418
-404.482635	231.888748	955.184448	-401.874939	-30.058380	955.210999	-490.719452	248.159653	573.740845	-440.315979	-93.292442	576.775818	-484.196594	285.112823	86.716339	-504.328400	-148.217606	103.275200	-430.328278	333.572632	1435.856689	-362.177307	-82.760727	1451.178345	-337.683105	125.749138	1454.454224	-324.661530	164.829346	1741.578857	-483.546906	428.106232	1164.588989	-417.718170	-211.464966	1198.930542	-394.391785	367.585205	862.251221	-315.371857	-161.090591	889.848633	-378.165405	101.173996	1052.018555	524.464722	26.618866	897.428955	522.558289	225.291794
-404.483978	231.888168	955.186646	-401.866211	-30.043619	955.206604	-490.844360	248.323181	573.784790	-440.217896	-93.222733	576.737061	-484.302979	285.121857	86.703377	-504.239868	-148.168365	103.246803	-430.262878	333.587708	1435.792358	-362.079926	-82.710159	1451.203369	-337.632172	125.793846	1454.414795	-324.262024	164.804642	1741.461060	-483.460480	428.059021	1164.511353	-417.445007	-211.619186	1199.025513	-394.308044	367.475677	862.156982	-315.332397	-161.333099	889.834167	-378.158142	101.179680	1052.016479	524.453918	26.589861	897.426453	522.553345	225.288864
-404.518921	231.877167	955.171875	-401.887665	-30.113300	955.181152	-491.039063	248.518600	573.843018	-440.259064	-93.349869	576.739807	-484.434998	285.147858	86.716988	-504.331268	-148.206238	103.270241	-430.238678	333.579895	1435.753052	-361.944092	-82.653526	1451.226318	-337.598846	125.816673	1454.377563	-323.871490	164.788803	1741.323730	-483.362335	428.017365	1164.432373	-417.115509	-211.766373	1199.098022	-394.114746	367.428772	862.119446	-315.177795	-161.534958	889.838989	-378.166473	101.136795	1051.991211	524.483887	26.576595	897.435913	522.562256	225.262451
-404.554474	231.875137	955.164307	-401.862427	-30.118828	955.174133	-491.069122	248.538956	573.853882	-440.189392	-93.357689	576.760681	-484.462036	285.141724	86.718742	-504.307678	-148.217361	103.286888	-430.349152	333.492828	1435.556152	-361.831573	-82.598663	1451.244751	-337.563782	125.869911	1454.330688	-323.474213	164.770630	1741.182495	-483.349091	428.725128	1164.482300	-416.799591	-211.942810	1199.213989	-393.772064	367.476318	862.108643	-314.981934	-161.704727	889.886658	-378.173035	101.139038	1051.984253	524.501221	26.554148	897.442627	522.585022	225.279434
-404.463806	231.701904	955.113220	-401.438263	-30.386364	955.320068	-490.963593	248.388382	573.813049	-440.104248	-93.359558	576.816650	-484.400818	285.095245	86.702652	-504.306610	-148.200943	103.288345	-430.363739	333.498199	1435.508911	-361.754150	-82.540558	1451.267700	-337.535919	125.906174	1454.292236	-323.101715	164.795868	1741.043823	-483.176086	428.730988	1164.404785	-416.490082	-212.107742	1199.301514	-393.278717	367.606689	862.062622	-314.836914	-161.940811	889.876099	-377.969849	101.022568	1052.045410	524.530701	26.519295	897.451782	522.623535	225.235107
-404.602936	231.835403	955.120850	-401.812103	-30.189646	955.181946	-490.717896	248.099030	573.744995	-440.105530	-93.448082	576.734497	-484.219299	285.095825	86.688652	-504.306213	-148.195145	103.312057	-430.418701	333.493835	1435.447876	-361.657928	-82.496719	1451.273438	-337.504028	125.946716	1454.270020	-322.729919	164.810883	1740.909790	-482.978760	428.751862	1164.291138	-416.150269	-212.236603	1199.369507	-392.674347	367.778290	862.035278	-314.511932	-162.015610	889.939697	-378.164459	101.112190	1051.964478	524.555969	26.513638	897.435608	522.656860	225.208664
-404.616974	231.861389	955.115417	-401.804962	-30.211617	955.158630	-490.704498	248.001511	573.723083	-440.141754	-93.542908	576.772339	-484.188690	285.069916	86.672707	-504.374695	-148.235321	103.341393	-430.464783	333.515533	1435.386353	-361.571289	-82.423851	1451.275879	-337.495422	125.970154	1454.235229	-322.412018	164.821777	1740.789917	-482.638214	428.162628	1164.045898	-415.793396	-212.350372	1199.429932	-391.972992	368.054840	861.970764	-314.116821	-162.056046	890.028442	-378.152740	101.109711	1051.946167	524.590027	26.478983	897.444397	522.670593	225.177048
-404.634674	231.832504	955.085632	-401.764343	-30.256464	955.158325	-490.757935	248.011978	573.715515	-440.123077	-93.591232	576.815002	-484.206299	285.071381	86.672417	-504.393738	-148.241531	103.359772	-430.507965	333.511536	1435.325195	-361.484039	-82.375343	1451.301025	-337.463684	126.020622	1454.206665	-322.123993	164.847137	1740.679199	-482.443573	428.836395	1164.087646	-415.415527	-212.490051	1199.487061	-391.134552	368.365448	861.996399	-313.699280	-162.084488	890.115601	-378.133698	101.089378	1051.929077	524.622986	26.485682	897.442139	522.718750	225.149796
-404.665222	231.812454	955.078796	-401.722778	-30.273909	955.148560	-490.832855	248.014938	573.725830	-440.314606	-93.713303	576.991455	-484.216187	285.072937	86.672020	-504.553589	-148.289993	103.392120	-430.582520	333.485840	1435.256714	-361.410889	-82.346130	1451.311523	-337.425812	126.056709	1454.207886	-321.870239	164.879745	1740.586792	-482.116425	428.891754	1163.975586	-415.006195	-212.717911	1199.542480	-390.255280	368.769928	862.018127	-313.223633	-162.143616	890.235718	-378.120209	101.076530	1051.918701	524.694397	26.473248	897.437378	522.753601	225.160080
-404.664886	231.806076	955.081116	-401.683319	-30.277258	955.133850	-490.858673	247.948151	573.740845	-440.041504	-93.616669	576.827271	-484.214020	285.073151	86.666122	-504.418671	-148.252884	103.359665	-430.610809	333.491882	1435.249390	-361.315826	-82.311546	1451.302979	-337.415466	126.070419	1454.177368	-321.652740	164.928452	1740.514160	-481.741852	428.977905	1163.890381	-414.677673	-212.735062	1199.534668	-389.308868	369.188049	862.063110	-312.712311	-162.123108	890.317993	-378.093750	101.069191	1051.910767	524.754578	26.496897	897.445435	522.805176	225.187546
-404.682068	231.782669	955.058105	-401.651093	-30.294111	955.129150	-490.911835	247.911987	573.749329	-440.026520	-93.683777	576.843445	-484.242004	285.061798	86.666283	-504.382721	-148.239594	103.364487	-430.676147	333.455017	1435.221313	-361.230743	-82.287407	1451.309692	-337.377258	126.103851	1454.182495	-321.502991	164.984909	1740.462891	-481.329956	429.062561	1163.816528	-414.347626	-212.807159	1199.542725	-388.281891	369.620850	862.104614	-312.173035	-162.077133	890.428284	-378.066406	101.060814	1051.891724	524.760742	26.437796	897.453003	522.834717	225.150848
-404.676270	231.770065	955.057861	-401.591064	-30.303900	955.115295	-490.971313	247.919586	573.755920	-439.993408	-93.672012	576.869446	-484.257568	285.044464	86.701523	-504.464539	-148.274292	103.382057	-430.710754	333.436554	1435.199585	-361.142120	-82.260040	1451.315918	-337.343964	126.116280	1454.166138	-321.392761	165.056381	1740.423828	-480.858917	429.117737	1163.759033	-413.969269	-212.916748	1199.585083	-387.170929	370.140564	862.113342	-311.622375	-162.013214	890.529663	-378.029846	101.049828	1051.883789	524.865540	26.449783	897.454651	522.914673	225.147278
-404.716187	231.726639	955.023682	-401.535767	-30.343828	955.094666	-491.012146	247.876053	573.769287	-440.138733	-93.834808	577.018188	-484.233398	285.010651	86.668877	-504.553406	-148.293686	103.399269	-430.753906	333.405273	1435.204956	-361.043304	-82.235832	1451.318604	-337.305389	126.132767	1454.165405	-321.324860	165.132355	1740.402466	-480.320892	429.231201	1163.697510	-413.619324	-212.928070	1199.591553	-386.057281	370.701660	862.194702	-311.023560	-161.920090	890.644409	-378.007477	101.022453	1051.852539	524.801636	26.628172	897.433533	522.677673	225.922211
-404.696472	231.698837	955.007690	-401.398560	-30.399010	955.107361	-491.082642	247.876511	573.761963	-439.958496	-93.785027	576.871033	-484.297119	285.023224	86.693596	-504.429657	-148.287643	103.366249	-430.814209	333.371643	1435.200806	-360.940674	-82.205421	1451.344849	-337.251526	126.155304	1454.178589	-321.316223	165.214493	1740.400391	-479.782471	429.361053	1163.603638	-413.183990	-213.105896	1199.583496	-384.939880	371.312408	862.282043	-310.372620	-161.779160	890.767090	-377.931244	101.002747	1051.851318	524.899231	26.662710	897.451111	522.721252	225.965942
-404.684601	231.678879	955.015625	-401.284393	-30.446348	955.131226	-491.059113	247.775314	573.768677	-439.843719	-93.694756	576.843323	-484.241852	285.033234	86.695633	-504.369354	-148.268402	103.345718	-430.703827	333.442261	1435.363770	-360.827087	-82.182167	1451.361206	-337.210358	126.144569	1454.172119	-321.337158	165.311310	1740.421021	-479.175659	429.491638	1163.630127	-412.809570	-213.107986	1199.544556	-383.755127	371.952606	862.381287	-309.648376	-161.621033	890.902832	-377.859894	100.984871	1051.864990	524.950684	26.643253	897.428528	522.797241	225.916046
-404.669128	231.651810	955.007141	-401.184204	-30.482561	955.153442	-491.059753	247.733109	573.770691	-438.408966	-91.728203	576.418701	-484.227386	285.018005	86.701218	-503.278442	-147.975739	103.034485	-430.854858	333.298035	1435.250122	-360.712433	-82.165352	1451.391357	-337.139282	126.167122	1454.188721	-321.417847	165.401016	1740.464478	-478.557495	429.660278	1163.591553	-412.440735	-213.080078	1199.514526	-382.540253	372.568054	862.465271	-308.958496	-161.461609	890.980713	-377.805023	100.972603	1051.872559	524.992249	26.626108	897.425049	522.839966	225.925430
-404.666534	231.626816	955.017517	-401.100922	-30.455252	955.162354	-491.081116	247.707001	573.782898	-438.430969	-91.652184	576.543091	-484.248383	285.005188	86.702576	-503.300140	-148.000031	103.061760	-430.776093	333.350708	1435.413818	-360.603577	-82.134239	1451.408569	-337.105774	126.161224	1454.198853	-321.531250	165.490433	1740.516479	-477.919739	429.831268	1163.583374	-412.074982	-213.021637	1199.470459	-381.293060	373.259521	862.591003	-308.300079	-161.299805	891.103821	-377.749359	100.981216	1051.878906	525.106812	26.609177	897.446899	522.938293	225.885345
-404.712524	231.600296	955.009460	-401.087341	-30.467844	955.174988	-491.098022	247.658768	573.777344	-438.358887	-91.578499	576.512878	-484.238495	285.004089	86.698212	-503.274872	-147.985123	103.063705	-430.792908	333.325928	1435.468994	-360.483093	-82.128906	1451.446655	-337.070282	126.153328	1454.228394	-321.676300	165.575134	1740.583374	-477.258636	429.938599	1163.580688	-411.692078	-213.000641	1199.435303	-380.068481	373.953583	862.687927	-307.607208	-161.072433	891.227966	-377.739197	100.975395	1051.874268	525.198425	26.623728	897.455200	523.018066	225.898102
-404.692261	231.604782	955.032166	-400.980408	-30.476366	955.194031	-491.233398	247.772308	573.814270	-438.446533	-91.705772	576.536194	-484.328796	284.991486	86.715477	-503.340607	-148.004013	103.063202	-430.824799	333.286011	1435.474365	-360.375580	-82.119209	1451.477295	-337.042999	126.177261	1454.244141	-321.827515	165.661880	1740.663574	-476.551788	430.133667	1163.557861	-411.284363	-212.901703	1199.373779	-378.866150	374.742432	862.719421	-306.702057	-160.655472	891.402161	-377.675598	100.980324	1051.895142	525.246033	26.635017	897.437012	523.076416	225.897461
-404.706848	231.585648	954.999756	-400.939850	-30.504385	955.196472	-491.237396	247.740143	573.818665	-438.553711	-91.938416	576.555481	-484.328522	284.991241	86.712730	-503.444733	-148.042160	103.091942	-430.847137	333.258331	1435.507690	-360.269165	-82.094383	1451.499023	-337.002960	126.175499	1454.267822	-322.004395	165.734055	1740.747559	-475.867401	430.319214	1163.557129	-410.925110	-212.829041	1199.360596	-377.617249	375.447937	862.766418	-306.130127	-160.515289	891.397583	-377.633972	100.975311	1051.872559	525.325134	26.646317	897.445251	523.135620	225.893112
-404.681702	231.544067	954.996948	-400.790619	-30.539232	955.200195	-491.226532	247.733078	573.802368	-438.603851	-92.046272	576.622009	-484.300598	284.964386	86.704048	-503.497650	-148.047516	103.114037	-430.881073	333.242645	1435.542847	-360.163147	-82.079826	1451.543701	-336.975006	126.200668	1454.281494	-322.184174	165.791855	1740.830566	-475.161682	430.546753	1163.536499	-410.528534	-212.639038	1199.306030	-376.333832	376.177917	862.861877	-305.328094	-160.230545	891.504944	-377.549988	100.951401	1051.873901	525.428040	26.655193	897.435242	523.228577	225.877197
-404.637787	231.566376	954.994995	-400.727997	-30.543486	955.196838	-491.179260	247.684616	573.825195	-438.529449	-92.005440	576.646240	-484.269226	284.961639	86.731415	-503.510956	-148.065659	103.120140	-430.890472	333.216217	1435.542236	-360.085968	-82.048996	1451.566162	-336.928741	126.212814	1454.321899	-322.366150	165.854462	1740.922607	-474.453339	430.766510	1163.514038	-410.112152	-212.478271	1199.228638	-375.051453	376.869171	862.940491	-304.506927	-159.902954	891.652466	-377.482849	100.961861	1051.867554	525.503418	26.678238	897.452087	523.280640	225.910645
-404.576569	231.536224	954.982971	-400.566132	-30.602421	955.239136	-491.156372	247.648453	573.842896	-438.606750	-92.168388	576.703003	-484.271393	284.968262	86.753807	-503.566620	-148.073990	103.153755	-430.925415	333.207031	1435.550049	-359.977997	-81.995270	1451.634277	-336.915375	126.232483	1454.348633	-322.538696	165.894455	1741.011963	-473.776520	430.943359	1163.467651	-409.641968	-212.335846	1199.183350	-373.700409	377.498718	863.048218	-303.731384	-159.515533	891.758362	-377.382355	100.946831	1051.885498	525.584045	26.649837	897.431091	523.369019	225.852509
-404.571045	231.534851	954.980225	-400.500519	-30.563560	955.213745	-491.072876	247.649857	573.841919	-438.588684	-92.242729	576.721191	-484.252991	284.952209	86.764198	-503.520599	-148.070496	103.167061	-430.939453	333.210480	1435.570557	-359.902252	-81.958168	1451.698608	-336.911652	126.273621	1454.384766	-322.719116	165.932129	1741.100708	-473.079559	431.121429	1163.410889	-409.285797	-212.007202	1199.132813	-372.424866	378.178986	863.182068	-303.103668	-159.224991	891.801392	-377.329193	100.963348	1051.866821	525.635681	26.637272	897.464417	523.421509	225.873550
-404.488831	231.568359	954.972717	-400.393066	-30.575296	955.230103	-491.040009	247.617859	573.849487	-438.554138	-92.289169	576.737976	-484.286377	284.917450	86.757149	-503.553558	-148.053574	103.176529	-430.952606	333.191437	1435.561768	-359.812103	-81.935890	1451.791016	-336.911011	126.304283	1454.402832	-322.904144	165.948776	1741.181763	-472.406647	431.279724	1163.350342	-408.751465	-211.964645	1199.146851	-371.050537	378.824280	863.307861	-302.329620	-158.781540	891.951050	-377.239685	100.985298	1051.872559	525.733948	26.666391	897.463074	523.491577	225.900726
-404.445160	231.508301	954.944824	-400.240875	-30.614168	955.230408	-490.970032	247.583298	573.834961	-438.605560	-92.464043	576.768921	-484.271729	284.919647	86.780441	-503.675934	-148.086319	103.233856	-430.986847	333.206055	1435.558594	-359.756409	-81.893593	1451.837769	-336.924713	126.358292	1454.435059	-323.079468	165.951080	1741.253540	-471.789703	431.437042	1163.284912	-408.362854	-211.843918	1199.170044	-369.746033	379.429382	863.367371	-301.671326	-158.416077	892.069031	-377.148438	100.956627	1051.860352	525.806641	26.666256	897.464600	523.570679	225.929214
-404.389893	231.538300	954.932922	-400.174133	-30.617352	955.221497	-490.903595	247.633209	573.841797	-438.555756	-92.521530	576.811523	-484.216217	284.908112	86.761658	-503.709656	-148.067337	103.243340	-430.977905	333.199066	1435.553101	-359.681976	-81.838608	1451.906006	-336.924866	126.394615	1454.449097	-323.257172	165.951706	1741.347656	-471.161957	431.556152	1163.212646	-407.987274	-211.736618	1199.114258	-368.450806	380.060974	863.486877	-301.166809	-158.219681	892.075928	-377.077911	100.972313	1051.847534	525.840454	26.683319	897.443970	523.583923	225.944931
-404.285004	231.552353	954.924927	-400.045349	-30.611429	955.227234	-490.834473	247.619736	573.832520	-438.474365	-92.533272	576.790283	-484.211426	284.907898	86.771416	-503.720917	-148.068848	103.257980	-431.002869	333.241516	1435.516602	-359.636292	-81.769836	1451.943359	-336.927368	126.450569	1454.457520	-323.436584	165.929352	1741.432251	-470.577820	431.657104	1163.149292	-407.618256	-211.394318	1199.023193	-367.122925	380.686737	863.526245	-300.492706	-157.783707	892.151672	-376.972534	100.989464	1051.849365	525.918640	26.682707	897.423767	523.674500	225.939056
-404.180084	231.529190	954.919495	-399.900146	-30.635561	955.231384	-490.616638	247.478546	573.802917	-438.372711	-92.564278	576.796021	-484.138062	284.899445	86.762222	-503.652832	-148.058670	103.257584	-431.010498	333.266327	1435.508301	-359.588654	-81.729378	1451.981201	-336.905731	126.481354	1454.468140	-323.608643	165.898819	1741.533569	-470.056458	431.746582	1163.076416	-407.099518	-211.360397	1198.972778	-365.875916	381.312408	863.614624	-299.648529	-157.195847	892.336853	-376.862335	100.972984	1051.852539	525.993591	26.729862	897.436157	523.725891	225.983093
-404.119843	231.523956	954.900818	-399.797882	-30.637020	955.199707	-490.645660	247.618195	573.831909	-438.187775	-92.485550	576.791626	-484.207886	284.894348	86.801933	-503.143066	-147.772842	103.097176	-431.030670	333.302734	1435.468140	-359.554688	-81.672928	1452.004272	-336.916809	126.537209	1454.483398	-323.829865	165.797974	1741.577637	-469.541016	431.841888	1162.997559	-406.718903	-211.178925	1198.932617	-364.689484	381.944519	863.755676	-299.029083	-156.822952	892.375793	-376.775421	100.968979	1051.825928	526.041870	26.688524	897.454956	523.782532	225.975937
-404.012146	231.506256	954.887512	-399.649841	-30.665113	955.203552	-490.566406	247.631851	573.834961	-438.076691	-92.510071	576.809631	-484.203247	284.856934	86.811516	-503.142181	-147.783707	103.129669	-431.021027	333.324005	1435.437500	-359.516052	-81.612427	1452.034790	-336.919281	126.592484	1454.488892	-323.940979	165.821732	1741.724365	-469.053925	431.874969	1162.911743	-406.386658	-211.028076	1198.871948	-363.461853	382.507385	863.874146	-298.306152	-156.314072	892.489746	-376.656036	100.956116	1051.823242	526.495117	27.119709	897.510620	523.923035	226.092758
-403.889801	231.548019	954.882690	-399.568390	-30.613415	955.214783	-490.903503	248.171768	573.978333	-437.940125	-92.499855	576.805298	-484.510223	284.890198	86.859703	-503.125946	-147.759155	103.131630	-431.015442	333.382813	1435.398315	-359.491211	-81.546928	1452.037842	-336.886414	126.633545	1454.506348	-324.109436	165.792160	1741.828613	-468.609711	431.935303	1162.843140	-406.075439	-210.801666	1198.787964	-362.278351	383.055756	863.982483	-297.668030	-155.828445	892.603882	-376.560394	101.004761	1051.828125	526.553284	27.137896	897.507141	523.975769	226.127853
-403.764130	231.535965	954.857788	-399.420349	-30.618477	955.212585	-490.470917	247.771530	573.897583	-437.849640	-92.483391	576.785889	-484.257935	284.874359	86.855621	-503.059296	-147.748199	103.155022	-431.021027	333.425140	1435.364136	-359.472137	-81.504829	1452.050049	-336.900574	126.707558	1454.507446	-324.271362	165.758224	1741.922607	-468.212799	431.985779	1162.752930	-405.762451	-210.607758	1198.746338	-361.112457	383.581543	864.054749	-297.097748	-155.388077	892.689026	-376.428925	101.006683	1051.815918	526.627258	27.124603	897.509460	524.045349	226.118469
-403.624847	231.538528	954.841064	-399.290710	-30.625854	955.226501	-490.235229	247.622406	573.858643	-437.766815	-92.532883	576.785522	-484.149780	284.862061	86.864494	-503.088715	-147.729065	103.169624	-431.016632	333.464966	1435.327393	-359.494324	-81.451324	1452.043091	-336.906250	126.767845	1454.523560	-324.442841	165.723267	1742.026611	-467.841827	432.032349	1162.665039	-405.514771	-210.452133	1198.686768	-360.057251	384.086456	864.164429	-296.605957	-154.973038	892.739319	-376.308350	101.014389	1051.818115	526.730835	27.152906	897.510986	524.104614	226.166473
-403.520020	231.535172	954.825684	-399.219025	-30.615301	955.215332	-490.408264	247.966507	573.943848	-437.696899	-92.532631	576.786743	-484.297821	284.854614	86.846695	-503.083435	-147.715347	103.174629	-430.991425	333.518280	1435.313843	-359.480713	-81.388481	1452.047607	-336.895752	126.798218	1454.517456	-324.608307	165.676636	1742.132935	-467.493896	432.035431	1162.589600	-405.255737	-210.311935	1198.596313	-359.059540	384.617554	864.291321	-296.013367	-154.463821	892.833862	-376.211121	101.016533	1051.802490	526.362366	26.783411	897.420532	524.046753	226.077133
-403.352448	231.536957	954.809509	-399.045807	-30.614861	955.216248	-490.338623	248.005661	573.941040	-437.628235	-92.511421	576.815857	-484.336578	284.842712	86.883186	-503.060760	-147.676559	103.179161	-430.974426	333.553986	1435.271851	-359.495636	-81.342628	1452.022827	-336.859222	126.837624	1454.526611	-324.782501	165.637390	1742.239502	-467.186462	432.006287	1162.509277	-405.031189	-210.136993	1198.466553	-358.032745	385.028412	864.400024	-295.313019	-153.812714	892.988159	-376.046936	101.024406	1051.796387	526.400330	26.761692	897.416382	524.094482	226.077759
-403.216644	231.545074	954.791931	-398.937866	-30.611769	955.189026	-490.252991	248.059875	573.962219	-437.535675	-92.456734	576.813599	-484.365356	284.855255	86.921844	-503.020294	-147.654617	103.175858	-430.946167	333.597961	1435.247559	-359.508636	-81.294052	1452.017822	-336.823822	126.880058	1454.531982	-324.957306	165.600433	1742.360840	-466.879730	432.014099	1162.445190	-404.886505	-209.995407	1198.379150	-357.102203	385.451996	864.523987	-294.923584	-153.386292	893.007751	-375.924805	101.023796	1051.773926	526.437561	26.814758	897.413391	524.130737	226.112900
-403.066010	231.559677	954.785095	-398.822205	-30.615051	955.199768	-490.128876	248.056137	573.972961	-437.464508	-92.465271	576.810608	-484.337036	284.834015	86.925591	-503.006744	-147.647034	103.172012	-430.890656	333.635101	1435.241333	-359.512482	-81.279022	1452.013916	-336.791077	126.922195	1454.546021	-325.149017	165.549789	1742.482910	-466.612366	431.997986	1162.394287	-404.724579	-209.818054	1198.272217	-356.194672	385.794800	864.669617	-294.387390	-152.821884	893.108521	-375.787201	101.032623	1051.774780	526.539307	26.846996	897.424988	524.181641	226.151550
-402.912811	231.550613	954.761902	-398.698151	-30.618938	955.217896	-489.787018	247.806534	573.914856	-437.366302	-92.420731	576.800293	-484.182037	284.780334	86.922234	-503.002563	-147.641754	103.181702	-430.824005	333.685974	1435.247437	-359.512543	-81.250954	1452.003296	-336.781555	126.946953	1454.546387	-325.337341	165.506973	1742.623169	-466.357513	431.982666	1162.351807	-404.604218	-209.655106	1198.193359	-355.380371	386.116302	864.849854	-293.933563	-152.342255	893.186829	-375.655182	101.038506	1051.773804	526.538818	26.807840	897.391235	524.225159	226.129623
-402.749176	231.578842	954.754517	-398.574829	-30.614588	955.239990	-489.593689	247.788315	573.891907	-437.368591	-92.466248	576.793701	-484.131927	284.798370	86.918945	-503.041382	-147.660950	103.199036	-430.780457	333.714386	1435.243652	-359.515533	-81.215073	1452.001709	-336.747589	126.985840	1454.559570	-325.532928	165.454132	1742.765015	-466.157593	431.952789	1162.343506	-404.455048	-209.448196	1198.103760	-354.596436	386.399414	864.970581	-293.451385	-151.749924	893.285767	-375.515961	101.061661	1051.782227	526.613159	26.845081	897.409973	524.288330	226.149185
-402.603302	231.600311	954.767395	-398.500214	-30.578924	955.228271	-489.498840	247.867004	573.900391	-437.302490	-92.463959	576.772156	-484.173157	284.806488	86.956650	-503.055939	-147.659729	103.204117	-430.808929	333.661560	1435.110474	-359.540283	-81.184898	1451.995117	-336.686890	127.017662	1454.583374	-325.742584	165.409775	1742.907349	-465.975250	431.945221	1162.307007	-404.337860	-209.240356	1198.016724	-353.873993	386.614807	865.108643	-292.819672	-150.987183	893.499023	-375.405182	101.074364	1051.782837	526.690430	26.898056	897.406128	524.343994	226.198761
-402.478668	231.612656	954.765991	-398.444916	-30.487711	955.206909	-489.357086	247.872009	573.901306	-437.187561	-92.368729	576.774902	-484.161621	284.784943	86.938248	-503.446320	-147.894775	103.393333	-430.714355	333.692566	1435.135742	-359.535156	-81.177658	1451.984985	-336.627899	127.032608	1454.580933	-325.929871	165.362198	1743.056885	-465.776642	431.936890	1162.312866	-404.234955	-209.033585	1197.920410	-353.280029	386.840851	865.243103	-292.439636	-150.502518	893.575928	-375.298645	101.112549	1051.767212	527.190735	27.298946	897.479858	524.511353	226.373795
-402.299774	231.676819	954.792175	-398.334747	-30.451975	955.234131	-489.231079	247.900833	573.934692	-437.163147	-92.374519	576.774902	-484.146820	284.790527	86.973457	-502.983093	-147.643265	103.243279	-430.618561	333.731720	1435.163818	-359.539154	-81.170517	1451.979614	-336.594147	127.052124	1454.584351	-326.127716	165.300858	1743.201050	-465.590424	431.907593	1162.293823	-404.160034	-208.817749	1197.845947	-352.674042	387.027405	865.351990	-292.104797	-150.002243	893.648804	-375.169250	101.155991	1051.797852	526.806152	26.940895	897.372070	524.461243	226.240448
-402.158783	231.707672	954.793030	-398.267670	-30.423380	955.228577	-489.141937	247.970337	573.939026	-437.121552	-92.360847	576.771667	-484.167297	284.802032	86.991806	-502.954590	-147.591965	103.219284	-430.523743	333.770782	1435.189209	-359.521637	-81.149216	1451.981445	-336.558350	127.076759	1454.587158	-326.311127	165.248810	1743.351807	-465.420929	431.889923	1162.301514	-404.110352	-208.700668	1197.780151	-352.200470	387.175903	865.470886	-292.033051	-149.654099	893.614746	-375.054871	101.176414	1051.792847	526.854431	26.934387	897.381104	524.506226	226.276352
-402.007446	231.749695	954.794067	-398.187958	-30.392881	955.215149	-488.983551	247.971695	573.944092	-437.051208	-92.343811	576.777527	-484.076050	284.778412	87.004524	-502.976074	-147.586227	103.237808	-430.406494	333.818909	1435.220947	-359.494873	-81.151314	1451.977295	-336.490112	127.079056	1454.598999	-326.486511	165.178284	1743.481934	-465.227051	431.881989	1162.307373	-404.071808	-208.495132	1197.669678	-351.774323	387.281036	865.565674	-291.751984	-149.126617	893.669617	-374.934021	101.200500	1051.785400	526.924927	26.957573	897.401550	524.557251	226.276718
-401.838593	231.774490	954.796082	-398.063568	-30.383635	955.235413	-488.838837	247.986893	573.944763	-436.997528	-92.272102	576.775452	-484.063263	284.766388	86.990250	-502.865936	-147.555481	103.226608	-430.291656	333.846649	1435.230103	-359.479187	-81.133850	1451.975342	-336.461212	127.092552	1454.593872	-326.649933	165.101456	1743.613281	-465.067566	431.911591	1162.300415	-404.027283	-208.316284	1197.588867	-351.457703	387.396057	865.614197	-291.539825	-148.656403	893.720154	-374.793304	101.219887	1051.797974	526.949951	26.993103	897.385620	524.621643	226.304108
-401.697388	231.832993	954.814392	-398.015930	-30.342224	955.231750	-489.174561	248.533539	574.092285	-436.978210	-92.240822	576.784180	-484.384155	284.810699	87.083572	-502.899933	-147.549728	103.231598	-430.176453	333.878510	1435.265137	-359.462097	-81.137489	1451.979736	-336.399414	127.097595	1454.614258	-326.804321	165.019669	1743.744873	-464.881744	431.941406	1162.302490	-403.981232	-208.156174	1197.489258	-351.178192	387.480011	865.657837	-291.133453	-147.976776	893.865723	-374.685638	101.252914	1051.802002	527.046082	27.015589	897.389954	524.688049	226.350677
-401.526489	231.867477	954.802734	-397.892334	-30.333477	955.246826	-489.082367	248.559875	574.125366	-436.942017	-92.174034	576.788940	-484.345581	284.807373	87.092667	-502.913910	-147.518829	103.260483	-430.022064	333.927551	1435.291260	-359.435394	-81.118332	1451.970093	-336.362305	127.101891	1454.626953	-326.920532	164.957367	1743.861572	-464.698395	431.952057	1162.334595	-403.970642	-207.997910	1197.436646	-350.961975	387.562500	865.722046	-290.965302	-147.489456	893.916260	-374.546570	101.279686	1051.805786	527.086670	27.031761	897.377808	524.721252	226.378967
-401.411194	231.894272	954.785461	-397.865082	-30.324625	955.250000	-488.960388	248.544449	574.110718	-436.944489	-92.147263	576.815979	-484.355621	284.792786	87.078056	-502.901733	-147.483200	103.258842	-429.784241	334.050262	1435.415649	-359.432098	-81.099754	1451.968872	-336.314728	127.098778	1454.639893	-327.018311	164.886749	1743.971924	-464.512726	431.953461	1162.347778	-403.967590	-207.883026	1197.370972	-350.809021	387.582977	865.743286	-290.878906	-147.071320	893.928589	-374.455994	101.296822	1051.793701	527.172729	27.084736	897.404175	524.777771	226.383316
-401.258881	231.935287	954.793640	-397.759247	-30.309818	955.271423	-488.842468	248.592865	574.121094	-436.909119	-92.141891	576.840881	-484.327911	284.788788	87.094673	-502.830658	-147.468689	103.286217	-429.639282	334.078918	1435.422852	-359.418701	-81.113754	1451.959229	-336.281891	127.089348	1454.649902	-327.093018	164.810547	1744.068481	-464.337494	431.987366	1162.375366	-403.959290	-207.710678	1197.287231	-350.729645	387.589447	865.737305	-290.811646	-146.651917	893.959839	-374.330536	101.325043	1051.809448	527.204285	27.082655	897.387512	524.836060	226.365524
-401.092316	231.985519	954.783325	-397.698273	-30.265234	955.263184	-488.358704	248.175339	574.041138	-436.871582	-92.069191	576.823486	-484.068604	284.763947	87.095909	-502.810242	-147.447311	103.301643	-429.531738	334.102783	1435.397949	-359.454926	-81.131325	1451.935181	-336.216156	127.094879	1454.670044	-327.148743	164.737152	1744.151611	-464.182648	432.024933	1162.380005	-403.960358	-207.589203	1197.227051	-350.669189	387.498932	865.712769	-290.788757	-146.316025	893.928284	-374.219910	101.363052	1051.801025	527.272095	27.117212	897.418945	524.861877	226.406708
-400.936127	232.038971	954.773193	-397.621704	-30.235304	955.252014	-488.208557	248.144226	574.030518	-436.860107	-92.031532	576.818176	-484.010956	284.754700	87.076630	-502.830353	-147.437256	103.298836	-429.375122	334.139923	1435.402954	-359.455994	-81.114510	1451.923706	-336.160492	127.070961	1454.647217	-327.184631	164.669037	1744.223999	-464.070618	432.052612	1162.368286	-403.963654	-207.469513	1197.134399	-350.705658	387.417267	865.664673	-290.781708	-145.954834	893.879395	-374.094177	101.396782	1051.787964	527.318970	27.129051	897.411316	524.921448	226.397598
-400.815399	232.059097	954.762390	-397.574554	-30.205765	955.237549	-488.132324	248.235840	574.032959	-436.825165	-92.004456	576.812500	-484.056519	284.759827	87.084694	-503.280273	-147.685928	103.477783	-429.220734	334.181000	1435.395996	-359.487274	-81.128693	1451.877563	-336.112610	127.068489	1454.645508	-327.207367	164.600540	1744.297119	-463.958710	432.074066	1162.370850	-403.995056	-207.338791	1197.020996	-350.789246	387.291931	865.605042	-290.813141	-145.621292	893.813538	-374.003143	101.413292	1051.773560	527.392578	27.153595	897.421082	524.954346	226.439133
-400.708527	232.096893	954.765869	-397.525116	-30.195557	955.232971	-488.041351	248.261963	574.050720	-436.791168	-91.959595	576.811523	-484.057281	284.749542	87.098656	-503.216675	-147.667206	103.474968	-429.173523	334.090546	1435.218872	-359.487061	-81.144363	1451.837646	-336.023254	127.056900	1454.655151	-327.227600	164.539703	1744.360718	-463.900116	432.137085	1162.355957	-404.105927	-207.064377	1196.899658	-350.908264	387.125946	865.535095	-290.879608	-145.331436	893.737610	-373.919006	101.428825	1051.771484	527.460632	27.180759	897.405945	524.997742	226.428543
-400.566284	232.169678	954.769287	-397.479858	-30.107008	955.207397	-487.983917	248.351532	574.070068	-436.727112	-91.905739	576.782654	-484.090546	284.762970	87.124489	-503.215302	-147.656265	103.459633	-428.894531	334.217377	1435.357422	-359.512268	-81.167542	1451.787109	-335.959991	127.036995	1454.619995	-327.230621	164.467270	1744.404907	-463.802460	432.114105	1162.366455	-404.143188	-206.929688	1196.780151	-351.101227	386.948273	865.453186	-290.978638	-145.062469	893.666748	-373.826416	101.489510	1051.760864	527.590210	27.041332	897.402466	525.306213	225.710083
-400.448090	232.165955	954.739624	-397.433563	-30.102049	955.201111	-487.889465	248.415359	574.087158	-436.753540	-91.918297	576.778687	-484.063995	284.789276	87.153595	-503.230377	-147.668640	103.475899	-428.732208	334.260132	1435.331421	-359.509979	-81.166077	1451.734009	-335.879944	127.013557	1454.618408	-327.220642	164.423218	1744.458252	-463.752594	432.103760	1162.343750	-404.203003	-206.824966	1196.707153	-351.321625	386.718994	865.346436	-291.133484	-144.800339	893.542664	-373.732971	101.491989	1051.739990	527.560059	27.212902	897.409363	525.077148	226.434769
-400.355927	232.196457	954.741577	-397.416229	-30.059782	955.161316	-487.818451	248.450134	574.083740	-436.674866	-91.891052	576.765686	-484.052399	284.782379	87.132370	-503.220917	-147.657730	103.470657	-428.570496	334.278442	1435.310547	-359.511963	-81.185242	1451.692505	-335.809387	127.006493	1454.590210	-327.200623	164.371017	1744.504883	-463.723877	432.096985	1162.323364	-404.287018	-206.705322	1196.653687	-351.576538	386.465790	865.247559	-291.513977	-144.751755	893.328186	-373.656708	101.506012	1051.715576	527.696350	27.073214	897.393066	525.387939	225.735947
-400.203583	232.261551	954.757568	-397.378204	-29.998209	955.150146	-487.799408	248.535660	574.107422	-436.671478	-91.863220	576.762329	-484.093658	284.800476	87.130409	-503.265717	-147.666565	103.485985	-428.409241	334.291718	1435.274414	-359.506592	-81.183708	1451.641602	-335.723236	126.973076	1454.570068	-327.175232	164.318939	1744.548340	-463.705627	432.065338	1162.293701	-404.289642	-206.704346	1196.619385	-351.891907	386.160889	865.130493	-291.698669	-144.524307	893.262451	-373.566956	101.548271	1051.719482	527.725281	27.065777	897.389221	525.433899	225.673462
-400.088379	232.277161	954.752625	-397.323853	-29.988602	955.142273	-487.739563	248.595474	574.118835	-436.688751	-91.866783	576.765259	-484.079468	284.799408	87.147797	-503.252625	-147.631714	103.482918	-428.201752	334.333282	1435.261475	-359.490753	-81.203430	1451.585327	-335.633270	126.949211	1454.547729	-327.142426	164.269638	1744.593750	-463.690918	431.997223	1162.269531	-404.435242	-206.543076	1196.547852	-352.205780	385.836334	864.978882	-291.883575	-144.350342	893.178955	-373.480194	101.553940	1051.712524	527.793213	27.092995	897.401184	525.441772	225.704437
-399.989777	232.279282	954.736328	-397.288605	-29.967266	955.134277	-487.934906	248.895676	574.153259	-436.630554	-91.792130	576.750305	-484.274445	284.828430	87.166855	-503.223633	-147.615067	103.493141	-428.014679	334.336945	1435.227295	-359.494751	-81.219864	1451.537354	-335.545563	126.942085	1454.519165	-327.105347	164.224609	1744.639160	-463.709961	431.958282	1162.253418	-404.556976	-206.448425	1196.460205	-352.583466	385.491089	864.842346	-292.141022	-144.189148	893.076660	-373.396027	101.562851	1051.695923	527.802307	27.080807	897.399658	525.463867	225.674210
-399.915314	232.312958	954.728271	-397.284912	-29.944382	955.098267	-487.946625	248.965302	574.189514	-436.638855	-91.746445	576.744690	-484.287506	284.840607	87.143227	-503.203186	-147.588135	103.475304	-427.807922	334.361206	1435.197021	-359.458374	-81.247490	1451.504639	-335.473633	126.894318	1454.484009	-327.066559	164.179184	1744.673828	-463.749573	431.883850	1162.234131	-404.745575	-206.339386	1196.386963	-353.031830	385.093750	864.737549	-292.194000	-143.854950	893.091614	-373.338074	101.574173	1051.669067	527.826538	27.091261	897.411377	525.465454	225.666672
-399.787201	232.384155	954.732056	-397.238586	-29.900928	955.091431	-487.914001	249.020828	574.213867	-436.626160	-91.696518	576.759583	-484.311646	284.848419	87.173943	-503.227417	-147.596939	103.463165	-427.614502	334.375000	1435.150635	-359.453552	-81.286430	1451.448364	-335.374359	126.863251	1454.462524	-327.024231	164.131088	1744.719971	-463.787567	431.787109	1162.200439	-404.896362	-206.314102	1196.344849	-353.490875	384.698151	864.589966	-292.510864	-143.752472	892.980103	-373.249664	101.619652	1051.667236	527.866699	27.102324	897.419250	525.469421	225.699860
-399.711609	232.424500	954.724854	-397.246063	-29.856558	955.053223	-487.883087	249.018387	574.207947	-436.623383	-91.661110	576.735291	-484.284271	284.854797	87.174744	-503.260406	-147.589539	103.455650	-427.394836	334.422760	1435.145020	-359.424988	-81.305740	1451.420410	-335.282349	126.826294	1454.432495	-326.983978	164.080566	1744.751831	-463.840424	431.676910	1162.176025	-405.094116	-206.238419	1196.283569	-353.955841	384.277954	864.430359	-292.831238	-143.678177	892.864014	-373.188507	101.642853	1051.637573	527.875977	27.100986	897.421082	525.475281	225.703064
-399.607483	232.503265	954.753723	-397.185883	-29.842520	955.050232	-487.871185	249.077103	574.222046	-436.681610	-91.665192	576.729492	-484.300934	284.852814	87.173912	-503.258270	-147.588791	103.454063	-427.222229	334.444092	1435.133667	-359.407440	-81.334305	1451.377197	-335.175934	126.789047	1454.404663	-326.932312	164.033661	1744.795166	-463.912964	431.556030	1162.159180	-405.293060	-206.204803	1196.235229	-354.443176	383.835419	864.255676	-293.197144	-143.648254	892.751160	-373.102234	101.673210	1051.649414	527.884094	27.111616	897.405762	525.454590	225.705765
-399.534271	232.537674	954.742249	-397.177246	-29.774662	955.038330	-487.855011	249.141434	574.237244	-436.714630	-91.616272	576.705139	-484.280334	284.866974	87.176453	-503.222992	-147.580368	103.452347	-427.034363	334.473541	1435.119995	-359.369324	-81.386070	1451.353760	-335.072296	126.770035	1454.392944	-326.882690	163.982925	1744.826172	-463.969940	431.422852	1162.117676	-405.523468	-206.202606	1196.217896	-354.972626	383.413757	864.119263	-293.787415	-143.788712	892.533569	-373.041229	101.718163	1051.632568	527.906006	27.119535	897.425903	525.452332	225.687393
-399.462463	232.590622	954.760681	-397.162781	-29.754314	955.052002	-487.868195	249.213654	574.267578	-436.740509	-91.627655	576.746948	-484.305054	284.893860	87.191071	-503.257690	-147.584244	103.463547	-426.838623	334.491150	1435.119507	-359.331573	-81.402184	1451.311523	-334.964111	126.730522	1454.374878	-326.807281	163.937241	1744.866333	-464.062134	431.296356	1162.106445	-405.721680	-206.202194	1196.210571	-355.566589	382.976227	863.960815	-294.169830	-143.775497	892.426147	-372.983215	101.747612	1051.644653	527.921570	27.119038	897.435669	525.434509	225.700958
-399.409821	232.609222	954.754822	-397.133636	-29.741371	955.044556	-487.822540	249.223083	574.247559	-436.774719	-91.545387	576.766846	-484.291565	284.887421	87.166763	-503.224396	-147.575302	103.440506	-426.675049	334.499207	1435.104126	-359.283569	-81.445984	1451.286865	-334.884521	126.693520	1454.350098	-326.733185	163.891861	1744.913818	-464.151306	431.188446	1162.097168	-405.915039	-206.136887	1196.189331	-356.128571	382.483398	863.820618	-294.317291	-143.592316	892.476501	-372.927063	101.760651	1051.634033	527.927673	27.147554	897.438232	525.421936	225.668167
-399.334961	232.676193	954.763489	-397.110626	-29.668884	955.029907	-487.845459	249.296478	574.256897	-436.757965	-91.448349	576.788818	-484.337463	284.893158	87.172302	-503.174438	-147.537155	103.425812	-426.467834	334.519562	1435.115845	-359.243347	-81.474464	1451.249512	-334.782471	126.666664	1454.329468	-326.656189	163.831070	1744.956909	-464.257294	431.069458	1162.087646	-406.157471	-206.140839	1196.168579	-356.694092	382.025818	863.670471	-294.716125	-143.613907	892.377075	-372.864502	101.816887	1051.627563	527.818115	27.312996	897.455444	525.111389	226.488358
-399.302826	232.683990	954.779419	-397.090271	-29.646456	955.036682	-487.803619	249.350128	574.283630	-436.831207	-91.448479	576.786194	-484.299072	284.887238	87.177696	-503.209534	-147.527344	103.441261	-426.287964	334.523956	1435.109131	-359.212921	-81.502190	1451.220215	-334.690002	126.656639	1454.338013	-326.576721	163.781662	1744.992676	-464.381104	430.932373	1162.109375	-406.408386	-206.213608	1196.181763	-357.309906	381.526062	863.530640	-295.403442	-143.948837	892.132019	-372.822540	101.827637	1051.634766	527.926453	27.172306	897.457825	525.372192	225.738159
-399.246124	232.781662	954.780579	-397.128479	-29.551497	954.995605	-487.841522	249.400665	574.314697	-436.855957	-91.385124	576.773865	-484.358582	284.895691	87.181961	-503.171692	-147.506470	103.453117	-426.133484	334.540314	1435.110474	-359.160522	-81.519211	1451.201660	-334.594940	126.613930	1454.307983	-326.486237	163.727524	1745.025879	-464.512482	430.799744	1162.096558	-406.733185	-206.040894	1196.132813	-357.935638	381.014008	863.387085	-295.890442	-144.094589	891.966370	-372.779541	101.899467	1051.606079	527.786865	27.312750	897.441223	525.073730	226.457382
-399.204529	232.789658	954.788086	-397.093414	-29.553202	954.989868	-487.795563	249.452103	574.298096	-436.924744	-91.370117	576.770020	-484.337616	284.897003	87.212608	-503.195892	-147.505219	103.430481	-425.953735	334.563385	1435.096191	-359.113892	-81.563393	1451.148560	-334.490326	126.591576	1454.285645	-326.384003	163.657913	1745.046509	-464.648010	430.665680	1162.089355	-406.914948	-206.073318	1196.114258	-358.520386	380.539795	863.258850	-296.371033	-144.257599	891.852661	-372.734070	101.897141	1051.605103	527.724609	27.288395	897.451538	525.013916	226.482620
-399.144745	232.838669	954.779663	-397.053864	-29.546753	954.987732	-487.788116	249.447754	574.310425	-436.951447	-91.314575	576.757629	-484.344360	284.893524	87.187096	-503.186951	-147.512100	103.391869	-425.783142	334.576477	1435.071655	-359.051056	-81.598190	1451.104980	-334.397675	126.578926	1454.272827	-326.275574	163.609589	1745.064575	-464.777893	430.549835	1162.080322	-407.135956	-206.102936	1196.098389	-359.141510	380.025177	863.125671	-296.812073	-144.418304	891.744141	-372.663422	101.925339	1051.594360	527.695557	27.302149	897.439941	524.987976	226.455627
-399.078979	232.843552	954.765198	-397.006775	-29.498363	954.961853	-487.748627	249.453293	574.299561	-436.961914	-91.273689	576.739075	-484.327240	284.890564	87.187180	-503.142059	-147.503235	103.375244	-425.619812	334.600433	1435.078369	-358.987671	-81.619377	1451.087402	-334.298737	126.553368	1454.211548	-326.157532	163.552246	1745.083008	-464.904572	430.408661	1162.076904	-407.295898	-206.082153	1196.098877	-359.727570	379.559875	863.041199	-297.009644	-144.362701	891.768494	-372.591675	101.946129	1051.570068	527.699402	27.310057	897.437378	524.989502	226.456329
-399.015564	232.929581	954.768127	-397.003601	-29.479528	954.967407	-487.740173	249.480545	574.327026	-437.005341	-91.266533	576.771240	-484.343689	284.892853	87.190094	-503.097687	-147.492447	103.367500	-425.490570	334.617157	1435.082764	-358.924530	-81.636765	1451.051880	-334.208221	126.535370	1454.196655	-326.029175	163.500153	1745.092529	-465.034515	430.308136	1162.067993	-407.497864	-206.232010	1196.121582	-360.333954	379.009125	862.889038	-297.729523	-144.801819	891.517944	-372.550232	101.993668	1051.572266	527.678650	27.336924	897.438965	524.923767	226.471375
-398.974640	232.925507	954.778687	-396.974182	-29.422436	954.959045	-487.720367	249.487167	574.326965	-437.022278	-91.228302	576.767273	-484.336334	284.896484	87.216736	-503.154572	-147.514053	103.380646	-425.484253	334.513580	1434.935547	-358.854065	-81.671577	1451.017456	-334.129944	126.519928	1454.169678	-325.894928	163.440506	1745.102173	-465.204132	430.201294	1162.031738	-407.639618	-206.443558	1196.146973	-360.941345	378.531219	862.773743	-298.047852	-144.846268	891.520447	-372.496094	102.012291	1051.568359	527.650085	27.343079	897.437073	524.903442	226.470337
-398.928345	232.985580	954.787292	-396.944763	-29.404787	954.951416	-487.693329	249.511520	574.328247	-437.088745	-91.217636	576.782715	-484.342590	284.892761	87.193855	-503.188965	-147.519424	103.375275	-425.351746	334.503967	1434.914795	-358.792053	-81.688507	1450.976563	-334.050568	126.503700	1454.146362	-325.756958	163.369751	1745.110229	-465.334991	430.120392	1162.024292	-407.824860	-206.513992	1196.182739	-361.543091	378.056793	862.696777	-298.529236	-145.097366	891.397644	-372.444641	102.043594	1051.565186	527.635986	27.347567	897.450195	524.875366	226.479767
-398.909363	232.954391	954.776001	-396.932037	-29.411520	954.959045	-487.387817	249.203369	574.266541	-437.089752	-91.204552	576.812622	-484.135040	284.855133	87.204163	-503.216858	-147.509354	103.358345	-425.219086	334.530853	1434.927856	-358.741180	-81.709457	1450.940063	-333.964386	126.482872	1454.113159	-325.620941	163.296890	1745.104248	-465.468353	430.083649	1162.038696	-407.994965	-206.619202	1196.169678	-362.171478	377.580170	862.628296	-298.992523	-145.359512	891.280518	-372.418671	102.031097	1051.560791	527.564087	27.338858	897.437317	524.821411	226.485397
-398.844604	232.990326	954.775452	-396.867950	-29.405058	954.950256	-487.398712	249.223038	574.270569	-437.085693	-91.199654	576.820862	-484.132477	284.868530	87.197548	-503.192902	-147.520142	103.374229	-425.072083	334.527130	1434.906250	-358.684326	-81.720718	1450.875244	-333.883850	126.467743	1454.059448	-325.466888	163.245300	1745.095337	-465.586761	429.967346	1162.019165	-408.160095	-206.724152	1196.222656	-362.474854	376.671997	862.529419	-299.713837	-145.826904	891.020020	-372.344879	102.049232	1051.553589	527.541870	27.340147	897.435852	524.795044	226.516174
-398.828339	233.044006	954.763489	-396.885864	-29.332722	954.901733	-487.666382	249.569412	574.356079	-437.043182	-91.125740	576.787598	-484.314362	284.892975	87.224800	-503.193542	-147.497559	103.345924	-424.945984	334.530060	1434.902344	-358.623383	-81.749657	1450.815796	-333.805176	126.436317	1454.029541	-325.328278	163.178497	1745.081177	-465.742920	429.937103	1162.043701	-408.300934	-206.822021	1196.247437	-363.302338	376.556610	862.456299	-300.192108	-146.137238	890.854980	-372.321991	102.095627	1051.517212	527.527832	27.351421	897.428406	524.765991	226.489166
-398.774261	233.047195	954.755005	-396.858276	-29.313869	954.887207	-487.833679	249.788239	574.412781	-436.986389	-91.075371	576.743347	-484.453796	284.912262	87.242310	-503.145325	-147.497086	103.357269	-424.690399	334.644073	1435.024536	-358.513489	-81.781654	1450.766846	-333.733521	126.411819	1453.968506	-325.176880	163.125595	1745.069580	-465.854523	429.818237	1162.052979	-408.457092	-206.914108	1196.240356	-363.628479	375.672485	862.357056	-300.424377	-146.294769	890.824829	-372.269623	102.101952	1051.502563	527.467224	27.317707	897.417419	524.718506	226.478760
-398.737305	233.044098	954.745728	-396.809082	-29.334032	954.886353	-487.826080	249.808578	574.426025	-437.029236	-91.139435	576.760925	-484.453796	284.907318	87.218391	-503.193848	-147.491760	103.348991	-424.596680	334.644562	1435.011597	-358.427917	-81.788872	1450.730591	-333.641754	126.401031	1453.934692	-325.020630	163.061203	1745.054688	-465.986664	429.728302	1162.055420	-408.629913	-207.023911	1196.273560	-364.121918	375.168457	862.269958	-301.082397	-146.801834	890.563660	-372.216309	102.094681	1051.494873	527.425171	27.333668	897.409912	524.689453	226.465530
-398.721069	233.065842	954.752563	-396.804962	-29.315937	954.891418	-487.409454	249.316727	574.303650	-437.060730	-91.155296	576.768799	-484.153351	284.865967	87.179070	-503.201721	-147.497574	103.382782	-424.487549	334.645020	1435.003662	-358.353699	-81.803474	1450.671265	-333.580505	126.378677	1453.895020	-324.873901	163.005676	1745.045410	-466.116302	429.674286	1162.066772	-408.778076	-207.129532	1196.291138	-364.639587	374.717773	862.188049	-301.544647	-147.182877	890.419495	-372.190796	102.112862	1051.496704	527.422119	27.357080	897.430969	524.637146	226.504822
-398.669067	233.103928	954.773132	-396.795868	-29.233643	954.883484	-487.284698	249.172867	574.279297	-437.057678	-91.150726	576.760315	-484.043365	284.871552	87.190018	-503.137848	-147.482864	103.381531	-424.378967	334.656860	1434.994507	-358.271790	-81.822754	1450.636475	-333.527954	126.363106	1453.880615	-324.738861	162.936157	1745.048828	-466.250427	429.634857	1162.070557	-408.905701	-207.187637	1196.281860	-365.147858	374.281097	862.106323	-301.760315	-147.364716	890.356934	-372.154877	102.158447	1051.501587	527.415039	27.367996	897.430664	524.604675	226.496658
-398.662811	233.108719	954.740906	-396.780853	-29.256327	954.883484	-487.282043	249.162842	574.282776	-436.960938	-91.045395	576.755676	-484.052429	284.853271	87.167686	-503.097443	-147.478271	103.377060	-424.299774	334.636597	1434.965576	-358.205566	-81.865402	1450.582153	-333.470490	126.339760	1453.839722	-324.587891	162.877182	1745.045166	-466.375824	429.576294	1162.069824	-409.046631	-207.327820	1196.316284	-365.628540	373.916931	862.015808	-302.398590	-147.901779	890.127319	-372.123444	102.162331	1051.479980	527.359558	27.343098	897.455200	524.571899	226.464966
-398.621124	233.101089	954.736572	-396.727966	-29.254406	954.871948	-487.285126	249.175034	574.293640	-436.943878	-91.072929	576.768005	-484.036133	284.854889	87.193794	-503.147827	-147.467621	103.357742	-424.237762	334.620209	1434.955322	-358.128540	-81.880775	1450.539551	-333.414154	126.321243	1453.789185	-324.448792	162.817719	1745.023438	-466.484467	429.551361	1162.065796	-409.173645	-207.411682	1196.292847	-366.080658	373.509003	861.973572	-302.766083	-148.250595	889.995361	-372.069244	102.157982	1051.470215	527.330811	27.357010	897.446350	524.525330	226.475113
-398.571899	233.106842	954.712585	-396.656403	-29.266958	954.848999	-487.290588	249.145126	574.266174	-436.965210	-91.122528	576.765930	-484.040710	284.851501	87.165901	-503.151886	-147.489731	103.356232	-424.162140	334.625763	1434.966675	-358.067505	-81.915039	1450.510620	-333.375580	126.288849	1453.752441	-324.346771	162.693909	1744.973145	-466.601837	429.489288	1162.062866	-409.250671	-207.435684	1196.282104	-366.491180	373.067322	861.922241	-302.923889	-148.471420	889.928833	-371.998749	102.157219	1051.444092	527.277222	27.303305	897.438416	524.485291	226.450134
-398.542999	233.105103	954.726990	-396.624786	-29.290918	954.817627	-487.270203	249.094879	574.267517	-436.946503	-91.127510	576.741089	-484.010162	284.851898	87.186844	-503.145569	-147.497330	103.357857	-424.109619	334.610382	1434.943604	-357.990784	-81.940239	1450.469238	-333.329498	126.267212	1453.716064	-324.165009	162.702469	1745.006348	-466.713531	429.452576	1162.054810	-409.349365	-207.506119	1196.282715	-366.909363	372.735138	861.863464	-303.248871	-148.857254	889.825684	-371.948273	102.127884	1051.430298	527.270996	27.320372	897.442932	524.435608	226.458557
-398.523407	233.102615	954.714417	-396.569305	-29.300516	954.806824	-487.260803	249.096771	574.289795	-436.872559	-91.082512	576.747986	-484.020844	284.840027	87.197037	-503.171173	-147.492157	103.338127	-424.038788	334.594391	1434.941406	-357.917542	-81.972351	1450.442749	-333.300415	126.241058	1453.692505	-324.032745	162.647934	1744.998535	-466.804779	429.423920	1162.073608	-409.435944	-207.559158	1196.300049	-367.288086	372.441742	861.818115	-303.622925	-149.250137	889.682007	-371.899841	102.126076	1051.415649	527.249207	27.303242	897.435486	524.428101	226.456497
-398.474426	233.081573	954.729309	-396.511932	-29.289341	954.795471	-487.211456	249.058914	574.290039	-436.876343	-91.131790	576.727295	-483.989441	284.835510	87.194107	-503.229858	-147.518829	103.364822	-423.999908	334.590637	1434.938232	-357.864044	-82.009377	1450.430176	-333.275116	126.224121	1453.683350	-323.896332	162.598755	1744.980103	-466.907990	429.383514	1162.067627	-409.506500	-207.593323	1196.344604	-367.641113	372.105408	861.767700	-303.934204	-149.595154	889.562256	-371.844177	102.112343	1051.416870	527.215027	27.341484	897.423584	524.373596	226.450531
-398.438354	233.065750	954.725525	-396.443787	-29.304354	954.817444	-487.228302	249.071609	574.294312	-436.859650	-91.163048	576.755676	-484.021057	284.836884	87.200439	-503.225769	-147.515152	103.369659	-423.963654	334.576141	1434.928467	-357.850952	-82.010674	1450.402832	-333.230164	126.190765	1453.663696	-323.771088	162.538605	1744.967896	-467.012604	429.350189	1162.090576	-409.583832	-207.675446	1196.369751	-367.978333	371.846802	861.743591	-304.407501	-150.169464	889.350708	-371.790222	102.109581	1051.425415	527.203125	27.344673	897.457947	524.368835	226.441818
-398.403748	233.009735	954.718079	-396.384857	-29.310135	954.811951	-487.193024	249.053772	574.287231	-436.874359	-91.188889	576.772583	-483.996429	284.830841	87.182732	-503.252869	-147.519775	103.365471	-423.941956	334.546265	1434.908447	-358.049988	-81.927948	1450.184326	-333.232239	126.177124	1453.649536	-323.660706	162.496384	1744.948242	-467.096924	429.293243	1162.067627	-409.649689	-207.793549	1196.342407	-368.234619	371.595795	861.709656	-304.667023	-150.605713	889.240051	-371.730652	102.081894	1051.415527	527.182007	27.362799	897.461609	524.346680	226.430786
-398.381927	232.998611	954.703430	-396.307312	-29.367887	954.799866	-487.709595	249.678970	574.438538	-436.832977	-91.161736	576.757507	-484.360382	284.877930	87.255661	-503.206665	-147.521011	103.380920	-423.928101	334.518524	1434.914185	-357.777466	-82.085533	1450.350952	-333.202179	126.140297	1453.616943	-323.542999	162.441895	1744.934570	-467.172668	429.240479	1162.075195	-409.649567	-207.812439	1196.374146	-368.489044	371.392517	861.659851	-304.860413	-151.014481	889.127441	-371.682312	102.053818	1051.402466	527.157776	27.385944	897.459534	524.324036	226.438599
-398.342316	232.930298	954.688416	-396.217590	-29.414782	954.829590	-487.706543	249.661072	574.430786	-436.757324	-91.143166	576.762817	-484.352814	284.877167	87.254700	-503.176758	-147.521774	103.375893	-423.894684	334.503235	1434.899780	-357.736633	-82.120110	1450.329590	-333.177460	126.115875	1453.590088	-323.432739	162.397156	1744.919189	-467.258820	429.152740	1162.062622	-409.657227	-207.826752	1196.356445	-368.689636	371.215240	861.601929	-304.797424	-151.166031	889.170837	-371.618439	102.017601	1051.410034	527.137024	27.426105	897.449158	524.275818	226.491302
-398.307312	232.891266	954.691223	-396.156372	-29.413023	954.813049	-485.060425	246.676651	573.706970	-436.724915	-91.192978	576.773010	-482.565735	284.655823	87.025131	-503.146240	-147.502197	103.375824	-423.867706	334.459259	1434.871582	-357.688354	-82.166306	1450.305298	-333.180786	126.088844	1453.554810	-323.343018	162.353180	1744.904785	-467.342529	429.104462	1162.068237	-409.658539	-207.890366	1196.354614	-369.058014	371.375275	861.609070	-304.966370	-151.536667	889.097229	-371.573792	101.994408	1051.404053	527.066833	27.388428	897.434570	524.262146	226.494370
-398.264221	232.876862	954.701843	-396.097076	-29.407694	954.805298	-484.539734	246.073975	573.578430	-436.679901	-91.217979	576.763123	-482.232269	284.622437	86.969925	-503.087219	-147.485855	103.367714	-423.872681	334.432068	1434.862793	-357.641937	-82.204140	1450.271729	-333.158691	126.053352	1453.535278	-323.249451	162.296646	1744.891846	-467.423035	429.033783	1162.047974	-409.695435	-207.968338	1196.342285	-369.213837	371.294037	861.577576	-305.344391	-152.149261	888.875977	-371.512451	101.984787	1051.402832	527.052246	27.390905	897.434509	524.253906	226.481461
-398.259338	232.829269	954.689392	-396.069092	-29.409338	954.791748	-484.845093	246.382889	573.650024	-436.617462	-91.213310	576.773438	-482.415833	284.646698	87.026779	-503.108429	-147.485291	103.365768	-423.845490	334.402527	1434.846069	-357.613922	-82.236702	1450.232666	-333.157166	126.001968	1453.500854	-323.180786	162.253036	1744.881958	-467.486572	428.921906	1162.025513	-409.667267	-208.031006	1196.340942	-369.333160	371.172394	861.542053	-305.251648	-152.304993	888.921326	-371.487549	101.962143	1051.387573	527.026917	27.401480	897.451111	524.214783	226.498596
-398.213257	232.814423	954.691711	-396.005096	-29.468925	954.793884	-485.010437	246.538071	573.705811	-436.578796	-91.197937	576.766907	-482.522888	284.639832	87.043007	-503.136658	-147.492676	103.375313	-423.834045	334.377441	1434.834351	-357.568268	-82.282730	1450.204468	-333.143463	125.977211	1453.484009	-323.113220	162.200500	1744.876953	-467.527252	428.880737	1162.013794	-409.661743	-208.068054	1196.339355	-369.413849	371.080139	861.530212	-305.333954	-152.624207	888.883484	-371.428589	101.926613	1051.388794	526.981262	27.422119	897.443237	524.184631	226.525635
-398.207367	232.739487	954.666992	-395.926056	-29.507055	954.813904	-485.038879	246.522507	573.693054	-436.541046	-91.217049	576.773132	-482.545044	284.632050	87.041023	-503.148895	-147.506668	103.381645	-423.816010	334.350586	1434.828003	-357.519928	-82.316101	1450.176758	-333.121674	125.946945	1453.475464	-323.056885	162.168823	1744.873779	-467.580719	428.796875	1162.020996	-409.676971	-208.189774	1196.343506	-369.467468	371.027008	861.512939	-305.616730	-153.092682	888.719421	-371.386139	101.893753	1051.386353	526.988037	27.463158	897.447632	524.185852	226.537796
-398.151703	232.715958	954.666443	-395.858002	-29.567150	954.817932	-484.987732	246.441986	573.691833	-436.483551	-91.240265	576.793640	-482.514771	284.594696	87.036034	-503.117157	-147.497421	103.373428	-423.801270	334.322998	1434.814819	-357.461670	-82.359818	1450.158447	-333.135315	125.924850	1453.439697	-323.010101	162.123123	1744.874634	-467.629272	428.725189	1161.994019	-409.667969	-208.206299	1196.335693	-369.512512	371.028870	861.478394	-305.423920	-153.102737	888.802979	-371.320068	101.854836	1051.386963	526.909790	27.453583	897.459656	524.146912	226.563354
-398.165833	232.655380	954.676453	-395.810425	-29.576290	954.804993	-484.941986	246.361572	573.680420	-436.483795	-91.285744	576.785217	-482.479370	284.591003	87.029137	-503.135681	-147.519852	103.398125	-423.833282	334.253937	1434.804688	-357.425232	-82.430260	1450.124878	-333.117249	125.879166	1453.431396	-322.968689	162.065430	1744.873047	-467.655212	428.690491	1161.992188	-409.664124	-208.249115	1196.331055	-369.518402	371.029114	861.492432	-305.395691	-153.266068	888.809937	-371.300903	101.817642	1051.384888	526.900452	27.501507	897.467834	524.127502	226.595825
-398.123810	232.620621	954.660278	-395.730621	-29.646955	954.800659	-484.912872	246.320831	573.709900	-436.377228	-91.245621	576.777527	-482.448639	284.572113	87.012032	-503.055817	-147.515762	103.378754	-423.800598	334.221497	1434.801025	-357.368073	-82.468781	1450.106689	-333.126160	125.839760	1453.400757	-322.933746	162.027054	1744.864990	-467.670929	428.618042	1161.990845	-409.687378	-208.264725	1196.318604	-369.292786	370.739410	861.433350	-305.357666	-153.429855	888.799194	-371.242096	101.772934	1051.375122	526.877014	27.520901	897.459351	524.110901	226.626862
-398.132263	232.578629	954.646851	-395.705231	-29.655790	954.790344	-484.917664	246.304672	573.707520	-436.353241	-91.294746	576.791992	-482.463013	284.570068	87.015503	-503.102844	-147.521118	103.396873	-423.793213	334.192993	1434.791870	-357.341431	-82.504295	1450.084961	-333.122437	125.810379	1453.373657	-322.899536	161.966248	1744.863159	-467.661133	428.563202	1161.995605	-409.647888	-208.355927	1196.299438	-369.227417	370.790924	861.419495	-305.301544	-153.571472	888.790710	-371.221893	101.752136	1051.360107	526.828186	27.525856	897.470215	524.082336	226.632126
-398.081696	232.554535	954.649658	-395.610992	-29.724867	954.773376	-484.861481	246.231842	573.693054	-436.309509	-91.350708	576.801208	-482.447540	284.555450	87.018745	-503.090424	-147.541763	103.406517	-423.803894	334.131104	1434.790405	-357.308380	-82.560768	1450.066162	-333.140656	125.762329	1453.350220	-322.872711	161.914352	1744.866821	-467.652069	428.522339	1161.995117	-409.607788	-208.445541	1196.330688	-369.164490	370.875641	861.440796	-305.226166	-153.697403	888.814941	-371.157104	101.702408	1051.355103	526.841248	27.577219	897.475830	524.067261	226.680374
-398.080292	232.499084	954.642700	-395.560516	-29.737249	954.760925	-484.856140	246.224060	573.679871	-436.282135	-91.350113	576.738586	-482.449432	284.533630	87.028496	-503.139221	-147.563522	103.411865	-423.790558	334.121643	1434.790771	-357.287476	-82.588440	1450.056274	-333.133453	125.702988	1453.334717	-322.848602	161.863358	1744.865112	-467.630280	428.488708	1161.992676	-409.557343	-208.519150	1196.311768	-369.068909	370.966003	861.435974	-305.132050	-153.772766	888.839172	-371.126495	101.671379	1051.344116	526.793945	27.573940	897.460449	524.071411	226.688980
-398.069672	232.469376	954.642090	-395.510925	-29.804529	954.762756	-484.858734	246.188675	573.687805	-436.267303	-91.414566	576.760925	-482.453766	284.547699	87.016533	-503.120483	-147.552933	103.419113	-423.809326	334.056824	1434.799194	-357.267212	-82.626198	1450.062866	-333.140961	125.676140	1453.318115	-322.830872	161.802170	1744.867554	-467.581848	428.478851	1162.007690	-409.507507	-208.624023	1196.321411	-368.940460	371.056488	861.441895	-304.992859	-153.805862	888.878418	-371.089203	101.627617	1051.342773	526.775208	27.614191	897.481262	524.054016	226.711319
-398.062439	232.446564	954.652832	-395.487732	-29.809843	954.765930	-484.838226	246.159409	573.685730	-436.192291	-91.439354	576.757629	-482.432251	284.565613	87.036026	-503.141296	-147.556015	103.427979	-423.790222	334.015594	1434.798706	-357.243164	-82.674706	1450.065308	-333.173859	125.631981	1453.296143	-322.805908	161.747177	1744.878784	-467.534668	428.464325	1162.023193	-409.437103	-208.723618	1196.333862	-368.810120	371.242249	861.475220	-304.876373	-153.849335	888.903931	-371.076996	101.612335	1051.350586	526.727600	27.618753	897.477356	524.041565	226.699417
-398.057098	232.412796	954.682556	-395.430298	-29.849852	954.757263	-484.791351	246.088181	573.683044	-436.155518	-91.479919	576.780273	-482.418091	284.546906	87.040016	-503.132050	-147.557907	103.434456	-423.796204	333.962311	1434.820679	-357.229340	-82.726021	1450.063965	-333.189850	125.575172	1453.288940	-322.793488	161.693802	1744.882324	-467.485107	428.472046	1162.052734	-409.386719	-208.797195	1196.349365	-368.665863	371.398987	861.495483	-304.984406	-154.100525	888.786621	-371.048553	101.566345	1051.361938	526.763977	27.660711	897.473572	524.049622	226.719131
-398.059479	232.345322	954.677612	-395.413391	-29.862244	954.762085	-484.785797	246.094910	573.678833	-436.166351	-91.582001	576.750549	-482.399261	284.534332	87.055321	-503.153046	-147.562729	103.457161	-423.781281	333.922180	1434.819946	-357.208313	-82.756371	1450.071777	-333.203705	125.520538	1453.261230	-322.778076	161.631958	1744.878418	-467.393555	428.495789	1162.053711	-409.259308	-208.876648	1196.335938	-368.472321	371.554779	861.514832	-304.592987	-153.907990	888.944580	-371.038208	101.531990	1051.360962	526.862671	27.535667	897.481384	524.339966	225.948898
-398.039764	232.255280	954.678406	-395.313293	-29.953821	954.796265	-484.770721	246.037308	573.673889	-436.163208	-91.624275	576.776367	-482.400208	284.534821	87.050591	-503.187042	-147.579330	103.442780	-423.799225	333.842133	1434.796509	-357.199402	-82.799469	1450.058472	-333.247894	125.438049	1453.250610	-322.769104	161.573914	1744.876343	-467.313629	428.501984	1162.069214	-409.167328	-208.906647	1196.314941	-368.289246	371.746002	861.541260	-304.391510	-153.889038	888.971924	-370.985748	101.461304	1051.380371	526.847412	27.525038	897.473083	524.374023	225.927963
-397.998047	232.251556	954.673035	-395.271942	-29.949177	954.783630	-484.758972	246.000168	573.672058	-436.112091	-91.615051	576.784363	-482.378876	284.532837	87.047440	-503.187164	-147.582626	103.432838	-423.788666	333.797882	1434.815918	-357.181000	-82.868538	1450.068970	-333.269379	125.397064	1453.227173	-322.760315	161.501694	1744.882568	-467.205597	428.535858	1162.087524	-409.049927	-208.928711	1196.289795	-368.082703	371.974518	861.569702	-304.211578	-153.834457	888.986694	-370.939880	101.459114	1051.370239	526.867249	27.593191	897.476746	524.359863	225.963165
-398.022125	232.184586	954.662964	-395.245941	-29.976030	954.778076	-484.739166	245.983276	573.653625	-436.086792	-91.642769	576.761353	-482.393097	284.524658	87.046028	-503.156921	-147.594025	103.438988	-423.925842	333.617523	1434.657471	-357.185730	-82.917831	1450.061157	-333.307922	125.351234	1453.208374	-322.778442	161.447540	1744.883545	-467.143921	428.613617	1162.074097	-408.953918	-208.985458	1196.300171	-367.857208	372.160583	861.564697	-304.202850	-153.971405	888.911865	-370.930420	101.418884	1051.360229	526.862488	27.628891	897.493530	524.346313	226.014923
-397.991302	232.193771	954.679504	-395.189667	-30.029228	954.771851	-484.714874	245.914169	573.650818	-436.075500	-91.682137	576.794373	-482.382629	284.502106	87.050476	-502.686829	-147.336502	103.238007	-423.960815	333.552948	1434.661011	-357.187164	-82.963493	1450.087402	-333.318298	125.273483	1453.189941	-322.785522	161.371750	1744.883789	-467.054047	428.656799	1162.099731	-408.867310	-209.004929	1196.252075	-367.640259	372.414368	861.574890	-303.969635	-153.927460	888.942749	-370.896210	101.390816	1051.367798	526.901611	27.668169	897.498352	524.359253	226.028336
-398.007111	232.148727	954.683105	-395.184113	-30.021427	954.770508	-484.716522	245.862793	573.650269	-436.102051	-91.749268	576.799438	-482.385040	284.507050	87.071884	-503.230164	-147.625046	103.450241	-423.952820	333.506256	1434.677979	-357.170685	-83.020073	1450.092407	-333.362793	125.230629	1453.182617	-322.802887	161.303070	1744.900391	-466.938568	428.677429	1162.120239	-408.761505	-208.992294	1196.218018	-367.375031	372.672943	861.597778	-303.704407	-153.804138	888.989258	-370.894104	101.372612	1051.367065	526.900574	27.707932	897.491394	524.343018	226.080231
-398.006958	232.131561	954.686035	-395.140564	-30.078751	954.775757	-484.700165	245.832550	573.674438	-436.094269	-91.817703	576.827942	-482.365662	284.487518	87.053223	-503.184723	-147.614380	103.454552	-423.984100	333.440735	1434.700684	-357.189056	-83.058846	1450.090576	-333.404022	125.179276	1453.182495	-322.841370	161.245331	1744.916748	-466.846985	428.694824	1162.140869	-408.667175	-208.952927	1196.141968	-367.098297	372.909882	861.654480	-303.213593	-153.482452	889.141724	-370.878693	101.340355	1051.372803	526.923767	27.746284	897.495544	524.369202	226.124084
-398.000793	232.048126	954.691895	-395.098572	-30.099010	954.768982	-484.713226	245.839142	573.665161	-436.079987	-91.828667	576.800720	-482.379150	284.488068	87.053085	-502.759003	-147.372131	103.295959	-423.995239	333.380737	1434.714478	-357.188965	-83.129761	1450.088257	-333.432983	125.119148	1453.175537	-322.872864	161.167526	1744.933472	-466.737915	428.728058	1162.162720	-408.528625	-209.066071	1196.138062	-367.019989	373.491302	861.699524	-302.912445	-153.318970	889.195129	-370.854858	101.287437	1051.372437	526.923279	27.736706	897.494934	524.369568	226.124268
-397.973877	232.053360	954.696228	-395.068329	-30.143541	954.774719	-484.693878	245.796768	573.664124	-436.033478	-91.832260	576.817627	-482.365631	284.475189	87.089714	-503.181793	-147.619492	103.475746	-424.020264	333.319397	1434.754028	-357.191315	-83.163063	1450.081909	-333.480530	125.064232	1453.167725	-322.924316	161.100586	1744.958374	-466.633057	428.743622	1162.201538	-408.394989	-209.082764	1196.097290	-366.780334	373.789429	861.769714	-302.632141	-153.145447	889.249084	-370.830719	101.268539	1051.378662	526.995789	27.814533	897.510498	524.423889	226.166565
-397.991730	232.028870	954.692505	-395.093536	-30.138916	954.736511	-484.749176	245.809723	573.689819	-436.004303	-91.818077	576.801331	-482.403137	284.495575	87.077118	-502.697266	-147.359573	103.282661	-424.057281	333.256714	1434.758789	-357.196259	-83.215240	1450.056885	-333.515350	125.012535	1453.165527	-322.973907	161.016937	1744.986084	-466.530426	428.743805	1162.246582	-408.300201	-209.083221	1196.021606	-366.276428	373.658905	861.830811	-302.348755	-152.987106	889.266724	-370.835815	101.245377	1051.353394	526.983215	27.807577	897.504395	524.419128	226.165390
-397.973572	232.013046	954.691467	-395.067017	-30.184744	954.737854	-484.752319	245.812912	573.691223	-436.021729	-91.897972	576.764954	-482.413300	284.478821	87.086067	-502.730042	-147.362534	103.271317	-424.081818	333.220703	1434.782837	-357.210297	-83.266273	1450.036255	-333.552216	124.964684	1453.151855	-323.036530	160.938889	1745.006348	-466.426147	428.768829	1162.265747	-408.230347	-209.089676	1195.979858	-366.231750	374.346802	861.859619	-302.324371	-153.047455	889.127991	-370.818695	101.216179	1051.354858	527.027710	27.864069	897.504761	524.450989	226.248627
-397.979828	231.952896	954.678284	-395.052307	-30.201183	954.743652	-484.683167	245.729767	573.656372	-435.957001	-91.858887	576.774231	-482.356232	284.474396	87.084404	-503.167084	-147.610413	103.459084	-424.125671	333.154785	1434.821045	-357.220581	-83.302292	1450.022095	-333.596558	124.919716	1453.150757	-323.107697	160.855179	1745.037109	-466.322723	428.760162	1162.282593	-408.125092	-209.065277	1195.930176	-365.952301	374.634949	861.900146	-302.051788	-152.889526	889.149841	-370.809235	101.187012	1051.349731	527.041382	27.882807	897.495605	524.459717	226.277710
-397.976868	231.942627	954.678406	-395.029266	-30.253345	954.751465	-484.669800	245.685867	573.664734	-435.961884	-91.882881	576.781738	-482.335815	284.433014	87.058502	-503.162384	-147.615662	103.437943	-424.043182	333.216827	1434.993774	-357.233582	-83.346565	1450.016479	-333.639496	124.874252	1453.147461	-323.179626	160.757736	1745.074219	-466.214233	428.760742	1162.342773	-408.038452	-209.057144	1195.857788	-365.656830	374.838501	861.964294	-301.746185	-152.680267	889.164429	-370.796661	101.160561	1051.353882	527.104736	27.879612	897.510864	524.504089	226.254120
-397.951599	231.911652	954.698669	-394.997528	-30.255310	954.739624	-484.706543	245.723480	573.673279	-435.934631	-91.873192	576.778320	-482.393921	284.439331	87.078651	-503.177979	-147.622025	103.425743	-424.078186	333.173157	1435.015747	-357.210449	-83.389893	1450.004761	-333.701202	124.826485	1453.155762	-323.256195	160.670456	1745.111572	-466.114197	428.762634	1162.375854	-407.914978	-208.990540	1195.762817	-365.360291	375.073425	862.058899	-301.238007	-152.254761	889.312317	-370.774963	101.132851	1051.359863	527.152039	27.937195	897.487305	524.526855	226.337616
-397.922302	231.874710	954.697571	-394.927094	-30.320198	954.733704	-484.627045	245.660507	573.658020	-435.900116	-91.906174	576.780640	-482.343018	284.423492	87.086090	-503.161560	-147.629669	103.447357	-424.159119	333.109589	1435.024780	-357.222137	-83.442932	1449.982178	-333.747223	124.791473	1453.159668	-323.339233	160.567276	1745.148438	-466.024933	428.765411	1162.392700	-407.869415	-208.830017	1195.668335	-365.031036	375.307800	862.149414	-300.932709	-151.991623	889.300415	-370.731964	101.084068	1051.358276	527.168396	27.928585	897.497742	524.546631	226.316513
-397.930939	231.864761	954.709290	-394.924774	-30.323360	954.736816	-484.632965	245.689743	573.654236	-435.877686	-91.917648	576.781555	-482.361206	284.412720	87.116188	-503.150879	-147.627075	103.442307	-424.222748	333.049744	1435.053223	-357.248932	-83.464165	1449.948730	-333.787109	124.745636	1453.168091	-323.428772	160.464264	1745.183105	-465.944427	428.758789	1162.413452	-407.704132	-208.909103	1195.611572	-364.722961	375.560150	862.199219	-300.655792	-151.744278	889.331482	-370.735413	101.075424	1051.365723	527.229614	27.982925	897.489136	524.623779	226.333054
-397.910126	231.885971	954.728943	-394.899597	-30.295187	954.720520	-484.642792	245.721466	573.674988	-435.827881	-91.916763	576.790100	-482.392975	284.432983	87.116524	-503.105713	-147.624359	103.423950	-424.266205	333.011719	1435.112671	-357.260193	-83.530479	1449.936890	-333.829163	124.700974	1453.163940	-323.509644	160.364212	1745.222656	-465.853363	428.771240	1162.434448	-407.584595	-208.925522	1195.571655	-364.425537	375.808777	862.263428	-300.618011	-151.704437	889.216248	-370.727112	101.087135	1051.371338	527.238281	27.979383	897.486328	524.638184	226.354630
-397.931030	231.857300	954.722046	-394.884735	-30.309673	954.720520	-484.607910	245.705429	573.673218	-435.850830	-91.953964	576.797607	-482.386993	284.447540	87.111534	-503.176178	-147.643814	103.478859	-424.290466	332.958069	1435.134033	-357.284393	-83.575432	1449.916870	-333.873627	124.659523	1453.174927	-323.610016	160.268204	1745.248657	-465.781097	428.781891	1162.476196	-407.500397	-208.815933	1195.485840	-364.164093	376.011444	862.330994	-300.384125	-151.463303	889.221436	-370.731049	101.071609	1051.368164	527.168884	28.156097	897.468323	524.385376	227.163055
-397.932281	231.879715	954.724365	-394.880859	-30.310287	954.718628	-484.546021	245.690414	573.664856	-435.793427	-91.936401	576.792114	-482.371765	284.442841	87.116074	-503.150360	-147.637802	103.467468	-424.339539	332.931946	1435.170776	-357.298553	-83.608406	1449.906006	-333.912537	124.615761	1453.183105	-323.701996	160.165695	1745.279907	-465.708282	428.765411	1162.511353	-407.375183	-208.762573	1195.392334	-363.883118	376.195038	862.428711	-300.114044	-151.232773	889.202698	-370.733551	101.081383	1051.369385	527.207520	28.222799	897.482300	524.386414	227.201599
-397.939819	231.899292	954.722534	-394.898193	-30.299860	954.672485	-484.530151	245.719803	573.690918	-435.773193	-91.945160	576.763855	-482.393066	284.425415	87.116142	-503.163483	-147.625290	103.468018	-424.383453	332.895508	1435.216309	-357.312286	-83.646072	1449.873413	-333.952545	124.584106	1453.193848	-323.799896	160.076355	1745.303467	-465.631256	428.776703	1162.561279	-407.234772	-208.712234	1195.316895	-363.598969	376.424042	862.520203	-299.845093	-150.998718	889.239746	-370.739288	101.079178	1051.343628	527.256531	28.193089	897.489441	524.436462	227.227417
-397.941345	231.883820	954.730957	-394.874115	-30.349623	954.675964	-484.472076	245.639923	573.664307	-435.724365	-91.953117	576.774475	-482.335266	284.430634	87.114410	-503.222229	-147.630630	103.480957	-424.452271	332.846863	1435.262207	-357.321899	-83.681885	1449.858154	-333.990112	124.542870	1453.201904	-323.893799	159.996048	1745.330322	-465.579773	428.807312	1162.616455	-407.097473	-208.591354	1195.221436	-363.327820	376.593140	862.597229	-299.619659	-150.788406	889.243164	-370.732910	101.047127	1051.350952	527.259766	28.190207	897.485413	524.441895	227.229401
-397.939880	231.891251	954.723267	-394.877899	-30.350016	954.673218	-484.453674	245.690323	573.675476	-435.772827	-92.018013	576.778137	-482.344910	284.421814	87.119232	-503.243561	-147.643677	103.491516	-424.513275	332.801300	1435.310425	-357.342926	-83.723495	1449.849121	-334.041504	124.510948	1453.212036	-323.982422	159.901749	1745.344238	-465.515839	428.797058	1162.648926	-406.969940	-208.497498	1195.129883	-363.023987	376.770050	862.686218	-299.134216	-150.341629	889.382324	-370.738922	101.051910	1051.346924	527.325378	28.271053	897.510803	524.455750	227.243591
-397.945160	231.884109	954.731384	-394.876678	-30.347288	954.671021	-484.455658	245.683746	573.666504	-435.726990	-92.019897	576.788574	-482.365173	284.428345	87.144295	-503.198425	-147.599121	103.486504	-424.560394	332.764160	1435.361694	-357.363434	-83.736359	1449.823853	-334.101868	124.477119	1453.234009	-324.070190	159.826614	1745.376831	-465.468872	428.800201	1162.722656	-406.859924	-208.453247	1195.070801	-362.732635	376.949188	862.782410	-298.906982	-150.102875	889.385437	-370.745056	101.046471	1051.350952	527.341187	28.278069	897.508179	524.471680	227.248978
-397.918427	231.920395	954.739136	-394.844543	-30.350260	954.706177	-484.451691	245.711975	573.677490	-435.701355	-91.978828	576.797668	-482.361023	284.427032	87.127655	-503.150665	-147.600693	103.486847	-424.634766	332.708954	1435.396606	-357.367859	-83.779190	1449.814453	-334.149872	124.454735	1453.239380	-324.159149	159.750488	1745.381226	-465.407043	428.829498	1162.768921	-406.773712	-208.402084	1194.987183	-362.478546	377.095154	862.889282	-298.692871	-149.879715	889.402954	-370.737701	101.073463	1051.378296	527.390198	28.299135	897.495850	524.493835	227.275543
-397.928528	231.923843	954.737000	-394.817963	-30.367292	954.692444	-484.378784	245.635071	573.666260	-435.679260	-91.952904	576.801514	-482.301300	284.402435	87.138290	-503.149445	-147.600983	103.485260	-424.735748	332.686829	1435.424927	-357.394623	-83.803474	1449.782959	-334.210938	124.427979	1453.256714	-324.242096	159.673737	1745.398071	-465.370239	428.867401	1162.791016	-406.691406	-208.360443	1194.956421	-362.277740	377.271576	862.974182	-298.510803	-149.661163	889.389709	-370.736420	101.065895	1051.372192	527.396301	28.295702	897.497559	524.507874	227.293274
-397.887390	231.985657	954.765503	-394.802124	-30.347902	954.687805	-487.134705	248.707703	574.437317	-435.623047	-91.955605	576.806335	-484.205994	284.598328	87.364525	-503.142365	-147.596786	103.486862	-424.790100	332.646729	1435.460571	-357.409637	-83.814262	1449.765747	-334.239410	124.404243	1453.288452	-324.331909	159.597336	1745.414063	-465.327972	428.900879	1162.843140	-406.622589	-208.382980	1194.885986	-362.077026	377.368622	863.056641	-298.539612	-149.605667	889.277893	-370.719269	101.091621	1051.387207	527.420471	28.325819	897.492737	524.505615	227.287445
-397.934540	232.013626	954.729919	-394.844147	-30.345592	954.645752	-487.098969	248.673676	574.423706	-435.643829	-91.985443	576.793762	-484.185089	284.599945	87.387016	-503.210907	-147.637253	103.499626	-425.016785	332.528625	1435.365112	-357.445587	-83.833076	1449.735718	-334.290802	124.391411	1453.298584	-324.403748	159.520325	1745.424316	-465.319275	428.947174	1162.866089	-406.524384	-208.396622	1194.861816	-361.882660	377.491150	863.138794	-298.362457	-149.422119	889.279175	-370.759521	101.104904	1051.347290	527.441223	28.355978	897.492310	524.513062	227.294678
-397.905701	232.051147	954.757202	-394.819000	-30.331886	954.636353	-487.096222	248.672028	574.430664	-435.656586	-92.012810	576.751770	-484.192261	284.612793	87.378014	-503.209869	-147.595718	103.480865	-425.097321	332.482452	1435.401123	-357.461395	-83.860077	1449.697998	-334.338531	124.367798	1453.320435	-324.496552	159.455017	1745.444824	-465.289368	428.998505	1162.887451	-406.438324	-208.340073	1194.791504	-361.697266	377.616974	863.204285	-298.186951	-149.213715	889.274780	-370.748138	101.116440	1051.360352	527.566223	28.208233	897.503174	524.789612	226.519424
-397.946014	232.056808	954.726379	-394.825043	-30.353512	954.634399	-487.088501	248.713074	574.434814	-435.588654	-91.993240	576.755249	-484.169037	284.613312	87.387222	-503.159546	-147.593643	103.487366	-425.044891	332.568359	1435.578857	-357.507416	-83.866211	1449.671753	-334.375763	124.337761	1453.355957	-324.572083	159.395172	1745.459717	-465.256683	428.986511	1162.945435	-406.382507	-208.370422	1194.746582	-361.524384	377.738495	863.296997	-298.032043	-148.989700	889.263611	-370.769287	101.122437	1051.343384	527.948914	28.588253	897.569336	524.893372	226.595703
-397.938385	232.085114	954.745422	-394.812012	-30.345533	954.626709	-487.087769	248.737137	574.440552	-435.599609	-92.012619	576.781799	-484.198090	284.617401	87.389618	-503.193573	-147.603317	103.495384	-425.267181	332.442932	1435.474609	-357.532196	-83.866623	1449.652100	-334.424011	124.341682	1453.375732	-324.648804	159.328339	1745.468140	-465.259705	429.019745	1162.937012	-406.297821	-208.323700	1194.680664	-361.326050	377.825256	863.344482	-297.896973	-148.785645	889.280334	-370.773621	101.131065	1051.353027	527.969299	28.619169	897.557007	524.865540	226.660324
-397.972687	232.108536	954.728516	-394.839447	-30.306135	954.616638	-487.101837	248.753540	574.443176	-435.575989	-92.012146	576.754395	-484.212372	284.619354	87.390877	-503.191986	-147.609909	103.505836	-425.209625	332.533478	1435.633911	-357.558289	-83.892807	1449.632080	-334.451172	124.345131	1453.404419	-324.734039	159.276413	1745.480591	-465.224518	428.986053	1162.977295	-406.259705	-208.319016	1194.636963	-361.177185	377.912048	863.430237	-297.797974	-148.611328	889.272095	-370.804199	101.165672	1051.339355	527.575928	28.213570	897.490234	524.776306	226.548767
-397.954315	232.139343	954.762512	-394.769409	-30.298140	954.629639	-487.072540	248.719772	574.440125	-435.492615	-91.949966	576.762207	-484.172852	284.619049	87.362396	-503.163025	-147.597855	103.503082	-425.282196	332.534576	1435.678589	-357.568756	-83.883255	1449.611450	-334.475128	124.332390	1453.430420	-324.814301	159.215271	1745.488525	-465.226196	429.023346	1163.010498	-406.200928	-208.240829	1194.562622	-361.027191	377.978394	863.492798	-297.466919	-148.200684	889.387024	-370.792328	101.181969	1051.371460	527.566956	28.217609	897.522888	524.732422	226.514679
-397.976227	232.183411	954.768738	-394.758118	-30.305441	954.623230	-487.074097	248.775146	574.442932	-435.528595	-92.008347	576.793884	-484.190369	284.610992	87.366783	-503.232666	-147.610916	103.523888	-425.372284	332.510651	1435.703003	-357.591248	-83.889191	1449.580322	-334.500305	124.330406	1453.449463	-324.890259	159.164871	1745.487061	-465.233276	429.029236	1163.044922	-406.162476	-208.271530	1194.522095	-360.908752	378.040833	863.555664	-297.609222	-148.210205	889.263977	-370.811127	101.198708	1051.375000	527.562439	28.233826	897.493591	524.704712	226.517731
-398.027771	232.189941	954.771851	-394.787079	-30.264469	954.613220	-487.112732	248.828690	574.440186	-435.467773	-91.938194	576.730957	-484.213409	284.647308	87.379288	-503.180023	-147.607803	103.496071	-425.413513	332.515137	1435.723022	-357.592896	-83.905144	1449.573608	-334.525360	124.335953	1453.480225	-324.965363	159.111801	1745.493774	-465.253571	429.040009	1163.068604	-406.124725	-208.167938	1194.452026	-360.813873	378.095886	863.601440	-297.321503	-147.822464	889.373535	-370.853760	101.219810	1051.372192	527.560303	28.238609	897.485474	524.700684	226.521301
-398.068298	232.242981	954.786072	-394.770569	-30.272476	954.602234	-487.121552	248.856247	574.458313	-435.439209	-91.945755	576.750183	-484.211121	284.648315	87.401840	-503.200287	-147.607681	103.513512	-425.615540	332.387268	1435.614136	-357.605957	-83.908966	1449.541382	-334.557373	124.332130	1453.497559	-325.036926	159.075867	1745.504395	-465.279114	429.113129	1163.074585	-406.066559	-208.113144	1194.409302	-360.735016	378.111786	863.685059	-297.261200	-147.643707	889.358521	-370.882751	101.238358	1051.378296	527.548889	28.245354	897.487244	524.666321	226.496597
-398.099762	232.303680	954.790527	-394.822357	-30.208422	954.593811	-487.139801	248.870865	574.434875	-435.405212	-91.920555	576.719055	-484.200928	284.645905	87.383102	-503.222595	-147.612854	103.512421	-425.662781	332.381775	1435.652832	-357.611328	-83.905205	1449.542969	-334.583893	124.338760	1453.515625	-325.121948	159.033234	1745.500732	-465.325836	429.097534	1163.083862	-406.057159	-208.059753	1194.392456	-360.683655	378.155457	863.718872	-297.220428	-147.483353	889.340576	-370.938873	101.293816	1051.380127	527.501953	28.264101	897.474426	524.594116	226.553299
-398.165863	232.389954	954.805115	-394.878296	-30.124165	954.539001	-487.160156	248.930328	574.452515	-435.452515	-91.982269	576.684082	-484.233429	284.659454	87.372673	-503.199982	-147.601837	103.505371	-425.723694	332.368744	1435.663818	-357.619476	-83.900993	1449.541260	-334.591522	124.341362	1453.556152	-325.184509	159.004120	1745.499390	-465.349243	429.127502	1163.103271	-406.036377	-208.011963	1194.350952	-360.645447	378.149811	863.767639	-297.181396	-147.337708	889.336731	-370.999115	101.354515	1051.359863	527.485535	28.289539	897.464539	524.573303	226.520370
-398.189270	232.453018	954.807678	-394.874023	-30.125549	954.527527	-487.168457	248.996689	574.439148	-435.397034	-91.920616	576.688660	-484.237335	284.658478	87.359543	-503.216797	-147.607300	103.506767	-425.648224	332.473694	1435.815308	-357.641724	-83.884186	1449.521851	-334.589783	124.361298	1453.573364	-325.244354	158.979401	1745.491455	-465.363159	429.086823	1163.144653	-406.028168	-207.974350	1194.316406	-360.643829	378.162964	863.804810	-297.179871	-147.210907	889.307251	-371.021576	101.382637	1051.358765	527.469971	28.296900	897.464478	524.531738	226.510071
-398.238617	232.510681	954.831726	-394.892822	-30.081270	954.517639	-487.192780	248.955963	574.452209	-435.368805	-91.932648	576.701538	-484.237244	284.665558	87.356209	-503.236023	-147.607010	103.516472	-425.701630	332.474030	1435.818848	-357.649353	-83.873795	1449.516846	-334.588928	124.367790	1453.610229	-325.296570	158.956650	1745.502075	-465.403900	429.104034	1163.175293	-406.038849	-207.936676	1194.276855	-360.665894	378.169342	863.830688	-297.163177	-147.075256	889.311462	-371.065735	101.423958	1051.368530	527.422363	28.284597	897.469666	524.480896	226.486511
-398.292633	232.530151	954.848877	-394.886414	-30.114214	954.561646	-487.074646	248.812637	574.413696	-435.361237	-91.897636	576.724976	-484.126160	284.646332	87.338844	-503.221436	-147.578888	103.501419	-425.730011	332.457336	1435.869385	-357.646729	-83.863953	1449.516724	-334.613190	124.376610	1453.644775	-325.361877	158.931213	1745.500244	-465.425415	429.121246	1163.179932	-406.035309	-207.866257	1194.271606	-360.680939	378.154053	863.869934	-297.159424	-146.977631	889.302063	-371.111725	101.432640	1051.405029	527.402954	28.263399	897.485840	524.432983	226.462280
-398.352478	232.561844	954.850037	-394.934418	-30.072626	954.556152	-486.850159	248.547394	574.353699	-435.397430	-91.879295	576.727844	-483.940399	284.622711	87.336189	-503.252533	-147.593201	103.515800	-425.776794	332.455811	1435.881470	-357.661835	-83.853348	1449.506714	-334.586517	124.397408	1453.687012	-325.405029	158.915192	1745.506348	-465.471558	429.122101	1163.236450	-406.041290	-207.820892	1194.254395	-360.749878	378.147339	863.911194	-297.198639	-146.869034	889.292786	-371.163330	101.468033	1051.402222	527.314758	28.290312	897.459167	524.349548	226.485062
-398.425781	232.599869	954.857727	-394.989502	-30.020065	954.555420	-486.760132	248.372711	574.314514	-435.412079	-91.871277	576.710815	-483.837341	284.590302	87.283058	-503.259552	-147.573181	103.532829	-425.849152	332.471893	1435.920166	-357.692078	-83.831253	1449.505249	-334.576202	124.396881	1453.730103	-325.449799	158.901505	1745.510010	-465.505035	429.123383	1163.248413	-406.101898	-207.816452	1194.242188	-360.804901	378.117523	863.936279	-297.487030	-146.965744	889.135132	-371.230377	101.511932	1051.406372	527.300842	28.275415	897.463440	524.326538	226.445816
-398.491211	232.670090	954.876343	-395.038055	-30.009602	954.565002	-486.959473	248.567200	574.343018	-435.453888	-91.852562	576.700806	-483.956482	284.607635	87.321007	-503.280121	-147.591278	103.545219	-425.862396	332.477661	1435.952515	-357.697937	-83.839981	1449.489990	-334.592773	124.410828	1453.763550	-325.491943	158.890381	1745.508789	-465.549744	429.177765	1163.311890	-406.106995	-207.792297	1194.217163	-360.901733	378.099091	863.944580	-297.334076	-146.693130	889.242859	-371.289093	101.550529	1051.421021	527.259277	28.236614	897.459595	524.285095	226.426819
-398.578674	232.680481	954.861633	-395.064423	-29.989117	954.556213	-487.468750	249.107178	574.475769	-435.543671	-91.874268	576.733704	-484.262939	284.647675	87.329315	-503.302765	-147.598465	103.523697	-425.901367	332.495483	1435.981934	-357.748962	-83.806488	1449.458374	-334.576630	124.447891	1453.790405	-325.538605	158.876129	1745.500366	-465.584930	429.160767	1163.301758	-406.160583	-207.769348	1194.176758	-361.016418	378.078430	863.953674	-297.391174	-146.628876	889.189148	-371.344330	101.574104	1051.408691	527.210449	28.270281	897.447205	524.212769	226.432129
-398.616089	232.743484	954.857422	-395.110809	-29.938623	954.545776	-487.551392	249.131149	574.472839	-435.552795	-91.869324	576.721130	-484.298309	284.648376	87.323608	-503.277344	-147.591248	103.517845	-425.924103	332.480804	1435.999390	-357.773254	-83.794395	1449.454102	-334.559143	124.456772	1453.817383	-325.571136	158.860397	1745.498291	-465.638153	429.167023	1163.352905	-406.185516	-207.781357	1194.202759	-361.146515	378.037445	863.961060	-297.692932	-146.763260	889.041687	-371.385071	101.627708	1051.401123	527.369995	27.974049	897.462952	524.946533	225.016510
-398.695251	232.748718	954.844788	-395.149506	-29.907711	954.537659	-487.166718	248.626724	574.337280	-435.610168	-91.887436	576.695129	-483.972473	284.630951	87.286049	-503.275482	-147.591660	103.503387	-425.979340	332.516693	1436.019043	-357.784882	-83.774483	1449.452148	-334.535309	124.479233	1453.858887	-325.597961	158.849075	1745.489502	-465.694641	429.181793	1163.363403	-406.229828	-207.772903	1194.192871	-361.258728	377.994568	863.993774	-297.800262	-146.752792	888.990967	-371.440735	101.651428	1051.389893	527.509888	28.685246	897.522400	524.184387	226.479828
-398.757690	232.797134	954.875122	-395.216187	-29.840979	954.538574	-487.226227	248.621841	574.330566	-435.668396	-91.856773	576.711975	-483.970093	284.647247	87.299316	-503.285431	-147.594543	103.501274	-426.005676	332.508789	1436.061523	-357.824402	-83.743546	1449.447144	-334.511688	124.509117	1453.905396	-325.625000	158.828201	1745.496460	-465.753357	429.201294	1163.404053	-406.268494	-207.762802	1194.176025	-361.400604	377.959991	864.019409	-297.887329	-146.714355	889.003357	-371.510315	101.697708	1051.406860	527.453430	28.727085	897.512634	524.081360	226.576370
-398.819000	232.836487	954.876282	-395.248932	-29.841461	954.548157	-487.264465	248.625320	574.347534	-435.716553	-91.832550	576.700134	-483.940735	284.638580	87.273666	-503.317596	-147.618637	103.508469	-426.019043	332.541351	1436.100220	-357.828979	-83.717003	1449.452148	-334.488098	124.545387	1453.949585	-325.638367	158.814484	1745.496948	-465.830475	429.204285	1163.445801	-406.320587	-207.723785	1194.191895	-361.535767	377.888214	864.016663	-298.010651	-146.710037	888.975586	-371.557434	101.722977	1051.412231	527.004333	28.291714	897.444214	523.908203	226.436600
-398.916962	232.869690	954.885803	-395.337494	-29.807682	954.560913	-487.359192	248.643585	574.321777	-435.735748	-91.789650	576.670166	-483.988098	284.648468	87.280022	-503.243958	-147.593414	103.493179	-426.065033	332.573914	1436.124146	-357.831573	-83.682053	1449.460449	-334.455048	124.574120	1453.990723	-325.667389	158.810684	1745.493408	-465.901825	429.210510	1163.469116	-406.408875	-207.754074	1194.228638	-361.686493	377.831726	864.039185	-298.157104	-146.701614	888.972107	-371.647675	101.758606	1051.422607	527.342529	28.717697	897.506958	523.935974	226.517334
-399.016602	232.879456	954.882996	-395.420868	-29.757967	954.563232	-487.414856	248.657043	574.339661	-435.816620	-91.800034	576.688416	-483.980804	284.642273	87.256378	-503.329376	-147.610886	103.497314	-426.110901	332.563599	1436.128418	-357.864410	-83.644981	1449.471069	-334.439911	124.604576	1454.048828	-325.687500	158.802322	1745.489868	-465.988770	429.253601	1163.485596	-406.469727	-207.747040	1194.203247	-361.837006	377.777161	864.036194	-298.090118	-146.562790	889.043274	-371.734253	101.791924	1051.421021	527.312073	28.729748	897.513916	523.859070	226.488937
-399.088226	232.917297	954.869324	-395.499023	-29.768463	954.580627	-487.484283	248.714310	574.331665	-435.831635	-91.724663	576.695129	-483.983917	284.655640	87.250946	-503.310608	-147.611557	103.482788	-426.146271	332.605255	1436.158447	-357.873444	-83.608597	1449.482544	-334.411774	124.646126	1454.076172	-325.710663	158.799820	1745.484863	-466.088806	429.248505	1163.507935	-406.529541	-207.693024	1194.255127	-362.027435	377.720947	864.006531	-298.441284	-146.768631	888.914246	-371.803497	101.816406	1051.421387	527.208435	28.692793	897.515869	523.764221	226.467941
[truncated: 40 more columns]
