# Supplementary material for: A dyadic stimulus set of audiovisual affective displays for the study of multisensory, emotional, social interactions
Source: Behav Res Methods. 2015 Nov 5;48(4):1285–95. doi: 10.3758/s13428-015-0654-4 (PMC5101291; doi:10.3758/s13428-015-0654-4)
Supplement: Supplementary file 1 — (ZIP 270 MB) [file 13428_2015_654_MOESM1_ESM.zip › supplementary_material_2_stimuli_set_files/B/B20.txt]

-401.100189	236.502472	954.699280	-409.641296	-25.898731	955.361389	-487.276245	253.218338	573.761414	-438.028839	-88.169556	575.622009	-481.609192	290.853790	86.578865	-500.080109	-136.007843	102.220993	-426.365204	338.025330	1440.904053	-380.287903	-81.942299	1447.251709	-347.413055	124.719002	1455.799438	-345.931946	109.954628	1748.906128	-460.712128	439.432281	1168.587646	-433.020355	-203.907959	1191.524658	-362.584259	381.944580	868.120728	-327.046082	-146.234955	884.540039	-381.788513	104.779488	1052.208618	558.176880	26.537708	899.302856	550.690369	222.734833
-401.124115	236.515030	954.737305	-409.627350	-25.878477	955.354736	-487.311737	253.168747	573.744324	-438.060120	-88.198921	575.631165	-481.580658	290.850067	86.574089	-500.113556	-136.008316	102.212448	-426.397491	338.037445	1440.940430	-380.289307	-81.903145	1447.319458	-347.436615	124.762924	1455.825073	-345.983612	109.872795	1748.903198	-460.802277	439.536621	1168.661255	-432.885315	-203.940643	1191.614258	-362.748810	382.148071	868.151428	-326.855774	-146.277145	884.658813	-381.800568	104.782936	1052.225830	558.323792	26.328136	899.306335	551.005615	222.147720
-401.176331	236.454361	954.747986	-409.604370	-25.905827	955.397705	-487.343018	253.158417	573.754028	-438.067444	-88.184143	575.649780	-481.566895	290.858276	86.561867	-500.112335	-136.017624	102.229309	-426.466248	338.057983	1440.977295	-380.274689	-81.877037	1447.393311	-347.428131	124.791283	1455.875977	-346.036987	109.792870	1748.912964	-460.870636	439.622009	1168.735840	-432.772430	-204.002502	1191.698120	-362.898041	382.319092	868.182129	-326.666870	-146.345932	884.753418	-381.827637	104.758011	1052.255859	558.291260	26.364771	899.331726	550.785889	222.566559
-401.209473	236.398438	954.777039	-409.548218	-25.904442	955.460999	-487.379974	253.115616	573.739441	-438.099426	-88.185875	575.659851	-481.576202	290.856171	86.551552	-500.103577	-135.993271	102.244904	-426.515289	338.048553	1441.032593	-380.286194	-81.850937	1447.460083	-347.434814	124.824203	1455.918579	-346.120209	109.726013	1748.880859	-460.960358	439.733429	1168.817139	-432.633606	-204.016113	1191.764404	-363.047852	382.534119	868.226868	-326.451294	-146.420425	884.875793	-381.837738	104.752022	1052.307373	558.332520	26.308540	899.312805	550.824951	222.516693
-401.253204	236.407684	954.773071	-409.571167	-25.910900	955.461792	-488.096680	253.918610	573.941772	-438.119965	-88.203735	575.664246	-482.033264	290.923645	86.638298	-500.114807	-136.008850	102.246208	-426.546631	338.044800	1441.067139	-380.287415	-81.825935	1447.525146	-347.429413	124.840645	1455.950073	-346.145874	109.639488	1748.914063	-461.028595	439.832001	1168.903564	-432.505859	-204.060959	1191.818848	-363.149567	382.657532	868.286926	-325.966339	-146.272400	885.124878	-381.870300	104.757050	1052.305542	558.406433	26.213173	899.316589	550.883606	222.449219
-401.263672	236.396240	954.784607	-409.557312	-25.913054	955.455139	-488.138580	253.944870	573.934753	-438.141388	-88.235405	575.653259	-482.018555	290.909790	86.620163	-500.114624	-136.031158	102.222382	-426.724365	337.924042	1440.912964	-380.279755	-81.802162	1447.565796	-347.428284	124.868523	1455.978638	-346.215149	109.576988	1748.869019	-461.100830	439.970245	1168.930420	-432.388855	-204.125580	1191.866455	-363.265533	382.864807	868.309875	-325.733002	-146.288712	885.225342	-381.877716	104.745964	1052.310181	558.458740	26.136204	899.298523	550.920227	222.390076
-401.302368	236.403671	954.787842	-409.589325	-25.869009	955.452637	-488.202148	253.984497	573.951965	-438.162628	-88.288170	575.638000	-482.071045	290.916870	86.640327	-500.140411	-136.037872	102.227745	-426.590637	338.062378	1441.131104	-380.263275	-81.780930	1447.612427	-347.421265	124.872353	1455.987915	-346.272095	109.509064	1748.860352	-461.173920	440.011902	1169.010376	-432.283386	-204.173538	1191.930176	-363.367340	383.015503	868.334106	-325.581024	-146.378922	885.274109	-381.906830	104.769928	1052.309082	558.557007	26.038179	899.308289	550.992188	222.311279
-401.357208	236.417786	954.784241	-409.656769	-25.844013	955.424683	-488.227661	253.974915	573.917664	-438.206635	-88.341553	575.625488	-482.048737	290.905579	86.619354	-500.179230	-136.059921	102.226662	-426.604156	338.056671	1441.178345	-380.247040	-81.776161	1447.668213	-347.410370	124.906807	1456.008789	-346.317322	109.436775	1748.856689	-461.231140	440.111633	1169.078979	-432.161743	-204.242874	1191.991089	-363.483734	383.173828	868.374939	-325.400177	-146.412079	885.352234	-381.963104	104.779137	1052.292114	558.664063	25.959929	899.304810	551.073608	222.229843
-401.391418	236.386261	954.798035	-409.623077	-25.871006	955.456238	-488.253693	253.974716	573.924072	-438.220642	-88.383919	575.641052	-482.054779	290.895752	86.618584	-500.227417	-136.083313	102.219933	-426.623199	338.043365	1441.232910	-380.238586	-81.753120	1447.708740	-347.383850	124.903030	1456.032959	-346.346191	109.321510	1748.902588	-461.305298	440.179596	1169.136963	-432.066406	-204.353149	1192.078247	-363.583801	383.357056	868.434204	-325.443665	-146.668213	885.309814	-381.975739	104.762970	1052.317749	558.718201	25.886024	899.296265	551.100220	222.163055
-401.382019	236.377365	954.803223	-409.611420	-25.871561	955.455444	-488.248535	253.960175	573.917908	-438.198334	-88.369217	575.634766	-482.025055	290.891266	86.617554	-500.160950	-136.049118	102.208862	-426.759705	337.909119	1441.118408	-380.200378	-81.756111	1447.746948	-347.388031	124.898628	1456.066040	-346.423187	109.276222	1748.851807	-461.381439	440.297302	1169.206665	-431.935791	-204.459274	1192.152466	-363.670654	383.527252	868.499023	-325.239868	-146.723526	885.401306	-381.972260	104.756424	1052.321655	558.787476	25.796375	899.302063	551.152466	222.079880
-401.425201	236.308655	954.798462	-409.625305	-25.846918	955.482727	-488.269714	253.984238	573.901672	-438.146545	-88.384010	575.653320	-482.056763	290.911011	86.625008	-500.141418	-136.036362	102.219704	-426.738647	337.900787	1441.169312	-380.187988	-81.754318	1447.795044	-347.356659	124.894104	1456.104004	-346.462982	109.178673	1748.862915	-461.418976	440.389740	1169.289429	-431.851196	-204.526260	1192.208252	-363.760681	383.662384	868.567017	-325.037842	-146.754105	885.532593	-382.002563	104.748779	1052.333496	558.890320	25.712959	899.313416	551.217834	222.021881
-401.426727	236.349365	954.820007	-409.621368	-25.839664	955.482422	-488.309845	254.036972	573.951904	-438.139587	-88.374161	575.653687	-482.065186	290.916168	86.643837	-500.129395	-136.042145	102.227226	-426.734772	337.895477	1441.236084	-380.154724	-81.761253	1447.843506	-347.339447	124.875465	1456.146606	-346.510834	109.104820	1748.867432	-461.479950	440.480408	1169.387817	-431.731812	-204.596848	1192.246216	-363.825806	383.823761	868.637817	-324.824005	-146.804581	885.614258	-382.007507	104.765411	1052.345581	559.055359	25.482330	899.306580	551.557678	221.395721
-401.420319	236.352020	954.816956	-409.615936	-25.839716	955.478088	-488.315704	254.054840	573.943726	-438.143341	-88.404327	575.652832	-482.078094	290.913330	86.619034	-500.119904	-136.034027	102.232338	-426.582642	338.000671	1441.484009	-380.138702	-81.779694	1447.897095	-347.316772	124.876976	1456.173706	-346.547913	109.015411	1748.869385	-461.493683	440.524963	1169.490845	-431.629211	-204.667480	1192.313110	-363.896088	383.985168	868.713257	-324.630157	-146.845001	885.713745	-382.006744	104.766289	1052.343018	559.150024	25.366602	899.301697	551.622986	221.292511
-401.424561	236.335770	954.830872	-409.639801	-25.839857	955.490723	-488.326202	254.080627	573.935364	-438.192230	-88.458565	575.622314	-482.082733	290.917358	86.647545	-500.173431	-136.041763	102.243507	-426.591095	337.974152	1441.525757	-380.099335	-81.788704	1447.953247	-347.311951	124.886559	1456.200806	-346.587158	108.928909	1748.868164	-461.546234	440.611389	1169.575684	-431.503723	-204.718063	1192.351074	-363.996765	384.155670	868.759827	-324.249847	-146.679214	885.919556	-382.031921	104.756226	1052.359009	559.240479	25.265558	899.289490	551.704224	221.161011
-401.424438	236.328369	954.850769	-409.675720	-25.813782	955.499329	-488.320190	254.104767	573.933533	-438.243927	-88.489357	575.649902	-482.117371	290.932831	86.626961	-500.223419	-136.040924	102.247650	-426.627594	337.937958	1441.571289	-380.077576	-81.802376	1448.017456	-347.294189	124.865730	1456.248657	-346.629272	108.820732	1748.871094	-461.568115	440.663422	1169.662354	-431.432434	-204.763260	1192.392944	-364.034576	384.305664	868.826111	-324.061707	-146.709549	886.029602	-382.054321	104.758224	1052.374268	559.423645	24.998697	899.284119	552.204041	220.458557
-401.419403	236.299408	954.859009	-409.655121	-25.861582	955.508118	-488.296234	254.062347	573.909302	-438.239868	-88.499084	575.655273	-482.058075	290.920502	86.603645	-500.210419	-136.041183	102.251785	-426.631958	337.902985	1441.640259	-380.056946	-81.832443	1448.058960	-347.295135	124.833382	1456.311401	-346.672455	108.723671	1748.886719	-461.581329	440.747559	1169.756592	-431.325653	-204.843781	1192.468872	-364.084717	384.432922	868.869507	-323.902222	-146.779373	886.087219	-382.040924	104.721458	1052.382690	559.364014	25.047792	899.256714	551.847595	220.907043
-401.429718	236.283127	954.883545	-409.656006	-25.860428	955.515320	-488.302338	254.092468	573.938843	-438.269287	-88.519882	575.632568	-482.077118	290.913788	86.635605	-500.233765	-136.029648	102.243080	-426.617615	337.869781	1441.714233	-380.032745	-81.849731	1448.131836	-347.264221	124.797272	1456.357300	-346.709351	108.631676	1748.901367	-461.577942	440.773560	1169.841675	-431.237122	-204.903885	1192.504761	-364.104065	384.586792	868.931885	-323.732300	-146.840958	886.160950	-382.043701	104.708160	1052.397827	559.460510	24.945723	899.280823	551.929749	220.804901
-401.407806	236.251816	954.905396	-409.628265	-25.859083	955.504517	-488.284119	254.120422	573.952209	-438.293365	-88.545639	575.642822	-482.081940	290.934021	86.659401	-500.266113	-136.046524	102.265450	-426.640167	337.837402	1441.778198	-379.988068	-81.886223	1448.196899	-347.259247	124.770470	1456.403564	-346.736389	108.534477	1748.918579	-461.558990	440.832214	1169.933105	-431.118225	-204.964264	1192.553223	-364.106049	384.738007	869.001343	-323.561584	-146.895981	886.236206	-382.023621	104.681686	1052.404419	559.536377	24.825233	899.270813	552.006531	220.709366
-401.369446	236.252731	954.923950	-409.576385	-25.869799	955.535828	-488.291626	254.130920	573.959351	-438.251160	-88.500519	575.633728	-482.086243	290.920563	86.645348	-500.196930	-136.047241	102.243965	-426.666138	337.798798	1441.830933	-379.954254	-81.911011	1448.247314	-347.268829	124.747696	1456.451172	-346.759827	108.421837	1748.923218	-461.543823	440.875305	1170.011719	-430.991241	-205.046280	1192.632813	-364.117401	384.906494	869.075684	-323.386505	-146.956085	886.330627	-381.995209	104.683304	1052.433472	559.652527	24.716646	899.246704	552.132629	220.594543
-401.337982	236.266251	954.947754	-409.512817	-25.887003	955.569092	-488.314728	254.159988	573.971130	-438.235901	-88.460442	575.643860	-482.134613	290.943573	86.679840	-500.169006	-136.034271	102.243385	-426.694122	337.759644	1441.892578	-379.930664	-81.946693	1448.317139	-347.253479	124.718239	1456.495117	-346.813232	108.302658	1748.939575	-461.529907	440.943665	1170.066406	-430.881836	-205.134720	1192.688721	-364.078186	385.046600	869.157166	-323.241791	-147.044159	886.412842	-381.965515	104.688461	1052.466431	559.747009	24.606781	899.254211	552.219971	220.494492
-401.321411	236.261307	954.991394	-409.519470	-25.859789	955.580078	-488.337677	254.210190	573.968994	-438.278290	-88.446426	575.658142	-482.148376	290.930969	86.670311	-500.212463	-136.022339	102.239052	-426.729767	337.740112	1441.947754	-379.916840	-81.971634	1448.373169	-347.259674	124.703514	1456.549194	-346.862976	108.161758	1748.950562	-461.521179	440.961761	1170.154663	-430.787231	-205.211075	1192.759888	-364.058350	385.204376	869.221252	-323.104309	-147.104919	886.502625	-381.972107	104.685715	1052.496338	559.830078	24.465595	899.239990	552.328735	220.387711
-401.305969	236.232758	955.000977	-409.479858	-25.875340	955.612793	-488.325653	254.216919	573.956909	-438.273987	-88.432884	575.689575	-482.147430	290.928986	86.651672	-500.207428	-136.009506	102.258888	-426.904999	337.576294	1441.815552	-379.870636	-82.002151	1448.457520	-347.269043	124.674644	1456.599976	-346.901123	108.018333	1748.969238	-461.509613	441.034180	1170.211060	-430.684113	-205.273560	1192.816162	-363.967834	385.323730	869.294250	-322.972900	-147.187241	886.567078	-381.954742	104.674698	1052.520020	559.920349	24.356321	899.239441	552.409241	220.302383
-401.309265	236.192688	955.016357	-409.477112	-25.874096	955.617126	-488.570465	254.486450	574.033752	-438.305847	-88.466606	575.677429	-482.326996	290.955231	86.672356	-500.184845	-136.026016	102.253670	-426.809845	337.653381	1442.035767	-379.866058	-82.018845	1448.493652	-347.240784	124.641182	1456.645508	-346.975281	107.854301	1748.982788	-461.479156	441.009491	1170.287964	-430.584534	-205.327087	1192.859863	-363.820129	385.362030	869.352844	-322.879913	-147.276535	886.617981	-381.955261	104.651665	1052.529907	559.896484	24.346218	899.236389	552.231140	220.709122
-401.260101	236.205673	955.037598	-409.461578	-25.831356	955.563477	-488.567078	254.473816	574.047485	-438.300323	-88.458023	575.666504	-482.322540	290.955505	86.670784	-500.210815	-136.050781	102.224983	-426.828766	337.636078	1442.091431	-379.814301	-82.025993	1448.546387	-347.240631	124.605331	1456.696167	-347.045319	107.689590	1748.991943	-461.455292	441.021576	1170.352051	-430.488464	-205.396973	1192.935181	-363.696655	385.477295	869.411682	-323.018463	-147.567139	886.521545	-381.919373	104.648575	1052.512695	559.989685	24.237598	899.235474	552.323303	220.583206
-401.257874	236.133240	955.037231	-409.389099	-25.872782	955.591064	-488.559723	254.447952	574.044739	-438.321503	-88.485580	575.679626	-482.328430	290.942963	86.677734	-500.226898	-136.051224	102.230286	-426.853607	337.608643	1442.127075	-379.789337	-82.037468	1448.597534	-347.226501	124.593468	1456.715820	-347.115387	107.511909	1749.005859	-461.413422	441.039154	1170.399170	-430.391418	-205.441254	1192.978271	-363.568054	385.615997	869.470520	-322.907318	-147.651627	886.564148	-381.885468	104.608337	1052.527222	560.074646	24.104197	899.230530	552.395081	220.444397
-401.207764	236.119293	955.057312	-409.357513	-25.830814	955.621887	-488.565155	254.458878	574.032593	-438.330322	-88.496544	575.682129	-482.336578	290.938995	86.687508	-500.234558	-136.058334	102.239601	-427.035797	337.464630	1441.964355	-379.765228	-82.039703	1448.643188	-347.216858	124.580009	1456.764648	-347.193420	107.304214	1749.027466	-461.353790	440.428558	1170.258179	-430.336487	-205.508530	1193.052124	-363.431396	385.738708	869.485840	-322.781616	-147.733994	886.645203	-381.855743	104.624916	1052.555420	560.179077	23.955553	899.244568	552.477234	220.321472
-401.153320	236.134781	955.084595	-409.297180	-25.809952	955.651245	-488.584808	254.488037	574.061035	-438.295197	-88.463860	575.713806	-482.342133	290.937775	86.713966	-500.217102	-136.049683	102.248573	-427.053558	337.446411	1441.990845	-379.732117	-82.072914	1448.696411	-347.186249	124.578430	1456.819946	-347.277893	107.101318	1749.052490	-461.324280	440.441864	1170.302002	-430.249573	-205.545792	1193.106567	-363.269043	385.838196	869.552917	-322.659149	-147.801468	886.728333	-381.823090	104.645149	1052.589722	560.284302	23.795666	899.250183	552.601379	220.150803
-401.166718	236.053314	955.110107	-409.263947	-25.831831	955.693665	-488.577118	254.476044	574.046936	-438.248993	-88.468262	575.730164	-482.348999	290.938202	86.680870	-500.203949	-136.044739	102.278793	-427.062866	337.426605	1442.036011	-379.706329	-82.086555	1448.752686	-347.161499	124.565392	1456.854126	-347.357422	106.895767	1749.067139	-461.266815	440.479126	1170.344604	-430.111664	-205.720001	1193.172607	-363.116516	385.967987	869.622375	-322.298004	-147.656586	886.943665	-381.815918	104.603889	1052.624390	560.402954	23.660727	899.254761	552.700989	220.012375
-401.156311	236.045029	955.103760	-409.222015	-25.834318	955.680786	-488.538177	254.412033	574.041870	-438.261841	-88.499458	575.737732	-482.304199	290.929230	86.657433	-500.215118	-136.032959	102.293678	-427.037262	337.407074	1442.073730	-379.693207	-82.088287	1448.766602	-347.133667	124.532166	1456.889648	-347.439392	106.685951	1749.099365	-461.279694	441.125366	1170.545288	-430.060791	-205.799561	1193.245361	-362.969788	386.001099	869.707031	-322.422913	-147.972610	886.872620	-381.783936	104.598724	1052.613403	560.472229	23.451286	899.250549	552.790649	219.858566
-401.117554	236.038376	955.111267	-409.191986	-25.834290	955.668823	-488.563324	254.402542	574.052856	-438.233246	-88.537544	575.747253	-482.319763	290.918121	86.665359	-500.219360	-136.035446	102.276260	-427.040710	337.348389	1442.071899	-379.658783	-82.129723	1448.801636	-347.103424	124.508339	1456.905396	-347.522644	106.488358	1749.123291	-461.213104	441.149628	1170.571045	-429.977264	-205.873001	1193.285400	-362.807190	386.070343	869.760986	-322.304199	-148.042282	886.893066	-381.752625	104.587463	1052.611816	560.669861	23.193369	899.256470	553.124695	219.176010
-401.112885	235.972031	955.096802	-409.113220	-25.866522	955.691040	-488.586487	254.413498	574.049500	-438.201630	-88.521507	575.743591	-482.329498	290.921204	86.684036	-500.211182	-136.047379	102.241226	-426.882233	337.457458	1442.292847	-379.638245	-82.126465	1448.805420	-347.062225	124.486717	1456.927246	-347.606903	106.291481	1749.137939	-461.129059	441.083130	1170.624512	-429.886078	-205.909363	1193.246582	-362.627136	386.126923	869.822632	-321.916931	-147.896500	887.086548	-381.707336	104.558250	1052.614990	560.775757	23.096079	899.233643	553.232544	219.040710
-401.109528	235.953720	955.109741	-409.081970	-25.877317	955.700500	-488.569305	254.366562	574.035889	-438.251984	-88.593643	575.745056	-482.339172	290.907562	86.684464	-500.284668	-136.067139	102.265800	-426.991028	337.300934	1442.141479	-379.590668	-82.176086	1448.826294	-347.035187	124.458076	1456.927490	-347.684692	106.099098	1749.165894	-461.052032	441.096405	1170.649536	-429.807648	-205.953735	1193.286133	-362.438049	386.155273	869.898621	-321.803406	-147.965988	887.132568	-381.686859	104.544785	1052.625366	560.832520	22.930256	899.223450	553.291199	218.930359
-401.091705	235.975739	955.135132	-409.077240	-25.864956	955.702148	-488.581238	254.381409	574.043457	-438.217224	-88.602066	575.761292	-482.323700	290.931000	86.698769	-500.274048	-136.071045	102.271339	-426.965790	337.244659	1442.167725	-379.584198	-82.190094	1448.833862	-347.003754	124.414139	1456.939819	-347.759766	105.920944	1749.194946	-460.958038	441.110016	1170.681274	-429.763763	-206.040588	1193.318237	-362.258240	386.202606	869.951050	-321.711029	-148.088928	887.142456	-381.678467	104.552101	1052.639526	560.944763	22.796244	899.223816	553.378906	218.814728
-401.104828	235.914795	955.128784	-409.058502	-25.906950	955.710754	-488.555664	254.347473	574.035461	-438.268158	-88.680618	575.765564	-482.287842	290.948914	86.684479	-500.319153	-136.068192	102.305740	-426.795288	337.338989	1442.404785	-379.559540	-82.230606	1448.844360	-346.953888	124.382027	1456.957642	-347.826965	105.737473	1749.223389	-460.823853	441.077423	1170.706787	-429.698578	-206.109573	1193.334473	-362.068817	386.219940	870.003906	-321.603119	-148.163330	887.177002	-381.661285	104.508545	1052.637207	561.027405	22.630806	899.226196	553.466003	218.690033
-401.111359	235.843750	955.118896	-409.019257	-25.917795	955.703247	-488.603851	254.336700	574.028076	-438.219025	-88.621391	575.783142	-482.309265	290.950409	86.652664	-500.233093	-136.052551	102.296722	-426.756134	337.276794	1442.420288	-379.539215	-82.254120	1448.844360	-346.913696	124.349335	1456.939819	-347.870331	105.540710	1749.258057	-460.711243	441.037354	1170.729126	-429.650604	-206.161453	1193.308105	-361.889893	386.227631	870.043335	-321.503937	-148.263474	887.166016	-381.630280	104.472015	1052.625000	561.147522	22.492397	899.211426	553.573303	218.546768
-401.088562	235.802094	955.124084	-408.943756	-25.987953	955.704956	-488.581055	254.293121	574.027222	-438.229919	-88.649658	575.766907	-482.268097	290.932098	86.658676	-500.233032	-136.050629	102.301498	-426.733215	337.239929	1442.418945	-379.494049	-82.302094	1448.820923	-346.852844	124.315613	1456.926270	-347.906006	105.347847	1749.286987	-460.594574	440.989899	1170.729004	-429.634644	-206.080521	1193.272827	-361.685028	386.210602	870.067871	-321.409241	-148.389679	887.115967	-381.580353	104.419563	1052.628296	561.235352	22.350328	899.206055	553.663147	218.361313
-401.030701	235.761597	955.141296	-408.820862	-26.014137	955.714172	-488.573425	254.237305	574.035156	-438.170166	-88.644859	575.776978	-482.303040	290.901215	86.664688	-500.235382	-136.038177	102.276726	-426.697540	337.201569	1442.429688	-379.476868	-82.322433	1448.776123	-346.763306	124.261467	1456.931152	-347.920776	105.134865	1749.350464	-460.440796	440.994476	1170.753540	-429.569916	-206.142822	1193.218506	-361.518311	386.190399	870.128357	-321.307220	-148.478088	887.099854	-381.500214	104.389366	1052.644043	561.349121	22.187334	899.191284	553.785889	218.186966
-401.030914	235.646408	955.115479	-408.759644	-26.096779	955.713501	-488.561340	254.219025	574.016479	-438.122101	-88.639542	575.804321	-482.293884	290.924225	86.689194	-500.216492	-136.077759	102.284271	-426.643524	337.168365	1442.458374	-379.493835	-82.362228	1448.736328	-346.699890	124.215813	1456.934937	-347.953918	104.913788	1749.368652	-460.307098	440.950378	1170.760132	-429.514709	-206.194046	1193.171875	-361.347504	386.166443	870.145386	-321.187378	-148.554871	887.050415	-381.466095	104.305122	1052.630005	561.393860	22.124374	899.174072	553.666992	218.523575
-401.010986	235.600143	955.111572	-408.696747	-26.103836	955.699890	-488.547943	254.134186	574.012939	-438.100708	-88.630363	575.811890	-482.266724	290.911804	86.665489	-500.215546	-136.092316	102.286148	-426.592957	337.130646	1442.490112	-379.467010	-82.393280	1448.698730	-346.614349	124.181999	1456.932861	-347.984436	104.694733	1749.349854	-460.176758	440.928680	1170.764404	-429.467072	-206.201950	1193.100708	-361.201141	386.164825	870.177124	-321.127014	-148.660843	887.017517	-381.421234	104.278534	1052.620361	561.505127	21.963985	899.176025	553.750061	218.406555
-401.004730	235.531372	955.111450	-408.668854	-26.098309	955.687195	-488.532074	254.099304	573.991760	-438.064880	-88.645996	575.809387	-482.282837	290.902344	86.654160	-500.229553	-136.088440	102.287842	-426.539764	337.108765	1442.498291	-379.467926	-82.440552	1448.653076	-346.530762	124.136024	1456.925171	-347.991699	104.451569	1749.352539	-460.042877	440.896790	1170.786865	-429.416595	-206.247971	1193.080811	-361.029907	386.104095	870.188477	-321.294739	-148.959061	886.822266	-381.396210	104.243805	1052.612061	561.604309	21.824375	899.176453	553.859741	218.274796
-401.013428	235.474869	955.106018	-408.657227	-26.148521	955.659363	-488.512390	254.065140	573.975098	-438.088959	-88.728905	575.809937	-482.258545	290.894836	86.644577	-500.251892	-136.084274	102.303680	-426.455597	337.067108	1442.528564	-379.482361	-82.469978	1448.592407	-346.451080	124.108253	1456.926514	-347.980286	104.213188	1749.348755	-459.904541	440.854889	1170.786133	-429.371582	-206.266357	1193.014404	-360.883301	386.006470	870.210999	-321.248138	-149.049866	886.735107	-381.375275	104.183357	1052.590698	561.706604	21.633842	899.156067	553.989868	218.098236
-400.984680	235.411026	955.106018	-408.552704	-26.176935	955.676331	-488.278717	253.830780	573.904175	-438.019806	-88.709503	575.806396	-482.128418	290.894653	86.648476	-500.242035	-136.081940	102.302025	-426.390167	337.056213	1442.558228	-379.477173	-82.479660	1448.562988	-346.401001	124.076042	1456.923096	-347.955627	103.977158	1749.345703	-459.777130	440.835541	1170.819336	-429.341309	-206.257355	1192.939087	-360.796173	385.980103	870.212341	-321.158173	-149.136948	886.661560	-381.317047	104.150482	1052.601318	561.788879	21.470545	899.162598	554.086670	217.924057
-400.933289	235.381271	955.094666	-408.482056	-26.202150	955.659912	-488.287933	253.789703	573.912231	-438.004913	-88.712929	575.797363	-482.085236	290.875732	86.654137	-500.232483	-136.077560	102.291084	-426.303802	337.013763	1442.619263	-379.450043	-82.540108	1448.518799	-346.322601	124.017632	1456.925049	-347.907440	103.715858	1749.338257	-459.623108	440.770660	1170.826782	-429.292511	-206.226715	1192.896118	-360.637115	385.849548	870.267639	-321.103699	-149.169067	886.598145	-381.254059	104.122787	1052.586914	562.007446	21.156059	899.166443	554.473572	217.233124
-400.906372	235.313400	955.101746	-408.404572	-26.257397	955.693054	-488.242218	253.733429	573.925720	-437.986542	-88.757675	575.850098	-482.098206	290.857941	86.629219	-500.270691	-136.098785	102.311264	-426.201508	336.996429	1442.694214	-379.451660	-82.601936	1448.485229	-346.273010	123.982826	1456.942749	-347.864410	103.470322	1749.336670	-459.473419	440.705109	1170.886841	-429.264832	-206.207321	1192.803833	-360.494751	385.742432	870.297729	-321.030396	-149.195801	886.539185	-381.211731	104.075722	1052.609497	562.116882	21.002644	899.144531	554.615295	217.048660
-400.845367	235.283890	955.092163	-408.328979	-26.326992	955.732605	-488.225769	253.702576	573.917480	-437.931671	-88.740005	575.884216	-482.087677	290.857758	86.657753	-500.265839	-136.095032	102.315826	-426.148926	336.962006	1442.749023	-379.453033	-82.682617	1448.465088	-346.202637	123.943962	1456.965088	-347.805603	103.223724	1749.327637	-459.317963	440.634155	1170.935547	-429.271729	-206.153519	1192.710571	-360.343597	385.606934	870.349060	-321.003326	-149.221527	886.459717	-381.155701	104.046150	1052.627441	562.227905	20.854584	899.124329	554.758057	216.865601
-400.806854	235.235184	955.075684	-408.274689	-26.348989	955.727539	-488.170685	253.645920	573.898987	-437.887726	-88.747208	575.825989	-482.040863	290.832184	86.652229	-500.206848	-136.080322	102.318245	-426.064636	336.952759	1442.827881	-379.440125	-82.738411	1448.420288	-346.172119	123.881310	1456.968750	-347.755463	102.973495	1749.302612	-459.171173	440.569763	1170.973267	-429.263275	-206.082443	1192.630737	-360.211792	385.458588	870.407227	-320.942383	-149.211807	886.376465	-381.104156	104.016273	1052.615479	562.292847	20.663591	899.113770	554.877380	216.648438
-400.772858	235.206543	955.067810	-408.248199	-26.395737	955.734741	-488.149841	253.636200	573.895569	-437.857208	-88.811752	575.845764	-482.058441	290.830292	86.645149	-500.219940	-136.090332	102.321701	-425.973602	336.910217	1442.871582	-379.447662	-82.820496	1448.384888	-346.139679	123.835480	1456.975708	-347.686859	102.728584	1749.264893	-459.049896	440.485413	1171.000366	-429.283539	-205.977264	1192.536621	-360.057648	385.306580	870.472473	-320.915314	-149.195755	886.291138	-381.072571	103.983498	1052.614868	562.404175	20.523098	899.101196	555.011353	216.468338
-400.708435	235.200302	955.055176	-408.182861	-26.415728	955.718140	-488.159149	253.634171	573.914612	-437.782318	-88.811371	575.867249	-482.079315	290.822113	86.654808	-500.207062	-136.076065	102.298012	-425.918884	336.887390	1442.913696	-379.446228	-82.883781	1448.339111	-346.090851	123.771706	1456.971558	-347.585114	102.475082	1749.242920	-458.900421	440.396667	1171.019409	-429.341522	-205.908630	1192.411011	-359.905884	385.095978	870.530884	-320.890839	-149.156326	886.200684	-381.002045	103.968864	1052.598877	562.473328	20.303991	899.102722	555.120911	216.263992
-400.660767	235.125717	955.046082	-408.093872	-26.497959	955.749207	-488.119659	253.622025	573.913757	-437.743042	-88.835098	575.894287	-482.050049	290.833160	86.650612	-500.188110	-136.086151	102.351784	-425.850006	336.855927	1442.956177	-379.453094	-82.963989	1448.260010	-346.047760	123.709976	1456.959106	-347.480499	102.249779	1749.211914	-458.803833	440.369476	1171.057251	-429.393158	-205.844070	1192.293701	-359.784088	384.948669	870.588501	-320.868713	-149.115280	886.109558	-380.940674	103.909279	1052.611694	562.532654	20.135328	899.085693	555.201538	216.133453
-400.578369	235.128006	955.054077	-408.076691	-26.479767	955.753662	-488.083496	253.601166	573.925598	-437.714203	-88.836769	575.882813	-482.042297	290.832367	86.649338	-500.167023	-136.089020	102.352325	-425.778534	336.801605	1443.017578	-379.457428	-83.042252	1448.177612	-346.013397	123.655258	1456.973999	-347.358124	102.021957	1749.182495	-458.714447	440.305511	1171.077271	-429.473938	-205.756195	1192.173096	-359.660522	384.775879	870.621948	-320.852814	-148.992142	886.011536	-380.890747	103.912315	1052.617798	562.527405	20.102480	899.094299	555.064880	216.487991
-400.517822	235.098206	955.054626	-408.020203	-26.507013	955.754883	-488.072235	253.595917	573.944580	-437.682922	-88.865532	575.908508	-482.060333	290.836853	86.666862	-500.140106	-136.066116	102.355911	-425.870483	336.654114	1442.851440	-379.470367	-83.078873	1448.120728	-345.975159	123.594917	1456.964233	-347.230347	101.807953	1749.128906	-458.631256	440.301880	1171.095825	-429.571808	-205.675720	1192.055542	-359.530670	384.571228	870.681213	-320.872559	-148.890625	885.931580	-380.830200	103.883629	1052.618164	562.595520	19.956610	899.084900	555.157593	216.378815
-400.503174	235.080872	955.042480	-408.059357	-26.484613	955.726685	-488.061676	253.599121	573.943054	-437.708740	-88.934669	575.861023	-482.063293	290.822266	86.653221	-500.195984	-136.084732	102.372040	-425.810760	336.591858	1442.904663	-379.486633	-83.180969	1448.038574	-345.964325	123.521820	1456.945068	-347.090393	101.590965	1749.075562	-458.533875	440.239807	1171.114136	-429.668243	-205.628723	1191.927246	-359.421753	384.395874	870.716187	-320.887115	-148.743378	885.843018	-380.825958	103.874825	1052.593994	562.676392	19.776804	899.074646	555.287537	216.186188
-400.417664	235.078476	955.039429	-407.992615	-26.505716	955.719849	-488.014893	253.596436	573.912109	-437.649658	-88.912224	575.883240	-482.077911	290.839142	86.667206	-500.209717	-136.080734	102.362732	-425.761322	336.545929	1442.923950	-379.490356	-83.260605	1447.948120	-345.926239	123.472816	1456.906738	-346.915588	101.364197	1749.068359	-458.451263	440.208099	1171.121704	-429.754669	-205.569992	1191.828003	-359.276276	384.211456	870.762878	-320.916077	-148.590027	885.756226	-380.757263	103.860252	1052.590820	562.736389	19.576412	899.064514	555.404602	216.004974
-400.319946	235.044678	955.019714	-407.908875	-26.563745	955.714539	-487.981049	253.580963	573.922485	-437.632538	-88.932190	575.875610	-482.074890	290.837616	86.649307	-500.199982	-136.092148	102.336945	-425.703949	336.492157	1442.903198	-379.497162	-83.340195	1447.841675	-345.921844	123.392883	1456.865845	-346.747345	101.178955	1749.006836	-458.365692	440.111511	1171.094238	-429.866577	-205.492111	1191.669434	-359.117615	384.019409	870.795471	-320.967194	-148.427612	885.645081	-380.671509	103.818596	1052.579590	562.799500	19.417931	899.045044	555.505249	215.838303
-400.236633	234.992126	955.008240	-407.854553	-26.572926	955.696655	-487.928986	253.565140	573.919312	-437.560059	-88.881638	575.850647	-482.063934	290.835602	86.648087	-500.161804	-136.076370	102.329063	-425.660187	336.443329	1442.881470	-379.479919	-83.416924	1447.739380	-345.904449	123.320015	1456.826782	-346.591095	101.020638	1748.895508	-458.272247	440.044525	1171.071045	-429.970581	-205.463608	1191.533325	-358.973206	383.845276	870.821655	-321.033844	-148.255951	885.557495	-380.598480	103.782562	1052.563843	562.874207	19.266302	899.034973	555.637756	215.645706
-400.131256	235.005341	955.011780	-407.809967	-26.592489	955.657654	-487.887299	253.609375	573.919800	-437.534027	-88.928909	575.858826	-482.085541	290.838684	86.652573	-500.121857	-136.072678	102.326195	-425.606171	336.392487	1442.873291	-379.457764	-83.497856	1447.637451	-345.864594	123.245941	1456.780518	-346.385925	100.837440	1748.823242	-458.197296	439.986206	1171.056030	-430.076691	-205.406250	1191.397095	-358.842041	383.672394	870.855774	-321.105865	-148.076630	885.445068	-380.522034	103.758156	1052.545654	562.917053	19.069555	899.022095	555.738403	215.476044
-400.033905	234.995117	955.025696	-407.764465	-26.561464	955.643433	-487.817261	253.579819	573.952881	-437.493134	-88.894173	575.839722	-482.066437	290.822449	86.654510	-500.133789	-136.074478	102.310165	-425.556793	336.360382	1442.875366	-379.447266	-83.587097	1447.572876	-345.860626	123.180527	1456.740967	-346.168488	100.649078	1748.752197	-458.109894	439.917267	1171.020264	-430.190338	-205.358627	1191.251221	-358.686951	383.486084	870.875916	-321.229736	-147.898849	885.346497	-380.447235	103.753265	1052.544556	563.050964	18.784071	899.014404	556.105530	214.792740
-399.948273	234.990692	955.031738	-407.724548	-26.585033	955.606995	-487.826080	253.617935	573.969177	-437.492737	-88.903656	575.841248	-482.085754	290.825836	86.669113	-500.139893	-136.066772	102.328499	-425.497040	336.333130	1442.864014	-379.431274	-83.636238	1447.498169	-345.849670	123.122162	1456.712036	-345.941956	100.477890	1748.671753	-458.053986	439.814789	1171.005859	-430.289307	-205.299957	1191.163330	-358.540375	383.309998	870.893005	-321.366638	-147.692795	885.250916	-380.380737	103.719315	1052.528442	563.096741	18.602413	899.010193	556.232178	214.588211
-399.886322	234.965439	955.045410	-407.682037	-26.559158	955.600708	-487.759583	253.582428	573.960571	-437.496552	-88.924217	575.828430	-482.043610	290.831909	86.643112	-500.194763	-136.067780	102.322762	-425.441986	336.272400	1442.853394	-379.437683	-83.712990	1447.439209	-345.842834	123.048386	1456.661865	-345.687836	100.278259	1748.642700	-457.988098	439.720551	1170.952515	-430.401031	-205.256851	1191.052856	-358.406647	383.119141	870.901062	-321.533905	-147.523712	885.153503	-380.331451	103.710442	1052.532715	563.148560	18.438379	899.010986	556.325745	214.433411
-399.806824	234.898666	955.030090	-407.612122	-26.579815	955.623779	-487.718750	253.623077	573.940796	-437.493073	-88.937263	575.850647	-482.067291	290.820190	86.641464	-500.193054	-136.060898	102.333496	-425.392883	336.219666	1442.858398	-379.446991	-83.779922	1447.373535	-345.839478	122.985916	1456.645752	-345.422729	100.107040	1748.574951	-457.928925	439.602417	1170.924805	-430.471710	-205.183731	1190.946167	-358.275360	382.947235	870.894714	-321.461945	-147.089844	885.213135	-380.262512	103.680237	1052.538086	563.132202	18.256756	899.003540	556.409119	214.270782
-399.729462	234.903976	955.061707	-407.566620	-26.546423	955.623291	-487.682220	253.650177	573.954773	-437.464600	-88.915222	575.850220	-482.065033	290.848999	86.664619	-500.202209	-136.063171	102.333855	-425.327423	336.171783	1442.864868	-379.445343	-83.860924	1447.322510	-345.833588	122.895378	1456.615356	-345.169800	100.011200	1748.461914	-457.847565	439.497009	1170.911743	-430.584686	-205.177887	1190.876709	-358.186127	382.768005	870.893250	-321.669067	-146.870804	885.107178	-380.202271	103.684784	1052.553833	563.071838	18.237133	898.991943	556.251587	214.632904
-399.684692	234.884842	955.069580	-407.554596	-26.510477	955.579712	-487.623474	253.677673	573.957947	-437.475464	-88.915009	575.851257	-482.077301	290.825867	86.654221	-500.190918	-136.052643	102.326660	-425.285736	336.100433	1442.859497	-379.663635	-83.898048	1447.385742	-345.815308	122.815033	1456.601807	-344.876862	99.862442	1748.380737	-457.777893	439.369812	1170.870239	-430.678711	-205.174011	1190.745483	-358.096252	382.629211	870.889160	-321.846405	-146.658981	885.021851	-380.157043	103.670502	1052.531860	563.129639	18.077833	898.971924	556.323364	214.522812
-399.588257	234.912506	955.107849	-407.469849	-26.528101	955.570007	-487.598907	253.724792	573.988892	-437.420532	-88.910812	575.851990	-482.091736	290.861359	86.665260	-500.138397	-136.049973	102.312798	-425.199677	336.039124	1442.896362	-379.433990	-84.060371	1447.260132	-345.794189	122.738609	1456.609985	-344.569275	99.732300	1748.327759	-457.687805	439.281738	1170.884399	-430.744202	-205.084534	1190.706299	-358.026550	382.498505	870.899292	-321.997833	-146.464218	884.959961	-380.073486	103.656937	1052.547729	563.149658	17.956652	898.955750	556.413269	214.376770
-399.486542	234.931702	955.108521	-407.389221	-26.538025	955.551941	-487.504181	253.689880	573.996521	-437.432556	-88.953934	575.858887	-482.044464	290.872772	86.677811	-500.203979	-136.055344	102.324203	-425.140106	335.984436	1442.896118	-379.440155	-84.148094	1447.231079	-345.764008	122.666626	1456.590454	-344.255005	99.607468	1748.245605	-457.620392	439.154694	1170.893555	-430.845978	-205.026688	1190.645996	-357.966553	382.398499	870.909851	-322.167816	-146.288177	884.882690	-379.984222	103.652809	1052.539429	563.181091	17.812916	898.964966	556.469238	214.230194
-399.398560	234.924164	955.128479	-407.292633	-26.537876	955.571289	-487.471741	253.734177	574.006165	-437.334839	-88.877922	575.877197	-482.053375	290.869995	86.688522	-500.192841	-136.029648	102.343567	-425.094055	335.917084	1442.902100	-379.670227	-84.156204	1447.262695	-345.701874	122.575150	1456.590942	-343.970001	99.472725	1748.154541	-457.544098	439.063934	1170.894165	-430.983826	-205.053284	1190.546997	-357.929596	382.267517	870.931458	-322.293060	-146.142029	884.821350	-379.900085	103.649925	1052.561035	563.183472	17.630680	898.955505	556.554443	214.075882
-399.322479	234.969681	955.156433	-407.226196	-26.516878	955.559937	-487.439514	253.807617	574.016724	-437.274048	-88.841080	575.870911	-482.109680	290.901642	86.729713	-500.171021	-136.051422	102.355553	-425.021057	335.854980	1442.907349	-379.698669	-84.237236	1447.204956	-345.648071	122.496262	1456.574463	-343.681061	99.336044	1748.086548	-457.476898	438.982971	1170.914551	-431.119293	-205.054443	1190.508545	-357.878632	382.158966	870.932861	-322.711334	-146.239716	884.613281	-379.831085	103.667816	1052.569824	563.201111	17.497177	898.950989	556.617493	213.913864
-399.269714	234.960037	955.158508	-407.174103	-26.506733	955.548523	-487.405243	253.852814	574.033630	-437.243530	-88.843742	575.908203	-482.119171	290.897095	86.690994	-500.200562	-136.046036	102.366730	-424.954834	335.800446	1442.911865	-379.396149	-84.404106	1447.107910	-345.564240	122.416115	1456.558838	-343.401093	99.203033	1748.030518	-457.410889	438.897888	1170.939209	-431.209503	-204.973297	1190.462769	-357.852753	382.078094	870.958069	-322.855804	-146.123001	884.569580	-379.770782	103.662697	1052.563232	563.206848	17.317993	898.953552	556.682922	213.765320
-399.203674	234.982162	955.159973	-407.141479	-26.537796	955.515442	-487.336731	253.842239	574.033813	-437.232178	-88.827354	575.900146	-482.077087	290.869873	86.669418	-500.208344	-136.036072	102.358932	-424.855896	335.760681	1442.931152	-379.361267	-84.469826	1447.050171	-345.490082	122.341721	1456.540283	-343.108765	99.061653	1747.994019	-457.368347	438.830322	1170.953491	-431.345215	-204.983032	1190.404785	-357.825134	381.992462	870.964294	-323.017395	-145.917572	884.489990	-379.712067	103.642212	1052.545044	563.206665	17.166319	898.940613	556.742126	213.635803
-399.130096	234.998016	955.162720	-407.110992	-26.512018	955.518188	-487.304199	253.827240	574.034241	-437.294617	-88.893524	575.902100	-482.067627	290.872650	86.694557	-500.246887	-136.033798	102.372963	-424.748322	335.706055	1442.920288	-379.311066	-84.544907	1447.006592	-345.408508	122.274002	1456.516968	-342.844513	98.913445	1747.950562	-457.253143	438.098206	1170.826050	-431.468262	-204.920792	1190.297729	-357.797699	381.908844	870.923157	-322.905792	-145.533768	884.587280	-379.646759	103.658730	1052.544556	563.288879	16.895325	898.934631	557.042603	213.003159
-399.066040	235.030914	955.157898	-407.054199	-26.501245	955.503906	-487.277679	253.846695	574.027832	-437.276093	-88.906387	575.924194	-482.078644	290.871857	86.702637	-500.250824	-136.023865	102.372765	-424.636536	335.684937	1442.940308	-379.264557	-84.613304	1446.955322	-345.326263	122.223663	1456.498901	-342.644531	98.759605	1747.884766	-457.214294	438.035461	1170.830933	-431.586426	-204.906784	1190.203735	-357.787354	381.821594	870.910400	-323.069061	-145.388992	884.503357	-379.582092	103.676338	1052.533936	563.431519	16.567917	898.924988	557.582947	212.204544
-398.979523	235.039993	955.180054	-406.987030	-26.482536	955.500061	-487.267853	253.899139	574.075500	-437.255341	-88.861259	575.925598	-482.090302	290.875031	86.725166	-500.217804	-136.015411	102.365646	-424.518860	335.646912	1442.946045	-379.450958	-84.595779	1446.928101	-345.214813	122.161888	1456.464966	-342.436829	98.610168	1747.852783	-457.163452	438.010040	1170.841431	-431.717224	-204.923752	1190.102173	-357.784912	381.733063	870.930603	-323.217957	-145.240921	884.450134	-379.493988	103.678436	1052.540283	563.307922	16.616711	898.922058	557.150330	212.710373
-398.884979	235.020447	955.190613	-406.900909	-26.477112	955.486572	-487.228180	253.868134	574.071106	-437.270416	-88.866058	575.908508	-482.059631	290.872833	86.711540	-500.210541	-136.021774	102.369133	-424.223663	335.764008	1443.147461	-379.357574	-84.641945	1446.881714	-345.087708	122.099251	1456.430542	-342.236969	98.429436	1747.819702	-457.166748	438.616791	1171.034790	-431.822449	-204.896378	1190.049805	-357.804199	381.651855	870.972107	-323.355988	-145.126511	884.380066	-379.388550	103.661171	1052.535156	563.326233	16.509960	898.910400	557.203674	212.635635
-398.802460	234.975571	955.179688	-406.810120	-26.462404	955.457153	-487.211548	253.873337	574.074280	-437.225372	-88.805817	575.926086	-482.066345	290.875488	86.729607	-500.196564	-136.020355	102.363281	-424.091156	335.751373	1443.131348	-379.067810	-84.771355	1446.813843	-344.955536	122.057434	1456.403564	-342.086487	98.242142	1747.796021	-457.102692	438.626068	1171.073242	-431.905945	-204.845840	1189.992798	-357.823547	381.568726	870.975586	-323.519867	-145.074753	884.300842	-379.292816	103.639542	1052.512695	563.314514	16.381210	898.899841	557.255188	212.502045
-398.699951	234.949615	955.201111	-406.702179	-26.464521	955.485657	-487.253937	253.926010	574.092529	-437.207733	-88.759430	575.913635	-482.108002	290.881927	86.734192	-500.204987	-136.029892	102.333580	-423.959503	335.721527	1443.139771	-378.965729	-84.809921	1446.778198	-344.819366	122.029465	1456.375122	-341.945740	98.037529	1747.780029	-457.047852	438.619751	1171.095215	-431.950806	-204.813629	1189.954346	-357.844086	381.507446	870.973633	-323.647064	-144.983658	884.245911	-379.185272	103.628494	1052.537231	563.296204	16.285069	898.892273	557.278381	212.389526
-398.647949	234.922104	955.208618	-406.688110	-26.395756	955.470520	-487.249420	253.936813	574.100647	-437.205139	-88.758888	575.909546	-482.108978	290.858551	86.726891	-500.213684	-136.034271	102.335220	-423.812286	335.705261	1443.170776	-378.829895	-84.817528	1446.746582	-344.730835	122.002571	1456.346802	-341.820404	97.838768	1747.808838	-456.987610	438.606415	1171.127686	-431.977997	-204.776215	1189.928833	-357.882538	381.467651	870.972778	-323.824493	-144.959778	884.168701	-379.141785	103.636719	1052.530762	563.294006	16.201340	898.894714	557.324341	212.282013
-398.583618	234.879440	955.207214	-406.597076	-26.408924	955.497986	-487.197144	253.891312	574.078552	-437.144318	-88.723885	575.933533	-482.093872	290.842194	86.732368	-500.205170	-136.026947	102.343178	-423.645813	335.681305	1443.202026	-378.928955	-84.753426	1446.704956	-344.645996	121.990784	1456.320923	-341.765167	97.636017	1747.785400	-456.933533	438.621063	1171.172974	-432.064941	-204.862381	1189.907715	-357.893768	381.399506	871.006592	-324.249451	-145.215088	883.912720	-379.054352	103.621590	1052.541504	563.294189	16.115149	898.871277	557.398438	212.182236
-398.505432	234.866257	955.214844	-406.548096	-26.388912	955.504883	-487.189423	253.882446	574.093323	-437.102875	-88.707809	575.940430	-482.077972	290.839752	86.732025	-500.187958	-136.027191	102.335045	-423.622620	335.545197	1443.036133	-378.586914	-84.898697	1446.692383	-344.546173	121.979790	1456.276001	-341.690277	97.432716	1747.786621	-456.868927	438.665558	1171.199707	-432.041290	-204.773163	1189.885376	-357.934357	381.387390	870.991943	-324.140137	-145.015335	883.986145	-378.979431	103.621674	1052.546021	563.252319	16.002346	898.874878	557.385803	212.074936
-398.436157	234.854279	955.212158	-406.478790	-26.387285	955.486877	-487.166718	253.903992	574.088196	-437.078949	-88.750259	575.938416	-482.084015	290.854370	86.724953	-500.187561	-136.035767	102.322327	-423.319855	335.655640	1443.218018	-378.409332	-84.911407	1446.652466	-344.413483	121.959206	1456.212036	-341.643463	97.249512	1747.736328	-456.769623	438.641479	1171.244751	-432.021820	-204.737747	1189.872192	-357.945251	381.337952	871.003113	-324.254944	-145.028458	883.895142	-378.895569	103.610313	1052.532104	563.215393	15.916588	898.844788	557.400757	212.012238
-398.360260	234.849426	955.207764	-406.407043	-26.428478	955.489502	-487.130127	253.908340	574.085205	-437.046143	-88.767677	575.932800	-482.064789	290.851501	86.725685	-500.212982	-136.052933	102.328484	-423.150299	335.639709	1443.235962	-378.242920	-84.917175	1446.615967	-344.246490	121.937233	1456.188477	-341.565552	97.052589	1747.700562	-456.681183	438.646851	1171.280029	-431.997559	-204.699402	1189.837036	-357.976349	381.352020	870.990051	-324.370544	-145.071808	883.783875	-378.804718	103.589081	1052.527100	563.181335	15.809086	898.854736	557.447632	211.879898
-398.299744	234.846207	955.166443	-406.369659	-26.424128	955.441162	-487.042877	253.810822	574.072998	-436.929871	-88.714699	575.890747	-482.035217	290.847321	86.718437	-500.136078	-136.043503	102.338478	-422.960419	335.636932	1443.258667	-378.208679	-84.821533	1446.515991	-344.064880	121.932137	1456.158813	-341.478027	96.854362	1747.681641	-456.573914	438.660767	1171.306274	-432.008362	-204.772629	1189.800049	-358.028625	381.355408	870.963867	-324.735992	-145.365341	883.539307	-378.724243	103.583961	1052.474487	563.134644	15.720137	898.839233	557.482788	211.806549
-398.189423	234.858337	955.126343	-406.298767	-26.422733	955.420227	-487.058868	253.919266	574.117798	-436.850220	-88.697609	575.894775	-482.069550	290.851959	86.727837	-500.114716	-136.037262	102.356926	-422.757629	335.631226	1443.295410	-378.011139	-84.815994	1446.503418	-343.895081	121.931267	1456.128174	-341.393860	96.640625	1747.643555	-456.467590	438.658844	1171.334717	-431.941559	-204.742477	1189.742432	-358.065735	381.373383	870.944763	-324.816467	-145.416855	883.450439	-378.613281	103.593674	1052.439087	563.088989	15.635015	898.853149	557.497009	211.727661
-398.085876	234.858978	955.105286	-406.190735	-26.502602	955.457214	-486.932678	253.845200	574.109009	-436.806549	-88.663765	575.923523	-482.020264	290.835632	86.758415	-500.090851	-136.008972	102.348740	-422.565704	335.628235	1443.312134	-377.799377	-84.851486	1446.479126	-343.703339	121.928345	1456.130005	-341.266968	96.389328	1747.642212	-456.342590	438.707428	1171.384033	-431.898407	-204.717606	1189.742188	-358.093048	381.386169	870.950439	-324.906952	-145.498795	883.376770	-378.505768	103.576187	1052.446777	563.042175	15.550162	898.816040	557.549500	211.652817
-397.981018	234.872711	955.059143	-406.117554	-26.505154	955.446106	-486.869568	253.777313	574.123535	-436.729492	-88.655876	575.903076	-482.010864	290.834625	86.754128	-500.073761	-135.997635	102.368500	-422.368195	335.634308	1443.346802	-377.604187	-84.842957	1446.458130	-343.548920	121.921600	1456.127563	-341.151459	96.156174	1747.584473	-456.217621	438.700684	1171.405396	-431.813995	-204.649063	1189.742676	-358.155426	381.416840	870.931152	-324.762970	-145.389343	883.447693	-378.404846	103.591568	1052.415283	562.961914	15.487580	898.815918	557.539612	211.583817
-397.902313	234.907684	955.023193	-406.052795	-26.567757	955.445007	-486.834991	253.861588	574.096252	-436.658325	-88.642853	575.941528	-482.067261	290.838135	86.735237	-500.026978	-135.978745	102.362091	-422.211578	335.647430	1443.368042	-377.440460	-84.861855	1446.447754	-343.349365	121.909271	1456.131958	-341.026245	95.963905	1747.492554	-456.112701	438.722900	1171.437500	-431.729401	-204.629898	1189.742920	-358.196014	381.492310	870.905884	-324.785828	-145.461426	883.401794	-378.324127	103.589394	1052.394653	562.874817	15.394721	898.784851	557.520996	211.527496
-397.855713	234.937042	954.972961	-406.062469	-26.546207	955.398438	-486.794800	253.847137	574.092590	-436.551422	-88.576836	575.927734	-482.053223	290.834198	86.710373	-500.010986	-135.965363	102.362968	-422.070862	335.646210	1443.368774	-377.146912	-84.920334	1446.509521	-343.206909	121.904282	1456.106934	-340.848419	95.728889	1747.410767	-455.987122	438.761322	1171.478394	-431.638153	-204.634811	1189.774658	-358.235840	381.544373	870.899292	-324.851532	-145.582672	883.344238	-378.280365	103.610336	1052.340088	562.787964	15.314413	898.746338	557.522278	211.456497
-397.770905	234.967285	954.971924	-406.001709	-26.593426	955.402710	-486.734955	253.908386	574.140503	-436.514221	-88.590080	575.899170	-482.050446	290.834106	86.727966	-500.040283	-135.965576	102.358612	-421.939392	335.628723	1443.400391	-376.966705	-84.921913	1446.533569	-343.061707	121.909966	1456.103882	-340.634338	95.532539	1747.314941	-455.882935	438.805237	1171.533325	-431.522552	-204.663071	1189.826172	-358.270569	381.600922	870.899414	-325.109375	-145.887634	883.163696	-378.196136	103.601456	1052.338867	562.549011	15.405457	898.723022	557.214111	211.923737
-397.668182	234.988693	954.939392	-405.908081	-26.603477	955.380493	-486.658356	253.893356	574.153503	-436.443207	-88.544098	575.885986	-482.034332	290.822815	86.763412	-499.950806	-135.960419	102.369247	-421.791443	335.623322	1443.439941	-376.787384	-84.918404	1446.572388	-342.916412	121.903259	1456.108032	-340.376678	95.323898	1747.220825	-455.777466	438.844879	1171.562622	-431.387238	-204.675018	1189.860107	-358.292877	381.702972	870.909485	-325.129700	-146.056015	883.139648	-378.087799	103.609886	1052.309082	562.417114	15.315200	898.705017	557.160706	211.897964
-397.580170	235.033997	954.961121	-405.849884	-26.580217	955.374939	-486.610291	253.872269	574.158447	-436.386780	-88.524345	575.867493	-482.033630	290.822693	86.762718	-499.933990	-135.949921	102.376251	-421.645447	335.637085	1443.479492	-376.623169	-84.907097	1446.598633	-342.781921	121.889977	1456.103638	-340.089966	95.117828	1747.102539	-455.668976	438.893738	1171.601440	-431.245422	-204.698517	1189.902710	-358.288055	381.777679	870.916199	-325.089417	-146.188721	883.117188	-378.004944	103.631065	1052.314697	562.309937	15.293168	898.656494	557.127625	211.875458
-397.477081	235.072128	954.978577	-405.791504	-26.551048	955.360596	-486.555115	253.889328	574.148499	-436.332092	-88.479996	575.848206	-482.059998	290.826477	86.764740	-499.936310	-135.926971	102.391853	-421.516724	335.629456	1443.484009	-376.487610	-84.894814	1446.577026	-342.673279	121.902519	1456.088379	-339.721924	94.909615	1746.976807	-455.583832	438.930573	1171.670166	-431.076141	-204.735565	1189.928955	-358.260193	381.872955	870.932678	-325.011292	-146.332672	883.116821	-377.922699	103.648827	1052.315796	562.134521	15.207940	898.619629	557.084045	211.830856
-397.377533	235.052505	954.975281	-405.671997	-26.629267	955.397217	-486.449646	253.863632	574.163452	-436.275726	-88.487465	575.876587	-482.019592	290.816772	86.757187	-499.882874	-135.901367	102.379593	-421.336182	335.631317	1443.515991	-376.455017	-84.806770	1446.525024	-342.560211	121.905731	1456.044434	-339.318298	94.704018	1746.861328	-455.459351	438.998077	1171.677246	-430.891235	-204.786804	1189.935181	-358.240936	381.992279	870.916870	-324.670593	-146.254730	883.263977	-377.815247	103.616753	1052.333130	561.973511	15.162365	898.579529	557.037842	211.776093
-397.328583	235.054810	954.987183	-405.637146	-26.571096	955.386475	-486.370605	253.831497	574.145813	-436.168518	-88.435661	575.857544	-482.041504	290.820068	86.755173	-499.851807	-135.894928	102.378952	-421.383942	335.514923	1443.320313	-376.357208	-84.794907	1446.498169	-342.435028	121.906090	1456.003418	-338.889587	94.545898	1746.723145	-455.394806	439.109985	1171.695557	-430.725647	-204.821014	1189.938232	-358.195496	382.130432	870.929199	-324.534851	-146.419586	883.255981	-377.763580	103.636856	1052.331177	561.780457	15.128907	898.545288	556.956238	211.768356
-397.205597	235.065140	954.990295	-405.506409	-26.621498	955.415222	-486.298889	253.827942	574.139221	-436.128845	-88.419945	575.855835	-482.020447	290.778198	86.733543	-499.865784	-135.901932	102.379509	-421.232544	335.507935	1443.325684	-376.104431	-84.873940	1446.489502	-342.333099	121.912483	1455.937134	-338.407043	94.400543	1746.567627	-455.295563	439.128387	1171.718018	-430.541748	-204.855286	1189.947998	-358.132263	382.238708	870.926331	-324.360077	-146.577896	883.281067	-377.637848	103.627213	1052.347412	561.577820	15.055260	898.520752	556.902100	211.713959
-397.132202	235.064163	954.991516	-405.407318	-26.602512	955.433838	-486.255646	253.865677	574.180359	-436.045502	-88.408272	575.853394	-482.021240	290.828339	86.758530	-499.821167	-135.882904	102.374535	-421.113647	335.530060	1443.332764	-376.011780	-84.905983	1446.463989	-342.218231	121.910995	1455.890869	-337.892456	94.240692	1746.406738	-455.207764	439.219055	1171.770996	-430.445526	-204.978012	1189.951904	-358.057068	382.373199	870.942505	-324.437164	-146.994598	883.135986	-377.538483	103.644531	1052.354248	561.354065	15.029103	898.514954	556.805542	211.720047
-397.045593	235.047195	954.989502	-405.329102	-26.574585	955.417603	-486.185089	253.863510	574.166687	-436.028076	-88.444748	575.863342	-481.984558	290.828339	86.766335	-499.869812	-135.901382	102.383606	-420.838501	335.630127	1443.536133	-376.043945	-84.828102	1446.390259	-342.120087	121.909531	1455.833740	-337.356140	94.107338	1746.248901	-455.102936	439.242523	1171.826294	-430.298065	-205.051041	1189.877441	-357.979431	382.508392	870.978455	-323.956360	-146.870010	883.315186	-377.444824	103.643532	1052.342285	561.108521	14.971749	898.509033	556.717285	211.685135
-396.948730	235.063507	955.010681	-405.258118	-26.557188	955.414490	-486.161163	253.875351	574.173218	-435.963074	-88.412895	575.827515	-482.236389	290.860840	86.767830	-499.836731	-135.883606	102.376801	-420.694733	335.611633	1443.537964	-375.958069	-84.838493	1446.347168	-342.015320	121.888863	1455.778687	-336.801758	93.961052	1746.082153	-455.025208	439.320679	1171.874512	-430.188446	-205.189728	1189.849487	-357.966827	382.682800	870.973816	-323.724091	-146.964935	883.321716	-377.343597	103.648430	1052.347046	560.885620	14.995840	898.492310	556.638245	211.665985
-396.855713	235.067032	955.002075	-405.188080	-26.490221	955.386108	-486.116821	253.831223	574.166992	-435.959106	-88.442116	575.827209	-482.014099	290.824738	86.769325	-499.836853	-135.883286	102.379410	-420.577881	335.581329	1443.512817	-375.864929	-84.860260	1446.271729	-341.891327	121.877350	1455.734619	-336.269867	93.852066	1745.952271	-454.862061	438.676788	1171.740845	-430.122589	-205.308823	1189.822754	-357.830902	382.757233	870.955261	-323.809418	-147.363037	883.166016	-377.240143	103.673409	1052.323120	560.680054	15.019892	898.482544	556.537720	211.689529
-396.779633	235.075699	954.993652	-405.099640	-26.472639	955.373901	-486.107239	253.883392	574.174988	-435.910461	-88.398323	575.793884	-482.007446	290.825775	86.744400	-499.884186	-135.894363	102.383919	-420.429291	335.579926	1443.481445	-375.596649	-84.922409	1446.217896	-341.754181	121.851669	1455.627563	-335.776550	93.751289	1745.826782	-454.772522	438.735443	1171.756104	-430.011902	-205.339111	1189.800293	-357.764587	382.899078	870.963806	-323.592651	-147.486099	883.158569	-377.141541	103.685715	1052.308838	560.575134	14.893702	898.496033	556.706482	211.158585
-396.670013	235.041794	954.954895	-404.946167	-26.502180	955.375122	-486.044342	253.819061	574.147705	-435.843323	-88.434265	575.808289	-481.977081	290.820343	86.739670	-499.851532	-135.886581	102.383347	-420.261963	335.543365	1443.455566	-375.658875	-84.889488	1446.124268	-341.582947	121.832260	1455.590210	-335.313660	93.652924	1745.709106	-454.679138	438.804169	1171.764526	-429.974304	-205.472122	1189.729004	-357.697266	383.060455	870.940186	-323.339844	-147.618256	883.164856	-376.994141	103.672295	1052.286255	560.333313	14.896514	898.504639	556.612427	211.163696
-396.591583	235.055573	954.934387	-404.847534	-26.501789	955.361877	-486.037659	253.812546	574.158203	-435.783417	-88.396454	575.781433	-482.215820	290.887238	86.745773	-499.809326	-135.896133	102.383507	-420.069519	335.521637	1443.430908	-375.518829	-84.925316	1446.048706	-341.403534	121.797752	1455.504761	-334.903534	93.561600	1745.629395	-454.558472	438.889252	1171.785645	-429.900116	-205.498550	1189.662109	-357.641632	383.211548	870.925903	-323.050354	-147.706085	883.167053	-376.879791	103.683121	1052.263062	560.104309	14.914872	898.500305	556.508850	211.162964
-396.476929	235.080215	954.920227	-404.711029	-26.508398	955.371033	-486.036163	253.867126	574.174622	-435.675049	-88.371254	575.735779	-482.209015	290.890625	86.756958	-499.745636	-135.873444	102.363396	-419.843750	335.487885	1443.423584	-375.368561	-84.947670	1445.976440	-341.190186	121.765137	1455.447144	-334.554138	93.496429	1745.621460	-454.505951	439.588623	1171.976196	-429.846283	-205.546661	1189.605957	-357.585632	383.346130	870.959839	-322.777740	-147.775574	883.154907	-376.745331	103.702560	1052.258423	559.894470	14.908508	898.506470	556.413452	211.153793
-396.402008	235.089249	954.926025	-404.624329	-26.450573	955.349854	-486.026978	253.863464	574.170654	-435.635864	-88.337990	575.709534	-481.981506	290.839355	86.775681	-499.733582	-135.876862	102.362755	-419.591125	335.470734	1443.423218	-375.212006	-84.974518	1445.896606	-340.928680	121.702278	1455.413086	-334.278839	93.448013	1745.614258	-454.377502	439.615234	1172.024780	-429.771393	-205.512833	1189.490845	-357.526184	383.506042	870.957336	-322.245056	-147.648605	883.258484	-376.642059	103.726227	1052.245239	559.644348	14.889762	898.492065	556.299927	211.186111
-396.322357	235.121490	954.909058	-404.566833	-26.426891	955.291626	-486.002014	253.849152	574.200439	-435.555908	-88.288765	575.679871	-481.970642	290.820892	86.779846	-499.721130	-135.874405	102.358101	-419.343536	335.434570	1443.448486	-375.028625	-85.004089	1445.833740	-340.665436	121.648811	1455.379395	-334.084015	93.407227	1745.608276	-454.226715	439.626434	1172.058350	-429.688385	-205.510086	1189.418091	-357.463135	383.655396	870.963928	-321.994171	-147.707397	883.235535	-376.528015	103.735435	1052.196289	559.399475	14.862186	898.482239	556.176025	211.191315
-396.261353	235.097336	954.878906	-404.498444	-26.443029	955.288391	-485.980072	253.819260	574.207764	-435.483124	-88.262489	575.643860	-481.973511	290.797272	86.786842	-499.703308	-135.875504	102.363472	-419.097504	335.410950	1443.440674	-374.652710	-85.142685	1445.781860	-340.392395	121.622040	1455.365601	-333.911926	93.367729	1745.668213	-454.061676	439.670410	1172.135864	-429.576111	-205.469482	1189.375732	-357.427795	383.809601	870.943787	-321.755951	-147.774155	883.179626	-376.425354	103.724716	1052.170288	559.148682	14.881503	898.485901	556.049622	211.201813
-396.160645	235.161301	954.859802	-404.390472	-26.444813	955.262451	-485.954071	253.798737	574.208252	-435.414917	-88.171593	575.616821	-481.964050	290.807556	86.758423	-499.677277	-135.852142	102.355392	-418.806946	335.357666	1443.409180	-374.411102	-85.184853	1445.705200	-340.117859	121.592842	1455.332275	-333.796631	93.336174	1745.712280	-453.885742	439.717896	1172.152100	-429.458649	-205.402191	1189.290649	-357.374695	383.942627	870.905212	-321.561890	-147.873810	883.147156	-376.290771	103.753143	1052.140259	558.931152	14.877853	898.462341	555.959229	211.195923
-396.105560	235.159134	954.827637	-404.344238	-26.425499	955.216064	-485.969391	253.849854	574.194641	-435.363892	-88.132500	575.598389	-481.924866	290.827972	86.757271	-499.663239	-135.848831	102.350624	-418.693268	335.170319	1443.232300	-374.151947	-85.237343	1445.678223	-339.814209	121.549980	1455.308350	-333.709351	93.313553	1745.772583	-453.715668	439.787628	1172.174316	-429.298523	-205.374329	1189.240356	-357.344635	384.119202	870.870789	-321.395233	-147.974289	883.103821	-376.197662	103.754211	1052.090454	558.704163	14.887688	898.469238	555.850464	211.227264
-396.028961	235.182144	954.823181	-404.266388	-26.412230	955.201416	-485.936066	253.844208	574.199707	-435.285675	-88.106071	575.570129	-481.903229	290.831329	86.755981	-499.631439	-135.841888	102.344727	-418.404694	335.136536	1443.227661	-373.869843	-85.281982	1445.654053	-339.521057	121.515671	1455.304321	-333.643066	93.259163	1745.842163	-453.466736	439.155914	1172.058472	-429.114990	-205.343948	1189.196167	-357.292542	384.268433	870.789429	-321.201874	-148.057236	883.056213	-376.087555	103.767654	1052.072754	558.517517	14.889512	898.469666	555.786682	211.226563
-395.902313	235.250458	954.833374	-404.175232	-26.402065	955.198364	-485.933105	253.859634	574.206787	-435.251495	-88.061531	575.565430	-481.927673	290.819611	86.761261	-499.585907	-135.818420	102.331383	-417.957458	335.207245	1443.430054	-373.548462	-85.322266	1445.638672	-339.186798	121.473152	1455.308838	-333.601776	93.215614	1745.925049	-453.313690	439.775970	1172.282715	-428.891937	-205.278473	1189.177124	-357.247345	384.386078	870.813843	-321.035645	-148.111053	883.032898	-375.953949	103.798065	1052.070068	558.340149	14.877864	898.478577	555.734009	211.211166
-395.801636	235.241364	954.826599	-404.063782	-26.393545	955.180908	-485.996368	253.958893	574.258484	-435.210815	-88.022041	575.566162	-481.938507	290.835236	86.791481	-499.647888	-135.831345	102.333633	-417.657196	335.196594	1443.475220	-373.248260	-85.339127	1445.653442	-338.859436	121.440956	1455.326782	-333.568359	93.158508	1746.021606	-453.078888	439.814789	1172.349487	-428.665710	-205.284744	1189.141113	-357.181091	384.509155	870.798950	-320.880890	-148.189362	882.962158	-375.826385	103.794083	1052.052612	558.199951	14.902115	898.470154	555.667419	211.247818
-395.723999	235.252380	954.817871	-403.990631	-26.337500	955.166931	-485.981598	253.963257	574.278687	-435.163391	-87.976807	575.506470	-481.956360	290.808075	86.806458	-499.612488	-135.823730	102.324631	-417.324677	335.162476	1443.486816	-373.030762	-85.259468	1445.585693	-338.558258	121.407784	1455.311279	-333.541656	93.079994	1746.102295	-452.835815	439.799500	1172.406250	-428.400299	-205.271729	1189.102905	-357.092255	384.611359	870.793152	-320.751923	-148.247849	882.924561	-375.712677	103.823936	1052.031738	558.056335	14.892451	898.486816	555.606628	211.248734
-395.600433	235.330292	954.804932	-403.872009	-26.329784	955.140442	-485.953644	253.971146	574.307373	-435.102997	-87.975334	575.518616	-481.921295	290.810852	86.772995	-499.573425	-135.817398	102.314362	-417.014282	335.151093	1443.513672	-372.714203	-85.254494	1445.559204	-338.251312	121.400864	1455.300171	-333.504272	92.992691	1746.177734	-452.577515	439.786896	1172.447632	-428.118225	-205.266647	1189.115723	-357.004089	384.737122	870.754944	-320.669098	-148.319092	882.848572	-375.564575	103.860565	1052.005249	557.919739	14.874350	898.493530	555.566833	211.250992
-395.507355	235.367966	954.796875	-403.785797	-26.318174	955.127930	-485.936829	254.035416	574.306641	-435.076019	-87.953239	575.522156	-481.925171	290.804932	86.805038	-499.598724	-135.828278	102.313766	-416.727814	335.171692	1443.551880	-372.332733	-85.256104	1445.568359	-337.933777	121.403885	1455.276001	-333.458160	92.895218	1746.242432	-452.292450	439.803741	1172.469849	-427.800781	-205.242447	1189.126343	-356.901001	384.872284	870.707275	-320.516327	-148.313843	882.834045	-375.443726	103.881973	1051.987183	557.804749	14.897629	898.489868	555.510071	211.290451
-395.353149	235.397598	954.796570	-403.622375	-26.283960	955.136230	-485.842865	253.939499	574.286133	-435.056335	-87.927414	575.514832	-481.893860	290.831238	86.813278	-499.558197	-135.827209	102.315025	-416.441223	335.151276	1443.542480	-372.008698	-85.260246	1445.561646	-337.621216	121.434402	1455.257446	-333.398987	92.774620	1746.296387	-451.981842	439.143036	1172.317139	-427.523010	-205.188431	1189.136230	-356.775909	385.004822	870.645020	-320.400879	-148.316620	882.805908	-375.259277	103.917114	1051.984741	557.692139	14.850724	898.473450	555.492310	211.284790
-395.242981	235.434708	954.811768	-403.516022	-26.246021	955.117798	-485.832458	254.002701	574.311523	-434.968933	-87.867592	575.516235	-481.896667	290.803467	86.822716	-499.525055	-135.816452	102.305847	-416.156372	335.151611	1443.554321	-371.664398	-85.241920	1445.561401	-337.338226	121.437492	1455.228516	-333.320831	92.638130	1746.339233	-451.786194	439.784515	1172.486572	-427.215149	-205.157761	1189.135986	-356.661255	385.108734	870.647461	-320.233856	-148.311462	882.835266	-375.125031	103.940994	1051.976563	557.577148	14.877357	898.467834	555.448975	211.314743
-395.108337	235.465088	954.852234	-403.383850	-26.189064	955.141235	-485.760468	253.994598	574.321167	-434.918365	-87.814514	575.547241	-481.888611	290.798157	86.827957	-499.482971	-135.796371	102.321434	-415.852600	335.161682	1443.563721	-371.219818	-85.282234	1445.582886	-337.036224	121.422966	1455.227661	-333.229797	92.505630	1746.382568	-451.523560	439.793945	1172.528320	-426.915527	-205.081100	1189.151733	-356.512268	385.162689	870.630615	-320.030304	-148.320496	882.868591	-374.965881	103.977234	1052.002075	557.497986	14.903982	898.480835	555.443970	211.305908
-394.976105	235.422333	954.824951	-403.202637	-26.205305	955.153259	-485.689453	253.950027	574.324585	-434.956421	-87.853874	575.563416	-481.844055	290.792084	86.840164	-499.532532	-135.764252	102.334061	-415.549805	335.179962	1443.601807	-370.875427	-85.281212	1445.611450	-336.753754	121.431778	1455.182495	-333.112854	92.366348	1746.418213	-451.260071	439.796112	1172.533691	-426.660797	-205.010208	1189.144043	-356.335999	385.223877	870.651245	-319.775482	-148.285736	882.929077	-374.773926	103.965675	1051.985718	557.412109	14.928126	898.498047	555.409241	211.311432
-394.848022	235.469315	954.841064	-403.050323	-26.155550	955.161133	-485.649902	254.009430	574.372742	-434.933197	-87.840042	575.564697	-481.848724	290.783630	86.863434	-499.504181	-135.778854	102.337173	-415.411133	335.071991	1443.421753	-370.478638	-85.303001	1445.610962	-336.479492	121.466339	1455.166748	-332.966156	92.233215	1746.443115	-451.012512	439.863892	1172.537720	-426.439728	-204.962250	1189.132813	-356.169647	385.278229	870.634460	-319.521027	-148.244446	882.983521	-374.601318	104.012199	1051.989624	557.323975	14.900100	898.492981	555.407715	211.333374
-394.682251	235.484772	954.832703	-402.875580	-26.143000	955.125732	-485.554352	254.033432	574.386963	-434.958435	-87.873642	575.567749	-481.858795	290.777100	86.867485	-499.522491	-135.788559	102.339531	-414.984344	335.214874	1443.593384	-370.299164	-85.175827	1445.532959	-336.211945	121.483093	1455.127930	-332.775635	92.097305	1746.449951	-450.760162	439.838562	1172.556519	-426.239502	-204.896301	1189.095337	-355.966064	385.341919	870.618530	-319.239471	-148.150085	883.104248	-374.395599	104.015907	1051.958740	557.065247	14.708976	898.469849	555.349670	211.296982
-394.501709	235.520294	954.813171	-402.708099	-26.108210	955.127258	-485.449890	254.058640	574.357849	-434.878326	-87.836517	575.573120	-481.856140	290.794342	86.867477	-499.443878	-135.766068	102.327484	-414.733673	335.260986	1443.580444	-369.730530	-85.308311	1445.601318	-335.966522	121.518997	1455.067627	-332.556702	91.984993	1746.439941	-450.467255	439.183777	1172.379639	-426.054016	-204.783234	1189.073242	-355.732300	385.444427	870.589844	-318.875122	-147.998291	883.274231	-374.200714	104.056984	1051.944458	557.178040	14.885176	898.495300	555.409119	211.366852
-394.343903	235.550476	954.775330	-402.507996	-26.106722	955.126099	-485.355286	254.077469	574.349182	-434.907318	-87.871300	575.553162	-482.075134	290.822174	86.870125	-499.502441	-135.765228	102.360733	-414.444855	335.268311	1443.571533	-369.393646	-85.307304	1445.579468	-335.710449	121.555779	1455.040161	-332.325439	91.875481	1746.417725	-450.307709	439.778992	1172.524292	-425.910828	-204.634415	1189.020264	-355.425385	385.528229	870.663757	-318.388367	-147.816513	883.485352	-373.991119	104.089455	1051.917358	557.140137	14.969413	898.473511	555.399048	211.439346
-394.182251	235.507446	954.768494	-402.320129	-26.127079	955.138855	-485.227478	254.080841	574.344727	-434.874969	-87.912170	575.587708	-482.041748	290.787415	86.866699	-499.552399	-135.761276	102.349983	-414.173706	335.313232	1443.569946	-369.063873	-85.316765	1445.562622	-335.475433	121.579895	1454.986816	-332.060944	91.742691	1746.395142	-450.082794	439.725189	1172.518188	-425.809875	-204.493484	1188.945190	-355.009338	385.600311	870.751709	-317.900452	-147.607895	883.679504	-373.795410	104.066765	1051.915161	556.619751	14.830639	898.429688	555.044250	211.933289
-394.026550	235.509933	954.777344	-402.127167	-26.082964	955.140625	-485.273376	254.257706	574.390564	-434.837494	-87.936752	575.612244	-481.916748	290.751251	86.904755	-499.566528	-135.761475	102.357231	-413.888885	335.333618	1443.600098	-368.754974	-85.302750	1445.528564	-335.206024	121.606186	1454.955444	-331.779053	91.614418	1746.393677	-449.893250	439.583221	1172.524414	-425.718933	-204.313965	1188.860474	-354.460358	385.564392	870.895020	-317.319824	-147.429047	883.926941	-373.600067	104.090164	1051.915161	556.525818	14.805529	898.423645	555.061951	211.936371
-393.866180	235.523544	954.782471	-401.940125	-26.039795	955.152527	-485.146912	254.208817	574.404358	-434.795654	-88.020081	575.622375	-481.895203	290.719238	86.897652	-499.599915	-135.777618	102.384323	-413.623322	335.349823	1443.605469	-368.495148	-85.286751	1445.456421	-334.915497	121.595032	1454.928345	-331.481598	91.499153	1746.386475	-449.720306	439.495361	1172.513794	-425.702850	-204.145981	1188.723267	-353.933441	385.577972	871.039795	-316.651001	-147.173187	884.147644	-373.386749	104.122261	1051.913696	556.463074	14.834130	898.430481	555.079712	211.968781
-393.703308	235.524994	954.798035	-401.747101	-25.995325	955.146484	-485.024902	254.190796	574.400085	-434.784821	-88.111748	575.638062	-481.883057	290.709656	86.942879	-499.643005	-135.757370	102.403839	-413.356720	335.355591	1443.599365	-368.386902	-85.148666	1445.337524	-334.628265	121.613281	1454.887085	-331.209137	91.392677	1746.372070	-449.600952	439.356262	1172.495239	-425.735443	-203.941895	1188.543335	-353.356903	385.590424	871.222656	-315.981201	-146.949509	884.321899	-373.182465	104.139114	1051.911743	556.735840	15.231874	898.463013	555.175232	212.115570
-393.509399	235.557434	954.784180	-401.544708	-25.993092	955.148987	-484.948303	254.266998	574.442322	-434.713623	-88.098259	575.655273	-481.903473	290.739502	86.950783	-499.661682	-135.763214	102.433563	-413.084076	335.388641	1443.579590	-368.086731	-85.161217	1445.262451	-334.328827	121.615051	1454.827393	-330.932495	91.291420	1746.370117	-449.474152	439.264801	1172.440918	-425.782532	-203.714355	1188.407959	-352.808167	385.585724	871.390991	-315.347443	-146.666229	884.559204	-372.963654	104.162727	1051.900879	556.342102	14.927491	898.404602	555.137512	212.073547
-393.332397	235.601913	954.790649	-401.350037	-25.949772	955.142334	-484.841797	254.332291	574.465271	-434.570190	-88.076630	575.651001	-481.884979	290.747528	86.956665	-499.570282	-135.752563	102.442863	-412.776855	335.403351	1443.551270	-367.783813	-85.176033	1445.204224	-334.065460	121.629448	1454.772095	-330.658447	91.204292	1746.366699	-449.366547	439.159668	1172.402100	-425.836975	-203.481583	1188.264282	-352.191864	385.604187	871.623779	-314.763977	-146.441727	884.807312	-372.750092	104.202576	1051.893677	556.288940	14.967820	898.410400	555.152161	212.136703
-393.106720	235.617096	954.760071	-401.086914	-25.950222	955.130554	-484.694122	254.293091	574.440857	-434.698853	-87.728577	576.006165	-481.872192	290.744812	86.931549	-499.682007	-135.780029	102.430244	-412.436035	335.447083	1443.536987	-367.524628	-85.195702	1445.103882	-333.760040	121.632484	1454.712524	-330.370087	91.119080	1746.363403	-449.265167	439.016388	1172.339600	-425.867798	-203.276093	1188.138184	-351.580658	385.624481	871.805969	-314.224548	-146.220886	884.975952	-372.482605	104.219765	1051.866821	556.357910	14.853314	898.390076	555.476379	211.631195
-392.900421	235.689728	954.755249	-400.905640	-25.892849	955.133423	-484.621887	254.362457	574.469727	-434.362305	-87.964569	575.666382	-481.889526	290.741302	86.980087	-499.558319	-135.726563	102.450722	-412.124969	335.445282	1443.540161	-367.255829	-85.211906	1445.046265	-333.470428	121.632401	1454.671387	-330.083252	91.040611	1746.363892	-449.222137	438.861481	1172.283569	-425.897186	-203.020462	1188.013062	-350.947540	385.603455	872.041870	-313.567474	-145.989014	885.166870	-372.261627	104.284462	1051.858887	556.340027	14.920075	898.392517	555.528137	211.640396
-392.656952	235.711395	954.743713	-400.623505	-25.891523	955.108765	-484.432281	254.331039	574.485291	-434.259857	-87.920288	575.654053	-481.864502	290.713928	86.972687	-499.510803	-135.722549	102.465416	-411.840179	335.446930	1443.506226	-366.964844	-85.218239	1444.989502	-333.193909	121.642418	1454.621094	-329.776154	90.978256	1746.378418	-449.180756	438.726959	1172.226196	-425.901337	-202.773972	1187.849487	-350.325684	385.575317	872.269409	-312.905334	-145.801590	885.338806	-371.980804	104.294220	1051.836182	556.320190	14.952847	898.381775	555.560547	211.712723
-392.433838	235.703537	954.719604	-400.406067	-25.896481	955.104248	-484.310577	254.365173	574.538147	-434.156799	-87.896660	575.708740	-481.853882	290.688324	87.009285	-499.466736	-135.711166	102.452217	-411.562042	335.457153	1443.470703	-366.668884	-85.312080	1444.982788	-332.908752	121.639915	1454.574097	-329.473541	90.912491	1746.365723	-449.135498	438.594147	1172.178833	-425.873260	-202.517853	1187.735840	-349.588654	385.480255	872.562622	-312.296356	-145.620255	885.429688	-371.734741	104.293739	1051.815308	556.279907	14.977622	898.400757	555.586975	211.753754
-392.210663	235.728119	954.707153	-400.188080	-25.893980	955.115295	-484.151215	254.388992	574.544250	-434.283997	-87.614433	576.008118	-481.866364	290.674072	87.034592	-499.597412	-135.733658	102.474510	-411.245697	335.485138	1443.452759	-366.534119	-85.245613	1444.885864	-332.641022	121.628548	1454.555786	-329.163452	90.850143	1746.359619	-449.071899	438.485596	1172.169556	-425.794464	-202.275360	1187.587891	-348.895050	385.405731	872.863708	-311.656860	-145.477737	885.552979	-371.485260	104.314644	1051.807251	556.263672	15.030766	898.401184	555.624695	211.814804
-391.997467	235.716690	954.703125	-399.952911	-25.877657	955.115295	-484.033966	254.411713	574.581177	-434.197632	-87.629845	575.993530	-481.869354	290.671539	87.040581	-499.582123	-135.714157	102.508995	-410.895020	335.500946	1443.453857	-366.341827	-85.250877	1444.857910	-332.361298	121.622803	1454.547974	-328.855865	90.805153	1746.346558	-449.010010	438.345978	1172.108398	-425.682007	-202.099014	1187.491943	-348.130615	385.346130	873.175476	-311.060211	-145.363510	885.702148	-371.239075	104.319916	1051.799683	556.256592	15.055425	898.400513	555.678955	211.882904
-391.752167	235.760651	954.687988	-399.795471	-25.794029	955.119873	-483.916229	254.503464	574.608337	-434.085388	-87.592690	576.011292	-481.935577	290.677582	87.043816	-499.586395	-135.686859	102.513176	-410.591461	335.510773	1443.416504	-366.144501	-85.278885	1444.825928	-332.052521	121.606445	1454.503662	-328.534882	90.737450	1746.330322	-448.919067	438.255707	1172.073364	-425.491852	-201.938080	1187.405518	-347.433594	385.258545	873.477661	-310.419586	-145.257339	885.856812	-371.016113	104.381935	1051.788818	556.269043	15.105570	898.369629	555.725952	211.938766
-391.530640	235.748901	954.683228	-399.585632	-25.771929	955.078003	-483.659363	254.454102	574.585938	-433.947052	-87.530029	575.971191	-481.878754	290.659607	87.065857	-499.510620	-135.629807	102.525368	-410.305573	335.486664	1443.407837	-365.834900	-85.379364	1444.885254	-331.758667	121.592186	1454.506470	-328.208649	90.682022	1746.321045	-448.839966	438.164856	1172.036743	-425.251038	-201.762161	1187.324585	-346.685394	385.078857	873.765869	-309.764954	-145.101410	885.961426	-370.777313	104.371460	1051.759521	556.258057	15.114410	898.383606	555.780701	211.976944
-391.273193	235.749283	954.691895	-399.376038	-25.762238	955.037476	-483.480103	254.431595	574.590210	-433.851074	-87.522888	575.979248	-481.882111	290.616547	87.085945	-499.503418	-135.642410	102.545891	-410.173462	335.344971	1443.211670	-365.642731	-85.369675	1444.851074	-331.469421	121.613350	1454.495239	-327.855896	90.636215	1746.297119	-448.765503	438.132690	1171.981812	-424.975952	-201.638367	1187.217407	-345.963776	384.866974	874.031067	-309.128754	-144.966537	886.108521	-370.517914	104.352905	1051.736816	556.266235	15.166440	898.363220	555.833740	212.003128
-390.956573	235.794205	954.713318	-399.114532	-25.734243	955.025879	-483.254547	254.459991	574.612915	-433.763367	-87.529099	576.010742	-481.978363	290.633240	87.109612	-499.534058	-135.620178	102.561554	-409.675995	335.482971	1443.412720	-365.525452	-85.281395	1444.776367	-331.190613	121.587463	1454.497681	-327.507751	90.594452	1746.263306	-448.621277	438.035797	1171.999634	-424.705353	-201.566162	1187.095093	-345.304626	384.644348	874.316101	-308.550690	-144.854675	886.162354	-370.223022	104.371758	1051.740112	556.289795	15.194863	898.368774	555.899048	212.047913
-390.702667	235.791183	954.721313	-398.904633	-25.727009	955.036865	-483.025757	254.513870	574.627930	-433.686981	-87.525223	576.012451	-481.834656	290.594910	87.148140	-499.456909	-135.602631	102.578163	-409.378754	335.490662	1443.432861	-365.329712	-85.245354	1444.765991	-330.909515	121.565498	1454.473633	-327.151489	90.556274	1746.240234	-448.474915	437.996155	1171.984375	-424.360596	-201.499527	1187.008301	-344.568878	384.328308	874.607971	-308.014984	-144.799301	886.197144	-369.978455	104.370392	1051.746338	556.154297	15.361662	898.378174	555.656433	212.645660
-390.467926	235.804626	954.738586	-398.707947	-25.693535	955.048950	-482.832306	254.598587	574.684570	-433.520020	-87.444832	576.019836	-481.952881	290.620941	87.179489	-499.406860	-135.558655	102.598473	-409.060730	335.511017	1443.440430	-365.130310	-85.229324	1444.745483	-330.641632	121.575150	1454.472046	-326.777283	90.526215	1746.186157	-448.316406	437.972290	1171.977661	-423.993591	-201.453552	1186.999023	-343.961273	384.060181	874.896118	-307.506531	-144.787476	886.221069	-369.751953	104.387909	1051.758301	556.205078	15.399206	898.378784	555.738403	212.676346
-390.215027	235.839294	954.736084	-398.493134	-25.687777	955.049500	-482.602509	254.651199	574.682312	-433.447388	-87.430435	576.033752	-481.934387	290.593719	87.155365	-499.387573	-135.535690	102.626907	-408.782501	335.518768	1443.436157	-364.882751	-85.209015	1444.749268	-330.409637	121.613914	1454.487183	-326.372650	90.483871	1746.130493	-448.113922	437.961609	1171.980347	-423.558960	-201.405746	1187.011963	-343.385376	383.810150	875.139771	-307.022552	-144.807800	886.296204	-369.515717	104.405647	1051.756592	556.228271	15.469441	898.359863	555.799255	212.730560
-389.918915	235.885406	954.758362	-398.276947	-25.638477	955.054443	-482.431244	254.833160	574.708618	-433.189758	-87.754402	575.759399	-481.964081	290.628693	87.206192	-499.328674	-135.515793	102.683525	-408.515594	335.546051	1443.480957	-364.689178	-85.174316	1444.747070	-330.162781	121.633331	1454.456055	-325.939728	90.453011	1746.048584	-447.886108	437.938232	1171.962158	-423.136597	-201.393661	1187.027588	-342.795197	383.557495	875.330322	-306.570007	-144.813705	886.348572	-369.260223	104.439323	1051.770264	556.223999	15.494634	898.372253	555.838928	212.787994
-389.647980	235.897003	954.761963	-398.047058	-25.674799	955.062561	-482.095825	254.723831	574.671814	-433.070831	-87.731781	575.799072	-481.892883	290.592102	87.215042	-499.264771	-135.471710	102.665321	-408.253143	335.560516	1443.507080	-364.454742	-85.154251	1444.737061	-329.924103	121.625999	1454.454102	-325.445282	90.414299	1745.956665	-447.572021	437.874512	1171.950439	-422.698364	-201.320816	1187.017822	-342.191650	383.395874	875.545227	-306.116882	-144.802948	886.384644	-369.008606	104.424850	1051.775879	556.237671	15.556727	898.369263	555.871948	212.831223
-389.374420	235.951004	954.788818	-397.870331	-25.607347	955.034729	-481.928528	254.870773	574.728455	-432.935944	-87.656258	575.781738	-481.920502	290.571045	87.244293	-499.243469	-135.458389	102.680000	-408.010468	335.554749	1443.545532	-364.219299	-85.134506	1444.726318	-329.700714	121.659721	1454.467285	-324.941406	90.380905	1745.875732	-447.245087	437.801849	1171.950928	-422.213165	-201.353806	1186.970459	-341.513123	383.220947	875.758179	-305.656494	-144.827026	886.420410	-368.776733	104.455856	1051.773438	556.252258	15.573532	898.366760	555.911804	212.898010
-389.085724	235.964218	954.820618	-397.649902	-25.578323	955.034363	-481.626404	254.876465	574.717224	-432.730804	-87.581520	575.764526	-481.882324	290.523804	87.283470	-499.118835	-135.426788	102.692093	-407.754974	335.568115	1443.568115	-363.926849	-85.093628	1444.735229	-329.454102	121.669830	1454.461182	-324.409302	90.347816	1745.761719	-446.868347	437.724304	1171.915771	-421.709290	-201.353424	1186.941406	-340.835236	383.042480	875.939209	-305.176453	-144.835876	886.466980	-368.524017	104.458595	1051.789429	556.265503	15.620613	898.376282	555.940735	212.943573
-388.830139	235.945923	954.811707	-397.485199	-25.551916	955.047119	-481.354523	254.911911	574.740112	-432.578003	-87.524734	575.747314	-481.865692	290.543976	87.291359	-499.071747	-135.394516	102.684090	-407.486969	335.600189	1443.592529	-363.641602	-85.071251	1444.739868	-329.219360	121.694633	1454.495850	-323.792053	90.311806	1745.592529	-446.467316	437.684967	1171.883057	-421.290741	-201.396255	1186.930908	-340.181580	382.824127	876.072937	-304.699646	-144.829849	886.568298	-368.306091	104.461662	1051.789429	556.299683	15.678789	898.373291	555.964844	212.972275
-388.540436	235.964859	954.780151	-397.278534	-25.539433	955.044373	-481.090729	254.966156	574.775757	-432.679260	-87.351219	576.055847	-481.862885	290.509918	87.327194	-499.206482	-135.402863	102.727592	-407.253479	335.628204	1443.622559	-363.368378	-85.032036	1444.742920	-328.981110	121.723602	1454.493652	-323.118378	90.259377	1745.428589	-446.034515	437.639252	1171.830200	-420.882965	-201.430771	1186.937134	-339.442169	382.632416	876.190063	-304.236023	-144.792358	886.632751	-368.052643	104.480003	1051.770874	556.304993	15.703347	898.367615	556.000793	213.020035
-388.286285	236.051025	954.774902	-397.166321	-25.501951	955.031189	-480.858734	255.056229	574.779175	-432.521210	-87.292305	576.049438	-481.879059	290.532684	87.360672	-499.137482	-135.392258	102.738312	-407.147552	335.512146	1443.451050	-363.081940	-85.021896	1444.760620	-328.738464	121.751198	1454.506958	-322.403076	90.206909	1745.234497	-445.639526	437.594910	1171.764038	-420.496094	-201.417923	1186.956665	-338.750427	382.494507	876.329468	-303.764862	-144.754471	886.705444	-367.852264	104.524940	1051.757202	556.424805	15.623693	898.363770	556.280334	212.581039
-388.022736	236.131302	954.787537	-396.960083	-25.481394	955.027771	-480.595184	255.120987	574.794678	-432.402496	-87.326851	576.065552	-481.852417	290.521637	87.360840	-499.132629	-135.348251	102.755470	-406.920197	335.530487	1443.445068	-362.794220	-84.990837	1444.788330	-328.458252	121.760979	1454.522339	-321.621613	90.181793	1745.028442	-445.229218	437.556244	1171.733276	-420.124237	-201.329254	1186.933105	-338.054657	382.310242	876.398926	-303.269745	-144.727478	886.794617	-367.620453	104.564247	1051.762451	556.449829	15.668943	898.384216	556.324585	212.609512
-387.805908	236.168121	954.765015	-396.794617	-25.464046	954.989990	-480.444305	255.237183	574.839783	-432.047638	-87.404266	575.753723	-481.886597	290.494843	87.405579	-498.981140	-135.306900	102.791092	-406.557800	335.654694	1443.606934	-362.440887	-85.032944	1444.847900	-328.166138	121.771614	1454.544434	-320.829254	90.123352	1744.802124	-444.749084	437.491241	1171.694702	-419.738770	-201.289536	1186.935425	-337.318695	382.055634	876.492310	-302.810486	-144.675568	886.851990	-367.421448	104.580566	1051.730225	556.420227	15.735098	898.361328	556.306885	212.667816
-387.613617	236.168594	954.755005	-396.639893	-25.450588	954.995667	-480.115875	255.209885	574.820496	-431.902557	-87.338036	575.799316	-481.849274	290.485779	87.428192	-498.937469	-135.265045	102.808212	-406.324341	335.662201	1443.607788	-362.247589	-84.971085	1444.828003	-327.888641	121.799522	1454.552124	-320.009338	90.071983	1744.566406	-444.283813	437.417572	1171.646606	-419.380035	-201.325180	1186.916382	-336.694153	381.937500	876.541138	-302.374176	-144.658356	886.925049	-367.245422	104.589645	1051.727417	556.415955	15.763545	898.388794	556.309387	212.736221
-387.397522	236.206467	954.762268	-396.434601	-25.488297	955.010010	-479.877838	255.251160	574.850830	-431.805695	-87.357735	575.833679	-481.822021	290.454193	87.493919	-498.924561	-135.244583	102.846062	-406.088379	335.663635	1443.610596	-362.103851	-84.909187	1444.791016	-327.619965	121.814041	1454.566650	-319.211700	90.041901	1744.349121	-443.826416	437.337708	1171.580322	-419.050873	-201.331528	1186.910522	-336.009918	381.811005	876.614441	-301.976715	-144.664505	886.962402	-367.040649	104.591751	1051.739746	556.434326	15.825971	898.403076	556.309082	212.783936
-387.192871	236.271271	954.802124	-396.291901	-25.444578	954.992859	-479.657928	255.324448	574.867676	-431.686096	-87.370209	575.823120	-481.838654	290.457458	87.562836	-498.936584	-135.253357	102.882011	-405.802399	335.681213	1443.609619	-361.894165	-84.925606	1444.760254	-327.336090	121.809280	1454.572266	-318.414734	90.021088	1744.130371	-443.337921	437.264984	1171.527222	-418.719238	-201.321716	1186.913208	-335.303497	381.600342	876.665894	-301.612213	-144.671494	886.990601	-366.859192	104.618820	1051.748901	556.439575	15.915710	898.391968	556.314331	212.855850
-387.037872	236.333466	954.790710	-396.206573	-25.424465	954.972717	-479.481812	255.420959	574.885193	-431.607513	-87.385948	575.838196	-481.884399	290.458099	87.540352	-498.953583	-135.235458	102.892509	-405.509857	335.700897	1443.587646	-361.656219	-84.911087	1444.754150	-327.048828	121.822739	1454.545532	-317.685272	89.983490	1743.957886	-442.849731	437.238098	1171.450317	-418.420959	-201.304489	1186.914917	-334.627502	381.487549	876.700623	-301.297241	-144.685272	886.990479	-366.726471	104.649796	1051.729858	556.410400	15.965015	898.380981	556.302917	212.927292
-386.861298	236.343002	954.803894	-396.017212	-25.411055	954.974365	-479.183685	255.333496	574.870544	-431.497894	-87.352783	575.860596	-481.819244	290.413025	87.559639	-498.908447	-135.210922	102.918480	-405.223389	335.691986	1443.564453	-361.476837	-84.935387	1444.729126	-326.738586	121.842369	1454.473755	-317.007172	89.967331	1743.832520	-442.373138	437.170654	1171.352417	-418.132660	-201.305832	1186.916748	-333.981018	381.410889	876.745911	-300.972382	-144.717529	886.994324	-366.527832	104.657677	1051.733154	556.411682	15.996499	898.377991	556.309143	212.975494
-386.674622	236.334167	954.793030	-395.864532	-25.438831	954.965515	-478.965149	255.342743	574.878235	-431.593811	-87.409584	576.080872	-481.827637	290.435455	87.615257	-499.095215	-135.242661	102.978378	-404.910675	335.685791	1443.519165	-361.242004	-84.946472	1444.699341	-326.415100	121.828720	1454.426514	-316.424255	89.971054	1743.717407	-441.881653	437.117859	1171.292480	-417.824585	-201.279251	1186.891846	-333.325836	381.260406	876.723877	-300.641632	-144.740677	886.977173	-366.338226	104.636223	1051.718140	556.422729	16.052027	898.392212	556.298462	213.010941
-386.478638	236.313339	954.781067	-395.681030	-25.445906	954.971802	-478.736389	255.314804	574.875427	-431.320038	-87.374039	575.973694	-481.760468	290.401764	87.618332	-498.925995	-135.197006	102.954803	-404.560272	335.699188	1443.509033	-361.011200	-84.962379	1444.650757	-326.096680	121.791183	1454.396118	-315.909119	89.966270	1743.659424	-441.377319	437.075317	1171.239014	-417.532959	-201.305786	1186.847168	-332.717682	381.084595	876.711304	-300.356903	-144.752029	886.943848	-366.132996	104.627258	1051.711426	556.823059	16.519491	898.454773	556.403320	213.171890
-386.315674	236.283920	954.775391	-395.548248	-25.434435	954.956482	-478.561371	255.267487	574.875671	-431.180664	-87.322281	575.922791	-481.730896	290.390594	87.657608	-498.906219	-135.187561	102.964371	-404.196075	335.657227	1443.499146	-360.757050	-85.000359	1444.597656	-325.769348	121.764442	1454.349365	-315.455566	89.974419	1743.635132	-440.856201	437.005524	1171.205811	-417.197327	-201.284958	1186.808350	-332.177734	380.998810	876.684265	-300.093353	-144.773392	886.903870	-365.948914	104.610405	1051.691406	556.360779	16.339684	898.412781	556.023926	213.641418
-386.172882	236.268173	954.772217	-395.426910	-25.398123	954.938171	-478.423645	255.268326	574.878662	-431.250305	-87.343201	576.033508	-481.715057	290.375031	87.664078	-499.001892	-135.206375	102.982811	-403.838196	335.638794	1443.473999	-360.497437	-85.023445	1444.556885	-325.445068	121.715775	1454.304932	-315.092773	89.971863	1743.638916	-440.345551	437.031860	1171.187988	-416.876373	-201.335129	1186.770142	-331.607544	380.849457	876.664307	-299.888550	-144.767990	886.866150	-365.785248	104.611755	1051.672485	556.726563	16.770603	898.474854	556.064880	213.822983
-386.018494	236.239899	954.769653	-395.248779	-25.414629	954.954285	-478.342346	255.261047	574.879272	-431.111481	-87.383301	575.916199	-481.723907	290.383118	87.670662	-498.944885	-135.190659	102.984077	-403.454041	335.649200	1443.483276	-360.192108	-85.002045	1444.492554	-325.097717	121.687424	1454.245361	-314.775726	89.975060	1743.674194	-439.787170	436.992920	1171.164429	-416.586517	-201.375580	1186.753784	-331.113251	380.743744	876.636902	-299.727814	-144.740952	886.827209	-365.592529	104.597588	1051.672485	556.844666	16.656998	898.474182	556.348328	213.337936
-385.899475	236.204636	954.744446	-395.124939	-25.422400	954.939636	-478.212006	255.260559	574.883545	-431.126862	-87.377937	576.031250	-481.661011	290.377655	87.697334	-499.004822	-135.209549	102.999252	-403.065247	335.611420	1443.486450	-359.884064	-85.050255	1444.490723	-324.762207	121.686325	1454.223145	-314.522308	89.992683	1743.722046	-439.225464	437.011566	1171.175659	-416.340057	-201.406784	1186.736084	-330.621429	380.644135	876.622986	-299.577393	-144.675156	886.779785	-365.430328	104.578918	1051.642090	556.771301	16.839186	898.483887	556.067566	213.899323
-385.780182	236.200638	954.757996	-395.010284	-25.413702	954.931824	-478.252808	255.381500	574.891541	-431.074585	-87.389198	576.025757	-481.740875	290.402588	87.705475	-498.937683	-135.204407	102.982361	-402.658356	335.609589	1443.477417	-359.570404	-85.076820	1444.462402	-324.442841	121.652748	1454.194946	-314.309387	89.995956	1743.802246	-438.668915	437.055237	1171.177002	-416.102783	-201.399841	1186.733032	-330.144653	380.461151	876.571411	-299.445465	-144.611618	886.718079	-365.267365	104.571228	1051.632935	556.775208	16.901417	898.466309	556.043091	213.958252
-385.679321	236.161728	954.759277	-394.890350	-25.418833	954.925720	-478.109436	255.294083	574.878113	-431.072876	-87.391029	576.043274	-481.640472	290.398102	87.753769	-498.997162	-135.215134	102.984863	-402.255585	335.568451	1443.513672	-359.247345	-85.087837	1444.424683	-324.083466	121.607849	1454.179199	-314.125305	89.997169	1743.897583	-438.065186	437.090332	1171.190552	-415.888123	-201.400558	1186.725708	-329.714661	380.406311	876.545715	-299.350586	-144.510895	886.649902	-365.106598	104.546432	1051.617310	556.816406	16.917742	898.455627	556.059509	213.973663
-385.519775	236.144348	954.773499	-394.706940	-25.433552	954.950317	-478.094971	255.321075	574.924194	-430.880798	-87.305786	575.908691	-481.643860	290.362183	87.758507	-498.846344	-135.189209	102.959953	-401.846252	335.545532	1443.563354	-358.899445	-85.119316	1444.419067	-323.773376	121.545349	1454.148926	-313.995667	89.984383	1744.018066	-437.480560	437.101868	1171.199951	-415.648529	-201.415619	1186.754883	-329.350616	380.308624	876.528198	-299.286835	-144.413589	886.547302	-364.903778	104.535400	1051.628662	556.828064	16.997076	898.454407	556.043030	214.003204
-385.374664	236.144852	954.800598	-394.569244	-25.403910	954.937927	-478.091187	255.332916	574.955688	-430.874512	-87.294319	575.950623	-481.647034	290.351654	87.817619	-498.835480	-135.186966	102.957672	-401.453064	335.509918	1443.562622	-358.545776	-85.141205	1444.425781	-323.439575	121.484268	1454.151245	-313.872894	89.958405	1744.131348	-436.941650	437.077118	1171.218872	-415.428314	-201.425858	1186.745728	-328.980286	380.248383	876.507202	-299.271973	-144.263535	886.427917	-364.719666	104.533546	1051.624756	556.470276	16.644329	898.412659	555.918945	213.950363
-385.190552	236.158112	954.832581	-394.381958	-25.451256	954.971191	-478.132080	255.392090	575.035522	-430.875122	-87.287262	575.957947	-481.716217	290.352936	87.834785	-498.780212	-135.176346	102.973312	-401.065369	335.470520	1443.591187	-358.224548	-85.177200	1444.421631	-323.104095	121.432983	1454.156860	-313.766205	89.925858	1744.250366	-436.383148	437.113464	1171.263916	-415.206085	-201.400818	1186.751465	-328.545807	380.133423	876.472900	-299.293915	-144.171585	886.256714	-364.500366	104.516289	1051.648560	556.512268	16.674456	898.411499	555.929810	213.974350
-385.030334	236.148163	954.848450	-394.231262	-25.491364	954.973328	-478.079559	255.381607	575.042297	-431.022400	-87.313629	576.126770	-481.646118	290.312134	87.870331	-498.868896	-135.196259	102.988655	-400.640717	335.458282	1443.629395	-357.957886	-85.223770	1444.434937	-322.798370	121.380821	1454.159424	-313.665344	89.875336	1744.379883	-435.827667	436.460663	1171.141357	-414.971069	-201.442001	1186.780762	-328.165619	380.050812	876.327087	-299.326630	-144.076111	886.104553	-364.302032	104.483849	1051.646240	556.542908	16.706030	898.428101	555.913330	214.022598
-384.837463	236.120392	954.837524	-394.074371	-25.490292	955.004883	-477.944641	255.249695	575.039185	-430.813110	-87.155815	575.959045	-481.539368	290.275543	87.889603	-498.709839	-135.142365	102.966591	-400.272125	335.424194	1443.636597	-357.653351	-85.235306	1444.430420	-322.484802	121.318741	1454.171265	-313.552551	89.832397	1744.484985	-435.408966	437.078583	1171.319458	-414.739410	-201.493195	1186.820557	-327.894470	379.984894	876.314087	-299.414093	-143.993240	885.905823	-364.091553	104.481369	1051.647339	556.567322	16.731434	898.417725	555.912598	214.032425
-384.654419	236.113251	954.847961	-393.925171	-25.520901	955.005798	-477.874908	255.217300	575.067566	-430.901703	-87.216232	576.018860	-481.575592	290.273193	87.907410	-498.750763	-135.141953	102.967072	-399.977264	335.386047	1443.666504	-357.312775	-85.291344	1444.490601	-322.183594	121.287704	1454.173584	-313.434570	89.766068	1744.596191	-434.949860	437.126770	1171.361938	-414.506836	-201.459915	1186.879883	-327.697449	379.932770	876.228943	-299.535217	-143.969467	885.711670	-363.880554	104.454170	1051.641235	556.619324	16.781996	898.410278	555.913513	214.061798
-384.477570	236.063995	954.822144	-393.796326	-25.517427	955.032104	-477.754059	255.166061	575.066101	-431.100006	-87.308830	576.198242	-481.517090	290.243317	87.942261	-498.871399	-135.170563	103.003540	-399.612915	335.344238	1443.710083	-357.012207	-85.384613	1444.533081	-321.896057	121.252487	1454.164795	-313.304504	89.686127	1744.682861	-434.459015	436.456329	1171.256348	-414.258362	-201.466797	1186.916138	-327.438538	379.803406	876.034912	-299.700287	-144.017517	885.492310	-363.693604	104.444504	1051.632568	556.665161	16.826097	898.410706	555.888489	214.120438
-384.330963	236.033768	954.835815	-393.656189	-25.555399	955.034729	-477.660461	255.221054	575.093628	-431.108246	-87.297966	576.220032	-481.515930	290.205963	87.981644	-498.862671	-135.145035	103.015320	-399.223175	335.319611	1443.763916	-356.780579	-85.422089	1444.540771	-321.621796	121.183807	1454.161377	-313.169983	89.610443	1744.750732	-434.114746	437.101257	1171.456787	-414.048340	-201.495804	1186.974976	-327.258453	379.576630	875.960022	-299.953156	-144.126648	885.265381	-363.502716	104.403992	1051.628174	556.699585	16.860943	898.387146	555.895203	214.150711
-384.177551	236.014786	954.859802	-393.529083	-25.579762	955.044617	-477.538422	255.219940	575.113037	-431.095825	-87.279915	576.259460	-481.533203	290.193451	88.031845	-498.835236	-135.138626	103.009773	-398.882324	335.281158	1443.809082	-356.487701	-85.459290	1444.548218	-321.337952	121.123253	1454.161743	-312.997986	89.513069	1744.826904	-433.699890	437.148590	1171.535034	-413.809998	-201.519135	1187.044434	-327.090881	379.379120	875.848816	-300.206573	-144.247330	885.064331	-363.320801	104.373077	1051.634033	556.723938	16.860231	898.408875	555.884583	214.171188
-384.007721	235.950302	954.855652	-393.340668	-25.658213	955.069519	-477.385071	255.228653	575.154724	-431.082672	-87.279640	576.277527	-481.527527	290.214172	88.096550	-498.849243	-135.125168	103.038475	-398.565918	335.245087	1443.850098	-356.261475	-85.503944	1444.557617	-321.028900	121.094894	1454.160522	-312.829590	89.414009	1744.862061	-433.308350	437.208862	1171.587036	-413.572357	-201.563400	1187.115356	-326.966797	379.058960	875.669189	-300.499573	-144.412170	884.864136	-363.124878	104.313599	1051.640137	556.772827	16.903353	898.411194	555.891174	214.187210
-383.780121	235.945953	954.891418	-393.140167	-25.687862	955.099243	-477.223419	255.278687	575.162537	-431.021606	-87.274323	576.314819	-481.560791	290.219299	88.110435	-498.815308	-135.117340	103.034157	-398.259949	335.221771	1443.894531	-355.996033	-85.510582	1444.549438	-320.739410	121.054352	1454.131104	-312.644501	89.306305	1744.881714	-432.939117	437.273956	1171.629028	-413.306854	-201.633881	1187.174194	-326.947754	378.758759	875.478271	-300.806580	-144.588547	884.669128	-362.904175	104.291573	1051.671021	556.825684	16.923504	898.417114	555.893921	214.216064
-383.597015	235.958603	954.899963	-393.030975	-25.712193	955.099365	-477.043091	255.333832	575.167419	-430.927521	-87.243782	576.335266	-481.609558	290.199860	88.146805	-498.798553	-135.104309	103.025864	-397.986023	335.182617	1443.924072	-355.875336	-85.414612	1444.490967	-320.452728	121.025261	1454.126831	-312.463562	89.201607	1744.893311	-432.516449	437.388641	1171.686279	-413.055573	-201.752243	1187.185181	-327.028564	378.420319	875.289185	-301.118256	-144.785614	884.425598	-362.737030	104.274765	1051.669678	556.877930	16.949978	898.419556	555.899780	214.232056
-383.418427	235.927063	954.918152	-392.895111	-25.742895	955.095642	-476.825500	255.302673	575.139526	-430.661102	-87.140282	576.194641	-481.588074	290.212311	88.184166	-498.573212	-135.052277	103.014587	-397.723389	335.154999	1443.905640	-355.642120	-85.405312	1444.447021	-320.172241	120.980904	1454.101196	-312.253052	89.090477	1744.885254	-432.102234	437.531647	1171.724243	-412.804596	-201.877914	1187.253052	-327.121887	378.029541	874.975891	-301.378571	-144.934357	884.242798	-362.564362	104.230797	1051.672729	556.879761	16.936520	898.412842	555.881836	214.228485
-383.223022	235.908417	954.918945	-392.734833	-25.832212	955.083435	-476.641479	255.390442	575.194275	-430.599091	-87.210648	576.191040	-481.664520	290.222687	88.238312	-498.648682	-135.074463	103.047920	-397.631226	334.980438	1443.751587	-355.162842	-85.472450	1444.426514	-319.919586	120.973152	1454.069702	-312.020935	88.993973	1744.870728	-431.711548	437.690216	1171.748657	-412.547394	-201.982407	1187.307129	-327.387878	377.696350	874.716553	-301.664429	-145.068146	884.039551	-362.374908	104.168388	1051.663940	556.949951	16.974016	898.408325	555.884155	214.269562
-383.029266	235.887650	954.914612	-392.598206	-25.866295	955.076782	-476.435669	255.439362	575.201843	-430.474243	-87.225410	576.180786	-481.633820	290.196136	88.278824	-498.585388	-135.053009	103.050529	-397.227661	335.099335	1443.952759	-354.882477	-85.501701	1444.395142	-319.670441	120.964897	1454.052979	-311.783997	88.883347	1744.847656	-431.261078	437.844360	1171.859619	-412.319946	-202.156952	1187.323853	-328.005493	377.389984	874.211975	-301.895294	-145.126541	883.849792	-362.198669	104.134163	1051.655396	556.994446	16.977266	898.418335	555.880310	214.273102
-382.849091	235.853134	954.889404	-392.461151	-25.910561	955.067993	-475.757477	254.858856	575.106750	-430.384796	-87.300674	576.202942	-481.335388	290.149994	88.288254	-498.575867	-135.035767	103.095650	-396.973358	335.106720	1443.978271	-354.559357	-85.496712	1444.334229	-319.429993	120.959892	1454.056152	-311.540558	88.771500	1744.798340	-430.688019	437.263489	1171.714600	-412.082336	-202.310486	1187.363281	-328.346985	377.313904	873.936096	-302.091431	-145.134338	883.670715	-362.023621	104.096031	1051.634033	557.026978	16.948732	898.423340	555.873291	214.280930
-382.643707	235.815765	954.877441	-392.329193	-26.002541	955.068481	-475.522308	254.854202	575.112122	-430.267792	-87.381409	576.193481	-481.281219	290.130127	88.326874	-498.546051	-135.039734	103.111015	-396.741394	335.084717	1444.005981	-354.256317	-85.492500	1444.290771	-319.238434	120.944878	1454.031738	-311.274139	88.649483	1744.740479	-430.245300	437.923004	1171.868042	-411.888763	-202.519318	1187.427246	-328.343384	377.063446	873.793213	-302.397095	-145.169342	883.423889	-361.847931	104.028694	1051.626465	557.123108	16.995871	898.427429	555.895874	214.291992
-382.455566	235.791382	954.862488	-392.226196	-26.021358	955.062073	-475.381287	254.918350	575.153076	-430.224945	-87.491989	576.219238	-481.354156	290.124054	88.334778	-498.588959	-135.032227	103.141609	-396.502991	335.051819	1444.001099	-354.029541	-85.471725	1444.252075	-319.044342	120.923203	1454.016113	-310.992523	88.520226	1744.679565	-429.762756	438.041199	1171.924927	-411.682373	-202.708694	1187.461548	-328.819458	376.972107	873.352173	-302.608490	-145.168472	883.229004	-361.699371	104.001762	1051.614868	557.212341	17.017984	898.433777	555.910095	214.295425
-382.258423	235.754150	954.834534	-392.085632	-26.061377	955.085999	-475.297729	255.075607	575.205933	-430.045593	-87.551353	576.171143	-481.415253	290.129181	88.386902	-498.533142	-135.006912	103.156822	-396.314362	335.021729	1443.984131	-353.830780	-85.475426	1444.194946	-318.855591	120.917137	1454.011963	-310.733459	88.421974	1744.590454	-429.164917	437.421722	1171.739136	-411.473358	-202.907913	1187.512939	-329.422546	377.035156	872.853577	-302.885681	-145.237823	883.048157	-361.536713	103.976997	1051.614624	557.210571	16.998484	898.424011	555.898621	214.312134
-382.096497	235.722961	954.838257	-392.008606	-26.093239	955.086731	-475.027039	254.977890	575.192871	-429.968048	-87.595535	576.105286	-481.355255	290.109375	88.405434	-498.553925	-134.984070	103.155403	-396.084167	334.996735	1443.968628	-353.653198	-85.490959	1444.190552	-318.693115	120.885513	1454.029541	-310.454498	88.305740	1744.515625	-428.757843	438.059845	1171.856567	-411.265594	-203.100464	1187.570313	-329.856842	377.093628	872.413330	-303.265320	-145.386566	882.871887	-361.412323	103.935883	1051.615479	557.341797	17.056576	898.453674	555.917358	214.346237
-381.926300	235.723129	954.842896	-391.888367	-26.113888	955.080933	-474.754059	254.909714	575.175781	-429.808868	-87.642723	576.071960	-481.317749	290.077545	88.426674	-498.481720	-134.977203	103.176460	-395.892029	334.960663	1443.939453	-353.487061	-85.487343	1444.166016	-318.556671	120.844887	1454.036621	-310.148987	88.197174	1744.453125	-428.237579	438.062073	1171.874878	-411.056305	-203.257706	1187.618896	-330.197876	377.217438	872.079956	-303.657074	-145.619675	882.728638	-361.270721	103.917091	1051.615845	557.385620	17.065388	898.437073	555.927551	214.360687
-381.722961	235.697189	954.850647	-391.778229	-26.119972	955.073730	-474.544128	254.919693	575.179993	-429.682495	-87.726936	576.041565	-481.362122	290.090179	88.458557	-498.483429	-134.980255	103.194466	-395.692047	334.937378	1443.906616	-353.358002	-85.499100	1444.154907	-318.416534	120.800850	1454.031982	-309.868591	88.077415	1744.355225	-427.820374	438.059296	1171.848877	-410.856598	-203.374878	1187.679199	-330.962738	377.570251	871.596863	-304.114044	-145.881058	882.573975	-361.117065	103.886497	1051.616821	557.454834	17.064617	898.435791	555.989014	214.311951
-381.581940	235.703079	954.840881	-391.686462	-26.105267	955.050049	-474.390137	254.991760	575.226379	-429.492493	-87.723557	575.973083	-481.380951	290.081940	88.460922	-498.429016	-134.950256	103.183701	-395.483368	334.898834	1443.862915	-353.252899	-85.514267	1444.175171	-318.279938	120.746414	1454.012695	-309.559631	87.971733	1744.260742	-427.406586	437.987152	1171.765991	-410.692993	-203.466263	1187.705444	-331.307739	377.855072	871.199951	-304.508392	-146.123459	882.424622	-360.996338	103.886620	1051.598755	557.532471	17.046246	898.449829	555.995361	214.327408
-381.440399	235.637787	954.814087	-391.540100	-26.185497	955.029541	-474.223602	255.032410	575.219543	-429.331268	-87.753250	575.922485	-481.402039	290.082062	88.510544	-498.387543	-134.965500	103.201256	-395.248871	334.873871	1443.812988	-353.168365	-85.545624	1444.145874	-318.164154	120.690941	1453.989502	-309.235687	87.871010	1744.159790	-427.013702	437.942413	1171.717163	-410.514618	-203.559036	1187.723877	-331.620331	378.169006	870.916260	-304.765961	-146.251572	882.367920	-360.845917	103.816452	1051.573486	557.595886	17.036961	898.453247	556.012390	214.330139
-381.288361	235.632538	954.816101	-391.411530	-26.264267	955.025696	-474.070068	255.074020	575.234131	-429.210236	-87.825478	575.924927	-481.394653	290.089111	88.537315	-498.381989	-134.948822	103.206589	-395.035156	334.833893	1443.736938	-353.274628	-85.574562	1444.253052	-318.038025	120.646629	1453.979980	-308.944824	87.794876	1744.089478	-426.638550	437.187378	1171.515015	-410.416168	-203.638626	1187.726074	-331.513641	378.218109	870.720825	-304.998688	-146.437271	882.298157	-360.713318	103.770554	1051.574585	557.674133	17.060293	898.473328	556.048218	214.307968
-381.146881	235.579224	954.798462	-391.274109	-26.313194	955.004944	-473.913940	255.114197	575.253479	-429.160400	-87.938812	575.947693	-481.413208	290.088196	88.541595	-498.458923	-134.964691	103.236870	-395.009216	334.663330	1443.481689	-353.224396	-85.642662	1444.230835	-317.916901	120.589516	1453.956909	-308.636353	87.715752	1744.019531	-426.533508	437.738251	1171.579224	-410.337830	-203.695068	1187.763184	-331.748383	378.443909	870.517761	-305.267395	-146.609573	882.226929	-360.577667	103.718010	1051.556274	557.729431	17.072544	898.458313	556.062439	214.321503
-381.006226	235.475220	954.758301	-391.095581	-26.439075	955.021423	-473.968536	255.377899	575.317139	-429.056946	-88.032822	576.007996	-481.543182	290.114777	88.609802	-498.445435	-134.961014	103.264481	-394.653961	334.773529	1443.579590	-353.183899	-85.687759	1444.213501	-317.788300	120.518082	1453.932251	-308.337463	87.628525	1743.947021	-426.433777	437.585480	1171.532227	-410.338623	-203.843506	1187.774292	-331.976868	378.512146	870.229187	-305.589294	-146.785294	882.153809	-360.427795	103.628136	1051.547241	557.808960	17.078278	898.476196	556.102051	214.306122
-380.837921	235.423996	954.739319	-390.976532	-26.493914	955.006653	-474.027740	255.619308	575.390381	-429.032837	-88.171539	576.020386	-481.712616	290.110992	88.636482	-498.490967	-134.986740	103.322182	-394.488434	334.725433	1443.499756	-353.174652	-85.763786	1444.157715	-317.678101	120.444786	1453.878784	-308.027313	87.569801	1743.923706	-426.442719	437.515381	1171.450317	-410.392517	-203.966934	1187.776367	-332.203735	378.794556	870.022034	-305.907166	-146.945541	882.065308	-360.290405	103.572098	1051.532104	557.846619	17.044077	898.446411	556.130737	214.286255
-380.719116	235.370056	954.713013	-390.865326	-26.577219	954.959778	-473.914581	255.656677	575.405334	-428.877167	-88.178787	576.034302	-481.732422	290.105011	88.652374	-498.434753	-134.976700	103.318703	-394.308014	334.669342	1443.403687	-352.974976	-85.846725	1444.059082	-317.528900	120.377151	1453.846680	-307.778015	87.529694	1743.821899	-426.530914	437.413330	1171.365723	-410.466614	-204.057251	1187.766846	-332.380157	378.846863	869.860535	-306.169403	-147.006912	882.004333	-360.165802	103.494850	1051.492920	557.892883	17.070696	898.439697	556.155884	214.260315
-380.556000	235.325821	954.709595	-390.712677	-26.675375	954.946228	-473.790771	255.654739	575.395630	-428.785339	-88.218674	576.066467	-481.736847	290.107697	88.674904	-498.454285	-134.968445	103.318146	-394.134003	334.631256	1443.301880	-352.932739	-85.945786	1443.986206	-317.399811	120.298798	1453.810669	-307.515533	87.484543	1743.770752	-426.716278	437.375305	1171.290161	-410.606018	-204.140701	1187.720459	-332.945648	379.055847	869.656494	-306.411896	-147.064850	881.941284	-359.994812	103.418579	1051.480835	557.954468	17.100430	898.441040	556.176941	214.282639
-380.450562	235.262436	954.676697	-390.591675	-26.796547	954.952209	-473.042511	255.034180	574.969666	-428.746674	-88.352341	576.097900	-481.275818	289.994812	88.598038	-498.496948	-134.984192	103.323730	-393.954590	334.592010	1443.219604	-352.850403	-86.027359	1443.948730	-317.276855	120.189835	1453.746460	-307.289948	87.451263	1743.726563	-426.911530	437.231140	1171.214111	-410.769104	-204.205124	1187.702515	-332.758148	378.949188	869.619080	-306.656128	-147.103546	881.893677	-359.882751	103.342415	1051.467896	558.016663	17.084948	898.427551	556.216614	214.247940
-380.310577	235.222031	954.661682	-390.490051	-26.838400	954.947693	-473.073944	255.040787	575.259644	-428.684814	-88.373749	576.080139	-481.355927	290.016754	88.639107	-498.517487	-134.994766	103.341141	-393.771790	334.561401	1443.138184	-352.808502	-86.141785	1443.895020	-317.156586	120.139282	1453.715820	-307.070251	87.413231	1743.707031	-427.236359	437.317261	1171.211426	-410.969238	-204.248779	1187.680786	-333.741913	379.656006	869.216370	-306.878052	-147.112289	881.869446	-359.741486	103.300606	1051.452637	558.089355	17.081436	898.443481	556.270752	214.247986
-380.224426	235.149658	954.655945	-390.405396	-26.934214	954.914612	-472.987152	254.994965	575.248413	-428.666840	-88.454651	576.089600	-481.365234	290.006622	88.646652	-498.539764	-135.012665	103.353828	-393.609741	334.503235	1443.084106	-352.864075	-86.219231	1443.903442	-317.018158	120.065353	1453.677856	-306.883850	87.392448	1743.684448	-427.505676	437.206848	1171.177612	-411.203644	-204.295654	1187.659668	-333.307373	379.124847	869.460022	-307.088593	-147.124359	881.850830	-359.645111	103.205933	1051.430176	558.186584	16.921793	898.428955	556.560547	213.680511
-380.143280	235.083450	954.648804	-390.317566	-27.044119	954.927124	-472.931824	255.000259	575.269165	-428.584229	-88.501923	576.109375	-481.389252	289.996857	88.653206	-498.581482	-135.025223	103.368607	-393.478394	334.431519	1443.031616	-352.816956	-86.323051	1443.869263	-316.907379	119.994644	1453.651733	-306.723846	87.371582	1743.674194	-427.787079	437.182373	1171.162964	-411.415741	-204.311722	1187.652222	-333.486938	379.105316	869.465942	-307.249908	-147.070892	881.875793	-359.550903	103.125549	1051.430420	558.241760	16.931118	898.406555	556.597839	213.670929
-379.980591	235.041733	954.652405	-390.194244	-27.075602	954.910278	-472.856995	254.920410	575.274841	-428.525085	-88.546463	576.115967	-481.373993	289.950989	88.636215	-498.568939	-135.025894	103.349304	-393.307159	334.369781	1443.001099	-352.722107	-86.389091	1443.835815	-316.789459	119.929504	1453.640381	-306.571136	87.359520	1743.659912	-428.090820	437.136047	1171.193359	-411.634277	-204.311829	1187.667603	-333.751801	379.137421	869.480286	-307.424377	-147.022079	881.897888	-359.409393	103.077576	1051.424072	558.294983	16.987755	898.420715	556.600281	213.698669
-379.933136	234.976151	954.638611	-390.163635	-27.164789	954.893250	-472.814972	254.935562	575.287109	-428.477722	-88.577469	576.110901	-481.376099	289.966919	88.634277	-498.609924	-135.049438	103.352638	-393.180573	334.299255	1442.977661	-352.673523	-86.479965	1443.823364	-316.690979	119.861710	1453.584961	-306.417023	87.343666	1743.655396	-428.349976	437.091614	1171.200684	-411.836456	-204.336273	1187.658081	-334.067993	379.183777	869.484375	-307.575684	-146.972748	881.924438	-359.346588	102.996506	1051.402344	558.323669	16.995871	898.416870	556.615906	213.710205
-379.861267	234.910919	954.627441	-390.079376	-27.230253	954.896362	-472.765717	254.900360	575.267700	-428.449768	-88.660355	576.119568	-481.389587	289.958557	88.662910	-498.611542	-135.079132	103.368729	-393.074402	334.230865	1442.947266	-352.626221	-86.559113	1443.808228	-316.577759	119.799141	1453.555176	-306.275635	87.332031	1743.640625	-428.558044	436.461090	1171.092651	-412.045990	-204.351410	1187.662231	-334.400177	379.274536	869.469360	-307.822205	-146.964035	881.934448	-359.263031	102.937408	1051.396851	558.345825	17.001122	898.407410	556.630981	213.667130
-379.816589	234.812088	954.577515	-390.060364	-27.329973	954.875061	-472.714966	254.837158	575.263184	-428.453796	-88.759148	576.122070	-481.355194	289.955383	88.668747	-498.642883	-135.084244	103.389961	-392.982300	334.162689	1442.930786	-352.385742	-86.691818	1443.739624	-316.504883	119.742004	1453.536865	-306.137085	87.310310	1743.625732	-428.843445	436.457428	1171.154907	-412.167328	-204.266266	1187.687256	-334.793793	379.368042	869.479675	-308.010376	-146.940506	881.935181	-359.202026	102.845009	1051.353638	558.343872	16.998617	898.397034	556.626404	213.685410
-379.722870	234.746567	954.567688	-389.978180	-27.367413	954.868713	-472.722046	254.847504	575.276672	-428.395508	-88.793686	576.153870	-481.362366	289.943420	88.651344	-498.677063	-135.093506	103.393059	-392.910645	334.097992	1442.913086	-352.505310	-86.718636	1443.777344	-316.421631	119.679497	1453.542969	-305.983734	87.274170	1743.618164	-429.141754	437.143219	1171.376709	-412.314880	-204.344818	1187.665283	-335.150970	379.392487	869.516907	-308.204407	-146.930389	881.919922	-359.108307	102.793365	1051.343994	558.357788	16.987705	898.414734	556.606262	213.700134
-379.631500	234.678619	954.567200	-389.908936	-27.413534	954.869629	-472.683685	254.787796	575.274841	-428.353088	-88.845055	576.137024	-481.354706	289.902313	88.652008	-498.633453	-135.090393	103.393166	-392.821777	334.035583	1442.927124	-352.442200	-86.794846	1443.778931	-316.333954	119.613350	1453.527954	-305.845245	87.239037	1743.605469	-429.349792	437.155701	1171.464722	-412.397186	-204.373795	1187.699951	-335.493439	379.407532	869.552429	-308.434937	-146.972855	881.874695	-359.029816	102.734680	1051.344604	558.366882	16.998030	898.392822	556.615356	213.671509
-379.566895	234.609009	954.549133	-389.859924	-27.490837	954.883911	-472.683807	254.778717	575.308472	-428.313019	-88.891891	576.144348	-481.395203	289.911285	88.670845	-498.636444	-135.090897	103.398720	-392.744202	333.968628	1442.931030	-352.360718	-86.853783	1443.768188	-316.272491	119.564812	1453.553955	-305.698730	87.202034	1743.586426	-429.518097	437.201599	1171.540161	-412.465668	-204.377167	1187.706177	-335.886108	379.451996	869.572449	-308.647308	-146.979889	881.842957	-358.959747	102.671120	1051.339233	558.384766	16.966551	898.393738	556.619141	213.656586
-379.489563	234.549225	954.543640	-389.809021	-27.540346	954.886230	-472.662140	254.777237	575.306580	-428.279572	-88.925781	576.164490	-481.396820	289.901886	88.671303	-498.632019	-135.092026	103.396568	-392.722076	333.928223	1442.927124	-352.314301	-86.893326	1443.752808	-316.216187	119.520271	1453.534302	-305.545471	87.142517	1743.577148	-429.663239	437.206146	1171.606079	-412.522888	-204.424942	1187.696655	-336.268951	379.498169	869.597839	-308.891632	-147.042252	881.768982	-358.888550	102.616440	1051.335815	558.384705	16.953257	898.387207	556.609802	213.659134
-379.450165	234.480988	954.534912	-389.738800	-27.647415	954.899475	-472.683228	254.778183	575.326050	-428.245819	-89.001022	576.186523	-481.406036	289.918457	88.697968	-498.646362	-135.112915	103.381828	-392.687439	333.870667	1442.938721	-352.254669	-86.948715	1443.762329	-316.150604	119.469200	1453.542114	-305.403381	87.100006	1743.562866	-429.786163	437.212555	1171.649414	-412.522614	-204.442261	1187.717163	-336.644165	379.548950	869.590881	-309.120117	-147.119461	881.695496	-358.837463	102.540192	1051.339233	558.381409	16.924673	898.383240	556.606934	213.621246
-379.420105	234.428238	954.536011	-389.728790	-27.643599	954.900330	-472.710449	254.793839	575.343323	-428.221649	-89.052940	576.190186	-481.474640	289.924286	88.719246	-498.689667	-135.128174	103.417503	-392.652740	333.831451	1442.943359	-352.062408	-87.055573	1443.721680	-316.109467	119.412437	1453.563110	-305.273651	87.037910	1743.532471	-429.905334	437.248993	1171.718628	-412.518646	-204.487015	1187.738037	-337.005737	379.650574	869.533936	-309.342773	-147.214417	881.624512	-358.819183	102.513565	1051.340576	558.339355	16.898464	898.374573	556.567627	213.623703
-379.394226	234.382996	954.547119	-389.704987	-27.683519	954.907715	-472.777679	254.860550	575.377441	-428.222412	-89.146698	576.231384	-481.526611	289.934235	88.725685	-498.682159	-135.151855	103.419579	-392.632050	333.783508	1442.953125	-352.011169	-87.080566	1443.693848	-316.062286	119.382774	1453.573730	-305.158813	86.972702	1743.510620	-430.019196	437.234894	1171.753662	-412.514771	-204.531174	1187.701294	-337.276367	379.674591	869.479553	-309.510040	-147.289551	881.526917	-358.795135	102.469398	1051.350098	558.392517	16.891632	898.381104	556.584229	213.620193
-379.385651	234.310730	954.545837	-389.701996	-27.746727	954.924866	-472.831512	254.921417	575.408142	-428.189758	-89.232872	576.249084	-481.544220	289.883484	88.722778	-498.683350	-135.161530	103.429543	-392.605652	333.734589	1442.966187	-351.975037	-87.109596	1443.689331	-316.012390	119.340958	1453.565918	-305.061340	86.917915	1743.494873	-430.112274	436.724579	1171.704590	-412.462982	-204.563324	1187.710083	-338.737488	380.942657	868.849609	-309.703003	-147.382767	881.438965	-358.789001	102.407875	1051.357910	558.378723	16.867662	898.368347	556.570923	213.603241
-379.378540	234.245361	954.534424	-389.659576	-27.809799	954.931335	-472.788666	254.841629	575.397339	-428.141571	-89.289665	576.265442	-481.521362	289.886475	88.697769	-498.706024	-135.171890	103.445061	-392.576721	333.703613	1442.974365	-351.946045	-87.150513	1443.646484	-315.977570	119.288223	1453.573364	-304.977570	86.839523	1743.475342	-430.194366	436.692413	1171.721802	-412.423553	-204.658737	1187.692505	-339.139526	381.209869	868.714050	-309.841980	-147.451340	881.341370	-358.766724	102.353790	1051.356201	558.365173	16.839460	898.358093	556.561707	213.565674
-379.373627	234.244263	954.533997	-389.644287	-27.823030	954.929626	-472.756226	254.802612	575.404846	-428.055176	-89.266075	576.241028	-481.540680	289.878387	88.700584	-498.681335	-135.172485	103.424408	-392.569061	333.681061	1442.962280	-351.886780	-87.175194	1443.605103	-315.948547	119.253952	1453.538086	-304.920135	86.778992	1743.464844	-430.218445	436.621643	1171.704712	-412.360443	-204.706879	1187.663818	-338.732117	380.376434	868.952881	-309.958984	-147.531998	881.245300	-358.745941	102.346802	1051.352295	558.338379	16.789032	898.364929	556.532715	213.560730
-379.360291	234.175812	954.516418	-389.607758	-27.884378	954.922180	-472.747925	254.771194	575.385010	-428.051025	-89.334091	576.200623	-481.541687	289.845184	88.717873	-498.738770	-135.190689	103.435493	-392.556915	333.648071	1442.939697	-351.830017	-87.218529	1443.573120	-315.939331	119.223816	1453.526367	-304.870514	86.711479	1743.435669	-430.268127	436.540344	1171.693237	-412.290924	-204.742081	1187.618164	-338.888428	380.355927	868.927185	-310.007660	-147.561340	881.182556	-358.723846	102.288010	1051.340576	558.281860	16.749771	898.350159	556.504456	213.542343
-379.356812	234.171249	954.504578	-389.582581	-27.943312	954.927124	-472.718597	254.712387	575.373840	-428.009155	-89.347588	576.205933	-481.514832	289.827667	88.693581	-498.722260	-135.181915	103.436172	-392.559357	333.632935	1442.940186	-351.916412	-87.192444	1443.557495	-315.928406	119.204735	1453.514282	-304.832489	86.649841	1743.424316	-430.260040	436.398438	1171.637085	-412.227234	-204.814804	1187.590942	-338.338196	379.770325	869.171570	-310.078278	-147.580093	881.110596	-358.711578	102.264839	1051.337769	558.226135	16.665537	898.345093	556.486389	213.484344
-379.388885	234.111649	954.483887	-389.578705	-27.980642	954.931946	-472.722168	254.699142	575.358398	-427.986847	-89.428253	576.207764	-481.526855	289.830048	88.692146	-498.785095	-135.192322	103.428185	-392.595703	333.593750	1442.911987	-351.891693	-87.230835	1443.539063	-315.946106	119.191704	1453.493164	-304.830139	86.603004	1743.406616	-430.316895	436.325836	1171.631958	-412.166077	-204.875885	1187.539917	-338.491791	379.780975	869.133667	-310.157715	-147.672958	881.023804	-358.728271	102.229355	1051.330688	558.208862	16.614594	898.355774	556.472717	213.434631
-379.436035	234.132553	954.502869	-389.600189	-28.015913	954.905518	-472.732269	254.657730	575.360840	-427.931335	-89.438515	576.212830	-481.522003	289.825012	88.682137	-498.792053	-135.201111	103.428680	-392.641479	333.551819	1442.923950	-351.873230	-87.274818	1443.501343	-315.939301	119.132362	1453.457764	-304.816193	86.542007	1743.408691	-430.362091	436.245728	1171.610107	-412.101776	-204.932968	1187.509399	-338.679657	379.816620	869.058655	-310.254700	-147.734329	880.946899	-358.758698	102.207970	1051.325806	558.198242	16.577806	898.342346	556.481506	213.407379
-379.466675	234.074310	954.493469	-389.605316	-28.025808	954.901917	-472.773346	254.623718	575.366638	-427.932251	-89.473106	576.183777	-481.541565	289.829132	88.679100	-498.769196	-135.198151	103.432045	-392.674164	333.491821	1442.899414	-351.833832	-87.301048	1443.464355	-315.948944	119.109207	1453.461060	-304.828674	86.481415	1743.395996	-430.400024	436.161774	1171.606201	-412.032593	-204.954971	1187.470581	-338.812805	379.845367	869.006592	-310.248779	-147.760956	880.893066	-358.777252	102.178421	1051.319458	558.153320	16.569635	898.342041	556.469727	213.370956
-379.537384	234.045151	954.474121	-389.606934	-28.098585	954.911743	-472.777832	254.597412	575.363037	-427.940643	-89.510292	576.195374	-481.513550	289.799927	88.667839	-498.794800	-135.233688	103.441826	-392.714050	333.455475	1442.900757	-351.812164	-87.346283	1443.411621	-315.960297	119.068039	1453.433228	-304.840820	86.428490	1743.395996	-430.430298	436.084412	1171.595947	-411.985626	-204.998581	1187.398560	-338.916077	379.848022	868.958679	-310.256927	-147.742599	880.833679	-358.809174	102.144958	1051.313721	558.071960	16.482615	898.358459	556.431458	213.341263
-379.573334	234.050446	954.470215	-389.652649	-28.086224	954.878906	-472.810150	254.550171	575.373596	-427.909851	-89.543892	576.142212	-481.497925	289.782471	88.671745	-498.783936	-135.242722	103.441948	-392.797119	333.401367	1442.889282	-351.764771	-87.371498	1443.375366	-315.980865	119.029068	1453.423462	-304.863525	86.389282	1743.384766	-430.503021	436.659637	1171.724365	-411.926880	-205.011581	1187.358032	-338.992310	379.817291	868.938110	-310.264801	-147.786819	880.761169	-358.838837	102.141701	1051.292236	558.039551	16.420624	898.343384	556.439819	213.277695
-379.624481	234.039093	954.479736	-389.622559	-28.112310	954.866516	-472.874542	254.508240	575.347168	-427.879028	-89.541336	576.131287	-481.508484	289.785004	88.667480	-498.787384	-135.251526	103.431160	-392.843933	333.356110	1442.901123	-351.745331	-87.424133	1443.358276	-316.017731	118.984886	1453.411011	-304.890533	86.346069	1743.385132	-430.525940	436.572632	1171.711060	-411.863281	-205.024078	1187.334106	-339.041656	379.804077	868.910950	-310.223480	-147.784851	880.729858	-358.853485	102.123123	1051.291992	558.024841	16.404289	898.355652	556.449951	213.229782
-379.667206	234.052628	954.470947	-389.619293	-28.170292	954.825256	-472.924652	254.497223	575.358215	-427.894653	-89.592178	576.119690	-481.503021	289.771423	88.659546	-498.815643	-135.267853	103.426514	-392.925415	333.314758	1442.895142	-351.724670	-87.438805	1443.336670	-316.072845	118.967628	1453.411743	-304.924133	86.306648	1743.392700	-430.580261	436.505737	1171.697266	-411.832428	-205.033340	1187.288330	-339.067657	379.783081	868.892151	-310.174896	-147.801117	880.714844	-358.869873	102.093529	1051.265991	557.939331	16.353529	898.346436	556.417969	213.205368
-379.745850	234.031448	954.477478	-389.619049	-28.175222	954.818665	-473.007568	254.474854	575.340576	-427.885773	-89.592293	576.109680	-481.513763	289.787964	88.670227	-498.788361	-135.270340	103.421196	-393.001801	333.268097	1442.926270	-351.719543	-87.490540	1443.311890	-316.110901	118.924225	1453.426636	-304.948303	86.266212	1743.403320	-430.601929	436.415649	1171.685913	-411.792786	-205.052017	1187.266479	-339.088379	379.742462	868.883057	-310.111755	-147.791138	880.709778	-358.908905	102.083351	1051.265869	557.921936	16.313219	898.366882	556.423889	213.147675
-379.828979	234.027206	954.479065	-389.659912	-28.141562	954.818054	-473.096069	254.452621	575.347595	-427.824310	-89.587807	576.101807	-481.519226	289.785278	88.661079	-498.772583	-135.281479	103.419273	-393.095917	333.237366	1442.941650	-351.730560	-87.499535	1443.320923	-316.161530	118.902916	1453.420532	-304.983795	86.228752	1743.414551	-430.656738	436.314606	1171.696411	-411.758606	-205.058212	1187.247314	-339.086823	379.698914	868.906372	-310.036896	-147.789642	880.724121	-358.962646	102.100983	1051.264282	557.863159	16.261986	898.357666	556.433594	213.098724
-379.884674	234.014023	954.493103	-389.628845	-28.173717	954.850281	-473.165009	254.440414	575.327881	-427.841064	-89.624680	576.113586	-481.505615	289.782532	88.657867	-498.827942	-135.299255	103.432190	-393.176727	333.169983	1442.961426	-351.756622	-87.557205	1443.310791	-316.210632	118.883324	1453.460449	-305.024292	86.192635	1743.426636	-430.729248	436.219208	1171.707397	-411.717041	-205.028656	1187.218872	-339.039307	379.604614	868.956543	-309.939392	-147.772308	880.737427	-358.987946	102.094070	1051.291016	558.076233	16.520550	898.429565	556.455750	213.146423
-379.962006	233.987427	954.501404	-389.621033	-28.201721	954.854797	-473.229492	254.372650	575.327942	-427.820862	-89.618065	576.084045	-481.490448	289.782074	88.645714	-498.817383	-135.311630	103.431007	-393.304321	333.130157	1442.986938	-351.792297	-87.575073	1443.326294	-316.276855	118.833176	1453.457764	-305.058105	86.136398	1743.438477	-430.805573	436.129944	1171.722290	-411.684509	-205.059418	1187.219727	-339.020660	379.519409	869.021484	-309.826935	-147.779358	880.753479	-359.022827	102.073753	1051.297485	558.039063	16.460354	898.441345	556.486267	213.055771
-380.043152	234.030304	954.511780	-389.692017	-28.188046	954.821289	-473.298737	254.334030	575.316406	-427.831879	-89.700539	576.098328	-481.502075	289.778809	88.614799	-498.854431	-135.313614	103.424881	-393.406952	333.076996	1442.998169	-351.834229	-87.627884	1443.326050	-316.356934	118.824883	1453.450562	-305.100250	86.107193	1743.436035	-430.901581	436.038757	1171.732544	-411.670166	-205.113403	1187.195068	-338.935669	379.379547	869.064819	-309.724701	-147.762329	880.750305	-359.088165	102.086578	1051.282959	557.912659	16.564377	898.434937	556.210449	213.528015
-380.161377	233.969498	954.491028	-389.701385	-28.227209	954.820740	-473.377625	254.306534	575.295044	-427.824371	-89.711639	576.091553	-481.517731	289.755371	88.614388	-498.849548	-135.312149	103.424835	-393.693878	332.902222	1442.817993	-351.862305	-87.649132	1443.311401	-316.427460	118.789528	1453.452148	-305.142456	86.066498	1743.419189	-431.010101	436.027954	1171.719849	-411.639191	-205.116409	1187.153809	-338.850739	379.255524	869.139282	-309.607208	-147.761658	880.761780	-359.146881	102.054466	1051.271118	557.856812	16.492329	898.439148	556.225037	213.452255
-380.243134	234.018417	954.487183	-389.753662	-28.192156	954.816528	-473.469177	254.321594	575.292664	-427.844452	-89.740997	576.085999	-481.537476	289.787323	88.619514	-498.869720	-135.327408	103.432968	-393.624329	332.987915	1443.023560	-351.756805	-87.721817	1443.264282	-316.516144	118.779335	1453.438721	-305.195557	86.029655	1743.415649	-431.088379	435.942963	1171.742065	-411.565002	-205.109467	1187.141479	-338.850861	379.251190	869.156372	-309.415436	-147.707977	880.790527	-359.209137	102.099091	1051.265747	557.794617	16.421507	898.438599	556.226013	213.358215
-380.315674	234.072510	954.536255	-389.801300	-28.168528	954.783081	-473.538055	254.308594	575.310242	-427.805237	-89.696800	576.063171	-481.526978	289.779663	88.573090	-498.834015	-135.330917	103.429192	-393.756378	332.941528	1443.031616	-351.783661	-87.758194	1443.250000	-316.594910	118.755226	1453.429321	-305.278839	85.994247	1743.415527	-431.182831	435.893463	1171.752441	-411.518829	-205.159851	1187.114258	-338.766144	379.164368	869.222046	-309.243835	-147.682602	880.830322	-359.268005	102.110039	1051.273071	557.775696	16.339653	898.451355	556.261230	213.304749
-380.430328	234.045593	954.506653	-389.832306	-28.200850	954.779907	-473.620087	254.292206	575.281128	-427.790527	-89.698753	576.054382	-481.509521	289.761841	88.577721	-498.815155	-135.322418	103.405739	-393.889526	332.908966	1443.041870	-351.806671	-87.748291	1443.242554	-316.665405	118.709038	1453.416748	-305.371307	85.972687	1743.424438	-431.267822	435.826202	1171.738647	-411.486847	-205.198944	1187.092529	-338.634216	379.000885	869.299500	-309.086853	-147.664978	880.830078	-359.338135	102.098312	1051.256104	557.424438	15.961002	898.387634	556.237610	213.123474
-380.503754	234.077423	954.526367	-389.857941	-28.203154	954.788696	-473.666504	254.256195	575.300842	-427.800873	-89.714378	576.052002	-481.497406	289.761780	88.569237	-498.832916	-135.320679	103.403976	-394.048126	332.865143	1443.053345	-351.838806	-87.774490	1443.212524	-316.756348	118.700806	1453.425659	-305.505157	85.931648	1743.434814	-431.335938	435.810303	1171.722900	-411.436493	-205.252472	1187.058350	-338.481812	378.781281	869.382019	-308.945679	-147.620941	880.866150	-359.395447	102.114136	1051.272339	557.374023	15.842073	898.393005	556.272278	213.039948
-380.604858	234.091766	954.527222	-389.898834	-28.236517	954.789063	-473.740417	254.242844	575.272339	-427.798340	-89.706810	576.049500	-481.522247	289.769592	88.572502	-498.847992	-135.327988	103.409134	-394.204956	332.823273	1443.047363	-351.862671	-87.794052	1443.197876	-316.858887	118.661461	1453.424683	-305.667419	85.915245	1743.442993	-431.405212	435.798889	1171.708374	-411.378845	-205.225449	1187.012329	-338.340546	378.573273	869.481201	-308.783081	-147.593216	880.876038	-359.473175	102.110771	1051.274902	557.373413	15.771360	898.377014	556.325989	212.955780
-380.706604	234.105560	954.517700	-389.965851	-28.195339	954.788879	-473.779205	254.223251	575.248352	-427.790100	-89.713448	576.020081	-481.531708	289.789581	88.590797	-498.856964	-135.327911	103.400032	-394.360352	332.788757	1443.040283	-351.916016	-87.805130	1443.162231	-316.952515	118.655663	1453.413330	-305.848877	85.872177	1743.449341	-431.472687	435.755676	1171.671997	-411.331451	-205.267944	1186.974609	-338.223236	378.432220	869.526550	-308.583038	-147.480392	880.912170	-359.559753	102.145088	1051.270630	557.380005	15.701599	898.370605	556.389038	212.920502
-380.817810	234.124924	954.522827	-390.018921	-28.194035	954.749756	-473.672272	254.184250	574.964539	-427.862793	-89.746933	575.972473	-481.436157	289.770325	88.549263	-498.870667	-135.333405	103.382339	-394.519836	332.749542	1443.043823	-351.962769	-87.824875	1443.113770	-317.054901	118.653381	1453.404419	-306.056030	85.847641	1743.471313	-431.540375	435.736084	1171.656494	-411.265472	-205.292236	1186.906982	-338.108521	378.265411	869.596069	-308.411835	-147.411942	880.910950	-359.640411	102.144829	1051.253174	557.377258	15.604801	898.367676	556.457825	212.832199
-380.940796	234.116043	954.489563	-390.076935	-28.210114	954.707520	-473.772949	254.066284	575.170471	-427.815369	-89.722031	575.954407	-481.444580	289.767700	88.531662	-498.847778	-135.345657	103.363434	-394.693359	332.723297	1443.033691	-351.956818	-87.799362	1443.068848	-317.171021	118.660927	1453.390381	-306.282074	85.820679	1743.489990	-431.605988	435.680145	1171.608521	-411.196289	-205.306839	1186.850342	-337.997955	378.118713	869.632019	-308.266510	-147.305054	880.889160	-359.723999	102.135208	1051.213623	557.413696	15.540763	898.375183	556.524658	212.805267
-381.028107	234.190765	954.491150	-390.154419	-28.168934	954.663696	-473.818665	254.103928	575.183655	-427.878967	-89.757309	575.901428	-481.468994	289.772339	88.535080	-498.898376	-135.373657	103.336250	-394.857422	332.696808	1443.040405	-351.979370	-87.810204	1443.051636	-317.299927	118.647369	1453.382446	-306.523682	85.801926	1743.526855	-431.602325	434.972382	1171.426147	-411.116486	-205.249283	1186.789063	-337.907196	378.006500	869.625916	-308.082855	-147.219543	880.899353	-359.809784	102.177650	1051.193237	557.456970	15.507113	898.363159	556.613159	212.738632
-381.121490	234.196289	954.500488	-390.207458	-28.162857	954.660889	-474.286652	254.599426	575.284058	-427.863068	-89.753830	575.876709	-481.752380	289.827332	88.555580	-498.885040	-135.385757	103.334724	-395.036743	332.693909	1443.036255	-352.053741	-87.793381	1443.020874	-317.409424	118.637650	1453.370728	-306.768311	85.762238	1743.572876	-431.693390	434.972198	1171.418091	-411.038910	-205.259674	1186.741333	-338.130524	378.027802	869.654480	-307.948853	-147.144119	880.867554	-359.898956	102.183479	1051.200806	557.493713	15.439371	898.377258	556.681641	212.681091
-381.240143	234.190384	954.496277	-390.241272	-28.182405	954.665161	-474.346497	254.628540	575.280762	-427.836609	-89.714355	575.870300	-481.773712	289.831451	88.557198	-498.871490	-135.387085	103.324593	-395.199402	332.667206	1443.046875	-352.242340	-87.745888	1443.031860	-317.558563	118.648979	1453.406006	-307.056366	85.758690	1743.610352	-431.762817	434.897980	1171.402100	-410.983551	-205.255249	1186.653931	-338.046234	377.882294	869.724854	-307.780853	-147.038605	880.896484	-359.983276	102.182541	1051.203125	557.564209	15.360443	898.397949	556.741455	212.662827
-381.350616	234.191177	954.501770	-390.325439	-28.147528	954.662781	-474.418243	254.636307	575.285767	-427.821838	-89.696579	575.850037	-481.785828	289.866272	88.567070	-498.851135	-135.379807	103.324730	-395.375214	332.683746	1443.088501	-352.346100	-87.745499	1443.006470	-317.701538	118.647781	1453.406494	-307.336182	85.737900	1743.664795	-431.812958	434.842499	1171.385620	-410.941895	-205.273926	1186.620483	-337.980652	377.769958	869.753479	-307.693054	-146.987503	880.854126	-360.097961	102.200539	1051.209229	557.981812	15.672664	898.475464	556.906250	212.720337
-381.444885	234.191635	954.510620	-390.370300	-28.146200	954.659973	-474.442688	254.599792	575.259338	-427.827209	-89.703712	575.845459	-481.793640	289.846527	88.541641	-498.849976	-135.374619	103.333817	-395.574036	332.669556	1443.097168	-352.278687	-87.797646	1442.959229	-317.846893	118.654129	1453.425537	-307.607422	85.721344	1743.711182	-431.940430	435.371368	1171.510376	-410.856476	-205.205429	1186.578613	-337.599823	377.470215	869.867004	-307.597443	-146.912323	880.836182	-360.182709	102.202507	1051.216309	558.093201	15.569875	898.509338	557.016785	212.632446
-381.525848	234.192169	954.501160	-390.382813	-28.185493	954.655090	-474.495819	254.647797	575.246765	-427.827454	-89.734245	575.862183	-481.774292	289.841461	88.543427	-498.858276	-135.381195	103.329330	-395.777863	332.651489	1443.091553	-352.366241	-87.801376	1442.951904	-318.013916	118.665482	1453.437622	-307.895172	85.700882	1743.745117	-432.012451	435.304688	1171.470093	-410.799255	-205.132889	1186.536377	-337.554932	377.337708	869.875671	-307.471771	-146.808746	880.799316	-360.244659	102.192169	1051.213257	558.176636	15.543067	898.513550	557.108154	212.578156
-381.598236	234.250763	954.509827	-390.451416	-28.126537	954.647095	-474.580231	254.690720	575.268982	-427.817780	-89.733414	575.836304	-481.864716	289.897827	88.542389	-498.861450	-135.384537	103.324661	-395.983490	332.634491	1443.109741	-352.471985	-87.792053	1442.966309	-318.165619	118.656219	1453.469116	-308.182617	85.681068	1743.782471	-432.116638	435.206299	1171.453491	-410.740784	-205.062759	1186.477783	-337.480835	377.236359	869.883667	-307.381195	-146.742081	880.762024	-360.329956	102.245667	1051.217529	558.248108	15.469812	898.538391	557.181702	212.497543
-381.661560	234.275726	954.535889	-390.481445	-28.137856	954.643188	-474.494263	254.676743	575.005432	-427.832672	-89.735146	575.835266	-481.729919	289.844849	88.523140	-498.906952	-135.395294	103.332375	-396.206848	332.624603	1443.119751	-352.593201	-87.776756	1442.988525	-318.331665	118.654823	1453.483154	-308.475098	85.659775	1743.815430	-432.215790	435.108154	1171.416504	-410.709015	-205.043411	1186.432861	-337.423126	377.071472	869.921692	-307.288452	-146.638641	880.746338	-360.393585	102.245407	1051.233032	558.335327	15.396211	898.570496	557.257690	212.441513
-381.755219	234.272720	954.556946	-390.526825	-28.092443	954.639709	-474.508118	254.691727	574.992371	-427.824554	-89.729568	575.791565	-481.749115	289.860107	88.547607	-498.884460	-135.389984	103.327965	-396.411560	332.600708	1443.137817	-352.744171	-87.792801	1442.994141	-318.508484	118.654442	1453.543213	-308.776917	85.633926	1743.851685	-432.326874	435.021057	1171.413330	-410.673187	-204.969894	1186.403442	-337.403137	376.951660	869.959534	-307.198090	-146.551514	880.755005	-360.476410	102.262581	1051.245361	558.944580	15.979788	898.123291	557.568665	212.751129
-381.854401	234.280716	954.565613	-390.617981	-28.088829	954.651611	-474.628540	254.773026	575.020935	-427.828033	-89.720947	575.835144	-481.815643	289.871857	88.560265	-498.858459	-135.376465	103.353790	-396.626373	332.603607	1443.161133	-352.913605	-87.782364	1443.026855	-318.681122	118.668030	1453.605103	-309.076447	85.614517	1743.889893	-432.467712	434.925018	1171.407349	-410.699554	-204.937485	1186.390747	-337.376160	376.804657	869.995361	-307.149567	-146.476486	880.743164	-360.589813	102.270988	1051.260498	558.565796	15.425899	898.338013	557.462097	212.489792
-381.959137	234.303116	954.574280	-390.705841	-28.090294	954.667786	-474.775635	254.748672	575.269714	-427.894623	-89.775742	575.820862	-481.877594	289.863312	88.545845	-498.870148	-135.380951	103.353867	-396.847778	332.594391	1443.181274	-353.079956	-87.792770	1443.062012	-318.869751	118.673820	1453.646606	-309.363007	85.587799	1743.918945	-432.521240	434.246704	1171.263794	-410.715363	-204.890228	1186.407837	-337.378632	376.720673	869.996460	-307.087311	-146.370926	880.774597	-360.701752	102.286476	1051.277100	558.409302	15.143265	898.482056	557.441101	212.301544
-382.048248	234.303009	954.579102	-390.743530	-28.091702	954.662048	-474.707397	254.654724	575.230225	-427.915436	-89.785172	575.825500	-481.813782	289.850189	88.536522	-498.917389	-135.382172	103.364647	-397.063293	332.594116	1443.194702	-353.283356	-87.785469	1443.080322	-319.066467	118.660942	1453.680176	-309.656860	85.554657	1743.959595	-432.661102	434.141602	1171.234619	-410.759003	-204.854568	1186.389893	-337.381165	376.607788	870.029724	-307.017151	-146.233383	880.792053	-360.785309	102.287521	1051.281982	558.300537	14.963364	898.463318	557.455322	212.237762
-382.121918	234.286774	954.568604	-390.741455	-28.136801	954.693359	-474.740021	254.667160	575.222473	-427.889557	-89.750160	575.818237	-481.808044	289.863159	88.527657	-498.846619	-135.363312	103.355339	-397.306427	332.566254	1443.193359	-353.600372	-87.730209	1443.124878	-319.247650	118.659584	1453.707764	-309.947266	85.527374	1743.997803	-432.807190	434.072754	1171.204834	-410.810211	-204.808136	1186.355591	-337.378876	376.493622	870.071960	-306.888306	-146.078033	880.845215	-360.853882	102.280807	1051.301270	558.538025	15.137775	898.534790	557.494751	212.272995
-382.199585	234.277451	954.564636	-390.784363	-28.114899	954.677002	-474.849792	254.743134	575.234009	-427.890930	-89.757584	575.833374	-481.874390	289.876648	88.534126	-498.848999	-135.367813	103.344574	-397.521667	332.564117	1443.202271	-353.676086	-87.792046	1443.105835	-319.458496	118.677750	1453.738403	-310.250061	85.506805	1744.032715	-432.951477	434.024689	1171.188232	-410.872833	-204.751633	1186.340332	-337.409729	376.390198	870.096497	-306.774780	-145.904266	880.921753	-360.936890	102.286575	1051.297119	558.604248	15.104390	898.560608	557.529175	212.192688
-382.289490	234.326706	954.581116	-390.855865	-28.113476	954.689636	-474.890930	254.764374	575.243835	-427.915161	-89.742546	575.844543	-481.879578	289.877563	88.535446	-498.837860	-135.357407	103.344536	-397.761597	332.552673	1443.200073	-354.016296	-87.713478	1443.143433	-319.659576	118.664474	1453.761963	-310.539520	85.480736	1744.067627	-433.116058	433.972382	1171.158691	-410.990021	-204.733917	1186.281372	-337.462891	376.289429	870.127258	-306.648743	-145.700912	880.989136	-361.038147	102.313103	1051.317139	558.632141	15.083458	898.579163	557.503479	212.178680
-382.384125	234.334503	954.589111	-390.937561	-28.113430	954.701843	-474.961273	254.815002	575.250732	-427.937042	-89.756432	575.841125	-481.881775	289.863892	88.547928	-498.874146	-135.375717	103.347305	-397.975250	332.556366	1443.187866	-354.217316	-87.728981	1443.164795	-319.867981	118.678345	1453.795776	-310.839417	85.463623	1744.086670	-433.336456	434.613495	1171.315308	-411.115112	-204.693039	1186.268921	-337.534515	376.198792	870.183228	-306.584534	-145.535797	881.039612	-361.146851	102.320526	1051.332642	558.465332	14.914079	898.592590	557.349670	212.099014
-382.533630	234.347122	954.596252	-391.037506	-28.099628	954.666199	-475.011932	254.793106	575.223633	-427.978638	-89.789474	575.815735	-481.898834	289.876678	88.529839	-498.906097	-135.375626	103.343559	-398.199463	332.547913	1443.187744	-354.450836	-87.732346	1443.169678	-320.079681	118.646286	1453.804443	-311.138306	85.435616	1744.118042	-433.561707	434.617493	1171.323730	-411.260162	-204.645538	1186.229858	-337.897064	376.246124	870.131409	-306.492462	-145.349503	881.113708	-361.278534	102.323029	1051.320190	558.651917	15.157876	898.617065	557.203613	212.197342
-382.622986	234.345551	954.597351	-391.141571	-28.064068	954.675537	-475.101257	254.810593	575.236328	-427.951965	-89.753471	575.784119	-481.938934	289.918915	88.503693	-498.817047	-135.372299	103.322540	-398.400269	332.566833	1443.191895	-354.484039	-87.813370	1443.141724	-320.290283	118.655296	1453.831421	-311.461914	85.411415	1744.120850	-433.736664	434.562500	1171.279907	-411.386810	-204.597931	1186.218140	-337.741791	376.035309	870.206055	-306.465698	-145.170929	881.176880	-361.396088	102.342194	1051.330933	558.752747	15.071942	898.622986	557.149780	212.571259
-382.738617	234.353561	954.547180	-391.245117	-28.072208	954.635742	-475.149597	254.799728	575.196655	-427.996368	-89.766182	575.753723	-481.938812	289.892578	88.504799	-498.861481	-135.377838	103.325066	-398.785645	332.428467	1442.982544	-354.694824	-87.839088	1443.140137	-320.495361	118.646942	1453.833008	-311.771362	85.383537	1744.141968	-433.938507	434.589813	1171.233398	-411.556244	-204.582382	1186.156250	-337.855133	375.993195	870.206421	-306.434906	-144.979202	881.207886	-361.517090	102.347557	1051.288940	558.583313	14.884205	898.618896	557.078369	212.507309
-382.835907	234.359406	954.554199	-391.329071	-28.072266	954.646729	-475.239960	254.799515	575.183838	-428.010559	-89.792450	575.739197	-481.933228	289.902374	88.474472	-498.927338	-135.386673	103.301575	-398.866608	332.562744	1443.140625	-354.919983	-87.829300	1443.121948	-320.716888	118.632431	1453.844971	-312.070160	85.342194	1744.178467	-434.112854	434.552460	1171.239502	-411.705231	-204.519440	1186.112671	-337.991974	375.898895	870.200806	-306.421509	-144.825882	881.245667	-361.627014	102.353844	1051.303101	558.721313	15.091733	898.682068	557.058716	212.520752
-382.941040	234.348206	954.548340	-391.396332	-28.106354	954.648865	-475.313690	254.797165	575.173035	-428.010803	-89.773163	575.757446	-481.932434	289.890472	88.450363	-498.891968	-135.410248	103.289871	-399.122253	332.552338	1443.131836	-355.156342	-87.821594	1443.114868	-320.941711	118.640533	1453.855347	-312.387390	85.302597	1744.175903	-434.219360	433.896027	1171.071045	-411.854889	-204.488785	1186.063477	-338.125458	375.858429	870.182068	-306.463867	-144.684799	881.283142	-361.741699	102.338799	1051.308838	558.452148	14.947641	898.686646	556.946411	212.392578
-383.030518	234.359100	954.554138	-391.523743	-28.074341	954.620483	-475.395813	254.786530	575.157104	-428.089355	-89.804070	575.733826	-481.954803	289.881866	88.416878	-498.921387	-135.418335	103.301773	-399.348541	332.553040	1443.125366	-355.406311	-87.828102	1443.120850	-321.153503	118.639992	1453.897583	-312.701904	85.273178	1744.189453	-434.412933	433.872192	1171.064941	-412.039429	-204.459213	1186.030273	-338.291107	375.820496	870.196716	-306.485107	-144.512512	881.318665	-361.871368	102.344612	1051.302979	558.323853	14.939480	898.686096	556.863464	212.339844
-383.152435	234.357620	954.556885	-391.620880	-28.029985	954.619263	-475.450592	254.749771	575.154236	-428.052002	-89.744461	575.709717	-481.942169	289.893372	88.425369	-498.919922	-135.439301	103.293419	-399.559052	332.530151	1443.122070	-355.648285	-87.804726	1443.107666	-321.397491	118.639717	1453.911255	-313.010193	85.248573	1744.213623	-434.621338	433.874786	1171.043457	-412.193420	-204.384903	1185.972656	-338.465302	375.788452	870.203613	-306.544525	-144.384689	881.350952	-362.005157	102.367645	1051.310059	558.529419	14.927154	898.589600	556.874634	212.404709
-383.250427	234.391388	954.554749	-391.765869	-28.015285	954.600403	-475.541870	254.722778	575.136841	-428.109589	-89.760765	575.672363	-481.950562	289.908844	88.413719	-498.952240	-135.432495	103.279755	-399.788055	332.535309	1443.130981	-355.896240	-87.808128	1443.085693	-321.608154	118.613182	1453.917358	-313.340424	85.213501	1744.232056	-434.879944	434.534424	1171.182983	-412.358215	-204.340271	1185.925049	-338.619995	375.749664	870.241577	-306.633942	-144.245667	881.365540	-362.143280	102.381752	1051.303833	558.716858	14.663391	898.590576	557.639648	211.396606
-383.373322	234.377701	954.567017	-391.864899	-28.033627	954.617554	-475.592834	254.710159	575.127747	-428.106567	-89.740181	575.681641	-481.910767	289.900482	88.391685	-498.905304	-135.437637	103.248039	-400.012695	332.548370	1443.128784	-356.126190	-87.819588	1443.075317	-321.826202	118.607323	1453.927368	-313.670776	85.183670	1744.251831	-435.093719	434.578186	1171.189697	-412.526062	-204.280975	1185.903198	-338.833588	375.731964	870.242798	-306.744141	-144.125534	881.377747	-362.276703	102.370605	1051.324463	558.670532	14.624130	898.696960	557.535645	211.347046
-383.487000	234.428162	954.560669	-392.004425	-28.027208	954.593079	-475.686249	254.714844	575.142456	-428.161743	-89.751480	575.645935	-481.930115	289.923096	88.388939	-498.910278	-135.444000	103.252686	-400.238190	332.553040	1443.111084	-356.362885	-87.834229	1443.044556	-322.068115	118.604034	1453.947021	-313.968140	85.162148	1744.279419	-435.319672	434.546051	1171.169067	-412.731537	-204.314423	1185.857666	-339.024078	375.735657	870.239380	-306.848511	-143.974716	881.396851	-362.428131	102.390816	1051.315552	558.358948	14.438900	898.839661	557.305542	211.230652
-383.618408	234.434799	954.570251	-392.129059	-28.007477	954.566650	-475.755707	254.679871	575.113953	-428.197723	-89.722099	575.677002	-481.895172	289.888672	88.349586	-498.920837	-135.449249	103.242950	-400.463593	332.541504	1443.105713	-356.751068	-87.771652	1443.063721	-322.310638	118.594223	1453.960571	-314.287018	85.134102	1744.299316	-435.552460	434.548309	1171.165771	-412.948273	-204.279892	1185.791260	-339.231354	375.755707	870.238953	-306.966064	-143.851715	881.378967	-362.573059	102.391876	1051.311401	558.233948	14.505435	898.821228	557.216248	211.186935
-383.750610	234.437744	954.568481	-392.257813	-28.040817	954.590088	-475.830353	254.686783	575.112000	-428.297333	-89.763161	575.672546	-481.884705	289.907532	88.359718	-498.960144	-135.447769	103.228493	-400.676666	332.536896	1443.105591	-356.980804	-87.787590	1443.067261	-322.557800	118.592278	1453.993774	-314.580505	85.111732	1744.316162	-435.709412	433.878723	1171.018433	-413.153534	-204.259018	1185.765137	-339.455841	375.780273	870.206360	-307.095947	-143.739273	881.407654	-362.724396	102.387085	1051.327759	558.178162	14.631308	898.606934	557.184998	211.254517
-383.869415	234.450821	954.599304	-392.392456	-28.004009	954.575806	-475.894104	254.652588	575.087402	-428.317505	-89.683601	575.658752	-481.891296	289.928314	88.365089	-498.936768	-135.438889	103.221550	-400.928986	332.499786	1443.092651	-357.245819	-87.795097	1443.058716	-322.827423	118.588310	1453.991943	-314.890594	85.082619	1744.340332	-435.931213	433.843964	1171.025146	-413.359924	-204.147629	1185.742432	-339.720367	375.806274	870.210876	-307.236664	-143.658798	881.391479	-362.874420	102.394562	1051.342041	558.060913	14.657246	898.621704	557.043579	211.265854
-384.015350	234.427048	954.583069	-392.525726	-28.042637	954.596191	-475.949463	254.653091	575.085266	-428.409882	-89.639412	575.691406	-481.875092	289.914978	88.363747	-498.920532	-135.435471	103.213341	-401.178162	332.502716	1443.114624	-357.511353	-87.794594	1443.060059	-323.076294	118.572395	1453.998047	-315.218079	85.106903	1744.349731	-436.154724	433.867310	1171.028320	-413.578552	-204.121979	1185.723999	-339.978302	375.820343	870.258606	-307.455078	-143.621475	881.353943	-363.034576	102.378777	1051.349609	558.011292	14.654058	898.679199	557.049316	211.299881
-384.159760	234.366562	954.571838	-392.642731	-28.068882	954.611450	-476.017395	254.662247	575.079956	-428.483246	-89.634071	575.705750	-481.852356	289.908813	88.312622	-498.940063	-135.440323	103.206665	-401.424927	332.492950	1443.113037	-357.804382	-87.820107	1443.059937	-323.327209	118.552475	1454.010986	-315.458252	85.033638	1744.364746	-436.427673	434.484741	1171.167725	-413.764435	-203.972992	1185.691162	-340.095123	375.806641	870.511780	-307.655945	-143.560242	881.327332	-363.187042	102.348434	1051.357300	557.921814	14.601649	898.705994	556.973755	211.289719
-384.305145	234.346344	954.571533	-392.766907	-28.090757	954.633057	-476.155396	254.716537	575.106812	-428.604095	-89.637032	575.691833	-481.900665	289.918976	88.314522	-498.963409	-135.461075	103.197456	-401.678223	332.476868	1443.110474	-357.897797	-87.900444	1443.042847	-323.572021	118.536919	1454.047729	-315.738892	85.008614	1744.370605	-436.663361	434.470642	1171.164429	-414.008850	-203.977753	1185.681152	-340.124695	375.870575	870.510071	-307.915466	-143.518494	881.272400	-363.335846	102.337944	1051.371704	557.869141	14.479528	898.758606	557.102844	210.805008
-384.462067	234.363663	954.583191	-392.938538	-28.075832	954.621216	-476.147186	254.643600	575.047302	-428.715881	-89.659889	575.701538	-481.881134	289.921631	88.305107	-498.983215	-135.465729	103.179947	-401.904816	332.466888	1443.114990	-358.183319	-87.922760	1443.041138	-323.840302	118.519676	1454.069092	-316.025726	84.989891	1744.381226	-436.920441	434.438171	1171.169189	-414.255615	-203.946991	1185.660767	-340.382721	375.913727	870.479736	-308.150024	-143.465607	881.263977	-363.522339	102.344719	1051.377319	557.718872	14.483355	898.801697	556.981140	210.788101
-384.603241	234.405350	954.627869	-393.111816	-28.043461	954.613037	-476.219879	254.604233	575.022705	-428.848785	-89.646034	575.695801	-481.889069	289.920654	88.290161	-499.052460	-135.481400	103.154388	-402.138641	332.443268	1443.124146	-358.445648	-87.940910	1443.033936	-324.080200	118.509529	1454.096069	-316.305573	84.953812	1744.396484	-437.115906	433.805756	1171.051636	-414.512604	-203.918625	1185.634033	-340.811768	376.020660	870.439392	-308.416321	-143.367996	881.251587	-363.700867	102.359879	1051.401001	557.771057	14.736663	898.869873	556.649292	211.398926
-384.795654	234.413208	954.623413	-393.333191	-28.022772	954.618347	-476.276154	254.592834	574.998657	-428.950989	-89.649361	575.719238	-481.855835	289.948517	88.294380	-499.030121	-135.481155	103.149185	-402.373535	332.442139	1443.160645	-358.847198	-87.891327	1443.064087	-324.337921	118.479927	1454.120239	-316.606476	84.932190	1744.415771	-437.367767	433.766724	1171.057739	-414.810059	-203.879837	1185.612793	-341.102783	376.071838	870.451233	-308.658508	-143.312378	881.255432	-363.916168	102.375244	1051.403564	557.400391	14.493360	898.836121	556.692139	210.872162
-384.938843	234.417099	954.648926	-393.494812	-28.008572	954.605286	-476.324188	254.587372	574.995544	-429.058807	-89.610901	575.690247	-481.850861	289.945984	88.263741	-499.016602	-135.477402	103.128021	-402.636200	332.421570	1443.166138	-358.942139	-87.989464	1443.052246	-324.600800	118.455338	1454.137817	-316.903687	84.903877	1744.438965	-437.596527	433.752716	1171.079224	-415.098053	-203.786270	1185.580688	-341.190979	376.071167	870.469604	-308.950470	-143.267746	881.240173	-364.078674	102.368568	1051.412354	557.119446	14.635133	898.868042	556.300964	211.336441
-385.069092	234.418594	954.648071	-393.625305	-28.036520	954.639893	-476.483917	254.669205	575.018127	-429.172485	-89.617355	575.730835	-481.884003	289.962250	88.268417	-499.080109	-135.503128	103.111176	-402.905212	332.406830	1443.159180	-359.213928	-88.012001	1443.035522	-324.852448	118.434120	1454.143433	-317.191864	84.878448	1744.481445	-437.878387	434.451874	1171.228638	-415.376373	-203.743179	1185.528564	-341.477936	376.142578	870.518677	-309.169525	-143.213043	881.261108	-364.231842	102.369247	1051.435181	556.927734	14.635413	898.884766	556.136230	211.350266
-385.234283	234.395813	954.643799	-393.782715	-28.041658	954.622070	-476.551025	254.651199	574.985046	-429.273224	-89.579491	575.740479	-481.869904	289.960693	88.264618	-499.051849	-135.521072	103.082405	-403.161316	332.394501	1443.162598	-359.479919	-88.005333	1443.006226	-325.115173	118.418167	1454.164673	-317.498444	84.865997	1744.485718	-438.148834	434.451904	1171.244995	-415.674164	-203.760864	1185.505493	-341.748840	376.265656	870.522644	-309.487427	-143.225967	881.234314	-364.407562	102.351448	1051.427856	556.753723	14.643995	898.885254	555.950867	211.354492
-385.393494	234.444504	954.645264	-394.000641	-28.030762	954.615967	-476.649902	254.607559	574.968384	-429.402283	-89.571350	575.747681	-481.919189	289.965027	88.223587	-499.050507	-135.521774	103.068382	-403.393707	332.376160	1443.163818	-359.785461	-88.032707	1443.000366	-325.370270	118.395760	1454.161377	-317.822968	84.847984	1744.503418	-438.426422	434.459534	1171.243896	-415.976013	-203.786575	1185.521362	-342.016937	376.358978	870.497498	-309.831451	-143.249222	881.199707	-364.613220	102.373505	1051.429932	556.536987	14.614599	898.909729	555.780334	211.337860
-385.514313	234.468369	954.683533	-394.137085	-28.018988	954.642395	-476.644318	254.511520	574.928833	-429.515503	-89.526810	575.758301	-481.874634	289.998535	88.232735	-499.120117	-135.556976	103.054962	-403.627502	332.367828	1443.167603	-360.196259	-87.962456	1443.010864	-325.640472	118.386978	1454.185547	-318.145081	84.813499	1744.511719	-438.717041	434.527710	1171.308838	-416.302399	-203.782547	1185.486328	-342.542938	376.459045	870.200012	-310.138428	-143.268036	881.175842	-364.768494	102.386375	1051.469116	556.309875	14.621045	898.924622	555.615784	211.276978
-385.674133	234.490662	954.683044	-394.332184	-28.019266	954.640259	-476.790680	254.551559	574.925598	-429.634369	-89.507729	575.766724	-481.909241	289.988983	88.220947	-499.113007	-135.551529	103.044609	-404.059326	332.226166	1442.983643	-360.517120	-87.983337	1442.996948	-325.915161	118.365067	1454.170532	-318.457794	84.777557	1744.525635	-439.017181	434.596069	1171.307739	-416.645691	-203.787598	1185.498657	-342.837189	376.529419	870.198486	-310.447754	-143.293304	881.153076	-364.965240	102.394127	1051.472778	556.243591	14.494357	898.935913	555.675110	210.772232
-385.861206	234.492523	954.692932	-394.547974	-27.997324	954.631592	-476.888184	254.502853	574.879333	-429.828247	-89.511032	575.740906	-481.911987	289.995728	88.178192	-499.192566	-135.578537	103.019966	-404.164795	332.338135	1443.157227	-360.611694	-88.087883	1443.000854	-326.166962	118.359459	1454.182373	-318.791595	84.748039	1744.542236	-439.286438	434.607941	1171.375244	-416.978302	-203.742569	1185.508545	-343.111298	376.595093	870.232300	-310.748810	-143.304016	881.134644	-365.178497	102.396774	1051.476318	555.912659	14.560424	898.932617	555.209961	211.241272
-386.050018	234.472595	954.682068	-394.762451	-28.002970	954.633728	-476.939697	254.442444	574.859314	-429.974274	-89.500061	575.755066	-481.888214	289.974030	88.156181	-499.177826	-135.586472	103.001892	-404.427002	332.328674	1443.149658	-360.854858	-88.093842	1443.004028	-326.451080	118.351372	1454.203003	-319.117310	84.727829	1744.555664	-439.538300	434.653992	1171.388550	-417.301788	-203.802277	1185.508057	-343.410553	376.708038	870.213806	-311.143280	-143.357742	881.093628	-365.386780	102.386505	1051.473755	555.614319	14.551779	898.951782	554.898193	211.236084
-386.273071	234.424225	954.665100	-394.951752	-28.014006	954.631287	-477.050598	254.439972	574.830444	-430.133484	-89.518715	575.748291	-481.886353	289.973450	88.153816	-499.205597	-135.602417	102.991478	-404.692749	332.320557	1443.160522	-361.159119	-88.127724	1442.978516	-326.716583	118.358208	1454.198120	-319.451569	84.698158	1744.572876	-439.778961	434.714142	1171.370972	-417.611237	-203.780151	1185.505005	-343.684937	376.787415	870.216675	-311.492645	-143.367249	881.086914	-365.598480	102.365448	1051.465576	555.468018	14.368936	898.971436	554.927856	210.733810
-386.414673	234.410675	954.670959	-395.115143	-28.027134	954.657898	-477.175201	254.444153	574.830261	-430.247192	-89.527725	575.801392	-481.908234	289.980560	88.147697	-499.228668	-135.596268	102.970909	-404.946442	332.334656	1443.148804	-361.456573	-88.131020	1442.986694	-327.001343	118.330208	1454.229492	-319.788391	84.668846	1744.588135	-440.047241	434.726013	1171.373779	-417.912598	-203.771790	1185.511719	-343.928925	376.875183	870.201904	-311.885895	-143.446671	881.037415	-365.780121	102.358635	1051.489380	555.176941	14.340673	898.991211	554.680237	210.709259
-386.587433	234.424072	954.705383	-395.331543	-28.007597	954.669006	-477.276123	254.414764	574.825134	-430.385437	-89.536186	575.817017	-481.923981	289.989868	88.125443	-499.267151	-135.602036	102.984108	-405.195465	332.315216	1443.144287	-361.923798	-88.067245	1442.991089	-327.288940	118.335648	1454.251709	-320.135986	84.643959	1744.610474	-440.279755	434.738373	1171.386841	-418.295807	-203.940979	1185.505981	-344.171875	376.933594	870.218689	-312.276184	-143.515366	881.048401	-365.997467	102.363083	1051.517944	554.822632	14.329242	899.016846	554.366516	210.712463
-386.811127	234.449112	954.738831	-395.582947	-27.989847	954.678955	-477.400238	254.412033	574.790344	-430.531525	-89.505440	575.830505	-481.918213	290.002350	88.113571	-499.333038	-135.622543	102.985138	-405.454865	332.317657	1443.197632	-362.219238	-88.070839	1443.005371	-327.581482	118.298065	1454.273926	-320.483154	84.613701	1744.626953	-440.549835	434.718353	1171.396362	-418.634949	-204.031952	1185.539917	-344.423767	377.003876	870.227600	-312.665649	-143.598938	881.042480	-366.251495	102.373749	1051.543701	554.481689	14.319418	899.041199	554.084595	210.738861
-386.951355	234.455307	954.742615	-395.761719	-27.991671	954.712708	-477.496765	254.394135	574.791992	-430.696259	-89.527969	575.859314	-481.953247	290.029633	88.101059	-499.374390	-135.626648	102.957283	-405.723083	332.314728	1443.200073	-362.361359	-88.144165	1442.995361	-327.870575	118.289825	1454.293701	-320.826538	84.580139	1744.634155	-440.798553	434.710236	1171.416382	-418.952789	-204.033051	1185.563232	-344.687714	377.109070	870.261475	-312.966583	-143.626862	881.060852	-366.442535	102.384438	1051.570679	554.073730	14.415903	899.026672	553.658142	211.166611
-387.116852	234.461670	954.749695	-395.962036	-27.968332	954.699341	-477.575439	254.373749	574.756409	-430.805573	-89.501724	575.852112	-481.920990	290.018829	88.071083	-499.355011	-135.629181	102.948975	-406.021301	332.301300	1443.192505	-362.667603	-88.157982	1442.988770	-328.155365	118.278214	1454.299683	-321.163025	84.552689	1744.661377	-441.043365	434.764526	1171.442627	-419.300476	-204.052078	1185.541382	-344.982269	377.191620	870.266846	-313.320190	-143.739792	881.022644	-366.648468	102.389122	1051.573364	553.716492	14.397772	899.006165	553.429688	211.145935
-387.293915	234.486053	954.749573	-396.140350	-27.984917	954.690125	-477.708740	254.416626	574.782654	-430.853699	-89.453316	575.845276	-481.913574	290.031342	88.067467	-499.327209	-135.646835	102.915863	-406.314880	332.302338	1443.205933	-362.965210	-88.177277	1442.990723	-328.445892	118.254768	1454.320801	-321.494934	84.535614	1744.674927	-441.294098	434.802124	1171.455566	-419.592163	-203.986633	1185.555786	-345.260773	377.311157	870.265076	-313.689758	-143.847931	880.995972	-366.836670	102.390045	1051.571411	553.477478	14.197170	899.020386	553.725769	210.465790
-387.490906	234.452438	954.746460	-396.325928	-28.006544	954.679321	-477.800171	254.386398	574.744507	-430.990387	-89.453514	575.850220	-481.891449	290.043579	88.048721	-499.337799	-135.651672	102.893982	-406.567535	332.315796	1443.237793	-363.270905	-88.179657	1443.016602	-328.768982	118.235771	1454.344116	-321.838257	84.508110	1744.685425	-441.553650	434.839844	1171.484253	-419.902283	-203.954163	1185.568359	-345.508301	377.397430	870.271606	-314.127747	-144.030304	880.933228	-367.042023	102.361099	1051.567993	553.205322	14.192569	899.010498	553.513672	210.478088
-387.659088	234.444901	954.759338	-396.492981	-28.024233	954.705933	-477.938354	254.388748	574.732666	-431.127380	-89.441833	575.887817	-481.908997	290.037567	88.014626	-499.372589	-135.642288	102.898201	-407.010681	332.188293	1443.057861	-363.589264	-88.186363	1443.042114	-329.085999	118.244576	1454.368408	-322.194519	84.495094	1744.697876	-441.821686	434.905945	1171.484741	-420.223602	-203.974411	1185.599487	-345.742310	377.484741	870.276672	-314.491455	-144.107590	880.958252	-367.240448	102.354721	1051.595703	552.795410	14.191255	899.004822	552.966614	210.517563
-387.857666	234.498795	954.800598	-396.737457	-27.995174	954.723999	-477.999634	254.360794	574.723694	-431.276337	-89.426338	575.902283	-481.891571	290.017639	88.013741	-499.425110	-135.678589	102.896576	-407.167084	332.307098	1443.233521	-363.968109	-88.170387	1443.059448	-329.425476	118.242805	1454.375977	-322.536438	84.485649	1744.706421	-442.004669	434.250305	1171.380249	-420.597107	-204.011597	1185.609253	-345.940247	377.518066	870.279663	-314.882690	-144.215134	880.964355	-367.488953	102.384308	1051.632202	552.497437	14.176643	899.028992	552.705627	210.474411
-388.068237	234.506897	954.811890	-396.955200	-27.991373	954.777039	-478.115906	254.362488	574.707275	-431.420593	-89.466057	575.945984	-481.892761	290.036987	88.014999	-499.457794	-135.678802	102.896439	-407.483154	332.299103	1443.244019	-364.337616	-88.205254	1443.071167	-329.749603	118.261391	1454.411621	-322.877045	84.456772	1744.733643	-442.259430	434.238251	1171.395508	-420.977722	-204.046783	1185.657593	-346.168091	377.594421	870.276794	-315.232849	-144.334274	880.968262	-367.740021	102.406227	1051.673950	552.169861	14.141809	899.074646	552.466675	210.455750
-388.278870	234.519974	954.835754	-397.214172	-27.963173	954.739990	-478.215546	254.337418	574.706360	-431.507629	-89.403320	575.921509	-481.888611	290.026276	87.960846	-499.473938	-135.678253	102.883842	-407.777527	332.297577	1443.239502	-364.677246	-88.206863	1443.083252	-330.080170	118.234406	1454.459229	-323.238464	84.458221	1744.730225	-442.565063	434.913757	1171.577515	-421.374725	-204.145889	1185.650024	-346.408234	377.640686	870.310669	-315.562775	-144.408493	880.953735	-367.988892	102.400269	1051.670776	551.904480	14.079762	899.102661	552.190186	210.458130
-388.514008	234.513123	954.804688	-397.411194	-27.975943	954.724060	-478.332458	254.350357	574.671387	-431.618103	-89.378571	575.880127	-481.891174	290.045898	87.967506	-499.431335	-135.684479	102.863510	-408.085358	332.294708	1443.216919	-365.008331	-88.213326	1443.070313	-330.407715	118.225342	1454.462769	-323.586670	84.427872	1744.726807	-442.813507	434.944519	1171.572388	-421.734894	-204.131241	1185.629517	-346.632263	377.696167	870.323059	-315.889099	-144.497238	880.928711	-368.217682	102.400093	1051.650635	551.976929	14.157673	899.192078	551.990662	210.530167
-388.686127	234.511841	954.813721	-397.590729	-27.986357	954.700745	-478.410309	254.358551	574.654236	-431.730743	-89.375397	575.872131	-481.894226	290.042511	87.961441	-499.430511	-135.691956	102.843842	-408.366302	332.335541	1443.224731	-365.332733	-88.222351	1443.050537	-330.709045	118.191406	1454.476196	-323.957397	84.408905	1744.720459	-443.071655	434.912323	1171.565430	-422.109222	-204.208328	1185.614380	-346.871216	377.737366	870.321106	-316.255402	-144.637466	880.877197	-368.420654	102.382553	1051.650269	551.440735	13.995895	899.164246	551.701721	210.393433
-387.770416	232.919601	954.603333	-394.210938	-30.122013	956.731689	-477.814453	253.489716	574.382874	-431.734711	-89.203300	576.573303	-481.391754	289.949341	87.879242	-499.431396	-135.706345	102.799828	-408.672302	332.337158	1443.232422	-365.678436	-88.235413	1443.042358	-331.011505	118.175827	1454.476685	-324.335022	84.396912	1744.749878	-443.324738	434.945038	1171.556152	-422.464783	-204.224121	1185.589966	-347.078979	377.783478	870.335815	-316.582214	-144.759445	880.859314	-367.015411	101.597305	1052.750732	551.233459	13.943420	899.173950	551.504333	210.357773
-387.917389	232.818970	954.585205	-394.240356	-30.345762	956.891724	-477.882538	253.443954	574.372681	-431.842529	-89.172699	576.621887	-481.368347	289.947876	87.849022	-499.437073	-135.706100	102.796066	-408.988586	332.354248	1443.250000	-366.055328	-88.214645	1443.020630	-331.357758	118.190353	1454.478271	-324.727325	84.380844	1744.764038	-443.596588	434.982635	1171.552368	-422.805389	-204.263443	1185.596191	-347.304413	377.879761	870.364746	-316.964844	-144.866104	880.868347	-367.166656	101.513084	1052.837036	551.047363	13.853728	899.177185	551.326599	210.311371
-388.145660	232.886169	954.598938	-394.605103	-30.241539	956.846191	-478.016602	253.475922	574.331116	-431.950897	-89.177963	576.616882	-481.388702	289.965851	87.808510	-499.498718	-135.700638	102.811180	-409.469574	332.219116	1443.080200	-366.598267	-88.122421	1443.027588	-331.699554	118.201462	1454.509155	-325.146912	84.365082	1744.778809	-443.832611	434.379761	1171.402466	-423.179169	-204.257965	1185.604370	-347.473938	377.887909	870.347717	-317.313293	-145.015137	880.866516	-367.459595	101.564484	1052.820313	550.800354	13.879530	899.191467	551.000061	210.725449
-388.360474	232.924927	954.619751	-394.877472	-30.206680	956.834595	-478.101593	253.434082	574.316895	-432.093048	-89.195778	576.629822	-481.393860	289.989685	87.821335	-499.512177	-135.703430	102.817833	-409.652344	332.312225	1443.265625	-366.807495	-88.221458	1443.029053	-332.044403	118.206070	1454.520752	-325.555145	84.348404	1744.810303	-444.150208	434.993134	1171.563721	-423.577972	-204.273849	1185.655396	-347.689850	377.918549	870.397461	-317.698090	-145.153702	880.866333	-367.721985	101.584618	1052.829590	550.649109	13.737455	899.219238	550.950928	210.557495
-388.547333	232.983673	954.610535	-395.156555	-30.162279	956.800049	-478.247711	253.429794	574.290100	-432.213165	-89.196556	576.585205	-481.436188	289.998352	87.775314	-499.521423	-135.715393	102.819946	-409.955200	332.325928	1443.267822	-367.148132	-88.216858	1443.044678	-332.398468	118.200478	1454.526611	-325.976563	84.344116	1744.828369	-444.419708	435.020630	1171.558472	-423.954163	-204.254288	1185.650757	-347.880585	377.927734	870.427917	-318.018127	-145.286697	880.852112	-367.973053	101.618942	1052.812256	550.782349	13.267445	899.244751	551.665466	209.461731
-388.731873	233.054703	954.642761	-395.411896	-30.121582	956.757813	-478.438202	253.500992	574.302795	-432.300781	-89.221634	576.570190	-481.477081	290.005890	87.777496	-499.529572	-135.742279	102.785477	-410.238892	332.359772	1443.262573	-367.503784	-88.208725	1443.039551	-332.752563	118.185852	1454.565918	-326.391235	84.336388	1744.836426	-444.661835	435.018524	1171.561279	-424.305969	-204.327515	1185.617432	-348.089264	377.931519	870.422791	-318.311737	-145.364243	880.845276	-368.222717	101.641685	1052.814575	549.965942	14.110806	899.249756	549.330872	210.969055
-388.975891	233.116714	954.655151	-395.696655	-30.033611	956.685791	-478.579346	253.496414	574.274414	-432.378174	-89.195290	576.499390	-481.469116	290.003906	87.775696	-499.557831	-135.742371	102.767227	-410.583862	332.346222	1443.278320	-367.872437	-88.231644	1443.025635	-333.086212	118.189140	1454.565430	-326.812225	84.327957	1744.850464	-444.924988	435.037079	1171.539063	-424.631195	-204.336838	1185.601685	-348.289429	377.934143	870.441589	-318.615570	-145.432907	880.842041	-368.493927	101.682045	1052.786499	549.918030	13.920283	899.280701	549.400879	210.967499
-389.251251	233.117844	954.660400	-395.963287	-30.021460	956.666016	-478.733307	253.519073	574.286682	-432.478790	-89.229668	576.509338	-481.502136	290.016510	87.729408	-499.540741	-135.751312	102.767609	-410.909027	332.368866	1443.265625	-368.218201	-88.239937	1443.040405	-333.442749	118.172562	1454.614746	-327.247986	84.345009	1744.878418	-445.189026	435.069855	1171.554932	-424.993500	-204.373383	1185.566406	-348.499237	377.940186	870.466858	-318.931274	-145.520233	880.859802	-368.777466	101.680580	1052.782349	549.903992	13.636818	899.346436	549.607178	210.777496
-389.504456	233.115738	954.681091	-396.210205	-30.027941	956.694519	-478.866699	253.501541	574.279297	-432.635559	-89.291344	576.531433	-481.506165	290.020416	87.712517	-499.588623	-135.782013	102.776199	-411.263733	332.381622	1443.299683	-368.608246	-88.239815	1443.025635	-333.798798	118.162758	1454.655640	-327.709595	84.343529	1744.900635	-445.446136	435.078918	1171.574341	-425.357391	-204.379044	1185.570190	-348.727783	377.944305	870.492737	-319.266327	-145.601486	880.866821	-369.061462	101.680664	1052.815186	549.829651	13.464451	899.407593	549.632263	210.666397
-389.777405	233.110107	954.679443	-396.490570	-30.045624	956.715027	-478.982727	253.478943	574.228821	-432.793121	-89.309914	576.543152	-481.494965	290.030365	87.685715	-499.624969	-135.778076	102.791245	-411.628784	332.383728	1443.305542	-369.027985	-88.244919	1443.024048	-334.184479	118.174942	1454.689331	-328.150391	84.348213	1744.941040	-445.724884	435.094940	1171.576538	-425.752106	-204.401611	1185.574951	-348.930145	377.947571	870.501953	-319.592285	-145.685318	880.863037	-369.356018	101.677010	1052.828979	549.661316	13.383796	899.447754	549.552246	210.577530
-389.974731	233.107895	954.650330	-396.729004	-30.035648	956.710083	-479.109528	253.472137	574.202026	-432.861755	-89.291092	576.553284	-481.482574	290.029968	87.658539	-499.621216	-135.762329	102.771362	-412.153870	332.273438	1443.129272	-369.615173	-88.148331	1443.013428	-334.558228	118.171089	1454.710815	-328.590607	84.348511	1744.974609	-446.021332	435.079102	1171.518921	-426.146301	-204.464783	1185.616333	-349.091003	377.919403	870.498901	-319.941833	-145.809982	880.831055	-369.592773	101.686638	1052.816650	549.437988	13.487194	899.515869	549.083374	211.145203
-390.152313	233.118729	954.642212	-396.938385	-30.015146	956.718933	-479.245544	253.444138	574.207703	-432.983215	-89.282578	576.534180	-481.478363	290.056854	87.639145	-499.639343	-135.761963	102.764221	-412.352356	332.384277	1443.286987	-369.971436	-88.139969	1443.033081	-334.955566	118.161438	1454.707886	-329.041901	84.342804	1744.982056	-446.258148	435.030334	1171.529907	-426.463287	-204.457108	1185.619995	-349.244598	377.911133	870.523560	-320.240723	-145.904678	880.804810	-369.814667	101.706482	1052.823975	549.284058	13.459261	899.568848	548.911499	211.091034
-390.384644	233.143372	954.648376	-397.188171	-29.990398	956.685730	-479.402283	253.483978	574.186157	-433.087128	-89.320038	576.531616	-481.489075	290.036591	87.606689	-499.642365	-135.769943	102.763565	-412.677490	332.377563	1443.272095	-370.123901	-88.249542	1443.057861	-335.347443	118.180054	1454.717529	-329.484924	84.339828	1744.999634	-446.511810	435.015228	1171.501343	-426.769135	-204.408417	1185.635010	-349.406738	377.863281	870.558105	-320.525238	-145.972321	880.797607	-370.070740	101.715477	1052.814087	549.116760	13.418478	899.611938	548.761902	211.034637
-390.591309	233.163010	954.642517	-397.434540	-29.922085	956.664490	-479.582886	253.464554	574.162231	-433.204132	-89.318283	576.525024	-481.505463	290.060455	87.594955	-499.717010	-135.795898	102.752319	-413.065979	332.399048	1443.281494	-370.562714	-88.238602	1443.060059	-335.721680	118.174606	1454.719360	-329.945007	84.329483	1745.016235	-446.776733	435.001404	1171.498901	-427.087402	-204.418640	1185.611694	-349.574738	377.824402	870.585327	-320.738220	-145.971924	880.840210	-370.331543	101.751190	1052.808960	549.323303	13.143959	899.737671	548.916748	210.479156
-390.819519	233.215958	954.700684	-397.736938	-29.891834	956.684692	-479.807098	253.454651	574.167053	-433.321350	-89.315735	576.548096	-481.542389	290.063843	87.542137	-499.700745	-135.784897	102.732246	-413.439636	332.410706	1443.297974	-370.982025	-88.234543	1443.078003	-336.111725	118.174973	1454.768433	-330.420074	84.332901	1745.027222	-447.046478	435.047882	1171.507324	-427.440369	-204.421432	1185.606567	-349.765381	377.778778	870.609863	-321.013855	-145.997025	880.873962	-370.628906	101.772972	1052.855957	549.225464	13.188311	899.815979	548.788208	210.381088
-391.063934	233.229614	954.727295	-398.003174	-29.836205	956.694275	-479.991638	253.454697	574.118835	-433.452148	-89.318321	576.544189	-481.535461	290.068268	87.519936	-499.726379	-135.793274	102.717247	-413.831970	332.441681	1443.294556	-371.411896	-88.213760	1443.107300	-336.511627	118.157074	1454.763794	-330.882141	84.322487	1745.062012	-447.342407	435.031464	1171.467529	-427.810455	-204.420776	1185.619995	-349.977051	377.743164	870.624146	-321.320709	-146.069794	880.902039	-370.913696	101.800209	1052.881226	549.254578	13.185920	899.828247	548.686035	210.384766
-391.309204	233.232727	954.730469	-398.200745	-29.871592	956.748840	-480.226990	253.464417	574.127197	-433.590454	-89.322289	576.555481	-481.567719	290.096466	87.496986	-499.783325	-135.819885	102.701538	-414.208069	332.456451	1443.312134	-371.783386	-88.208008	1443.116455	-336.923218	118.184288	1454.812012	-331.368256	84.299683	1745.068848	-447.659180	435.027191	1171.443604	-428.177368	-204.391602	1185.640625	-350.201447	377.738556	870.629883	-321.632477	-146.107285	880.917480	-371.176392	101.808472	1052.920044	549.313477	13.140373	899.773132	548.576843	210.410889
-391.525452	233.276321	954.706238	-398.445709	-29.875484	956.737244	-480.435913	253.487274	574.154785	-433.687897	-89.303574	576.529785	-481.584625	290.084839	87.446640	-499.751129	-135.818756	102.695564	-414.603668	332.463562	1443.264038	-372.414642	-88.108650	1443.082153	-337.326508	118.205978	1454.818848	-331.847870	84.295082	1745.064697	-447.936401	435.050842	1171.400024	-428.568298	-204.400162	1185.589966	-350.377472	377.676270	870.644165	-321.904236	-146.130188	880.920410	-371.441132	101.831367	1052.910400	549.257690	13.218655	899.711304	548.159912	210.962997
-391.744690	233.291702	954.673096	-398.651520	-29.852617	956.706421	-480.638153	253.465775	574.139404	-433.737000	-89.266991	576.521484	-481.595978	290.090668	87.400070	-499.717468	-135.823395	102.662544	-415.027191	332.457825	1443.212524	-372.847656	-88.081993	1443.080933	-337.714478	118.233086	1454.825684	-332.309631	84.281967	1745.070679	-448.233459	435.053772	1171.363037	-428.906433	-204.414429	1185.573120	-350.562042	377.632294	870.646362	-322.129578	-146.136383	880.959656	-371.677582	101.853226	1052.884277	549.556519	13.372964	899.566589	548.174500	211.118011
-392.005707	233.264557	954.630859	-398.902374	-29.842707	956.678345	-480.783417	253.414856	574.111755	-433.851227	-89.290207	576.492004	-481.575653	290.110016	87.407196	-499.752625	-135.848450	102.640030	-415.386871	332.478119	1443.190674	-373.057770	-88.168274	1443.092163	-338.126495	118.249657	1454.830444	-332.766296	84.286713	1745.088745	-448.505188	435.028046	1171.321777	-429.236633	-204.377762	1185.599731	-350.705719	377.591827	870.658936	-322.347382	-146.091171	880.995117	-371.930054	101.850639	1052.848267	549.947144	14.229548	899.424927	547.884949	211.212906
-392.261414	233.342804	954.629578	-399.215210	-29.760447	956.636475	-480.990845	253.447037	574.112366	-433.976746	-89.286530	576.469421	-481.631622	290.135193	87.374100	-499.855713	-135.854553	102.665466	-415.750488	332.510620	1443.194580	-373.648529	-88.055138	1443.112793	-338.532715	118.272217	1454.869507	-333.253021	84.279854	1745.103516	-448.799316	434.968567	1171.275635	-429.559174	-204.352249	1185.547241	-350.853241	377.533844	870.684265	-322.604462	-146.078278	881.023560	-372.233398	101.911346	1052.831299	549.138733	13.250659	899.717590	547.737793	210.774597
-392.476715	233.331497	954.640503	-399.467194	-29.769791	956.673889	-481.130219	253.408768	574.070374	-434.123413	-89.351082	576.476318	-481.619476	290.140808	87.337906	-499.879974	-135.872147	102.666916	-416.238586	332.541138	1443.198853	-373.902924	-88.113091	1443.146118	-338.923981	118.243225	1454.894409	-333.738037	84.291176	1745.121582	-449.137115	434.993225	1171.230103	-429.890289	-204.242447	1185.558594	-351.022461	377.480377	870.698242	-322.840698	-146.050751	881.070557	-372.514282	101.908867	1052.866821	548.995972	13.047619	899.640442	547.890930	210.697159
-392.762451	233.344772	954.640442	-399.780151	-29.730566	956.660095	-481.323334	253.411224	574.062378	-434.215424	-89.316772	576.452515	-481.641632	290.167664	87.284737	-499.889069	-135.870651	102.632996	-416.608307	332.582214	1443.200562	-374.314606	-88.078743	1443.145996	-339.327179	118.273888	1454.928955	-334.218445	84.298515	1745.138184	-449.447083	435.011658	1171.221069	-430.280640	-204.239014	1185.510498	-351.206482	377.394562	870.716492	-323.103363	-146.074493	881.069153	-372.822083	101.927879	1052.862061	548.915833	12.972072	899.579651	548.085754	210.649551
-393.024719	233.371368	954.664551	-400.038788	-29.721127	956.648926	-481.489716	253.457352	574.027344	-434.317749	-89.326302	576.452637	-481.664337	290.198853	87.236427	-499.885284	-135.876892	102.637955	-416.960144	332.604309	1443.181152	-374.932251	-87.963394	1443.095581	-339.761810	118.307304	1454.935913	-334.682495	84.291466	1745.143555	-449.666351	434.342834	1171.031616	-430.683319	-204.342896	1185.487793	-351.387512	377.294678	870.703796	-323.357849	-146.059799	881.063293	-373.115784	101.934120	1052.876465	548.740356	12.988786	899.518372	548.198364	210.669067
-393.289703	233.383179	954.641785	-400.271637	-29.696268	956.636780	-481.662079	253.458694	574.009766	-434.388641	-89.307335	576.444031	-481.656616	290.197174	87.189484	-499.888397	-135.873550	102.614914	-417.366333	332.631287	1443.136353	-375.342957	-87.937904	1443.072876	-340.192810	118.315865	1454.917603	-335.160889	84.306366	1745.144043	-450.050720	434.982758	1171.146118	-431.026581	-204.309097	1185.443359	-351.605011	377.221222	870.742798	-323.556122	-146.040588	881.061462	-373.388123	101.959915	1052.864624	548.651611	12.934649	899.407593	548.525757	210.303421
-393.563538	233.445145	954.669373	-400.529724	-29.631556	956.611267	-481.834106	253.510696	573.987122	-434.496429	-89.336487	576.395874	-481.705017	290.269958	87.196121	-499.910065	-135.893143	102.632866	-417.820251	332.627136	1443.117432	-375.574127	-88.048714	1443.089966	-340.599182	118.351700	1454.918091	-335.623749	84.319923	1745.146729	-450.377380	434.965607	1171.092407	-431.349640	-204.210587	1185.473267	-351.815552	377.162506	870.748413	-323.778412	-145.995239	881.074219	-373.683685	102.005859	1052.872803	548.378296	12.968676	899.301208	548.557800	210.367828
-393.824341	233.470978	954.681946	-400.776154	-29.624672	956.606689	-482.009583	253.569580	573.974976	-434.581512	-89.315292	576.403442	-481.756317	290.314911	87.168747	-499.917206	-135.876175	102.602501	-418.387665	332.566345	1442.921387	-376.015869	-87.994926	1443.102051	-340.988922	118.382790	1454.940186	-336.107758	84.358223	1745.154907	-450.714020	434.996490	1171.033813	-431.666962	-204.142166	1185.454834	-352.049500	377.101257	870.760864	-323.943542	-145.919342	881.123596	-373.967010	102.018005	1052.884033	548.164490	13.033240	899.213074	548.576294	210.503433
-394.101959	233.473740	954.656799	-401.051331	-29.589439	956.599365	-482.156281	253.616714	573.974792	-434.663330	-89.314026	576.398254	-481.785553	290.336334	87.121391	-499.942749	-135.892288	102.599770	-418.652588	332.736694	1443.101685	-376.446259	-87.960686	1443.134277	-341.414032	118.401810	1454.961548	-336.606659	84.388016	1745.187378	-450.947540	434.328064	1170.868042	-432.003784	-204.085892	1185.432739	-352.263702	377.075287	870.724670	-324.145691	-145.847305	881.158142	-374.264893	102.044411	1052.872925	547.997681	13.166224	899.185181	548.533997	210.626022
-394.334991	233.523331	954.687988	-401.309418	-29.527464	956.603394	-482.259766	253.585602	573.942078	-434.766296	-89.331528	576.411804	-481.752014	290.345886	87.068642	-499.953278	-135.894836	102.606865	-419.061798	332.758972	1443.098755	-376.863312	-87.926659	1443.135010	-341.855774	118.441345	1455.005615	-337.084137	84.404678	1745.218140	-451.266022	434.301422	1170.831665	-432.324799	-204.032471	1185.411621	-352.465027	377.037537	870.742310	-324.377747	-145.792145	881.208313	-374.547241	102.088966	1052.899292	547.828613	13.273469	899.161072	548.468140	210.709641
-394.572784	233.498444	954.666016	-401.558990	-29.546022	956.625000	-482.396149	253.571930	573.913940	-434.901978	-89.394981	576.418152	-481.791748	290.400360	87.029160	-500.032990	-135.932236	102.625145	-419.508575	332.780304	1443.082764	-377.493958	-87.786934	1443.133911	-342.268555	118.475540	1455.019165	-337.597565	84.430779	1745.225708	-451.654388	434.940674	1170.931030	-432.714722	-204.017151	1185.387451	-352.689087	376.949707	870.788452	-324.598175	-145.729202	881.237366	-374.829742	102.083412	1052.908447	547.703979	13.314647	899.185730	548.393066	210.750031
-394.843414	233.470032	954.611084	-401.783691	-29.528275	956.605957	-482.537018	253.568665	573.884705	-434.976501	-89.421722	576.408447	-481.822998	290.408752	87.022888	-500.027191	-135.943542	102.623558	-419.899048	332.795258	1443.091064	-377.913605	-87.765465	1443.142090	-342.678406	118.511124	1455.040039	-338.099152	84.466156	1745.228882	-451.975555	434.942169	1170.916504	-433.038330	-203.999161	1185.384644	-352.890167	376.868958	870.787292	-324.826233	-145.671997	881.242554	-375.099762	102.096092	1052.876709	547.603149	13.403686	899.252014	548.240601	210.811813
-395.086395	233.512665	954.592957	-402.018005	-29.525219	956.592041	-482.753021	253.652298	573.900146	-435.061371	-89.417084	576.358521	-481.895294	290.425079	86.980827	-500.054901	-135.945618	102.600639	-420.317535	332.804962	1443.054810	-378.292206	-87.731117	1443.143677	-343.104706	118.554314	1455.069702	-338.593811	84.511215	1745.252441	-452.317841	434.965363	1170.903320	-433.340149	-203.949326	1185.389648	-353.133514	376.786255	870.793274	-325.071381	-145.622086	881.257751	-375.371918	102.122147	1052.868652	547.397400	13.541180	899.321899	547.801331	211.342255
-395.323212	233.595383	954.622925	-402.254608	-29.463253	956.596497	-482.853760	253.607422	573.870422	-435.131622	-89.411957	576.355652	-481.891693	290.457245	86.947960	-500.072388	-135.949738	102.601112	-420.722168	332.850616	1443.043945	-378.511017	-87.792656	1443.151245	-343.508728	118.595085	1455.089722	-339.095093	84.546204	1745.267578	-452.597595	434.358826	1170.744995	-433.675537	-203.887253	1185.378174	-353.385010	376.755707	870.786194	-325.287262	-145.539978	881.283325	-375.648773	102.186226	1052.895508	547.405273	13.565079	899.420654	547.695557	211.359024
-395.619110	233.631393	954.647888	-402.522430	-29.411398	956.589111	-483.118195	253.714386	573.881287	-435.215210	-89.414520	576.324158	-481.974426	290.504150	86.965775	-500.053406	-135.951859	102.584984	-421.174744	332.905670	1443.034180	-378.958435	-87.773727	1443.156982	-343.934326	118.617912	1455.090820	-339.592102	84.604813	1745.290527	-453.017517	435.015442	1170.846924	-434.013458	-203.856247	1185.351929	-353.684540	376.747742	870.824646	-325.512299	-145.468353	881.332336	-375.959259	102.221474	1052.911011	547.516418	13.512712	899.497253	547.849915	210.956177
-395.823242	233.723816	954.645691	-402.751465	-29.348274	956.584290	-483.303162	253.765884	573.891418	-435.248535	-89.409538	576.350464	-482.001343	290.526764	86.939438	-500.088989	-135.962769	102.590157	-421.650970	332.964111	1443.018677	-379.373718	-87.752548	1443.152954	-344.358063	118.660225	1455.117310	-340.093811	84.643532	1745.310303	-453.393829	435.031158	1170.814209	-434.370148	-203.830750	1185.315552	-353.961395	376.782379	870.817993	-325.752716	-145.397247	881.338013	-376.219818	102.297310	1052.917969	547.562195	13.569656	899.540527	547.785889	211.028046
-396.079742	233.723465	954.636047	-402.964691	-29.316263	956.590515	-483.414246	253.702301	573.895142	-435.350555	-89.446594	576.324341	-482.011078	290.551178	86.920204	-500.124451	-135.963074	102.592659	-422.086578	332.978394	1442.999268	-379.781067	-87.701118	1443.168823	-344.774384	118.669220	1455.151611	-340.609650	84.690475	1745.329956	-453.770935	435.029144	1170.789185	-434.671204	-203.780441	1185.286621	-354.204285	376.779083	870.834290	-325.985809	-145.325012	881.382446	-376.478760	102.323479	1052.921997	547.632080	13.845061	899.596558	547.507874	211.653656
-396.267242	233.744293	954.640442	-403.198578	-29.305223	956.600891	-483.578094	253.725174	573.879089	-435.404572	-89.430733	576.321960	-482.051392	290.571899	86.906631	-500.088379	-135.943558	102.603844	-422.490875	333.023315	1442.968872	-380.172180	-87.674850	1443.185181	-345.177490	118.707207	1455.169189	-341.106689	84.737061	1745.370483	-454.046356	434.406982	1170.598267	-434.978241	-203.749908	1185.273438	-354.442200	376.705566	870.827332	-326.162598	-145.226898	881.425110	-376.723969	102.338547	1052.937500	547.741882	13.992351	899.598267	547.488098	211.842773
-396.498718	233.744186	954.632874	-403.454559	-29.235846	956.577332	-483.734131	253.678040	573.867981	-435.488281	-89.440826	576.320862	-482.029449	290.554626	86.870613	-500.151642	-135.965729	102.603165	-422.882813	333.037689	1442.965698	-380.554443	-87.642097	1443.202271	-345.596680	118.762573	1455.216919	-341.601379	84.783195	1745.403564	-454.459442	435.106659	1170.719849	-435.293427	-203.716141	1185.277466	-354.711823	376.656586	870.875916	-326.383423	-145.127411	881.466980	-376.981201	102.365524	1052.925171	547.884949	14.101157	899.564148	547.539246	211.977020
-396.728546	233.729095	954.616516	-403.700073	-29.236944	956.583374	-483.967255	253.662811	573.835571	-435.573853	-89.460564	576.324402	-482.063080	290.600098	86.863434	-500.118805	-135.957886	102.597504	-423.342316	333.059753	1442.984253	-380.953339	-87.620110	1443.211792	-346.016907	118.816490	1455.219971	-342.108032	84.809807	1745.440308	-454.829468	435.128510	1170.685059	-435.631073	-203.640640	1185.290527	-354.994446	376.632172	870.923157	-326.637695	-145.030396	881.501160	-377.250458	102.365242	1052.927490	548.079956	14.263384	899.499451	547.589172	212.166992
-396.999634	233.712585	954.615479	-403.932739	-29.213343	956.590271	-484.182495	253.619324	573.836548	-435.626831	-89.434006	576.322632	-481.891724	290.580383	86.838699	-500.156891	-135.967743	102.595901	-423.806244	333.123138	1443.003418	-381.323975	-87.589790	1443.245117	-346.423798	118.865738	1455.251709	-342.624115	84.834038	1745.455811	-455.221100	435.124298	1170.687378	-435.971924	-203.553467	1185.307861	-355.313324	376.643433	870.919495	-326.911102	-144.977020	881.516357	-377.527374	102.375793	1052.936279	548.260254	14.425912	899.418091	547.643066	212.332581
-397.275482	233.690643	954.645447	-404.132751	-29.243858	956.636047	-484.423462	253.594406	573.802246	-435.771729	-89.473511	576.308228	-481.916473	290.560028	86.812126	-500.163605	-135.970566	102.575233	-424.205688	333.127106	1442.974121	-381.932098	-87.429237	1443.273193	-346.829468	118.888931	1455.276733	-343.115906	84.854614	1745.471924	-455.614227	435.145569	1170.676025	-436.315094	-203.559113	1185.287109	-355.585358	376.660522	870.908325	-327.162201	-144.922119	881.557861	-377.805481	102.363144	1052.983643	548.407288	14.525500	899.300415	547.679443	212.521957
-397.552399	233.772842	954.661499	-404.408264	-29.198719	956.639099	-484.655487	253.580994	573.795105	-435.864258	-89.478546	576.304626	-481.928711	290.616730	86.816154	-500.216766	-135.981293	102.573570	-424.645935	333.165192	1442.957153	-382.330353	-87.387230	1443.272217	-347.241211	118.932037	1455.274048	-343.611389	84.887604	1745.509277	-456.012512	435.186554	1170.678101	-436.626282	-203.509705	1185.313110	-355.874329	376.662537	870.921204	-327.415283	-144.859512	881.604675	-378.101074	102.422668	1052.997681	548.520996	14.662002	899.178650	547.694153	212.700394
-397.776276	233.860840	954.656738	-404.649872	-29.147118	956.608643	-484.890717	253.571976	573.816406	-435.958496	-89.463264	576.263123	-481.927521	290.642120	86.792366	-500.195129	-135.971527	102.571419	-425.089630	333.176514	1442.931396	-382.704468	-87.335648	1443.264526	-347.653381	118.950851	1455.283325	-344.102966	84.927048	1745.538574	-456.401062	435.195801	1170.645874	-436.942474	-203.489944	1185.306763	-356.141479	376.711914	870.934998	-327.637238	-144.778885	881.643677	-378.353577	102.481926	1052.984741	548.655090	14.745899	899.092041	547.718750	212.868942
-398.058258	233.892639	954.632690	-404.899567	-29.136377	956.577148	-485.126190	253.625076	573.809753	-436.040863	-89.477173	576.262146	-481.951935	290.675903	86.760193	-500.215027	-135.991211	102.554474	-425.514130	333.249298	1442.924438	-382.877777	-87.427788	1443.286255	-348.050323	119.011238	1455.290405	-344.603088	84.965599	1745.555054	-456.701050	434.547943	1170.470703	-437.211029	-203.408585	1185.315918	-356.446991	376.745422	870.911011	-327.845367	-144.722946	881.672485	-378.623749	102.503365	1052.958008	548.772827	14.863007	899.041077	547.721375	212.989227
-398.276703	233.960495	954.648254	-405.115387	-29.081417	956.564941	-485.410492	253.738892	573.834961	-436.120911	-89.430504	576.228149	-482.020386	290.677643	86.759636	-500.203156	-135.993851	102.547295	-425.920807	333.268188	1442.918579	-383.485901	-87.274925	1443.301880	-348.447510	119.036629	1455.301880	-345.077942	85.004288	1745.581543	-457.101227	434.625153	1170.442749	-437.545044	-203.417801	1185.272583	-356.785095	376.807343	870.917664	-328.013794	-144.661591	881.716797	-378.865479	102.555397	1052.965454	548.922852	14.930792	898.970032	547.775879	213.087540
-398.927155	234.500473	954.720154	-406.404785	-28.376276	955.725159	-485.768097	253.933121	573.873169	-436.253876	-89.498856	575.995850	-482.141327	290.715942	86.774292	-500.248657	-136.011917	102.555458	-426.359924	333.282623	1442.885254	-383.569824	-87.372879	1443.309570	-348.863403	119.089516	1455.306396	-345.578003	85.040436	1745.609985	-457.600800	435.281891	1170.576660	-437.831726	-203.325714	1185.285645	-357.146790	376.824493	870.935608	-328.209167	-144.608932	881.767822	-379.593964	102.777786	1052.524292	549.110291	15.063625	898.958069	547.801880	213.197662
-399.223206	234.505829	954.700012	-406.696808	-28.321512	955.663940	-485.949524	253.905045	573.850403	-436.416656	-89.587326	576.002258	-482.158112	290.727234	86.746864	-500.335266	-136.021271	102.547508	-426.777893	333.319611	1442.879272	-383.926453	-87.357635	1443.337402	-349.283691	119.132607	1455.348877	-346.064636	85.059280	1745.635620	-457.998474	435.240753	1170.537476	-438.129211	-203.261749	1185.295044	-357.469147	376.868042	870.928284	-328.405579	-144.558105	881.783630	-379.893219	102.793114	1052.484741	549.252014	15.128864	898.936829	547.816650	213.295303
-399.490997	234.494186	954.703369	-406.950256	-28.296377	955.653259	-486.091797	253.816879	573.813416	-436.525909	-89.595779	575.978455	-482.355804	290.811096	86.712700	-500.352570	-136.038269	102.549980	-427.195190	333.339447	1442.875977	-384.308929	-87.346344	1443.336670	-349.671875	119.170761	1455.340088	-346.539917	85.087784	1745.665527	-458.317078	434.567932	1170.354126	-438.438568	-203.269272	1185.278320	-357.763245	376.922852	870.866211	-328.606445	-144.517075	881.815918	-380.173157	102.796448	1052.485718	549.538940	15.294199	898.982666	547.883057	213.387985
-399.809753	234.502045	954.701721	-407.144501	-28.311455	955.701416	-486.280243	253.823074	573.790649	-436.578796	-89.590302	575.963989	-482.383087	290.811737	86.705338	-500.339142	-136.027390	102.547646	-427.770325	333.253998	1442.652588	-384.669342	-87.288437	1443.316040	-350.048950	119.212921	1455.334839	-347.046234	85.137932	1745.675049	-458.790192	435.331543	1170.457397	-438.726196	-203.243607	1185.268066	-358.089417	376.990051	870.893677	-328.829376	-144.495316	881.824097	-380.458984	102.823059	1052.515991	549.702026	15.357264	899.000793	547.897522	213.453857
-400.087769	234.543182	954.677368	-407.402161	-28.289160	955.687012	-486.425842	253.821762	573.781860	-436.687714	-89.627945	575.974121	-482.374451	290.808838	86.721039	-500.372253	-136.045990	102.557487	-428.056274	333.415680	1442.804199	-385.026031	-87.231445	1443.309814	-350.429016	119.247955	1455.351563	-347.518951	85.169357	1745.702637	-459.163513	435.305145	1170.435059	-438.991669	-203.223312	1185.277954	-358.453644	377.063446	870.874695	-329.059784	-144.489182	881.822083	-380.742096	102.860710	1052.500244	549.897400	15.379121	899.041870	547.959839	213.510910
-400.349792	234.559479	954.677063	-407.604431	-28.304996	955.719177	-486.619354	253.821503	573.780090	-436.752777	-89.644745	575.987549	-482.181366	290.789551	86.676979	-500.383453	-136.061111	102.558846	-428.488739	333.431580	1442.793701	-385.606567	-87.107697	1443.330200	-350.821228	119.279198	1455.369995	-347.978638	85.196960	1745.733032	-459.569336	435.327423	1170.438599	-439.294006	-203.246155	1185.205078	-358.863922	377.171356	870.854065	-329.287201	-144.471405	881.846191	-381.007416	102.879150	1052.524048	550.330933	15.353563	899.120422	548.287781	213.066696
-400.632751	234.639221	954.711487	-407.881439	-28.255863	955.681580	-486.795898	253.819153	573.808716	-436.826721	-89.694565	575.971436	-482.190979	290.818329	86.697182	-500.416595	-136.055817	102.562401	-428.949768	333.455444	1442.785156	-385.946136	-87.083351	1443.360840	-351.226776	119.337494	1455.393066	-348.442017	85.224434	1745.757324	-459.981079	435.351807	1170.423584	-439.535004	-203.176575	1185.198730	-359.200012	377.259491	870.845154	-329.509796	-144.454727	881.854858	-381.303284	102.917931	1052.526123	550.567017	15.392615	899.151855	548.336304	213.119354
-400.872467	234.641006	954.735474	-408.066223	-28.256310	955.708679	-486.976166	253.796082	573.818054	-436.954285	-89.768227	575.995117	-482.199646	290.803986	86.686295	-500.458130	-136.083252	102.555092	-429.375702	333.447266	1442.763062	-386.031006	-87.144257	1443.374146	-351.653290	119.350891	1455.415039	-348.928406	85.271896	1745.785278	-460.436127	435.367249	1170.421753	-439.778778	-203.111191	1185.230103	-359.547180	377.302368	870.827576	-329.764313	-144.450623	881.874756	-381.557648	102.925751	1052.561646	550.797668	15.418106	899.191406	548.382935	213.184723
-401.178986	234.622589	954.740845	-408.306244	-28.240582	955.702515	-487.148254	253.744446	573.775452	-437.031525	-89.756355	576.001831	-482.197266	290.809692	86.660690	-500.450378	-136.088776	102.561752	-429.775909	333.475250	1442.783447	-386.383728	-87.134964	1443.368652	-352.036896	119.396423	1455.458374	-349.373444	85.294434	1745.813721	-460.838348	435.321411	1170.402344	-440.046783	-203.022018	1185.261719	-359.906830	377.427246	870.810669	-330.007782	-144.461807	881.895020	-381.848053	102.926353	1052.565186	551.057617	15.482732	899.225525	548.448547	213.233688
-401.416687	234.605667	954.750732	-408.478577	-28.249773	955.729553	-487.322235	253.705734	573.745728	-437.133362	-89.823563	576.000305	-482.196442	290.811920	86.643677	-500.465027	-136.101852	102.568100	-430.211273	333.471893	1442.762817	-386.720367	-87.125977	1443.349365	-352.390472	119.394814	1455.483765	-349.825806	85.322243	1745.834839	-461.215302	435.324585	1170.400757	-440.339783	-203.049164	1185.254639	-360.309143	377.588501	870.816895	-330.217682	-144.471344	881.895142	-382.092407	102.926445	1052.593018	551.263306	15.505075	899.224670	548.514648	213.318039
-401.725952	234.588898	954.752930	-408.735565	-28.269865	955.709473	-487.473694	253.629944	573.727600	-437.245148	-89.901489	575.991760	-482.166351	290.802979	86.608727	-500.513672	-136.108643	102.562347	-430.657654	333.481689	1442.777344	-387.027466	-87.097473	1443.377075	-352.748047	119.395760	1455.505615	-350.257599	85.345474	1745.857422	-461.625763	435.351776	1170.400269	-440.564850	-203.028397	1185.296509	-360.736053	377.711731	870.790955	-330.449066	-144.512222	881.911743	-382.381287	102.904449	1052.585327	551.480957	15.539912	899.232178	548.568481	213.355804
-401.990875	234.538437	954.747437	-408.918915	-28.313372	955.766541	-487.609589	253.515472	573.685669	-437.379852	-89.935371	576.008728	-482.153748	290.793732	86.609406	-500.523346	-136.127686	102.552002	-431.246521	333.358063	1442.592163	-387.302765	-87.096169	1443.411133	-353.150452	119.414955	1455.509888	-350.678345	85.386749	1745.875610	-462.108307	435.442322	1170.389282	-440.805511	-203.048172	1185.318970	-361.099640	377.733429	870.772522	-330.593353	-144.459686	881.962952	-382.637451	102.888611	1052.618774	551.656921	15.778595	899.231506	548.351807	213.982773
-402.240479	234.516525	954.774231	-409.091125	-28.313690	955.833862	-487.784149	253.450394	573.644653	-437.482208	-89.971725	576.038574	-482.165009	290.795929	86.602463	-500.561310	-136.132339	102.556694	-431.521790	333.462280	1442.762207	-387.864716	-86.999336	1443.463257	-353.542328	119.444778	1455.536377	-351.109436	85.420570	1745.885986	-462.518402	435.389038	1170.408691	-441.083130	-203.176224	1185.296387	-361.416046	377.764862	870.786011	-330.753998	-144.441299	882.017029	-382.886780	102.900238	1052.674805	551.796448	15.775094	899.223999	548.348999	214.020691
-402.511658	234.523911	954.805847	-409.311981	-28.327461	955.846741	-488.008331	253.463226	573.671631	-437.621796	-90.061935	576.029846	-482.204010	290.848877	86.576256	-500.622223	-136.156509	102.564056	-431.973358	333.425568	1442.758423	-388.173401	-87.013779	1443.512695	-353.941010	119.477570	1455.553467	-351.548096	85.456177	1745.914795	-462.940369	435.386719	1170.446899	-441.306671	-203.179504	1185.330811	-361.844604	377.875610	870.813965	-330.982239	-144.412537	882.035095	-383.165039	102.895355	1052.704712	552.003052	15.845915	899.237671	548.337280	214.084366
-402.835663	234.486801	954.779724	-409.580994	-28.387093	955.836060	-488.185425	253.337631	573.609863	-437.755890	-90.147141	576.070801	-482.202148	290.844177	86.557205	-500.608612	-136.160110	102.573700	-432.406708	333.406738	1442.768066	-388.512726	-87.018669	1443.526489	-354.306305	119.485184	1455.582764	-351.978119	85.479530	1745.943726	-463.424316	435.400543	1170.461548	-441.545319	-203.197449	1185.352783	-362.300903	378.007660	870.791260	-331.188690	-144.446625	882.075684	-383.473297	102.857796	1052.688965	552.217224	15.934431	899.241089	548.335632	214.168686
-403.073090	234.484634	954.781250	-409.766876	-28.410954	955.851624	-488.391113	253.299301	573.609131	-437.868958	-90.132980	576.101624	-482.208405	290.843109	86.516808	-500.674194	-136.190735	102.553490	-432.840454	333.401398	1442.731445	-388.598206	-87.093002	1443.492554	-354.687317	119.484848	1455.598267	-352.396118	85.493233	1745.951782	-463.863739	435.410126	1170.418457	-441.737549	-203.201706	1185.369751	-362.706451	378.077118	870.802979	-331.380249	-144.444885	882.111511	-383.704681	102.854965	1052.702148	553.344421	17.066433	898.857849	548.635925	214.745575
-403.362335	234.428665	954.798706	-409.960754	-28.523035	955.882080	-488.624512	253.292816	573.593384	-438.018829	-90.227348	576.144043	-482.219025	290.859253	86.515419	-500.729919	-136.197311	102.550690	-433.271301	333.348724	1442.715210	-388.906311	-87.109520	1443.511719	-355.069916	119.482544	1455.611694	-352.806519	85.501328	1745.977905	-464.210602	434.757355	1170.244507	-441.974670	-203.178711	1185.382324	-363.056976	378.154053	870.769043	-331.601654	-144.502502	882.105164	-383.972870	102.784714	1052.732300	553.169983	16.774363	898.937744	548.473267	214.697388
-403.673828	234.389709	954.814453	-410.192566	-28.541773	955.853699	-488.872314	253.320679	573.595398	-438.147858	-90.300034	576.163757	-482.280518	290.910095	86.512581	-500.781891	-136.222137	102.561440	-433.732269	333.324371	1442.718384	-389.213165	-87.137398	1443.519287	-355.436798	119.438606	1455.613281	-353.218750	85.514275	1745.998535	-464.742310	435.385376	1170.387695	-442.188171	-203.243149	1185.360352	-363.439056	378.190796	870.786804	-331.749451	-144.468857	882.159851	-384.255005	102.746681	1052.728516	553.220093	16.734835	899.029114	548.354553	214.718353
-403.951538	234.381927	954.809082	-410.425964	-28.593666	955.821472	-489.100830	253.244476	573.579468	-438.333282	-90.374992	576.174438	-482.290619	290.887207	86.507271	-500.855591	-136.260529	102.566483	-434.140991	333.264709	1442.710815	-389.479767	-87.187675	1443.523315	-355.774475	119.424660	1455.646484	-353.646606	85.520538	1746.023193	-465.241974	435.342621	1170.397095	-442.394135	-203.266510	1185.381958	-363.881653	378.273193	870.777039	-331.949738	-144.484238	882.192932	-384.533356	102.711327	1052.714966	553.317444	16.486712	899.090698	548.492310	214.254562
-404.252930	234.303802	954.802368	-410.669891	-28.624754	955.825500	-489.301910	253.228882	573.582825	-438.467224	-90.455132	576.255737	-482.273773	290.882782	86.491859	-500.882019	-136.261826	102.555588	-434.579437	333.219269	1442.696655	-389.787659	-87.215149	1443.502686	-356.129456	119.398827	1455.647949	-354.056213	85.520950	1746.038452	-465.630920	434.664398	1170.259399	-442.646759	-203.363388	1185.409180	-364.294525	378.323486	870.754211	-332.169373	-144.550812	882.201599	-384.819611	102.665955	1052.716797	553.214111	16.348181	899.078552	548.382019	214.237885
-404.519348	234.289261	954.800781	-410.887451	-28.708944	955.848206	-489.497925	253.150894	573.577942	-438.590851	-90.505493	576.332397	-482.303711	290.896912	86.453560	-500.928925	-136.295120	102.539680	-435.028351	333.156128	1442.679810	-390.074249	-87.237968	1443.511108	-356.512878	119.380302	1455.660400	-354.474304	85.525139	1746.055542	-466.117218	435.315125	1170.420532	-442.876129	-203.446060	1185.412842	-364.721252	378.415802	870.816406	-332.383362	-144.559631	882.224976	-385.091431	102.630585	1052.734253	553.629456	16.308613	899.156494	548.781494	214.470016
-404.826111	234.268173	954.807678	-411.135529	-28.739841	955.858765	-489.717560	253.124466	573.575745	-438.713501	-90.591034	576.388123	-482.291443	290.879852	86.452034	-500.978668	-136.331146	102.554054	-435.465210	333.113739	1442.676392	-390.352783	-87.279457	1443.514893	-356.906372	119.365562	1455.687500	-354.879578	85.503372	1746.064697	-466.611755	435.272461	1170.423828	-443.102264	-203.528534	1185.452026	-365.123627	378.475616	870.828186	-332.596405	-144.623215	882.238892	-385.387787	102.611481	1052.747437	553.581787	16.144308	899.123413	548.806763	214.476654
-405.151550	234.218048	954.829224	-411.367706	-28.810364	955.861023	-489.929474	253.069412	573.541321	-438.912750	-90.693291	576.428101	-482.297729	290.904938	86.425957	-501.086182	-136.346786	102.548836	-435.912323	333.074554	1442.650879	-390.663635	-87.306976	1443.515137	-357.295166	119.364838	1455.664185	-355.283478	85.487534	1746.081543	-467.096649	435.198059	1170.427979	-443.340698	-203.609604	1185.447388	-365.569427	378.545380	870.797974	-332.766815	-144.642166	882.259155	-385.694580	102.552734	1052.765869	553.465027	16.459877	899.119324	548.324585	214.490738
-405.499329	234.072281	954.812439	-411.591949	-28.903448	955.863831	-490.217896	253.100754	573.520630	-439.074005	-90.785484	576.514526	-482.357727	290.926514	86.421463	-501.163300	-136.402603	102.544090	-436.501862	332.858154	1442.433960	-390.973846	-87.346878	1443.513184	-357.669586	119.323860	1455.674316	-355.682251	85.452156	1746.074829	-467.550354	435.195251	1170.386230	-443.527893	-203.713409	1185.456055	-365.993958	378.566803	870.786865	-332.910767	-144.678589	882.299377	-386.002686	102.451668	1052.764038	553.753723	16.278437	899.118530	548.847534	214.572174
-405.770447	233.982880	954.827209	-411.745911	-28.981848	955.882996	-490.443573	253.029205	573.505859	-439.179138	-90.852440	576.617249	-482.394012	290.931885	86.411255	-501.252655	-136.420212	102.518394	-436.805298	332.936768	1442.634766	-391.437988	-87.353668	1443.622314	-358.016235	119.270645	1455.668823	-356.066101	85.429321	1746.078125	-467.991394	435.109497	1170.381348	-443.724884	-203.806290	1185.432007	-366.403961	378.592804	870.788818	-333.002106	-144.682465	882.334473	-386.246399	102.380165	1052.788208	553.821594	16.284807	899.138550	548.906128	214.596954
-406.071045	233.892929	954.819763	-411.898590	-29.111040	955.912109	-490.557983	252.839294	573.467834	-439.294159	-90.957993	576.663330	-482.340393	290.900391	86.365349	-501.280334	-136.439087	102.530838	-437.247925	332.843353	1442.595825	-391.520569	-87.419273	1443.554321	-358.370972	119.230255	1455.686279	-356.458099	85.390076	1746.080933	-468.482788	435.029175	1170.368286	-443.893799	-203.880829	1185.469116	-366.828522	378.658325	870.770813	-333.180603	-144.753845	882.351746	-386.496429	102.297348	1052.804443	553.842163	16.321543	899.156616	548.919495	214.669083
-406.340424	233.825623	954.820129	-412.061249	-29.198116	955.942139	-490.740540	252.687225	573.427979	-439.430542	-91.116821	576.757751	-482.277496	290.884033	86.344231	-501.413605	-136.505157	102.536484	-437.667511	332.759918	1442.569092	-391.789734	-87.495621	1443.554688	-358.733215	119.166916	1455.682007	-356.876282	85.409149	1746.077881	-468.915527	434.941772	1170.349854	-444.068970	-203.939758	1185.461914	-367.284546	378.682007	870.763000	-333.338470	-144.802124	882.396606	-386.749725	102.241142	1052.828247	553.897400	16.361076	899.174988	548.967529	214.717819
-406.657166	233.736908	954.809875	-412.280029	-29.291416	955.922485	-490.926880	252.602921	573.384644	-439.527618	-91.233887	576.812683	-482.289795	290.886353	86.335251	-501.479797	-136.520386	102.550812	-438.173828	332.633789	1442.536499	-392.075897	-87.568565	1443.574219	-359.118591	119.120186	1455.717285	-357.223694	85.318047	1746.079712	-469.381226	434.867310	1170.332031	-444.277771	-204.096375	1185.465576	-367.722382	378.677277	870.747925	-333.482391	-144.886230	882.428223	-387.031494	102.155319	1052.816528	553.930420	16.375416	899.218689	549.018311	214.740448
-407.000641	233.593201	954.792297	-412.475739	-29.406963	955.941650	-491.139465	252.474579	573.331665	-439.580444	-91.376022	576.905823	-482.305023	290.903992	86.304413	-501.591095	-136.564484	102.565468	-438.801239	332.433350	1442.350098	-392.341522	-87.646957	1443.582764	-359.525574	119.056244	1455.690063	-357.606140	85.253113	1746.073486	-469.878479	434.799530	1170.311523	-444.475555	-204.242844	1185.483276	-368.141235	378.693237	870.693604	-333.653656	-144.995163	882.446838	-387.323303	102.052391	1052.822388	553.943115	16.408968	899.238220	549.043396	214.775635
-407.274902	233.547226	954.808777	-412.653015	-29.528725	955.970093	-491.357483	252.369812	573.325989	-439.633728	-91.594330	576.929871	-482.303864	290.887054	86.263618	-501.676971	-136.604462	102.545326	-439.086945	332.463776	1442.513184	-392.601013	-87.730179	1443.576904	-359.918488	119.014763	1455.671265	-357.970367	85.196472	1746.066162	-470.367950	434.642700	1170.318604	-444.654388	-204.360809	1185.476440	-368.565369	378.686920	870.661316	-333.861176	-145.140335	882.434631	-387.588379	101.982071	1052.853882	553.920349	16.427292	899.270935	549.059448	214.828476
-407.579559	233.459854	954.807617	-412.832703	-29.627150	955.955933	-491.592163	252.293335	573.312378	-439.603851	-91.827835	576.985901	-482.324860	290.920105	86.263130	-501.737793	-136.649063	102.574463	-439.589386	332.342133	1442.477539	-392.927521	-87.839699	1443.580811	-360.290741	118.953537	1455.659180	-358.352997	85.125587	1746.053345	-470.859344	434.567047	1170.318115	-444.830017	-204.469452	1185.469360	-369.060181	378.674072	870.639221	-334.003723	-145.267242	882.450928	-387.855743	101.895508	1052.852051	553.879395	16.459352	899.295288	549.053284	214.827972
-407.916687	233.256775	954.766846	-412.960327	-29.824121	955.973877	-491.799744	252.123718	573.285828	-439.616882	-92.137276	577.008484	-482.315094	290.912415	86.232742	-501.772034	-136.679413	102.591927	-440.072723	332.235809	1442.457764	-393.162628	-87.915474	1443.545044	-360.667328	118.846031	1455.667969	-358.755219	85.055618	1746.014771	-471.311279	433.783417	1170.128784	-444.984894	-204.565033	1185.448242	-369.504181	378.686859	870.587341	-334.186340	-145.421890	882.437744	-388.125122	101.735794	1052.849121	553.850159	16.448324	899.327393	549.058716	214.843369
-408.234436	233.113022	954.733154	-413.148773	-29.993444	955.920227	-492.029938	251.981277	573.250916	-439.530487	-92.375748	577.008423	-482.271637	290.902649	86.211426	-501.798279	-136.764633	102.585022	-440.552887	332.072601	1442.401611	-393.453949	-88.011307	1443.530396	-361.024719	118.728226	1455.628784	-359.142639	84.964386	1745.980957	-471.877808	434.301697	1170.247803	-445.174896	-204.749374	1185.420044	-369.960968	378.653381	870.575684	-334.328461	-145.553162	882.419983	-388.393402	101.583115	1052.808960	553.779907	16.858990	899.357361	548.589905	214.891373
-408.548401	232.914017	954.655457	-413.342163	-30.167053	955.874268	-492.219513	251.797211	573.190857	-439.526581	-92.671974	576.945862	-482.258392	290.885651	86.177597	-501.923523	-136.841232	102.631950	-441.060181	331.927460	1442.333252	-393.730774	-88.140144	1443.489624	-361.405823	118.647865	1455.604004	-359.544678	84.865654	1745.941406	-472.364471	434.165894	1170.169556	-445.342560	-204.929352	1185.409058	-370.351379	378.592590	870.505127	-334.455170	-145.713104	882.407532	-388.658569	101.419006	1052.749756	553.528992	16.711035	899.345520	548.532898	214.853043
-408.789978	232.758041	954.625244	-413.495148	-30.339527	955.834167	-492.463837	251.607239	573.187439	-439.405304	-92.862267	576.942322	-482.242828	290.888794	86.143318	-501.991180	-136.885651	102.609322	-441.596039	331.763519	1442.240112	-393.982208	-88.249321	1443.489380	-361.786163	118.526360	1455.573120	-359.960327	84.774307	1745.903076	-472.872284	433.998352	1170.049805	-445.510681	-205.093597	1185.357544	-370.813263	378.533508	870.471741	-334.561401	-145.855713	882.402954	-388.897491	101.259430	1052.724121	553.637390	16.850910	899.390198	548.555664	214.855911
-409.115784	232.564026	954.583618	-413.670990	-30.510918	955.787781	-492.704559	251.459961	573.164917	-439.379456	-93.128639	576.911194	-482.269562	290.882660	86.156731	-502.121765	-136.981400	102.619171	-442.082672	331.584839	1442.179077	-394.223114	-88.407158	1443.439331	-362.186859	118.430222	1455.570313	-360.360901	84.681709	1745.878052	-473.438232	433.815796	1169.979004	-445.664978	-205.264786	1185.342529	-371.245911	378.456268	870.420166	-334.680969	-146.050842	882.388489	-389.177612	101.088173	1052.686768	553.427429	16.716255	899.360229	548.474243	214.834991
-409.377350	232.375702	954.554382	-413.782104	-30.715046	955.761475	-492.909851	251.236633	573.160583	-439.287994	-93.314209	576.873474	-482.278290	290.859100	86.108932	-502.173035	-137.035858	102.587540	-442.774323	331.262115	1441.920288	-394.506897	-88.568130	1443.413330	-362.568390	118.288918	1455.557495	-360.765869	84.567680	1745.854614	-473.985474	433.707489	1169.887085	-445.800751	-205.460953	1185.319946	-371.665192	378.400238	870.368835	-334.759583	-146.261490	882.395020	-389.409943	100.906570	1052.669434	553.318237	16.839062	899.357178	548.291565	215.287521
-409.662964	232.192642	954.554504	-413.901550	-30.914314	955.711792	-493.171234	251.064621	573.134094	-439.284332	-93.568756	576.862000	-482.311127	290.876556	86.098190	-502.247772	-137.091339	102.616348	-443.149841	331.195953	1442.044312	-394.757385	-88.709564	1443.360229	-362.954926	118.123329	1455.538452	-361.185242	84.462425	1745.816406	-474.479706	433.487274	1169.875244	-445.951233	-205.725174	1185.281494	-372.084167	378.314575	870.329346	-334.797760	-146.431580	882.407410	-389.638489	100.711365	1052.650635	553.342590	16.903770	899.337891	548.301758	215.271698
-409.947418	231.966721	954.524048	-413.968018	-31.192755	955.689209	-493.385590	250.860367	573.118652	-439.194550	-93.690453	576.879272	-482.323395	290.864929	86.083435	-502.224213	-137.135071	102.569496	-443.686920	330.978149	1441.981323	-395.049622	-88.884239	1443.320679	-363.353973	117.980789	1455.513916	-361.615997	84.344292	1745.792236	-475.035522	433.278473	1169.807007	-446.077026	-205.994766	1185.230591	-372.529907	378.211060	870.260254	-334.804718	-146.604080	882.417175	-389.852875	100.481064	1052.632935	553.406372	17.072731	899.286621	548.318542	215.322021
-410.197906	231.650955	954.473877	-413.951569	-31.543573	955.726563	-493.544067	250.560333	573.069641	-439.221375	-93.894287	576.870667	-482.262024	290.837921	86.033836	-502.348297	-137.217926	102.541122	-444.243835	330.738495	1441.893188	-395.272034	-89.067719	1443.303589	-363.775665	117.817230	1455.480835	-362.054962	84.214493	1745.766602	-475.581085	433.070190	1169.736450	-446.179993	-206.179169	1185.212891	-372.964417	378.096588	870.217896	-334.837799	-146.791565	882.410461	-390.014099	100.203278	1052.636353	553.454407	17.253019	899.240784	548.265564	215.406097
-410.495850	231.354721	954.410339	-414.015137	-31.845409	955.702515	-493.767151	250.360352	573.047180	-439.253723	-94.157516	576.896362	-482.256195	290.803284	85.988701	-502.479706	-137.282990	102.537086	-444.799164	330.509460	1441.829590	-395.518524	-89.296494	1443.297729	-364.169403	117.629601	1455.481812	-362.483856	84.094208	1745.760742	-476.127472	432.802521	1169.641724	-446.296356	-206.477524	1185.196899	-373.379395	377.988556	870.158081	-334.903229	-147.069992	882.394653	-390.226654	99.939011	1052.599731	553.480042	17.470804	899.152100	548.182007	215.480545
-410.765594	231.041138	954.391724	-414.022552	-32.163284	955.723999	-493.912018	250.102402	572.976501	-439.238770	-94.380257	576.918274	-482.202698	290.786194	85.981422	-502.597198	-137.365463	102.491333	-445.408051	330.213379	1441.750732	-395.776276	-89.529427	1443.280151	-364.567749	117.437653	1455.473511	-362.924622	83.940033	1745.753418	-476.696289	432.534546	1169.569214	-446.378143	-206.681808	1185.219971	-373.779175	377.796875	870.088684	-334.951599	-147.288147	882.404907	-390.400146	99.660530	1052.609009	552.307861	16.338711	899.476440	547.657715	214.988190
-410.983978	230.750229	954.390869	-413.992981	-32.457901	955.727722	-494.038086	249.866989	572.976074	-439.201263	-94.651840	576.942627	-482.194244	290.777527	85.961716	-502.713104	-137.447540	102.477631	-445.966187	329.933075	1441.699585	-395.998749	-89.765892	1443.305786	-364.975006	117.243019	1455.477295	-363.364624	83.808434	1745.763184	-477.285126	432.198578	1169.473022	-446.445770	-206.950836	1185.231201	-374.220490	377.674225	870.047119	-334.994873	-147.584885	882.409424	-390.541595	99.390770	1052.620972	552.213013	16.128347	899.470764	547.731140	214.461868
-411.266235	230.417191	954.381104	-413.986633	-32.815113	955.750061	-494.247467	249.658386	572.949646	-439.127777	-94.947441	576.949646	-482.228149	290.744019	85.959305	-502.848877	-137.554840	102.456772	-446.564453	329.639343	1441.607178	-396.245941	-90.002602	1443.315674	-365.376709	117.013535	1455.526245	-363.812012	83.662720	1745.773682	-477.858154	431.940674	1169.411743	-446.500092	-207.209396	1185.242920	-374.674652	377.550140	870.020508	-335.032410	-147.933044	882.426086	-390.730408	99.082199	1052.638550	552.065491	16.127378	899.463318	547.550415	214.426804
-411.559875	230.118744	954.413391	-414.045593	-33.095779	955.711792	-494.385223	249.371933	572.880066	-439.052490	-95.240120	576.951904	-482.197815	290.727661	85.942375	-503.012573	-137.677612	102.454987	-447.184967	329.312988	1441.534912	-396.459747	-90.282494	1443.346436	-365.747528	116.756950	1455.535156	-364.271027	83.508720	1745.784790	-478.445221	431.618439	1169.359985	-446.582489	-207.609619	1185.263306	-375.084015	377.343781	870.018188	-335.031891	-148.238861	882.474609	-390.943512	98.786415	1052.643799	552.330444	16.533150	899.538391	547.415771	214.562607
-411.782379	229.784180	954.401794	-414.026703	-33.427780	955.700745	-494.388214	249.015701	572.815918	-438.966034	-95.540009	576.936218	-482.150848	290.668304	85.923698	-503.137604	-137.816238	102.442802	-447.773529	328.990051	1441.488647	-396.648621	-90.562828	1443.360596	-366.128815	116.493156	1455.541748	-364.731750	83.339775	1745.807251	-479.077057	431.195343	1169.310425	-446.627350	-208.008423	1185.297485	-375.493927	377.173553	870.005798	-335.034729	-148.551468	882.500732	-391.102509	98.473930	1052.645264	552.030151	16.428104	899.396484	547.144043	214.566360
-411.998108	229.384674	954.362244	-413.957794	-33.894814	955.746216	-494.461792	248.777115	572.762451	-438.826294	-95.943962	576.939514	-482.126434	290.648193	85.927559	-503.326782	-137.942703	102.442062	-448.379700	328.656525	1441.419556	-396.843201	-90.838921	1443.392334	-366.497742	116.252968	1455.557617	-365.193115	83.168686	1745.822998	-479.672058	430.818054	1169.230103	-446.666260	-208.405029	1185.311768	-375.937439	377.017426	869.942078	-335.012024	-148.871521	882.555908	-391.230560	98.096146	1052.660156	551.586304	16.147379	899.491028	546.753662	214.389008
-412.278687	228.930466	954.289429	-413.979462	-34.324409	955.729065	-494.645081	248.577454	572.744690	-438.628876	-96.355408	576.931702	-482.170166	290.657013	85.926300	-503.401672	-138.078079	102.417503	-448.969879	328.289154	1441.356445	-397.011139	-91.126633	1443.394653	-366.878662	115.994034	1455.566528	-365.662384	82.986847	1745.840210	-480.333160	430.384399	1169.164063	-446.652283	-208.766922	1185.337402	-376.414886	376.799103	869.876831	-334.968353	-149.198792	882.611694	-391.409485	97.696526	1052.621216	551.364807	16.083111	899.458069	546.457886	214.373276
-412.506897	228.566269	954.262756	-414.000793	-34.694920	955.685120	-494.752869	248.273987	572.726257	-438.386566	-96.831879	576.902283	-482.173859	290.611542	85.895241	-503.510468	-138.246078	102.425697	-449.589874	327.861481	1441.246826	-397.146759	-91.480568	1443.429688	-367.263763	115.715279	1455.542969	-366.135559	82.810173	1745.861328	-480.932281	430.022919	1169.072021	-446.615723	-209.046524	1185.389282	-376.856445	376.516357	869.830750	-334.901886	-149.524704	882.667908	-391.570496	97.340065	1052.593994	551.173889	16.079397	899.435242	546.174683	214.337387
-412.714783	228.213531	954.221252	-413.984558	-35.075638	955.658081	-494.842926	247.922668	572.677795	-438.197266	-97.285393	576.915344	-482.184204	290.614960	85.864182	-503.616302	-138.416504	102.459854	-450.178436	327.476898	1441.191772	-397.277222	-91.811028	1443.461182	-367.645538	115.407730	1455.543213	-366.627502	82.599297	1745.893799	-481.551300	429.543976	1168.970215	-446.602570	-209.534073	1185.431641	-377.241547	376.242035	869.771973	-334.818237	-149.840347	882.751221	-391.693420	96.997253	1052.565552	550.821228	16.135729	899.417725	545.621155	214.812622
-412.932007	227.804123	954.199890	-413.924835	-35.544514	955.678101	-494.929871	247.593246	572.651672	-437.898773	-97.726341	576.909851	-482.162964	290.599030	85.862137	-503.687653	-138.517609	102.457428	-450.790100	327.075775	1441.125122	-397.420105	-92.161644	1443.484009	-367.991119	115.096024	1455.540649	-367.155273	82.413406	1745.920410	-482.227936	429.062103	1168.864990	-446.571960	-210.032990	1185.453491	-377.653625	375.936157	869.711304	-334.656036	-150.190308	882.821106	-391.822968	96.596405	1052.576050	550.579895	16.113735	899.375000	545.275879	214.841263
-413.138092	227.236572	954.136597	-413.844604	-36.058640	955.695129	-494.890350	247.102722	572.587280	-437.597260	-98.172150	576.906128	-482.088348	290.545685	85.824013	-503.758026	-138.633682	102.486458	-451.421417	326.618713	1441.005493	-397.513733	-92.498062	1443.506958	-368.328339	114.750237	1455.544067	-367.674133	82.224876	1745.953369	-482.861145	428.633087	1168.761108	-446.489288	-210.468414	1185.475220	-378.182983	375.638123	869.657349	-334.497498	-150.552185	882.897644	-391.946106	96.109177	1052.565918	550.724426	16.519548	899.419434	544.982239	214.952698
-413.343201	226.665085	954.120361	-413.724670	-36.625465	955.733093	-494.940399	246.709305	572.502136	-437.341400	-98.600761	576.865784	-482.069580	290.483765	85.793480	-503.840698	-138.787415	102.517639	-452.169464	326.052124	1440.687988	-397.631531	-92.896500	1443.510010	-368.702881	114.413071	1455.512817	-368.201660	81.995293	1745.974487	-483.540405	428.162842	1168.622559	-446.333588	-210.851685	1185.501831	-378.646057	375.320190	869.562927	-334.253052	-150.930283	882.962585	-392.047180	95.586884	1052.589355	550.059875	16.072269	899.313110	544.551147	214.791306
-413.453217	226.195633	954.073547	-413.566376	-37.151791	955.735352	-495.030731	246.371902	572.469788	-436.974060	-99.043190	576.878235	-482.109680	290.476135	85.767845	-503.894440	-138.866898	102.524879	-452.612183	325.714447	1440.774536	-397.732971	-93.312149	1443.509644	-369.054474	114.062088	1455.504272	-368.738647	81.786697	1745.991821	-484.196106	427.590454	1168.511108	-446.258392	-211.513992	1185.505005	-379.092773	374.984222	869.453796	-334.032562	-151.366211	883.048035	-392.093353	95.129097	1052.582275	550.137268	16.409798	899.349365	544.294434	214.833496
-413.589020	225.715302	954.020569	-413.455963	-37.669197	955.694763	-495.125580	246.016373	572.433533	-436.674622	-99.568695	576.861633	-482.082550	290.475037	85.737579	-503.970215	-138.986572	102.572380	-453.257141	325.196075	1440.606934	-397.815277	-93.734909	1443.525024	-369.388641	113.675652	1455.458984	-369.265503	81.573723	1746.028687	-484.823792	427.139038	1168.368896	-446.097443	-212.054886	1185.521484	-379.532379	374.624054	869.356995	-333.916534	-151.888397	883.051025	-392.162292	94.654800	1052.547729	549.619751	15.858405	899.254211	544.148010	214.159363
-413.790070	225.053925	953.916138	-413.339569	-38.305508	955.657654	-495.149475	245.586685	572.334717	-436.366943	-100.022217	576.759949	-482.046326	290.428833	85.745514	-504.030731	-139.105179	102.568718	-453.826569	324.720001	1440.496582	-397.894714	-94.151291	1443.523560	-369.723602	113.303047	1455.444092	-369.808777	81.335373	1746.043213	-485.476501	426.621552	1168.257568	-445.907349	-212.511429	1185.490356	-380.010864	374.256592	869.260498	-333.723022	-152.409164	883.064514	-392.251617	94.056725	1052.486816	549.280212	15.840444	899.206055	543.751892	214.126740
-413.896881	224.456192	953.830017	-413.178009	-38.931938	955.673645	-495.226257	245.192337	572.290344	-435.994720	-100.507744	576.669678	-481.990753	290.373840	85.718559	-504.054321	-139.185394	102.592300	-454.472443	324.175201	1440.336304	-397.965515	-94.607384	1443.538086	-370.068604	112.880867	1455.412598	-370.339294	81.105347	1746.079102	-486.117645	426.024811	1168.092285	-445.689545	-213.106186	1185.520264	-380.493561	373.869049	869.152832	-333.396820	-152.904434	883.128418	-392.275909	93.504089	1052.462646	548.987183	15.886799	899.158997	543.362122	214.175339
-413.979431	223.896027	953.774902	-412.983093	-39.519703	955.686646	-495.251068	244.718201	572.230225	-435.607880	-101.041084	576.628906	-481.984375	290.335358	85.731781	-504.147095	-139.286575	102.645233	-455.017609	323.688721	1440.219971	-398.054169	-95.089264	1443.522095	-370.435333	112.447060	1455.404175	-370.865692	80.871826	1746.099609	-486.765259	425.426453	1167.946533	-445.418549	-213.729980	1185.566528	-380.977875	373.487274	869.054199	-333.143494	-153.516129	883.129761	-392.291138	92.977570	1052.456665	548.648560	15.851620	899.127380	542.979492	214.177017
-414.141083	223.168213	953.694763	-412.782684	-40.199448	955.667786	-495.376343	244.360184	572.196106	-435.165771	-101.498161	576.618713	-482.007721	290.263275	85.690819	-504.155457	-139.367004	102.686584	-455.671814	323.100769	1440.078003	-398.119751	-95.529495	1443.534058	-370.767395	112.006325	1455.395142	-371.399200	80.596092	1746.119873	-487.414551	424.878052	1167.792480	-445.116913	-214.307297	1185.607056	-381.398865	372.903809	868.950012	-332.878326	-154.119202	883.158630	-392.339569	92.325554	1052.421387	548.385193	15.861016	899.098816	542.654846	214.137878
-414.257294	222.459045	953.611816	-412.525665	-40.918842	955.672119	-495.300385	243.786697	572.094543	-434.737152	-102.029198	576.592712	-481.934875	290.197449	85.697044	-504.238434	-139.452759	102.746223	-456.416931	322.419739	1439.740234	-398.204926	-96.055779	1443.538940	-371.099457	111.559494	1455.377441	-371.911407	80.346786	1746.142822	-488.084045	424.257019	1167.614624	-444.899902	-214.776901	1185.609131	-381.914459	372.484161	868.780945	-332.493622	-154.687576	883.220947	-392.343811	91.673187	1052.397705	548.001587	15.792938	899.077881	542.264404	214.069382
-414.353180	221.857147	953.565369	-412.283539	-41.533432	955.679382	-495.284973	243.307617	572.022156	-434.261383	-102.607574	576.537720	-481.921722	290.159760	85.663002	-504.238708	-139.551636	102.799904	-456.867371	321.957550	1439.779541	-398.261444	-96.584229	1443.578613	-371.431427	111.107407	1455.367065	-372.450134	80.063446	1746.159912	-488.702271	423.604828	1167.451904	-444.691437	-215.657349	1185.620361	-382.432739	372.002228	868.644226	-332.135376	-155.370346	883.293518	-392.340881	91.111404	1052.392700	547.860535	16.229679	899.086975	541.656982	214.667908
-414.499817	221.067413	953.466919	-411.995453	-42.351761	955.679565	-495.331696	242.846802	571.929932	-433.722626	-103.164230	576.509949	-481.935608	290.127350	85.660728	-504.230682	-139.636185	102.817184	-457.500336	321.340332	1439.575928	-398.274414	-97.049057	1443.611694	-371.754700	110.627228	1455.367676	-372.979065	79.787941	1746.191528	-489.362671	422.912689	1167.253052	-444.175537	-215.981567	1185.737549	-382.889893	371.497375	868.496399	-331.653015	-155.891769	883.431030	-392.329041	90.378029	1052.355469	547.128296	15.898450	899.019165	541.143372	214.567276
-414.619873	220.328644	953.370056	-411.711273	-43.084133	955.677734	-495.195648	242.315674	571.809570	-433.208099	-103.679695	576.418945	-481.869507	290.067505	85.666283	-504.265869	-139.768021	102.881065	-458.137756	320.732483	1439.408203	-398.306366	-97.613754	1443.644531	-372.087616	110.134743	1455.324463	-373.507202	79.495552	1746.212402	-489.986603	422.220032	1167.035522	-444.044128	-216.935043	1185.705933	-383.379028	370.972931	868.336304	-331.162598	-156.496201	883.537537	-392.311920	89.709290	1052.319336	546.772217	15.884231	898.975159	540.774780	214.541107
-414.624176	219.674149	953.380981	-411.383392	-43.743240	955.668274	-495.139435	241.796967	571.781128	-432.684967	-104.338783	576.380920	-481.844971	290.017548	85.659019	-504.322693	-139.871628	102.917236	-458.704742	320.089447	1439.249146	-398.324341	-98.195763	1443.698730	-372.405273	109.613068	1455.303101	-374.032410	79.199265	1746.229614	-490.654907	421.478180	1166.877808	-443.680206	-217.329239	1185.755249	-383.913910	370.457489	868.158936	-330.702820	-157.165359	883.639465	-392.230713	89.070335	1052.337036	546.678711	16.211525	898.967773	540.472168	214.644135
-414.726410	218.847565	953.307739	-411.087738	-44.559685	955.666199	-495.029480	241.213577	571.665955	-432.207031	-104.970673	576.325684	-481.764069	289.955841	85.641174	-504.323456	-139.995926	102.979218	-459.323700	319.421600	1439.072144	-398.312866	-98.734802	1443.727295	-372.698364	109.093048	1455.285400	-374.574524	78.889900	1746.251709	-491.341461	420.733459	1166.705688	-443.386322	-218.254715	1185.804565	-384.416565	369.873383	868.017761	-330.159363	-157.696930	883.794739	-392.202209	88.305847	1052.313110	546.409302	16.080486	898.955566	540.324524	214.090042
-414.798157	218.117249	953.193970	-410.807922	-45.272907	955.634033	-494.911224	240.665222	571.624512	-431.634247	-105.539436	576.227478	-481.720184	289.876495	85.614082	-504.236877	-140.083069	103.024467	-459.899261	318.752991	1438.890259	-398.305237	-99.316139	1443.794312	-372.978607	108.583336	1455.279297	-375.110229	78.569778	1746.300293	-491.981934	419.972534	1166.514038	-442.942383	-218.836182	1185.934204	-384.918915	369.298462	867.842834	-329.731201	-158.420074	883.885681	-392.162323	87.641251	1052.253052	545.684875	15.742879	898.902039	539.795532	213.954575
-414.828308	217.348175	953.118835	-410.443878	-46.079720	955.637512	-494.809692	240.098892	571.578186	-431.088135	-106.237244	576.202332	-481.697296	289.841553	85.612534	-504.131073	-139.840958	103.004669	-460.473877	318.122864	1438.740479	-398.296234	-99.906509	1443.843262	-373.299957	108.033531	1455.240479	-375.656982	78.234070	1746.333008	-492.652985	419.164581	1166.279419	-442.631165	-219.386398	1185.980225	-385.416443	368.649353	867.652649	-329.212677	-159.125076	883.997620	-392.075989	86.912041	1052.233398	545.333557	15.757684	898.906128	539.380188	213.947891
-414.846161	216.504440	953.000244	-410.071625	-46.954136	955.667542	-494.616272	239.519180	571.467529	-430.569855	-106.893967	576.148987	-481.602478	289.775330	85.569977	-504.341644	-140.348434	103.146324	-461.084045	317.401581	1438.537598	-398.283203	-100.490227	1443.892700	-373.602234	107.516289	1455.224731	-376.195038	77.900337	1746.353271	-493.333740	418.363068	1166.024170	-442.286102	-220.467606	1186.094360	-385.917206	368.030762	867.459961	-328.759583	-159.806000	884.127502	-391.969604	86.137321	1052.202881	545.235962	15.978477	898.956238	539.081726	213.954666
-414.876190	215.769165	952.935120	-409.693420	-47.700089	955.677612	-494.525146	239.013855	571.371155	-429.962128	-107.507965	576.133667	-481.598877	289.730774	85.568626	-504.302307	-140.460999	103.186440	-461.662170	316.718445	1438.314697	-398.264435	-101.131897	1443.948486	-373.886200	106.938484	1455.219238	-376.745911	77.555763	1746.369141	-493.997925	417.524933	1165.785889	-441.818451	-221.039581	1186.172363	-386.425903	367.356384	867.249878	-328.119873	-160.503281	884.317139	-391.875946	85.454910	1052.191284	544.751038	16.112240	898.940308	538.429749	214.424698
-414.920044	214.865417	952.826172	-409.280182	-48.572987	955.678101	-494.352814	238.420975	571.299133	-429.352966	-108.144463	576.079773	-481.511597	289.646332	85.553902	-504.238556	-140.529953	103.224022	-462.273254	315.975220	1438.088867	-398.224731	-101.746460	1444.015381	-374.172638	106.367371	1455.167358	-377.282806	77.220657	1746.398315	-494.690521	416.661987	1165.533325	-441.484741	-221.737137	1186.219116	-386.924072	366.668793	867.038147	-327.593750	-161.189728	884.431335	-391.769745	84.641312	1052.152222	544.333557	16.155828	898.926270	537.961670	214.504913
-414.907959	214.099808	952.752075	-408.888123	-49.393570	955.672302	-494.236481	237.814926	571.225403	-428.796753	-108.803894	575.949524	-481.500183	289.577026	85.565613	-504.231293	-140.666504	103.268471	-462.854340	315.263763	1437.871460	-398.163330	-102.387489	1444.067749	-374.478760	105.772797	1455.144043	-377.808807	76.896057	1746.423828	-495.359283	415.736786	1165.280396	-440.973602	-222.717880	1186.300293	-387.354797	365.912933	866.856384	-326.970795	-161.909241	884.607300	-391.635315	83.901199	1052.125488	543.852905	16.025578	898.883362	537.564026	214.458282
-414.936401	213.166763	952.625122	-408.470032	-50.320641	955.673462	-494.013672	237.104568	571.120728	-428.218109	-109.464073	575.963074	-481.414948	289.509888	85.559448	-504.108765	-140.410004	103.248848	-463.459442	314.499054	1437.647095	-398.076538	-103.036537	1444.147583	-374.741180	105.169052	1455.115356	-378.343597	76.550888	1746.461182	-496.040009	414.854584	1165.040527	-440.531250	-223.548065	1186.358032	-387.841370	365.199646	866.631165	-326.378510	-162.663254	884.737305	-391.506317	83.051636	1052.074951	543.358704	15.918128	898.837219	537.133179	214.409149
-414.886932	212.270065	952.536194	-408.022339	-51.231258	955.676208	-493.723480	236.375351	571.005005	-427.652985	-110.171074	575.856934	-481.327698	289.412079	85.523125	-504.289886	-140.899750	103.406357	-464.131409	313.668457	1437.325928	-397.998962	-103.665306	1444.175903	-375.001068	104.576469	1455.093140	-378.877258	76.203575	1746.478516	-496.715240	413.967346	1164.756714	-440.060303	-224.387695	1186.420776	-388.366028	364.373322	866.407349	-325.748871	-163.393234	884.861877	-391.341339	82.210518	1052.047974	542.970642	15.818978	898.830200	536.753357	214.321594
-414.893738	211.443436	952.480042	-407.630219	-52.037941	955.633850	-493.555908	235.801529	570.896057	-426.931396	-110.822746	575.752625	-481.278442	289.392242	85.515091	-504.226288	-140.993774	103.474602	-464.641937	312.996582	1437.264038	-397.907013	-104.351837	1444.244873	-375.265289	103.957100	1455.039917	-379.422668	75.852348	1746.507080	-497.388519	413.013916	1164.486328	-439.532745	-225.225677	1186.532471	-388.802246	363.589935	866.207520	-325.072723	-164.156555	885.043579	-391.213135	81.427940	1052.011353	542.670410	15.694306	898.820923	536.508911	213.832520
-414.878632	210.502304	952.343628	-407.166412	-52.991756	955.657043	-493.370697	235.154083	570.764893	-426.369629	-111.547760	575.706848	-481.229370	289.297729	85.499550	-504.277924	-141.116135	103.549942	-465.233521	312.207245	1436.991211	-397.795868	-105.012596	1444.297729	-375.524414	103.342110	1454.997437	-379.947662	75.511848	1746.524048	-498.059174	412.087891	1164.225830	-439.044128	-226.091476	1186.645752	-389.278015	362.733521	865.955627	-324.411652	-164.857803	885.203491	-391.053955	80.571686	1051.969482	542.664368	16.060062	898.852844	536.199829	213.972870
-414.862152	209.675079	952.259766	-406.732391	-53.861202	955.627563	-493.242157	234.556503	570.707642	-425.677734	-112.247421	575.609497	-481.268005	289.251587	85.497276	-504.241638	-141.215897	103.596756	-465.926666	311.310730	1436.586182	-397.661560	-105.687164	1444.377441	-375.740967	102.736656	1454.961548	-380.482117	75.142403	1746.536377	-498.752686	411.151703	1163.926636	-438.617859	-226.721664	1186.646240	-389.743073	361.908905	865.720703	-323.697754	-165.639206	885.363159	-390.896301	79.773003	1051.925659	542.337280	16.001730	898.844971	535.847534	213.963135
-414.817017	208.588135	952.118103	-406.197021	-54.882481	955.654297	-492.947632	233.788956	570.548767	-424.995758	-113.030884	575.524841	-481.163757	289.180054	85.443901	-504.249512	-141.350235	103.695702	-466.455963	310.607330	1436.473511	-397.533722	-106.367027	1444.431030	-375.961792	102.102814	1454.927856	-380.990173	74.728775	1746.605225	-499.410767	410.148834	1163.609497	-437.989288	-227.821655	1186.823242	-390.224792	361.081726	865.465515	-323.067047	-166.363693	885.524292	-390.699615	78.816177	1051.885254	542.079407	16.027863	898.828186	535.532532	213.960876
-414.716553	207.644669	952.033264	-405.684875	-55.777458	955.635803	-492.574432	232.934875	570.424683	-424.334534	-113.695259	575.449829	-481.008575	289.092407	85.426514	-504.198914	-141.420044	103.746635	-466.993958	309.803925	1436.213623	-397.383209	-107.037750	1444.493530	-376.195740	101.462280	1454.888062	-381.543274	74.387932	1746.573975	-500.063843	409.144714	1163.337036	-437.444519	-228.682495	1186.880859	-390.686340	360.225647	865.239441	-322.405243	-167.220001	885.639587	-390.481689	77.950134	1051.850342	541.671326	16.214169	898.819824	534.881287	214.505005
-414.658783	206.668686	951.891418	-405.137207	-56.835827	955.656067	-492.352325	232.277328	570.307007	-423.647949	-114.460228	575.418823	-480.963379	289.018799	85.398041	-504.199371	-141.519867	103.855774	-467.548920	308.970734	1435.979126	-397.230804	-107.742058	1444.533813	-376.398560	100.826981	1454.848022	-382.073608	74.011848	1746.598145	-500.740845	408.134552	1163.032227	-436.895935	-229.582184	1187.000732	-391.209595	359.329559	864.937561	-321.655457	-167.956390	885.808594	-390.277069	77.026009	1051.807251	541.389160	16.291769	898.809753	534.460205	214.556641
-414.637238	205.779221	951.806152	-404.672821	-57.741360	955.632568	-492.686646	232.173691	570.362305	-422.921387	-115.188080	575.265198	-481.293427	289.007202	85.455803	-504.150177	-141.623367	103.911278	-468.128479	308.154541	1435.694824	-397.068054	-108.437134	1444.593628	-376.588562	100.175156	1454.830200	-382.594055	73.614372	1746.604858	-501.385773	407.092041	1162.668579	-436.328827	-230.438400	1187.028809	-391.695679	358.405151	864.647217	-320.934418	-168.846451	885.970398	-390.102753	76.181923	1051.765381	541.120911	16.368492	898.764954	534.118774	214.573303
-414.607574	204.676407	951.671265	-404.179230	-58.793495	955.641968	-491.993469	230.973938	570.108826	-422.198822	-115.836487	575.256409	-480.906494	288.896179	85.390907	-504.037842	-141.719879	103.961327	-468.686066	307.318237	1435.413086	-396.904877	-109.164238	1444.656006	-376.787964	99.529175	1454.765381	-383.106079	73.230492	1746.610840	-502.016785	406.034546	1162.325317	-435.744568	-231.395660	1187.152954	-392.162415	357.498230	864.324707	-320.245209	-169.718781	886.100708	-389.906219	75.190552	1051.713745	540.864319	16.400536	898.726685	533.798767	214.592056
-414.439606	203.688004	951.583496	-403.597870	-59.779251	955.627014	-491.736542	230.230713	569.975037	-421.622162	-116.701088	575.146057	-481.088257	288.847504	85.384262	-504.030823	-141.810806	104.048897	-469.234344	306.512848	1435.118164	-396.737305	-109.818726	1444.664795	-376.996796	98.825684	1454.705200	-383.607025	72.863014	1746.604126	-502.690247	405.031982	1162.002930	-435.140350	-232.208817	1187.177002	-392.633636	356.463409	864.042175	-319.501221	-170.620178	886.223816	-389.628784	74.257469	1051.680420	540.582825	16.401583	898.705078	533.502014	214.604675
-414.365448	202.689606	951.421692	-403.022308	-60.833210	955.650269	-491.684387	229.694397	569.923584	-420.895996	-117.400635	575.052490	-481.128632	288.826935	85.394798	-504.052063	-141.945526	104.122505	-469.802826	305.634949	1434.807007	-396.508087	-110.560806	1444.707886	-377.178894	98.162971	1454.619141	-384.136902	72.486076	1746.613892	-503.367676	403.958801	1161.623047	-434.503052	-233.122665	1187.234131	-393.107422	355.545044	863.699280	-318.751740	-171.545776	886.298767	-389.386169	73.333244	1051.624878	540.253967	16.404934	898.679443	533.155029	214.630615
-414.283020	201.705521	951.304871	-402.425446	-61.826904	955.677551	-491.497803	229.026596	569.806458	-420.211273	-118.099045	574.979614	-481.121338	288.721191	85.392677	-504.046600	-142.044830	104.187218	-470.320770	304.745605	1434.554321	-396.303223	-111.335625	1444.764526	-377.352081	97.516426	1454.545044	-384.644409	72.117195	1746.627319	-503.994080	402.876953	1161.306274	-433.859222	-233.963654	1187.302124	-393.579315	354.502991	863.433167	-317.941071	-172.482040	886.465576	-389.141296	72.431625	1051.596558	540.093567	16.355198	898.634094	533.028809	214.179382
-414.171875	200.544342	951.176147	-401.745514	-62.971977	955.706909	-491.587738	228.665298	569.781372	-419.634674	-119.006844	574.968445	-481.050415	288.659363	85.403114	-504.066193	-142.158981	104.280762	-470.904297	303.819611	1434.163574	-396.077545	-112.039078	1444.792603	-377.523529	96.816933	1454.478882	-385.146606	71.741982	1746.640869	-504.652527	401.797455	1160.978516	-433.318512	-234.735001	1187.310913	-394.009003	353.436584	863.175537	-317.078491	-173.340637	886.629700	-388.843781	71.374626	1051.563477	539.805237	16.360401	898.600891	532.714172	214.181198
-414.072845	199.534149	951.058655	-401.272186	-63.858620	955.651733	-491.447174	227.967712	569.717041	-418.881073	-119.589851	574.862793	-481.097321	288.579376	85.398705	-503.825104	-141.743088	104.223419	-471.375671	302.993927	1434.000488	-395.834167	-112.819267	1444.865356	-377.699158	96.120476	1454.434326	-385.648376	71.390816	1746.656982	-505.290771	400.628235	1160.615479	-432.556580	-235.861816	1187.499146	-394.428223	352.381042	862.882385	-316.321014	-174.298889	886.783936	-388.617035	70.475082	1051.487427	539.495178	16.363934	898.594788	532.403198	214.190948
-414.016357	198.475708	950.881897	-400.714874	-64.984200	955.680542	-491.195435	227.205933	569.591675	-418.301758	-120.515739	574.816162	-481.031128	288.493042	85.383965	-503.882111	-141.872375	104.321854	-471.891418	302.149170	1433.713013	-395.613068	-113.501808	1444.889282	-377.837097	95.417999	1454.375244	-386.171204	70.986229	1746.666138	-505.884338	399.513763	1160.265137	-432.009064	-236.663712	1187.524780	-394.858185	351.320007	862.578125	-315.538116	-175.268372	886.860474	-388.390961	69.491341	1051.426147	539.249878	16.395872	898.552429	532.152527	214.160934
-413.927490	197.565598	950.808716	-400.183685	-65.980247	955.630249	-491.018250	226.606918	569.463745	-417.694702	-121.322449	574.729309	-481.092163	288.429718	85.373459	-503.844391	-141.982544	104.430382	-472.421906	301.234131	1433.409180	-395.350067	-114.262810	1444.973755	-377.960266	94.732994	1454.321533	-386.666138	70.662949	1746.674194	-506.496460	398.379364	1159.862671	-431.260284	-237.837738	1187.671021	-395.240784	350.184753	862.303589	-314.714874	-176.148132	887.114929	-388.154114	68.574150	1051.377563	538.986816	16.426662	898.531006	531.823364	214.226181
-413.795898	196.349594	950.628479	-399.517944	-67.071747	955.648804	-490.730469	225.874008	569.286621	-416.926331	-121.874146	574.672974	-481.245026	288.382782	85.356865	-503.782776	-142.068222	104.479683	-472.904663	300.348969	1433.099609	-395.084717	-115.012062	1445.040649	-378.065125	94.001480	1454.252075	-387.169678	70.300453	1746.700317	-507.119751	397.222961	1159.528687	-430.663544	-238.579498	1187.708496	-395.632416	349.067749	862.003235	-313.930756	-177.070511	887.259460	-387.837097	67.529922	1051.309204	538.618347	16.613125	898.488098	531.253052	214.802383
-413.631226	195.349731	950.488770	-398.830933	-68.070076	955.676575	-490.387665	225.074814	569.203308	-416.327759	-122.657761	574.608337	-481.029541	288.278687	85.323830	-503.758850	-142.177490	104.563736	-473.392212	299.482574	1432.820557	-394.820679	-115.741852	1445.066162	-378.163849	93.294144	1454.181396	-387.668152	69.934456	1746.726563	-507.724091	396.065552	1159.166748	-429.883606	-239.802490	1187.880859	-396.015259	347.891449	861.721985	-313.066406	-177.951141	887.517456	-387.492615	66.626266	1051.265991	538.343628	16.688410	898.468140	530.890686	214.880524
-413.558441	194.177856	950.336304	-398.160858	-69.233810	955.739746	-489.813049	223.987961	568.972595	-415.723694	-123.398933	574.550415	-480.840271	288.179749	85.282898	-503.728760	-142.248260	104.655479	-473.875153	298.514221	1432.531006	-394.502045	-116.534767	1445.196655	-378.287384	92.636795	1454.116333	-388.159821	69.546967	1746.755371	-508.324371	394.887756	1158.792358	-429.265106	-240.581421	1187.963501	-396.409698	346.751617	861.412292	-312.262909	-178.876663	887.640076	-387.207031	65.576660	1051.234009	538.063477	16.746668	898.451111	530.593445	214.924774
-413.036377	192.638779	950.186157	-396.494659	-70.898468	956.592285	-489.089508	222.799332	568.713623	-415.069946	-123.931641	574.725769	-480.449310	288.050262	85.241119	-503.609161	-142.304657	104.687599	-474.354889	297.678864	1432.248657	-394.185394	-117.242378	1445.273926	-378.380707	91.945648	1454.073853	-388.627625	69.114220	1746.825928	-508.901337	393.722504	1158.453003	-428.496460	-241.710922	1188.159180	-396.799133	345.548523	861.145081	-311.381500	-179.813095	887.940125	-386.469727	64.406799	1051.637695	537.840454	16.824816	898.424072	530.348022	214.958008
-412.901306	191.469284	950.075867	-395.818390	-72.090393	956.673645	-488.965271	222.215561	568.606812	-414.653870	-124.853668	574.698059	-480.474579	287.960358	85.245354	-503.636963	-142.408844	104.793633	-474.846954	296.768646	1431.962769	-393.874969	-117.958221	1445.329102	-378.483154	91.231850	1454.010864	-389.107513	68.769119	1746.812500	-509.487732	392.495728	1158.073486	-427.863007	-242.567688	1188.263794	-397.164551	344.361603	860.857483	-310.608856	-180.794861	888.122375	-386.153351	63.329346	1051.635986	537.575623	16.878420	898.438110	530.078491	214.962494
-412.809113	190.430176	949.935547	-395.240875	-73.062370	956.657654	-489.186981	221.915573	568.613403	-414.005310	-125.441368	574.703979	-480.751740	287.925507	85.256836	-503.576111	-142.964386	104.905952	-475.348114	295.797974	1431.586548	-393.546814	-118.732742	1445.442749	-378.522125	90.513565	1453.973999	-389.554565	68.379082	1746.853760	-510.076141	391.370361	1157.712769	-427.035248	-243.662476	1188.456909	-397.502441	343.133942	860.558594	-309.763092	-181.689590	888.360901	-385.872314	62.401188	1051.564941	537.325073	16.928951	898.425476	529.814575	214.994705
-412.271027	189.938385	949.961426	-394.501740	-74.024765	956.718079	-488.617676	220.824478	568.578552	-413.384247	-125.980415	574.707520	-480.475616	287.814911	85.207214	-503.946594	-142.760422	105.039597	-475.814026	294.870148	1431.303223	-393.208252	-119.467285	1445.538940	-378.559357	89.820854	1453.918823	-389.993103	67.980049	1746.888916	-510.628143	390.180817	1157.332642	-426.412079	-244.567993	1188.550415	-397.836090	341.861176	860.260742	-309.051422	-182.689621	888.498718	-385.361328	61.686169	1051.631104	537.072266	16.948269	898.411255	529.556946	215.054123
-411.897430	189.104782	949.893250	-393.848694	-74.917282	956.739868	-487.852783	219.605423	568.386047	-412.902374	-126.730820	574.637268	-480.047852	287.682678	85.154274	-503.919250	-142.824387	105.111397	-476.151611	294.090210	1431.124512	-392.868408	-120.169960	1445.619995	-378.595673	89.148384	1453.854004	-390.268433	67.736893	1747.010498	-511.146606	388.910431	1156.942993	-425.600555	-245.651138	1188.800049	-398.210419	340.699646	859.977173	-308.323151	-183.700302	888.674683	-384.932098	60.869453	1051.621582	536.857117	16.894154	898.399719	529.438354	214.621231
-411.735718	188.119812	949.792847	-393.196289	-75.993111	956.804199	-487.686584	218.966919	568.289734	-412.356262	-127.370094	574.668518	-480.082947	287.624359	85.188683	-503.804779	-143.374420	105.202919	-476.570190	293.195099	1430.840820	-392.507263	-120.904251	1445.707886	-378.643951	88.461945	1453.786865	-390.635071	67.363617	1747.099121	-511.676880	387.716492	1156.583740	-424.880676	-246.597427	1188.944458	-398.531067	339.397827	859.698242	-307.614899	-184.734924	888.851746	-384.594452	59.927765	1051.612671	536.600342	16.951380	898.375244	529.157043	214.661057
-411.647369	187.010376	949.637451	-392.579742	-77.054626	956.889038	-487.323303	218.168457	568.110168	-411.730377	-127.826057	574.713928	-479.989502	287.539612	85.177315	-503.738281	-143.421600	105.249336	-476.934326	292.352020	1430.593750	-392.113098	-121.580872	1445.809326	-378.709686	87.802284	1453.725708	-391.005524	66.998428	1747.137085	-512.213928	386.508209	1156.243896	-424.117981	-247.533890	1189.143188	-398.835938	338.119263	859.409790	-306.889618	-185.632996	889.087341	-384.305115	58.963818	1051.583984	536.284546	16.959433	898.365356	528.892090	214.639526
-411.580780	185.961166	949.491699	-391.965698	-78.155762	956.965271	-487.059082	217.414795	567.992310	-411.433594	-128.746750	574.686401	-479.911011	287.473938	85.185295	-503.779053	-143.074722	105.322525	-477.346863	291.480316	1430.327881	-391.679657	-122.285500	1445.956665	-378.721039	87.138847	1453.691528	-391.377258	66.642639	1747.128418	-512.749084	385.317871	1155.885864	-423.245880	-248.689957	1189.373535	-399.176361	336.867249	859.136475	-306.249603	-186.719971	889.299805	-384.018494	58.003563	1051.554199	536.037537	16.950918	898.345947	528.687256	214.621567
-411.564270	184.813416	949.337891	-391.352600	-79.184448	957.020630	-486.862701	216.731277	567.853882	-410.944855	-129.422791	574.717773	-479.895020	287.385284	85.182129	-503.758331	-143.124878	105.408028	-477.753052	290.599762	1430.069458	-391.292664	-122.937057	1446.042236	-378.690308	86.468590	1453.654663	-391.736877	66.263359	1747.154175	-513.221436	384.093140	1155.536621	-422.504211	-249.660019	1189.583496	-399.524078	335.622040	858.859375	-305.617462	-187.634918	889.486511	-383.744080	57.032192	1051.507324	535.807983	16.996881	898.316650	528.482361	214.656204
-411.556915	183.787643	949.218811	-390.835846	-80.219833	957.072632	-486.750092	216.124985	567.716370	-410.243469	-129.842117	574.770691	-479.935669	287.301147	85.185921	-503.544617	-143.172516	105.414703	-478.101715	289.786499	1429.843750	-390.861694	-123.635345	1446.187500	-378.678040	85.827629	1453.607178	-392.059204	65.897026	1747.188721	-513.690918	382.874481	1155.162354	-421.820435	-250.503616	1189.732544	-399.820496	334.354523	858.583984	-304.867371	-188.568085	889.748108	-383.519318	56.096500	1051.476440	535.619446	17.051744	898.297974	528.276794	214.707184
-411.592102	182.673477	949.061035	-390.323303	-81.197693	957.109619	-486.487976	215.440628	567.559509	-409.806091	-130.500183	574.799194	-479.894653	287.206665	85.159599	-503.494446	-143.262680	105.483025	-478.567291	288.843658	1429.435547	-390.428070	-124.302231	1446.297119	-378.679871	85.196571	1453.541504	-392.322815	65.537216	1747.256592	-514.221191	381.750153	1154.852539	-420.981812	-251.608627	1190.015991	-400.124756	333.039490	858.319031	-304.280731	-189.515549	889.973389	-383.317169	55.159107	1051.417725	535.382080	17.125013	898.286072	528.036438	214.757141
-411.618469	181.578857	948.922424	-389.736328	-82.325790	957.206055	-486.149750	214.645767	567.360901	-409.506042	-131.326553	574.777222	-479.802917	287.162018	85.170830	-503.591583	-143.388748	105.577568	-478.817474	288.080841	1429.291138	-390.005005	-124.939629	1446.383423	-378.680450	84.597260	1453.498779	-392.625427	65.208626	1747.233398	-514.696594	380.518768	1154.517334	-420.290436	-252.434006	1190.187744	-400.453735	331.751251	858.031250	-303.661682	-190.469971	890.156616	-383.089752	54.171494	1051.400513	535.097839	17.308912	898.259949	527.568604	215.357758
-411.700226	180.429153	948.745117	-389.259705	-83.297005	957.227844	-485.878693	213.902893	567.198120	-409.108032	-132.037552	574.784058	-479.748260	287.068787	85.140381	-503.593964	-143.472351	105.645912	-479.160797	287.294434	1429.083740	-389.536682	-125.586548	1446.473389	-378.660675	83.981018	1453.441528	-392.879242	64.853821	1747.255371	-515.124756	379.348389	1154.153442	-419.507538	-253.471130	1190.399902	-400.753723	330.481720	857.781677	-303.130890	-191.398468	890.342468	-382.900757	53.224743	1051.318848	534.872070	17.365419	898.229797	527.352295	215.412155
-411.746155	179.455215	948.638062	-388.766815	-84.271339	957.251709	-486.008728	213.550415	567.160400	-408.568451	-132.519348	574.792114	-479.939575	287.020508	85.195946	-503.622925	-144.072784	105.696442	-479.598816	286.416718	1428.712036	-389.095459	-126.196114	1446.569580	-378.603271	83.373169	1453.384033	-393.085266	64.536644	1747.294434	-515.570129	378.208466	1153.822144	-418.827301	-254.281952	1190.579102	-401.037384	329.183868	857.529541	-302.678406	-192.479340	890.418213	-382.711700	52.332405	1051.279541	534.677063	17.403015	898.205200	527.176147	215.462128
-411.852295	178.321518	948.447083	-388.276825	-85.215523	957.279419	-485.646362	212.764832	566.943054	-408.234344	-133.241730	574.817078	-479.802887	286.956512	85.170700	-503.575256	-144.152420	105.767448	-479.929016	285.639221	1428.434814	-388.623260	-126.784714	1446.658447	-378.546387	82.800316	1453.329224	-393.283325	64.199921	1747.299805	-516.017761	377.069672	1153.463379	-418.009369	-255.351196	1190.842529	-401.304901	327.937561	857.245667	-301.952850	-193.183228	890.733154	-382.527710	51.417294	1051.193237	534.480347	17.477373	898.187805	526.968323	215.534103
-411.918518	177.300278	948.307190	-387.750031	-86.235397	957.378296	-485.342560	212.085602	566.764954	-407.949799	-133.934570	574.881226	-479.727783	286.872437	85.150177	-503.592255	-144.271011	105.853706	-480.184174	284.976685	1428.322632	-388.148834	-127.352165	1446.753174	-378.488007	82.246498	1453.258911	-393.463593	63.877041	1747.301636	-516.434937	375.903503	1153.120605	-417.364166	-256.017670	1190.997314	-401.545502	326.658173	856.993530	-301.334351	-194.088760	890.931152	-382.340942	50.521389	1051.174316	534.275085	17.527452	898.142761	526.835571	215.547531
-411.980133	176.267700	948.159180	-387.306305	-87.133957	957.435364	-485.377716	211.723831	566.672058	-407.649506	-134.441208	574.851868	-479.867218	286.826263	85.183647	-503.511719	-144.329285	105.872833	-480.467346	284.207886	1428.082764	-387.676880	-127.920059	1446.840576	-378.449707	81.739738	1453.192505	-393.605042	63.578167	1747.304443	-516.877869	374.728485	1152.760620	-416.582489	-257.030579	1191.244873	-401.786377	325.442017	856.725037	-300.765137	-194.945572	891.129883	-382.167084	49.666767	1051.126221	534.168091	17.448719	898.124573	526.929260	215.058365
-412.074585	175.258789	948.024109	-386.806396	-88.035881	957.498474	-485.023407	210.990311	566.496765	-407.336823	-134.966721	574.914551	-479.683228	286.748138	85.179840	-503.504395	-144.427063	105.929909	-480.786377	283.432648	1427.803711	-387.218353	-128.490067	1446.924194	-378.409790	81.219353	1453.115601	-393.719727	63.286507	1747.307495	-517.299438	373.647095	1152.411377	-415.974518	-257.683563	1191.357666	-402.045410	324.269287	856.447510	-300.165100	-195.819534	891.275146	-381.983643	48.824940	1051.087646	534.139832	17.686987	898.042542	526.839355	215.192322
-412.149811	174.285156	947.895325	-386.319855	-88.952621	957.588074	-484.822052	210.310287	566.372070	-407.151306	-135.613907	574.961853	-479.629547	286.684723	85.198380	-503.539764	-144.501434	106.006371	-481.073792	282.790039	1427.573975	-386.749084	-128.986313	1447.033203	-378.317505	80.709778	1453.062988	-393.807159	63.017769	1747.309448	-517.721558	372.542053	1152.091919	-415.296692	-258.607880	1191.570923	-402.219879	323.037964	856.185913	-299.772400	-196.801575	891.361145	-381.803131	47.997169	1051.066284	533.798401	17.523300	898.093262	526.632141	215.150192
-412.221985	173.334229	947.737671	-385.848846	-89.767143	957.647522	-484.556549	209.628632	566.204834	-406.842926	-136.062683	574.998535	-479.501404	286.585175	85.172134	-503.508423	-144.547028	106.034348	-481.345551	282.108643	1427.356079	-386.280365	-129.479767	1447.145142	-378.222870	80.209946	1453.014282	-393.885162	62.762280	1747.312378	-518.118286	371.488159	1151.783081	-414.641327	-259.272980	1191.721436	-402.447144	321.900055	855.937683	-298.969360	-197.485672	891.642334	-381.623230	47.232246	1051.014160	533.591614	17.532827	898.080017	526.495483	215.181213
-412.311951	172.474762	947.631531	-385.423279	-90.600136	957.719360	-484.638550	209.191589	566.124268	-406.649841	-136.526154	575.027283	-479.573669	286.547882	85.204506	-503.441406	-144.575455	106.057625	-481.690063	281.416107	1427.046875	-385.828583	-129.982666	1447.226929	-378.123810	79.718506	1452.975098	-393.929993	62.532772	1747.297852	-518.529602	370.462585	1151.433838	-413.986298	-260.005005	1191.917725	-402.694214	320.813416	855.714539	-298.434662	-198.357986	891.802063	-381.473694	46.485271	1050.994751	533.419312	17.601954	898.069092	526.376953	215.209656
-412.365875	171.505539	947.491150	-384.964111	-91.428848	957.838318	-484.524872	208.595184	565.967834	-406.475098	-137.032394	575.108887	-479.519470	286.479340	85.198555	-503.457642	-144.645523	106.097847	-481.930450	280.778717	1426.938477	-385.438873	-130.471466	1447.306030	-378.067749	79.278496	1452.909668	-393.968079	62.326279	1747.293579	-518.894226	369.444122	1151.127075	-413.306183	-260.798401	1192.134033	-402.879852	319.738251	855.483398	-297.966949	-199.214371	891.927795	-381.293091	45.717739	1050.980347	533.272766	17.651527	898.046265	526.235046	215.281967
-412.454742	170.647064	947.353149	-384.564636	-92.186050	957.929688	-484.621643	208.291443	565.880005	-406.327423	-137.611008	575.210754	-479.642883	286.394897	85.220726	-503.427399	-144.698334	106.163246	-482.154999	280.175964	1426.714355	-384.900940	-130.912369	1447.385986	-377.987976	78.867882	1452.856567	-393.983276	62.131287	1747.294434	-519.287415	368.469727	1150.877563	-412.694122	-261.406311	1192.302856	-403.063141	318.666382	855.266174	-297.442352	-200.103012	892.070313	-381.145813	45.029095	1050.951538	533.129578	17.672750	898.033997	526.116150	215.351563
-412.525543	169.845383	947.269653	-384.135773	-92.973328	958.051453	-484.543793	207.752701	565.785767	-406.090729	-138.104538	575.249878	-479.618591	286.327606	85.237206	-503.396301	-144.769165	106.226967	-482.448303	279.510559	1426.443481	-384.447205	-131.330048	1447.497192	-377.916016	78.456718	1452.818726	-394.096558	61.784142	1747.221191	-519.659851	367.564301	1150.581055	-412.046234	-262.126556	1192.516357	-403.252533	317.635681	855.061340	-296.864777	-200.789139	892.286743	-380.994476	44.341667	1050.969116	532.988708	17.766542	898.026306	526.001465	215.387833
-412.618896	169.069473	947.193481	-383.735596	-93.642723	958.102234	-484.176575	206.963638	565.572205	-405.840637	-138.549240	575.278870	-479.400635	286.269226	85.247597	-503.379333	-144.847015	106.280937	-482.682190	278.960297	1426.300537	-383.992615	-131.721573	1447.608643	-377.816742	78.068703	1452.791870	-394.074036	61.620857	1747.235718	-520.018982	366.626251	1150.313477	-411.417633	-262.746826	1192.713379	-403.464020	316.750092	854.910034	-296.309723	-201.561584	892.456543	-380.856079	43.699741	1050.954224	532.848083	17.829792	898.012817	525.867554	215.454163
-412.694702	168.361893	947.100403	-383.338501	-94.287506	958.168152	-484.193909	206.699173	565.297607	-405.583923	-138.912308	575.282166	-479.438507	286.173065	85.247894	-503.333618	-144.851273	106.325180	-482.917114	278.406647	1426.127441	-383.559723	-132.098572	1447.723511	-377.678070	77.700134	1452.782104	-394.006500	61.497452	1747.312866	-520.327393	365.758209	1150.061401	-410.786560	-263.401428	1192.970459	-403.652222	315.857758	854.750977	-295.819794	-202.294403	892.657532	-380.709564	43.113968	1050.937622	532.695679	17.877295	898.002747	525.765015	215.482544
-412.825928	167.677826	947.026611	-383.007599	-94.896004	958.228394	-484.029144	206.145462	565.167175	-405.344238	-139.297333	575.313965	-479.357941	286.082977	85.239769	-503.395142	-144.955109	106.373627	-483.115570	277.939819	1425.978760	-383.085938	-132.409943	1447.826294	-377.558258	77.367729	1452.758789	-393.973572	61.380608	1747.318359	-520.674316	364.936035	1149.882324	-410.078369	-264.166290	1193.239990	-403.841736	314.973358	854.587341	-295.485992	-203.201370	892.764343	-380.608154	42.550053	1050.925415	532.476746	18.070553	897.988037	525.409729	216.071213
-412.945770	166.966782	946.932739	-382.610657	-95.584152	958.323059	-484.058899	205.607208	565.257690	-405.116547	-139.653442	575.322205	-479.360016	286.019592	85.241447	-503.360657	-144.974579	106.427986	-483.307739	277.460266	1425.851440	-382.677887	-132.725235	1447.963623	-377.431793	77.080269	1452.717407	-393.870422	61.391373	1747.342163	-521.023682	364.122162	1149.665405	-409.537720	-264.566559	1193.371094	-404.031311	314.133667	854.463867	-294.874756	-203.734848	893.001282	-380.490173	41.953140	1050.922974	532.348328	18.166960	897.972473	525.309998	216.153305
-413.026855	166.336075	946.833679	-382.267212	-96.135040	958.380188	-483.936462	205.106323	565.136353	-404.959473	-140.060547	575.371155	-479.248535	285.973267	85.224960	-503.405243	-145.045135	106.453217	-483.489288	277.007324	1425.731323	-382.241669	-133.011566	1448.033325	-377.329956	76.806824	1452.667114	-393.821594	61.310005	1747.359131	-521.343567	363.405090	1149.487061	-408.939117	-265.115448	1193.557373	-404.297852	313.469635	854.309448	-294.391357	-204.379639	893.183655	-380.350494	41.451366	1050.894775	532.224670	18.209330	897.940247	525.222900	216.228439
-413.101959	165.762650	946.760803	-381.939789	-96.674484	958.444519	-483.709808	204.540695	564.968140	-404.812897	-140.453140	575.399048	-479.030487	285.898712	85.186813	-503.446899	-145.101654	106.483360	-483.674438	276.588165	1425.602173	-381.793762	-133.255997	1448.105225	-377.213409	76.580254	1452.612793	-393.743134	61.231277	1747.354492	-521.659973	362.732727	1149.335815	-408.258209	-265.784790	1193.796997	-404.520630	312.732178	854.188721	-294.099030	-205.196991	893.240906	-380.230072	40.972816	1050.886475	532.101563	18.242674	897.922119	525.148315	216.254196
-413.215546	165.202133	946.672607	-381.674347	-97.104103	958.478394	-483.279541	203.792313	564.780090	-404.695831	-140.742722	575.413696	-478.697113	285.854340	85.166237	-503.363037	-144.595428	106.511353	-483.811646	276.190399	1425.494263	-381.384308	-133.511093	1448.179688	-377.102966	76.355423	1452.576416	-393.665924	61.179462	1747.360229	-521.976440	362.128448	1149.159302	-407.701599	-266.111511	1193.936401	-404.871155	312.252991	854.054565	-293.476563	-205.604370	893.498657	-380.141968	40.552822	1050.852173	531.963318	18.328325	897.891174	525.069702	216.288742
-413.332886	164.618835	946.577881	-381.336182	-97.608147	958.553345	-482.386566	202.832748	564.232910	-404.607086	-140.998230	575.479431	-478.115143	285.767700	85.072968	-503.356171	-144.630234	106.518608	-483.931763	275.858276	1425.380615	-380.931976	-133.690155	1448.244141	-376.980591	76.189590	1452.525757	-393.588287	61.164078	1747.355957	-522.261414	361.542755	1149.019897	-407.128937	-266.519714	1194.142822	-404.939972	311.533691	853.972656	-292.968262	-206.100479	893.688477	-380.036865	40.103867	1050.836914	531.940125	18.240692	897.861938	525.275757	215.796921
-413.423767	164.163651	946.544739	-381.023041	-98.044571	958.640808	-481.685364	201.805084	564.184509	-404.569427	-141.273712	575.553284	-477.609436	285.715851	85.010620	-503.395386	-144.679642	106.558594	-484.071930	275.541016	1425.274536	-380.496735	-133.843796	1448.307373	-376.849457	76.014008	1452.492432	-393.491272	61.162930	1747.355347	-522.514587	360.971954	1148.848145	-406.479309	-267.109467	1194.335449	-405.127289	310.959412	853.899170	-292.556000	-206.630417	893.779846	-379.926117	39.730125	1050.859253	531.712219	18.416159	897.838562	524.975830	216.335754
-413.536896	163.745117	946.487000	-380.770325	-98.458916	958.735291	-480.720978	200.745987	563.877319	-404.528687	-141.442093	575.652405	-477.009064	285.699066	84.930061	-503.340576	-144.677139	106.586983	-484.202576	275.216248	1425.175781	-380.088593	-133.988373	1448.347168	-376.706055	75.874634	1452.474854	-393.384003	61.189323	1747.366455	-522.807007	360.520599	1148.708252	-405.924164	-267.520081	1194.489502	-405.338196	310.435028	853.787903	-292.152588	-207.114334	893.882935	-379.849030	39.395565	1050.870850	531.614502	18.499470	897.841614	524.921997	216.377655
-413.649414	163.374237	946.427063	-380.525238	-98.779877	958.796448	-479.835297	199.763672	563.586426	-404.497803	-141.581039	575.718018	-476.424805	285.682404	84.872849	-503.313965	-144.710632	106.608620	-484.339661	274.947601	1425.073975	-379.749390	-134.082092	1448.386230	-376.585571	75.746223	1452.434082	-393.278046	61.221722	1747.370850	-523.051819	360.112915	1148.592163	-405.492432	-267.714020	1194.555664	-405.527039	310.042542	853.684570	-291.880432	-207.709869	893.891418	-379.776184	39.120472	1050.865356	531.512878	18.545107	897.839844	524.869324	216.413971
-413.770020	163.007126	946.379089	-380.250427	-99.103226	958.891846	-478.901733	198.925705	563.063965	-404.514465	-141.715485	575.793518	-475.839966	285.688385	84.808655	-503.304382	-144.703537	106.609406	-484.423828	274.746887	1425.007813	-379.316315	-134.180832	1448.481567	-376.435181	75.636086	1452.395264	-393.146271	61.282600	1747.401611	-523.274048	359.740875	1148.474609	-404.815613	-268.186584	1194.763550	-405.766785	309.648224	853.593384	-291.324646	-207.953812	894.123230	-379.699005	38.855976	1050.883423	531.406860	18.570883	897.807556	524.834106	216.432739
-413.899353	162.699417	946.333862	-380.026581	-99.353386	958.955872	-478.472565	198.260818	563.107422	-404.520691	-141.829529	575.873413	-475.526001	285.703796	84.762070	-503.330872	-144.722626	106.616341	-484.511932	274.596466	1424.946045	-378.918854	-134.226013	1448.528687	-376.298157	75.585312	1452.376465	-393.016968	61.367912	1747.422119	-523.526550	359.408905	1148.422363	-404.310425	-268.369720	1194.850586	-405.981018	309.184296	853.340332	-290.800568	-208.239304	894.280457	-379.644104	38.643547	1050.886719	531.315674	18.580103	897.804626	524.785217	216.447586
-414.026398	162.472595	946.304382	-379.856079	-99.529549	959.021362	-478.089203	197.775772	562.928223	-404.549225	-141.949722	575.958435	-475.240112	285.692291	84.727394	-503.301788	-144.722733	106.629478	-484.612823	274.451843	1424.894775	-378.552979	-134.263870	1448.558716	-376.160828	75.543007	1452.369019	-392.860382	61.462753	1747.482910	-523.747253	359.128540	1148.324463	-403.845795	-268.536682	1195.002686	-406.238831	309.044220	853.440125	-290.416840	-208.594116	894.342041	-379.611420	38.499813	1050.898682	531.239380	18.625299	897.787048	524.750488	216.461136
-414.151764	162.281631	946.268921	-379.699921	-99.658737	959.104553	-477.872284	197.429138	562.842590	-404.544128	-141.960037	575.997314	-475.047760	285.659241	84.694283	-503.259674	-144.713257	106.629295	-484.660309	274.333557	1424.888062	-378.178528	-134.261490	1448.640503	-376.036530	75.547859	1452.351440	-392.737854	61.588596	1747.507568	-523.945984	358.919006	1148.291138	-403.528442	-268.564514	1195.070679	-406.484863	308.876526	853.386108	-290.213165	-209.028717	894.312744	-379.579895	38.406281	1050.914917	531.155396	18.662722	897.761658	524.717957	216.508926
-414.283875	162.123169	946.257324	-379.516388	-99.803268	959.205872	-477.852417	197.257645	562.762207	-404.571320	-142.051193	576.062012	-474.995880	285.668182	84.679283	-503.271576	-144.733749	106.653015	-484.742249	274.270905	1424.882446	-377.862701	-134.227066	1448.707520	-375.904724	75.591774	1452.348145	-392.609222	61.716034	1747.542725	-524.153015	358.760925	1148.277222	-403.044403	-268.661041	1195.188721	-406.717163	308.784271	853.356628	-289.633057	-209.084579	894.555664	-379.557922	38.317715	1050.955933	531.108948	18.659235	897.762085	524.705322	216.540710
-414.414612	162.075607	946.244568	-379.402222	-99.851997	959.246582	-478.025787	197.245682	562.782471	-404.606873	-142.103821	576.135071	-475.021423	285.667908	84.679039	-503.291443	-144.743149	106.659973	-484.796539	274.225250	1424.902344	-377.565063	-134.139572	1448.781982	-375.763336	75.655930	1452.367920	-392.459290	61.887470	1747.584595	-524.357605	358.635651	1148.288208	-402.629425	-268.736023	1195.293823	-407.013428	308.749573	853.341187	-289.285767	-209.269928	894.657837	-379.543854	38.308456	1050.963135	531.041748	18.685249	897.765442	524.671265	216.572891
-414.550507	162.010269	946.218567	-379.315033	-99.848831	959.312256	-478.403137	197.362885	562.803833	-404.638275	-142.106552	576.196777	-475.247162	285.654938	84.680260	-503.280426	-144.747726	106.668480	-484.835236	274.233917	1424.914917	-377.238739	-134.036972	1448.857300	-375.642151	75.751335	1452.377686	-392.343079	62.085583	1747.581299	-524.559631	358.538544	1148.325073	-402.205688	-268.722809	1195.404419	-407.240601	308.701782	853.352478	-288.952332	-209.414383	894.733643	-379.549347	38.330597	1050.975708	530.953796	18.740860	897.743713	524.617065	216.622665
-414.658905	162.013336	946.222229	-379.215851	-99.827698	959.383240	-478.985565	197.680283	562.899353	-404.654602	-142.048508	576.201233	-475.498260	285.640900	84.706978	-503.315948	-144.763199	106.671333	-484.881592	274.276520	1424.936768	-376.932983	-133.892090	1448.906738	-375.516937	75.891945	1452.397217	-392.182983	62.301968	1747.633423	-524.790039	358.526764	1148.348755	-401.811127	-268.690338	1195.543579	-407.653992	308.919006	853.368103	-288.672119	-209.499680	894.805176	-379.542572	38.383537	1051.007935	530.908447	18.717369	897.747253	524.616394	216.596329
-414.785950	162.072403	946.234497	-379.195007	-99.729546	959.420349	-479.797394	198.162003	563.051636	-404.701752	-141.984741	576.229309	-476.088623	285.588104	85.042480	-503.336395	-144.753769	106.654121	-484.889618	274.347534	1424.978882	-376.675018	-133.735733	1448.930054	-375.405487	76.035469	1452.399902	-392.029724	62.542168	1747.676758	-524.965576	358.543732	1148.410278	-401.463806	-268.701630	1195.649292	-407.902649	308.991486	853.391235	-288.603119	-209.724808	894.749023	-379.568298	38.485764	1051.026001	530.858826	18.723934	897.725647	524.615540	216.588608
-414.877716	162.209320	946.254944	-379.153748	-99.603462	959.457397	-480.883942	198.858902	563.280273	-404.772369	-141.864197	576.260925	-476.666901	285.585815	85.100365	-503.350372	-144.760239	106.659821	-484.920502	274.445374	1425.041626	-376.447601	-133.544724	1448.946533	-375.284943	76.230629	1452.422241	-391.868317	62.800446	1747.713013	-525.162292	358.568298	1148.456909	-401.140747	-268.583069	1195.687744	-408.144867	309.132355	853.405884	-288.330994	-209.672928	894.776733	-379.576965	38.634079	1051.050537	530.788147	18.736200	897.701904	524.599670	216.603821
-415.013062	162.339920	946.267273	-379.193542	-99.376076	959.470947	-482.231354	199.815521	563.579407	-404.853271	-141.830048	576.274597	-477.191071	285.617401	84.863632	-503.340546	-144.762283	106.638634	-484.892242	274.584259	1425.098999	-376.154724	-133.313583	1448.972778	-375.145569	76.451920	1452.439941	-391.699524	63.089302	1747.754028	-525.326233	358.666962	1148.533447	-400.839081	-268.361725	1195.734497	-408.404449	309.335388	853.411560	-287.881805	-209.359619	894.960815	-379.623932	38.827759	1051.055176	530.757019	18.770182	897.692810	524.573425	216.592896
-415.131012	162.543900	946.298462	-379.233368	-99.144867	959.507263	-483.785431	200.973404	563.964966	-404.988831	-141.710754	576.304565	-478.073425	285.671387	84.930878	-503.359467	-144.715302	106.655212	-484.885590	274.772156	1425.175171	-375.903351	-133.066483	1449.006836	-375.028259	76.694977	1452.439575	-391.595673	63.138962	1747.822632	-525.496399	358.844757	1148.608276	-400.546509	-268.150970	1195.771973	-408.677521	309.619141	853.417969	-287.632324	-209.150513	895.006042	-379.667755	39.057690	1051.081787	530.695496	18.774742	897.679199	524.564575	216.586426
-415.243805	162.807877	946.314514	-379.330536	-98.823181	959.526550	-485.143433	202.104645	564.295044	-405.104401	-141.459747	576.343872	-478.871613	285.736664	85.002045	-503.354126	-144.691635	106.636597	-484.868256	275.013428	1425.224365	-375.678284	-132.783310	1449.008911	-374.909973	76.951210	1452.446533	-391.420929	63.481480	1747.860229	-525.648193	359.072418	1148.713745	-400.311035	-267.941925	1195.844727	-408.775543	309.732727	853.427734	-287.446411	-208.958923	894.999084	-379.741547	39.358368	1051.093262	530.668335	18.801775	897.664856	524.534485	216.619644
-415.387268	163.013306	946.342957	-379.389343	-98.592293	959.564880	-486.074188	202.947067	564.506775	-405.262848	-141.250320	576.401672	-479.394653	285.770874	85.056831	-503.341736	-144.659821	106.588097	-484.866791	275.247192	1425.288452	-375.488922	-132.489456	1449.029297	-374.800690	77.258995	1452.468750	-391.176453	64.063828	1747.884033	-525.827393	359.400391	1148.808594	-400.133423	-267.687714	1195.881836	-409.030365	310.067200	853.455933	-287.413879	-208.826141	894.897583	-379.810822	39.590679	1051.119873	530.628235	18.799374	897.647339	524.530334	216.632599
-417.175751	165.035416	946.486694	-384.275452	-95.734665	956.913940	-486.686218	203.553757	564.708435	-405.469543	-141.074356	575.472656	-479.688293	285.828186	85.075829	-503.243286	-144.576126	106.573051	-484.871368	275.551178	1425.374756	-375.344025	-132.157181	1449.024780	-374.722839	77.594154	1452.465088	-390.989105	64.460022	1747.913086	-525.956360	359.763611	1148.924561	-399.920288	-267.358215	1195.876343	-409.233490	310.360840	853.528748	-287.113007	-208.317825	894.993835	-382.072418	40.924206	1049.744629	530.719604	18.636667	897.651123	524.801208	216.088516
-417.357971	165.488449	946.554626	-384.578857	-95.178596	956.850220	-486.587433	203.615646	564.655518	-405.636688	-140.770859	575.432617	-479.569672	285.854004	85.043114	-503.178375	-144.528275	106.548340	-484.834869	275.864594	1425.461426	-375.195709	-131.819489	1449.021484	-374.633575	77.960052	1452.502686	-390.793427	64.868980	1747.942505	-526.057983	360.057709	1149.005615	-399.763062	-266.969055	1195.878906	-409.468292	310.815979	853.580627	-286.957672	-207.918884	894.997742	-382.249512	41.380947	1049.737305	530.708191	18.657799	897.641296	524.790833	216.108383
-417.453339	165.939667	946.637024	-384.673462	-94.700752	956.844666	-486.857880	203.987320	564.733154	-405.838379	-140.540329	575.502625	-479.642822	285.918457	85.063759	-503.325867	-145.067657	106.592255	-484.799896	276.262421	1425.550293	-375.044678	-131.428467	1449.041260	-374.557159	78.326042	1452.515381	-390.581543	65.300407	1747.979492	-526.153809	360.452057	1149.134766	-399.659882	-266.555420	1195.824097	-409.706268	311.322388	853.619751	-286.797791	-207.409348	895.013794	-382.318085	41.816265	1049.772583	530.666870	18.630785	897.640869	524.796265	216.046021
-417.526947	166.420319	946.701050	-384.766205	-94.262276	956.861755	-487.089325	204.349823	564.830627	-406.056976	-140.306320	575.569458	-479.714630	285.943329	85.072716	-503.338684	-145.025208	106.570984	-484.732178	276.630127	1425.632446	-374.902496	-131.023972	1449.040527	-374.495544	78.728958	1452.535645	-390.378082	65.728172	1747.961304	-526.257935	360.946442	1149.262451	-399.553894	-266.105469	1195.802734	-409.939301	311.811371	853.660767	-286.706512	-206.919113	895.011780	-382.379150	42.258472	1049.809937	530.649841	18.647829	897.616089	524.785278	216.043671
-417.571930	166.914322	946.753601	-384.817596	-93.816162	956.866150	-487.184570	204.564270	564.875366	-406.274597	-139.997192	575.638611	-479.708252	286.016357	85.035751	-503.285583	-144.439117	106.533134	-484.682007	277.028442	1425.706421	-374.835724	-130.596451	1449.049194	-374.420166	79.172386	1452.567261	-390.248352	66.044571	1747.954346	-526.351440	361.464447	1149.415771	-399.366302	-265.816162	1195.846558	-410.163635	312.427094	853.716492	-286.671814	-206.431442	895.010254	-382.401001	42.711987	1049.834351	530.643982	18.652199	897.609497	524.785889	216.054214
-417.663605	167.408249	946.772034	-384.951996	-93.283630	956.862976	-487.298889	204.827271	564.920593	-406.496735	-139.561020	575.660583	-479.684326	286.059479	85.007889	-503.276306	-144.356522	106.514709	-484.604095	277.505402	1425.817871	-374.770142	-130.155212	1449.068848	-374.352325	79.618263	1452.600220	-390.007050	66.536133	1747.973755	-526.404724	361.995300	1149.539551	-399.270050	-265.324188	1195.840332	-410.425690	313.044312	853.799866	-286.699921	-205.881042	894.960754	-382.476196	43.219398	1049.835083	530.616577	18.658461	897.583801	524.793396	216.060257
-417.729279	168.004211	946.843384	-385.127686	-92.678246	956.843811	-487.460266	205.203537	565.016602	-406.759705	-139.083374	575.712769	-479.729828	286.107269	85.015671	-503.341125	-144.874619	106.473297	-484.529175	277.993622	1425.917603	-374.734863	-129.669907	1449.080322	-374.274384	80.100677	1452.647095	-389.752960	67.064232	1748.004761	-526.450195	362.546021	1149.690063	-399.264984	-264.683228	1195.818359	-410.661041	313.687836	853.903625	-286.654327	-205.265137	894.950989	-382.564911	43.782173	1049.857422	530.641418	18.654503	897.601685	524.814270	216.039291
-417.784119	168.628448	946.954529	-385.234619	-92.161888	956.896973	-487.598297	205.577286	565.093994	-407.033630	-138.583893	575.798096	-479.790863	286.219727	85.028946	-503.351837	-144.801758	106.440430	-484.428436	278.543335	1426.064575	-374.738190	-129.175613	1449.071533	-374.211151	80.575226	1452.708008	-389.500458	67.599068	1747.982300	-526.486694	363.194458	1149.886353	-399.425690	-263.811493	1195.659180	-410.852417	314.348846	853.973328	-286.596344	-204.548904	894.943665	-382.635284	44.325657	1049.939331	530.644897	18.652851	897.581604	524.825073	216.046692
-417.822601	169.243698	947.039429	-385.348236	-91.563583	956.924377	-487.733215	205.947693	565.174133	-407.343140	-138.201279	575.871948	-479.784393	286.257019	85.016083	-503.337646	-144.724579	106.423950	-484.325989	279.090698	1426.181519	-374.777832	-128.655807	1449.073120	-374.167542	81.112671	1452.771606	-389.216248	68.167641	1748.011108	-526.529358	363.832489	1150.068726	-399.455627	-263.189423	1195.637329	-411.065002	315.081482	854.041870	-286.634979	-203.830154	894.898254	-382.681000	44.908623	1049.991089	530.642456	18.665375	897.582458	524.850708	216.002838
-417.872711	169.942688	947.138672	-385.551697	-90.876411	956.956970	-487.655548	206.132523	565.166077	-407.765106	-137.681473	575.950378	-479.658844	286.312195	84.970055	-503.410248	-144.666840	106.382370	-484.253387	279.695648	1426.305542	-374.793823	-128.102036	1449.084839	-374.150482	81.652794	1452.807129	-388.953125	68.653160	1748.130371	-526.554565	364.541199	1150.255493	-399.502594	-262.517181	1195.609985	-411.262939	315.827820	854.148560	-286.773926	-203.110199	894.795044	-382.771790	45.569542	1050.052002	530.672791	18.657701	897.567505	524.885132	216.004242
-417.904297	170.570358	947.176880	-385.707397	-90.226921	956.979431	-487.909058	206.737640	565.253662	-408.166046	-137.081711	576.095398	-479.792419	286.410614	84.993370	-503.439545	-144.614807	106.335670	-484.109924	280.295349	1426.474854	-374.873352	-127.524811	1449.098633	-374.103790	82.236099	1452.880615	-388.649658	69.267990	1748.157104	-526.548706	365.196411	1150.440186	-399.582092	-261.797241	1195.559204	-411.442993	316.575348	854.220032	-286.822235	-202.271606	894.750244	-382.825073	46.198387	1050.075195	530.677612	18.630844	897.568970	524.915649	215.954697
-417.948822	171.367966	947.306091	-385.890656	-89.473183	957.002991	-488.077057	207.253342	565.352600	-408.531952	-136.478394	576.166748	-479.844116	286.459229	85.002205	-503.762482	-144.664154	106.365402	-483.991943	280.941315	1426.635376	-374.909058	-126.941399	1449.115967	-374.068665	82.824478	1452.928589	-388.294464	69.945702	1748.168213	-526.530273	365.962708	1150.618896	-399.725433	-260.987518	1195.465820	-411.601440	317.396240	854.331055	-286.850311	-201.348160	894.721741	-382.900696	46.927803	1050.146973	530.700562	18.655613	897.568542	524.925720	215.961929
-418.000153	172.153183	947.439331	-386.101105	-88.760658	957.050781	-488.190369	207.671921	565.444519	-409.106140	-136.052124	576.309204	-479.855255	286.521423	84.966248	-503.467010	-144.440933	106.231483	-483.853882	281.625824	1426.811157	-374.985413	-126.315414	1449.112305	-374.006104	83.449165	1453.010620	-388.017395	70.516220	1748.271729	-526.506958	366.795502	1150.839111	-399.883789	-260.236481	1195.446533	-411.748169	318.287598	854.440247	-287.018860	-200.416275	894.661926	-382.998444	47.635223	1050.233521	530.681641	18.610468	897.563843	524.947754	215.943726
-418.034210	172.950836	947.569885	-386.330017	-87.943375	957.066406	-488.326874	208.140228	565.540527	-409.560577	-135.385712	576.411621	-479.847961	286.563141	84.975113	-503.343048	-143.811874	106.147018	-483.716431	282.341461	1426.968628	-375.059235	-125.710197	1449.163818	-373.937408	84.095268	1453.116211	-387.682800	71.249367	1748.290527	-526.441467	367.582733	1151.090210	-399.948425	-259.605774	1195.495728	-411.882965	319.133057	854.582764	-287.186646	-199.446075	894.672913	-383.088837	48.390564	1050.301758	530.751465	18.622797	897.566956	525.002075	215.929825
-418.069336	173.814392	947.696167	-386.560150	-87.105774	957.118713	-488.451447	208.686905	565.686035	-410.040588	-134.719543	576.544800	-479.865601	286.642242	85.000336	-503.433594	-143.727890	106.114120	-483.556580	283.066498	1427.139404	-375.147858	-125.037308	1449.205444	-373.915497	84.747169	1453.221436	-387.451508	71.847878	1748.369995	-526.364685	368.455841	1151.308105	-400.297455	-258.537933	1195.380859	-412.007446	320.019989	854.755127	-287.363770	-198.431549	894.645142	-383.189362	49.202236	1050.387085	530.784058	18.615702	897.558655	525.057495	215.908508
-418.108643	174.712418	947.838440	-386.796417	-86.253395	957.151794	-488.563171	209.208923	565.791382	-410.639038	-134.125381	576.653198	-479.916809	286.715942	85.025513	-503.504120	-143.680847	106.023888	-483.310730	283.814636	1427.332031	-375.237610	-124.351128	1449.236084	-373.857300	85.414429	1453.301392	-387.108215	72.594025	1748.401367	-526.273865	369.301392	1151.554443	-400.537872	-257.701233	1195.347290	-412.075653	320.968628	854.902344	-287.678497	-197.330490	894.639099	-383.279785	50.026455	1050.468628	530.818420	18.602886	897.563721	525.094421	215.894028
-418.128571	175.622116	947.964417	-387.028412	-85.380302	957.204407	-488.516144	209.604218	565.825623	-411.192474	-133.383469	576.803650	-479.805023	286.748413	84.993561	-503.483978	-143.543457	105.931259	-483.161804	284.595032	1427.533813	-375.376526	-123.632660	1449.258301	-373.802948	86.141731	1453.414429	-386.766571	73.284225	1748.517700	-526.187744	370.230438	1151.803223	-400.816833	-256.812805	1195.329346	-412.152802	321.895233	855.065674	-288.107147	-196.330429	894.546753	-383.384705	50.876362	1050.556152	530.863342	18.590672	897.554688	525.158203	215.867981
-418.209961	176.498581	948.092590	-387.367279	-84.494484	957.243958	-488.707001	210.292084	565.917786	-411.773956	-132.632874	576.882874	-479.865631	286.822723	85.017654	-503.453247	-143.435791	105.848709	-482.998474	285.450684	1427.744995	-375.493225	-122.917816	1449.303711	-373.738342	86.887405	1453.510620	-386.494202	73.956688	1748.604614	-526.041931	371.174438	1152.046631	-401.025177	-256.078461	1195.385498	-412.183899	322.859955	855.273560	-288.575500	-195.150711	894.556519	-383.525665	51.713318	1050.629028	530.909363	18.579897	897.545898	525.230347	215.851578
-418.206360	177.490585	948.263367	-387.647980	-83.519905	957.287964	-488.814423	210.828049	566.018311	-412.442535	-132.044724	577.062561	-479.864258	286.912476	85.026909	-503.464386	-143.347702	105.767830	-482.783447	286.280579	1427.952393	-375.600830	-122.175919	1449.348511	-373.691956	87.617065	1453.622437	-386.176086	74.714127	1748.694946	-525.902039	372.169037	1152.322754	-401.470673	-254.963348	1195.291260	-412.213562	323.859833	855.460754	-289.162964	-194.171448	894.389282	-383.628662	52.631687	1050.733276	530.969299	18.584015	897.564453	525.280396	215.838501
-418.245575	178.468872	948.375000	-387.951202	-82.655403	957.363464	-488.942230	211.445358	566.162109	-413.048676	-131.260513	577.228699	-479.868622	286.989532	85.025246	-503.472504	-143.231781	105.670891	-482.496094	287.158691	1428.169800	-375.697876	-121.374664	1449.414307	-373.601959	88.371025	1453.723877	-385.879150	75.465515	1748.782471	-525.747681	373.186523	1152.620972	-401.754150	-254.097366	1195.320313	-412.229279	324.913696	855.655762	-289.571686	-192.863708	894.429321	-383.748840	53.523190	1050.818481	531.000610	18.555227	897.572388	525.349915	215.850204
-418.272339	179.467331	948.517822	-388.291687	-81.679321	957.438843	-489.286987	212.268066	566.334473	-413.747772	-130.467316	577.322021	-480.059265	287.076721	85.070694	-503.541595	-143.130463	105.624580	-482.321625	288.062988	1428.370605	-375.853851	-120.570404	1449.434204	-373.524933	89.203300	1453.832275	-385.606628	76.163231	1748.966675	-525.541870	374.221252	1152.854614	-402.204498	-253.030975	1195.205078	-412.206879	325.956207	855.871399	-290.035553	-191.679047	894.413696	-383.877960	54.467419	1050.919189	531.061646	18.579586	897.563293	525.396545	215.861282
-418.304016	180.471161	948.652832	-388.625031	-80.758133	957.477905	-489.412994	212.934479	566.429504	-414.495361	-129.859528	577.545166	-480.093048	287.119690	85.074066	-503.615540	-143.533218	105.589836	-482.028198	288.997437	1428.627808	-375.951996	-119.785576	1449.438477	-373.415894	90.012466	1453.944702	-385.260376	77.013092	1749.010498	-525.326538	375.300873	1153.159668	-402.539093	-252.098038	1195.233154	-412.149689	326.996338	856.109985	-290.508057	-190.329422	894.400391	-384.004120	55.375916	1050.998169	531.038757	18.678774	897.591064	525.229248	216.351059
-418.354492	181.528641	948.823181	-389.020020	-79.699646	957.541321	-489.577759	213.672119	566.561646	-415.200409	-128.950775	577.689392	-480.146637	287.198273	85.096733	-503.589447	-142.928391	105.447517	-481.754669	289.958252	1428.843628	-376.102234	-118.931824	1449.459717	-373.329926	90.812241	1454.015991	-384.910980	78.241486	1749.104004	-525.113708	376.393036	1153.477417	-403.090698	-250.941864	1195.119629	-412.100708	328.070526	856.327271	-290.998779	-189.054184	894.319153	-384.163300	56.374985	1051.105713	531.100342	18.704693	897.588257	525.250061	216.377853
-418.405518	182.625366	948.964661	-389.342773	-78.745308	957.611877	-489.515228	214.138763	566.646423	-415.916443	-128.201462	577.843140	-480.020355	287.265289	85.093689	-503.539429	-142.785110	105.385170	-481.417450	290.898834	1429.103271	-376.234467	-118.093178	1449.476563	-373.234222	91.677414	1454.111206	-384.645721	79.164871	1749.163818	-524.835083	377.474823	1153.698486	-403.559235	-249.861221	1195.079834	-412.029968	329.176178	856.547119	-291.670715	-187.863785	894.208130	-384.304932	57.355503	1051.205200	531.174561	18.718174	897.603271	525.327209	216.337616
-418.434875	183.777435	949.116028	-389.840363	-77.605438	957.647583	-489.681030	214.839035	566.791870	-416.936096	-127.611961	577.916870	-480.038635	287.347931	85.104813	-503.207581	-142.529099	105.228378	-481.117249	291.893646	1429.329224	-376.383820	-117.235092	1449.485840	-373.134796	92.552841	1454.227051	-384.343597	80.072037	1749.242432	-524.553284	378.690521	1154.000122	-404.042633	-248.852402	1195.034424	-411.916626	330.248047	856.800354	-292.259460	-186.544556	894.115906	-384.499512	58.430054	1051.288818	531.223694	18.698357	897.617432	525.364563	216.316132
-418.505768	184.924103	949.283203	-390.265289	-76.533287	957.687561	-490.105316	215.770462	567.026672	-417.389679	-126.466240	578.142273	-480.223267	287.420471	85.136383	-503.107452	-142.839661	105.112488	-480.742004	292.908936	1429.577271	-376.544769	-116.369751	1449.445679	-373.001709	93.397224	1454.302246	-383.991577	81.032913	1749.332153	-524.255005	379.881348	1154.333008	-404.596588	-247.746124	1194.945313	-411.867432	331.438385	856.997192	-292.965485	-185.363632	893.956482	-384.679871	59.470699	1051.382568	531.301819	18.677212	897.619507	525.427246	216.294388
-418.547150	186.130905	949.458008	-390.648956	-75.469826	957.753723	-490.343811	216.532715	567.151489	-418.573364	-126.018234	578.138123	-480.204956	287.491089	85.141174	-503.360321	-142.803894	105.074242	-480.377472	293.960297	1429.819580	-376.702576	-115.468491	1449.464233	-372.886871	94.260818	1454.388428	-383.655548	81.957306	1749.420166	-523.906799	381.051575	1154.602295	-405.080078	-246.597733	1194.880615	-411.763763	332.615479	857.231812	-293.426392	-183.840820	894.005676	-384.820251	60.543819	1051.491821	531.330444	18.677221	897.620483	525.445313	216.281479
-418.577545	187.360764	949.630371	-391.180176	-74.277138	957.754700	-490.610718	217.322418	567.325806	-419.228821	-125.007423	578.278687	-480.251099	287.602264	85.174149	-503.264038	-142.637360	104.959930	-480.020233	294.985260	1430.060913	-376.846436	-114.599258	1449.498169	-372.755035	95.179314	1454.488403	-383.430359	82.657867	1749.448242	-523.561829	382.329254	1154.935547	-405.638672	-245.428375	1194.785645	-411.632019	333.738464	857.464111	-294.112000	-182.601257	893.885437	-385.017456	61.660770	1051.566528	531.411621	18.675390	897.634644	525.512573	216.309219
-418.594177	188.554779	949.788452	-391.641205	-73.180107	957.823975	-490.825714	218.015213	567.473450	-420.112305	-124.239906	578.332275	-480.269592	287.675964	85.207916	-503.279602	-142.515350	104.862404	-479.576233	296.080750	1430.307129	-377.036407	-113.717888	1449.493286	-372.658203	96.080627	1454.580444	-383.088318	83.581909	1749.554688	-523.202271	383.613739	1155.267944	-406.147736	-244.308670	1194.704224	-411.506989	334.956421	857.683350	-294.750458	-181.341583	893.809082	-385.201233	62.742897	1051.672363	531.452271	18.666306	897.650879	525.560852	216.310272
-418.647217	189.882690	949.999817	-392.161865	-71.980797	957.836426	-490.925476	218.646805	567.616211	-420.875824	-123.366203	578.449463	-480.362183	287.780121	85.189095	-503.349304	-142.427551	104.786324	-479.174957	297.187714	1430.578369	-377.268005	-112.739777	1449.471436	-372.511505	96.978188	1454.673218	-382.718933	84.568863	1749.653809	-522.770752	384.865906	1155.598755	-406.740021	-243.174866	1194.654907	-411.355499	336.158600	857.926208	-295.530334	-180.146881	893.604980	-385.404144	63.902245	1051.772461	531.491272	18.676600	897.643982	525.628662	216.275131
-418.645477	191.070709	950.144043	-392.670258	-70.815247	957.872131	-491.198090	219.448563	567.720642	-421.714508	-122.457146	578.567566	-480.153839	287.850464	85.185776	-503.321411	-141.873932	104.628799	-478.713776	298.287170	1430.824951	-377.441040	-111.851952	1449.485596	-372.333160	97.896004	1454.761108	-382.305817	85.587646	1749.718262	-522.330688	386.194855	1155.913208	-407.310791	-241.907364	1194.525635	-411.204254	337.409302	858.184387	-296.026825	-178.665955	893.598511	-385.587372	65.005714	1051.851685	531.546509	18.671131	897.671326	525.678345	216.293015
-418.656097	192.343246	950.286194	-393.212891	-69.634178	957.876343	-491.673401	220.522079	567.895569	-422.575958	-121.700493	578.648987	-480.407654	287.999542	85.207085	-503.377014	-142.169907	104.588593	-478.149597	299.481812	1431.207764	-377.635223	-110.875946	1449.471802	-372.219879	98.851646	1454.824585	-381.890778	86.601067	1749.823120	-521.878418	387.510223	1156.251465	-407.747650	-240.887177	1194.557251	-411.077942	338.600494	858.389709	-296.623138	-177.361862	893.537659	-385.780914	66.146255	1051.912109	531.601868	18.719147	897.670349	525.720398	216.302490
-418.697388	193.755966	950.476929	-393.759949	-68.398590	957.863708	-491.774414	221.163467	568.041504	-423.341003	-120.706436	578.829834	-480.322357	288.092590	85.191505	-503.462341	-142.074326	104.507645	-477.713409	300.611633	1431.418823	-377.897034	-109.885292	1449.466553	-372.080231	99.819702	1454.906128	-381.471161	87.611832	1749.928589	-521.401062	388.897156	1156.561646	-408.462006	-239.483490	1194.416138	-410.909851	339.921387	858.613708	-297.399475	-176.212311	893.350159	-385.994995	67.359688	1051.989990	531.672668	18.729401	897.670410	525.789185	216.319916
-418.667755	195.106293	950.638000	-394.339172	-67.210754	957.884521	-492.057281	221.991272	568.213013	-424.173096	-119.832451	578.876160	-480.341064	288.174011	85.201035	-503.489197	-141.919708	104.385658	-477.211365	301.753326	1431.682495	-378.131622	-108.929604	1449.442383	-371.921173	100.772377	1454.984619	-381.037048	88.668785	1750.002686	-520.897827	390.273193	1156.847046	-408.950012	-238.395508	1194.335815	-410.750214	341.198608	858.852356	-297.929932	-174.762238	893.343445	-386.198334	68.532951	1052.070679	531.795959	18.587332	897.675293	526.094360	215.835663
-418.648132	196.409454	950.793945	-394.913330	-65.893135	957.861389	-492.307648	222.813461	568.345581	-424.935638	-118.804390	578.958618	-480.339874	288.286896	85.202705	-503.458557	-141.776184	104.257393	-476.737732	302.881378	1431.823486	-378.370636	-107.944656	1449.428345	-371.751892	101.730995	1455.038452	-380.539368	89.753922	1750.068604	-520.405334	391.719971	1157.154297	-409.628143	-237.093430	1194.267090	-410.504242	342.454437	859.033569	-298.665710	-173.525131	893.169312	-386.400818	69.737312	1052.126465	531.744324	18.761999	897.671082	525.895325	216.340897
-418.706177	197.825775	950.968933	-395.515106	-64.635109	957.872925	-492.918427	224.025589	568.614685	-425.804810	-117.910591	578.999878	-480.642059	288.386993	85.257301	-503.596527	-141.682083	104.184196	-476.076141	304.151611	1432.146484	-378.564880	-106.960396	1449.421265	-371.546936	102.715981	1455.100708	-380.072266	90.850021	1750.141479	-519.844116	393.085327	1157.484375	-410.297913	-235.759781	1194.173706	-410.287262	343.777313	859.243652	-299.360199	-172.220490	893.084045	-386.647186	70.975723	1052.206665	531.855774	18.637480	897.695679	526.167603	215.873718
-418.660858	199.234406	951.158264	-396.092316	-63.357647	957.873169	-493.194061	224.850357	568.834778	-426.507660	-116.874504	579.048279	-480.670715	288.491669	85.286003	-503.479462	-141.513504	104.034904	-475.505371	305.306824	1432.381836	-378.839294	-105.961136	1449.391235	-371.370636	103.683456	1455.150635	-379.581360	91.957329	1750.149658	-519.257629	394.472443	1157.764282	-410.925873	-234.469513	1194.078125	-410.086823	345.111115	859.451843	-300.016876	-170.903748	893.009949	-386.830170	72.204475	1052.289185	531.792175	18.808117	897.688782	525.966370	216.390518
-418.662018	200.637924	951.350525	-396.738800	-62.022694	957.825989	-493.503510	225.730057	568.989441	-427.366669	-115.945168	579.121460	-480.722046	288.582489	85.279465	-503.529999	-141.373077	103.957054	-474.910004	306.544373	1432.614258	-379.057007	-104.935738	1449.368652	-371.186127	104.698586	1455.202271	-379.036133	93.076660	1750.244629	-518.703003	395.961823	1158.092651	-411.511475	-233.227188	1194.006836	-409.802002	346.412079	859.617981	-300.730164	-169.544952	892.918213	-387.050842	73.441200	1052.345703	531.800720	18.827097	897.697449	525.954468	216.432648
-418.703339	202.058853	951.515930	-397.332642	-60.797035	957.835449	-493.687958	226.576828	569.106934	-428.073364	-114.863060	579.160034	-480.678864	288.623444	85.273682	-503.570679	-141.258667	103.827438	-474.319092	307.786346	1432.853882	-379.350342	-103.923119	1449.343750	-371.009003	105.701355	1455.273315	-378.509705	94.203880	1750.229004	-518.106140	397.419342	1158.381714	-412.184143	-231.990479	1193.908203	-409.569122	347.766266	859.849915	-301.598114	-168.334167	892.696899	-387.306274	74.664856	1052.424072	531.847534	18.828382	897.720520	526.011597	216.419037
-418.742188	203.480728	951.676331	-398.060822	-59.385139	957.799805	-493.961426	227.450302	569.250061	-428.895508	-113.881996	579.197144	-480.704224	288.724854	85.257217	-503.574524	-141.126099	103.721611	-473.724945	308.986969	1433.066406	-379.610382	-102.899162	1449.329834	-370.813263	106.673965	1455.308594	-377.945679	95.354004	1750.271729	-517.465637	398.873108	1158.641235	-412.869781	-230.731339	1193.849243	-409.308685	349.169159	860.057007	-302.351471	-167.026489	892.611755	-387.582703	75.962402	1052.468628	531.862366	18.853357	897.743591	526.036743	216.438477
-418.774902	204.840744	951.853943	-398.723236	-58.036522	957.764099	-494.462433	228.550873	569.438049	-429.761261	-112.905228	579.264526	-480.849365	288.811096	85.273499	-503.557922	-140.985092	103.626953	-473.198334	310.115295	1433.142090	-379.832123	-101.879677	1449.275146	-370.652283	107.668503	1455.345825	-377.367950	96.465904	1750.333496	-516.868591	400.385132	1158.945679	-413.526215	-229.469879	1193.760986	-409.013000	350.529633	860.200928	-303.089111	-165.689453	892.532471	-387.842712	77.193718	1052.525757	531.886414	18.920507	897.740967	526.043884	216.521057
-418.876617	206.177841	951.992432	-399.315796	-56.798573	957.755554	-494.871216	229.610901	569.623047	-430.615662	-111.923988	579.290649	-480.995819	288.901215	85.278801	-503.559204	-140.840286	103.539780	-472.472137	311.430054	1433.483887	-380.135742	-100.856110	1449.253784	-370.438416	108.703041	1455.383667	-376.785828	97.582619	1750.410645	-516.213989	401.886108	1159.252441	-414.188751	-228.288162	1193.698242	-408.725403	351.881073	860.396606	-303.929779	-164.388184	892.403809	-388.100830	78.392433	1052.574951	531.904785	18.939554	897.746521	526.086670	216.508087
-419.028046	207.388611	952.109009	-399.995209	-55.526321	957.721558	-495.611267	231.008469	569.866699	-431.529968	-110.931549	579.379028	-481.296844	289.010101	85.320503	-503.594635	-140.705734	103.421730	-471.834015	312.674316	1433.685181	-380.366455	-99.824966	1449.215210	-370.225525	109.668510	1455.418457	-376.141632	98.812851	1750.413574	-515.539124	403.342743	1159.529785	-414.986053	-226.934280	1193.574219	-408.441650	353.336212	860.580505	-304.760254	-163.079117	892.228455	-388.405792	79.544243	1052.595825	531.944031	18.963007	897.757080	526.136902	216.522705
-419.782440	207.944595	952.061218	-400.875885	-54.405930	957.700012	-496.689423	232.613159	570.072083	-432.375580	-109.976334	579.422852	-481.917145	289.170288	85.398499	-503.465424	-140.220505	103.266014	-471.271210	313.835876	1433.780151	-380.631500	-98.765030	1449.164429	-370.013763	110.672180	1455.442261	-375.619110	99.845047	1750.437744	-514.844971	404.868347	1159.789673	-415.685425	-225.742554	1193.515503	-408.094727	354.703430	860.763855	-305.747864	-161.995789	892.000549	-389.056763	80.401047	1052.524414	531.862854	19.085016	897.761475	525.909851	217.290833
-419.588257	209.700241	952.311157	-401.485291	-53.002674	957.669067	-497.062439	233.658508	570.363159	-433.187134	-108.889969	579.450256	-482.025238	289.252045	85.375984	-503.377136	-140.061325	103.143112	-470.538452	315.164856	1434.116699	-380.920563	-97.752174	1449.134644	-369.815094	111.668671	1455.447754	-374.954468	101.131790	1750.444702	-514.174011	406.344116	1160.128174	-416.444580	-224.403351	1193.428467	-407.735260	356.060852	860.916260	-306.468353	-160.517838	892.005737	-389.207428	81.809937	1052.627563	531.921509	19.143873	897.779541	525.943481	217.310043
-420.020050	210.638138	952.324585	-402.337494	-51.728790	957.614563	-497.368195	234.639069	570.357483	-434.040283	-107.749748	579.482605	-482.078644	289.371033	85.384102	-503.443604	-140.254379	103.105392	-469.943512	316.305664	1434.212646	-381.152374	-96.744827	1449.113403	-369.617767	112.677162	1455.502441	-374.320801	102.299957	1750.485840	-513.493225	407.883942	1160.399780	-417.262329	-223.028473	1193.361816	-407.437622	357.537170	861.115417	-307.342377	-159.160324	891.849487	-389.683533	82.871284	1052.572266	531.934814	19.151403	897.779968	525.958191	217.317154
-420.091644	212.049042	952.455994	-403.019775	-50.361652	957.565002	-496.637299	234.448807	570.227661	-434.860870	-106.741737	579.497559	-481.391388	289.396210	85.312996	-503.498016	-140.134201	103.021393	-469.162109	317.646515	1434.537720	-381.410736	-95.683800	1449.072632	-369.350983	113.701683	1455.535767	-373.660614	103.552788	1750.463257	-512.735596	409.347504	1160.708740	-418.004395	-221.888016	1193.299194	-407.038757	358.971069	861.305481	-308.328522	-157.925446	891.685974	-389.957062	84.148773	1052.594116	532.053284	19.053015	897.791260	526.282837	216.608749
-420.200592	213.500717	952.598694	-403.731750	-49.053062	957.507263	-497.549042	236.047028	570.544556	-435.719330	-105.571861	579.555664	-481.892426	289.562683	85.380974	-503.493073	-139.988586	102.896378	-468.478638	318.919067	1434.750244	-381.705231	-94.630692	1449.045410	-369.162231	114.676407	1455.527710	-373.008453	104.749611	1750.482910	-511.990723	410.811737	1160.967163	-418.861847	-220.565826	1193.183594	-406.633179	360.387573	861.455322	-309.203583	-156.608063	891.617615	-390.249390	85.409973	1052.614380	531.972595	19.261475	897.793030	525.996277	217.354614
-420.300598	214.829712	952.694336	-404.517456	-47.631653	957.471863	-497.942139	237.153824	570.708984	-436.643524	-104.602997	579.523804	-481.961823	289.667297	85.387779	-503.466980	-139.811050	102.784378	-467.789886	320.161163	1434.954102	-381.950623	-93.602768	1448.992920	-368.912537	115.706558	1455.546631	-372.342926	106.019890	1750.452393	-511.264404	412.383392	1161.288452	-419.697021	-219.300491	1193.155884	-406.227020	361.873749	861.678650	-310.389771	-155.592056	891.340820	-390.571655	86.687683	1052.620728	531.970215	19.275734	897.819641	525.991882	217.468460
-420.317139	216.273163	952.830627	-405.229614	-46.268032	957.441772	-498.201660	238.083893	570.834534	-437.532135	-103.407013	579.577759	-481.964844	289.756073	85.398643	-503.433441	-139.658615	102.644379	-467.088440	321.389832	1435.194458	-382.226105	-92.546196	1448.954834	-368.697632	116.675720	1455.552490	-371.650208	107.308212	1750.468628	-510.517731	413.864105	1161.604004	-420.524017	-217.931641	1193.024048	-405.812042	363.321960	861.856079	-311.220886	-154.235901	891.268860	-390.839264	87.975838	1052.655762	531.981628	19.334194	897.794800	525.998718	217.494278
-420.358765	217.721497	953.003357	-405.902344	-44.926121	957.406250	-497.572845	238.066864	570.772766	-438.399475	-102.328186	579.611328	-481.404327	289.798462	85.356285	-503.501831	-139.519058	102.538788	-466.498413	322.549683	1435.297607	-382.507507	-91.502525	1448.880981	-368.465973	117.657402	1455.576660	-370.939392	108.595551	1750.482788	-509.784882	415.377472	1161.858887	-421.363342	-216.716614	1192.880981	-405.409668	364.734406	862.064758	-312.251129	-152.989532	891.087891	-391.099854	89.244743	1052.706299	532.002991	19.354671	897.814331	525.994812	217.543137
-420.468964	219.061020	953.158325	-406.618286	-43.531033	957.332275	-498.720459	239.940353	571.106140	-439.276520	-101.222900	579.583008	-482.043976	289.940125	85.413681	-503.480591	-139.357895	102.415085	-465.669586	323.856354	1435.609497	-382.798889	-90.526382	1448.790161	-368.211853	118.671982	1455.608765	-370.224243	109.801422	1750.457397	-508.966583	416.899536	1162.149048	-422.213989	-215.447357	1192.839600	-404.978729	366.226288	862.265259	-313.335724	-151.877884	890.863708	-391.390839	90.482872	1052.722778	532.049866	19.423483	897.817749	526.035767	217.563690
-420.546509	220.540451	953.267090	-407.385468	-42.065056	957.243530	-499.120544	241.071609	571.315125	-440.140289	-100.071007	579.630432	-482.146973	290.056854	85.441132	-503.505493	-139.227509	102.300171	-464.881714	325.118042	1435.844116	-383.067169	-89.468460	1448.752319	-367.996765	119.628548	1455.604980	-369.529419	111.021606	1750.451538	-508.186523	418.422089	1162.480347	-422.975311	-214.264984	1192.835571	-404.549072	367.702606	862.448914	-314.190552	-150.463791	890.860107	-391.695313	91.829536	1052.709351	532.187378	19.339840	897.820068	526.367615	216.838379
-420.603363	221.992371	953.458923	-408.079529	-40.672691	957.163208	-499.063995	241.691330	571.364746	-440.922913	-98.913200	579.570862	-481.961761	290.122009	85.436035	-503.449280	-139.060760	102.181534	-464.278107	326.261871	1435.923584	-383.360321	-88.478424	1448.688477	-367.765442	120.612755	1455.628052	-368.819916	112.250778	1750.428223	-507.427338	419.985046	1162.783203	-423.876953	-212.910156	1192.670532	-404.074921	369.100372	862.623901	-315.211609	-149.261307	890.641052	-391.978729	93.100204	1052.748047	532.053223	19.523674	897.839294	526.046387	217.611740
-420.650116	223.497086	953.580994	-408.820343	-39.251217	957.092712	-499.116333	242.466064	571.495056	-441.766663	-97.794388	579.568359	-481.876221	290.206757	85.444672	-503.459778	-138.945740	102.069313	-463.437378	327.570831	1436.269409	-383.614624	-87.460243	1448.620605	-367.488617	121.597702	1455.627930	-368.103149	113.481812	1750.401855	-506.596619	421.449890	1163.094482	-424.636627	-211.754562	1192.588989	-403.615845	370.586487	862.822815	-316.225037	-148.060638	890.491577	-392.248932	94.437286	1052.748413	532.218811	19.405895	897.850037	526.609192	216.680298
-420.731537	224.841324	953.733765	-409.523926	-37.817642	957.023926	-499.361420	243.507538	571.562744	-442.610504	-96.744736	579.583740	-481.879822	290.307770	85.469666	-503.487793	-138.807556	101.964798	-462.706573	328.774689	1436.464600	-383.880859	-86.426537	1448.539673	-367.253387	122.556702	1455.614258	-367.395447	114.704369	1750.367920	-505.767517	422.971191	1163.364136	-425.624390	-210.339066	1192.443970	-403.125885	372.041656	863.034607	-317.318298	-146.874863	890.312317	-392.529114	95.696045	1052.767334	532.221985	19.520515	897.841125	526.393372	216.914612
-420.711426	226.177734	953.870483	-409.840912	-36.629913	957.079407	-499.705200	244.571091	571.749023	-443.352264	-95.557045	579.632385	-482.009430	290.421356	85.512962	-503.342163	-138.643036	101.840439	-461.912964	329.998810	1436.694336	-384.136597	-85.437279	1448.475952	-366.954468	123.540657	1455.625122	-366.692200	115.916977	1750.339844	-504.930756	424.517914	1163.671143	-426.431763	-209.211060	1192.410400	-402.628815	373.485321	863.206909	-318.442810	-145.716187	890.103027	-392.628082	96.899719	1052.853271	532.111511	19.714008	897.853210	526.082520	217.745102
-420.842133	227.767319	953.999268	-410.877533	-35.063805	956.871521	-500.139740	245.843079	571.956360	-444.219818	-94.509087	579.571167	-482.187012	290.550262	85.605186	-503.312134	-138.493225	101.749191	-461.208893	331.129303	1436.764282	-384.379303	-84.411713	1448.408081	-366.720703	124.504822	1455.598999	-365.996155	117.145592	1750.304077	-504.112762	426.025635	1164.000977	-427.232666	-208.052887	1192.314331	-402.164307	374.942963	863.417175	-319.505371	-144.614136	889.879456	-393.058716	98.280029	1052.782104	532.116577	19.781620	897.860718	526.071838	217.819473
-420.966187	229.257507	954.188538	-411.730042	-33.461369	956.728455	-500.582550	247.107315	572.105469	-445.043610	-93.358910	579.465393	-482.396637	290.718964	85.645432	-503.287567	-138.344666	101.645119	-460.320099	332.386566	1437.094849	-384.656067	-83.390778	1448.296875	-366.450958	125.423798	1455.564819	-365.297852	118.379379	1750.249512	-503.265991	427.488556	1164.265015	-428.253876	-206.596176	1192.129761	-401.664673	376.415588	863.619080	-320.582336	-143.444702	889.669128	-393.420319	99.644989	1052.778931	532.243469	19.700825	897.878174	526.370422	217.101151
-421.016205	230.686142	954.266663	-412.408844	-32.113995	956.636108	-500.721863	248.030487	572.240723	-445.880096	-92.304123	579.472107	-482.359100	290.818878	85.666000	-503.265167	-138.199753	101.552116	-459.523987	333.598694	1437.324585	-384.901306	-82.432854	1448.183594	-366.195892	126.391159	1455.562866	-364.627777	119.582207	1750.193115	-502.385498	428.960693	1164.551392	-429.040649	-205.479843	1192.117065	-401.129791	377.847748	863.806152	-321.670197	-142.271561	889.485901	-393.679749	100.917709	1052.749023	532.247192	19.754442	897.882751	526.377197	217.148193
-421.067657	232.119888	954.379822	-413.058441	-30.779713	956.542358	-501.012268	249.180588	572.390808	-446.649353	-91.078209	579.483459	-482.454315	290.948761	85.682045	-502.958557	-137.720963	101.330673	-458.822784	334.762726	1437.493774	-385.145416	-81.431290	1448.072144	-365.963684	127.313850	1455.525757	-363.931183	120.756691	1750.165161	-501.532776	430.471802	1164.815796	-430.016907	-204.067154	1191.889771	-400.582520	379.236267	863.968872	-322.764374	-141.186737	889.209412	-393.926422	102.175095	1052.736084	532.284851	19.835239	897.877930	526.376465	217.194305
-421.171417	233.570969	954.493652	-413.779846	-29.280415	956.412231	-501.309753	250.346542	572.538513	-447.470001	-89.982040	579.389832	-482.538788	291.089417	85.725945	-503.135284	-137.839432	101.344101	-458.066650	335.945282	1437.693237	-385.427063	-80.400375	1447.957397	-365.718750	128.252945	1455.505371	-363.237915	121.986130	1750.061401	-500.697296	431.972076	1165.114502	-430.855835	-203.278992	1191.768555	-400.065399	380.759583	864.117310	-323.765991	-140.049713	889.026428	-394.232147	103.508751	1052.704590	532.273743	19.904812	897.899048	526.338745	217.295959
-421.156708	235.050262	954.590454	-414.441772	-27.831799	956.254822	-501.494110	251.311539	572.686768	-448.290344	-88.790771	579.367493	-482.575867	291.196747	85.746651	-503.090149	-137.683334	101.225174	-457.313721	337.128998	1437.898926	-385.644989	-79.471146	1447.829102	-365.509216	129.196854	1455.472900	-362.571716	123.170448	1749.995605	-499.822968	433.474884	1165.410278	-431.716614	-201.947205	1191.615112	-399.534454	382.167938	864.331055	-324.788513	-138.866501	888.818542	-394.460144	104.820969	1052.653442	532.316711	19.967434	897.922485	526.328491	217.369415
-421.208557	236.445724	954.707764	-415.069916	-26.470192	956.152954	-501.645325	252.293396	572.775513	-449.047058	-87.679268	579.335999	-482.594513	291.298492	85.743835	-503.156555	-137.547485	101.145500	-456.569855	338.295258	1438.073364	-385.905060	-78.464310	1447.676392	-365.273346	130.100830	1455.440063	-361.910919	124.351273	1749.928955	-498.952087	434.918182	1165.625610	-432.546600	-200.650330	1191.509399	-398.946167	383.588867	864.472534	-325.886719	-137.833557	888.527344	-394.712524	106.069092	1052.641602	532.328125	20.040649	897.922241	526.328735	217.359039
-421.277740	237.946655	954.847778	-415.756348	-24.998320	956.040771	-502.099030	253.650101	572.940674	-449.770386	-86.431801	579.244995	-482.828583	291.468750	85.776459	-503.017670	-137.396820	101.022224	-455.833496	339.400391	1438.249512	-386.136505	-77.519562	1447.563477	-365.056580	131.001389	1455.423706	-361.267548	125.469254	1749.880005	-498.065887	436.336365	1165.882690	-433.357391	-199.395187	1191.337402	-398.333740	384.957245	864.670776	-326.907043	-136.786438	888.266602	-395.000000	107.408951	1052.635254	532.329651	20.091364	897.936096	526.306580	217.421768
-421.264557	239.335144	954.970398	-416.396729	-23.517336	955.898193	-502.185760	254.544312	573.081848	-450.467529	-85.317894	579.219543	-482.784851	291.570190	85.813896	-502.956604	-137.228439	100.915657	-455.168121	340.563049	1438.402466	-386.415222	-76.537941	1447.422852	-364.822205	131.888245	1455.391602	-360.655334	126.617027	1749.806885	-497.215820	437.798889	1166.161865	-434.217865	-198.314224	1191.133789	-397.792145	386.435822	864.825317	-327.921326	-135.613098	888.017517	-395.239410	108.688812	1052.608643	532.346924	20.139406	897.939697	526.326416	217.479141
-421.270325	240.735550	955.046143	-416.980042	-22.157671	955.764709	-502.408325	255.608749	573.218872	-451.204224	-84.178673	579.164368	-482.884552	291.715393	85.848488	-502.947662	-137.092087	100.818031	-454.428436	341.689819	1438.569458	-386.734802	-75.583199	1447.250610	-364.616516	132.816467	1455.347656	-360.064758	127.772675	1749.700317	-496.343506	439.227203	1166.393921	-435.039185	-196.669205	1190.901001	-397.176605	387.847961	865.013245	-328.956421	-134.568726	887.688965	-395.442719	109.940956	1052.558472	532.385742	20.213062	897.937927	526.335205	217.502289
-421.256317	242.314484	955.204468	-417.543182	-20.747698	955.634827	-502.821503	256.973877	573.451721	-451.905548	-83.072166	579.083374	-483.103668	291.840332	85.882195	-502.880463	-136.970276	100.694847	-453.733002	342.810547	1438.741821	-386.957672	-74.667580	1447.090210	-364.422943	133.712814	1455.286255	-359.513794	128.905289	1749.640015	-495.483398	440.623444	1166.625244	-435.938843	-195.972427	1190.783936	-396.552185	389.237427	865.166565	-329.949432	-133.490204	887.398499	-395.644775	111.277588	1052.555908	532.395325	20.279949	897.962036	526.340637	217.542480
-421.208557	243.680069	955.323669	-418.156891	-19.208563	955.472839	-502.767426	257.687531	573.484253	-452.551086	-82.044701	579.015686	-483.009796	291.951965	85.879410	-502.819458	-136.811218	100.593796	-453.148743	343.757782	1438.743652	-387.274719	-73.777763	1446.907715	-364.197510	134.570541	1455.240479	-358.997711	130.021271	1749.571899	-494.643646	442.071991	1166.863159	-436.778229	-194.933258	1190.557129	-395.871613	390.602600	865.346802	-330.903900	-132.337204	887.133362	-395.854309	112.567459	1052.517212	532.451477	20.332359	897.975037	526.374329	217.581512
-421.165558	245.089264	955.421204	-418.755859	-17.827148	955.348816	-502.936279	258.691498	573.609985	-453.255554	-80.926559	578.947937	-483.062866	292.065918	85.921944	-502.822968	-136.686539	100.514992	-452.304901	344.925079	1439.061035	-387.443298	-72.807259	1446.775879	-363.977600	135.434235	1455.180054	-358.516174	131.125122	1749.522705	-493.793518	443.372345	1167.101196	-437.580963	-193.673050	1190.342529	-395.218903	391.943420	865.553284	-331.894409	-131.245651	886.788269	-396.055603	113.823425	1052.485474	532.475159	20.402250	897.981873	526.371155	217.602936
-421.158325	246.516861	955.551270	-419.303131	-16.457764	955.225647	-503.251190	259.978241	573.714966	-453.826813	-79.833809	578.883057	-483.212952	292.190887	85.965157	-502.671082	-136.525528	100.388161	-451.634827	345.989227	1439.182983	-387.702240	-71.889862	1446.588623	-363.777344	136.256714	1455.115723	-358.054077	132.192749	1749.458984	-492.941559	444.734070	1167.329468	-438.354156	-192.511963	1190.160034	-394.577698	393.334442	865.742554	-332.822754	-130.118179	886.451477	-396.252136	115.078506	1052.471069	532.473938	20.396208	897.964966	526.394714	217.608139
-421.088196	247.967972	955.700989	-419.918945	-14.935867	955.043457	-503.368744	260.938812	573.889893	-454.455505	-78.722992	578.794495	-483.186127	292.278687	85.984756	-502.579132	-136.364197	100.283195	-450.932709	347.032501	1439.346069	-387.957336	-71.013206	1446.412231	-363.548553	137.075516	1455.074219	-357.624451	133.244217	1749.417114	-492.088104	446.057129	1167.563477	-439.140228	-191.376190	1189.934204	-393.885040	394.655365	865.927002	-333.686249	-129.031174	886.190308	-396.444702	116.380295	1052.434814	532.493347	20.448889	898.006287	526.390991	217.688202
-421.044220	249.329514	955.775452	-420.492950	-13.539971	954.854553	-503.514130	261.914490	573.993408	-455.067566	-77.721848	578.705933	-483.230530	292.403809	86.014023	-502.540161	-136.233902	100.226936	-450.264374	348.041626	1439.476440	-388.211395	-70.156929	1446.199585	-363.334991	137.885437	1455.010010	-357.244690	134.256958	1749.412964	-491.279297	447.356598	1167.799683	-439.923920	-190.077438	1189.684814	-393.119263	395.857574	866.144897	-334.580627	-127.979309	885.867188	-396.640625	117.605392	1052.360107	532.533997	20.475164	898.007996	526.440125	217.684448
-420.903656	250.786896	955.880615	-420.947113	-12.237624	954.716248	-503.659180	262.993683	574.146912	-455.698456	-76.638168	578.671204	-483.326050	292.510559	86.070946	-502.558685	-136.093185	100.132339	-449.555176	349.060974	1439.607300	-388.433838	-69.294685	1446.012451	-363.126099	138.691727	1454.926025	-356.888489	135.295685	1749.371582	-490.443604	448.703033	1168.034180	-440.709778	-188.917786	1189.424561	-392.428894	397.176361	866.331909	-335.434967	-126.945183	885.516785	-396.735840	118.841125	1052.327759	532.487366	20.661755	898.021545	526.231079	218.428970
-420.848145	252.087616	955.983398	-421.464874	-10.796469	954.548706	-503.725708	263.776123	574.217773	-456.278412	-75.677795	578.560181	-483.309052	292.603729	86.064049	-502.503632	-135.978226	100.030975	-448.835175	350.021912	1439.759766	-388.661255	-68.436783	1445.818359	-362.937744	139.478226	1454.822632	-356.570709	136.340439	1749.302734	-489.631470	449.970764	1168.271973	-441.400848	-187.942566	1189.226318	-391.756989	398.435394	866.523132	-336.268646	-125.920425	885.244507	-396.890686	120.059227	1052.275513	532.528320	20.700588	898.015686	526.247253	218.450684
-420.736603	253.403152	956.017273	-421.914856	-9.527857	954.392822	-503.834045	264.732513	574.307068	-456.847900	-74.620819	578.506470	-483.333679	292.734253	86.116570	-502.307587	-135.628098	99.823746	-448.184326	350.985657	1439.897583	-388.898041	-67.611610	1445.591187	-362.704590	140.225571	1454.771606	-356.272461	137.327316	1749.271973	-488.791687	451.190186	1168.448730	-442.127625	-186.598999	1188.909668	-391.052856	399.777344	866.691833	-337.069672	-124.946724	884.907715	-396.992340	121.229370	1052.196655	532.547668	20.705084	898.024292	526.275269	218.479614
-420.572144	254.817978	956.170776	-422.392426	-8.143023	954.203125	-503.939087	265.619324	574.445068	-457.357025	-73.608017	578.409424	-483.344482	292.844818	86.125114	-502.199097	-135.473679	99.731079	-447.646790	351.774597	1439.889404	-389.137573	-66.834656	1445.394043	-362.494171	140.949509	1454.694336	-356.009979	138.302231	1749.238403	-488.000214	452.439575	1168.669678	-442.838409	-185.581940	1188.661621	-390.439056	401.033997	866.832214	-337.854980	-123.999634	884.578552	-397.093018	122.443001	1052.163086	532.607300	20.744074	898.031189	526.345154	218.480255
-420.502350	256.094788	956.258789	-422.842560	-6.849622	954.055603	-504.037872	266.584900	574.519226	-457.935974	-72.637985	578.343689	-483.344910	292.917358	86.134331	-502.225311	-135.340286	99.649796	-446.851624	352.811554	1440.177246	-389.384094	-66.018112	1445.174805	-362.308350	141.653030	1454.644165	-355.773621	139.254272	1749.216797	-487.177673	453.647369	1168.924683	-443.471802	-184.438904	1188.397705	-389.771057	402.210663	867.038940	-338.460480	-122.980148	884.313782	-397.218689	123.592537	1052.115723	532.666809	20.769854	898.035095	526.380493	218.501938
-420.425629	257.372864	956.296082	-423.228394	-5.628110	953.899719	-504.195496	267.636536	574.661987	-458.370605	-71.708199	578.255066	-483.448975	293.054047	86.173882	-502.390045	-135.453400	99.714241	-446.195160	353.727020	1440.307739	-389.608826	-65.262421	1445.000244	-362.115936	142.336578	1454.585815	-355.559845	140.185364	1749.173462	-486.368622	454.849548	1169.139893	-444.085205	-183.368698	1188.151611	-389.075806	403.492310	867.165894	-339.135895	-122.008003	883.995789	-397.305969	124.727776	1052.038086	532.733154	20.777214	898.067139	526.449036	218.494324
-420.275513	258.614594	956.385315	-423.665344	-4.286186	953.692078	-504.337494	268.657623	574.779785	-458.824677	-70.759064	578.152649	-483.509155	293.160980	86.221542	-502.305206	-135.351547	99.624550	-445.705658	354.428894	1440.281982	-389.814178	-64.530312	1444.780273	-361.901245	143.032928	1454.535767	-355.370148	141.100677	1749.166748	-485.601105	456.066345	1169.354980	-444.718994	-182.363800	1187.867920	-388.434540	404.718567	867.372498	-339.798035	-121.117889	883.676819	-397.395691	125.854416	1051.963257	532.760132	20.792030	898.070435	526.487732	218.492905
-420.115936	259.747772	956.434570	-424.021820	-3.079484	953.529663	-504.413879	269.568970	574.830750	-459.275330	-69.901031	578.131287	-483.442047	293.269501	86.240845	-502.271942	-135.227036	99.599579	-444.921356	355.383148	1440.608398	-390.064301	-63.859455	1444.579102	-361.697510	143.682510	1454.490112	-355.208435	141.994919	1749.158936	-484.797546	457.149994	1169.615601	-445.239594	-181.289352	1187.630981	-387.844299	405.962463	867.537415	-340.364746	-120.104263	883.415588	-397.440735	126.897064	1051.891235	532.868591	20.792067	898.082336	526.566101	218.520279
-419.953796	261.064667	956.526794	-424.339478	-1.885140	953.359375	-504.551544	270.488708	574.949707	-459.703308	-69.021812	577.980347	-483.481171	293.382874	86.257614	-502.192078	-135.109207	99.515572	-444.333099	356.174927	1440.734619	-390.354248	-63.218712	1444.362427	-361.498535	144.313660	1454.395752	-355.084045	142.865189	1749.142090	-484.007172	458.288086	1169.828003	-445.857269	-180.416702	1187.294434	-387.163696	407.223633	867.685120	-340.912659	-119.122086	883.164734	-397.480133	128.011139	1051.840332	532.893433	20.803040	898.109619	526.629944	218.510361
-419.805267	262.258453	956.616211	-424.731140	-0.631912	953.164734	-504.721527	271.464050	575.093994	-460.077942	-68.119316	577.865723	-483.543518	293.444336	86.274826	-502.201904	-135.030106	99.457222	-443.723572	356.968597	1440.843018	-390.585693	-62.518440	1444.164429	-361.289429	144.964310	1454.358154	-354.992767	143.698151	1749.117920	-483.190460	459.379547	1170.035278	-446.385040	-179.415070	1187.043335	-386.468689	408.372681	867.870789	-341.432495	-118.148705	882.832214	-397.542358	129.078064	1051.769897	533.012207	20.840145	898.091980	526.722534	218.520950
-419.598816	263.345825	956.654907	-424.993103	0.497628	952.997253	-504.816010	272.351166	575.190430	-460.301208	-67.160858	577.779907	-483.588745	293.575256	86.279358	-502.069794	-134.876785	99.375053	-443.143646	357.717194	1440.974243	-390.819031	-61.900642	1443.965820	-361.097687	145.555069	1454.307617	-354.925964	144.525513	1749.128418	-482.397797	460.427795	1170.259033	-446.914978	-178.498016	1186.742676	-385.871552	409.502899	868.048706	-341.928345	-117.197639	882.508728	-397.524109	130.065414	1051.691528	533.022156	20.843346	898.117432	526.773315	218.518860
-419.375153	264.433960	956.677429	-425.314819	1.692704	952.820984	-505.055634	273.376801	575.358337	-460.678833	-66.339394	577.685425	-483.717224	293.687592	86.304962	-502.023254	-134.770432	99.331856	-442.571564	358.466400	1441.107788	-390.976593	-61.264420	1443.771484	-360.935669	146.113922	1454.247314	-354.871704	145.308167	1749.134399	-481.638397	461.477051	1170.468140	-447.410248	-177.606003	1186.504272	-385.191254	410.696838	868.157227	-342.343018	-116.107475	882.227234	-397.528839	131.080780	1051.600830	533.133240	20.854300	898.137756	526.859924	218.474457
-419.120178	265.478851	956.688049	-425.517090	2.692909	952.710449	-505.100220	274.104004	575.479675	-461.007538	-65.510193	577.637573	-483.687439	293.758484	86.330490	-502.016083	-134.642990	99.290047	-441.989868	359.161499	1441.207642	-391.167572	-60.667633	1443.573486	-360.754303	146.659058	1454.180786	-354.837708	146.034973	1749.137695	-480.855225	462.445374	1170.658447	-447.881317	-176.721329	1186.239624	-384.532043	411.800354	868.328064	-342.585022	-115.019135	882.002808	-397.477753	132.015335	1051.542603	533.329712	20.721191	898.146606	527.202576	217.808899
-418.901031	266.552887	956.768433	-425.764343	3.848728	952.540039	-505.170471	274.937317	575.528870	-461.193390	-64.709167	577.518066	-483.708557	293.859070	86.323578	-501.922516	-134.501648	99.231331	-441.618073	359.715637	1441.161743	-391.383453	-60.066422	1443.402954	-360.563324	147.200745	1454.135254	-354.825256	146.749207	1749.158447	-480.131683	463.509216	1170.859009	-448.305695	-175.814499	1185.970703	-383.891235	412.866455	868.521057	-342.970032	-113.980331	881.685364	-397.461945	132.992462	1051.486938	533.386108	20.716209	898.138611	527.283936	217.770691
-418.718994	267.571228	956.817627	-425.971863	4.820333	952.389954	-505.214355	275.743317	575.581299	-461.547882	-63.980011	577.460449	-483.721680	293.952301	86.340874	-501.917114	-134.388596	99.217186	-440.880493	360.450073	1441.466553	-391.574707	-59.517788	1443.205688	-360.386658	147.706238	1454.060669	-354.835754	147.408203	1749.213135	-479.383698	464.442841	1171.093994	-448.719238	-175.014542	1185.712158	-383.269409	413.993134	868.645691	-343.217224	-112.932426	881.383362	-397.442108	133.876801	1051.425537	533.487427	20.734648	898.152710	527.349243	217.788895
-418.455261	268.583710	956.905884	-426.097229	5.822435	952.242371	-505.185455	276.402191	575.689148	-461.767212	-63.255447	577.427917	-483.731232	294.036194	86.375183	-501.847687	-134.280380	99.157158	-440.360016	361.123138	1441.588135	-391.755432	-58.896339	1443.024170	-360.206848	148.178391	1454.027954	-354.856018	148.046692	1749.230103	-478.653473	465.314972	1171.273193	-449.100586	-174.122787	1185.419189	-382.557648	415.021729	868.820984	-343.423248	-111.923882	881.113281	-397.367004	134.760330	1051.391235	533.571045	20.719889	898.159546	527.450134	217.758408
-418.199341	269.498352	956.969299	-426.195648	6.707517	952.095520	-505.151886	277.094238	575.776855	-461.951447	-62.511269	577.339600	-483.695068	294.076050	86.422005	-501.771332	-134.154449	99.100449	-439.854950	361.678528	1441.675537	-391.924713	-58.426300	1442.848511	-360.027069	148.651825	1453.998291	-354.907654	148.661850	1749.239014	-477.974915	466.283264	1171.494507	-449.431549	-173.412888	1185.174927	-381.917450	416.024017	869.005371	-343.695465	-110.997093	880.861877	-397.275024	135.549118	1051.343262	533.677002	20.735518	898.156860	527.537659	217.763168
-417.889984	270.386566	957.011169	-426.264709	7.659468	951.948303	-505.196503	277.776733	575.863220	-462.144043	-61.878986	577.282104	-483.774872	294.193390	86.430984	-501.714111	-134.035446	99.081886	-439.381073	362.240051	1441.783691	-392.082458	-57.950115	1442.661743	-359.869629	149.087418	1453.943604	-354.963715	149.254349	1749.254272	-477.298279	467.122986	1171.692261	-449.735046	-172.505478	1184.882935	-381.294678	417.026855	869.148987	-343.870850	-110.211220	880.616943	-397.142090	136.362701	1051.284424	533.765259	20.686932	898.177429	527.610413	217.732010
-417.576813	271.255646	957.053345	-426.314972	8.489742	951.796021	-505.180267	278.562012	575.901123	-461.536499	-60.324295	576.962830	-483.807678	294.270691	86.433311	-501.012665	-133.829300	98.940994	-438.889557	362.795685	1441.857056	-392.282257	-57.454849	1442.458496	-359.704987	149.503937	1453.898193	-355.021545	149.874802	1749.223755	-476.593475	467.974030	1171.861084	-450.019836	-171.792267	1184.588257	-380.613983	418.029724	869.290344	-344.054901	-109.414719	880.325195	-396.998199	137.106354	1051.223267	533.849182	20.687178	898.172913	527.690613	217.753860
-417.330719	271.973663	956.993164	-426.407043	9.289670	951.679443	-505.150421	279.170013	575.965393	-461.690674	-59.706558	576.886230	-483.808594	294.367706	86.419266	-500.951508	-133.711136	98.907082	-438.408691	363.280731	1441.938965	-392.458344	-57.017059	1442.299927	-359.554260	149.886932	1453.857422	-355.103424	150.397537	1749.235962	-475.947571	468.745544	1171.998047	-450.204956	-170.969879	1184.317627	-379.971802	418.935669	869.441895	-344.090576	-108.676308	880.102661	-396.889709	137.810669	1051.125122	533.975220	20.687180	898.164429	527.790344	217.801300
-416.975769	272.726746	957.033936	-426.358093	10.050528	951.586853	-505.075409	279.821228	576.097900	-461.784180	-59.131233	576.854736	-483.805054	294.444244	86.469673	-500.862274	-133.589661	98.889389	-438.155334	363.628204	1441.838257	-392.607239	-56.590820	1442.116333	-359.402374	150.233795	1453.837280	-355.186798	150.931213	1749.262939	-475.300720	469.554047	1172.156860	-450.446411	-170.240067	1184.017944	-379.330414	419.848938	869.595337	-344.104492	-108.024483	879.831665	-396.698883	138.489731	1051.099854	534.088562	20.668669	898.174011	527.911255	217.745865
-416.668182	273.404999	957.076355	-426.308624	10.711347	951.478455	-504.958435	280.296783	576.182129	-461.895508	-58.557732	576.794312	-483.775208	294.488770	86.473267	-500.769318	-133.468369	98.863770	-437.586914	364.171021	1442.160400	-392.757172	-56.225727	1441.921631	-359.243042	150.577774	1453.829956	-355.308136	151.385468	1749.308105	-474.640930	470.203186	1172.341431	-450.606384	-169.486420	1183.730713	-378.656464	420.776855	869.742432	-344.075439	-107.379021	879.572449	-396.524902	139.079544	1051.065552	534.232239	20.675543	898.181213	527.998779	217.731247
-415.228363	272.344849	956.857056	-422.656891	9.146789	953.375488	-504.127838	279.784027	576.046204	-461.823669	-57.809322	577.474792	-483.270874	294.450073	86.443886	-500.638916	-133.357697	98.835930	-437.174408	364.571533	1442.266968	-392.909454	-55.868866	1441.729614	-359.092743	150.871780	1453.829590	-355.419250	151.873489	1749.381714	-474.026154	470.894623	1172.547241	-450.712494	-168.848663	1183.443481	-377.991882	421.568085	869.910278	-344.032806	-106.773697	879.309937	-394.710968	138.778809	1052.116089	534.382080	20.641514	898.187683	528.145264	217.686508
-414.822723	272.907715	956.898254	-422.349548	9.613760	953.429810	-503.895660	280.194000	576.080383	-461.908844	-57.350777	577.504822	-483.243530	294.479645	86.444054	-500.567505	-133.288239	98.844902	-436.789886	364.922974	1442.368408	-393.064056	-55.563282	1441.527832	-358.973999	151.153488	1453.825806	-355.535522	152.354721	1749.365356	-473.408813	471.506805	1172.716797	-450.854004	-168.291687	1183.147827	-377.359009	422.352417	870.043396	-343.907501	-106.120949	879.096191	-394.419006	139.291855	1052.179810	534.474792	20.579889	898.198120	528.277344	217.604935
-414.490845	273.528137	956.933105	-422.359619	10.205210	953.298340	-503.727631	280.694855	576.149475	-462.037262	-56.950771	577.421143	-483.234894	294.538239	86.483681	-500.514648	-133.192245	98.845444	-436.438416	365.259796	1442.471558	-393.148712	-55.262520	1441.355469	-358.831726	151.400543	1453.811157	-355.709076	152.766724	1749.428711	-472.795380	472.070190	1172.901855	-450.948090	-167.760956	1182.862793	-376.703888	423.155792	870.241577	-343.763550	-105.523438	878.879944	-394.242218	139.804947	1052.125610	534.628052	20.559362	898.213257	528.383911	217.608353
-414.134216	273.984100	956.888794	-422.259766	10.674766	953.196228	-503.502014	281.062012	576.166504	-462.065063	-56.517544	577.384827	-483.238708	294.564911	86.509460	-500.479584	-133.100021	98.835434	-436.075714	365.555176	1442.568848	-393.210785	-55.019787	1441.197510	-358.696442	151.595139	1453.805176	-355.848145	153.213531	1749.422974	-472.229797	472.659882	1173.093994	-450.980133	-167.228073	1182.592285	-376.048492	423.944183	870.339905	-343.629608	-105.034798	878.664001	-394.005676	140.222519	1052.049438	534.776550	20.564337	898.216370	528.487061	217.635529
-413.773956	274.441345	956.904602	-422.156036	11.162717	953.114380	-503.302338	281.376709	576.225159	-462.046204	-56.125023	577.359680	-483.302460	294.594696	86.524132	-500.377808	-133.026749	98.809746	-435.784515	365.802704	1442.654175	-393.281158	-54.795418	1441.057861	-358.573090	151.786285	1453.793335	-356.042206	153.585602	1749.465820	-471.679626	473.153015	1173.224365	-450.979401	-166.779282	1182.329956	-375.451477	424.665863	870.499634	-343.433258	-104.475967	878.466248	-393.777344	140.635437	1052.015991	534.894958	20.566113	898.222961	528.608704	217.582336
-413.365784	274.847565	956.902710	-421.982330	11.564478	953.032776	-503.061493	281.657867	576.258606	-461.975861	-55.796360	577.312927	-483.321747	294.616211	86.551537	-500.305878	-132.952560	98.793434	-435.630981	365.875885	1442.600220	-393.302704	-54.613918	1440.912598	-358.432343	151.941696	1453.812012	-356.250458	153.894424	1749.559692	-471.116486	473.618805	1173.338379	-450.999023	-166.439011	1182.103394	-374.777100	425.318146	870.678406	-343.204895	-103.965988	878.287415	-393.502777	140.989044	1051.977173	535.010986	20.519400	898.235352	528.694153	217.583817
-412.982513	275.212585	956.954529	-421.772095	11.918353	952.986267	-502.797424	281.941345	576.307495	-461.933136	-55.577461	577.284058	-483.356659	294.600403	86.551361	-500.237000	-132.878525	98.826942	-435.216125	366.167877	1442.897827	-393.308411	-54.456745	1440.816406	-358.276093	152.063019	1453.821167	-356.476227	154.239731	1749.625977	-470.605560	474.002441	1173.557007	-450.953949	-166.092163	1181.894409	-374.126923	425.920563	870.894470	-342.936096	-103.529556	878.186462	-393.220551	141.296921	1051.982300	535.158447	20.504723	898.236633	528.832703	217.553909
-412.523438	275.481476	957.013672	-421.456512	12.216638	952.959229	-502.484192	282.152374	576.379395	-461.823975	-55.365837	577.281128	-483.365753	294.619934	86.573563	-500.216858	-132.821869	98.841591	-434.952606	366.299622	1442.993652	-393.316467	-54.326511	1440.725464	-358.134888	152.165787	1453.875488	-356.762695	154.512253	1749.770752	-470.119171	474.370239	1173.701782	-450.876740	-165.762970	1181.723877	-373.485748	426.499481	871.072205	-342.659973	-103.113762	878.106140	-392.877533	141.536697	1052.008301	535.294312	20.471678	898.243896	528.980408	217.478745
-412.158203	275.715424	957.054199	-421.199066	12.459646	952.908630	-502.191895	282.382721	576.409180	-461.670990	-55.166267	577.252808	-483.390717	294.664551	86.617424	-500.113708	-132.751328	98.831551	-434.692688	366.414612	1443.089355	-393.281342	-54.218948	1440.646118	-357.996307	152.243103	1453.898560	-357.055084	154.761429	1749.850220	-469.624725	474.683685	1173.842651	-450.776428	-165.482254	1181.583008	-372.850311	427.039459	871.280457	-342.432465	-102.847084	878.002563	-392.594818	141.732513	1052.009399	535.458557	20.445133	898.238098	529.120361	217.480316
-411.753967	275.884857	957.045410	-420.913055	12.620324	952.870300	-501.889191	282.616241	576.520020	-461.522430	-55.041985	577.210510	-483.434021	294.692535	86.655548	-500.077820	-132.689987	98.839645	-434.464264	366.452332	1443.163696	-393.222382	-54.157864	1440.616699	-357.861847	152.305237	1453.917480	-357.374390	154.997543	1749.940552	-469.191223	474.906067	1173.962402	-450.641205	-165.238953	1181.467651	-372.159149	427.512512	871.441223	-342.151611	-102.596252	877.958313	-392.275177	141.876709	1051.991577	535.473450	20.575853	898.246826	528.931763	218.199097
-411.264587	276.050659	957.052368	-420.609802	12.740677	952.853638	-501.515625	282.705444	576.545532	-461.296570	-54.953930	577.210327	-483.454315	294.715088	86.668793	-500.032013	-132.644684	98.884453	-434.286804	366.509094	1443.226929	-393.177979	-54.087719	1440.581055	-357.735107	152.333496	1453.959473	-357.726318	155.188690	1750.044678	-468.760010	475.167786	1174.065796	-450.466431	-165.093140	1181.374878	-371.573425	428.002777	871.571594	-341.875671	-102.440300	877.918091	-391.910797	141.995529	1051.994141	535.589905	20.531105	898.230103	529.054626	218.188263
-410.790649	276.084198	957.059631	-420.202423	12.771825	952.830627	-501.128265	282.809235	576.587952	-461.051971	-54.950420	577.196899	-483.456879	294.715881	86.691879	-499.983765	-132.603714	98.891106	-434.063538	366.535248	1443.277710	-393.110382	-54.055584	1440.567505	-357.590546	152.341003	1454.004028	-358.082214	155.346558	1750.171143	-468.361908	475.367371	1174.185791	-450.264099	-165.013489	1181.312256	-370.930420	428.412964	871.709961	-341.532349	-102.328323	877.892578	-391.516968	142.012177	1051.997437	535.742554	20.527140	898.241943	529.181763	218.184769
-410.320160	276.064392	957.059509	-419.872192	12.813848	952.798584	-500.676544	282.778656	576.611450	-460.716644	-54.977180	577.186096	-483.435211	294.700958	86.688805	-499.948608	-132.542557	98.930862	-433.886169	366.505371	1443.326172	-393.012665	-54.067635	1440.566528	-357.441498	152.310501	1454.054077	-358.458374	155.501312	1750.286743	-467.985382	475.500702	1174.268921	-450.005127	-164.965515	1181.293335	-370.261536	428.763611	871.849060	-341.137360	-102.247208	877.904541	-391.150146	141.999237	1051.989014	535.892090	20.494699	898.248535	529.289673	218.173264
-409.853271	275.998932	957.080872	-419.456757	12.730352	952.820801	-500.187561	282.640289	576.594177	-460.341705	-55.050285	577.172546	-483.399048	294.685364	86.693840	-499.894958	-132.509186	98.981155	-433.714050	366.421295	1443.360229	-392.911621	-54.129463	1440.567627	-357.298523	152.229034	1454.106079	-358.884003	155.576874	1750.455566	-467.612610	475.632599	1174.366089	-449.710022	-164.988770	1181.275146	-369.740997	429.066864	871.959839	-340.678619	-102.230568	877.965515	-390.753052	141.922012	1052.021606	536.039551	20.501720	898.269470	529.420715	218.120590
-409.385712	275.925446	957.112366	-419.043182	12.653707	952.817383	-499.777954	282.638306	576.618164	-459.952728	-55.183262	577.170288	-483.408783	294.654266	86.728783	-499.844635	-132.494995	99.028114	-433.560089	366.314575	1443.372192	-392.782806	-54.230392	1440.599121	-357.136505	152.115143	1454.181519	-359.311584	155.654877	1750.601807	-467.251068	475.653198	1174.389404	-449.426575	-165.065109	1181.251709	-369.114563	429.278473	872.067383	-340.186401	-102.214630	878.061035	-390.351074	141.830460	1052.044678	536.202515	20.446705	898.301941	529.521057	218.082520
-408.925537	275.852051	957.124268	-418.621216	12.570668	952.768127	-499.383179	282.594635	576.650635	-459.469147	-55.282822	577.127441	-483.450531	294.634186	86.727592	-499.782776	-132.469833	99.069252	-433.408844	366.185608	1443.393188	-392.613708	-54.349949	1440.635864	-356.987335	151.989502	1454.230225	-359.736206	155.706329	1750.723755	-466.922119	475.641052	1174.426758	-449.119537	-165.156677	1181.229004	-368.459351	429.502777	872.165833	-339.717682	-102.348930	878.091125	-389.940887	141.727341	1052.032959	536.351746	20.415915	898.295166	529.658569	218.086060
-408.402283	275.709076	957.104370	-418.144867	12.348411	952.758179	-498.896729	282.558899	576.670227	-459.014099	-55.538944	577.134399	-483.442657	294.598450	86.756065	-499.776215	-132.471832	99.123589	-433.266937	366.034973	1443.373901	-392.458191	-54.506699	1440.688965	-356.840240	151.820831	1454.267212	-360.208069	155.747849	1750.895020	-466.592590	475.610352	1174.441772	-448.792480	-165.307983	1181.237061	-367.873688	429.640259	872.229675	-339.205231	-102.525444	878.170593	-389.485077	141.546341	1052.028809	536.537537	20.421144	898.321350	529.795105	218.063354
-407.909790	275.435577	957.071533	-417.657196	12.059941	952.744629	-498.385223	282.320465	576.647644	-458.523956	-55.787064	577.124634	-483.407745	294.589172	86.779274	-499.757477	-132.483887	99.146347	-433.122589	365.823730	1443.348389	-392.285309	-54.694729	1440.738525	-356.707916	151.648117	1454.335693	-360.652954	155.785492	1751.004883	-466.290100	475.517700	1174.436646	-448.444550	-165.551559	1181.247559	-367.294159	429.739105	872.268677	-338.641479	-102.788826	878.229736	-389.038727	141.273636	1052.016602	536.675903	20.411682	898.326538	529.911743	218.074280
-407.379395	275.090485	957.080872	-417.079926	11.680089	952.784790	-497.887787	282.048370	576.651123	-458.009796	-56.021370	577.118835	-483.414642	294.543304	86.797173	-499.685394	-132.473465	99.181511	-432.994141	365.556244	1443.328125	-392.101410	-54.929245	1440.806152	-356.551056	151.415421	1454.414795	-361.119873	155.747849	1751.145508	-465.982880	475.338409	1174.402710	-448.079132	-165.880539	1181.297363	-366.709167	429.782593	872.323059	-338.060364	-103.159546	878.271606	-388.553375	140.929306	1052.058594	536.935486	20.281851	898.313232	530.305054	217.335236
-406.957306	274.650726	957.065125	-416.550476	11.258865	952.839478	-497.372406	281.770111	576.600769	-457.512817	-56.414906	577.087036	-483.397888	294.494324	86.803932	-499.722687	-132.503113	99.231010	-432.884735	365.242615	1443.276245	-391.923859	-55.191643	1440.893066	-356.367889	151.153229	1454.487427	-361.618286	155.653931	1751.342529	-465.682037	475.109161	1174.379150	-447.720856	-166.215836	1181.327148	-366.153229	429.770844	872.376709	-337.430145	-103.465065	878.406189	-388.120026	140.535614	1052.089233	536.990601	20.410490	898.311401	530.178284	218.031601
-406.501312	274.135254	956.986816	-415.992096	10.807646	952.900452	-496.804169	281.385712	576.601990	-456.919708	-56.773609	577.109497	-483.333344	294.437592	86.838058	-499.744080	-132.532791	99.305923	-432.784058	364.942688	1443.218262	-391.731812	-55.488800	1440.971558	-356.185120	150.830780	1454.551880	-362.115845	155.582855	1751.487671	-465.423523	474.840851	1174.333130	-447.285309	-166.535721	1181.422607	-365.685638	429.729462	872.376160	-336.744354	-103.897758	878.557190	-387.651215	140.113480	1052.091431	537.125427	20.386805	898.341553	530.279175	218.061142
-405.933502	273.723602	956.969971	-415.404053	10.345294	952.900635	-496.287811	281.077728	576.646729	-456.366333	-57.197556	577.058411	-483.306091	294.385559	86.854599	-499.755737	-132.540955	99.320976	-432.659698	364.588043	1443.147583	-391.526855	-55.822460	1441.062744	-355.997009	150.483261	1454.627930	-362.602966	155.488724	1751.636963	-465.155579	474.488007	1174.262207	-446.800171	-166.910858	1181.499634	-365.138428	429.573334	872.349426	-335.995819	-104.371422	878.752258	-387.121277	139.686569	1052.094971	537.273926	20.449434	898.352905	530.379028	218.080322
-405.374420	273.274292	956.969666	-414.748627	9.836186	952.923828	-495.837128	280.769836	576.665527	-455.724792	-57.621925	577.041931	-483.333405	294.316223	86.846344	-499.704285	-132.554169	99.390488	-432.520325	364.142303	1443.070435	-391.256622	-56.209675	1441.176636	-355.834351	150.142853	1454.676147	-363.093994	155.365356	1751.780151	-464.869232	474.103729	1174.178345	-446.368103	-167.396454	1181.543701	-364.572601	429.368225	872.335510	-335.274933	-104.937859	878.873596	-386.576050	139.227127	1052.121948	537.414307	20.452459	898.371582	530.483337	218.098694
-404.838409	272.675140	956.946838	-414.126648	9.281281	952.939026	-495.226105	280.310577	576.644592	-455.026367	-58.036011	577.054199	-483.272583	294.271454	86.841827	-499.752258	-132.608246	99.432823	-432.434662	363.736694	1442.993896	-390.990112	-56.613117	1441.276733	-355.630157	149.741516	1454.753418	-363.590942	155.236557	1751.924438	-464.600677	473.697815	1174.070190	-445.844879	-167.859543	1181.619507	-364.110138	429.162201	872.303650	-334.406433	-105.520233	879.053345	-386.055328	138.673248	1052.132690	537.563538	20.473253	898.377930	530.592712	218.105774
-404.257324	272.046417	956.940247	-413.449188	8.658875	952.986572	-494.623566	279.834198	576.584961	-454.427887	-58.625755	577.047241	-483.245483	294.184021	86.845329	-499.862732	-132.638062	99.522087	-432.306396	363.231781	1442.892578	-390.708069	-57.071072	1441.390259	-355.444214	149.342834	1454.840088	-364.090363	155.061737	1752.061768	-464.323090	473.197784	1173.955322	-445.321320	-168.259171	1181.723022	-363.673981	428.870758	872.283325	-333.493347	-106.182777	879.294312	-385.498016	138.078400	1052.171265	537.754211	20.321371	898.379150	530.954712	217.371353
-403.660400	271.488007	956.967651	-412.734406	7.927209	953.071594	-494.111328	279.455994	576.611267	-453.599548	-59.177189	577.033081	-483.271301	294.089874	86.877388	-499.791046	-132.692551	99.576462	-432.214203	362.770874	1442.816528	-390.408051	-57.577774	1441.501099	-355.253937	148.849716	1454.895020	-364.585114	154.875183	1752.214600	-464.082123	472.641174	1173.873901	-444.865936	-168.702728	1181.761719	-363.199951	428.452606	872.187866	-332.405121	-106.868973	879.518433	-384.930786	137.469299	1052.249512	537.881958	20.330280	898.388733	531.061829	217.327820
-403.167542	270.700012	956.874939	-412.092102	7.275621	953.068542	-493.529449	278.941956	576.616211	-452.894440	-59.721054	577.002686	-483.227020	293.998810	86.901787	-499.848206	-132.753830	99.626328	-432.102264	362.252441	1442.722900	-390.093903	-58.079292	1441.615845	-355.061157	148.347122	1454.978394	-365.080414	154.658188	1752.383057	-463.872833	472.056030	1173.764038	-444.359741	-169.233780	1181.854126	-362.733490	427.995087	872.112549	-331.326965	-107.684464	879.736633	-384.404419	136.795853	1052.212524	537.992615	20.298866	898.409790	531.125427	217.356323
-402.581268	269.901337	956.866455	-411.343323	6.485659	953.133118	-492.816742	278.213379	576.587952	-452.030334	-60.410072	577.028198	-483.115601	293.891510	86.939896	-499.853607	-132.819031	99.720085	-432.131561	361.533752	1442.447754	-389.721466	-58.638172	1441.732666	-354.865204	147.810883	1455.037354	-365.569489	154.412918	1752.523926	-463.666229	471.437958	1173.600342	-443.867432	-169.649887	1181.882690	-362.315033	427.513000	872.056274	-330.067108	-108.586212	879.971008	-383.809937	136.044952	1052.258911	538.100037	20.292692	898.413269	531.215271	217.321381
-402.009735	269.102417	956.807617	-410.588867	5.670386	953.190125	-492.251282	277.711395	576.517822	-451.199341	-61.106075	576.952820	-483.103455	293.806000	86.949112	-499.859070	-132.904831	99.807259	-431.922485	361.013397	1442.497314	-389.349396	-59.243519	1441.858398	-354.651398	147.268448	1455.125122	-366.022156	154.178513	1752.630249	-463.439331	470.655579	1173.440308	-443.361267	-170.184692	1181.947998	-361.924164	426.912689	871.922119	-328.766235	-109.445404	880.284302	-383.206604	135.298553	1052.273560	538.199219	20.301537	898.427795	531.274719	217.345673
-401.473602	268.235199	956.746155	-409.842621	4.750180	953.276978	-491.576538	277.082642	576.486450	-450.338501	-61.820614	576.913086	-483.030884	293.739380	86.962372	-499.825806	-132.967926	99.865234	-431.822968	360.377045	1442.380859	-388.963776	-59.847160	1442.014893	-354.424652	146.667236	1455.194824	-366.531250	153.861435	1752.801270	-463.264648	469.940186	1173.279419	-442.814545	-170.752747	1182.000732	-361.540955	426.295624	871.817993	-327.459473	-110.327217	880.558472	-382.638885	134.480515	1052.305298	538.335999	20.356535	898.441223	531.330139	217.411911
-400.903564	267.357635	956.671875	-409.069427	3.807500	953.363586	-490.958038	276.492035	576.426636	-449.561035	-62.739365	576.977600	-483.014313	293.633789	86.942825	-499.983795	-133.061432	100.024498	-431.736877	359.709686	1442.274902	-388.592987	-60.482246	1442.159790	-354.173523	146.066635	1455.237793	-367.000610	153.511627	1752.931152	-463.037750	469.101654	1173.093262	-442.277649	-171.339355	1182.071777	-361.145538	425.591125	871.704651	-326.149841	-111.354706	880.832458	-382.047211	133.650269	1052.331909	538.445496	20.378065	898.459045	531.413696	217.360382
-400.316376	266.302032	956.653748	-408.225708	2.849128	953.474548	-490.243988	275.779541	576.364136	-448.552612	-63.424538	576.887207	-482.935822	293.542389	86.971786	-499.834106	-133.096161	100.082588	-431.624176	358.996613	1442.131836	-388.219055	-61.179607	1442.291382	-353.912720	145.408951	1455.302490	-367.467133	153.174820	1753.060791	-462.886871	468.241455	1172.927368	-441.632629	-171.993057	1182.159546	-360.744110	424.790649	871.538879	-324.755981	-112.308281	881.172607	-381.408661	132.714645	1052.397827	538.513611	20.377678	898.481812	531.427795	217.372040
-399.691193	265.467773	956.632874	-407.388306	1.871406	953.548645	-489.586212	275.072784	576.331360	-447.632141	-64.308876	576.957275	-482.851990	293.426575	86.949814	-499.847229	-133.197006	100.218666	-431.512756	358.240448	1441.982544	-387.731140	-61.856785	1442.460327	-353.690979	144.728363	1455.347778	-367.912079	152.785797	1753.192261	-462.730591	467.353851	1172.729492	-440.971710	-172.680603	1182.247925	-360.439362	423.990692	871.400330	-323.304962	-113.323730	881.482605	-380.769043	131.865555	1052.447021	538.611206	20.423925	898.481750	531.458313	217.441864
-399.071716	264.333801	956.526001	-406.543152	0.807954	953.658813	-488.896698	274.370667	576.285950	-446.787109	-65.295334	576.945923	-482.730347	293.306793	86.965660	-499.907898	-133.274460	100.345398	-431.420654	357.445007	1441.851440	-387.320526	-62.606934	1442.606323	-353.408966	144.010834	1455.415283	-368.375854	152.349152	1753.256958	-462.575867	466.382324	1172.525269	-440.222351	-173.353836	1182.330566	-360.053619	423.005737	871.266724	-321.727509	-114.402710	881.868958	-380.116699	130.868073	1052.469116	538.693665	20.426050	898.476379	531.514709	217.418945
-398.429688	263.378174	956.525818	-405.725220	-0.220117	953.742188	-488.204681	273.591858	576.259033	-445.911957	-66.343369	576.937683	-482.671600	293.211487	86.970093	-499.752563	-133.133255	100.374641	-431.304932	356.656738	1441.719849	-386.920227	-63.332245	1442.760620	-353.149628	143.260620	1455.459351	-368.777222	151.911133	1753.407471	-462.434998	465.393463	1172.295166	-439.473511	-174.228714	1182.417969	-359.730774	422.052399	871.134644	-320.177612	-115.497673	882.201233	-379.477417	129.924988	1052.532715	538.759521	20.437990	898.495972	531.533508	217.455536
-397.861603	262.173950	956.409241	-404.838440	-1.436799	953.835815	-487.463989	272.709351	576.163940	-445.359192	-67.783394	577.057251	-482.562317	293.130585	86.968994	-500.300842	-133.448380	100.676979	-431.165039	355.870697	1441.559570	-386.501251	-64.128304	1442.886719	-352.897766	142.542374	1455.478149	-369.196838	151.408585	1753.449219	-462.246216	464.364807	1172.060669	-438.669678	-174.986176	1182.469971	-359.386108	420.935974	870.948425	-318.455261	-116.601341	882.639954	-378.824066	128.821381	1052.540161	538.889038	20.514309	898.489136	531.570251	217.503265
-397.306732	261.039429	956.305176	-403.968842	-2.610460	953.930603	-486.775848	271.928619	576.110718	-444.328857	-68.733299	577.047913	-482.529266	293.014862	86.968018	-500.248688	-133.542267	100.807632	-430.991089	355.002136	1441.387939	-386.099365	-64.933632	1443.047852	-352.614349	141.729813	1455.493896	-369.562073	150.911957	1753.592163	-462.142517	463.333069	1171.820923	-437.838257	-175.954224	1182.597412	-359.123077	419.847046	870.789917	-316.818298	-117.789322	882.980835	-378.184662	127.769554	1052.553833	538.958008	20.536566	898.510742	531.598450	217.554642
-396.563232	259.819977	956.236755	-402.970642	-3.882398	954.106689	-486.010071	271.100311	575.995361	-443.234619	-69.712425	577.042053	-482.403412	292.920807	86.939789	-500.251068	-133.619324	100.949112	-430.883911	354.141113	1441.231445	-385.676147	-65.790466	1443.197266	-352.344543	140.937119	1455.541016	-369.940033	150.383224	1753.670288	-461.988739	462.212067	1171.579712	-436.926453	-176.906174	1182.728027	-358.792664	418.604492	870.581970	-315.028259	-118.971649	883.466370	-377.444580	126.639099	1052.639404	539.023132	20.610720	898.499084	531.602417	217.595001
-396.006775	258.581177	956.077515	-402.083801	-5.134001	954.221924	-485.416290	270.651215	575.942383	-442.149567	-70.709557	577.026062	-482.464813	292.845184	86.983856	-500.214508	-133.717621	101.120956	-430.780975	353.244415	1441.034424	-385.234436	-66.625282	1443.345825	-352.102570	140.122009	1455.565308	-370.297729	149.825577	1753.760986	-461.905304	461.118835	1171.313843	-436.009674	-177.843735	1182.818604	-358.507538	417.309509	870.403748	-313.298950	-120.178360	883.901855	-376.794220	125.524902	1052.635376	539.108337	20.656370	898.516846	531.624695	217.624512
-395.327820	257.358521	956.023010	-401.104492	-6.379886	954.343933	-484.611450	269.684174	575.862061	-441.004395	-71.711258	577.003357	-482.330841	292.733582	86.998558	-500.166412	-133.807831	101.260605	-430.670746	352.292786	1440.835083	-384.844177	-67.485802	1443.502319	-351.820831	139.259811	1455.601685	-370.629364	149.237732	1753.842529	-461.769165	459.869568	1170.983765	-435.091797	-178.951981	1182.939209	-358.186371	415.976410	870.202454	-311.459686	-121.444275	884.398621	-376.064728	124.383347	1052.692871	539.137268	20.717632	898.516968	531.607971	217.703125
-394.694061	256.026031	955.921631	-400.135040	-7.746184	954.470276	-483.953552	268.980957	575.819092	-439.856049	-72.682297	576.929382	-482.326050	292.625092	87.011642	-500.072113	-133.841705	101.408257	-430.714966	351.266876	1440.488525	-384.392242	-68.374458	1443.658447	-351.526978	138.391479	1455.666748	-370.950745	148.603989	1753.906494	-461.692444	458.767944	1170.687134	-434.111816	-180.033890	1183.113159	-357.907867	414.585022	869.984558	-309.737457	-122.799973	884.842529	-375.370483	123.148537	1052.730957	539.168335	20.746769	898.514954	531.596924	217.718323
-394.041290	254.799896	955.895752	-399.189209	-9.063909	954.608521	-483.237305	268.310181	575.758301	-438.778687	-73.835121	576.947632	-482.325836	292.518585	87.047256	-500.140686	-133.931610	101.567223	-430.457184	350.386230	1440.431641	-383.960144	-69.297241	1443.827026	-351.276642	137.548874	1455.697266	-371.234406	147.965866	1753.982666	-461.540192	457.457367	1170.416626	-433.130524	-181.153809	1183.324951	-357.697052	413.125275	869.772522	-307.927246	-124.137138	885.322754	-374.675903	121.964043	1052.811646	539.240295	20.810221	898.502625	531.617859	217.764389
-393.347015	253.387680	955.769104	-398.177399	-10.425237	954.770508	-482.517303	267.449554	575.714233	-437.566315	-74.850258	576.899963	-482.344391	292.431396	87.080765	-500.082672	-134.042892	101.687286	-430.363007	349.407776	1440.245117	-383.529053	-70.208717	1444.018921	-350.969635	136.616837	1455.755249	-371.519012	147.290924	1754.053589	-461.443481	456.235107	1170.094849	-432.093597	-182.326324	1183.491089	-357.385101	411.572235	869.535950	-306.200897	-125.488548	885.804565	-373.938477	120.712250	1052.856323	539.165039	20.986374	898.510437	531.358459	218.573242
-392.713074	252.026123	955.647949	-397.241913	-11.782867	954.877319	-481.670349	266.448120	575.582092	-436.364105	-75.944054	576.829590	-482.284149	292.328461	87.134315	-500.059204	-134.130569	101.862839	-430.259277	348.404541	1440.025757	-383.033112	-71.150620	1444.205200	-350.710480	135.721283	1455.773193	-371.780670	146.596313	1754.105591	-461.314209	454.856049	1169.758423	-431.048889	-183.640350	1183.684692	-357.086823	410.014404	869.290527	-304.453918	-126.846840	886.283142	-373.237000	119.463287	1052.868530	539.182983	21.072144	898.502014	531.321289	218.660904
-392.070587	250.570068	955.569763	-396.194305	-13.283759	955.052551	-480.839355	265.560699	575.437500	-435.208374	-77.176323	576.809937	-482.234955	292.226685	87.141312	-500.119629	-134.276382	102.046089	-430.139069	347.388947	1439.823730	-382.609344	-72.124245	1444.379517	-350.451019	134.791321	1455.796997	-372.034546	145.882263	1754.137817	-461.220551	453.548096	1169.436279	-429.982819	-184.929688	1183.930054	-356.861237	408.413757	869.017883	-302.757751	-128.233414	886.792358	-372.505066	118.113770	1052.942993	539.200928	21.067579	898.515808	531.322571	218.656921
-392.024353	249.981720	955.517578	-397.264404	-13.449349	954.262817	-480.415955	265.101379	575.441406	-434.148163	-78.566269	576.333740	-482.550995	292.157990	87.223000	-500.141357	-134.404922	102.267555	-430.063416	346.377655	1439.537476	-382.125336	-73.095039	1444.585083	-350.162964	133.845352	1455.817261	-372.267944	145.154434	1754.160034	-461.109802	452.218994	1169.102295	-428.900726	-186.238693	1184.186401	-356.579163	406.705688	868.775879	-301.073242	-129.584915	887.267822	-372.754669	117.366013	1052.460815	539.216675	21.123531	898.489319	531.314514	218.712051
-392.295288	249.975174	955.645630	-399.049927	-13.147122	952.535339	-480.140625	264.858246	575.544739	-433.060730	-79.928200	575.770874	-482.973053	292.120422	87.295197	-500.129303	-134.599380	102.463730	-430.076508	345.181854	1439.122681	-381.617340	-74.075035	1444.778320	-349.861176	132.902451	1455.834839	-372.489105	144.420395	1754.193115	-461.032959	450.811859	1168.682251	-427.786224	-187.601089	1184.406616	-356.278595	404.918579	868.523071	-299.426849	-130.968552	887.774292	-373.258392	116.686813	1051.530762	539.199829	21.174456	898.502136	531.285400	218.745316
-391.657227	248.507767	955.513367	-398.205719	-14.483855	952.528015	-479.298065	263.890839	575.400146	-431.717010	-81.056107	575.646545	-482.869385	291.995789	87.301140	-500.055389	-134.726288	102.652344	-429.855469	344.205048	1439.052612	-381.133667	-75.077286	1444.992310	-349.550507	131.908218	1455.817017	-372.698853	143.650726	1754.223877	-460.899902	449.374268	1168.357666	-426.673096	-188.981339	1184.670410	-355.967682	403.182922	868.270691	-297.887482	-132.392273	888.203552	-372.583862	115.349220	1051.477417	539.210205	21.216080	898.491333	531.270447	218.820694
-390.949951	247.200073	955.475952	-397.190613	-15.961363	952.642883	-478.454712	262.949921	575.330261	-430.488190	-82.244980	575.709473	-482.854797	291.860840	87.303970	-500.006836	-134.844894	102.845573	-429.730194	343.112213	1438.816284	-380.584930	-76.108658	1445.182373	-349.242340	130.899033	1455.825562	-372.897888	142.864227	1754.257813	-460.810394	447.885101	1167.970947	-425.542084	-190.394730	1184.930664	-355.733612	401.318115	868.007568	-296.310059	-133.814697	888.682800	-371.848145	114.042892	1051.546265	539.193176	21.260225	898.494995	531.202271	218.901749
-390.314972	245.781021	955.361328	-396.225281	-17.427137	952.734924	-477.989868	262.480438	575.346680	-429.226044	-83.388939	575.669800	-482.993286	291.774567	87.339684	-499.950806	-134.941330	103.006538	-429.599121	342.018158	1438.553833	-380.073364	-77.093758	1445.352417	-348.937042	129.917801	1455.827148	-373.088867	142.087692	1754.268555	-460.758606	446.335236	1167.546509	-424.410309	-191.837387	1185.190308	-355.448425	399.492706	867.698975	-294.844543	-135.247131	889.062378	-371.140625	112.707024	1051.557739	539.183228	21.315619	898.494751	531.178223	218.916809
-389.719971	244.294327	955.212952	-395.318085	-18.843475	952.770081	-477.068665	261.359436	575.155029	-427.996368	-84.601707	575.656372	-482.853668	291.632690	87.327049	-499.864716	-135.039993	103.206352	-429.503021	340.889984	1438.282715	-379.569611	-78.206230	1445.514160	-348.587708	128.880981	1455.811035	-373.276825	141.299042	1754.284424	-460.655151	444.832458	1167.148071	-423.299591	-193.280975	1185.406616	-355.193329	397.549652	867.395874	-293.386536	-136.674606	889.484314	-370.450256	111.350555	1051.516235	539.171875	21.328880	898.487671	531.165405	218.922485
-389.122772	242.787125	955.053040	-394.383698	-20.335905	952.865906	-476.277985	260.436737	575.005737	-426.779846	-85.767471	575.617065	-482.881226	291.534882	87.348579	-499.779236	-135.166809	103.385445	-429.368988	339.781189	1438.037354	-378.935425	-79.182518	1445.653198	-348.265503	127.879715	1455.833618	-373.429993	140.499619	1754.303589	-460.573425	443.264832	1166.733521	-422.189789	-194.712128	1185.671387	-354.877167	395.574707	867.095093	-291.990814	-138.125854	889.858337	-369.761688	109.975082	1051.503296	539.183228	21.393858	898.489075	531.127197	218.997131
-388.437866	241.323349	954.908081	-393.394257	-21.886375	952.984436	-475.523254	259.537262	574.928223	-425.602600	-86.948692	575.605774	-482.793549	291.425598	87.360641	-499.646545	-135.257568	103.587044	-429.248566	338.653595	1437.812866	-378.338348	-80.319206	1445.802002	-347.900421	126.804237	1455.835815	-373.592285	139.675095	1754.303101	-460.477966	441.696198	1166.329834	-421.072052	-196.110336	1185.908813	-354.624603	393.595215	866.792725	-290.658630	-139.570221	890.195007	-369.008270	108.592911	1051.510498	539.143677	21.435917	898.475769	531.082458	219.030472
-387.837402	239.812500	954.778564	-392.427338	-23.418179	953.085022	-474.699921	258.530090	574.797058	-424.434113	-88.066872	575.634827	-482.770782	291.288086	87.371719	-499.552979	-135.338623	103.775833	-429.144592	337.542572	1437.530273	-377.784576	-81.367592	1445.946533	-347.587128	125.789871	1455.836792	-373.740112	138.869171	1754.321289	-460.404510	440.107056	1165.895874	-419.973175	-197.510315	1186.091553	-354.346588	391.582031	866.510071	-289.316040	-141.017914	890.541931	-368.292908	107.188545	1051.512573	539.111206	21.455429	898.487427	531.046875	219.080688
-387.283691	238.324371	954.635254	-391.509949	-24.919714	953.181091	-474.140289	257.942993	574.749939	-423.365784	-89.328247	575.612305	-482.934296	291.188110	87.387276	-499.509338	-135.479446	103.993301	-429.072144	336.382324	1437.254517	-377.168304	-82.448837	1446.108032	-347.216003	124.787529	1455.840454	-373.869446	138.044708	1754.345215	-460.328308	438.460754	1165.438599	-418.919281	-198.946854	1186.339600	-354.051483	389.484711	866.199036	-288.131561	-142.555084	890.812805	-367.626556	105.813690	1051.505615	539.122803	21.498510	898.494202	531.024719	219.124527
-386.633026	236.781830	954.484863	-390.611176	-26.408030	953.265503	-473.319519	256.876312	574.615234	-422.337555	-90.557732	575.589539	-482.848022	291.080048	87.424385	-499.551788	-135.582962	104.174271	-429.010956	335.231293	1437.000854	-376.589874	-83.513023	1446.285278	-346.876556	123.709404	1455.834106	-373.989624	137.208847	1754.342285	-460.278870	436.877930	1165.002808	-417.895691	-200.355621	1186.567017	-353.732788	387.434143	865.909424	-286.974640	-143.986282	891.100769	-366.922791	104.406670	1051.489380	539.184937	21.364408	898.497803	531.237122	218.389069
-385.974609	235.287476	954.387878	-389.605103	-27.931343	953.356262	-472.220612	255.692947	574.205811	-421.269958	-91.731155	575.574646	-482.597748	290.905884	87.438232	-499.490082	-135.689041	104.325928	-429.051300	333.987793	1436.555542	-375.947723	-84.636414	1446.426025	-346.542175	122.671082	1455.833252	-374.089417	136.377563	1754.333740	-460.215271	435.240784	1164.553833	-416.831451	-201.813446	1186.801514	-353.455566	385.284729	865.618042	-285.888947	-145.454636	891.339478	-366.190796	102.997498	1051.509277	539.039795	21.563450	898.474731	530.940552	219.156265
-385.370850	233.869034	954.267517	-388.585602	-29.510721	953.416382	-471.743225	255.087784	574.362915	-420.182861	-92.964256	575.562805	-482.843353	290.833008	87.529480	-499.446167	-135.854385	104.504906	-428.874908	332.924286	1436.440674	-375.352814	-85.701630	1446.555298	-346.213196	121.641853	1455.811523	-374.162384	135.516800	1754.329346	-460.082062	433.573090	1164.107544	-415.847626	-203.245300	1186.991211	-353.198853	383.213837	865.292480	-284.906219	-146.910385	891.586548	-365.454590	101.600861	1051.496460	538.998657	21.566029	898.498718	530.890381	219.201385
-384.755096	232.291367	954.134277	-387.588043	-31.080851	953.520691	-471.046143	254.184891	574.170288	-419.129547	-94.158356	575.594055	-482.831116	290.721436	87.584198	-499.342255	-136.011078	104.663589	-428.831146	331.751404	1436.163696	-374.676270	-86.802246	1446.709351	-345.872894	120.599968	1455.799194	-374.249329	134.657394	1754.322021	-460.026154	431.923370	1163.673584	-414.892395	-204.673157	1187.258789	-352.861267	381.044373	864.994080	-283.956207	-148.335083	891.834412	-364.737732	100.147148	1051.502319	538.998840	21.597029	898.490601	530.867920	219.225494
-384.206421	230.718613	953.942871	-386.620789	-32.644634	953.618530	-470.174408	253.096680	573.921875	-418.017303	-95.324409	575.526733	-482.814392	290.606537	87.639526	-499.349487	-136.184433	104.829956	-428.738007	330.570587	1435.869263	-374.047333	-87.874092	1446.857422	-345.481018	119.563553	1455.794800	-374.310913	133.809235	1754.313965	-459.944275	430.276062	1163.237793	-413.952362	-206.034164	1187.491333	-352.514709	378.829193	864.734863	-283.036255	-149.806824	892.039246	-364.041229	98.720734	1051.469604	538.976257	21.605093	898.484497	530.832581	219.279480
-383.619354	229.206299	953.816162	-385.688141	-34.107861	953.669373	-469.099396	251.767746	573.592651	-416.951416	-96.466995	575.538574	-482.516541	290.425995	87.673790	-499.320251	-136.360397	105.033211	-428.774323	329.335083	1435.458130	-373.368561	-88.929077	1447.011475	-345.142517	118.544830	1455.769165	-374.344330	132.933273	1754.298584	-459.865082	428.600555	1162.750244	-413.001831	-207.456879	1187.711914	-352.134186	376.631348	864.567078	-282.221222	-151.318619	892.210999	-363.341064	97.327301	1051.444946	538.978882	21.680017	898.472595	530.804077	219.338913
-383.074371	227.681183	953.628113	-384.769135	-35.596077	953.728943	-468.226318	250.645050	573.327393	-415.885620	-97.664833	575.534180	-482.532593	290.306885	87.670258	-499.257782	-136.525894	105.229080	-428.607574	328.265411	1435.343018	-372.748383	-90.015877	1447.093018	-344.763947	117.519676	1455.746826	-374.385620	132.077576	1754.289795	-459.767578	426.948639	1162.321655	-412.121643	-208.874069	1187.954590	-351.797729	374.445374	864.330627	-281.503784	-152.771774	892.388428	-362.655548	95.943085	1051.390991	538.925903	21.694633	898.479797	530.763367	219.334000
-382.557190	226.241211	953.524353	-383.865906	-37.124928	953.864807	-467.921509	250.194855	573.303467	-414.922668	-98.888718	575.590698	-482.785217	290.268005	87.783661	-499.203918	-136.658142	105.432915	-428.497803	327.119446	1435.065674	-372.064362	-91.096626	1447.243896	-344.377228	116.505608	1455.730347	-374.408630	131.200409	1754.278809	-459.666870	425.245728	1161.867554	-411.229370	-210.320435	1188.252319	-351.418823	372.246582	864.163086	-280.802307	-154.186600	892.515625	-362.010529	94.579117	1051.421265	538.919067	21.713495	898.487854	530.749878	219.384018
-382.007874	224.654678	953.351501	-382.879486	-38.729465	953.969482	-466.758179	248.731567	572.985229	-413.952454	-100.061722	575.573364	-482.334839	290.041351	87.765930	-499.139252	-136.788605	105.638649	-428.516052	325.930878	1434.643066	-371.409363	-92.136002	1447.332642	-344.007446	115.515419	1455.698242	-374.406250	130.338623	1754.262329	-459.595459	423.642487	1161.407837	-410.370636	-211.783081	1188.446899	-351.101532	370.070648	863.932068	-280.191071	-155.621216	892.610718	-361.311096	93.122009	1051.401978	538.930298	21.743998	898.484924	530.749084	219.410751
-381.337036	222.974838	953.184265	-381.540344	-40.397663	954.231140	-465.901794	247.565598	572.760193	-412.995239	-101.260170	575.735596	-482.140198	289.904358	87.745415	-499.157837	-136.940277	105.838478	-428.455566	324.775116	1434.344604	-370.709656	-93.209549	1447.486328	-343.604645	114.496704	1455.682861	-374.396545	129.480194	1754.240112	-459.558807	422.017365	1160.941040	-409.496399	-213.165298	1188.668213	-350.834045	367.876373	863.619507	-279.754517	-157.048737	892.676453	-360.421539	91.660950	1051.473389	538.908264	21.782515	898.488281	530.718384	219.424271
-380.929504	221.650009	953.076050	-380.975952	-41.679455	954.206360	-465.252197	246.625977	572.608521	-411.970215	-102.362816	575.654846	-482.021729	289.764343	87.774513	-498.997314	-137.034454	105.972443	-428.207642	323.737396	1434.218872	-370.071411	-94.249298	1447.587891	-343.224274	113.512901	1455.645508	-374.361725	128.604523	1754.213013	-459.490387	420.361969	1160.530151	-408.688751	-214.588242	1188.958862	-350.554749	365.685547	863.306763	-279.359436	-158.389938	892.783569	-359.949493	90.401237	1051.409790	538.977905	21.592831	898.509216	530.980347	218.655884
-380.369568	220.279266	952.968750	-380.162506	-43.046501	954.274658	-462.499115	243.349274	571.815186	-411.098694	-103.581589	575.660461	-480.563965	289.402374	87.532578	-499.028107	-137.166626	106.182678	-428.095917	322.669678	1433.979004	-369.361115	-95.253387	1447.715454	-342.851563	112.518280	1455.598511	-374.297333	127.763771	1754.182861	-459.428619	418.745758	1160.072388	-407.822296	-216.018661	1189.215088	-350.361084	363.616821	863.012817	-278.982025	-159.878525	892.787231	-359.307861	89.117767	1051.399536	538.983582	21.618683	898.515503	530.977539	218.659729
-379.928131	218.857590	952.845642	-379.223511	-44.544930	954.374390	-461.356201	241.869354	571.483826	-410.182922	-104.744797	575.669495	-480.181580	289.209900	87.450569	-498.980743	-137.306808	106.343842	-428.063934	321.492737	1433.561523	-368.708374	-96.264023	1447.812256	-342.449860	111.554024	1455.596313	-374.216858	126.950447	1754.145508	-459.362427	417.159576	1159.626709	-406.991730	-217.438690	1189.477295	-350.102112	361.447479	862.734070	-278.778564	-161.380844	892.742371	-358.672821	87.779800	1051.398926	538.994934	21.612013	898.519775	530.977722	218.676056
-379.475616	217.318817	952.650146	-378.385193	-45.991524	954.447937	-460.911926	241.046570	571.381958	-409.269653	-105.880745	575.678040	-480.228058	289.120239	87.471596	-498.939789	-137.456787	106.528938	-427.970367	320.410034	1433.296509	-367.981384	-97.258858	1447.929932	-342.089020	110.609528	1455.548462	-374.110168	126.115540	1754.094238	-459.334991	415.590210	1159.216553	-406.160645	-218.893341	1189.726685	-349.846222	359.310974	862.397095	-278.443604	-162.733353	892.815552	-358.060669	86.417778	1051.344116	538.998047	21.676796	898.530823	530.997864	218.693253
-379.035797	215.928085	952.497498	-377.543488	-47.352802	954.589722	-460.222748	240.030014	571.202515	-408.307587	-106.886116	575.721313	-480.114136	288.990540	87.472412	-498.911316	-137.638428	106.701263	-427.768951	319.416016	1433.182861	-367.338196	-98.224335	1448.022339	-341.695343	109.645111	1455.499878	-373.977875	125.331070	1754.047729	-459.243652	413.983551	1158.750610	-405.377625	-220.302246	1190.030151	-349.593262	357.297638	862.117615	-278.230682	-164.158981	892.829163	-357.464111	85.182899	1051.347046	538.862732	21.798979	898.536987	530.719788	219.481003
-378.547607	214.557892	952.368591	-376.660706	-48.726505	954.662170	-459.618195	239.134216	570.994751	-407.358368	-107.894875	575.655334	-480.091309	288.871948	87.490990	-498.777863	-137.755280	106.848862	-427.666321	318.363068	1432.884155	-366.670258	-99.243858	1448.137329	-341.308411	108.742035	1455.445923	-373.829254	124.552315	1753.991699	-459.186218	412.501038	1158.370483	-404.638733	-221.589172	1190.284424	-349.395752	355.270050	861.870605	-277.970764	-165.488480	892.848022	-356.828156	83.916679	1051.328247	538.852295	21.812082	898.544006	530.725952	219.492401
-378.193451	213.058533	952.157776	-375.792572	-50.211330	954.752563	-458.475372	237.576233	570.666382	-406.565887	-109.046631	575.740784	-479.597046	288.670227	87.426758	-498.733093	-137.912491	107.050209	-427.541229	317.346741	1432.641113	-366.012085	-100.170464	1448.258301	-340.901886	107.839691	1455.402466	-373.685242	123.726471	1753.899414	-459.112885	410.996735	1157.969604	-403.819427	-222.952942	1190.535767	-349.204590	353.349060	861.631592	-277.707397	-166.885101	892.931030	-356.248993	82.576866	1051.273071	538.836060	21.825447	898.583008	530.730103	219.478226
-377.800781	211.722961	952.039124	-374.921051	-51.536732	954.846191	-457.373657	236.120132	570.375671	-405.729492	-110.078720	575.716797	-479.121826	288.496460	87.407387	-498.730438	-138.030975	107.229362	-427.526886	316.268005	1432.255859	-365.321472	-101.117592	1448.365112	-340.507080	106.956070	1455.366455	-373.440186	123.041023	1753.869629	-459.021149	409.507813	1157.534668	-403.067535	-224.412491	1190.803589	-348.797760	350.963531	861.234924	-277.546387	-168.262360	892.902710	-355.669495	81.362556	1051.270386	538.873474	21.845194	898.601318	530.781006	219.502335
-377.431610	210.389435	951.877441	-374.117706	-52.808399	954.877197	-457.685577	236.072495	570.427490	-404.904755	-110.987564	575.744385	-479.663239	288.424286	87.572533	-498.614258	-138.134186	107.391495	-427.357208	315.323761	1432.107544	-364.651581	-102.010544	1448.421265	-340.129730	106.079544	1455.304688	-373.246613	122.260292	1753.787598	-458.925262	408.044800	1157.114624	-402.404846	-225.584274	1191.045288	-348.453888	348.920441	860.934021	-277.272797	-169.571136	892.943115	-355.112793	80.165680	1051.209839	538.842346	21.847729	898.585083	530.785583	219.521225
-377.083374	209.075989	951.726379	-373.256104	-54.200447	954.954773	-457.385712	235.452423	570.282349	-404.141968	-112.042450	575.802734	-479.691345	288.296173	87.632904	-498.660736	-138.261520	107.610817	-427.224243	314.356079	1431.848267	-363.967346	-102.907051	1448.528442	-339.744019	105.233139	1455.239990	-372.942413	121.598465	1753.747437	-458.817657	406.575653	1156.699707	-401.776215	-226.838257	1191.293091	-348.197083	346.876465	860.682251	-277.227600	-170.920837	892.950806	-354.546814	78.937317	1051.179443	538.831055	21.828320	898.607605	530.811035	219.527573
-376.750977	207.791443	951.533386	-372.530945	-55.422367	954.987793	-455.667145	233.444412	569.807556	-403.380554	-112.929832	575.805054	-478.820892	288.083008	87.530693	-498.527985	-138.330688	107.747078	-427.097626	313.426270	1431.579956	-363.263489	-103.786179	1448.642822	-339.366852	104.373390	1455.175293	-372.684387	120.870026	1753.658203	-458.725891	405.241577	1156.294556	-401.159058	-228.099228	1191.542969	-347.898315	344.970581	860.352417	-277.130341	-172.250061	892.952087	-354.040253	77.798904	1051.102295	538.826782	21.848209	898.602112	530.836121	219.531662
-376.377899	206.642120	951.423035	-371.773621	-56.567749	955.057190	-455.794037	233.242813	569.832581	-402.637207	-113.818802	575.871948	-479.210541	288.008911	87.621536	-498.451843	-138.444901	107.923492	-426.962860	312.484924	1431.329590	-362.577484	-104.646278	1448.739136	-338.958496	103.598343	1455.119019	-372.372528	120.190170	1753.578613	-458.627838	403.874023	1155.906860	-400.473328	-229.495499	1191.835815	-347.611237	343.030762	860.074768	-277.066040	-173.510498	893.035706	-353.515076	76.747849	1051.088623	538.848511	21.865791	898.607544	530.880127	219.564056
-376.115021	205.389435	951.280945	-371.009705	-57.820171	955.129578	-455.890137	233.068375	569.853577	-401.925171	-114.690094	575.838135	-479.583069	287.956116	87.752563	-498.683777	-138.681870	108.153992	-426.864014	311.602997	1431.117432	-361.892578	-105.458252	1448.844971	-338.560852	102.810883	1455.042847	-371.976501	119.588943	1753.533691	-458.518524	402.585632	1155.497314	-399.808960	-230.603363	1192.123779	-347.307587	341.170319	859.792969	-277.141602	-174.913986	893.000793	-353.017731	75.613884	1051.055054	538.828308	21.866327	898.603821	530.915527	219.586044
-375.806671	204.231781	951.164124	-370.316833	-58.889542	955.186279	-453.440979	230.581680	569.124939	-401.134796	-115.494995	575.873535	-478.227173	287.691925	87.599838	-498.369812	-138.708496	108.272041	-426.750061	310.735931	1430.878662	-361.233948	-106.232277	1448.955322	-338.144653	102.065079	1455.007813	-371.603088	118.961075	1753.473389	-458.402313	401.297607	1155.142822	-399.180206	-231.765167	1192.424561	-347.091064	339.418823	859.520935	-277.007507	-176.155746	893.091858	-352.539978	74.595093	1051.027954	538.860168	21.903547	898.621460	530.960083	219.561523
-375.571289	203.125504	951.106323	-369.579651	-60.042461	955.312622	-451.037018	228.191849	568.498169	-400.538055	-116.475082	575.903442	-476.967926	287.447357	87.472733	-498.362305	-138.873276	108.453644	-426.636200	309.871796	1430.637573	-360.517944	-107.024048	1449.065674	-337.767944	101.375275	1454.960938	-371.248596	118.307152	1753.387207	-458.299774	399.960266	1154.750488	-398.567657	-233.007599	1192.694946	-346.863495	337.687042	859.290283	-276.944122	-177.595612	893.153931	-352.084839	73.572128	1051.066528	538.852234	21.912888	898.622864	530.985779	219.589661
-375.358307	201.944199	951.002319	-368.933563	-61.078312	955.419250	-449.531250	226.665665	568.095459	-399.788391	-117.205994	575.963379	-476.324829	287.278168	87.393898	-498.187012	-138.936234	108.578598	-426.517426	309.087616	1430.457520	-359.901581	-107.696602	1449.156860	-337.315247	100.656883	1454.937012	-370.851074	117.721985	1753.342163	-458.239044	398.748688	1154.440796	-398.004486	-234.016586	1192.948608	-346.561218	336.031647	859.050415	-276.712341	-178.923965	893.255310	-351.686096	72.576088	1051.071899	538.843750	21.902142	898.643066	530.997253	219.574860
-375.126923	200.868225	950.888245	-368.254364	-62.180374	955.497620	-448.770569	225.817963	567.914612	-399.120819	-118.085587	575.965332	-476.115021	287.156555	87.410835	-498.196533	-139.069077	108.785751	-426.467865	308.263214	1430.140015	-359.197906	-108.429771	1449.269653	-336.960938	100.008987	1454.907471	-370.427216	117.174866	1753.298340	-458.150970	397.538055	1154.114868	-397.455353	-235.052292	1193.185059	-346.295258	334.383667	858.851624	-276.528198	-180.274979	893.313538	-351.239532	71.593040	1051.053467	538.867004	21.931709	898.639099	531.038757	219.614502
-374.964661	199.951050	950.827271	-367.645111	-63.101933	955.585754	-447.372192	224.524033	567.532166	-398.463837	-118.838608	575.971741	-475.484741	287.004547	87.372757	-498.198700	-138.721039	108.971634	-426.274811	307.597015	1430.063599	-358.565033	-109.068832	1449.328003	-336.579163	99.380089	1454.877930	-369.986389	116.652824	1753.244385	-458.111115	396.323242	1153.816772	-396.842377	-236.008896	1193.484131	-346.029022	332.919189	858.636658	-276.314148	-181.536880	893.377258	-350.866486	70.763519	1051.067627	538.883484	21.913845	898.647766	531.082764	219.607162
-374.791840	198.937576	950.727661	-367.057770	-64.084229	955.664856	-445.784515	223.160965	567.080994	-397.803650	-119.528099	575.986328	-474.794739	286.823395	87.321686	-498.359253	-139.443710	109.185463	-426.156738	306.887512	1429.886230	-357.867737	-109.711235	1449.420410	-336.152588	98.763161	1454.823975	-369.538971	116.162140	1753.215576	-458.057434	395.160919	1153.535278	-396.282227	-236.912231	1193.677368	-345.810394	331.504944	858.454834	-276.159760	-182.724014	893.376282	-350.499817	69.864227	1051.057861	538.867493	21.865311	898.665466	531.088745	219.579285
-374.632568	198.027405	950.631592	-366.567535	-64.892258	955.721863	-444.249756	221.855499	566.689331	-397.046051	-120.183479	575.984924	-474.069397	286.687378	87.271996	-497.953827	-138.940384	109.294411	-426.038391	306.190735	1429.709839	-357.240204	-110.328323	1449.498535	-335.775665	98.213570	1454.786865	-369.067444	115.701889	1753.144287	-458.033051	394.104614	1153.256714	-395.710754	-237.972977	1193.928955	-345.562347	330.238647	858.357544	-276.216736	-184.005615	893.331543	-350.170593	69.088837	1051.035156	538.901978	21.888475	898.646118	531.119507	219.632645
-374.550781	197.079681	950.532959	-366.024506	-65.853645	955.834961	-442.738403	220.572617	566.318420	-396.373993	-120.782845	575.984924	-473.417236	286.566650	87.192886	-497.923187	-139.026566	109.482002	-425.921722	305.509155	1429.563232	-356.564453	-110.878273	1449.605713	-335.389618	97.668579	1454.742798	-368.600739	115.273163	1753.107178	-457.975677	393.031525	1152.974854	-395.082733	-238.843277	1194.147461	-345.208893	328.934448	858.313782	-276.364929	-185.026779	893.263977	-349.862030	68.248642	1051.040283	538.888794	21.888737	898.660461	531.107910	219.626953
-374.465027	196.391891	950.481873	-365.561584	-66.572845	955.869202	-441.280579	219.406555	565.996948	-395.676117	-121.371559	575.978455	-472.760406	286.484253	87.171265	-497.777222	-139.116531	109.653160	-425.812042	304.927887	1429.448730	-355.868103	-111.447189	1449.696045	-335.009033	97.176430	1454.710449	-368.096252	114.880417	1753.084106	-457.873383	391.943878	1152.737427	-394.500732	-239.919022	1194.429688	-344.633392	327.800018	858.600342	-276.467712	-186.124542	893.221802	-349.589142	67.605789	1051.030518	538.867493	21.849760	898.682495	531.103333	219.610184
-374.383301	195.566147	950.408630	-365.128204	-67.341743	955.924500	-439.910980	218.347641	565.649719	-394.971222	-121.834122	575.911377	-472.193787	286.359375	87.106094	-497.656281	-139.171265	109.818672	-425.706940	304.326111	1429.312866	-355.210480	-111.926857	1449.761719	-334.625336	96.693085	1454.677246	-367.579132	114.492889	1753.018188	-457.870697	391.005676	1152.528809	-393.882263	-240.704239	1194.676514	-344.449066	326.745544	858.478516	-276.522308	-187.222626	893.153564	-349.324463	66.884369	1051.017822	538.888428	21.877954	898.688049	531.114990	219.601532
-374.287201	194.848511	950.349915	-364.678955	-68.085358	955.983459	-438.629059	217.401886	565.329651	-394.331970	-122.382401	575.891479	-471.646088	286.282532	87.034508	-497.549225	-139.267426	109.987572	-425.626892	303.781403	1429.249146	-354.471741	-112.393845	1449.893921	-334.263885	96.307007	1454.635742	-367.023010	114.176102	1753.003174	-457.836609	390.187378	1152.338135	-393.294067	-241.567276	1194.964722	-344.256226	325.696838	858.366028	-276.484528	-188.163101	893.153198	-349.053070	66.224617	1051.016235	538.858948	21.882315	898.687256	531.091675	219.624603
-374.299011	194.167603	950.277893	-364.386536	-68.674171	955.999512	-437.518738	216.580093	565.031067	-393.697693	-122.873001	575.857300	-471.191925	286.210999	87.001602	-497.398956	-139.887939	110.129921	-425.541718	303.240387	1429.131226	-353.806091	-112.792831	1449.972046	-333.929932	95.924416	1454.599731	-366.500610	113.875572	1752.927979	-457.804810	389.356140	1152.163330	-392.679626	-242.243393	1195.202393	-344.130585	324.932251	858.259338	-276.513397	-189.299835	893.096436	-348.880402	65.648232	1050.979736	538.839661	21.880171	898.679749	531.095276	219.612595
-374.283142	193.559677	950.213379	-364.075989	-69.250664	956.046814	-436.531403	215.862366	564.783691	-393.102051	-123.162514	575.849243	-470.780670	286.158539	86.964165	-497.274536	-139.407303	110.286659	-425.569275	302.707062	1428.935181	-353.118225	-113.169365	1450.091309	-333.556519	95.545456	1454.545044	-365.909546	113.594025	1752.890137	-457.808197	388.703644	1152.035522	-392.139801	-242.685471	1195.399414	-343.991821	324.212982	858.182556	-276.469910	-190.294113	893.038025	-348.707397	65.121254	1050.967163	538.841370	21.856232	898.669006	531.103210	219.606873
-374.318848	193.019302	950.155701	-363.749847	-69.857521	956.093750	-435.509644	215.015991	564.514038	-392.515747	-123.466087	575.816650	-470.337067	286.135529	86.900696	-497.108154	-140.042664	110.396614	-425.435181	302.336975	1428.966309	-352.464020	-113.523918	1450.125366	-333.193298	95.221062	1454.517944	-365.352539	113.346306	1752.827393	-457.816345	388.045654	1151.942749	-391.451050	-243.518967	1195.679565	-343.928772	323.537415	858.086853	-276.395630	-191.232300	893.063354	-348.542633	64.614632	1050.955566	538.843689	21.856680	898.671570	531.091248	219.605850
-374.317261	192.542343	950.122009	-363.410217	-70.333588	956.154114	-434.820496	214.430710	564.372498	-391.918701	-123.780815	575.829224	-470.034302	286.075775	86.887978	-496.947021	-139.535675	110.540779	-425.374023	301.931549	1428.918457	-351.809235	-113.813087	1450.202148	-332.871246	94.962349	1454.481934	-364.796875	113.151611	1752.774780	-457.823151	387.460388	1151.828979	-390.898163	-244.136505	1195.877441	-343.842407	322.926544	858.029602	-276.293060	-192.150208	893.066772	-348.361481	64.199837	1050.964844	538.796082	21.821283	898.679993	531.043762	219.578781
-374.367340	192.084457	950.074646	-363.106110	-70.787872	956.170837	-434.399017	214.091766	564.323181	-391.399109	-123.961998	575.812744	-469.838898	286.007355	86.917046	-496.788849	-139.539108	110.673805	-425.285492	301.568848	1428.887329	-351.225525	-114.046700	1450.239624	-332.562073	94.721581	1454.442871	-364.212585	112.954956	1752.711548	-457.821136	386.948486	1151.748291	-390.372040	-244.354691	1196.097656	-343.758881	322.444000	857.983337	-276.355560	-193.191528	892.984741	-348.204285	63.796364	1050.941528	538.786072	21.830074	898.687866	531.010742	219.596786
-374.443970	191.652039	950.016174	-362.871429	-71.128777	956.216248	-433.926392	213.568741	564.193298	-390.839813	-124.016586	575.799194	-469.593597	285.974274	86.890350	-496.564423	-139.507690	110.741585	-425.222137	301.204590	1428.845947	-350.612457	-114.300095	1450.315552	-332.241364	94.504616	1454.396240	-363.614349	112.771286	1752.673950	-457.838135	386.511353	1151.691650	-389.801147	-245.146942	1196.311768	-343.704559	322.099304	857.931702	-276.288452	-193.887894	893.025635	-348.093140	63.475021	1050.926147	538.756287	21.817947	898.688354	530.967529	219.590897
-374.479980	191.270874	949.959961	-362.601105	-71.503738	956.262573	-433.698883	213.280441	564.135742	-390.265503	-123.985054	575.799744	-469.459290	285.920685	86.871902	-496.391602	-139.530777	110.822838	-425.175323	300.901733	1428.802856	-350.079956	-114.506905	1450.377319	-331.940125	94.322922	1454.365845	-362.983521	112.672539	1752.676758	-457.863922	386.121185	1151.634033	-389.259491	-245.675156	1196.519287	-343.700165	321.863068	857.889404	-276.410675	-194.825241	892.944153	-347.956360	63.159904	1050.914917	538.752258	21.849047	898.675415	530.938782	219.602341
-374.519958	190.969513	949.936279	-362.353790	-71.800980	956.316895	-433.539978	212.951126	564.047974	-389.398224	-123.469643	575.643921	-469.326904	285.897705	86.867584	-495.914398	-139.430298	110.804443	-425.117828	300.672455	1428.773804	-349.531738	-114.664627	1450.410767	-331.633240	94.161034	1454.337402	-362.411896	112.599251	1752.623291	-457.935791	385.816345	1151.610352	-388.706512	-245.712082	1196.702026	-343.739929	321.721558	857.837585	-276.292175	-195.408646	892.971313	-347.824219	62.913296	1050.922485	538.669556	21.789114	898.687683	530.876343	219.526474
-374.600739	190.739853	949.924500	-362.163574	-72.054947	956.369446	-433.587830	212.794907	564.035217	-388.773834	-123.284790	575.549011	-469.332977	285.857758	86.882835	-495.626953	-139.384399	110.861366	-425.061462	300.492157	1428.777100	-349.017883	-114.770172	1450.473999	-331.349030	94.064339	1454.324341	-361.825378	112.532944	1752.595215	-458.018036	385.548370	1151.612549	-388.206329	-246.004395	1196.841431	-343.823975	321.647766	857.790283	-276.235352	-195.950287	892.959778	-347.743408	62.717453	1050.935791	538.649353	21.796247	898.690979	530.816223	219.542267
-374.670654	190.531403	949.925354	-361.959229	-72.215797	956.432739	-433.660461	212.518234	563.992798	-388.218414	-123.112175	575.508240	-469.308990	285.831238	86.917717	-495.381927	-139.399033	110.850021	-425.031097	300.304718	1428.777222	-348.515167	-114.865250	1450.514526	-331.116425	94.007889	1454.333496	-361.249329	112.491234	1752.548950	-458.140076	385.398682	1151.632568	-387.761749	-246.800873	1197.015625	-343.952911	321.655243	857.779602	-276.217194	-196.473770	892.938538	-347.651337	62.579216	1050.961060	538.601013	21.790674	898.682312	530.778381	219.545242
-374.804962	190.336929	949.885254	-361.848297	-72.357269	956.477661	-433.913971	212.419891	563.991394	-391.097443	-128.071777	576.438354	-469.358490	285.758209	86.898735	-497.679962	-140.335068	111.868530	-424.977295	300.192749	1428.823975	-348.010620	-114.910385	1450.545898	-330.884491	93.986961	1454.314697	-360.645721	112.473289	1752.515381	-458.271210	385.278442	1151.669556	-387.356171	-247.153305	1197.170166	-344.116821	321.696869	857.779114	-276.085052	-196.828506	892.953735	-347.623871	62.464554	1050.953247	538.551880	21.762136	898.687866	530.734131	219.489502
-374.918091	190.247116	949.902466	-361.726318	-72.438683	956.511780	-434.243134	212.375000	564.020325	-390.975494	-128.489517	576.477295	-469.418793	285.712158	86.944717	-497.721313	-140.410645	112.030411	-424.930786	300.107635	1428.863037	-347.594391	-114.932686	1450.536255	-330.635864	93.998367	1454.308350	-360.080872	112.492020	1752.496460	-458.401031	385.231812	1151.738159	-386.949127	-247.353119	1197.263306	-344.308136	321.845734	857.781921	-275.869232	-197.131836	892.959106	-347.575134	62.405842	1050.968506	538.507507	21.795322	898.675293	530.664307	219.514771
-375.066559	190.161148	949.897644	-361.633545	-72.491585	956.579224	-434.881012	212.591705	564.141296	-390.694092	-128.546844	576.456909	-469.640808	285.679260	86.990242	-497.611938	-140.448502	112.108978	-424.885071	300.056915	1428.928467	-347.182281	-114.902748	1450.554810	-330.402679	94.033508	1454.309937	-359.513794	112.556145	1752.487427	-458.570313	385.254852	1151.845825	-386.588562	-247.260681	1197.338379	-344.518097	322.058075	857.806274	-275.610413	-197.414429	892.934814	-347.564087	62.384533	1050.989868	538.450806	21.768326	898.696472	530.621216	219.463501
-375.211273	190.104843	949.884949	-361.546906	-72.496819	956.636536	-435.265717	212.483719	564.107056	-390.590118	-128.727951	576.489868	-469.715149	285.676178	86.986656	-497.653290	-140.482117	112.250565	-424.865662	300.055847	1429.000122	-346.805176	-114.803627	1450.600708	-330.180634	94.119034	1454.316528	-358.933167	112.658699	1752.473267	-458.737122	385.358307	1151.943970	-386.230133	-247.377640	1197.428955	-344.786560	322.385498	857.835022	-275.349518	-197.688293	892.924805	-347.559662	62.400333	1051.003296	538.376526	21.742645	898.694702	530.553528	219.522049
-375.307159	190.162888	949.926025	-361.394867	-72.443192	956.708984	-435.878998	212.650024	564.180786	-390.470764	-128.781815	576.546448	-469.932556	285.614655	87.005157	-497.594635	-140.534149	112.331909	-424.885834	300.017609	1428.961304	-346.470764	-114.696114	1450.618530	-329.956146	94.257454	1454.328125	-358.362640	112.765083	1752.468872	-458.940277	385.539642	1152.073364	-385.854736	-247.429626	1197.499146	-345.154724	322.840790	857.872314	-275.075226	-197.873917	892.920166	-347.506195	62.488602	1051.053467	538.320496	21.730846	898.682983	530.501465	219.493805
-375.482117	190.211777	949.962708	-361.358398	-72.296791	956.753906	-436.786621	213.123306	564.377319	-390.357727	-128.733246	576.638245	-470.262207	285.596436	87.046158	-497.564545	-140.526108	112.428680	-424.772919	300.186523	1429.183594	-346.139679	-114.535767	1450.653564	-329.760956	94.399673	1454.348999	-357.795502	112.917130	1752.453613	-459.123169	385.698486	1152.229736	-385.554901	-247.364944	1197.550171	-345.491852	323.215973	857.913818	-274.915771	-198.144943	892.823975	-347.535431	62.609383	1051.084961	538.281006	21.727087	898.699951	530.467407	219.485779
-375.677032	190.363281	950.007385	-361.375885	-72.084755	956.790161	-437.574921	213.447540	564.538635	-390.426025	-128.691269	576.719360	-470.517639	285.583862	87.103188	-497.620758	-140.570847	112.555878	-424.713562	300.320984	1429.285156	-345.812195	-114.348404	1450.673218	-329.589935	94.596672	1454.352295	-357.257019	113.088524	1752.436523	-459.343964	385.897247	1152.383179	-385.140442	-247.291885	1197.617310	-345.904907	323.739197	857.970886	-274.455444	-198.103287	892.908142	-347.596405	62.805180	1051.115112	538.204224	21.738056	898.670654	530.368225	219.528214
-375.856995	190.535492	950.053223	-361.324921	-71.915977	956.827698	-438.400574	213.798859	564.672302	-390.647278	-128.407852	577.056213	-470.767426	285.568359	87.157860	-497.687561	-140.626007	112.613625	-424.673492	300.487579	1429.394043	-345.514526	-114.129257	1450.708740	-329.421265	94.820877	1454.373779	-356.727936	113.294083	1752.454590	-459.574677	386.141602	1152.553589	-384.782928	-247.035675	1197.652222	-346.332977	324.291840	858.037170	-274.065430	-198.094391	892.943726	-347.619507	62.992989	1051.147339	538.134399	21.736403	898.666748	530.320007	219.503586
-376.050781	190.834473	950.115845	-361.322266	-71.673820	956.894348	-439.263031	214.186371	564.871948	-390.626862	-128.196030	577.182251	-471.047424	285.556244	87.221779	-497.621826	-140.632751	112.657722	-424.657990	300.706940	1429.518799	-345.268585	-113.874352	1450.712036	-329.269501	95.079094	1454.411743	-356.214996	113.529305	1752.475830	-459.813568	386.496460	1152.737793	-384.482666	-246.753372	1197.667969	-346.802521	324.899170	858.037537	-273.737488	-198.080078	892.953308	-347.676941	63.281872	1051.203125	538.069519	21.727678	898.687195	530.247559	219.507904
-376.286194	191.198013	950.174866	-361.371582	-71.331223	956.956909	-440.148560	214.628220	565.063049	-390.616974	-128.129532	577.129517	-471.340759	285.548065	87.256424	-497.556519	-140.600708	112.753593	-424.612122	300.956055	1429.633057	-345.040710	-113.571556	1450.732056	-329.131622	95.396629	1454.442017	-355.711731	113.791733	1752.503662	-460.051727	386.895477	1152.977295	-384.181946	-246.462097	1197.702759	-347.351959	325.590210	858.125793	-273.433228	-197.961685	892.976746	-347.780365	63.652824	1051.254761	538.007568	21.709768	898.677551	530.189026	219.478760
-376.480927	191.531616	950.256836	-361.461182	-70.909309	957.014709	-441.020874	215.083847	565.233032	-390.742035	-127.679657	577.341980	-471.640411	285.552277	87.314293	-497.565002	-140.594391	112.790070	-424.599274	301.273926	1429.782227	-344.783508	-113.215668	1450.763672	-328.979919	95.749344	1454.487183	-355.272095	114.061890	1752.504639	-460.282623	387.289978	1153.167114	-383.911713	-246.146378	1197.759644	-347.848297	326.208954	858.171326	-273.167755	-197.735657	892.966675	-347.879395	64.033508	1051.315308	537.919922	21.698748	898.663818	530.128174	219.477234
-376.709534	191.902145	950.314270	-361.583038	-70.473587	957.081360	-441.922852	215.573441	565.413269	-390.493164	-126.752319	577.345764	-471.943176	285.559570	87.336220	-497.262482	-140.425507	112.747368	-424.662750	301.558136	1429.797241	-344.527435	-112.818718	1450.817871	-328.842499	96.157135	1454.544556	-354.793182	114.429024	1752.574463	-460.573212	387.796631	1153.379272	-383.606140	-245.816742	1197.814941	-348.395508	326.931702	858.219543	-273.010834	-197.485092	892.954529	-347.998169	64.452484	1051.364502	537.854675	21.669968	898.678345	530.073181	219.451721
-376.923615	192.362778	950.383606	-361.647217	-70.060005	957.183472	-442.794373	216.106232	565.593750	-391.046387	-127.118164	577.572510	-472.233734	285.574005	87.419930	-497.539764	-140.502563	112.937950	-424.638367	301.944214	1429.947388	-344.349213	-112.395164	1450.829102	-328.723846	96.594177	1454.598633	-354.362122	114.816994	1752.634033	-460.878601	388.347778	1153.627808	-383.303650	-245.400070	1197.843262	-349.190125	328.122467	858.289978	-272.633972	-196.989456	893.052490	-348.089386	64.915688	1051.438843	537.777100	21.674725	898.672058	529.999023	219.479141
-377.177826	192.946701	950.505981	-361.861725	-69.440918	957.239868	-443.653625	216.673203	565.778931	-391.310883	-126.882202	577.701111	-472.535553	285.601593	87.435959	-497.565247	-140.494736	113.008514	-424.635101	302.391205	1430.159546	-344.149841	-111.915680	1450.849731	-328.607117	97.067520	1454.654907	-353.963928	115.217331	1752.693604	-461.150024	388.868256	1153.861938	-383.030975	-244.872650	1197.848511	-349.594696	328.571747	858.407471	-272.378357	-196.500015	893.088501	-348.272400	65.499084	1051.517700	537.680908	21.667728	898.672180	529.923950	219.476501
-377.461945	193.442184	950.613281	-362.036102	-68.897591	957.331177	-444.398804	217.215256	565.926697	-391.531982	-126.508141	577.783813	-472.790314	285.654266	87.477631	-497.534790	-140.442291	113.043816	-424.565186	302.950348	1430.468262	-343.943604	-111.404350	1450.901001	-328.482178	97.570038	1454.707764	-353.592804	115.653244	1752.754883	-461.463318	389.446075	1154.127686	-382.815155	-244.105927	1197.832031	-350.182068	329.377808	858.498962	-272.154083	-195.968399	893.082703	-348.456024	66.024536	1051.606934	537.629639	21.649250	898.678162	529.883850	219.449631
-377.729004	194.037415	950.715759	-362.213074	-68.294167	957.410461	-445.139313	217.814926	566.061523	-391.696045	-126.112343	577.868225	-472.983826	285.675598	87.501144	-497.531219	-140.389862	113.107048	-424.595459	303.476898	1430.648804	-343.772827	-110.832970	1450.893799	-328.400909	98.135201	1454.783936	-353.226593	116.148270	1752.830444	-461.770538	390.057922	1154.405273	-382.601624	-243.574570	1197.838989	-350.818481	330.328979	858.592896	-271.923798	-195.357605	893.130371	-348.629639	66.625267	1051.687134	537.541260	21.642914	898.666809	529.807556	219.460495
-378.051361	194.717865	950.800964	-362.491821	-67.540649	957.484436	-445.855927	218.467957	566.229309	-391.865875	-125.684380	577.988953	-473.224457	285.720856	87.527138	-497.513031	-140.371765	113.117355	-424.612854	304.043915	1430.843506	-343.626251	-110.239700	1450.943848	-328.350861	98.751389	1454.852295	-352.894440	116.643280	1752.904297	-462.115997	390.721100	1154.638428	-382.319885	-242.803726	1197.854370	-351.442322	331.247070	858.696167	-271.651031	-194.654343	893.185120	-348.868378	67.345970	1051.753052	537.481628	21.641230	898.664978	529.753113	219.456757
-378.409576	195.459274	950.884827	-362.758850	-66.883110	957.541138	-446.533447	219.016769	566.406494	-392.123291	-125.305664	578.100769	-473.415405	285.759857	87.548126	-497.541382	-140.891281	113.165138	-424.651245	304.631195	1431.018555	-343.468109	-109.595932	1450.961304	-328.320526	99.385612	1454.925293	-352.582703	117.208824	1752.979004	-462.457825	391.460480	1154.931519	-382.199005	-242.261337	1197.889282	-352.088715	332.240021	858.786377	-271.549744	-194.024551	893.144958	-349.127228	68.044479	1051.811646	537.419678	21.613863	898.686096	529.723389	219.434784
-378.634735	196.289230	951.016724	-363.075165	-65.965752	957.539001	-447.150543	219.605927	566.577332	-392.346069	-124.765076	578.148071	-473.616882	285.827332	87.569435	-497.491486	-140.840469	113.177849	-424.779785	305.208374	1431.100586	-343.319916	-108.935448	1451.017578	-328.269714	100.066795	1454.996460	-352.286194	117.764336	1753.051025	-462.786713	392.227600	1155.192383	-382.022064	-241.438400	1197.857788	-352.774902	333.287415	858.942261	-271.201477	-193.090530	893.264771	-349.353394	68.864510	1051.868652	537.376831	21.628738	898.652405	529.688049	219.447586
-378.974243	197.042419	951.125183	-363.312439	-65.235558	957.598816	-447.735626	220.195969	566.692017	-392.622894	-124.264458	578.246948	-473.791412	285.891937	87.579704	-497.505859	-140.812943	113.209976	-424.858215	305.892303	1431.317627	-343.225922	-108.202347	1451.062744	-328.214294	100.790016	1455.065796	-352.019409	118.392052	1753.141602	-463.178986	393.049377	1155.493408	-381.871643	-240.605103	1197.879517	-353.366974	334.192200	859.074280	-271.065704	-192.181122	893.268799	-349.595551	69.598686	1051.942871	537.306519	21.622166	898.642822	529.625427	219.439911
-379.340424	197.953995	951.213379	-363.647644	-64.324509	957.630432	-448.280640	220.763779	566.815491	-392.857300	-123.688553	578.279053	-473.912506	285.949310	87.596054	-497.439484	-140.673737	113.242973	-424.827118	306.655212	1431.653198	-343.162048	-107.423866	1451.078369	-328.200928	101.515831	1455.119629	-351.767487	119.022713	1753.198242	-463.519501	393.859314	1155.776123	-381.703644	-239.941055	1197.907715	-354.091705	335.401581	859.180481	-270.742798	-191.085922	893.379395	-349.883606	70.494873	1051.989502	537.311462	21.454010	898.642334	529.818970	218.672409
-379.674622	198.728485	951.269104	-363.965149	-63.500431	957.653870	-448.770172	221.350128	566.907349	-393.197662	-123.159767	578.396240	-473.952881	286.020996	87.588844	-497.399963	-140.049179	113.246674	-424.877441	307.424744	1431.829712	-343.096741	-106.647346	1451.083496	-328.234436	102.311584	1455.175537	-351.527771	119.700256	1753.265991	-463.874176	394.734528	1156.083252	-381.627991	-238.875839	1197.819458	-354.721191	336.419434	859.335754	-270.484070	-189.990082	893.457764	-350.147491	71.287613	1052.015625	537.298645	21.453472	898.621216	529.811157	218.683365
-380.059448	199.752518	951.392761	-364.321686	-62.518909	957.679871	-449.319397	222.005310	567.009888	-393.505066	-122.552483	578.440735	-474.083740	286.109436	87.580681	-497.367981	-139.927170	113.239609	-424.950592	308.204559	1432.048706	-343.066528	-105.821587	1451.058228	-328.273041	103.133408	1455.200562	-351.308533	120.431213	1753.304199	-464.228455	395.618500	1156.330200	-381.463867	-237.789337	1197.776733	-355.350464	337.549561	859.488892	-270.340393	-188.882736	893.442383	-350.468231	72.258568	1052.080566	537.222290	21.460947	898.621094	529.749756	218.694931
-380.367493	200.684692	951.489380	-364.668182	-61.531643	957.659058	-449.738556	222.451996	567.120605	-393.901764	-121.939308	578.439880	-474.119385	286.209137	87.551353	-497.462494	-140.359131	113.232941	-425.053650	309.050598	1432.226196	-343.058044	-104.993538	1451.056274	-328.266205	103.965820	1455.245117	-351.108032	121.165070	1753.350342	-464.644592	396.602142	1156.630615	-381.473297	-236.968689	1197.679932	-356.055237	338.736023	859.600586	-270.107086	-187.630310	893.474304	-350.748108	73.174820	1052.109497	537.160950	21.440039	898.587402	529.714783	218.706635
[truncated: 248 more rows]
[truncated: 40 more columns]
