# Supplementary material for: A dyadic stimulus set of audiovisual affective displays for the study of multisensory, emotional, social interactions
Source: Behav Res Methods. 2015 Nov 5;48(4):1285–95. doi: 10.3758/s13428-015-0654-4 (PMC5101291; doi:10.3758/s13428-015-0654-4)
Supplement: Supplementary file 1 — (ZIP 270 MB) [file 13428_2015_654_MOESM1_ESM.zip › supplementary_material_2_stimuli_set_files/B/B21.txt]

-392.676422	231.106812	956.334900	-378.831573	-31.871527	956.592346	-477.744354	240.156067	574.867981	-405.187958	-91.461906	576.339783	-483.403717	270.049225	87.513725	-482.939911	-131.620483	103.929169	-444.178131	329.096558	1440.546875	-364.333862	-85.071640	1450.458862	-346.186798	123.824921	1459.087769	-366.604492	94.043274	1753.265381	-488.106964	427.653900	1168.836548	-411.379272	-214.942474	1196.073975	-381.494629	380.113983	869.224548	-303.744141	-154.868088	889.869568	-364.835175	100.814667	1054.243774	557.664063	20.492603	899.022888	554.665161	216.918961
-392.652679	231.039749	956.354553	-378.766815	-31.933834	956.619751	-477.716339	240.112900	574.850830	-405.023315	-91.239189	576.313049	-483.409882	270.034821	87.514053	-482.792633	-131.549652	103.865715	-444.197144	328.996368	1440.560059	-364.279907	-85.136513	1450.512817	-346.158600	123.753357	1459.132690	-366.569183	94.006912	1753.295532	-488.063995	427.581421	1168.861206	-411.317322	-215.115356	1196.141357	-381.385712	380.074493	869.265686	-303.678986	-154.952789	889.961609	-364.796570	100.755867	1054.268555	557.397095	20.455843	899.006897	554.456604	216.884827
-392.661743	230.966721	956.377625	-378.738953	-32.002296	956.658997	-477.725067	240.059311	574.842651	-406.028778	-92.734451	576.670166	-483.424438	270.037018	87.509598	-483.529907	-131.861740	104.115242	-444.260376	328.824280	1440.496216	-364.222076	-85.196976	1450.589355	-346.111145	123.665329	1459.161743	-366.612701	93.919579	1753.306519	-488.030426	427.509460	1168.893799	-411.259521	-215.252182	1196.216431	-381.278168	380.026093	869.342529	-303.593018	-155.005035	890.068115	-364.790100	100.693932	1054.300171	557.114319	20.403893	898.990173	554.235291	216.816467
-392.693207	230.857407	956.386292	-378.711334	-32.075050	956.661865	-477.677856	239.979584	574.843567	-406.232025	-92.950127	576.719849	-483.397949	270.033813	87.502785	-483.686737	-131.913696	104.141182	-444.257324	328.732056	1440.524780	-364.183899	-85.261566	1450.635986	-346.077759	123.589378	1459.193115	-366.574524	93.888397	1753.337280	-487.996063	427.428650	1168.920776	-411.187836	-215.420013	1196.302612	-381.162781	379.950134	869.389038	-303.548950	-155.075592	890.141846	-364.779022	100.606277	1054.303101	556.781433	20.275351	899.000977	554.016174	216.732529
-392.677673	230.759506	956.398682	-378.664398	-32.141144	956.697571	-477.668243	239.913437	574.828247	-406.234222	-92.953369	576.740295	-483.370209	270.016357	87.505623	-483.628540	-131.898727	104.092903	-444.268707	328.626526	1440.553833	-364.126556	-85.331963	1450.678955	-346.022217	123.509918	1459.234619	-366.604340	93.800987	1753.355103	-487.953644	427.345917	1168.947388	-411.126801	-215.531479	1196.380127	-381.051819	379.869385	869.467346	-303.483643	-155.138046	890.221680	-364.746094	100.535690	1054.326660	556.460144	20.197226	898.966675	553.815369	216.619141
-392.689575	230.640152	956.384216	-378.628876	-32.238827	956.726135	-477.616852	239.811859	574.799133	-406.254639	-93.012848	576.739441	-483.340668	269.998596	87.505852	-483.654205	-131.929382	104.103203	-444.238861	328.528809	1440.577637	-364.059601	-85.414688	1450.721436	-345.965363	123.425987	1459.260010	-366.596344	93.740036	1753.374146	-487.883789	427.249512	1168.966309	-410.958588	-215.831345	1196.461426	-380.955444	379.749634	869.535278	-303.422272	-155.216339	890.280273	-364.732727	100.447144	1054.333130	556.104614	20.094625	898.990601	553.575745	216.529343
-392.704620	230.565933	956.400024	-378.628784	-32.282322	956.715698	-477.606384	239.710907	574.805237	-406.220520	-92.972534	576.723145	-483.323395	269.995819	87.520683	-483.632568	-131.934418	104.086967	-444.209137	328.451477	1440.594116	-363.991455	-85.465614	1450.741455	-345.910828	123.321815	1459.306885	-366.592133	93.662979	1753.390503	-487.843140	427.145386	1169.003784	-410.864563	-215.955460	1196.500244	-380.854858	379.657471	869.578491	-303.345673	-155.290543	890.336060	-364.723236	100.380768	1054.332275	555.792969	19.993849	898.992615	553.333740	216.445816
-392.704041	230.480438	956.422302	-378.575012	-32.340691	956.704224	-477.599396	239.627975	574.801331	-406.251221	-93.063438	576.722046	-483.298126	269.973785	87.531609	-483.665009	-131.952484	104.086464	-444.193085	328.357269	1440.638428	-363.912109	-85.563553	1450.767456	-345.857330	123.256454	1459.301392	-366.577240	93.582649	1753.405518	-487.791138	427.077942	1169.027954	-410.787720	-216.064789	1196.517822	-380.782013	379.549835	869.624573	-303.249420	-155.369751	890.367310	-364.697113	100.300591	1054.338013	555.484314	19.910490	898.995850	553.103943	216.352921
-392.709351	230.421753	956.419617	-378.545685	-32.412582	956.717224	-477.598450	239.575623	574.776550	-406.172699	-93.063072	576.709412	-483.280640	269.971283	87.526611	-483.669891	-131.975555	104.056244	-444.183441	328.261841	1440.653809	-363.869965	-85.645538	1450.779907	-345.784912	123.173569	1459.303833	-366.566437	93.501816	1753.418701	-487.749573	426.985229	1169.028198	-410.695953	-216.168640	1196.539063	-380.709564	379.452789	869.663574	-303.167297	-155.449615	890.400391	-364.678894	100.244179	1054.341675	555.179749	19.868071	898.981995	552.848022	216.308121
-392.727600	230.311859	956.404541	-378.511047	-32.490253	956.714478	-477.712433	239.619110	574.802917	-406.162415	-93.178810	576.714172	-483.358643	269.980591	87.525192	-483.671387	-131.990601	104.061638	-444.183411	328.162720	1440.658691	-363.774384	-85.716835	1450.765503	-345.735291	123.111832	1459.308472	-366.549042	93.410240	1753.434082	-487.703247	426.911835	1169.022705	-410.568909	-216.234192	1196.562988	-380.649414	379.338928	869.670898	-303.055969	-155.525375	890.452881	-364.661896	100.159836	1054.330811	554.966187	19.592197	898.992065	553.079712	215.519257
-392.737000	230.242508	956.410645	-378.514771	-32.533943	956.709839	-477.784241	239.560760	574.825134	-406.057495	-93.186287	576.673950	-483.386292	269.966125	87.502785	-483.649719	-131.981903	104.064308	-444.143341	328.065796	1440.668091	-363.675964	-85.820015	1450.779785	-345.686035	123.049843	1459.299072	-366.533936	93.323357	1753.438354	-487.663452	426.809082	1169.027954	-410.481873	-216.298218	1196.586182	-380.593719	379.216980	869.688782	-302.967438	-155.628342	890.443359	-364.661804	100.100235	1054.330200	554.407776	19.791525	898.976746	552.069824	216.587845
-392.740540	230.116959	956.401245	-378.457153	-32.649124	956.721008	-477.821075	239.517792	574.833801	-406.043335	-93.295479	576.687622	-483.372467	269.972534	87.530495	-483.653473	-131.990616	104.081406	-444.013031	328.057800	1440.800781	-363.603943	-85.896126	1450.787476	-345.627930	122.969269	1459.307983	-366.506653	93.235588	1753.450195	-487.614258	426.696014	1169.043213	-410.365448	-216.425385	1196.583618	-380.565918	379.096313	869.690613	-302.868591	-155.709412	890.463745	-364.626953	99.992874	1054.329224	554.008179	19.638767	898.995056	551.748657	216.473709
-392.756287	229.989853	956.401367	-378.424286	-32.723553	956.729004	-477.887970	239.493744	574.828247	-405.963470	-93.311432	576.673828	-483.379242	269.950653	87.537369	-483.167358	-131.761398	103.945740	-443.976715	327.973694	1440.808960	-363.513855	-85.983452	1450.770020	-345.550720	122.910416	1459.299561	-366.482300	93.149887	1753.451538	-487.585968	426.609497	1169.045898	-410.256958	-216.552917	1196.587769	-380.512939	378.954102	869.681030	-302.754761	-155.830811	890.462158	-364.620728	99.899040	1054.333618	553.636658	19.458572	899.021057	551.486084	216.309860
-392.733490	229.909744	956.382874	-378.352295	-32.838730	956.733337	-477.985016	239.494690	574.856506	-405.890747	-93.404030	576.698914	-483.421844	269.952057	87.530708	-483.612579	-132.022995	104.066582	-443.951721	327.875122	1440.797974	-363.424713	-86.052536	1450.779053	-345.497314	122.822464	1459.284302	-366.449463	93.056229	1753.439209	-487.571716	426.492554	1169.044312	-410.135437	-216.643738	1196.596802	-380.458466	378.801239	869.675903	-302.647614	-155.940887	890.456421	-364.568787	99.813927	1054.325439	553.269165	19.336033	899.016052	551.182739	216.207336
-392.749817	229.809921	956.375244	-378.305176	-32.914021	956.717590	-478.188568	239.567108	574.876282	-405.842377	-93.497192	576.660828	-483.515259	269.978851	87.527306	-483.647919	-132.052231	104.087799	-443.927612	327.813416	1440.778442	-363.351318	-86.118271	1450.765015	-345.443726	122.757530	1459.267456	-366.400360	92.976067	1753.433105	-487.542328	426.402466	1169.023682	-410.089233	-216.561356	1196.542603	-380.444214	378.690704	869.665649	-302.535980	-156.029770	890.400085	-364.543762	99.729027	1054.311646	552.666382	18.980244	898.993774	550.816284	216.028580
-392.747772	229.732712	956.361084	-378.230560	-33.031895	956.724487	-478.238464	239.517227	574.860046	-405.767853	-93.520073	576.651489	-483.533234	269.971008	87.532806	-483.639496	-132.067703	104.082901	-443.883850	327.718597	1440.771118	-363.277588	-86.195534	1450.715820	-345.386932	122.687561	1459.246094	-366.345032	92.893311	1753.430176	-487.517365	426.296692	1168.985107	-409.979553	-216.664642	1196.517456	-380.414490	378.546844	869.638672	-302.441742	-156.139221	890.360840	-364.500610	99.645203	1054.306763	552.554077	19.112141	899.008667	550.568298	215.992035
-392.739929	229.668335	956.346680	-378.184265	-33.083549	956.696899	-478.243652	239.422821	574.865845	-405.727051	-93.606758	576.634399	-483.500580	269.973663	87.525299	-483.248566	-131.841003	103.955482	-443.858795	327.630219	1440.754761	-363.177002	-86.266899	1450.720947	-345.336487	122.607079	1459.221191	-366.283447	92.811913	1753.422852	-487.525208	426.184631	1168.986694	-409.853882	-216.702713	1196.495728	-380.407745	378.417511	869.601746	-302.346558	-156.218842	890.325806	-364.466797	99.585777	1054.284424	552.188843	19.005209	898.973145	550.248535	215.895004
-392.748383	229.589981	956.341675	-378.130859	-33.151737	956.674744	-478.269196	239.355316	574.870544	-405.653534	-93.705750	576.608826	-483.534393	269.983246	87.526344	-483.224518	-131.865524	103.943451	-443.817627	327.533112	1440.724121	-363.121918	-86.352806	1450.670410	-345.260651	122.531319	1459.219727	-366.210571	92.733749	1753.409668	-487.506439	426.060028	1168.955688	-409.739929	-216.782715	1196.466675	-380.404205	378.285400	869.586121	-302.250946	-156.285095	890.281921	-364.433197	99.511742	1054.268433	551.861816	18.690477	898.979370	550.193787	215.223007
-392.754578	229.498169	956.335938	-378.035614	-33.273674	956.674438	-478.269897	239.299301	574.855713	-405.566345	-93.740517	576.589233	-483.493805	269.977966	87.520813	-483.630920	-132.102554	104.089188	-443.820801	327.470551	1440.720459	-363.059174	-86.373138	1450.648438	-345.206573	122.448196	1459.199829	-366.132507	92.601479	1753.474854	-487.517731	425.911957	1168.940063	-409.642181	-216.857697	1196.424805	-380.400940	378.154602	869.562805	-302.156830	-156.356873	890.224548	-364.389374	99.414795	1054.265381	551.160889	18.208561	898.966125	549.821960	214.971634
-392.720276	229.439133	956.328247	-377.955872	-33.314495	956.657593	-478.257935	239.215408	574.862305	-405.450012	-93.801254	576.587708	-483.487549	269.949036	87.479309	-483.224182	-131.864136	103.964638	-443.795807	327.381836	1440.717041	-362.985321	-86.446083	1450.623535	-345.146576	122.366676	1459.195068	-366.058716	92.565216	1753.415527	-487.514526	425.759521	1168.917969	-409.539276	-216.929260	1196.387329	-380.424194	378.020752	869.525879	-302.046234	-156.389511	890.189880	-364.325714	99.365562	1054.251709	550.714905	18.179029	899.011353	549.275696	215.269180
-392.715424	229.429321	956.330566	-377.893463	-33.404587	956.644714	-478.274323	239.188461	574.872009	-405.341980	-93.846458	576.561096	-483.489685	269.943420	87.501915	-483.180603	-131.879944	103.977257	-443.805908	327.282227	1440.684448	-362.904724	-86.536598	1450.593140	-345.100311	122.311798	1459.182007	-365.973724	92.489082	1753.418457	-487.533508	425.631958	1168.899170	-409.417236	-216.991776	1196.337891	-380.441742	377.882965	869.516113	-301.944641	-156.450363	890.153625	-364.285828	99.314499	1054.245117	550.804810	18.305107	899.057495	549.336121	214.725708
-392.694946	229.347687	956.316284	-377.801941	-33.434105	956.639648	-478.282684	239.141464	574.863159	-405.267822	-93.990753	576.543823	-483.516449	269.944153	87.521751	-483.699982	-132.153152	104.142319	-443.876556	327.122498	1440.565796	-362.807159	-86.596298	1450.581177	-345.033722	122.241959	1459.160400	-365.891113	92.407745	1753.409668	-487.553833	425.519226	1168.866943	-409.320068	-217.014465	1196.302734	-380.461243	377.767303	869.493530	-301.849457	-156.459488	890.112671	-364.229218	99.268326	1054.235229	550.493225	18.216017	899.085510	549.063965	214.575531
-392.683899	229.333603	956.313232	-377.713135	-33.499817	956.612366	-478.280975	239.106033	574.871704	-405.179810	-94.083710	576.523560	-483.549683	269.937439	87.500679	-483.263275	-131.914551	104.005692	-443.879913	327.022522	1440.537476	-362.724213	-86.661362	1450.533569	-344.990692	122.179848	1459.129761	-365.810852	92.331169	1753.382813	-487.576965	425.406891	1168.840942	-409.204987	-217.068375	1196.241211	-380.491486	377.640717	869.462036	-301.751099	-156.486664	890.076233	-364.176636	99.225540	1054.219482	549.780457	17.712357	899.039246	548.659973	214.375931
-392.644531	229.281158	956.300049	-377.637238	-33.587055	956.584534	-478.248627	239.049088	574.853333	-405.040222	-94.127151	576.486206	-483.545349	269.936676	87.495346	-483.647430	-132.137070	104.133827	-443.878784	326.936310	1440.522827	-362.620392	-86.731735	1450.478271	-344.946960	122.112862	1459.106812	-365.726471	92.258057	1753.372559	-487.608337	425.266663	1168.820557	-409.068848	-217.283524	1196.196655	-380.517181	377.510315	869.431946	-301.647522	-156.492325	890.042419	-364.109192	99.153534	1054.196899	549.363220	17.522673	899.047424	548.308411	214.218201
-392.610504	229.259415	956.291138	-377.544128	-33.643764	956.523010	-478.230957	239.016800	574.893433	-404.918610	-94.184769	576.466797	-483.531189	269.905823	87.488144	-483.656464	-132.146454	104.131454	-443.800201	326.924652	1440.600586	-362.506653	-86.801743	1450.405762	-344.877716	122.037376	1459.084229	-365.632172	92.195259	1753.359863	-487.649872	425.110657	1168.803589	-408.960236	-217.346069	1196.148926	-380.568420	377.373962	869.404053	-301.549286	-156.468979	889.980469	-364.028198	99.100311	1054.158081	548.997925	17.403532	899.052063	547.990051	214.078613
-392.561737	229.224991	956.270203	-377.485168	-33.653439	956.453735	-478.209381	239.008942	574.883606	-404.746918	-94.210411	576.397339	-483.538788	269.891479	87.520363	-483.222748	-131.945862	103.988853	-443.858978	326.776672	1440.468994	-362.398438	-86.861168	1450.321777	-344.812561	121.971695	1459.055420	-365.541626	92.123566	1753.326416	-487.706146	424.975494	1168.750000	-408.844574	-217.367722	1196.057373	-380.598663	377.233093	869.391113	-301.453522	-156.450455	889.917664	-363.952423	99.062500	1054.108521	548.645813	17.294947	899.039185	547.720093	213.967545
-392.535614	229.200775	956.259216	-377.394531	-33.701031	956.418457	-478.165558	238.942596	574.897766	-404.582275	-94.242393	576.355225	-483.540741	269.917542	87.530014	-483.207428	-131.945007	103.987564	-443.809540	326.774719	1440.571289	-362.271545	-86.915794	1450.270264	-344.763885	121.902252	1459.010742	-365.451721	92.073959	1753.310059	-487.768036	424.820892	1168.726196	-408.763031	-217.374283	1195.968872	-380.663849	377.096313	869.359741	-301.336304	-156.441864	889.866211	-363.882507	99.023277	1054.082886	548.251221	17.283392	899.033936	547.243958	214.240753
-392.435181	229.196655	956.266235	-377.258667	-33.767883	956.421997	-478.131104	238.916092	574.917175	-404.437958	-94.334839	576.341125	-483.557373	269.888885	87.539024	-483.241364	-131.981415	104.017914	-443.817749	326.678253	1440.547729	-362.151459	-87.004585	1450.237915	-344.729462	121.832603	1458.991943	-365.368347	92.007805	1753.302368	-487.849182	424.690948	1168.700562	-408.657104	-217.427429	1195.928223	-380.718048	376.937958	869.325317	-301.269440	-156.400558	889.812195	-363.782654	98.987976	1054.092163	548.149170	16.860201	899.048706	547.741943	212.932022
-392.432251	229.121735	956.232971	-377.195190	-33.828312	956.405273	-478.084808	238.926498	574.910645	-404.312653	-94.475533	576.321716	-483.555542	269.899628	87.512657	-483.216248	-132.006927	104.024124	-443.862396	326.577820	1440.519775	-362.059723	-87.069817	1450.180908	-344.700348	121.788200	1458.958496	-365.313782	91.939476	1753.280518	-487.954376	424.519531	1168.646606	-408.568115	-217.466904	1195.885620	-380.786072	376.802338	869.289185	-301.203857	-156.399124	889.760132	-363.744141	98.931664	1054.065796	547.680725	16.929010	899.039734	546.938354	213.585938
-392.344513	229.077301	956.247864	-377.062164	-33.878456	956.402466	-478.071625	238.909515	574.932190	-404.103119	-94.560738	576.279480	-483.583466	269.888580	87.497726	-483.267334	-132.018250	104.042343	-443.920135	326.475677	1440.450928	-361.963348	-87.150162	1450.119751	-344.663055	121.731743	1458.921387	-365.255707	91.879036	1753.262939	-488.072235	424.364288	1168.588013	-408.453094	-217.532532	1195.821777	-380.858582	376.663269	869.246399	-301.136993	-156.359116	889.713684	-363.643860	98.880829	1054.074097	547.247131	16.950239	899.009155	546.369934	213.962936
-392.265503	229.010223	956.212280	-376.929810	-33.895954	956.340881	-478.009949	238.894043	574.899475	-403.913605	-94.622795	576.239441	-483.575226	269.889832	87.503754	-483.298309	-132.053589	104.049873	-443.930695	326.371704	1440.390747	-361.836548	-87.224228	1450.063232	-344.623566	121.670074	1458.860840	-365.202637	91.803291	1753.243408	-488.174896	424.216278	1168.535645	-408.341705	-217.526733	1195.757568	-380.936371	376.518097	869.192566	-301.046295	-156.350037	889.606140	-363.524719	98.834160	1054.022705	547.265808	17.221731	899.081665	546.146118	213.973282
-391.768341	229.458832	956.281067	-376.699799	-33.802002	956.250427	-477.944275	238.927734	575.002808	-403.620331	-94.575775	576.108215	-483.595062	269.874237	87.491669	-483.201935	-132.043762	104.047081	-443.959015	326.240784	1440.326050	-361.703674	-87.319405	1449.972534	-344.568604	121.608734	1458.788452	-365.155090	91.740860	1753.213867	-488.258942	424.056549	1168.457153	-408.250977	-217.403671	1195.640503	-380.993042	376.372803	869.128357	-300.938843	-156.330658	889.472168	-363.189209	99.021622	1054.018921	546.929321	17.097601	899.074524	545.901672	213.871368
-391.442413	229.673187	956.325500	-376.449341	-33.776577	956.174011	-477.897339	238.892670	575.103882	-403.314789	-94.600204	576.038086	-483.615021	269.883087	87.534706	-483.484863	-132.224136	104.185303	-443.987549	326.133972	1440.243530	-361.585449	-87.384918	1449.898682	-344.517792	121.553696	1458.745239	-365.120850	91.679977	1753.197876	-488.359100	423.912476	1168.380615	-408.108643	-217.410065	1195.521240	-381.057495	376.227081	869.063538	-300.841858	-156.347519	889.364075	-362.913086	99.089096	1054.006226	546.221191	16.550816	899.040344	545.565979	213.613571
-391.245667	229.722244	956.318787	-376.252380	-33.807552	956.138672	-477.835449	238.880676	575.124451	-403.060089	-94.683975	575.967957	-483.621155	269.897247	87.542076	-483.473755	-132.227066	104.261543	-444.037415	326.042419	1440.169067	-361.458252	-87.456474	1449.847900	-344.497955	121.484200	1458.697388	-365.110626	91.621101	1753.186890	-488.467316	423.747620	1168.314331	-407.964539	-217.385788	1195.444214	-381.144806	376.097260	869.006348	-300.720581	-156.273773	889.293640	-362.724915	99.086685	1053.987183	545.979492	16.484276	899.042542	545.372925	213.498367
-391.135925	229.728912	956.339600	-376.117310	-33.807213	956.132019	-477.804260	238.902924	575.169006	-402.835449	-94.821228	575.969971	-483.632690	269.902924	87.550964	-483.522797	-132.246078	104.396584	-444.110870	325.961029	1440.116211	-361.380035	-87.514336	1449.792480	-344.475403	121.435387	1458.665527	-365.117523	91.575432	1753.192993	-488.600403	423.632721	1168.253784	-407.870758	-217.473221	1195.375488	-381.236389	375.960602	868.936096	-300.647461	-156.279602	889.228699	-362.626373	99.080627	1053.999512	545.711121	16.375568	899.081360	545.187927	213.371552
-391.071991	229.678177	956.335144	-375.955627	-33.880688	956.157410	-477.766663	238.869370	575.147522	-402.534698	-94.955986	576.028503	-483.663452	269.902008	87.519798	-483.509399	-132.265778	104.504845	-444.177734	325.871277	1440.064697	-361.290375	-87.622673	1449.733398	-344.468170	121.378181	1458.642334	-365.130066	91.517014	1753.203857	-488.734467	423.486542	1168.187866	-407.780670	-217.509384	1195.300293	-381.345856	375.823761	868.855591	-300.553741	-156.273163	889.176147	-362.536774	99.035965	1054.014771	545.440796	16.286999	899.074524	545.002258	213.287552
-391.006378	229.611542	956.314392	-375.771210	-33.931759	956.125916	-477.683960	238.850555	575.157410	-402.168427	-95.091988	576.033508	-483.635529	269.896088	87.519287	-483.392365	-132.265274	104.645210	-444.254730	325.820313	1439.997437	-361.229858	-87.654831	1449.643066	-344.454498	121.295731	1458.600342	-365.149597	91.460617	1753.209351	-488.840088	423.315308	1168.111206	-407.660095	-217.532166	1195.214722	-381.450104	375.713654	868.774597	-300.423340	-156.284195	889.100647	-362.420441	98.982132	1053.990479	545.307312	15.801616	899.086670	545.611511	211.880539
-390.873352	229.555176	956.287231	-375.537567	-34.014919	956.112610	-477.598053	238.822830	575.157837	-401.873352	-95.204544	576.079468	-483.628723	269.885498	87.533310	-483.265045	-132.247452	104.780701	-444.287689	325.723236	1439.918579	-361.133148	-87.746788	1449.568726	-344.429962	121.230171	1458.545776	-365.154785	91.432541	1753.224243	-488.912384	423.157684	1168.023438	-407.448944	-217.703918	1195.114014	-381.550262	375.615234	868.691223	-300.227661	-156.287735	889.002258	-362.247009	98.924805	1053.972168	544.970703	15.642941	899.056824	545.438110	211.740555
-390.712463	229.570145	956.256775	-375.294312	-34.035843	956.100891	-477.503052	238.769821	575.177307	-401.567535	-95.253098	576.096008	-483.630035	269.885803	87.530296	-483.124329	-132.206345	104.939728	-444.326782	325.641205	1439.882813	-361.045959	-87.818047	1449.498413	-344.406250	121.168762	1458.500488	-365.194336	91.371994	1753.225830	-488.996826	422.981781	1167.955322	-407.355652	-217.571533	1194.967773	-381.661987	375.495209	868.608887	-300.022736	-156.309235	888.896362	-362.054321	98.934631	1053.952881	544.528870	15.736700	899.013672	544.837891	212.303162
-390.555450	229.611786	956.282471	-375.046417	-34.062386	956.132996	-477.445160	238.756241	575.188232	-401.302765	-95.317070	576.149536	-483.616058	269.867981	87.577583	-483.016846	-132.211899	105.154160	-444.354706	325.574280	1439.856323	-360.959900	-87.874550	1449.443115	-344.389374	121.098160	1458.520142	-365.225769	91.305458	1753.260010	-489.071289	422.808411	1167.920532	-407.236786	-217.553894	1194.888062	-381.773865	375.402588	868.578613	-299.815277	-156.303864	888.831238	-361.879913	98.949806	1053.987793	544.221924	15.682467	898.987915	544.605774	212.278442
-390.494476	229.580353	956.300232	-374.887207	-34.060944	956.209900	-477.385498	238.734512	575.203979	-401.057648	-95.326988	576.316467	-483.641022	269.857788	87.586853	-482.909790	-132.171005	105.394638	-444.405853	325.512207	1439.856201	-360.902649	-87.964546	1449.421143	-344.372284	121.069275	1458.557007	-365.262817	91.216545	1753.331055	-489.181732	422.643707	1167.932861	-407.107208	-217.553802	1194.840088	-381.936462	375.255981	868.540161	-299.598145	-156.314774	888.803955	-361.791565	98.963409	1054.039429	543.979736	15.624532	898.936096	544.468994	212.178345
-390.487946	229.518616	956.329590	-374.733704	-34.077805	956.324097	-477.320343	238.692810	575.213745	-400.804779	-95.281738	576.510254	-483.630341	269.824921	87.617958	-482.916077	-132.171478	105.653435	-444.463745	325.455719	1439.916382	-360.862061	-88.021240	1449.420166	-344.379089	121.013557	1458.624146	-365.267975	91.130974	1753.433472	-489.294159	422.474548	1167.939575	-406.994690	-217.619705	1194.801636	-382.075714	375.136993	868.531555	-299.387787	-156.348328	888.819702	-361.738159	98.965866	1054.116333	543.647766	15.714725	898.921631	543.889709	212.732361
-390.442078	229.491028	956.371704	-374.570099	-34.116467	956.497925	-477.237854	238.645844	575.188782	-400.638733	-95.385635	576.760559	-483.614532	269.809204	87.643394	-482.456055	-131.956940	105.814636	-444.522461	325.389526	1439.969971	-360.839386	-88.058426	1449.414429	-344.397583	120.998833	1458.692017	-365.315186	90.992043	1753.547119	-489.385773	422.340179	1167.993530	-406.887634	-217.648834	1194.796753	-382.224121	375.045380	868.557190	-299.169403	-156.348267	888.853027	-361.657379	98.989395	1054.228638	543.546692	15.535801	898.936462	543.994995	212.197891
-390.454407	229.450256	956.396179	-374.420898	-34.110962	956.699646	-477.142792	238.592407	575.204041	-400.464935	-95.464760	577.003357	-483.585571	269.755402	87.656906	-482.840027	-132.200348	106.235352	-444.565369	325.386749	1440.061646	-360.813538	-88.057243	1449.455688	-344.409546	120.976212	1458.785522	-365.357056	90.824776	1753.654541	-489.477753	422.167419	1168.070068	-406.761688	-217.652695	1194.781250	-382.371155	374.925079	868.583130	-298.949463	-156.373169	888.876465	-361.605774	99.049545	1054.344238	543.333740	15.473686	898.939941	543.874817	212.094650
-390.389404	229.486679	956.432373	-374.233856	-34.068295	956.891846	-477.060944	238.540802	575.193359	-400.352539	-95.487366	577.261780	-483.547272	269.733185	87.700249	-482.685852	-132.179779	106.478676	-444.645782	325.358307	1440.164551	-360.768585	-88.074226	1449.489990	-344.429626	120.966148	1458.883667	-365.399689	90.623863	1753.776001	-489.578156	422.024200	1168.162231	-406.620758	-217.653976	1194.773804	-382.520386	374.823334	868.649841	-298.707581	-156.375244	888.891663	-361.503784	99.155182	1054.462646	543.586792	15.545468	898.982849	544.374329	211.328125
-390.374756	229.602081	956.489685	-374.121399	-34.036053	957.060364	-477.015228	238.531967	575.232178	-400.307007	-95.563385	577.478088	-483.549194	269.666901	87.758308	-482.623291	-132.201035	106.738831	-444.694550	325.373016	1440.338501	-360.755707	-88.046692	1449.524536	-344.449982	120.961136	1459.005371	-365.420441	90.392578	1753.900879	-489.658722	421.893066	1168.281494	-406.465485	-217.591599	1194.777954	-382.655579	374.687439	868.779419	-298.456299	-156.343445	888.931519	-361.434692	99.277870	1054.573608	542.769043	15.431657	898.905762	543.341187	212.342041
-390.393036	229.727234	956.572021	-374.041718	-33.896141	957.243408	-476.983063	238.527161	575.231140	-400.251099	-95.539497	577.733337	-483.538757	269.612823	87.756859	-482.463654	-132.184204	106.952629	-444.768341	325.408630	1440.538086	-360.771515	-88.006454	1449.582397	-344.490662	120.991707	1459.121216	-365.437927	90.099403	1754.083984	-489.779327	421.780975	1168.458618	-406.328430	-217.543900	1194.805664	-382.791656	374.540558	868.926819	-298.199219	-156.309570	889.015259	-361.412506	99.455032	1054.707397	542.483582	15.344481	898.883301	543.152283	212.270554
-390.494965	229.860321	956.674133	-374.098083	-33.711582	957.429260	-476.948181	238.552063	575.231323	-400.245178	-95.517731	577.963196	-483.487610	269.573181	87.777298	-482.390503	-132.182327	107.140579	-444.819580	325.434845	1440.740234	-360.764557	-87.952698	1449.661377	-344.533936	121.034554	1459.259521	-365.491638	89.824326	1754.140015	-489.895538	421.672913	1168.659546	-406.172211	-217.518005	1194.885498	-382.942871	374.386322	869.100220	-297.956177	-156.280273	889.133728	-361.476959	99.649734	1054.847778	542.309448	15.297922	898.905090	543.035156	212.154861
-390.543671	230.079926	956.757935	-374.125305	-33.504459	957.615967	-476.960815	238.669449	575.270874	-400.322479	-95.530869	578.225281	-483.526764	269.560669	87.825508	-482.267273	-132.219681	107.306267	-444.893402	325.504944	1440.979248	-360.788208	-87.884628	1449.730225	-344.595795	121.116150	1459.401123	-365.488892	89.534721	1754.258545	-490.011963	421.643738	1168.931152	-406.066864	-217.544876	1194.945313	-383.067902	374.227997	869.338989	-297.725311	-156.206039	889.225952	-361.500854	99.903770	1054.979370	542.091492	15.244473	898.906799	542.886597	212.091446
-390.628235	230.290939	956.833801	-374.190002	-33.299667	957.784241	-476.954010	238.760605	575.270142	-400.494507	-95.529854	578.410645	-483.511963	269.580841	87.856873	-482.241791	-132.299286	107.479431	-444.997162	325.589264	1441.241821	-360.810730	-87.774017	1449.805420	-344.680634	121.219200	1459.509521	-365.464264	89.239029	1754.374756	-490.144135	421.631439	1169.170044	-405.956268	-217.506561	1194.989136	-383.187256	374.122101	869.621338	-297.512390	-156.143509	889.332458	-361.543304	100.149467	1055.093872	541.959473	15.203238	898.912537	542.831055	211.952499
-390.699493	230.575577	956.926575	-374.303070	-33.034275	957.901978	-477.027740	238.933685	575.320740	-400.744598	-95.490326	578.604614	-483.570496	269.624542	87.888397	-482.256561	-132.339111	107.592781	-445.076324	325.699493	1441.504395	-360.845642	-87.628624	1449.844116	-344.752502	121.334282	1459.602539	-365.411316	88.906036	1754.506226	-490.282776	421.630219	1169.420410	-405.836304	-217.407883	1195.036865	-383.294434	373.977173	869.903076	-297.295441	-156.031250	889.427429	-361.612976	100.431702	1055.194214	541.745239	15.156424	898.880127	542.701538	211.866959
-390.833099	230.796082	956.979187	-374.429871	-32.802570	958.041809	-476.564758	238.499054	575.151978	-401.058350	-95.368614	578.828857	-483.246582	269.582703	87.824348	-482.278198	-132.355392	107.664307	-445.206909	325.821625	1441.751343	-360.865601	-87.472069	1449.862793	-344.853088	121.463852	1459.685791	-365.358948	88.608780	1754.588867	-490.428528	421.687164	1169.672119	-405.720612	-217.336227	1195.036621	-383.377228	373.801147	870.220886	-297.081573	-155.890900	889.501526	-361.713196	100.692589	1055.283447	541.516602	15.088326	898.899109	542.528442	211.841049
-390.938782	231.016098	957.055237	-374.531342	-32.572437	958.186218	-476.586914	238.611511	575.141968	-401.388000	-95.178551	579.027283	-483.231354	269.598602	87.814453	-482.315704	-132.357513	107.698357	-445.393524	325.885895	1441.931519	-360.912048	-87.288895	1449.860596	-344.947327	121.614494	1459.774902	-365.303284	88.349037	1754.583618	-490.573303	421.793976	1169.899780	-405.589081	-217.157394	1195.044189	-383.432709	373.676666	870.527649	-296.883759	-155.739182	889.548706	-361.806580	100.944069	1055.390991	541.343384	15.022138	898.897034	542.425110	211.714920
-391.051544	231.295547	957.104858	-374.675903	-32.258053	958.261719	-476.701752	238.835999	575.178711	-401.763214	-94.962753	579.104858	-483.231628	269.630127	87.819031	-482.479553	-132.374191	107.698486	-445.415161	326.092651	1442.277466	-360.957062	-87.103249	1449.820068	-345.036957	121.753792	1459.828125	-365.237488	88.063606	1754.603149	-490.688263	421.894318	1170.137451	-405.490662	-216.980118	1194.990601	-383.472961	373.507599	870.824280	-296.712128	-155.579742	889.561157	-361.912476	101.249649	1055.448608	541.160889	15.003477	898.903381	542.236084	211.759354
-391.166901	231.650497	957.175537	-374.865051	-31.864603	958.269714	-476.808075	239.066849	575.183899	-402.167053	-94.750305	579.094055	-483.275238	269.666931	87.792542	-482.518219	-132.320068	107.570702	-445.529541	326.253937	1442.476685	-361.013336	-86.897240	1449.740112	-345.130219	121.917068	1459.825317	-365.164032	87.797249	1754.574219	-490.821655	422.106384	1170.368286	-405.396851	-216.757324	1194.900269	-383.505127	373.350433	871.114502	-296.537170	-155.418701	889.477905	-362.029999	101.597122	1055.480957	541.080444	14.766218	898.930054	542.586121	210.961700
-391.281738	232.096786	957.201904	-375.086243	-31.489397	958.204285	-476.959259	239.370743	575.192139	-402.612640	-94.563988	579.067261	-483.319977	269.758514	87.779488	-482.702911	-132.286835	107.379646	-445.629242	326.460175	1442.667603	-361.099060	-86.680237	1449.572632	-345.231323	122.082947	1459.766602	-365.074005	87.566040	1754.486450	-490.979187	422.369781	1170.566406	-405.316376	-216.529572	1194.726563	-383.539612	373.285095	871.366211	-296.370544	-155.208771	889.363831	-362.158997	101.967270	1055.453735	541.149475	15.225316	898.984802	542.062805	211.603210
-391.421722	232.504379	957.165405	-375.302460	-31.135702	958.084167	-477.361053	239.929657	575.241516	-403.114990	-94.322403	578.932434	-483.557098	269.849670	87.776215	-482.822723	-132.249542	107.088226	-445.694366	326.636017	1442.771484	-361.201752	-86.458214	1449.334351	-345.341980	122.279999	1459.675171	-365.005127	87.349632	1754.363770	-491.121979	422.696198	1170.740234	-405.283051	-216.386063	1194.479248	-383.573273	373.195953	871.629883	-296.197906	-154.994659	889.212891	-362.298462	102.312820	1055.367676	540.758728	14.669441	898.934631	542.329773	210.816132
-391.561066	232.845795	957.117065	-375.508331	-30.817791	957.903748	-477.139038	239.788498	575.134583	-403.622559	-93.905464	578.725098	-483.295776	269.909729	87.711288	-482.637726	-131.813965	106.556183	-445.760864	326.841492	1442.861572	-361.361145	-86.226570	1449.085693	-345.452301	122.485962	1459.538452	-364.907715	87.175125	1754.223633	-491.271973	422.987457	1170.868164	-405.311096	-216.320618	1194.210938	-383.610504	373.179871	871.842346	-296.035645	-154.742676	889.028137	-362.434052	102.590294	1055.246216	540.611389	14.596148	898.954407	542.256897	210.666824
-391.696899	233.216797	957.080261	-375.728790	-30.469656	957.690979	-477.333069	240.109756	575.180908	-404.052551	-93.514503	578.546387	-483.288757	269.951782	87.644829	-482.703064	-131.744858	106.193253	-445.820709	327.045471	1442.963867	-361.499908	-86.035545	1448.812500	-345.549194	122.678879	1459.403198	-364.826233	87.036263	1754.069214	-491.404572	423.320374	1171.003662	-405.333221	-216.120041	1193.903442	-383.596100	373.165405	872.076904	-295.909973	-154.437866	888.774414	-362.583832	102.879456	1055.116333	540.552979	14.516788	898.991272	542.272278	210.475677
-391.804535	233.642365	957.016724	-375.995880	-30.003942	957.418213	-477.866333	240.771652	575.325378	-404.534851	-93.071045	578.244141	-483.578033	270.061707	87.659058	-483.226013	-132.207123	106.076141	-445.833313	327.248505	1443.037720	-361.655670	-85.831268	1448.479614	-345.660095	122.864944	1459.234497	-364.750946	86.931000	1753.879517	-491.508423	423.713562	1171.109131	-405.351440	-215.817322	1193.565063	-383.591583	373.183929	872.257141	-295.786255	-154.094604	888.495239	-362.753204	103.236046	1054.945679	540.621338	14.929217	899.071228	541.800842	211.044983
-391.911469	234.157333	956.965637	-376.300903	-29.521885	957.069946	-477.827911	240.809219	575.316711	-404.953766	-92.587799	577.925171	-483.427582	270.145782	87.585983	-483.413177	-132.202240	105.676109	-445.874603	327.479401	1443.042236	-361.793182	-85.646240	1448.103516	-345.770905	123.025696	1459.023071	-364.704620	86.859062	1753.660400	-491.605927	424.134216	1171.152222	-405.422089	-215.446594	1193.128540	-383.601501	373.296173	872.385132	-295.675842	-153.749100	888.138611	-362.930603	103.610054	1054.741455	540.313843	14.442995	899.053467	542.122253	210.179764
-392.071747	234.576141	956.821472	-376.583405	-29.198101	956.749084	-478.082794	241.152512	575.316467	-405.404297	-92.161346	577.634216	-483.477814	270.248505	87.526924	-483.501434	-132.147629	105.326118	-445.891388	327.674622	1442.974731	-361.986084	-85.490677	1447.681763	-345.929749	123.166206	1458.734253	-364.665100	86.818207	1753.433472	-491.707214	424.611786	1171.129395	-405.516571	-215.189133	1192.598267	-383.583496	373.423767	872.413940	-295.546814	-153.356735	887.711365	-363.126556	103.907082	1054.504395	539.990967	14.618100	899.038574	541.374268	210.999146
-392.215424	234.989548	956.692566	-376.824768	-28.856592	956.430786	-478.380157	241.485977	575.303223	-405.765198	-91.575722	577.419495	-483.533752	270.347534	87.460457	-483.126984	-131.626373	104.756493	-445.910583	327.851044	1442.877197	-362.171997	-85.335922	1447.218628	-346.084290	123.320221	1458.442261	-364.612183	86.796906	1753.212036	-491.739258	425.089081	1171.062622	-405.570984	-214.736893	1192.064331	-383.542328	373.605713	872.439209	-295.506073	-152.965744	887.196533	-363.277588	104.208633	1054.272705	539.852783	14.570920	899.056641	541.282104	210.860519
-392.341949	235.374878	956.619507	-377.051849	-28.560923	956.200623	-478.620819	241.836319	575.326782	-404.776581	-89.109802	576.856689	-483.589661	270.447479	87.440086	-482.153015	-131.184540	104.222786	-445.912140	328.034119	1442.801147	-362.391968	-85.217506	1446.768921	-346.216705	123.446426	1458.185425	-364.561066	86.807487	1753.032227	-491.746918	425.530518	1171.000244	-405.724030	-214.176849	1191.431885	-383.568024	373.851746	872.436890	-295.490051	-152.502945	886.664246	-363.432831	104.483772	1054.117188	539.661560	14.711250	899.052917	540.955139	211.231476
-392.442261	235.793930	956.585938	-377.293030	-28.242960	956.028870	-478.885803	242.200470	575.374634	-405.011810	-88.557625	576.808105	-483.640594	270.513123	87.434517	-482.606537	-131.632065	104.310524	-445.907318	328.227631	1442.754517	-362.635986	-85.134010	1446.325806	-346.354218	123.554924	1457.975220	-364.505554	86.842453	1752.902222	-491.720673	425.955841	1170.973267	-406.006042	-213.879623	1190.802856	-383.561707	374.145538	872.450317	-295.506775	-152.007736	886.137878	-363.587646	104.790306	1054.011719	539.521973	14.719856	899.043884	540.778748	211.342041
-392.550537	236.202133	956.590332	-377.543365	-27.902082	955.925354	-479.136688	242.482544	575.433044	-405.450470	-88.227074	576.824585	-483.662384	270.548431	87.440155	-482.289917	-131.113647	103.999680	-445.921326	328.414734	1442.762085	-362.876862	-85.061462	1445.905518	-346.505066	123.628380	1457.832031	-364.445129	86.929199	1752.817505	-491.694092	426.393982	1170.997803	-406.189819	-213.259857	1190.249023	-383.597565	374.493622	872.461487	-295.586670	-151.500916	885.670410	-363.764343	105.113365	1053.962158	539.367859	14.595661	899.061462	540.711609	211.194061
-392.615631	236.598068	956.633911	-377.736206	-27.519394	955.890686	-479.340027	242.675186	575.454956	-405.766113	-87.822601	576.844543	-483.663300	270.596832	87.434090	-482.178436	-130.957870	103.908516	-445.932831	328.605316	1442.792725	-363.158997	-85.008263	1445.531128	-346.730988	123.705376	1457.711182	-364.379089	87.011803	1752.772461	-491.640778	426.790375	1171.071167	-406.456329	-212.891525	1189.696411	-383.656891	374.896088	872.483826	-295.739471	-150.939117	885.136353	-363.895874	105.463234	1053.967529	539.307312	14.472771	899.045715	540.818115	210.779373
-392.699188	236.961884	956.670715	-377.941040	-27.126980	955.889893	-479.556885	242.864365	575.437927	-406.046844	-87.417007	576.914734	-483.646515	270.583679	87.414604	-482.167267	-130.832825	103.888603	-445.945526	328.776855	1442.854370	-363.491028	-84.957108	1445.178467	-346.974762	123.765228	1457.610596	-364.299683	87.108124	1752.753784	-491.560150	427.144592	1171.182129	-406.752258	-212.479553	1189.181519	-383.715546	375.346619	872.533325	-295.920319	-150.349350	884.676758	-364.034210	105.818092	1053.984497	539.211670	14.405124	899.064636	540.744202	210.713577
-392.751801	237.286560	956.723328	-378.051208	-26.790895	955.941040	-479.779724	243.086365	575.456177	-406.302887	-87.070518	576.987915	-483.630066	270.648987	87.422684	-482.102631	-130.700562	103.842789	-445.923615	328.943176	1442.972656	-363.828888	-84.941948	1444.932861	-347.168121	123.798241	1457.593140	-364.210632	87.197121	1752.764404	-491.433014	427.488403	1171.376831	-407.120758	-211.483444	1188.699341	-383.737457	375.881012	872.625061	-296.177582	-149.729218	884.263855	-364.118744	106.143173	1054.037109	539.122986	14.397063	899.088196	540.671997	210.651093
-392.859772	237.648026	956.837280	-378.187805	-26.447275	955.989807	-480.012482	243.310165	575.532898	-406.538483	-86.755760	577.075439	-483.689056	270.673584	87.425522	-482.327698	-130.886185	103.979340	-445.935944	329.067780	1443.146851	-364.249634	-84.907677	1444.742310	-347.342926	123.821289	1457.626831	-364.092377	87.320404	1752.798462	-491.303833	427.818848	1171.649048	-407.552795	-211.232697	1188.294800	-383.808136	376.441284	872.794922	-296.483398	-149.036606	883.921631	-364.238220	106.469368	1054.118042	539.040588	14.345264	899.123169	540.611877	210.613144
-392.957367	238.101135	957.000610	-378.366882	-26.009592	956.031616	-480.242889	243.608566	575.630249	-406.789398	-86.515022	577.081665	-483.700684	270.729584	87.456390	-482.168152	-130.550140	103.810654	-446.055023	329.119965	1443.263184	-364.667847	-84.880119	1444.628296	-347.525330	123.838203	1457.729004	-363.993683	87.445724	1752.839111	-491.188934	428.174744	1171.941895	-408.032501	-210.456085	1187.968018	-383.889648	377.081909	872.998718	-296.721954	-148.196274	883.726135	-364.377106	106.863144	1054.221191	538.986755	14.347235	899.174622	540.521179	210.597305
-393.059967	238.489334	957.149048	-378.587830	-25.524511	956.042664	-480.479370	243.897232	575.688232	-406.962982	-86.273178	577.039246	-483.721039	270.726288	87.455879	-482.049286	-130.458923	103.716766	-446.010681	329.294586	1443.638550	-365.128693	-84.844925	1444.551880	-347.750183	123.844460	1457.814453	-363.883270	87.560493	1752.894775	-491.068268	428.400574	1172.316895	-408.574585	-209.790329	1187.729492	-383.945221	377.729706	873.223206	-297.236969	-147.610107	883.450562	-364.527863	107.240334	1054.298950	538.915161	14.307861	899.202271	540.466675	210.525894
-393.137207	238.855087	957.241638	-378.797272	-25.085365	956.027283	-480.633270	244.138947	575.743896	-407.728638	-86.882233	577.171387	-483.748108	270.767792	87.454163	-482.553314	-130.586761	103.778725	-446.090729	329.376404	1443.909424	-365.621765	-84.805298	1444.461060	-347.968445	123.845818	1457.914429	-363.793030	87.666016	1752.945923	-490.978516	428.646881	1172.717285	-409.123047	-209.494110	1187.554932	-384.015015	378.449432	873.483765	-297.610199	-146.746033	883.365295	-364.664948	107.592705	1054.336670	538.818420	14.296398	899.246826	540.322266	210.513351
-393.218567	239.161209	957.331909	-378.970428	-24.763960	956.029968	-480.808014	244.392761	575.767822	-408.930084	-88.251930	577.472473	-483.757416	270.835724	87.481537	-483.416809	-130.899963	103.947861	-446.138947	329.460266	1444.230713	-366.077484	-84.769310	1444.395752	-348.138855	123.861557	1457.999512	-363.693420	87.742569	1752.954590	-490.884308	428.899231	1173.115723	-409.794159	-208.692245	1187.264648	-384.072632	379.177551	873.737366	-297.868469	-145.844681	883.330322	-364.798920	107.866325	1054.384888	539.254456	14.439773	899.321045	540.871216	209.839310
-393.225861	239.436081	957.348511	-379.104828	-24.489315	955.989014	-480.882324	244.615433	575.796753	-409.163269	-88.239685	577.462097	-483.730438	270.885315	87.513428	-483.524078	-130.989319	103.922867	-446.155853	329.506866	1444.460938	-366.495148	-84.748352	1444.340332	-348.314117	123.860680	1458.025757	-363.591309	87.800568	1752.970703	-490.780762	429.195984	1173.478149	-410.462158	-208.074173	1186.989746	-384.089905	379.937531	874.005066	-298.199890	-145.006760	883.290100	-364.879150	108.108994	1054.374878	538.867188	14.042505	899.308472	540.723694	209.708481
-393.321106	239.707153	957.347717	-379.291351	-24.195372	955.893616	-480.990662	244.872620	575.818054	-407.810699	-85.832367	576.888611	-483.757843	270.945251	87.494278	-482.331116	-130.580475	103.483139	-446.176422	329.559418	1444.654297	-366.842163	-84.761162	1444.255371	-348.450165	123.878693	1458.025879	-363.506348	87.836403	1752.934814	-490.674744	429.541992	1173.785522	-411.168213	-207.935043	1186.779175	-384.044922	380.685608	874.274170	-298.841248	-144.307739	883.144287	-365.011780	108.349617	1054.325317	539.041809	14.565889	899.383301	540.211609	210.489349
-393.406525	240.014816	957.302063	-379.484222	-23.931082	955.771790	-481.081543	245.140915	575.799683	-407.269318	-84.691460	576.622498	-483.792206	270.997955	87.461449	-481.868042	-130.400208	103.231300	-446.195099	329.609680	1444.798706	-367.193085	-84.757362	1444.126465	-348.578827	123.889435	1457.960693	-363.445007	87.833366	1752.862793	-490.602020	429.917053	1174.035278	-411.847382	-207.329758	1186.479858	-384.022736	381.436035	874.427429	-299.011505	-143.233124	883.196411	-365.147705	108.598785	1054.241089	538.791260	14.029288	899.349487	540.575073	209.677811
-393.526703	240.234467	957.245605	-379.673553	-23.741634	955.662964	-481.202606	245.376328	575.784607	-407.601929	-84.762733	576.672180	-483.836212	271.016418	87.429352	-481.903290	-130.394562	103.179550	-446.213074	329.670990	1444.880981	-367.509186	-84.777489	1443.960205	-348.685364	123.868706	1457.886230	-363.426056	87.776421	1752.767578	-490.553741	430.354645	1174.230103	-412.737091	-206.855621	1186.195923	-384.012054	382.227386	874.578857	-299.615631	-142.472122	883.046753	-365.294434	108.778755	1054.156860	539.051270	14.302654	899.404175	540.579956	209.682480
-393.613129	240.489868	957.214661	-379.934082	-23.505234	955.509644	-481.280396	245.558533	575.776855	-407.761475	-84.589897	576.620300	-483.871765	271.052643	87.419655	-482.020203	-130.394196	103.155334	-446.179596	329.710846	1444.969849	-367.763184	-84.826012	1443.756714	-348.803131	123.850159	1457.819580	-363.410583	87.677467	1752.682739	-490.480682	430.821838	1174.413940	-413.452484	-206.704544	1185.915527	-383.949463	383.064270	874.728333	-299.812836	-141.331207	883.098694	-365.462250	108.965546	1054.063721	538.468018	14.225136	899.336853	539.737671	210.549118
-393.777435	240.580826	957.157043	-380.186157	-23.413916	955.424805	-481.353088	245.680710	575.802368	-407.928467	-84.500595	576.619385	-483.910217	271.097504	87.452415	-482.027039	-130.368286	103.161217	-446.151978	329.791443	1445.033081	-367.974945	-84.845009	1443.570801	-348.863159	123.797867	1457.765625	-363.386261	87.520866	1752.581299	-490.418213	431.310211	1174.574341	-414.294647	-206.571136	1185.553955	-383.869324	383.830475	874.834534	-300.177521	-140.414597	883.075989	-365.652618	109.040474	1053.988770	538.402710	14.200768	899.362488	539.598389	210.634125
-394.097687	240.422882	957.041870	-380.466614	-23.350410	955.372131	-481.418152	245.804825	575.762878	-408.122009	-84.446678	576.587463	-483.922089	271.113342	87.489304	-482.105865	-130.356934	103.177498	-446.089050	329.832336	1445.084595	-368.157562	-84.914391	1443.392334	-348.928009	123.748405	1457.720459	-363.382019	87.333435	1752.479004	-490.307373	431.772278	1174.720093	-415.052368	-206.264404	1185.219360	-383.761749	384.589447	874.933472	-300.869446	-139.798721	882.846313	-365.933228	109.021065	1053.900391	538.567505	13.922452	899.391907	540.245667	209.588547
-394.482269	240.209488	956.898315	-380.751648	-23.365326	955.315063	-481.505585	245.872971	575.671997	-408.271576	-84.397606	576.581970	-483.945465	271.113922	87.464348	-482.150757	-130.325211	103.141830	-446.022827	329.854553	1445.106445	-368.328735	-84.977554	1443.214111	-349.008972	123.707573	1457.667725	-363.369781	87.108643	1752.358765	-490.201782	432.258881	1174.869385	-415.728088	-206.060089	1184.952271	-383.705322	385.432312	875.042053	-301.297119	-139.068375	882.757568	-366.242798	108.948753	1053.794312	538.391174	14.184095	899.379578	539.509949	210.566422
-394.516113	240.304520	956.885376	-380.936401	-23.301935	955.284607	-481.563080	245.937195	575.649597	-408.433563	-84.394653	576.563965	-483.941620	271.107422	87.406799	-482.163757	-130.272293	103.102402	-445.992401	329.875580	1445.149780	-368.508179	-85.033722	1443.055542	-349.090424	123.645897	1457.643677	-363.376251	86.841759	1752.208740	-490.092468	432.759277	1175.021851	-416.434021	-205.669235	1184.655762	-383.638123	386.303680	875.159241	-301.676575	-138.426239	882.681396	-366.378052	109.007797	1053.778442	538.353821	14.088119	899.352661	539.462158	210.509369
-394.595581	240.379745	956.885437	-381.152832	-23.201384	955.244629	-481.631317	246.017197	575.648621	-408.535126	-84.360603	576.506714	-483.999695	271.114716	87.412613	-481.776154	-129.961975	102.875374	-445.961761	329.882965	1445.198364	-368.712067	-85.109283	1442.933472	-349.193970	123.587326	1457.648682	-363.370758	86.528854	1752.071533	-489.985016	433.266602	1175.227539	-416.938110	-205.350143	1184.499512	-383.547546	387.128845	875.268921	-301.908691	-137.696289	882.753052	-366.537689	109.069199	1053.761108	538.354492	14.051904	899.366150	539.423889	210.411591
-394.564117	240.515533	956.945496	-381.301941	-23.163815	955.238464	-481.658905	246.076248	575.658813	-408.601868	-84.354156	576.530029	-483.996155	271.114258	87.417938	-482.277466	-130.265625	103.088669	-445.915741	329.848083	1445.298950	-368.942261	-85.197304	1442.873169	-349.279663	123.488884	1457.712280	-363.330444	86.177223	1751.953125	-489.845581	433.677704	1175.450195	-417.426086	-205.153091	1184.366943	-383.452454	388.027100	875.425049	-302.238586	-137.316391	882.753845	-366.632568	109.114685	1053.796143	538.376770	13.993758	899.397766	539.394714	210.336777
-394.581940	240.533630	956.992554	-381.453949	-23.170715	955.227905	-481.674500	246.144379	575.705322	-408.611237	-84.309563	576.471130	-483.993835	271.092682	87.453568	-482.318359	-130.272034	103.054985	-445.963257	329.741455	1445.327637	-369.175873	-85.306160	1442.835815	-349.373047	123.383369	1457.829834	-363.295898	85.806877	1751.864014	-489.707367	434.115295	1175.719849	-417.920441	-205.073318	1184.237061	-383.410309	388.979126	875.637146	-302.542633	-137.141266	882.717834	-366.738647	109.086975	1053.819092	538.436218	13.926032	899.457458	539.351807	210.208740
-394.518097	240.598175	957.060730	-381.604919	-23.124445	955.197510	-481.564850	246.056458	575.710083	-408.606689	-84.269264	576.418396	-483.917938	271.071136	87.485847	-482.398468	-130.325027	103.047295	-445.812531	329.739685	1445.625732	-369.426422	-85.443008	1442.835938	-349.457733	123.238991	1457.917725	-363.267548	85.413788	1751.782104	-489.548706	434.471527	1176.025024	-418.198425	-204.741470	1184.187622	-383.337646	389.856689	875.835083	-303.050049	-137.350204	882.538269	-366.806061	109.087280	1053.843384	538.629578	13.602916	899.472656	539.941101	209.157013
-394.535767	240.578125	957.073120	-381.745758	-23.181747	955.174988	-481.548828	246.090302	575.732605	-408.618896	-84.267532	576.391785	-483.946747	271.073822	87.471443	-482.308167	-130.316422	102.978050	-445.772308	329.634369	1445.788940	-369.701843	-85.573502	1442.820801	-349.561401	123.080727	1458.017334	-363.244629	84.995804	1751.679321	-489.374207	434.794006	1176.356689	-418.591217	-204.784058	1184.106079	-383.237213	390.725342	876.067566	-303.254089	-137.500595	882.474548	-366.898163	109.025063	1053.841187	538.638000	13.533897	899.501892	539.868530	209.041351
-394.525543	240.547409	957.103088	-381.853912	-23.185932	955.168884	-481.483307	246.134430	575.705383	-408.679382	-84.227112	576.322327	-483.971283	271.060699	87.461227	-482.330109	-130.341980	102.917091	-445.735962	329.500946	1445.990112	-370.007996	-85.706589	1442.829956	-349.648529	122.938293	1458.106079	-363.207123	84.581902	1751.604980	-489.161926	435.085724	1176.667358	-418.909546	-204.779678	1184.048218	-383.179749	391.637970	876.311646	-303.373291	-137.738510	882.410522	-366.973297	108.983421	1053.858887	538.602478	13.496233	899.501526	539.672546	209.045853
-394.506897	240.550308	957.161804	-381.993652	-23.262957	955.189819	-481.427826	246.138962	575.685486	-408.765350	-84.238319	576.319519	-483.951080	271.059235	87.473763	-482.295166	-130.375366	102.876389	-445.733459	329.396179	1446.179443	-370.270966	-85.837708	1442.887329	-349.739746	122.757072	1458.189087	-363.173279	84.148323	1751.528320	-488.959534	435.340332	1177.036011	-419.190460	-204.810120	1184.042358	-383.112152	392.511017	876.517822	-303.453247	-138.128143	882.390686	-367.057922	108.918365	1053.904053	538.674438	13.413180	899.525513	539.617065	208.860764
-394.424133	240.478241	957.200256	-382.046417	-23.322933	955.223511	-481.328613	246.161041	575.711243	-408.834564	-84.222336	576.349670	-483.908661	271.063477	87.476433	-482.266510	-130.402924	102.888527	-445.682281	329.228027	1446.407471	-370.549469	-86.017288	1442.919678	-349.800140	122.595993	1458.299316	-363.116882	83.693657	1751.468628	-488.747467	435.621277	1177.388428	-419.424103	-204.820938	1184.055176	-382.991180	393.369690	876.743164	-303.474060	-138.566910	882.373596	-367.094879	108.837189	1053.951416	539.054626	13.703851	899.597168	539.576172	208.829224
-394.327271	240.440216	957.245117	-382.125153	-23.395851	955.215942	-481.252899	246.156235	575.719299	-408.892487	-84.146660	576.343750	-483.896362	271.082275	87.499367	-482.158508	-130.375793	102.858276	-445.673370	329.069397	1446.618286	-370.812225	-86.203712	1442.945313	-349.863129	122.376137	1458.375000	-363.053894	83.240044	1751.404297	-488.518463	435.863312	1177.698120	-419.656281	-204.913193	1184.016113	-382.897980	394.209656	876.980774	-303.192963	-138.877762	882.494141	-367.125305	108.746307	1053.978638	539.066772	13.591650	899.612610	539.436829	208.742859
-394.280640	240.299408	957.251648	-382.185120	-23.513552	955.201050	-481.142395	246.115738	575.716553	-408.890411	-84.051018	576.352722	-483.886169	271.077576	87.491066	-482.095795	-130.338562	102.790588	-445.649109	328.893524	1446.796021	-371.081512	-86.386497	1442.914673	-349.921661	122.151093	1458.433716	-362.993927	82.782562	1751.313721	-488.334412	436.097046	1177.997192	-419.862762	-205.095596	1183.970337	-382.825775	394.985168	877.186523	-303.142212	-139.566391	882.441406	-367.149078	108.599770	1053.978271	538.699646	13.387971	899.559875	538.738281	209.271591
-394.260529	240.168900	957.257446	-382.284180	-23.616079	955.183044	-481.092896	246.116440	575.711243	-408.987701	-84.046684	576.358948	-483.894684	271.071136	87.509605	-482.025177	-130.320084	102.761467	-445.637360	328.752319	1446.945190	-371.321075	-86.538338	1442.879272	-349.990112	121.889290	1458.455811	-362.927216	82.288712	1751.225342	-488.106964	436.304077	1178.264160	-420.022461	-205.324173	1183.947632	-382.695801	395.790527	877.383667	-303.017273	-140.171890	882.420471	-367.188141	108.464943	1053.972046	538.902161	13.449021	899.620056	538.614746	209.258224
-394.193787	240.072571	957.302795	-382.412964	-23.662029	955.166626	-481.078857	246.149094	575.744812	-409.055176	-84.020508	576.341309	-483.932678	271.075867	87.556831	-482.021362	-130.298386	102.737160	-445.696381	328.441528	1446.951294	-371.527161	-86.797592	1442.834839	-350.045868	121.667137	1458.475586	-362.859741	81.831223	1751.131104	-487.882751	436.505920	1178.517090	-420.263763	-205.726761	1183.904663	-382.543762	396.537872	877.478027	-302.831390	-140.819962	882.445129	-367.224487	108.355080	1053.987793	538.986511	13.353161	899.656067	538.513550	209.148361
-394.128845	239.942978	957.354126	-382.483246	-23.783649	955.220215	-480.978912	246.080734	575.753479	-409.202789	-84.029770	576.404297	-483.914398	271.033478	87.553810	-482.064209	-130.338669	102.739677	-445.658813	328.243591	1447.097656	-371.703217	-87.054649	1442.832031	-350.099854	121.394035	1458.503174	-362.804810	81.319061	1751.034302	-487.652252	436.679474	1178.757568	-420.379761	-205.963562	1183.887939	-382.373779	397.240967	877.674316	-302.651031	-141.623123	882.487488	-367.238770	108.218971	1054.042725	538.991516	13.185212	899.687683	538.382263	208.976730
-394.097137	239.714172	957.379761	-382.566010	-23.937101	955.312439	-480.878204	245.943558	575.726990	-409.345154	-84.077621	576.441101	-483.911499	271.009399	87.561264	-482.090576	-130.345886	102.737221	-445.609741	328.045990	1447.219360	-371.890594	-87.299484	1442.845703	-350.131958	121.122490	1458.572266	-362.746826	80.833626	1750.950439	-487.401978	436.866089	1178.993652	-420.510437	-206.399704	1183.886108	-382.199432	397.911804	877.869995	-302.503601	-142.345566	882.559082	-367.288025	108.042358	1054.106812	538.966309	13.106232	899.743652	538.079346	209.074081
-394.072815	239.485199	957.435547	-382.618896	-24.122084	955.394226	-480.811584	245.835342	575.699768	-409.518921	-84.169205	576.482971	-483.906219	270.957092	87.551544	-482.156647	-130.357742	102.724678	-445.444122	327.891937	1447.446899	-372.059967	-87.511276	1442.836670	-350.168945	120.855972	1458.637451	-362.669952	80.311127	1750.863525	-487.135071	436.989868	1179.231201	-420.613586	-206.917145	1183.949219	-381.989990	398.587860	878.065002	-302.576263	-143.418243	882.503540	-367.329468	107.837639	1054.181396	539.160583	12.813223	899.754089	538.454041	208.251953
-394.033661	239.302933	957.517761	-382.668640	-24.288368	955.436401	-480.707336	245.655075	575.683289	-409.638275	-84.223808	576.537720	-483.904388	270.913483	87.513336	-482.137939	-130.380432	102.670525	-445.384186	327.653503	1447.545166	-372.201263	-87.725464	1442.853516	-350.207367	120.604538	1458.666626	-362.588196	79.801346	1750.755737	-486.892303	437.095551	1179.430786	-420.684418	-207.367783	1184.034424	-381.769623	399.119537	878.202148	-302.374512	-144.219101	882.601074	-367.364807	107.640106	1054.250122	539.192993	12.562232	899.778259	538.353699	207.990280
-394.008881	239.099350	957.583008	-382.780273	-24.435408	955.453308	-480.591980	245.492722	575.712402	-409.779999	-84.369339	576.525024	-483.902313	270.848541	87.540634	-482.190796	-130.446625	102.647018	-445.315674	327.427216	1447.640259	-372.332397	-87.982834	1442.851807	-350.221863	120.318504	1458.710571	-362.485016	79.273643	1750.653076	-486.637787	437.249023	1179.638184	-420.727783	-207.822754	1184.098389	-381.552368	399.621490	878.333252	-302.129791	-145.113937	882.752380	-367.429138	107.435097	1054.295654	539.202209	12.355020	899.786682	538.195801	207.840820
-394.003326	238.851028	957.622437	-382.869354	-24.651550	955.463501	-480.455078	245.359344	575.687500	-409.923157	-84.566231	576.549316	-483.869110	270.830841	87.555428	-482.218658	-130.476242	102.622490	-445.392242	327.085358	1447.581543	-372.487213	-88.241501	1442.898682	-350.238464	120.019066	1458.745728	-362.383911	78.771408	1750.551880	-486.381500	437.418182	1179.831665	-420.786102	-208.408463	1184.174805	-381.293182	400.127045	878.475159	-301.710114	-145.725342	883.016174	-367.495270	107.183411	1054.325684	539.233704	12.097092	899.813110	538.112793	207.589813
-394.000702	238.611893	957.666382	-382.922668	-24.882772	955.492371	-480.377411	245.305435	575.701416	-409.998169	-84.715591	576.544312	-483.860199	270.823212	87.613510	-482.253754	-130.543930	102.608986	-445.339355	326.811279	1447.665527	-372.580750	-88.517906	1442.946655	-350.237732	119.724022	1458.787231	-362.263763	78.251389	1750.456787	-486.104248	437.530487	1180.031494	-420.769379	-208.891190	1184.290894	-380.986450	400.618073	878.646912	-301.450653	-146.713379	883.181946	-367.546448	106.937073	1054.367676	539.249207	11.914537	899.837036	537.932068	207.508087
-394.042664	238.396927	957.666626	-383.020050	-25.067934	955.461548	-480.224731	245.150269	575.659668	-410.725891	-85.844025	576.747192	-483.849182	270.783112	87.603180	-482.845215	-130.769073	102.787491	-445.294556	326.559814	1447.743652	-372.682220	-88.768570	1442.996582	-350.227417	119.430542	1458.833862	-362.102570	77.734467	1750.346313	-485.828735	437.625153	1180.237671	-420.758057	-209.474640	1184.402100	-380.677307	400.967896	878.824341	-301.210388	-147.650375	883.318420	-367.619537	106.720932	1054.353149	539.174744	11.830075	899.855286	537.371887	207.875610
-394.067780	238.145874	957.674622	-383.115936	-25.219212	955.452271	-480.113312	245.072495	575.636536	-411.831482	-87.469757	577.057312	-483.888885	270.739410	87.591026	-483.675995	-131.111145	103.006645	-445.264862	326.281799	1447.806641	-372.772949	-89.012581	1443.058105	-350.193878	119.114700	1458.877563	-361.918030	77.220276	1750.224121	-485.532593	437.715637	1180.395264	-420.722443	-210.129196	1184.566284	-380.347900	401.245514	878.987305	-300.967865	-148.514282	883.502136	-367.689117	106.507355	1054.354370	539.301208	11.470779	899.856018	537.482422	207.265991
-394.086304	237.898834	957.669128	-383.122040	-25.429426	955.485535	-479.968079	244.905899	575.585938	-411.935547	-87.749176	577.076294	-483.830688	270.701538	87.571983	-483.752808	-131.137329	103.030693	-445.233032	325.987061	1447.870850	-372.859131	-89.290833	1443.141968	-350.171600	118.805992	1458.906128	-361.704773	76.729858	1750.124512	-485.223145	437.761810	1180.540405	-420.658081	-210.628540	1184.749146	-380.012848	401.497223	879.137390	-300.797455	-149.557983	883.624939	-367.714630	106.293541	1054.371094	539.361694	11.251037	899.892273	537.402527	207.006424
-394.087830	237.658386	957.705017	-383.097229	-25.678989	955.533569	-479.902191	244.854050	575.567444	-410.371368	-85.647255	576.650146	-483.864258	270.698029	87.616150	-482.499939	-130.707092	102.673409	-445.188263	325.670654	1447.944824	-372.923340	-89.571663	1443.227661	-350.150787	118.486397	1458.966187	-361.477173	76.248573	1750.013794	-484.895569	437.779388	1180.661133	-420.610474	-211.238617	1184.909058	-379.624969	401.698151	879.308838	-300.617889	-150.544159	883.785706	-367.722015	106.054321	1054.417114	539.429321	11.049117	899.906799	537.332886	206.737564
-394.084015	237.409912	957.730347	-383.109772	-25.883574	955.574341	-479.835022	244.753784	575.577454	-410.763336	-86.276352	576.782349	-483.862671	270.729095	87.595543	-482.812714	-130.838745	102.781456	-445.017090	325.461517	1448.179565	-372.976379	-89.868813	1443.335571	-350.116608	118.217339	1459.031250	-361.216827	75.760887	1749.907959	-484.567230	437.742706	1180.816528	-420.537872	-211.872101	1185.112671	-379.246979	401.865295	879.489380	-300.463318	-151.533020	883.961487	-367.750061	105.831215	1054.455200	539.473877	10.778974	899.955933	537.237183	206.521500
-394.120514	237.147690	957.779663	-383.133606	-26.148460	955.623291	-479.775208	244.640961	575.568237	-410.901733	-86.595360	576.844849	-483.810242	270.729340	87.629562	-482.959076	-130.935089	102.815063	-444.974274	325.168640	1448.233643	-373.014191	-90.128387	1443.445068	-350.087646	117.912582	1459.075806	-360.965118	75.284195	1749.782227	-484.252350	437.733551	1180.971802	-420.400146	-212.469620	1185.283936	-378.858704	401.980133	879.682068	-300.231506	-152.454956	884.150635	-367.800415	105.567650	1054.508667	539.538025	10.636602	899.980713	537.028198	206.607498
-394.157623	236.895462	957.831970	-383.148224	-26.387121	955.609985	-479.763489	244.468353	575.529175	-410.814453	-86.600716	576.846924	-483.795502	270.671204	87.602112	-482.896576	-130.948471	102.757553	-444.927765	324.856720	1448.315186	-373.035248	-90.426956	1443.515259	-350.062164	117.624626	1459.118286	-360.696716	74.806648	1749.671143	-483.950592	437.651855	1181.094849	-420.310913	-213.183762	1185.468018	-378.440643	401.991821	879.828247	-300.123871	-153.524170	884.255432	-367.841858	105.298912	1054.531494	539.643188	10.382827	899.986267	537.000122	206.348312
-394.224030	236.585678	957.836304	-383.171661	-26.606951	955.604309	-479.767975	244.308075	575.491699	-410.787445	-86.741997	576.828430	-483.810822	270.671570	87.598251	-482.851196	-130.955231	102.712616	-444.861450	324.538300	1448.394165	-373.039063	-90.687553	1443.570679	-349.992157	117.289986	1459.146729	-360.428009	74.348686	1749.579712	-483.639465	437.571289	1181.215454	-420.170746	-213.733765	1185.651001	-377.954559	401.923401	880.004456	-300.046295	-154.546066	884.345703	-367.893311	105.033539	1054.532227	539.731445	10.101764	899.989014	536.952698	206.092285
-394.248474	236.376022	957.874695	-383.217285	-26.745487	955.542969	-479.790833	244.163437	575.482056	-410.853302	-87.007324	576.831238	-483.800323	270.654419	87.577988	-482.916107	-131.021286	102.696854	-444.782959	324.251251	1448.473511	-373.027679	-90.951424	1443.641479	-349.903503	116.968773	1459.173340	-360.145111	73.866554	1749.490845	-483.320740	437.411499	1181.338867	-420.023743	-214.385071	1185.827515	-377.485443	401.793854	880.150818	-299.875549	-155.473969	884.448364	-367.921753	104.820969	1054.519409	539.938477	9.741537	899.976318	537.174072	205.478668
-394.240570	236.164413	957.890442	-383.200897	-26.939720	955.529785	-479.843567	244.032593	575.455627	-410.858154	-87.165565	576.825928	-483.789673	270.615051	87.618004	-482.871826	-131.029312	102.710052	-444.695831	323.957184	1448.556885	-373.000183	-91.236946	1443.683228	-349.823151	116.660904	1459.196655	-359.844574	73.429657	1749.412842	-483.008148	437.230103	1181.404053	-419.857819	-215.062347	1186.017578	-377.029266	401.675812	880.285034	-300.037842	-156.718307	884.399353	-367.919495	104.607559	1054.522705	540.055542	9.627982	899.984131	536.961548	205.650635
-394.235596	235.933884	957.908081	-383.127441	-27.147371	955.564819	-479.869629	243.800140	575.433228	-411.725037	-88.571190	577.098206	-483.771790	270.595642	87.606239	-483.609161	-131.345459	102.941910	-444.748016	323.537170	1448.488770	-372.941101	-91.520500	1443.755371	-349.755829	116.351357	1459.185181	-359.560669	72.966194	1749.349243	-482.713745	437.014862	1181.406494	-419.689331	-215.558472	1186.151367	-376.516144	401.486572	880.427917	-299.740601	-157.426682	884.584412	-367.891388	104.399849	1054.551392	540.202942	9.369976	899.988159	536.955322	205.440796
-394.309723	235.673157	957.919128	-383.137299	-27.356880	955.553650	-479.927582	243.620926	575.401428	-411.793701	-88.834938	577.128418	-483.729797	270.590363	87.589043	-483.732300	-131.387115	102.974953	-444.544128	323.327057	1448.670654	-372.862915	-91.791161	1443.805054	-349.690063	116.068634	1459.204346	-359.250244	72.552750	1749.311279	-482.415924	436.660400	1181.451294	-419.516327	-216.215973	1186.348511	-376.029694	401.209015	880.539124	-299.724060	-158.403122	884.675537	-367.916626	104.162292	1054.547852	540.426270	8.964529	900.023560	537.208374	204.671082
-394.344940	235.398758	957.948364	-383.076202	-27.581200	955.586060	-479.983429	243.440384	575.376404	-411.747864	-88.910561	577.125977	-483.699799	270.510620	87.581650	-483.743652	-131.385193	102.992859	-444.495575	323.031067	1448.723755	-372.758850	-92.041473	1443.857666	-349.649384	115.773682	1459.204590	-358.953979	72.108032	1749.252686	-482.151184	436.349945	1181.486938	-419.355286	-216.865097	1186.512451	-375.503510	400.847198	880.642456	-299.692230	-159.332123	884.737671	-367.908417	103.921516	1054.579712	540.604431	8.644165	900.021851	537.255615	204.327515
-394.426849	235.130417	957.982971	-383.049347	-27.808529	955.597534	-480.111053	243.282959	575.386780	-411.714020	-89.017067	577.118164	-483.724579	270.490082	87.575752	-483.667206	-131.359680	102.959053	-444.578583	322.627594	1448.649658	-372.684723	-92.315811	1443.885742	-349.553131	115.490746	1459.195313	-358.648895	71.675148	1749.204346	-481.946594	436.081726	1181.488281	-419.185577	-217.301041	1186.621704	-375.038513	400.493713	880.771301	-299.664551	-160.245499	884.750671	-367.912598	103.674736	1054.597656	540.650574	8.467295	900.006592	537.003418	204.546722
-394.449768	234.860245	957.995239	-382.987152	-28.030945	955.616089	-480.200836	243.097351	575.402893	-411.640656	-89.096840	577.111511	-483.719879	270.475525	87.579399	-483.645477	-131.401871	102.981667	-444.532654	322.329620	1448.688721	-372.564423	-92.616570	1443.889282	-349.464020	115.215187	1459.228516	-358.318054	71.261116	1749.153442	-481.721771	435.634949	1181.463501	-419.033905	-217.891724	1186.698608	-374.536499	400.026825	880.853882	-299.713806	-161.103638	884.691223	-367.877228	103.438248	1054.609741	540.804749	8.183451	900.005005	537.026978	204.322861
-394.504333	234.617615	957.984070	-382.934326	-28.261406	955.576416	-480.286072	242.915909	575.428772	-411.565765	-89.258324	577.129700	-483.715118	270.417358	87.607513	-483.663513	-131.449707	102.993851	-444.412476	322.171570	1448.882446	-372.472595	-92.898636	1443.888184	-349.341400	114.918289	1459.225952	-357.983551	70.847641	1749.101196	-481.472076	435.146942	1181.455078	-418.909088	-218.427521	1186.741089	-373.981140	399.445251	880.903931	-299.695007	-161.976944	884.650024	-367.839569	103.201370	1054.576172	540.976807	7.887540	900.031372	537.102539	203.982498
-394.553253	234.374634	957.957397	-382.863556	-28.476116	955.579712	-480.285950	242.652023	575.412292	-411.501709	-89.439461	577.102661	-483.614014	270.375061	87.611038	-483.642670	-131.459869	102.991798	-444.405334	321.883759	1448.924438	-372.332275	-93.164993	1443.820313	-349.235992	114.668480	1459.206909	-357.681000	70.476730	1749.059448	-481.285126	434.645996	1181.366333	-418.734161	-218.827621	1186.810913	-373.497681	398.907227	880.994934	-299.680939	-162.745529	884.602905	-367.804108	102.994347	1054.559204	541.128967	7.622771	900.039673	537.172363	203.595428
-394.580170	234.155273	957.939941	-382.745117	-28.732330	955.588989	-480.476288	242.554718	575.421753	-411.449158	-89.667259	577.166565	-483.680908	270.347229	87.602371	-483.664185	-131.488449	103.017212	-444.415466	321.604828	1448.982300	-372.184723	-93.384102	1443.791382	-349.091553	114.410492	1459.209839	-357.369141	70.077881	1749.015381	-481.103851	434.149689	1181.307983	-418.623779	-219.209763	1186.859863	-373.011292	398.234985	881.043457	-299.741150	-163.589737	884.493469	-367.749969	102.778442	1054.553345	541.336060	7.361962	900.059570	537.250000	203.330154
-394.645081	233.892120	957.937439	-382.649200	-28.954924	955.626648	-480.396301	242.263519	575.354126	-411.403076	-89.940292	577.189270	-483.576660	270.321838	87.586090	-483.679138	-131.543518	103.066177	-444.439819	321.342560	1449.033081	-372.030304	-93.653641	1443.767456	-348.961090	114.164085	1459.224731	-357.091553	69.731026	1748.984375	-480.962738	433.653198	1181.263672	-418.583008	-219.665985	1186.903564	-372.508179	397.502472	881.111938	-300.008392	-164.542023	884.291565	-367.734009	102.563354	1054.570801	541.513794	7.104830	900.059692	537.318237	203.073944
-394.705536	233.679321	957.940552	-382.580383	-29.147821	955.630920	-480.420319	242.061417	575.335388	-411.203583	-89.987907	577.164063	-483.587341	270.317871	87.585930	-483.627350	-131.515808	103.071663	-444.441406	321.059265	1449.100830	-371.878632	-93.944679	1443.770874	-348.819885	113.901375	1459.233521	-356.821991	69.375397	1748.979004	-480.786194	433.079315	1181.186646	-418.523804	-220.007736	1186.918457	-372.057129	396.819641	881.170410	-299.993225	-165.261948	884.228943	-367.716675	102.371841	1054.571655	541.741028	6.704805	900.087219	537.595032	202.460648
-394.755890	233.473068	957.936584	-382.497406	-29.380278	955.602356	-480.436859	241.868530	575.338257	-411.067535	-90.184288	577.219238	-483.606873	270.299622	87.597267	-483.599976	-131.556717	103.108498	-444.578827	320.667725	1449.021606	-371.689117	-94.237862	1443.742432	-348.684845	113.667839	1459.246582	-356.557129	69.021629	1748.963135	-480.672211	432.562866	1181.106201	-418.471558	-220.233109	1186.869873	-371.632141	395.947479	881.258850	-299.720886	-165.771820	884.276245	-367.680756	102.154900	1054.551147	541.868164	6.506376	900.089783	537.674255	202.212204
-394.835480	233.198807	957.897644	-382.374329	-29.620029	955.591125	-480.407593	241.668869	575.310120	-410.817596	-90.260696	577.199585	-483.564941	270.260773	87.569687	-483.666595	-131.604401	103.151039	-444.566071	320.386078	1449.077026	-371.548248	-94.541794	1443.689331	-348.576630	113.406784	1459.217896	-356.298004	68.687500	1748.926514	-480.544373	432.002655	1181.052490	-418.452942	-220.523743	1186.777344	-371.204407	395.139374	881.363953	-299.686951	-166.427383	884.146057	-367.646210	101.924995	1054.523315	542.014221	6.302684	900.078674	537.747437	202.006866
-394.878326	232.997955	957.868347	-382.251648	-29.888569	955.595825	-480.405029	241.505966	575.300232	-410.589264	-90.394814	577.153137	-483.531097	270.220001	87.587570	-483.673676	-131.656631	103.168442	-444.567719	320.107452	1449.091553	-371.378265	-94.770370	1443.545410	-348.479858	113.164551	1459.184570	-356.053528	68.362885	1748.881836	-480.427185	431.445648	1180.970703	-418.463409	-220.800247	1186.682983	-370.794159	394.173523	881.416504	-299.893158	-167.226837	883.887512	-367.605774	101.716133	1054.510864	542.059937	6.222544	900.059998	537.571106	202.260315
-394.919891	232.826294	957.845398	-382.178009	-30.061111	955.538757	-480.391449	241.384140	575.304504	-410.429352	-90.693954	577.106567	-483.515961	270.218018	87.577789	-483.627197	-131.662888	103.206299	-444.551483	319.838837	1449.141602	-371.281525	-94.989082	1443.367554	-348.374115	112.914215	1459.155884	-355.804443	68.040016	1748.846313	-480.313232	430.885895	1180.880981	-418.428345	-220.980637	1186.558228	-370.457001	393.208862	881.466797	-299.608917	-167.560074	883.862305	-367.570923	101.541473	1054.466797	542.159851	6.008654	900.040344	537.627930	202.086548
-394.937195	232.592606	957.820557	-382.019470	-30.276312	955.559753	-480.381714	241.201584	575.266541	-410.251495	-91.015015	577.069397	-483.514587	270.153503	87.571442	-483.646790	-131.690445	103.244514	-444.549530	319.573700	1449.178711	-371.182892	-95.195549	1443.252319	-348.263092	112.684982	1459.128418	-355.540039	67.746582	1748.826660	-480.199066	430.351044	1180.784180	-418.415771	-221.214645	1186.456421	-370.152435	392.206787	881.475769	-299.578705	-168.064636	883.707397	-367.508301	101.347733	1054.466553	542.236267	5.818340	900.034729	537.693970	201.865952
-394.945801	232.404877	957.818054	-381.854279	-30.425871	955.548462	-480.362793	241.038010	575.257935	-410.040802	-91.202881	577.025330	-483.487854	270.149445	87.556915	-483.275085	-131.491730	103.132858	-444.525696	319.336456	1449.197998	-371.057129	-95.424011	1443.135254	-348.143890	112.443153	1459.104858	-355.255188	67.620140	1748.812866	-480.130249	429.806030	1180.701538	-418.418884	-221.381714	1186.356445	-369.866211	391.169556	881.544739	-299.846588	-168.794388	883.362244	-367.441345	101.189117	1054.462036	542.940857	6.155528	900.347229	537.835205	201.801636
-394.988861	232.185577	957.809814	-381.694000	-30.633396	955.563721	-480.402222	240.902618	575.245483	-409.770996	-91.350525	577.020203	-483.476379	270.143463	87.580475	-483.218109	-131.470734	103.174171	-444.389191	319.188751	1449.338745	-370.943787	-95.685219	1443.061035	-348.040039	112.177765	1459.072632	-355.024139	67.331375	1748.771240	-480.053772	429.206177	1180.589966	-418.357422	-221.473480	1186.235229	-369.722382	390.112549	881.541321	-299.563446	-168.988235	883.313843	-367.384521	101.000580	1054.465942	544.570435	8.804765	900.165588	538.384399	202.336472
-394.995972	232.012222	957.778259	-381.574768	-30.761583	955.502747	-480.373840	240.705505	575.223511	-409.584808	-91.584297	576.978882	-483.423096	270.112244	87.556084	-483.234222	-131.484985	103.233833	-444.357208	318.940002	1449.333984	-370.840210	-95.953400	1442.933960	-347.956482	111.933922	1459.013794	-354.802368	67.046326	1748.720337	-479.985901	428.698242	1180.495972	-418.334778	-221.569351	1186.108032	-369.750610	388.971619	881.521423	-299.521057	-169.353256	883.106323	-367.320709	100.849380	1054.417969	544.820129	9.054150	900.104980	538.521667	202.275040
-395.028656	231.808807	957.756714	-381.401581	-30.935024	955.463989	-480.416382	240.571457	575.219116	-409.313080	-91.670517	576.997864	-483.416779	270.075104	87.556854	-483.193695	-131.495743	103.290955	-444.301880	318.697418	1449.344482	-370.712769	-96.164467	1442.802124	-347.906006	111.690971	1458.959229	-354.565765	66.773407	1748.664063	-479.957489	428.172058	1180.384644	-418.274353	-221.709976	1185.954102	-370.049255	387.906281	881.444641	-299.518555	-169.620819	882.902222	-367.235718	100.671776	1054.384644	544.807739	8.716075	900.107361	538.555237	202.104355
-395.014008	231.614548	957.717712	-381.183960	-31.159039	955.431763	-480.403076	240.341339	575.178894	-409.008209	-91.684830	576.961365	-483.345856	270.022583	87.525490	-483.088501	-131.476044	103.252068	-444.274780	318.472229	1449.328857	-370.579803	-96.436256	1442.681641	-347.844604	111.458824	1458.924683	-354.299316	66.468040	1748.594604	-479.947113	427.806122	1180.295288	-418.213257	-221.819733	1185.782959	-370.515808	386.767181	881.336182	-299.532867	-169.897827	882.702576	-367.124084	100.481110	1054.349854	544.897888	8.350550	900.101624	538.824524	201.542175
-394.998505	231.470337	957.706665	-381.044006	-31.275707	955.384705	-480.403015	240.159546	575.167847	-408.851227	-91.827354	576.910950	-483.374725	270.000305	87.564156	-483.106934	-131.517365	103.303802	-444.214600	318.236359	1449.333984	-370.465424	-96.733528	1442.567261	-347.809021	111.219337	1458.875977	-354.019775	66.180954	1748.529053	-479.980835	427.504089	1180.244629	-418.109680	-221.944290	1185.611694	-371.175903	385.689880	881.212830	-299.511566	-170.111740	882.508667	-367.032074	100.348007	1054.317871	544.982971	8.174569	900.090576	538.940308	201.407364
-394.959564	231.331955	957.699097	-380.847351	-31.410141	955.355896	-480.249329	239.814270	575.134155	-408.657013	-91.927254	576.886963	-483.220306	269.979736	87.540207	-483.073120	-131.524002	103.342628	-444.264282	317.938293	1449.175537	-370.395508	-96.992958	1442.455078	-347.775391	110.997643	1458.853516	-353.751465	65.906670	1748.461914	-480.051697	427.169800	1180.140747	-418.013428	-222.049866	1185.459106	-371.996460	384.711945	881.069397	-299.529327	-170.313126	882.309082	-366.919373	100.216003	1054.300659	545.022339	8.107593	900.070740	539.001526	201.337357
-394.939392	231.148438	957.643555	-380.630066	-31.579872	955.374573	-480.272369	239.625732	575.122681	-408.486176	-92.062233	576.872375	-483.178314	269.930969	87.521446	-483.070709	-131.537369	103.373894	-444.089691	317.850494	1449.282349	-370.334961	-97.243324	1442.375366	-347.766479	110.772461	1458.802734	-353.515015	65.628319	1748.379272	-480.153931	426.808838	1180.064209	-417.920135	-222.165375	1185.319824	-372.951691	383.543243	880.850220	-299.509277	-170.458527	882.132996	-366.799622	100.082848	1054.281982	545.116394	8.098598	900.045654	539.050171	201.322556
-394.908051	230.973770	957.644836	-380.443329	-31.728266	955.395752	-480.278015	239.483185	575.117859	-408.355774	-92.252991	576.886902	-483.170380	269.919739	87.508606	-483.122040	-131.556046	103.406937	-444.159363	317.530609	1449.097412	-370.290466	-97.484863	1442.322388	-347.737976	110.562271	1458.780396	-353.257507	65.313461	1748.310059	-480.321777	426.491028	1179.954346	-417.873413	-222.295837	1185.210327	-373.987885	382.756012	880.683105	-299.751312	-170.772751	881.843445	-366.698212	99.940720	1054.294800	545.115417	7.968901	900.067383	539.109558	201.193893
-394.856323	230.827301	957.652710	-380.226379	-31.915510	955.432312	-480.250671	239.305832	575.103516	-408.231049	-92.435356	576.914734	-483.139618	269.899872	87.534248	-483.148682	-131.554459	103.476227	-444.003540	317.409363	1449.161621	-370.356323	-97.786209	1442.505127	-347.715363	110.345444	1458.750610	-353.019806	65.039978	1748.256348	-480.564514	426.045227	1179.877686	-417.820404	-222.357346	1185.097168	-375.029633	381.698181	880.468933	-299.703003	-170.790344	881.713745	-366.573639	99.797119	1054.318970	545.142639	7.898543	900.077209	539.140503	201.152145
-394.793518	230.672272	957.646545	-380.018738	-32.064323	955.462830	-480.244690	239.187302	575.118042	-408.005646	-92.496948	576.931152	-483.126129	269.889435	87.540199	-483.138977	-131.564102	103.463089	-443.970673	317.232239	1449.119141	-370.322113	-98.019028	1442.447998	-347.665924	110.126991	1458.707520	-352.763489	64.754784	1748.179688	-480.825806	425.559723	1179.760742	-417.797516	-222.439041	1184.988403	-375.903656	380.909302	880.314209	-299.628540	-170.776627	881.628540	-366.443481	99.670120	1054.332153	545.180725	7.837676	900.056213	539.227356	201.060471
-394.731689	230.573135	957.697937	-379.853882	-32.171146	955.421204	-480.236237	239.077240	575.138977	-407.824646	-92.578712	576.873962	-483.129089	269.852997	87.545280	-483.161469	-131.584000	103.487938	-443.957520	317.045227	1449.006592	-370.274353	-98.245819	1442.373169	-347.624146	109.934517	1458.668701	-352.476379	64.465340	1748.093750	-481.172607	425.019562	1179.584229	-417.804016	-222.494415	1184.848633	-376.866821	380.527100	880.302307	-299.544525	-170.689072	881.549805	-366.311401	99.541847	1054.333130	545.250061	7.756524	900.050232	539.298096	201.011429
-394.712830	230.472046	957.710999	-379.723267	-32.257744	955.379272	-480.261292	239.008392	575.147827	-407.508514	-92.542740	576.825867	-483.154724	269.852173	87.533173	-483.097900	-131.598648	103.474998	-443.958679	316.881287	1448.942749	-370.098053	-98.365608	1442.064941	-347.569946	109.751945	1458.612305	-352.184021	64.200348	1748.003052	-481.592804	424.258514	1179.338135	-417.788513	-222.465683	1184.721436	-377.225281	379.935150	880.344910	-299.165710	-170.353638	881.630676	-366.208923	99.438087	1054.312744	545.316711	7.732933	900.004211	539.375732	200.977631
-394.620300	230.337845	957.713928	-379.525238	-32.396454	955.377502	-480.326477	239.050339	575.167542	-407.329956	-92.618408	576.770813	-483.205994	269.856049	87.541771	-483.064453	-131.634689	103.463158	-443.980164	316.714355	1448.850830	-370.180176	-98.639397	1442.224731	-347.553284	109.578682	1458.544922	-351.896057	63.944763	1747.910645	-482.072418	423.402069	1179.087158	-417.820374	-222.509445	1184.597534	-376.887482	379.052826	880.506042	-299.020264	-170.151352	881.599976	-366.066193	99.308167	1054.313843	545.362183	7.637359	899.981262	539.428223	200.927261
-394.574036	230.275482	957.707764	-379.374207	-32.462040	955.295532	-480.467194	239.138412	575.219055	-407.186432	-92.741272	576.734436	-483.296173	269.867188	87.549438	-483.124695	-131.689087	103.487839	-444.065308	316.511444	1448.782593	-370.051208	-98.724815	1441.926392	-347.505707	109.430237	1458.490601	-351.623413	63.685978	1747.818359	-482.677094	422.505829	1178.866211	-417.828857	-222.524979	1184.486084	-376.467133	378.149170	880.830261	-298.859222	-169.905746	881.617310	-365.960632	99.224762	1054.268433	545.378540	7.592552	899.943237	539.484009	200.865601
-394.482880	230.145645	957.720276	-379.178802	-32.558727	955.266357	-480.266266	238.868210	575.182556	-407.039124	-92.839470	576.702026	-483.154510	269.850281	87.526421	-483.190918	-131.724060	103.478111	-444.137421	316.335907	1448.726440	-369.995605	-98.878754	1441.874390	-347.484283	109.304726	1458.446289	-351.355621	63.449772	1747.745850	-483.378784	421.591919	1178.649658	-417.873840	-222.521362	1184.390259	-375.742157	377.182922	881.353027	-298.681396	-169.665207	881.628418	-365.814758	99.104530	1054.259521	545.426331	7.593535	899.924377	539.538269	200.874542
-394.419708	230.021927	957.688293	-379.005981	-32.691399	955.240173	-479.729828	238.254089	575.064209	-406.888641	-92.872864	576.694824	-482.834137	269.776184	87.486435	-483.066833	-131.685379	103.473000	-444.216492	316.170868	1448.673706	-369.907745	-99.045746	1441.856445	-347.447327	109.155731	1458.381348	-351.106506	63.228699	1747.689453	-484.169556	420.714844	1178.437134	-417.894104	-222.534103	1184.313354	-374.749573	375.958130	881.959229	-298.489532	-169.384018	881.662231	-365.711517	98.986359	1054.233521	545.425842	7.561347	899.917480	539.594055	200.793686
-394.311951	229.907562	957.664673	-378.797333	-32.802574	955.222473	-479.646210	238.093994	575.063477	-406.798859	-93.003326	576.687500	-482.765747	269.768127	87.472763	-483.104950	-131.692673	103.500862	-444.314301	315.996796	1448.654907	-369.851776	-99.189789	1441.805420	-347.432739	109.054474	1458.341431	-350.838806	63.043640	1747.641968	-485.006744	419.976105	1178.236450	-417.888824	-222.575974	1184.245605	-373.488068	374.491669	882.688416	-298.326782	-169.145752	881.695007	-365.573151	98.882652	1054.217163	545.500732	7.540151	899.912109	539.646606	200.777420
-394.248840	229.781433	957.628784	-378.647644	-32.873688	955.172791	-479.600525	237.986130	575.048401	-406.713165	-93.127777	576.713745	-482.721527	269.763916	87.463234	-483.133179	-131.701706	103.517334	-444.470306	315.822632	1448.625122	-369.761932	-99.327965	1441.767090	-347.433777	108.949402	1458.278076	-350.574829	62.879227	1747.590820	-485.934296	419.344269	1178.080688	-417.893341	-222.591583	1184.146118	-372.212067	372.936920	883.521362	-298.154083	-168.901306	881.712402	-365.485046	98.784760	1054.178223	545.521240	7.516211	899.871521	539.701660	200.735397
-394.138977	229.704376	957.611206	-378.506958	-32.987610	955.156982	-479.573212	237.873566	575.054138	-406.586792	-93.192085	576.699890	-482.735748	269.770691	87.460548	-483.096130	-131.694870	103.526108	-444.634613	315.669067	1448.610962	-369.683411	-99.502640	1441.732422	-347.410797	108.846695	1458.230225	-350.318878	62.733604	1747.521484	-486.853790	418.745667	1177.950195	-417.854675	-222.619858	1184.049683	-370.606201	371.266479	884.566406	-297.946014	-168.614548	881.765930	-365.363525	98.692116	1054.162354	545.538574	7.499349	899.877014	539.760986	200.730301
-394.080475	229.590683	957.611023	-378.389160	-33.095818	955.122070	-479.451263	237.685364	575.015320	-406.446381	-93.283684	576.688538	-482.662933	269.742432	87.475006	-483.155090	-131.728577	103.559418	-444.786194	315.491577	1448.646484	-369.572845	-99.666557	1441.688965	-347.406189	108.743301	1458.203247	-350.060150	62.601154	1747.463379	-487.775787	418.234283	1177.885620	-417.803894	-222.604614	1183.959473	-368.486359	369.214447	885.860229	-297.745789	-168.274231	881.780457	-365.275635	98.572968	1054.144897	545.531616	7.465436	899.820435	539.828979	200.699799
-394.016541	229.501709	957.598755	-378.263184	-33.189487	955.098267	-479.510742	237.658997	575.058228	-406.298737	-93.319923	576.658264	-482.726257	269.720337	87.470566	-483.118256	-131.754868	103.535980	-444.936859	315.308868	1448.651489	-369.433624	-99.812180	1441.632568	-347.397003	108.631844	1458.186890	-349.794067	62.492313	1747.397705	-488.576019	417.693390	1177.711182	-417.681213	-222.648346	1183.848022	-366.379944	367.433044	887.205994	-297.461304	-167.919632	881.846863	-365.176666	98.482559	1054.125977	545.441711	7.545829	899.810303	539.645996	201.143082
-393.957947	229.411453	957.597290	-378.098633	-33.335213	955.101074	-479.464417	237.574402	575.073669	-406.187134	-93.441772	576.652283	-482.695313	269.680237	87.475250	-483.134918	-131.775436	103.554558	-445.095123	315.131622	1448.637939	-369.306793	-99.969894	1441.603027	-347.369965	108.540001	1458.169556	-349.554993	62.379883	1747.338867	-489.387695	417.083374	1177.456787	-417.557770	-222.668182	1183.740234	-364.040710	365.654053	888.693359	-297.221924	-167.578552	881.845093	-365.071472	98.374138	1054.128052	545.441589	7.527751	899.802185	539.684326	201.144699
-393.914063	229.312775	957.584656	-377.968201	-33.458321	955.111450	-479.413574	237.429367	575.059692	-406.022400	-93.529114	576.663696	-482.710175	269.667175	87.467064	-483.168488	-131.774460	103.579910	-445.323273	314.887756	1448.521851	-369.156433	-100.099289	1441.578003	-347.354340	108.434654	1458.167114	-349.314789	62.282581	1747.280640	-490.167755	416.440765	1177.220215	-417.426666	-222.679672	1183.651367	-361.334320	363.861969	890.347961	-296.989166	-167.256546	881.853516	-364.988953	98.278366	1054.127808	545.447144	7.550248	899.770081	539.751282	201.124100
-393.890900	229.171677	957.551819	-377.823669	-33.653137	955.149475	-479.375458	237.354492	575.051880	-405.913239	-93.696365	576.687317	-482.691162	269.654907	87.471535	-483.143555	-131.774765	103.646217	-445.380402	314.750702	1448.550659	-368.987915	-100.232338	1441.564575	-347.327942	108.375595	1458.157715	-349.074951	62.180023	1747.261963	-490.830444	415.842377	1177.052002	-417.247101	-222.674850	1183.571289	-358.066498	361.866425	892.161682	-296.747894	-166.965652	881.896606	-364.906067	98.146347	1054.130493	545.415894	7.519526	899.764954	539.776062	201.129562
-393.887604	229.098846	957.538513	-377.705444	-33.800064	955.156738	-479.362976	237.278900	575.038696	-405.775879	-93.827095	576.684998	-482.681549	269.634949	87.483246	-483.120605	-131.759659	103.657310	-445.442200	314.644287	1448.565552	-368.796936	-100.353172	1441.554199	-347.316742	108.295807	1458.153687	-348.840515	62.069031	1747.240967	-491.449707	415.201233	1176.886230	-417.049927	-222.702240	1183.540527	-355.338043	360.880402	894.116028	-296.548798	-166.644760	881.934814	-364.846527	98.053078	1054.127686	545.400085	7.590660	899.769775	539.798828	201.183792
-393.854309	228.990921	957.500854	-377.605560	-33.922699	955.154053	-479.340973	237.183029	575.055847	-405.659393	-93.919823	576.691772	-482.702789	269.629120	87.474716	-483.083191	-131.764008	103.668304	-445.385986	314.654846	1448.712524	-368.600525	-100.439995	1441.551025	-347.282013	108.244240	1458.135010	-348.610260	61.963196	1747.197266	-492.027435	414.669556	1176.736206	-416.889496	-222.749222	1183.508667	-352.038818	359.128113	896.270325	-296.273163	-166.278488	881.984131	-364.778290	97.956184	1054.107056	545.374939	7.528560	899.770813	539.853821	201.133575
-393.882935	228.908493	957.478699	-377.547058	-34.025852	955.141113	-479.299286	237.073105	575.025574	-405.456238	-93.948212	576.655884	-482.664642	269.607941	87.479744	-483.063110	-131.800888	103.655304	-445.425598	314.549377	1448.714111	-368.395966	-100.517006	1441.520630	-347.247803	108.192307	1458.125366	-348.387695	61.849930	1747.151123	-492.609558	414.104736	1176.574707	-416.688232	-222.776306	1183.488647	-348.796356	357.689056	898.481812	-296.060089	-165.907516	882.008057	-364.751587	97.874466	1054.086914	545.367249	7.566637	899.733398	539.884155	201.178177
-393.869019	228.842056	957.460327	-377.493622	-34.077911	955.114502	-479.271027	236.966293	575.015320	-405.373230	-94.080841	576.612976	-482.658417	269.580261	87.456566	-483.020752	-131.791153	103.682137	-445.598450	314.358948	1448.586182	-368.255951	-100.559906	1441.511353	-347.188721	108.156082	1458.120361	-348.167725	61.744122	1747.099854	-493.135803	413.661499	1176.370972	-416.475647	-222.808914	1183.451172	-345.518707	356.313782	900.805176	-295.826508	-165.604034	882.034607	-364.705292	97.816147	1054.061768	545.334045	7.554631	899.707703	539.919922	201.205063
-393.885834	228.700165	957.403809	-377.403778	-34.235798	955.118713	-478.819519	236.393204	574.918152	-405.287567	-94.178223	576.623108	-482.365875	269.523926	87.450035	-483.079010	-131.839813	103.717781	-445.649261	314.258362	1448.597046	-368.294312	-100.603188	1441.687256	-347.144958	108.127388	1458.102539	-347.959991	61.639359	1747.033569	-493.667114	413.145630	1176.208130	-416.249664	-222.855881	1183.427979	-342.203461	354.974609	903.235229	-295.642090	-165.350327	882.058960	-364.660065	97.697906	1054.033569	545.371704	7.611864	899.655396	539.985046	201.248245
-393.899780	228.580811	957.384583	-377.357605	-34.325989	955.123108	-479.039948	236.521042	574.939148	-405.232635	-94.313141	576.633606	-482.479980	269.537140	87.480438	-483.059692	-131.850525	103.688210	-445.678772	314.176941	1448.616699	-368.145538	-100.619537	1441.716187	-347.127655	108.124222	1458.066040	-347.731598	61.532597	1746.978271	-494.079895	412.628754	1176.003906	-415.995331	-222.801865	1183.405029	-338.639709	353.670074	905.852600	-295.424530	-165.135773	882.095093	-364.630554	97.607620	1054.023193	545.379761	7.643156	899.641052	540.038391	201.266754
-393.900696	228.457397	957.368469	-377.266724	-34.426277	955.171326	-479.174072	236.559967	574.942932	-405.168762	-94.367706	576.610168	-482.535339	269.545288	87.458351	-483.534515	-132.146774	103.929161	-445.605316	314.186890	1448.745850	-367.990448	-100.588440	1441.743530	-347.095276	108.121597	1458.005127	-347.505768	61.424076	1746.909180	-494.457214	412.111053	1175.811523	-415.754852	-222.751907	1183.424438	-335.147339	352.509827	908.429871	-295.191101	-164.908691	882.124084	-364.586975	97.527000	1054.039429	545.321289	7.598092	899.645508	540.066528	201.296326
-393.919861	228.363419	957.330078	-377.193817	-34.546345	955.178406	-479.222351	236.483109	574.942444	-405.137451	-94.457199	576.622253	-482.535889	269.545593	87.450623	-483.539490	-132.142899	103.933868	-445.781219	313.982758	1448.604980	-367.856232	-100.591034	1441.757324	-347.061066	108.147644	1457.948486	-347.255402	61.357338	1746.831421	-494.809509	411.676666	1175.648193	-415.442932	-222.679016	1183.438599	-331.685272	351.446411	911.000122	-294.900452	-164.600586	882.187134	-364.537720	97.445633	1054.018799	545.345093	7.698048	899.627319	540.128601	201.356277
-393.934113	228.229340	957.270203	-377.111084	-34.651306	955.189819	-479.246429	236.347870	574.906250	-405.132996	-94.560486	576.664246	-482.540131	269.542816	87.444283	-483.587128	-132.152512	103.955971	-445.758087	314.007965	1448.766602	-367.748474	-100.591972	1441.740356	-347.007355	108.130730	1457.902954	-346.966614	61.313915	1746.740234	-495.005890	411.209869	1175.505859	-415.147095	-222.624161	1183.460693	-328.247406	350.583588	913.565552	-294.623444	-164.353638	882.229492	-364.487915	97.361473	1053.990967	545.315918	7.687665	899.634399	540.187988	201.303787
-393.986389	228.121170	957.231018	-377.016876	-34.778149	955.216492	-479.312347	236.273407	574.894409	-405.074799	-94.602394	576.663452	-482.576355	269.503998	87.428040	-483.077087	-131.892670	103.777916	-445.875122	313.916809	1448.757813	-367.633362	-100.580666	1441.722900	-346.961761	108.141121	1457.869263	-346.672211	61.277889	1746.656006	-495.147461	410.813507	1175.394531	-414.913757	-222.650040	1183.418091	-324.843231	349.833801	916.100220	-294.390350	-164.193283	882.243164	-364.458984	97.280647	1053.982788	545.300110	7.679682	899.623352	540.225220	201.383896
-394.024963	228.087906	957.215454	-376.978485	-34.869968	955.221619	-479.348969	236.154709	574.888123	-405.031952	-94.657829	576.661194	-482.555450	269.488586	87.445656	-483.072113	-131.888016	103.781601	-446.051514	313.845764	1448.787598	-367.520294	-100.586739	1441.669189	-346.924622	108.166794	1457.854858	-346.351807	61.232597	1746.559692	-495.150635	410.456024	1175.291992	-414.659027	-222.669144	1183.406738	-321.423950	349.125031	918.593323	-294.104462	-163.954514	882.284912	-364.441895	97.232964	1053.973755	545.281982	7.703523	899.604492	540.275391	201.400681
-394.061401	228.083817	957.222229	-376.943970	-34.925797	955.204895	-479.389099	236.068237	574.923950	-404.975067	-94.716812	576.663208	-482.547028	269.487579	87.462372	-483.509125	-132.163925	103.926361	-446.245453	313.769287	1448.830566	-367.422577	-100.601700	1441.659546	-346.860352	108.164558	1457.855469	-346.018738	61.203056	1746.459229	-495.010162	410.093414	1175.174805	-414.397278	-222.683777	1183.361328	-318.092163	348.607910	920.999390	-293.855682	-163.817139	882.281677	-364.427185	97.200897	1053.965454	545.389648	7.588642	899.578735	540.599792	200.962296
-394.181396	227.969208	957.154114	-376.922363	-35.048161	955.198853	-479.437622	235.985153	574.903442	-404.924011	-94.861420	576.670654	-482.559875	269.479279	87.465187	-483.086304	-131.934891	103.781349	-446.409576	313.700897	1448.870239	-367.297394	-100.594795	1441.623779	-346.837646	108.180077	1457.833862	-345.693909	61.188282	1746.345337	-494.701843	409.806244	1175.055908	-414.170197	-222.651520	1183.305786	-314.826874	348.143677	923.347046	-293.597961	-163.693542	882.262817	-364.455963	97.118179	1053.923706	545.365723	7.618104	899.554626	540.636169	200.986206
-394.240356	227.937073	957.125793	-376.884735	-35.117264	955.192749	-479.474670	235.941238	574.902283	-404.807617	-94.881218	576.628784	-482.575226	269.471588	87.460999	-483.048676	-131.929153	103.784218	-446.580658	313.631989	1448.885376	-367.157776	-100.591286	1441.603760	-346.797119	108.208832	1457.821899	-345.388611	61.196892	1746.235596	-494.290649	409.551392	1174.968140	-413.955505	-222.661179	1183.330933	-311.587982	347.691803	925.652710	-293.619537	-163.769638	882.126526	-364.459076	97.083961	1053.904785	545.397461	7.689244	899.531982	540.701660	201.035248
-394.313904	227.933517	957.111328	-376.854431	-35.165279	955.195496	-479.527069	235.879562	574.890137	-404.706757	-94.961288	576.613342	-482.557800	269.468231	87.435959	-483.090424	-131.925156	103.801659	-446.736969	313.553131	1448.942383	-367.026978	-100.555763	1441.576904	-346.764496	108.248543	1457.819824	-345.082458	61.216423	1746.133911	-493.769562	409.314178	1174.872070	-413.732819	-222.633606	1183.264282	-308.336182	347.275146	927.835815	-293.092163	-163.385437	882.281921	-364.470734	97.073471	1053.896729	545.377808	7.717045	899.555237	540.699402	201.093994
-394.395630	227.893875	957.086853	-376.799683	-35.250973	955.211548	-479.589386	235.853439	574.883850	-404.580109	-94.994469	576.616638	-482.592072	269.468933	87.452820	-483.051788	-131.933640	103.860481	-446.869446	313.496765	1448.982178	-366.852325	-100.528168	1441.557983	-346.742310	108.266426	1457.830078	-344.766266	61.220222	1746.063721	-493.146057	409.107483	1174.786011	-413.532440	-222.668228	1183.259521	-305.176666	346.894196	929.944946	-292.840851	-163.242004	882.337891	-364.489868	97.036316	1053.893555	545.405334	7.829859	899.541748	540.751953	201.140656
-394.463348	227.863602	957.090698	-376.773987	-35.292698	955.224182	-479.586609	235.771576	574.858643	-404.401398	-94.964272	576.642090	-482.564117	269.465759	87.425911	-483.452942	-132.202011	104.065338	-446.987946	313.434967	1449.018311	-366.694366	-100.505722	1441.553589	-346.719757	108.284576	1457.820923	-344.451294	61.237392	1745.984619	-492.427063	408.926788	1174.705566	-413.324585	-222.652451	1183.236816	-302.109344	346.595001	932.015686	-292.611084	-163.114227	882.361816	-364.518890	97.010475	1053.903442	545.436462	7.863923	899.549133	540.790100	201.175598
-394.556396	227.845642	957.054688	-376.767761	-35.294792	955.222229	-479.837616	235.904480	574.904053	-404.297791	-94.954643	576.593445	-482.679504	269.478302	87.456154	-483.473389	-132.206223	104.072815	-447.071381	313.371857	1449.091675	-366.533417	-100.488319	1441.533447	-346.686920	108.297661	1457.799438	-344.131622	61.241055	1745.896606	-491.595306	408.741486	1174.582642	-413.128418	-222.670013	1183.220947	-299.040833	346.307861	933.974731	-292.411072	-162.990723	882.397827	-364.566071	97.020844	1053.885132	545.327576	8.002562	899.552795	540.533264	201.714325
-394.659515	227.836853	957.019165	-376.753510	-35.332226	955.180969	-479.967438	235.956802	574.910034	-404.242126	-95.051521	576.621460	-482.698120	269.461517	87.451317	-483.432068	-132.173126	104.076675	-447.117310	313.317566	1449.134155	-366.407837	-100.496460	1441.478882	-346.655365	108.280426	1457.761841	-343.807770	61.247513	1745.796753	-490.677124	408.615234	1174.428467	-412.957489	-222.727005	1183.197632	-295.959045	346.089111	935.825378	-292.226074	-162.915009	882.401184	-364.602325	97.005501	1053.844849	545.370361	8.053700	899.522339	540.598022	201.773972
-394.806580	227.855194	957.001221	-376.777435	-35.331245	955.167786	-480.059021	235.935608	574.891602	-404.163208	-95.051437	576.578247	-482.763428	269.435486	87.420044	-483.401001	-132.167648	104.067421	-447.137604	313.278107	1449.174561	-366.259003	-100.487198	1441.444336	-346.612000	108.275589	1457.706299	-343.488342	61.261490	1745.717041	-489.673309	408.402893	1174.333740	-412.753265	-222.793060	1183.163452	-292.956390	345.961884	937.562012	-292.057831	-162.809677	882.383911	-364.677460	97.027496	1053.827026	545.375427	8.015131	899.514648	540.608459	201.790359
-394.930573	227.846832	956.978516	-376.740601	-35.378159	955.175537	-480.126190	235.907166	574.888672	-404.148315	-95.121521	576.567505	-482.758881	269.450775	87.430382	-483.424133	-132.193909	104.077438	-447.131500	313.245026	1449.232544	-366.120361	-100.497086	1441.404053	-346.569427	108.251419	1457.639404	-343.178223	61.252525	1745.623047	-488.643616	408.314575	1174.237305	-412.541260	-222.884308	1183.157593	-289.997223	345.927979	939.207581	-291.922119	-162.755676	882.367676	-364.720734	97.023972	1053.819214	545.396729	8.047675	899.493286	540.664978	201.815063
-395.047974	227.889404	956.955261	-376.757813	-35.353893	955.158508	-480.201599	235.892700	574.902954	-404.158020	-95.144424	576.565186	-482.739777	269.471741	87.439964	-483.423767	-132.194153	104.079239	-447.129761	313.222504	1449.250610	-365.987976	-100.483780	1441.359375	-346.547211	108.241364	1457.608643	-342.858215	61.241760	1745.527954	-487.501160	408.172546	1174.066528	-412.343842	-222.956131	1183.158813	-287.150574	345.939362	940.741516	-291.826019	-162.723419	882.326050	-364.766205	97.069237	1053.794312	545.547607	7.977363	899.468506	541.008118	201.339249
-395.149048	227.968231	956.966125	-376.767212	-35.323238	955.133301	-480.288300	235.903488	574.933228	-404.094635	-95.153160	576.530762	-482.724396	269.459473	87.456573	-483.419586	-132.194748	104.063698	-447.086243	313.186829	1449.270264	-365.862976	-100.509514	1441.367310	-346.528442	108.222610	1457.572388	-342.507935	61.232090	1745.431152	-486.369568	408.099884	1173.915894	-412.141846	-222.980652	1183.135132	-284.422363	346.045715	942.121094	-291.726074	-162.695328	882.280945	-364.807495	97.118790	1053.784180	545.476990	8.118965	899.459778	540.815247	201.845779
-395.260406	227.999756	956.947815	-376.736145	-35.303581	955.122070	-480.368896	235.890381	574.918274	-404.100403	-95.164726	576.539734	-482.729218	269.456909	87.427910	-483.429871	-132.184280	104.087120	-447.060303	313.178986	1449.278198	-365.765930	-100.511917	1441.344116	-346.513306	108.203529	1457.547241	-342.169617	61.234245	1745.341675	-485.227509	407.997040	1173.777710	-411.931946	-222.985489	1183.122925	-281.848785	346.292389	943.289368	-291.627686	-162.660797	882.243652	-364.821716	97.160263	1053.763672	545.487915	8.135547	899.459412	540.826294	201.900177
-395.300476	228.114182	956.960999	-376.722168	-35.249641	955.099243	-480.483704	235.902512	574.915222	-404.043030	-95.136246	576.531189	-482.761566	269.515900	87.436508	-483.456940	-132.187698	104.080399	-447.058044	313.161987	1449.298828	-365.473969	-100.536148	1441.215210	-346.508240	108.182983	1457.512085	-341.815186	61.225990	1745.259277	-484.051880	408.005310	1173.610229	-411.743347	-222.962372	1183.107544	-279.360657	346.554718	944.347168	-291.563568	-162.648788	882.188599	-364.825867	97.235909	1053.756958	545.567932	8.176764	899.462097	540.915588	201.934921
-395.390656	228.155823	956.977783	-376.725647	-35.221664	955.077026	-480.585175	235.907669	574.915955	-404.019684	-95.125053	576.514709	-482.748474	269.508606	87.403305	-483.457458	-132.187820	104.080544	-447.037994	313.139526	1449.276978	-365.467896	-100.500832	1441.162842	-346.498047	108.156494	1457.489868	-341.481628	61.194870	1745.146729	-482.924316	407.992554	1173.452271	-411.569000	-222.953354	1183.072266	-277.049896	346.930542	945.281982	-291.515411	-162.676239	882.132629	-364.853790	97.264542	1053.750122	545.545105	8.123899	899.476624	540.944397	201.951096
-395.429504	228.198395	956.987183	-376.689209	-35.194805	955.069519	-480.683868	235.919846	574.932129	-404.001373	-95.070305	576.492371	-482.706238	269.493408	87.401970	-483.464813	-132.198547	104.086723	-446.999817	313.127899	1449.297607	-365.467377	-100.458984	1441.140503	-346.474304	108.121216	1457.469360	-341.151093	61.145142	1745.047607	-481.773682	408.009186	1173.312012	-411.448669	-222.997940	1183.034302	-274.848877	347.302460	946.108948	-291.452759	-162.665863	882.098083	-364.846649	97.299599	1053.749268	545.591675	8.135409	899.466309	541.018433	201.985855
-395.522156	228.247559	956.985291	-376.750305	-35.151394	955.033264	-480.793488	235.916428	574.929321	-403.963165	-95.008492	576.478577	-482.757416	269.503876	87.414604	-483.490356	-132.226944	104.054749	-446.901733	313.125214	1449.285889	-365.457672	-100.442352	1441.122681	-346.485748	108.081490	1457.442749	-340.828796	61.077858	1744.947998	-480.683411	408.079163	1173.187988	-411.322235	-222.984451	1183.050049	-272.765991	347.690552	946.909058	-291.441010	-162.708389	882.058716	-364.899780	97.337379	1053.725098	545.700867	8.235467	899.441284	541.103699	202.053223
-395.564117	228.294479	957.002197	-376.752411	-35.093613	955.019104	-480.931702	235.957809	574.969666	-404.013611	-95.049088	576.475037	-482.727722	269.527985	87.380722	-483.450836	-132.207687	104.038933	-446.827148	313.104889	1449.277710	-365.464447	-100.467377	1441.116821	-346.466858	108.045158	1457.412231	-340.536926	61.023869	1744.842041	-479.598877	408.103058	1173.141968	-411.245514	-223.011444	1183.030396	-270.815002	348.171539	947.645935	-291.391663	-162.729828	882.029480	-364.915375	97.381920	1053.725220	545.710083	8.203442	899.428284	541.145874	202.095535
-395.589630	228.324173	956.994812	-376.753784	-35.052013	954.994995	-481.040039	235.957947	574.957947	-404.051544	-95.017281	576.441406	-482.693848	269.531464	87.392540	-483.423889	-132.205933	104.023125	-446.727234	313.106018	1449.281006	-365.448334	-100.456726	1441.108276	-346.446350	108.016762	1457.372925	-340.262024	60.960972	1744.728271	-478.604431	408.229034	1173.065796	-411.201569	-222.988190	1182.996094	-268.929718	348.551910	948.386902	-291.362885	-162.738586	881.987610	-364.911133	97.414658	1053.705566	545.801086	8.291869	899.399414	541.250244	202.122330
-395.635315	228.368118	956.994568	-376.787506	-34.991142	954.958679	-481.175598	236.006470	574.964172	-404.078217	-95.024887	576.427551	-482.738342	269.539734	87.391907	-483.458038	-132.200455	104.015205	-446.627472	313.110382	1449.272095	-365.434784	-100.478081	1441.123291	-346.370575	107.996826	1457.365112	-340.014648	60.913372	1744.647949	-477.680206	408.333282	1173.015991	-411.129608	-223.082397	1183.004150	-267.151093	349.004944	949.152771	-291.386871	-162.804031	881.951050	-364.929108	97.456291	1053.682739	545.886902	8.340324	899.389404	541.362427	202.161316
-395.593292	228.404114	956.979248	-376.733490	-34.992107	954.980225	-481.261810	236.035812	574.995483	-404.085815	-94.953827	576.426880	-482.733368	269.588379	87.380341	-483.437866	-132.190826	104.000710	-446.492981	313.124481	1449.272217	-365.417603	-100.484840	1441.097778	-346.300018	107.978851	1457.326050	-339.788635	60.873619	1744.592529	-476.825043	408.513824	1172.996582	-411.162140	-223.031082	1182.969482	-265.381927	349.389984	949.891052	-291.372345	-162.828842	881.928955	-364.884918	97.488045	1053.686523	545.890076	8.249669	899.398621	541.412415	202.166061
-395.565735	228.482468	956.986023	-376.754944	-34.937088	954.953369	-481.317657	236.040497	575.000854	-404.067352	-94.890831	576.438293	-482.709808	269.602386	87.383179	-483.480042	-132.215469	104.017624	-446.455322	313.068451	1449.162354	-365.388763	-100.499382	1441.116089	-346.216156	107.941010	1457.301025	-339.577454	60.834587	1744.538818	-476.036346	408.596436	1172.925415	-411.172180	-222.931229	1182.972656	-263.739166	349.839539	950.693604	-291.433685	-162.884018	881.894165	-364.867676	97.539276	1053.673584	545.965759	8.231462	899.401123	541.515991	202.207153
-395.554352	228.519363	956.985779	-376.830719	-34.900028	954.902222	-481.381714	236.101822	575.024048	-404.075531	-94.846085	576.407654	-482.695404	269.600494	87.388046	-483.487488	-132.197128	104.010323	-446.331848	313.077484	1449.183594	-365.370422	-100.536072	1441.088867	-346.117096	107.931007	1457.289429	-339.377289	60.810528	1744.499756	-475.323608	408.748779	1172.890381	-411.255066	-222.968674	1182.968628	-262.192627	350.254333	951.488892	-291.732849	-163.153763	881.731445	-364.867554	97.552673	1053.640991	546.020325	8.234610	899.415771	541.557739	202.224289
-395.514709	228.595520	956.995789	-376.866241	-34.870193	954.865234	-481.388397	236.117218	575.028992	-404.103058	-94.881653	576.420166	-482.681732	269.598755	87.389084	-483.543640	-132.191833	104.030449	-446.030701	313.204803	1449.318848	-365.358551	-100.537445	1441.085327	-345.992767	107.911293	1457.287842	-339.193420	60.810257	1744.469238	-474.681854	408.828156	1172.929321	-411.325531	-222.924850	1182.955811	-260.750641	350.623138	952.255432	-291.801910	-163.176208	881.722290	-364.846039	97.583458	1053.623413	546.092224	8.248522	899.413574	541.661133	202.255707
-395.469940	228.603256	956.994507	-376.892975	-34.878120	954.881226	-481.414734	236.174210	575.046143	-404.101440	-94.883194	576.424927	-482.736084	269.640686	87.410301	-483.077423	-131.921936	103.854515	-445.802063	313.241852	1449.345703	-365.329803	-100.541023	1441.060425	-345.870270	107.892784	1457.292114	-339.021973	60.805683	1744.451904	-474.080139	408.911377	1172.979492	-411.462524	-222.992661	1182.940308	-259.449860	351.117004	952.997681	-291.887146	-163.195724	881.707031	-364.823303	97.584900	1053.627686	546.181763	8.222072	899.404907	541.753113	202.278046
-395.409363	228.618286	957.002625	-376.908966	-34.869614	954.883423	-481.336884	236.184891	575.034363	-404.098022	-94.810295	576.393799	-482.667450	269.607697	87.413017	-483.428406	-132.155975	103.958382	-445.560303	313.284882	1449.385010	-365.314301	-100.531685	1441.057129	-345.723297	107.878601	1457.302124	-338.834961	60.816696	1744.438354	-473.529663	408.984589	1172.991577	-411.582489	-222.990479	1182.953491	-258.310669	351.524506	953.665405	-292.013245	-163.215149	881.693298	-364.794128	97.588745	1053.631470	546.282532	8.319158	899.379517	541.825928	202.336090
-395.370972	228.647141	956.993042	-376.975800	-34.871513	954.856201	-481.312317	236.292221	575.044006	-404.188568	-94.865883	576.394104	-482.720520	269.625183	87.413353	-483.487152	-132.159973	103.977150	-445.346222	313.322845	1449.390991	-365.301819	-100.564651	1441.039063	-345.588837	107.848755	1457.316528	-338.670288	60.829136	1744.426636	-473.082367	409.066711	1173.025146	-411.705353	-222.945648	1182.923340	-257.269989	351.986969	954.283142	-291.914795	-163.062668	881.818481	-364.784332	97.588783	1053.607910	546.373779	8.346626	899.382324	541.935852	202.352600
-395.279907	228.716431	956.988159	-377.038330	-34.854744	954.852173	-481.268311	236.376480	575.069763	-404.215210	-94.863770	576.367798	-482.731262	269.637787	87.409187	-483.052612	-131.908524	103.810577	-445.150970	313.386139	1449.403809	-365.310760	-100.553421	1441.024902	-345.440338	107.825844	1457.299561	-338.491211	60.833107	1744.397583	-472.695221	409.195374	1173.066406	-411.850159	-222.959412	1182.925171	-256.324005	352.367767	954.858459	-292.049316	-163.089401	881.802124	-364.758575	97.620354	1053.600952	546.447449	8.355923	899.365662	541.999878	202.355286
-395.160675	228.806854	956.988953	-377.064178	-34.811962	954.839417	-481.175995	236.467346	575.040405	-404.219757	-94.855164	576.355042	-482.741211	269.666931	87.404793	-483.070038	-131.914810	103.815056	-444.912964	313.431549	1449.433594	-365.298523	-100.564018	1441.005737	-345.297546	107.815979	1457.290161	-338.312866	60.847309	1744.387451	-472.346130	409.311584	1173.135132	-412.018433	-222.964996	1182.943481	-255.513412	352.867310	955.355652	-292.276062	-163.191376	881.751343	-364.704376	97.670563	1053.593384	546.476257	8.328850	899.373657	542.037720	202.386597
-395.066864	228.861282	956.974426	-377.096680	-34.822784	954.819214	-481.069916	236.545761	575.056885	-404.225189	-94.785202	576.354614	-482.753723	269.647156	87.392067	-483.023529	-131.856415	103.829109	-444.645660	313.488892	1449.454712	-365.317505	-100.559067	1440.954224	-345.161407	107.818130	1457.267700	-338.140411	60.849464	1744.370117	-472.048370	409.456604	1173.259521	-412.168091	-222.901688	1182.942627	-254.788803	353.299469	955.752319	-292.448181	-163.254181	881.706848	-364.652283	97.681328	1053.571533	546.627197	8.174052	899.394043	542.374451	201.885925
-394.932800	228.940598	956.960876	-377.138733	-34.786091	954.821533	-480.962097	236.643295	575.086548	-404.265350	-94.780838	576.383667	-482.763275	269.669830	87.430016	-483.033447	-131.867920	103.834763	-444.400635	313.518677	1449.459839	-365.311737	-100.549515	1440.927368	-344.975464	107.798759	1457.258179	-337.944061	60.843239	1744.358276	-471.768372	409.602936	1173.362305	-412.347809	-222.904373	1182.897461	-254.211838	353.740356	956.109070	-292.631805	-163.327988	881.678162	-364.597687	97.731407	1053.564087	546.575562	8.312310	899.380249	542.142639	202.401917
-394.748260	229.012604	956.983582	-377.156281	-34.758930	954.799927	-480.824249	236.704254	575.102295	-404.255524	-94.700829	576.370239	-482.746002	269.670868	87.435768	-482.969604	-131.848557	103.809006	-444.130859	313.575653	1449.484985	-365.320770	-100.549751	1440.882813	-344.839478	107.799355	1457.268066	-337.771729	60.840595	1744.361328	-471.493073	409.791840	1173.471924	-412.510559	-222.887299	1182.883301	-253.667465	354.214355	956.431091	-292.851349	-163.379349	881.617859	-364.508514	97.748421	1053.563599	546.760925	8.161414	899.384888	542.502441	201.941895
-394.593536	229.105698	956.984802	-377.195129	-34.709030	954.799194	-480.701843	236.797241	575.135925	-404.332733	-94.715073	576.395569	-482.776123	269.677063	87.451881	-483.492981	-132.106552	103.974869	-443.871613	313.628632	1449.500244	-365.289825	-100.548378	1440.851318	-344.674011	107.821259	1457.270386	-337.603668	60.824444	1744.354858	-471.241760	409.984528	1173.590210	-412.683777	-222.841537	1182.863403	-253.194717	354.620667	956.675903	-293.115173	-163.453613	881.539001	-364.447083	97.803596	1053.563110	546.843201	8.174921	899.393677	542.577820	201.915421
-394.453217	229.175018	956.975769	-377.215302	-34.664913	954.805664	-480.587280	236.842422	575.121948	-404.365082	-94.677856	576.351990	-482.828613	269.719482	87.471924	-483.463257	-132.104675	103.990891	-443.630310	313.696289	1449.499023	-365.260406	-100.538567	1440.814331	-344.527313	107.824303	1457.282715	-337.455994	60.805374	1744.336914	-470.980652	410.147034	1173.698853	-412.833618	-222.814133	1182.832275	-252.776642	355.032990	956.840698	-293.398560	-163.526764	881.456360	-364.378937	97.853485	1053.560059	546.930969	8.185997	899.386169	542.655701	201.925705
-394.297821	229.217087	956.974915	-377.239319	-34.637981	954.798828	-480.457458	236.957962	575.138428	-404.456848	-94.734680	576.359009	-482.839447	269.711945	87.464027	-483.526337	-132.124680	104.012505	-443.379517	313.775818	1449.532959	-365.230438	-100.554848	1440.784058	-344.373413	107.832390	1457.283936	-337.318054	60.793022	1744.315063	-470.697632	410.307770	1173.777344	-413.006836	-222.790985	1182.827881	-252.409607	355.507874	956.880310	-293.710022	-163.613525	881.355286	-364.309753	97.871399	1053.555542	546.958618	8.133481	899.419495	542.694092	201.911072
-394.139954	229.277573	956.957153	-377.238770	-34.602425	954.838989	-480.332092	237.042328	575.104614	-404.454712	-94.679054	576.342163	-482.815247	269.714844	87.485863	-483.505341	-132.075058	104.002052	-443.124176	313.848572	1449.596558	-365.188995	-100.550438	1440.754150	-344.216095	107.870827	1457.296631	-337.169830	60.773003	1744.275513	-470.406372	410.470367	1173.848633	-413.201324	-222.728973	1182.825562	-252.107300	356.006653	956.830078	-294.003662	-163.601654	881.275879	-364.237427	97.927559	1053.568237	547.038391	8.209924	899.393921	542.749878	201.976746
-394.028168	229.306885	956.925354	-377.267090	-34.569527	954.801147	-480.235413	237.098221	575.123596	-404.383179	-94.590157	576.318909	-482.852875	269.727753	87.493645	-483.490723	-132.090149	104.012566	-442.873566	313.917816	1449.639404	-365.137482	-100.535995	1440.726074	-344.050781	107.866066	1457.296875	-336.995300	60.748295	1744.229492	-470.073792	410.681183	1173.962769	-413.411072	-222.690384	1182.814575	-251.880798	356.490051	956.672485	-294.300507	-163.653732	881.225220	-364.181152	97.945976	1053.530273	547.091248	8.165493	899.409790	542.793274	201.984787
-393.848969	229.399399	956.910339	-377.296112	-34.517014	954.792114	-480.133789	237.194016	575.152344	-404.363098	-94.566605	576.318909	-482.852722	269.687317	87.480965	-482.998962	-131.775879	103.799950	-442.632233	313.970551	1449.691284	-365.071594	-100.507141	1440.694824	-343.895386	107.873878	1457.297119	-336.797180	60.717773	1744.167725	-469.671112	410.884613	1174.086060	-413.595825	-222.574295	1182.783936	-251.747086	356.969452	956.387756	-294.633209	-163.731491	881.143311	-364.098694	98.004143	1053.516724	547.132690	8.119575	899.429260	542.827454	201.969650
-393.712494	229.483749	956.897705	-377.328827	-34.456043	954.757690	-480.049591	237.290939	575.165039	-404.306793	-94.508774	576.285706	-482.862244	269.701935	87.505623	-482.945343	-131.774719	103.796623	-442.560638	313.915436	1449.605469	-365.009491	-100.494980	1440.648682	-343.842682	107.907341	1457.268188	-336.588562	60.670609	1744.078125	-469.272491	411.090302	1174.162109	-413.832153	-222.564362	1182.783081	-251.719162	357.412994	955.942871	-295.017761	-163.863770	881.006714	-364.032684	98.055840	1053.490234	547.211548	8.124813	899.395020	542.897034	201.986084
-393.532410	229.568787	956.887451	-377.322876	-34.445343	954.726990	-479.971588	237.332916	575.225281	-404.261108	-94.440094	576.295349	-482.862640	269.693268	87.502228	-482.912537	-131.743195	103.795219	-442.343414	313.965637	1449.652344	-364.961212	-100.467674	1440.603882	-343.745331	107.915894	1457.262085	-336.375122	60.631199	1744.008545	-468.817627	411.351013	1174.266113	-414.032928	-222.505157	1182.762695	-251.727371	357.897400	955.335205	-295.382782	-163.961945	880.902527	-363.937775	98.081940	1053.469482	547.254883	8.109406	899.408264	542.927734	201.985489
-393.384796	229.612701	956.861267	-377.297516	-34.436081	954.741028	-479.920410	237.432343	575.228760	-404.268463	-94.443665	576.298584	-482.901855	269.696808	87.511414	-482.929138	-131.743179	103.794380	-442.019806	314.118866	1449.750977	-364.871307	-100.471207	1440.573364	-343.645203	107.928917	1457.224854	-336.157776	60.572945	1743.921387	-468.315002	411.521881	1174.347778	-414.255219	-222.451797	1182.773071	-251.779053	358.337952	954.708008	-296.017761	-164.275284	880.626892	-363.851563	98.113396	1053.463379	547.340454	8.064702	899.403198	542.997681	201.957336
-393.234558	229.710022	956.861694	-377.287994	-34.374939	954.748901	-479.874969	237.516144	575.265381	-404.296478	-94.428345	576.297913	-482.870056	269.707214	87.514961	-482.919678	-131.721420	103.819580	-441.776672	314.157532	1449.739014	-364.784943	-100.482262	1440.566406	-343.547485	107.962296	1457.202393	-335.940918	60.515327	1743.863770	-467.851349	411.744171	1174.383545	-414.447113	-222.317078	1182.732788	-251.909164	358.782837	954.036987	-296.144135	-164.173492	880.601624	-363.771271	98.183861	1053.467529	547.414490	8.121650	899.403992	543.076599	201.919907
-393.101593	229.717133	956.856750	-377.268555	-34.344124	954.776123	-479.782349	237.555832	575.243042	-404.333893	-94.415428	576.318665	-482.868805	269.710693	87.525322	-483.382690	-131.978455	104.011276	-441.484680	314.236389	1449.665771	-364.659180	-100.496887	1440.580322	-343.452301	107.962196	1457.184326	-335.743134	60.456142	1743.795288	-467.466125	412.021210	1174.348999	-414.648743	-222.250809	1182.707764	-252.040451	359.212616	953.413147	-296.429443	-164.218384	880.522461	-363.695221	98.205513	1053.478638	547.374512	8.196642	899.415405	542.851746	202.385056
-392.975128	229.790985	956.859497	-377.237335	-34.252510	954.762817	-479.747498	237.627182	575.280945	-404.336578	-94.290916	576.310791	-482.889954	269.692383	87.527893	-483.354431	-131.970764	103.991142	-441.120422	314.350647	1449.592041	-364.821686	-100.438370	1440.647705	-343.337982	107.958328	1457.138794	-335.540466	60.392769	1743.720947	-467.188782	412.285461	1174.275024	-414.843384	-222.255142	1182.673706	-252.143387	359.461182	952.961182	-296.755402	-164.322983	880.430603	-363.614807	98.274696	1053.473145	547.405884	8.121845	899.418030	542.890991	202.368484
-392.853149	229.811050	956.866699	-377.183472	-34.238560	954.766174	-479.678558	237.666611	575.282593	-404.390381	-94.276215	576.306519	-482.856873	269.702881	87.527443	-483.392151	-131.947708	104.017998	-440.896454	314.336945	1449.344971	-364.816559	-100.425865	1440.629883	-343.144348	107.922638	1457.103027	-335.317932	60.351616	1743.648193	-467.079895	412.534271	1174.125610	-415.026367	-222.200485	1182.675537	-252.233871	359.621979	952.653870	-297.105225	-164.438644	880.299011	-363.524902	98.284836	1053.478027	547.457153	8.106891	899.437561	542.932129	202.329437
-392.764191	229.821289	956.859802	-377.191681	-34.152916	954.734436	-479.617493	237.692978	575.286621	-404.373169	-94.202095	576.293701	-482.863190	269.703918	87.530579	-483.297424	-131.906128	103.974609	-440.310547	314.514496	1449.343018	-364.794525	-100.427040	1440.571167	-343.014740	107.922249	1457.036377	-335.090179	60.315716	1743.556396	-467.050232	412.717010	1174.031738	-415.203156	-222.198547	1182.638184	-252.190399	359.741943	952.582458	-297.456024	-164.593094	880.181091	-363.473572	98.316490	1053.456421	547.614380	7.953112	899.436584	543.382996	201.786194
-392.667053	229.883423	956.856323	-377.210297	-34.098923	954.698181	-479.558685	237.732849	575.296387	-404.353027	-94.172409	576.263794	-482.878082	269.719177	87.525764	-483.274445	-131.886475	103.955971	-439.922058	314.626678	1449.157959	-364.810333	-100.445290	1440.516602	-342.854706	107.931900	1456.949707	-334.836060	60.280396	1743.460327	-467.184418	412.870819	1173.866333	-415.397552	-222.230026	1182.645386	-252.042908	359.793701	952.800964	-297.775146	-164.758438	880.086487	-363.418640	98.353935	1053.433228	547.654907	7.833070	899.439087	543.308167	201.814133
-392.584900	229.895340	956.838013	-377.250977	-34.028587	954.668945	-479.523407	237.765930	575.292542	-404.297577	-94.093903	576.213806	-482.872467	269.737701	87.523392	-483.326324	-131.923798	103.965317	-439.414307	314.762085	1449.021362	-364.799103	-100.437759	1440.482422	-342.647552	107.902870	1456.869751	-334.563049	60.254059	1743.360718	-467.462189	412.991425	1173.699829	-415.596497	-222.204407	1182.620850	-251.831940	359.728027	953.276123	-298.018616	-164.864594	880.032837	-363.355011	98.383675	1053.400024	547.745422	7.826400	899.416748	543.544617	201.663254
-392.465729	229.909058	956.822144	-377.262909	-34.040180	954.682739	-479.501160	237.818253	575.276306	-404.293427	-94.093994	576.208069	-482.855896	269.734039	87.516235	-483.340881	-131.930283	103.968773	-438.982849	314.848175	1448.847290	-364.685608	-100.501343	1440.509888	-342.410522	107.932884	1456.786743	-334.250000	60.250530	1743.265625	-467.849182	413.009338	1173.511475	-415.813965	-222.146957	1182.636353	-251.527008	359.575073	953.986389	-298.265594	-164.964813	880.012024	-363.260925	98.387337	1053.390015	547.745605	7.971337	899.414185	543.187744	202.209991
-392.341034	229.975189	956.793945	-377.301544	-33.989319	954.652405	-479.461731	237.858673	575.265625	-404.289307	-94.109314	576.169067	-482.839783	269.745453	87.510414	-483.364349	-131.937134	103.986763	-438.542542	314.935059	1448.674683	-364.646790	-100.523880	1440.497192	-342.144409	107.946281	1456.693237	-333.877045	60.256145	1743.190918	-468.391602	412.959625	1173.344360	-416.053650	-222.086319	1182.650757	-251.166367	359.443329	954.885925	-298.484070	-165.112198	880.035706	-363.177094	98.434067	1053.351685	547.829468	7.949158	899.404968	543.256592	202.178650
-392.169556	230.026245	956.780701	-377.295593	-33.999012	954.647278	-479.448486	237.884750	575.309265	-404.263031	-94.067955	576.159851	-482.828583	269.743439	87.492981	-483.402557	-131.943222	103.983444	-438.095703	315.042633	1448.567627	-364.674194	-100.414558	1440.449707	-341.881836	107.968941	1456.611206	-333.454529	60.275562	1743.124512	-468.970551	412.869263	1173.228149	-416.307953	-222.064606	1182.677612	-250.702515	359.253601	956.147827	-298.718506	-165.253128	880.104248	-363.048767	98.446365	1053.333740	547.876343	7.908384	899.416931	543.339172	202.142960
-391.979645	230.089615	956.774719	-377.292297	-33.988571	954.633850	-479.443695	237.887161	575.332153	-404.201569	-94.031738	576.155640	-482.843781	269.738129	87.503922	-483.380707	-131.909851	104.009354	-437.694641	315.120636	1448.482788	-364.582458	-100.392044	1440.485962	-341.605438	108.013046	1456.519287	-333.041138	60.295963	1743.070068	-469.685852	412.691803	1173.122925	-416.601318	-222.055023	1182.766113	-250.390167	359.026764	957.358276	-298.896576	-165.364761	880.197510	-362.915863	98.467186	1053.316040	547.940063	7.854139	899.402222	543.391174	202.105911
-391.849396	230.146622	956.771790	-377.361969	-33.961170	954.595825	-479.480194	237.983734	575.347961	-404.209198	-93.976936	576.088318	-482.852631	269.734314	87.506027	-483.438171	-131.936325	104.017555	-437.366486	315.240417	1448.448853	-364.473572	-100.337410	1440.516724	-341.325317	108.078278	1456.462646	-332.582458	60.341797	1743.015747	-470.384491	412.382935	1173.052490	-416.904327	-222.028656	1182.884766	-249.855469	358.802704	958.866638	-299.140564	-165.529297	880.275452	-362.829071	98.483139	1053.283081	548.051697	7.683436	899.414612	543.649658	201.634720
-391.774353	230.175659	956.771606	-377.420471	-33.964668	954.556763	-479.492310	238.039230	575.356995	-404.196259	-93.968536	576.085083	-482.890900	269.755066	87.525139	-483.343475	-131.893616	104.006180	-437.025177	315.353668	1448.487671	-364.344452	-100.262169	1440.537964	-341.039154	108.129631	1456.385132	-332.088196	60.407993	1742.966309	-471.168640	412.173492	1173.076050	-417.191925	-221.996994	1183.013550	-249.262833	358.522858	960.525635	-299.377167	-165.669739	880.369019	-362.755127	98.474190	1053.248901	548.124817	7.619758	899.404480	543.735107	201.616867
-391.664459	230.153229	956.759155	-377.451630	-33.937084	954.564880	-479.459381	238.040604	575.367859	-404.163116	-93.840897	576.045776	-482.872681	269.764648	87.521858	-483.374176	-131.885590	103.986488	-436.725739	315.452637	1448.471313	-364.207092	-100.198128	1440.586060	-340.776184	108.208305	1456.309082	-331.623413	60.494400	1742.910889	-471.971100	411.958374	1173.108643	-417.463715	-221.909378	1183.126343	-248.857559	358.155396	962.093384	-299.609100	-165.875381	880.455811	-362.667908	98.475449	1053.236084	548.186218	7.570306	899.386108	543.792480	201.572815
-391.563324	230.153473	956.749695	-377.500305	-33.949841	954.567627	-479.460510	238.117661	575.380066	-404.185364	-93.829277	576.072266	-482.904755	269.764191	87.522606	-483.339386	-131.865707	103.973969	-436.434143	315.556427	1448.513306	-364.009705	-100.140305	1440.633057	-340.486328	108.288818	1456.212769	-331.119141	60.587849	1742.870361	-472.703583	411.692291	1173.170166	-417.711121	-221.868927	1183.224976	-248.217880	357.781433	963.898987	-299.777100	-166.094696	880.571716	-362.580536	98.464630	1053.218994	548.236145	7.562535	899.377197	543.824890	201.558731
-391.477020	230.152344	956.733337	-377.510864	-33.959553	954.579651	-479.463257	238.125381	575.383057	-404.203979	-93.769188	576.069458	-482.895782	269.767731	87.548912	-483.277344	-131.835815	103.968422	-436.143951	315.641266	1448.572144	-363.786713	-100.116486	1440.721313	-340.224884	108.362999	1456.165039	-330.597107	60.506256	1742.821899	-473.363617	411.513702	1173.240356	-417.942566	-221.835678	1183.396484	-247.582672	357.424927	965.842224	-299.996185	-166.349960	880.660278	-362.489624	98.464531	1053.204834	548.295044	7.485416	899.356750	543.906555	201.517441
-391.312164	230.147873	956.731995	-377.453583	-33.952835	954.638550	-479.414612	238.153107	575.371033	-404.310089	-93.817657	576.122375	-482.900543	269.793884	87.535652	-483.321930	-131.854324	103.980400	-435.990845	315.610321	1448.458252	-363.741547	-99.964073	1440.711182	-339.950867	108.476738	1456.147339	-330.045868	60.592163	1742.778198	-474.029236	411.324982	1173.325195	-418.153748	-221.863190	1183.507324	-246.840622	357.065216	967.864502	-300.206573	-166.578674	880.750854	-362.352814	98.480354	1053.227783	548.327576	7.422006	899.368530	543.944214	201.473373
-391.155243	230.139038	956.705078	-377.386047	-33.955734	954.682678	-479.225922	238.042831	575.381409	-404.361755	-93.779816	576.159485	-482.786438	269.732330	87.539268	-483.245422	-131.815002	103.982643	-435.558105	315.812317	1448.641602	-363.562378	-99.875626	1440.735352	-339.675568	108.565414	1456.143799	-329.493073	60.663700	1742.725098	-474.583344	411.112823	1173.421509	-418.305939	-221.879211	1183.646606	-245.950546	356.647278	969.986328	-300.433075	-166.820663	880.829956	-362.224152	98.494141	1053.232544	548.421509	7.381697	899.371216	544.025330	201.419678
-391.013306	230.199005	956.729797	-377.356873	-33.983532	954.730225	-479.349670	238.247650	575.444214	-404.437714	-93.782524	576.204651	-482.905914	269.745087	87.568855	-483.229858	-131.786896	103.984772	-435.244324	315.916595	1448.666992	-363.222107	-99.886696	1440.814453	-339.363922	108.655266	1456.152344	-328.950104	60.740520	1742.664795	-475.142059	410.984924	1173.499390	-418.375549	-221.858078	1183.794922	-245.162491	356.312378	972.234619	-300.684021	-167.093155	880.890320	-362.109680	98.510666	1053.262085	548.490295	7.380041	899.336975	544.059509	201.396927
-390.926697	230.226196	956.699341	-377.332092	-33.998951	954.750977	-479.293488	238.249451	575.434631	-404.418610	-93.694000	576.226563	-482.919983	269.749023	87.588654	-483.167511	-131.759933	103.984627	-434.915710	316.005463	1448.640869	-363.155914	-99.695724	1440.767944	-339.130646	108.767662	1456.121704	-328.449524	60.804607	1742.596313	-475.656952	410.912292	1173.559570	-418.443298	-221.952972	1183.887451	-244.133194	355.841644	974.529236	-300.900970	-167.403046	880.903320	-362.014313	98.532333	1053.248291	548.472229	7.182560	899.377075	544.073181	201.303741
-390.813202	230.223663	956.697083	-377.250977	-34.056568	954.838562	-479.242126	238.272461	575.455078	-404.488281	-93.687859	576.287476	-482.909058	269.758545	87.581253	-483.211334	-131.778564	104.015106	-434.586487	316.127014	1448.607788	-362.988464	-99.611061	1440.812622	-338.852631	108.888161	1456.115234	-327.930878	60.839127	1742.536377	-476.142395	410.890930	1173.553223	-418.470581	-221.972366	1184.015625	-243.046310	355.405121	976.903992	-301.186493	-167.752472	880.878845	-361.900970	98.533493	1053.287109	548.541443	7.203804	899.351379	544.136841	201.217773
-390.775238	230.266998	956.690063	-377.259125	-34.076099	954.866089	-479.210785	238.286743	575.460327	-404.530975	-93.723755	576.326660	-482.933014	269.739410	87.606010	-483.231476	-131.779037	104.026413	-434.204254	316.295258	1448.600952	-362.787231	-99.501648	1440.810181	-338.600128	108.976807	1456.058228	-327.492615	60.900169	1742.443604	-476.473724	410.764252	1173.536865	-418.443604	-222.049103	1184.118286	-241.955627	355.040497	979.249207	-301.415222	-168.082169	880.876892	-361.843079	98.556412	1053.287598	548.615967	7.178168	899.335815	544.190613	201.195938
-390.685944	230.326843	956.676086	-377.236023	-34.058277	954.866455	-479.155426	238.303314	575.460815	-404.580048	-93.757439	576.345520	-482.940094	269.739777	87.608459	-483.232239	-131.760788	104.028992	-433.841034	316.415405	1448.577271	-362.564667	-99.385971	1440.803589	-338.366516	109.083397	1456.005737	-327.004181	60.921654	1742.398926	-476.812866	410.692871	1173.545044	-418.421173	-222.107727	1184.252686	-240.645798	354.672607	981.601440	-301.903473	-168.652863	880.668030	-361.748993	98.596886	1053.272095	548.552490	7.213651	899.342041	543.969849	201.610718
-390.657318	230.305527	956.636841	-377.186615	-34.122009	954.905579	-479.299561	238.475754	575.492249	-404.617950	-93.738144	576.357727	-483.074890	269.741974	87.632965	-483.217529	-131.763550	104.030205	-433.497620	316.560913	1448.546265	-362.328796	-99.281342	1440.826782	-338.102600	109.193100	1455.942505	-326.557831	60.982441	1742.337402	-476.978027	410.597565	1173.590454	-418.323914	-222.128952	1184.340698	-239.239655	354.349670	983.841919	-301.857574	-168.725662	880.786316	-361.672302	98.586899	1053.263306	548.582092	7.135232	899.340820	544.011597	201.560333
-390.598267	230.326447	956.610779	-377.158051	-34.144833	954.933044	-479.316223	238.518021	575.502075	-404.622009	-93.722725	576.380859	-483.113281	269.715057	87.626862	-483.259918	-131.761917	104.086655	-433.300568	316.587982	1448.403320	-361.932434	-99.256737	1440.894897	-337.837646	109.288597	1455.858276	-326.105957	61.002087	1742.287476	-477.038177	410.532715	1173.588989	-418.214844	-222.141769	1184.492310	-237.991791	354.117279	985.781189	-301.999359	-168.982925	880.767517	-361.587738	98.605186	1053.254639	548.644348	7.057280	899.330933	544.070313	201.515289
-390.577454	230.330780	956.592163	-377.152405	-34.149670	954.942749	-479.292938	238.486313	575.508423	-404.627991	-93.733582	576.377625	-483.112488	269.718353	87.630188	-483.238983	-131.729767	104.080795	-432.886963	316.816223	1448.590576	-361.719147	-99.125336	1440.890869	-337.522705	109.397491	1455.789795	-325.694458	61.034916	1742.254272	-476.855774	410.423431	1173.648682	-418.116547	-222.199585	1184.593994	-236.541168	354.057922	987.786377	-302.206390	-169.340073	880.694519	-361.525360	98.616631	1053.238770	548.700500	7.011318	899.312988	544.114685	201.470337
-390.415619	230.428741	956.646240	-377.053040	-34.122814	954.965942	-479.294189	238.442154	575.531738	-404.564606	-93.619080	576.377991	-483.105804	269.680756	87.627769	-483.216461	-131.709290	104.097626	-432.644470	316.909271	1448.636597	-361.557861	-98.978897	1440.789917	-337.184753	109.517189	1455.718262	-325.303619	61.063862	1742.200684	-476.509735	410.298340	1173.667358	-417.999573	-222.269073	1184.671875	-234.913223	354.207153	989.672546	-302.398499	-169.700058	880.602539	-361.375580	98.663261	1053.273193	548.810120	6.831264	899.319031	544.435242	200.913864
-390.184296	230.643311	956.815979	-376.967926	-34.009918	954.932129	-479.319885	238.468582	575.586548	-404.480682	-93.513435	576.378296	-483.143829	269.676636	87.648827	-483.130554	-131.673187	104.087555	-432.437805	316.975098	1448.681274	-361.247894	-98.866386	1440.758911	-336.885498	109.628288	1455.662720	-324.909393	61.108742	1742.133057	-476.054352	410.263184	1173.715942	-417.880981	-222.305511	1184.732544	-233.514053	354.379852	991.016113	-302.542023	-169.998047	880.507324	-361.210754	98.739807	1053.339966	548.864014	6.747245	899.301636	544.503784	200.861389
-390.500458	230.524628	956.556458	-377.039551	-34.196747	954.930359	-479.376312	238.439026	575.548401	-404.439087	-93.499535	576.377563	-483.169525	269.696198	87.668388	-483.141693	-131.664551	104.113739	-432.230774	317.067291	1448.755615	-360.930450	-98.747589	1440.721313	-336.605286	109.726593	1455.600098	-324.524719	61.156769	1742.081055	-475.372375	410.218475	1173.769287	-417.714111	-222.346283	1184.785645	-231.961029	354.714569	992.240906	-302.677338	-170.318253	880.419067	-361.289032	98.708542	1053.182129	548.899780	6.597708	899.335144	544.543579	200.776016
-389.666656	231.068817	957.127380	-376.734283	-33.812737	954.931274	-479.298340	238.352722	575.657166	-404.260345	-93.247841	576.335693	-483.117188	269.662903	87.647621	-482.956024	-131.586975	104.082565	-432.257019	316.990631	1448.683716	-360.636261	-98.662369	1440.697998	-336.347137	109.844101	1455.552856	-324.167236	61.188690	1742.041504	-474.508240	410.137787	1173.760010	-417.546448	-222.351105	1184.852295	-230.243210	355.121582	993.323120	-302.786041	-170.563446	880.323853	-360.832306	98.912056	1053.495117	548.952332	6.547788	899.320862	544.595947	200.702698
-389.431122	231.306702	957.322205	-376.611450	-33.703453	954.971802	-479.328583	238.316879	575.719910	-404.099182	-93.075890	576.341797	-483.129852	269.630585	87.650414	-482.876648	-131.533112	104.094093	-431.997131	317.147278	1448.906616	-360.325836	-98.580589	1440.657471	-336.105408	109.934479	1455.526733	-323.806213	61.212635	1742.012939	-473.448669	410.131653	1173.777222	-417.385101	-222.363434	1184.892944	-228.617050	355.610107	993.992004	-302.902222	-170.790176	880.241699	-360.673950	99.018188	1053.617798	548.985474	6.481193	899.314148	544.638428	200.652237
-390.523376	230.537689	956.563354	-376.856262	-34.279377	955.067627	-479.431396	238.300720	575.517029	-404.188721	-93.210274	576.385864	-483.134552	269.616119	87.644218	-482.896118	-131.541397	104.112350	-431.924042	317.152374	1448.993408	-360.032196	-98.502220	1440.648804	-335.868866	110.009369	1455.525146	-323.478821	61.204166	1741.994751	-472.285522	410.151703	1173.793213	-417.173492	-222.374496	1184.939331	-226.773972	356.257538	994.739502	-303.036621	-171.048721	880.125183	-361.112488	98.744133	1053.231567	548.915161	6.534153	899.324036	544.393799	201.048279
-391.034637	229.947647	956.231873	-376.995605	-34.480152	955.118530	-479.198181	238.013489	575.333130	-404.610138	-93.910156	576.576111	-482.996338	269.602722	87.641716	-483.146667	-131.631241	104.229973	-431.854675	317.166931	1449.032715	-359.744446	-98.438377	1440.653931	-335.651154	110.042061	1455.520874	-323.189453	61.189838	1741.974976	-471.007660	410.204834	1173.721802	-416.948822	-222.408813	1184.984131	-225.087875	356.874756	995.207214	-303.136566	-171.294342	880.013855	-361.317139	98.528786	1053.061890	549.053467	6.367715	899.311523	544.689880	200.497864
-390.632477	230.479202	956.550659	-376.748993	-34.315880	955.176819	-479.238556	238.022552	575.431946	-404.098297	-93.129814	576.430420	-483.000702	269.612244	87.675407	-482.768188	-131.447311	104.144165	-431.744049	317.169800	1449.051025	-359.446075	-98.394150	1440.644897	-335.441620	110.075111	1455.527954	-322.941681	61.155937	1741.936035	-469.692932	410.317902	1173.590332	-416.700958	-222.428513	1185.021851	-223.364182	357.603943	995.494873	-303.213593	-171.492630	879.910278	-361.062225	98.762733	1053.267456	549.136597	6.261288	899.324768	544.779602	200.400543
-390.622559	230.589874	956.597046	-376.725494	-34.248337	955.170837	-479.269348	238.023163	575.454529	-403.911163	-92.904839	576.415833	-483.000397	269.596191	87.661690	-482.590912	-131.393356	104.124840	-431.596283	317.162964	1449.002930	-359.144989	-98.366241	1440.624878	-335.237671	110.088676	1455.529297	-322.674622	61.140343	1741.921509	-468.341370	410.414093	1173.392090	-416.425232	-222.374023	1185.022705	-221.534042	358.248444	995.750366	-303.232422	-171.672852	879.830750	-361.025177	98.834724	1053.283081	549.105103	6.304591	899.308105	544.559631	200.799881
-390.676208	230.596176	956.583679	-376.678802	-34.254745	955.181458	-479.298340	238.022797	575.470337	-403.836365	-92.833496	576.396545	-483.000336	269.571899	87.652618	-482.577057	-131.371994	104.145004	-431.376648	317.159607	1448.937866	-358.886475	-98.366318	1440.593994	-335.028320	110.097488	1455.517456	-322.436218	61.094944	1741.882324	-467.000763	410.583893	1173.190063	-416.192688	-222.382919	1185.050537	-219.768875	358.898529	996.016418	-303.284424	-171.836929	879.726746	-361.009979	98.853043	1053.277222	549.122009	6.208965	899.298828	544.597168	200.738815
-390.311005	230.900436	956.903503	-376.462280	-34.009724	955.195007	-479.291290	237.992691	575.530151	-403.700867	-92.707710	576.400635	-483.005707	269.573883	87.669266	-482.462891	-131.329727	104.139618	-431.083496	317.187164	1448.814087	-358.586426	-98.364738	1440.614258	-334.830780	110.070938	1455.477539	-322.208740	61.098579	1741.833618	-465.735718	410.847870	1172.972290	-415.964691	-222.379196	1185.067383	-217.998459	359.563690	996.394104	-303.310852	-171.975128	879.622803	-360.788818	98.998451	1053.460938	549.169556	6.091959	899.304749	544.637451	200.655197
-390.703308	230.683594	956.620667	-376.557465	-34.189121	955.187683	-479.347778	238.008743	575.455444	-403.725891	-92.753387	576.418762	-483.006195	269.594116	87.692558	-482.487671	-131.338150	104.174438	-430.714508	317.222137	1448.714600	-358.329193	-98.392464	1440.627930	-334.609711	110.033043	1455.448853	-321.987793	61.093975	1741.784546	-464.543579	411.110992	1172.776611	-415.734161	-222.391861	1185.111572	-216.327286	360.230774	996.859924	-303.269043	-172.058060	879.546448	-360.933990	98.932465	1053.292114	549.178406	5.963741	899.303284	544.661194	200.586533
-390.819427	230.627716	956.574707	-376.563934	-34.177525	955.174561	-479.339447	237.944412	575.434998	-403.671997	-92.714058	576.391968	-482.982391	269.585083	87.685539	-482.508240	-131.353683	104.184341	-430.318268	317.262573	1448.603760	-358.101654	-98.411850	1440.639893	-334.409637	109.991737	1455.402100	-321.773315	61.094822	1741.732422	-463.471039	411.392395	1172.630493	-415.470825	-222.397552	1185.170410	-214.723434	360.879150	997.425720	-303.222534	-172.124451	879.501404	-360.953369	98.934319	1053.252563	549.336426	5.812429	899.297241	544.983826	200.033432
-392.158691	228.376999	955.562805	-376.965820	-34.835960	955.195496	-479.093719	237.567902	574.939636	-403.783356	-92.922485	576.405212	-482.766296	269.534332	87.650620	-482.599854	-131.396149	104.194885	-429.967072	317.268707	1448.484619	-357.885223	-98.410431	1440.680176	-334.200409	109.928581	1455.335449	-321.558044	61.137993	1741.689575	-462.542358	411.843170	1172.547363	-415.215973	-222.427704	1185.250122	-213.180496	361.424469	998.229675	-303.148376	-172.162155	879.496704	-361.536713	97.963791	1052.684814	549.405212	5.769006	899.279297	545.049072	199.957825
-391.980347	228.925446	955.737183	-376.862701	-34.725224	955.168579	-479.187744	237.691788	575.053650	-403.744202	-92.906807	576.392700	-482.844574	269.519012	87.653877	-482.587158	-131.376144	104.183571	-429.514862	317.297150	1448.371582	-357.686615	-98.431168	1440.731567	-334.007019	109.891563	1455.285278	-321.345367	61.200771	1741.656372	-461.672394	412.304596	1172.537476	-414.994263	-222.430862	1185.325562	-211.746872	362.018066	999.196533	-303.042175	-172.188187	879.523254	-361.415253	98.209419	1052.764160	549.462158	5.758590	899.260925	545.087830	199.933380
-391.802765	229.330841	955.939087	-376.821228	-34.623680	955.119690	-479.243164	237.719727	575.132141	-403.672607	-92.879242	576.351746	-482.906006	269.523407	87.661926	-482.579346	-131.382050	104.202545	-429.073090	317.300873	1448.311035	-357.474579	-98.446228	1440.823975	-333.769440	109.876427	1455.224731	-321.125549	61.260986	1741.613770	-460.873016	412.711792	1172.592041	-414.809509	-222.460876	1185.412598	-210.426071	362.631775	1000.289246	-302.902435	-172.206604	879.582947	-361.318481	98.356560	1052.844849	549.491333	5.698696	899.227051	545.158997	199.847946
-391.668793	229.551895	956.034546	-376.790680	-34.547077	955.071228	-479.278015	237.797302	575.184875	-403.660858	-92.976669	576.330139	-482.932739	269.540192	87.675545	-482.610657	-131.382477	104.209770	-428.670990	317.295410	1448.283569	-357.266327	-98.431313	1440.873291	-333.552338	109.847672	1455.176025	-320.882660	61.329079	1741.581299	-460.170502	413.235016	1172.734253	-414.639618	-222.515442	1185.517456	-209.179352	363.100250	1001.408691	-303.001373	-172.416840	879.562866	-361.220825	98.443672	1052.865356	549.681152	5.473779	899.226074	545.725037	199.109970
-391.557037	229.640884	956.099182	-376.750671	-34.577400	955.049133	-479.277191	237.794815	575.207947	-403.655365	-93.092735	576.334412	-482.969025	269.549713	87.702171	-482.616608	-131.388824	104.242188	-428.281281	317.282745	1448.264526	-357.041992	-98.436569	1440.911133	-333.312897	109.820465	1455.121948	-320.617401	61.381096	1741.563965	-459.470001	413.833771	1172.917358	-414.489380	-222.494934	1185.598755	-207.990723	363.448425	1002.633301	-302.538300	-172.131470	879.821655	-361.132782	98.435081	1052.884033	549.570679	5.487150	899.242554	545.262512	199.700211
-391.520508	229.609116	956.101501	-376.743225	-34.623913	955.008301	-479.229218	237.793076	575.187927	-403.828430	-93.452484	576.404663	-482.922791	269.541626	87.701111	-482.816162	-131.472916	104.328545	-427.917603	317.286011	1448.309448	-356.844849	-98.437401	1440.973267	-333.074432	109.800392	1455.084229	-320.347595	61.425053	1741.573242	-458.821564	414.356934	1173.154663	-414.372803	-222.558640	1185.700439	-206.775848	363.759369	1003.913818	-302.289398	-172.033539	879.975830	-361.070557	98.379761	1052.855469	549.611755	5.401404	899.225037	545.289063	199.650269
-391.465393	229.545380	956.088623	-376.774414	-34.666271	954.984741	-479.421539	238.020752	575.272705	-403.937653	-93.718918	576.456238	-483.061615	269.544189	87.736984	-482.908447	-131.493301	104.417297	-427.644592	317.281311	1448.407471	-356.693146	-98.396828	1441.016357	-332.798462	109.785919	1455.083496	-320.064697	61.451664	1741.590698	-458.228882	414.980988	1173.445801	-414.285492	-222.626099	1185.802490	-205.638977	364.004456	1005.074219	-302.280853	-172.150940	880.009460	-361.012085	98.317963	1052.826172	549.684753	5.416295	899.186584	545.365173	199.600067
-391.391998	229.469681	956.107544	-376.755157	-34.764500	955.021667	-479.372833	238.032898	575.258362	-404.033691	-93.977486	576.524109	-483.083527	269.551422	87.765045	-482.952911	-131.513229	104.461044	-427.459961	317.257874	1448.526978	-356.546234	-98.371666	1441.058838	-332.532593	109.768982	1455.090332	-319.769562	61.451454	1741.598145	-457.599823	415.481628	1173.728027	-414.191071	-222.645676	1185.841064	-204.610626	364.311218	1006.165955	-301.731384	-171.775635	880.342468	-360.939941	98.234253	1052.848022	549.735107	5.321245	899.186768	545.399475	199.557571
-391.358215	229.448700	956.123047	-376.787811	-34.798115	955.051697	-479.295349	238.071487	575.269287	-404.131866	-94.212234	576.571106	-483.091431	269.551117	87.793526	-483.000305	-131.529724	104.539558	-427.279480	317.215759	1448.647949	-356.400330	-98.343056	1441.095459	-332.298767	109.752571	1455.104736	-319.466492	61.441113	1741.612305	-456.983917	416.036560	1173.977661	-414.123718	-222.698318	1185.931396	-203.799515	364.582916	1007.003479	-301.398438	-171.618988	880.558899	-360.897797	98.208778	1052.860840	549.771179	5.210816	899.202515	545.461975	199.445251
-391.287445	229.444901	956.138977	-376.805573	-34.874653	955.082581	-479.237000	238.113724	575.277039	-403.889343	-93.895393	576.541077	-483.066315	269.542297	87.822166	-482.813629	-131.420013	104.498062	-427.102051	317.177002	1448.773926	-356.280548	-98.304054	1441.127808	-332.106964	109.778763	1455.119507	-319.173553	61.416237	1741.602417	-456.460052	416.598694	1174.237915	-414.076355	-222.758331	1185.992554	-202.903915	364.771973	1007.895874	-301.147614	-171.529373	880.705200	-360.831940	98.168297	1052.874878	549.826538	5.160037	899.186401	545.518250	199.409103
-391.204254	229.415207	956.144958	-376.770477	-34.928741	955.134155	-479.185730	238.139297	575.271179	-403.911011	-93.995415	576.563171	-483.057129	269.548676	87.839500	-482.812317	-131.404694	104.537689	-426.948456	317.136261	1448.883423	-356.177155	-98.279869	1441.136108	-331.961639	109.761620	1455.140503	-318.879150	61.373291	1741.579224	-455.876923	417.010223	1174.431885	-414.023438	-222.825821	1186.035278	-202.052902	364.983673	1008.621521	-300.921539	-171.461273	880.858704	-360.748444	98.140236	1052.897705	549.770325	5.248277	899.148010	545.319641	199.797913
-391.070618	229.450912	956.176575	-376.761200	-34.907761	955.173157	-479.108215	238.136536	575.319153	-403.973633	-94.166298	576.591309	-483.048065	269.550934	87.889877	-482.858673	-131.424332	104.572334	-426.795898	317.113068	1448.979614	-356.123993	-98.284996	1441.160278	-331.815582	109.741730	1455.185059	-318.580688	61.499371	1741.572632	-455.326385	417.402344	1174.633911	-413.976105	-222.860977	1186.046021	-201.295181	365.298157	1009.245300	-300.637207	-171.347916	880.996948	-360.657471	98.161385	1052.928345	549.811707	5.228688	899.168823	545.345642	199.777985
-390.963013	229.439621	956.192688	-376.720581	-34.948383	955.221375	-479.038208	238.156784	575.335449	-404.041260	-94.244667	576.653625	-483.063629	269.536713	87.907707	-482.840057	-131.409241	104.601761	-426.627808	317.077057	1449.059082	-356.024078	-98.295029	1441.174683	-331.675751	109.739059	1455.241699	-318.331757	61.213932	1741.556885	-454.809753	417.762146	1174.837646	-413.898621	-222.877945	1186.054321	-200.568497	365.635498	1009.772278	-300.288300	-171.193665	881.153320	-360.563751	98.142326	1052.955811	549.834595	5.141531	899.177063	545.384277	199.716370
-390.816589	229.456207	956.230591	-376.685852	-34.914597	955.262268	-478.964050	238.166321	575.375916	-404.116791	-94.308975	576.676392	-483.051086	269.546387	87.965576	-482.834595	-131.388428	104.584740	-426.467255	317.022430	1449.103149	-355.981964	-98.302490	1441.184448	-331.541840	109.691879	1455.273071	-318.089111	61.279236	1741.548462	-454.302460	418.072754	1175.004272	-413.845581	-222.886063	1186.034424	-199.911057	365.991425	1010.191284	-299.958832	-171.016022	881.267273	-360.458588	98.159637	1052.991821	549.848267	5.044427	899.170654	545.416809	199.661606
-390.696167	229.447784	956.219849	-376.640228	-34.911537	955.304382	-478.884369	238.143860	575.374634	-404.176605	-94.382858	576.713684	-482.994751	269.525421	87.981476	-482.864471	-131.409912	104.615685	-426.435242	316.835602	1448.989380	-355.944275	-98.316376	1441.185425	-331.371918	109.675270	1455.301636	-317.930908	60.956665	1741.532593	-453.842224	418.286987	1175.100586	-413.787262	-222.869659	1186.031372	-199.313873	366.391388	1010.489502	-299.690155	-170.904999	881.345764	-360.367035	98.170296	1053.005249	549.989136	4.908373	899.169250	545.756348	199.111786
-390.551819	229.432999	956.216919	-376.549683	-34.911171	955.326843	-478.803009	238.153198	575.387573	-404.196198	-94.386414	576.718628	-482.993164	269.500946	87.974701	-482.823425	-131.405014	104.610947	-426.058685	316.924835	1449.148315	-355.879578	-98.338943	1441.165894	-331.203674	109.627945	1455.295166	-317.815704	60.779652	1741.525757	-453.361298	418.365540	1175.212769	-413.717865	-222.812897	1185.978760	-198.747543	366.855408	1010.610352	-299.382355	-170.795044	881.397095	-360.246887	98.167877	1053.014404	550.018005	4.813270	899.158020	545.828369	199.030945
-390.450043	229.464706	956.217407	-376.524536	-34.889103	955.338074	-478.757568	238.170792	575.399780	-404.273071	-94.423111	576.754089	-482.980927	269.511841	87.965111	-482.840759	-131.389633	104.595932	-425.827454	316.890778	1449.153320	-355.828522	-98.354477	1441.121216	-331.039490	109.584198	1455.281372	-317.743835	60.593700	1741.542969	-452.934631	418.495270	1175.277710	-413.668793	-222.764786	1185.935913	-198.329208	367.382446	1010.558594	-299.127411	-170.686111	881.419067	-360.166168	98.192863	1053.016113	550.048157	4.739924	899.167603	545.885803	198.962860
-390.319641	229.419144	956.200989	-376.471466	-34.908520	955.344910	-478.679901	238.180573	575.385437	-404.330048	-94.460716	576.734009	-482.989319	269.513184	87.966835	-482.865814	-131.438538	104.577827	-425.612152	316.873627	1449.188354	-355.754333	-98.377541	1441.040039	-330.887268	109.521881	1455.226685	-317.721497	60.397537	1741.565308	-452.554718	418.585876	1175.406738	-413.642181	-222.719635	1185.849854	-198.047592	368.021790	1010.231201	-298.903229	-170.600632	881.419250	-360.055817	98.163162	1053.006836	550.019531	4.607524	899.176086	545.887451	198.909668
-390.237335	229.444260	956.170349	-376.472748	-34.888988	955.285645	-478.618866	238.205124	575.401123	-404.313629	-94.439972	576.717712	-483.009583	269.515717	87.970230	-482.907288	-131.463425	104.591988	-425.428406	316.814941	1449.235229	-355.569763	-98.460304	1440.972168	-330.724976	109.476883	1455.182861	-317.740082	60.200207	1741.599976	-452.182526	418.622528	1175.568726	-413.563141	-222.600357	1185.754150	-197.850128	368.722290	1009.525879	-298.620667	-170.493774	881.428040	-359.979797	98.169456	1052.953491	549.997681	4.762257	899.136597	545.706665	199.387634
-390.145905	229.410843	956.169495	-376.445007	-34.899906	955.240356	-478.362396	238.011215	575.346313	-404.280731	-94.395302	576.717712	-482.903473	269.526123	87.962471	-482.921814	-131.456284	104.583115	-425.282196	316.768250	1449.342285	-355.447052	-98.513359	1440.888672	-330.582825	109.411140	1455.135132	-317.815399	59.996822	1741.658936	-451.763672	418.669922	1175.767456	-413.550690	-222.533722	1185.641846	-197.848816	369.604187	1008.780090	-298.423004	-170.410461	881.392273	-359.880432	98.127480	1052.921021	549.983154	4.646587	899.143433	545.727356	199.331238
-390.035950	229.348907	956.132751	-376.396576	-34.944305	955.206116	-478.302673	238.005737	575.325073	-404.244324	-94.351929	576.703735	-482.872498	269.529541	87.967720	-482.830994	-131.399933	104.547554	-425.186737	316.678162	1449.467773	-355.347046	-98.550430	1440.810669	-330.436676	109.369423	1455.098511	-317.917206	59.794376	1741.731079	-451.302551	418.682404	1175.959595	-413.482269	-222.444077	1185.520142	-197.962158	370.513428	1007.547119	-298.239777	-170.316849	881.338318	-359.770050	98.071449	1052.878052	550.004944	4.567718	899.153503	545.775635	199.257523
-389.914825	229.305008	956.127258	-376.366119	-34.972870	955.190063	-478.217621	238.028793	575.345520	-404.205261	-94.302162	576.690002	-482.848785	269.562195	88.006561	-482.847595	-131.390747	104.574104	-425.144287	316.576965	1449.598389	-355.222412	-98.584793	1440.750488	-330.280273	109.318909	1455.082275	-318.078522	59.579792	1741.828125	-450.849030	418.733978	1176.176758	-413.429596	-222.336090	1185.410767	-198.244720	371.584473	1005.975830	-298.116302	-170.226486	881.276062	-359.669373	98.024658	1052.861328	550.024780	4.539327	899.116760	545.824768	199.244202
-389.778076	229.339615	956.142578	-376.296692	-34.974728	955.157227	-478.185333	238.082199	575.357056	-404.194214	-94.332893	576.717957	-482.834045	269.556885	88.005806	-482.902405	-131.421066	104.614830	-425.094971	316.471344	1449.761963	-355.118500	-98.627327	1440.720215	-330.150452	109.259727	1455.081543	-318.228668	59.548252	1741.956543	-450.367004	418.718018	1176.425171	-413.366821	-222.228271	1185.290405	-198.725662	372.769928	1004.162964	-297.981079	-170.123856	881.192993	-359.548981	98.018112	1052.848633	550.079590	4.537210	899.132019	545.900452	199.160675
-389.661957	229.279312	956.154358	-376.210571	-35.014053	955.172546	-478.132324	238.104431	575.344238	-404.173096	-94.270569	576.730957	-482.832062	269.561127	88.032715	-482.933044	-131.410004	104.606049	-425.092102	316.328735	1449.934814	-355.027893	-98.670143	1440.657104	-330.059204	109.180534	1455.122314	-318.488586	59.125771	1742.072998	-449.849670	418.708527	1176.720093	-413.278442	-222.127243	1185.173950	-199.335022	373.957275	1001.953308	-297.847229	-170.000320	881.112732	-359.439758	97.967415	1052.860229	550.074951	4.428995	899.145874	545.945801	199.113693
-389.502289	229.224091	956.180481	-376.053711	-35.046684	955.195435	-478.073975	238.137207	575.373291	-404.171356	-94.285973	576.766968	-482.830261	269.560974	88.036888	-482.846375	-131.339523	104.589882	-425.132721	316.158173	1450.082031	-354.965485	-98.718117	1440.606934	-329.957581	109.108604	1455.172852	-318.751282	58.900673	1742.223511	-449.290833	418.708008	1176.994141	-413.169922	-222.041473	1185.071655	-200.066406	375.140198	999.455872	-297.781555	-169.894180	881.010132	-359.283539	97.922035	1052.885254	550.116333	4.445731	899.135925	546.019165	199.057388
-389.388336	229.277054	956.197693	-376.013123	-35.015869	955.160828	-478.031342	238.191574	575.389709	-404.149994	-94.228233	576.752991	-482.842102	269.546021	88.028160	-482.885956	-131.346191	104.602676	-425.163055	316.035675	1450.243286	-355.080658	-98.677437	1440.483643	-329.873108	109.005203	1455.238647	-319.040833	58.681526	1742.366943	-448.710419	418.780396	1177.245361	-413.072571	-222.009171	1184.929565	-201.075073	376.507721	996.648438	-297.709534	-169.820221	880.876587	-359.196625	97.938782	1052.874390	550.152283	4.384720	899.128052	546.076538	199.069138
-389.228973	229.335190	956.262329	-375.880951	-34.981926	955.161926	-477.943054	238.221298	575.418945	-404.147125	-94.186584	576.717651	-482.818939	269.532623	88.046310	-482.895569	-131.368652	104.600342	-425.166260	315.903198	1450.373169	-355.006409	-98.744316	1440.425049	-329.834717	108.889236	1455.300659	-319.369324	58.461868	1742.520264	-448.080078	418.825897	1177.440918	-412.954376	-221.943268	1184.812744	-202.135361	378.008484	993.471008	-297.623047	-169.716568	880.744019	-359.057953	97.958565	1052.909180	550.174988	4.396888	899.110168	546.121277	199.021194
-389.107544	229.400528	956.302673	-375.782501	-34.902092	955.112366	-477.987244	238.411911	575.484497	-404.115021	-94.095261	576.730469	-482.892059	269.559662	88.081238	-482.801361	-131.313080	104.559013	-425.178955	315.736969	1450.479980	-354.977875	-98.850441	1440.348145	-329.778717	108.768440	1455.374268	-319.733521	58.218861	1742.660645	-447.408142	418.869141	1177.641602	-412.806641	-221.906219	1184.682617	-203.349487	379.305420	990.079773	-297.589325	-169.625427	880.544922	-358.950958	97.995956	1052.905640	550.160156	4.285999	899.112976	546.174622	198.978027
-388.664825	229.520355	956.608643	-375.571320	-34.696236	955.072449	-477.617584	238.175415	575.471558	-404.059509	-93.982086	576.693359	-482.701172	269.558533	88.063614	-482.799835	-131.324554	104.552002	-425.192932	315.578735	1450.588989	-354.930817	-98.936371	1440.257568	-329.740540	108.666542	1455.438477	-320.152466	57.941429	1742.790527	-446.808777	418.999664	1177.874390	-412.651459	-221.852722	1184.541626	-204.896210	380.610413	986.453003	-297.537506	-169.520782	880.350098	-358.695282	98.007591	1053.056885	550.161804	4.206407	899.106750	546.231995	198.956131
-388.676514	229.583130	956.509033	-375.454987	-34.709633	955.080505	-477.652039	238.419159	575.536804	-404.027802	-93.932274	576.732422	-482.814026	269.569580	88.098747	-482.755310	-131.301987	104.533432	-425.160126	315.379425	1450.649414	-354.866882	-99.042679	1440.171997	-329.694763	108.537804	1455.496826	-320.584564	57.687908	1742.940552	-446.123413	419.032593	1178.019531	-412.470032	-221.804810	1184.348633	-206.752396	382.044403	982.551025	-297.458038	-169.388535	880.168518	-358.633789	98.083496	1053.008545	550.253601	4.068949	899.106323	546.553284	198.436646
-388.618011	229.625916	956.439209	-375.360352	-34.732437	955.072815	-477.573700	238.515030	575.527954	-404.057434	-93.947014	576.766602	-482.854523	269.562286	88.100937	-482.797729	-131.310043	104.531631	-425.111023	315.235504	1450.734985	-354.799011	-99.124123	1440.070068	-329.666901	108.403580	1455.542114	-320.998108	57.441257	1743.071655	-445.480469	419.181641	1178.217407	-412.296539	-221.790970	1184.185181	-208.836121	383.319763	978.412964	-297.412811	-169.278625	879.966553	-358.552246	98.119652	1052.968384	550.309692	4.060911	899.119385	546.651489	198.413589
-388.475403	229.702576	956.443054	-375.186066	-34.669147	955.046021	-477.417572	238.580795	575.546936	-403.999969	-93.877266	576.747742	-482.847656	269.567902	88.150955	-482.865814	-131.293106	104.569206	-425.030548	315.109467	1450.786255	-354.768250	-99.221115	1439.926147	-329.606720	108.271820	1455.600952	-321.421600	57.202591	1743.188477	-444.779968	419.369843	1178.375000	-412.138489	-221.747787	1183.986694	-211.208633	384.632202	974.009216	-297.343353	-169.147873	879.786316	-358.418549	98.179855	1052.963013	550.325684	4.078185	899.115479	546.695801	198.397583
-388.354523	229.728867	956.449951	-375.050568	-34.609879	955.026550	-477.285889	238.616745	575.530212	-403.998291	-93.902893	576.782776	-482.843140	269.539917	88.141808	-482.898041	-131.309738	104.575180	-424.937317	314.971344	1450.825928	-354.715149	-99.320518	1439.829956	-329.615936	108.185005	1455.629639	-321.848022	56.939953	1743.307129	-444.111847	419.591644	1178.564209	-411.990173	-221.741867	1183.790283	-213.855515	385.843719	969.426514	-297.277710	-169.006348	879.569946	-358.302826	98.213669	1052.959717	550.335083	4.058152	899.108337	546.760132	198.393250
-388.220703	229.769012	956.440063	-374.905945	-34.588177	954.983276	-477.169220	238.709869	575.542236	-403.901123	-93.804214	576.760986	-482.894501	269.549469	88.157677	-482.798645	-131.245300	104.532089	-424.861511	314.884430	1450.885864	-354.665070	-99.395218	1439.698730	-329.585449	108.061111	1455.618652	-322.284607	56.658882	1743.383179	-443.369263	419.816254	1178.727417	-411.827820	-221.723267	1183.582153	-216.865311	387.062531	964.594849	-297.201508	-168.859726	879.336975	-358.176544	98.232559	1052.936401	550.345947	4.237745	899.074890	546.652954	198.815689
-388.107666	229.839447	956.434937	-374.799225	-34.498203	954.882935	-477.048157	238.792038	575.564575	-403.830841	-93.757744	576.725769	-482.931274	269.538422	88.153427	-482.866272	-131.280487	104.566422	-424.947418	314.626251	1450.741455	-354.631775	-99.511604	1439.574829	-329.571930	107.940323	1455.631470	-322.717865	56.434536	1743.443359	-442.632660	420.192749	1178.911987	-411.690033	-221.684143	1183.369019	-220.238602	388.251343	959.581055	-297.122406	-168.694077	879.115662	-358.068268	98.277153	1052.884277	550.348755	4.168473	899.060364	546.705017	198.861664
-388.026154	229.812225	956.375366	-374.694275	-34.451450	954.793213	-476.909180	238.854218	575.540649	-403.693481	-93.665588	576.693665	-482.957947	269.564667	88.151535	-482.921906	-131.321320	104.542114	-424.906281	314.531433	1450.763062	-354.622620	-99.575867	1439.448486	-329.555267	107.843910	1455.643188	-323.117310	56.219002	1743.503784	-441.762604	420.519714	1179.082764	-411.534027	-221.664963	1183.130249	-223.948410	389.560822	954.455566	-297.026672	-168.525726	878.917358	-357.976685	98.277977	1052.810059	550.339355	4.071600	899.077026	546.770325	198.813004
-388.038605	229.626572	956.272827	-374.589142	-34.501583	954.761536	-476.767334	238.859390	575.492676	-403.633392	-93.748451	576.689026	-482.936340	269.555389	88.152077	-482.940674	-131.323502	104.528343	-424.761322	314.573303	1450.924805	-354.635376	-99.652817	1439.299927	-329.561188	107.728188	1455.616455	-323.490692	55.987923	1743.562988	-440.876862	420.914215	1179.319336	-411.387451	-221.615814	1182.937866	-227.982620	390.712646	949.179199	-296.948608	-168.388062	878.707275	-357.924072	98.197220	1052.741211	550.383179	4.049089	899.061401	546.863037	198.764862
-388.063995	229.339584	956.166443	-374.468567	-34.577801	954.713440	-476.593048	238.853760	575.420288	-403.490234	-93.684982	576.645813	-482.929047	269.500885	88.140007	-482.907990	-131.313705	104.517151	-424.753754	314.455017	1450.939575	-354.654572	-99.717651	1439.171875	-329.571289	107.658829	1455.607178	-323.856750	55.742485	1743.601074	-439.908875	421.346558	1179.477051	-411.265228	-221.574081	1182.722290	-232.348099	391.969177	943.916626	-296.873016	-168.214264	878.500732	-357.868378	98.050957	1052.661743	550.384583	4.009056	899.076538	546.895752	198.792297
-388.173889	228.901306	956.020752	-374.401123	-34.668636	954.663147	-476.376892	238.981049	575.139771	-403.456238	-93.757019	576.621948	-482.872040	269.509003	88.134163	-482.972168	-131.339951	104.514252	-424.711395	314.393005	1450.931396	-354.719147	-99.772049	1439.088745	-329.612915	107.577118	1455.617310	-324.182709	55.516251	1743.627686	-438.963806	421.703857	1179.683838	-411.145721	-221.513657	1182.529541	-236.983337	393.173370	938.602600	-296.773651	-168.016586	878.295593	-357.868500	97.839340	1052.558350	550.451355	4.054198	899.074402	547.014038	198.770126
-388.636169	227.194397	955.641907	-374.386169	-34.968517	954.652649	-475.676605	238.228210	574.881714	-403.382538	-93.779739	576.606567	-482.489532	269.463715	88.086494	-482.957550	-131.349548	104.529129	-424.671082	314.342651	1450.899658	-354.787262	-99.843834	1438.994507	-329.631622	107.486519	1455.656250	-324.494507	55.324387	1743.667847	-438.056641	421.968597	1179.758789	-411.041016	-221.467834	1182.319336	-241.987366	394.502289	933.227539	-296.632690	-167.797531	878.101135	-358.012329	97.023460	1052.342773	550.476685	4.052010	899.077332	547.083618	198.770477
-386.669342	230.803009	956.530701	-373.716919	-34.139893	954.540527	-475.706696	238.767181	575.409668	-403.059082	-93.434372	576.556702	-482.622437	269.487976	88.139069	-482.828613	-131.263641	104.523064	-424.589752	314.339996	1450.862427	-354.858856	-99.859032	1438.912354	-329.663788	107.395782	1455.680786	-324.806244	55.139519	1743.675171	-437.202972	422.153290	1179.780396	-410.932312	-221.363525	1182.115601	-247.222794	395.955719	927.968445	-296.500641	-167.578522	877.906860	-356.979553	98.735779	1052.803101	550.572937	3.897874	899.074219	547.421082	198.313095
-386.351196	231.049713	956.578613	-373.513245	-34.029133	954.495422	-475.855011	239.146591	575.544495	-402.968719	-93.396591	576.549194	-482.784485	269.523315	88.170586	-482.827393	-131.253510	104.531029	-424.485596	314.356415	1450.781372	-354.948883	-99.904556	1438.867798	-329.671814	107.318588	1455.707520	-325.111237	54.913822	1743.666504	-436.503265	422.306610	1179.784180	-410.833069	-221.196198	1181.934570	-253.107132	397.477325	922.731873	-296.351807	-167.338715	877.746460	-356.763489	98.867867	1052.815430	550.585510	3.863205	899.065918	547.529114	198.277481
-386.234589	231.022247	956.521118	-373.367371	-34.056164	954.495972	-475.761627	239.202484	575.537231	-402.813965	-93.301193	576.528687	-482.794525	269.508484	88.162567	-482.779297	-131.233932	104.518501	-424.309265	314.386292	1450.661133	-354.913971	-99.897209	1438.600586	-329.656494	107.225349	1455.729858	-325.408325	54.696793	1743.662231	-435.891968	422.341522	1179.697510	-410.766113	-221.000626	1181.772827	-258.825623	398.986847	917.726868	-296.196960	-167.096451	877.628113	-356.650085	98.863594	1052.791138	550.630310	3.926118	899.049438	547.618835	198.306259
-386.065063	231.076096	956.523926	-373.266388	-33.993458	954.419861	-475.623718	239.228317	575.542603	-402.680603	-93.208771	576.495605	-482.769012	269.504181	88.165489	-482.729218	-131.240662	104.525528	-424.128784	314.430145	1450.505005	-355.048706	-99.941948	1438.529419	-329.645508	107.131035	1455.749023	-325.733459	54.486137	1743.674072	-435.415680	422.305481	1179.618164	-410.737823	-220.791809	1181.609741	-264.639099	400.410858	912.960571	-296.023254	-166.865250	877.546387	-356.533844	98.885979	1052.759033	550.665405	3.936050	899.052734	547.719116	198.298126
-385.875732	231.163010	956.526123	-373.146149	-33.966026	954.397461	-475.607422	239.210678	575.774414	-402.623627	-93.235703	576.485962	-482.836823	269.512268	88.148514	-482.728821	-131.224152	104.522362	-423.885895	314.464081	1450.380127	-355.190460	-99.983299	1438.488525	-329.601501	107.061974	1455.779907	-326.076080	54.282444	1743.686646	-435.048798	422.194122	1179.523071	-410.759705	-220.560074	1181.469116	-270.586060	401.918610	908.417969	-295.837402	-166.548615	877.499023	-356.404449	98.926765	1052.755005	550.669128	3.912219	899.042542	547.791443	198.291092
-385.658112	231.202347	956.483643	-372.989746	-33.958687	954.383911	-475.507263	239.260162	575.794739	-402.545349	-93.175484	576.444824	-482.840851	269.517090	88.179794	-482.663177	-131.192368	104.500206	-423.581146	314.524994	1450.208374	-355.308929	-100.031624	1438.493286	-329.551361	107.007896	1455.818359	-326.452637	54.080566	1743.721924	-434.840515	421.976288	1179.395996	-410.821106	-220.392212	1181.332520	-276.877136	403.460541	904.095886	-295.614502	-166.172394	877.508911	-356.253937	98.953514	1052.735718	550.687195	3.912420	899.038391	547.875244	198.319519
-385.487457	231.267487	956.452026	-372.883636	-33.928310	954.328308	-475.392151	239.283554	575.789856	-402.487152	-93.145424	576.440674	-482.812012	269.504547	88.150856	-483.143494	-131.389862	104.591309	-423.192627	314.631592	1450.074463	-355.458649	-100.090431	1438.463745	-329.452332	106.939728	1455.841675	-326.826721	53.921688	1743.752197	-434.786652	421.590057	1179.262817	-410.923248	-220.200577	1181.240356	-283.337311	405.088135	900.108276	-295.434448	-165.832443	877.525146	-356.130371	98.986084	1052.695679	550.661133	3.843038	899.049316	547.940552	198.281967
-385.256561	231.352539	956.440735	-372.752045	-33.882198	954.320374	-475.308716	239.372986	575.791992	-402.342346	-93.049644	576.433044	-482.812622	269.487610	88.144745	-482.695953	-131.200729	104.461380	-422.743286	314.771790	1449.934814	-355.580414	-100.105545	1438.512939	-329.365845	106.873245	1455.826782	-327.237366	53.789711	1743.792969	-434.941956	421.145905	1179.156860	-411.056549	-219.987640	1181.178101	-289.936981	406.664429	896.412476	-295.267395	-165.488617	877.588623	-355.982330	99.042587	1052.693970	550.667297	3.882173	899.044800	548.004639	198.306656
-385.086090	231.427551	956.410461	-372.698334	-33.841923	954.265381	-475.235352	239.462708	575.829041	-402.327240	-93.036591	576.408081	-482.860535	269.493500	88.154579	-482.731628	-131.201797	104.483337	-422.289734	314.907166	1449.795288	-355.710480	-100.121788	1438.569458	-329.208710	106.822578	1455.829956	-327.629547	53.704659	1743.862671	-435.334595	420.692749	1179.042114	-411.236755	-219.771820	1181.137329	-296.544128	408.167725	893.060852	-295.087128	-165.152802	877.703735	-355.870239	99.080994	1052.651367	550.699707	3.966053	899.020508	548.091553	198.360596
-384.869415	231.521820	956.391174	-372.680023	-33.820560	954.225098	-475.617737	240.186096	575.743713	-402.212982	-92.926079	576.355347	-483.164612	269.553925	88.221962	-482.690247	-131.203247	104.442299	-421.767151	315.051788	1449.674805	-355.869293	-100.149361	1438.625977	-329.063232	106.782173	1455.849731	-327.990112	53.650627	1743.955444	-435.984436	420.219696	1178.982544	-411.476654	-219.607086	1181.107422	-303.121429	409.484100	890.108887	-294.935089	-164.819290	877.848267	-355.758209	99.113556	1052.622925	550.699585	3.921768	899.042236	548.176636	198.333572
-384.673279	231.544998	956.336243	-372.643402	-33.884144	954.201904	-475.481445	240.196274	575.758606	-402.178162	-92.921104	576.341431	-483.155640	269.562561	88.224678	-482.727570	-131.218994	104.450226	-421.203735	315.235657	1449.589233	-355.998688	-100.165924	1438.681885	-328.858459	106.744621	1455.853271	-328.327820	53.632217	1744.061890	-436.792389	419.685883	1178.920654	-411.713562	-219.434479	1181.120361	-309.544952	410.593231	887.473572	-294.844940	-164.485596	877.988953	-355.629974	99.091637	1052.581055	550.711609	3.916700	899.038452	548.273987	198.374512
-384.504944	231.520676	956.260376	-372.619659	-33.966866	954.187378	-475.968842	240.742035	576.112183	-402.106232	-92.907082	576.324951	-483.550415	269.620575	88.276505	-482.759155	-131.236267	104.446457	-420.670593	315.405029	1449.504517	-356.114075	-100.169228	1438.749390	-328.666107	106.723465	1455.876343	-328.661163	53.636211	1744.190918	-437.897247	419.182709	1178.811279	-411.982300	-219.307663	1181.141113	-315.914093	411.581635	885.141113	-294.700531	-164.101486	878.185852	-355.523712	99.048470	1052.533447	550.699219	3.897702	899.047180	548.379395	198.347397
-384.286743	231.570786	956.225037	-372.653564	-33.986591	954.139587	-475.436798	240.284164	576.010315	-402.086670	-92.916649	576.251831	-483.242401	269.577209	88.208183	-482.753723	-131.234253	104.446266	-420.135193	315.580048	1449.377197	-356.266022	-100.191101	1438.815186	-328.444824	106.690346	1455.854614	-328.988953	53.766235	1744.304077	-439.270447	418.844299	1178.810913	-412.242126	-219.170578	1181.142090	-322.225647	412.272888	883.056946	-294.540344	-163.713272	878.397095	-355.403778	99.038429	1052.485352	550.698486	4.035038	899.036987	548.302490	198.749634
-384.054413	231.540649	956.157776	-372.707855	-34.126038	954.104309	-475.362823	240.369629	576.018188	-402.096375	-92.948936	576.234924	-483.302063	269.612732	88.188271	-482.793030	-131.260956	104.434265	-419.551758	315.759186	1449.297729	-356.369965	-100.192505	1438.902954	-328.213379	106.668846	1455.887085	-329.171692	53.778534	1744.449341	-440.864105	418.541351	1178.793213	-412.514618	-219.001572	1181.177124	-328.339508	412.534363	881.188293	-294.472046	-163.406189	878.622253	-355.271027	98.942314	1052.423706	550.719299	4.081675	899.025879	548.399658	198.819046
-383.766968	231.622665	956.145569	-372.740509	-34.231232	954.109680	-475.314117	240.478424	576.048035	-402.092072	-92.944061	576.225525	-483.364502	269.651428	88.204689	-482.799072	-131.227661	104.415306	-419.059204	315.890900	1449.204224	-356.516571	-100.200790	1439.011108	-327.969269	106.664398	1455.901001	-329.331573	54.067432	1744.606934	-442.735962	418.419617	1178.874268	-412.792450	-218.841537	1181.228882	-334.460205	412.489044	879.460083	-294.415375	-163.124207	878.821960	-355.112518	98.910515	1052.412964	550.774658	4.073199	899.022583	548.576904	198.745453
-383.517273	231.612259	956.142029	-372.799286	-34.326279	954.122009	-475.241394	240.509705	576.053406	-402.120392	-92.949875	576.181519	-483.347778	269.633606	88.194557	-482.752686	-131.192093	104.389992	-418.520264	316.004425	1449.120728	-356.624023	-100.212097	1439.104004	-327.733032	106.642624	1455.911621	-329.508606	54.009766	1744.750244	-444.829163	418.478973	1179.041504	-413.116425	-218.689499	1181.337646	-340.495758	412.181366	877.956360	-294.375641	-162.898239	879.070435	-354.975098	98.838448	1052.407349	550.805908	4.074786	899.032715	548.700256	198.774048
-383.372345	231.499695	956.087097	-372.915039	-34.429058	954.107117	-475.167694	240.555374	576.051941	-402.148010	-92.938362	576.228333	-483.343048	269.647369	88.195190	-482.758545	-131.183899	104.407097	-418.048340	316.121155	1449.032349	-356.710907	-100.200279	1439.215576	-327.480682	106.634468	1455.937744	-329.605316	54.154919	1744.904297	-447.047943	418.652557	1179.234009	-413.436005	-218.592773	1181.459229	-346.473083	411.831207	876.760437	-294.344086	-162.658951	879.330505	-354.891266	98.725563	1052.355957	550.791138	4.063923	899.050537	548.776062	198.786713
-383.091003	231.425827	956.046387	-372.962585	-34.520123	954.137634	-475.190704	240.653137	576.113831	-402.179932	-92.857437	576.229004	-483.433533	269.647491	88.215179	-482.693481	-131.152176	104.379692	-417.634796	316.217255	1448.968140	-356.784576	-100.197571	1439.309814	-327.213501	106.617599	1455.949829	-329.620148	54.515171	1745.071533	-449.438599	418.963837	1179.475952	-413.725800	-218.510544	1181.574219	-352.361053	411.485687	875.746643	-294.309296	-162.407379	879.612366	-354.736816	98.641853	1052.341919	550.811157	4.059663	899.047729	548.887024	198.846481
-382.811371	231.314423	955.987488	-373.035553	-34.616146	954.154358	-475.142029	240.720413	576.181519	-402.314453	-92.942261	576.233032	-483.480408	269.651337	88.228485	-482.752197	-131.180908	104.377907	-417.190552	316.318054	1448.915039	-356.831024	-100.176003	1439.411621	-326.946899	106.626305	1455.969849	-329.653625	54.468452	1745.176636	-451.949615	419.404694	1179.801147	-414.005280	-218.429199	1181.666748	-358.109985	411.153595	874.920654	-294.316925	-162.175568	879.917114	-354.588196	98.536674	1052.309937	550.817078	4.035893	899.070801	548.988464	198.870300
-382.529419	231.209534	955.963745	-373.099579	-34.620468	954.149658	-475.161346	240.789673	576.199402	-402.397034	-92.985420	576.251465	-483.564423	269.684204	88.256699	-482.729431	-131.173096	104.373993	-416.811646	316.419495	1448.864380	-356.855804	-100.143410	1439.510498	-326.703949	106.661743	1455.994751	-329.545685	54.860558	1745.304810	-454.485626	419.953705	1180.161255	-414.259827	-218.356049	1181.818115	-363.757477	410.786743	874.273865	-294.359375	-161.988815	880.185608	-354.435822	98.460327	1052.285400	550.856934	4.063141	899.051453	549.083191	198.917572
-382.202545	231.165970	955.966064	-373.120605	-34.687195	954.172974	-475.342499	241.360046	576.012451	-402.591858	-93.081360	576.284546	-483.794098	269.692749	88.324295	-482.767242	-131.200836	104.338570	-416.510620	316.492950	1448.807007	-356.819824	-100.085350	1439.618530	-326.469849	106.722672	1455.989868	-329.433289	55.081303	1745.387207	-457.169189	420.494781	1180.633789	-414.538788	-218.273346	1181.982910	-369.206329	410.533936	873.784241	-294.446899	-161.834259	880.429749	-354.265137	98.382904	1052.293945	550.901123	4.118209	899.050537	549.196411	198.895508
-381.955688	231.020859	955.957458	-373.142853	-34.795761	954.258667	-474.896484	241.139755	575.877380	-402.687317	-93.077461	576.302917	-483.580414	269.671936	88.314140	-482.700439	-131.186935	104.310692	-416.190216	316.584076	1448.743896	-356.772125	-100.026184	1439.707397	-326.211548	106.810501	1455.996460	-329.266022	55.324894	1745.459473	-459.898865	421.084320	1181.199707	-414.801270	-218.202805	1182.140381	-374.603333	410.201965	873.550293	-294.558014	-161.779861	880.626526	-354.139740	98.267326	1052.329346	550.930237	4.121869	899.045288	549.305847	198.908539
-381.708008	230.886642	955.900269	-373.223480	-34.892418	954.315063	-474.699524	240.801712	576.083923	-402.837616	-93.161209	576.317627	-483.527100	269.645905	88.285728	-482.759216	-131.202866	104.260300	-415.891174	316.661316	1448.702271	-356.688202	-99.985451	1439.787842	-325.986237	106.907356	1455.975342	-329.066650	55.559437	1745.520996	-462.662476	421.627930	1181.740356	-415.035400	-218.196014	1182.307739	-379.403992	409.799622	873.462524	-294.742004	-161.729584	880.771973	-354.024567	98.165611	1052.321289	551.019531	4.010832	899.040466	549.598389	198.558029
-381.436798	230.738876	955.865417	-373.227509	-35.040657	954.383667	-474.588562	240.645340	576.194946	-402.933624	-93.194321	576.367920	-483.593536	269.661438	88.302208	-482.726257	-131.208420	104.255844	-415.619293	316.739624	1448.687622	-356.588684	-99.913727	1439.849121	-325.729706	107.023483	1455.961060	-328.835999	55.821712	1745.582764	-465.437714	422.163086	1182.331909	-415.238770	-218.154938	1182.400879	-383.695557	409.272888	873.492676	-294.889282	-161.709091	880.933044	-353.880890	98.031509	1052.335693	551.061523	4.041454	899.022339	549.688110	198.592453
-381.178955	230.649857	955.829102	-373.287476	-35.175869	954.455017	-474.155792	240.415405	575.904968	-403.017273	-93.226158	576.422729	-483.420654	269.625763	88.290939	-482.790466	-131.219086	104.251450	-415.407288	316.821899	1448.677246	-356.464905	-99.826874	1439.888550	-325.503540	107.122688	1455.940918	-328.607208	56.103611	1745.636719	-468.410583	422.659576	1183.023804	-415.430786	-218.145905	1182.494019	-388.018036	408.713867	873.622498	-295.111176	-161.766434	881.050354	-353.751953	97.931610	1052.345947	551.075378	4.018872	899.012573	549.799805	198.584229
-380.947479	230.562454	955.810425	-373.263977	-35.338364	954.535583	-474.003174	240.407516	575.899048	-403.063934	-93.286415	576.456848	-483.420197	269.589966	88.276260	-482.782104	-131.227325	104.262428	-415.224609	316.898010	1448.707642	-356.295319	-99.742104	1439.907349	-325.280060	107.269653	1455.921997	-328.373199	56.418236	1745.699219	-471.106079	423.275665	1183.642578	-415.598694	-218.134933	1182.592041	-392.128143	408.075531	873.929993	-295.361328	-161.852737	881.103821	-353.610260	97.824944	1052.373413	551.070557	3.990443	898.995728	549.873962	198.561768
-380.776306	230.450134	955.760376	-373.279083	-35.479820	954.590210	-473.951019	240.515076	575.954468	-403.117401	-93.345024	576.474548	-483.502350	269.624054	88.322342	-482.759308	-131.218460	104.261223	-415.084381	316.976654	1448.744019	-356.126221	-99.620995	1439.906250	-325.070740	107.415680	1455.921509	-328.126373	56.725533	1745.753296	-473.750793	423.954041	1184.359253	-415.723907	-218.108139	1182.715820	-395.985748	407.315918	874.298828	-295.618530	-161.991013	881.134827	-353.508453	97.720535	1052.369873	550.457703	3.097832	899.124329	549.524597	198.770615
-380.199677	230.872253	955.849609	-373.218536	-35.440159	954.599365	-474.057037	240.754196	576.365723	-403.081299	-93.289780	576.480530	-483.731781	269.660034	88.363045	-482.700287	-131.228348	104.257469	-414.964966	317.076813	1448.811279	-355.918762	-99.485481	1439.905151	-324.871246	107.570320	1455.899902	-327.888184	57.078560	1745.814819	-476.639252	424.604645	1185.192505	-415.811035	-218.076035	1182.822510	-399.600769	406.518982	874.753296	-295.923462	-162.163193	881.119385	-353.209442	97.875748	1052.423950	549.000244	0.526799	899.098999	549.301697	198.051376
-379.738312	231.184998	955.852295	-373.146973	-35.449333	954.665405	-473.964081	240.819229	576.427490	-403.174652	-93.448135	576.529053	-483.783325	269.646393	88.375244	-482.728210	-131.220718	104.263680	-414.857025	317.172577	1448.899292	-355.689606	-99.323586	1439.902588	-324.712433	107.740440	1455.874756	-327.647827	57.409420	1745.864380	-479.249451	425.136292	1185.911011	-415.860687	-218.059937	1182.941406	-402.934998	405.615051	875.272705	-296.256958	-162.357040	881.088867	-352.946136	98.016006	1052.459106	549.428955	0.933069	899.162964	549.688049	197.803665
-379.831116	230.884689	955.680542	-373.219757	-35.636360	954.706421	-473.840759	240.750183	576.370789	-403.203461	-93.487717	576.551147	-483.757507	269.622650	88.349564	-482.756470	-131.213364	104.299004	-414.954895	317.147400	1448.857666	-355.473389	-99.156998	1439.902222	-324.546722	107.958435	1455.869507	-327.446716	57.567211	1745.898804	-481.858978	425.728607	1186.713501	-415.866150	-218.041061	1183.056763	-406.272858	404.711273	875.688049	-296.569427	-162.559296	881.018250	-352.964996	97.853401	1052.378052	549.050537	0.354854	899.080139	549.711060	197.679337
-380.088837	230.386810	955.525085	-373.304291	-35.821560	954.759583	-473.733795	240.634033	576.262817	-403.236359	-93.559090	576.554565	-483.768524	269.616058	88.375656	-482.734772	-131.192337	104.301735	-414.783600	317.363556	1449.128662	-355.226837	-98.981377	1439.900513	-324.383087	108.149445	1455.839600	-327.240540	57.871769	1745.929810	-484.288177	426.145905	1187.526855	-415.815796	-218.022964	1183.198608	-409.267609	403.848114	876.294373	-296.897766	-162.727036	880.957581	-353.075226	97.605225	1052.311890	548.953857	0.353108	899.072021	549.630859	197.916016
-380.280396	229.930969	955.361694	-373.320923	-36.021080	954.831421	-473.611633	240.463120	576.135681	-403.306061	-93.709579	576.627991	-483.732544	269.592194	88.360313	-482.748505	-131.202881	104.326309	-414.789551	317.491974	1449.268921	-354.942047	-98.794357	1439.897339	-324.245087	108.395615	1455.840088	-327.041077	58.221268	1745.977905	-486.483246	426.560913	1188.263794	-415.741364	-218.000305	1183.329346	-412.092133	403.075775	876.893433	-297.300720	-163.055084	880.838257	-353.127106	97.380714	1052.253052	548.958435	0.345269	899.038513	549.701660	197.956421
-380.424927	229.589401	955.260010	-373.300262	-36.190784	954.874634	-473.554565	240.350891	576.082397	-403.349243	-93.788597	576.683411	-483.715881	269.579468	88.409309	-482.782257	-131.245361	104.337135	-414.880493	317.563873	1449.406860	-354.705841	-98.584435	1439.910400	-324.115753	108.630241	1455.833618	-326.845551	58.549175	1746.013306	-488.573578	426.984253	1188.979004	-415.627960	-217.975876	1183.443359	-414.705139	402.287659	877.474854	-297.755646	-163.455399	880.664307	-353.150146	97.194092	1052.213989	548.914368	0.256048	899.023254	549.823181	197.866379
-380.530579	229.320129	955.165405	-373.223206	-36.303993	954.958557	-473.509064	240.216904	576.015259	-403.334106	-93.802849	576.700073	-483.656830	269.515564	88.378998	-482.675385	-131.192307	104.304047	-414.994049	317.690247	1449.527832	-354.441254	-98.388176	1439.892578	-324.012482	108.854736	1455.827759	-326.662476	58.860485	1746.048340	-490.440399	427.350830	1189.624390	-415.457642	-217.906219	1183.555542	-417.102356	401.490051	878.004700	-298.179169	-163.854752	880.501953	-353.137329	97.085495	1052.201538	548.847961	0.030215	898.998352	550.032654	197.554230
-380.605652	229.169449	955.129028	-373.175934	-36.335602	955.005554	-473.535156	240.123825	575.990417	-403.345245	-93.861282	576.743164	-483.669067	269.506653	88.369400	-482.780121	-131.246643	104.358871	-415.120697	317.805054	1449.661255	-354.160919	-98.191414	1439.897949	-323.928772	109.099869	1455.848022	-326.464996	59.120529	1746.071411	-492.132751	427.680450	1190.213867	-415.283478	-217.873978	1183.686523	-419.340240	400.777527	878.493042	-298.583282	-164.206055	880.318909	-353.127563	97.036720	1052.200806	548.834167	-0.029371	898.988220	550.130432	197.536148
-380.644043	229.066223	955.080444	-373.034058	-36.420372	955.087463	-473.568237	240.012131	575.961731	-403.260620	-93.836388	576.795105	-483.622467	269.476685	88.350044	-482.715515	-131.233475	104.392242	-415.289856	317.904968	1449.758911	-353.867645	-97.975433	1439.926758	-323.841217	109.327087	1455.843872	-326.302399	59.406746	1746.097290	-493.616913	427.936340	1190.712524	-415.097595	-217.835922	1183.827759	-421.389618	400.168152	878.946960	-298.996826	-164.575012	880.124207	-353.067627	97.006889	1052.215088	548.829956	-0.080894	898.971741	550.235535	197.519302
-380.665344	229.048019	955.064636	-372.836853	-36.474403	955.159058	-473.620697	239.884354	575.938660	-403.258301	-93.931602	576.837036	-483.621704	269.457916	88.353683	-482.727570	-131.233887	104.415192	-415.450714	318.013123	1449.862915	-353.566284	-97.736130	1439.940186	-323.781921	109.586800	1455.861938	-326.136444	59.674480	1746.099976	-494.917969	428.080933	1191.160522	-414.867188	-217.807556	1183.937012	-423.222198	399.571533	879.275146	-299.438599	-164.984055	879.928223	-352.979645	97.022209	1052.242554	548.762146	-0.181912	898.966064	550.290466	197.498123
-380.712524	229.038727	955.059570	-372.716034	-36.458164	955.224670	-473.740753	239.829651	575.968079	-403.153137	-93.864914	576.825745	-483.627838	269.439209	88.363190	-482.697693	-131.219681	104.404366	-415.657471	318.097107	1449.967773	-353.250031	-97.510193	1439.957031	-323.751709	109.847694	1455.897217	-325.986847	59.892105	1746.099121	-496.072418	428.162994	1191.455688	-414.615601	-217.753860	1184.046753	-424.860748	399.032654	879.537842	-299.834076	-165.395645	879.754578	-352.937012	97.066833	1052.271118	549.349060	0.689289	899.072571	550.518066	197.658691
-380.812622	229.067963	955.057434	-372.586182	-36.415085	955.249756	-473.812256	239.709534	575.963623	-402.982666	-93.743050	576.809448	-483.622528	269.415527	88.361099	-482.525757	-131.176086	104.393173	-415.862610	318.199493	1450.002441	-352.972229	-97.272575	1439.951782	-323.712341	110.109116	1455.913574	-325.829773	60.079880	1746.091187	-496.988892	428.159302	1191.666504	-414.355591	-217.732330	1184.182251	-426.251190	398.539917	879.724121	-300.163605	-165.730408	879.607483	-352.909210	97.133995	1052.279175	548.726196	-0.205850	898.965271	550.475281	197.414413
-380.917450	229.123489	955.050293	-372.418213	-36.419346	955.305481	-473.954712	239.649200	576.003845	-402.727478	-93.538620	576.786499	-483.635468	269.412048	88.328316	-482.399689	-131.116272	104.348648	-416.063202	318.325439	1450.022949	-352.697723	-97.093857	1439.970215	-323.702698	110.377014	1455.925781	-325.687561	60.259167	1746.083252	-497.790833	428.097198	1191.823242	-414.091797	-217.754562	1184.327881	-427.479889	398.042786	879.782593	-300.555908	-166.161804	879.375793	-352.880249	97.206772	1052.303711	548.776428	-0.561813	898.966370	551.091309	196.578461
-381.070251	229.188507	955.034729	-372.254364	-36.377617	955.337952	-474.105286	239.627182	576.009705	-402.558350	-93.397850	576.760498	-483.619995	269.399597	88.323158	-482.302826	-131.072220	104.323212	-416.284393	318.420776	1450.014893	-352.410675	-96.893440	1440.003906	-323.711517	110.652153	1455.949219	-325.551819	60.430923	1746.066284	-498.413116	428.007568	1191.910767	-413.796783	-217.768356	1184.473267	-428.500732	397.555145	879.780457	-300.951752	-166.597031	879.163147	-352.858826	97.306519	1052.307861	548.772583	-0.600817	898.953003	551.222168	196.473007
-381.243988	229.247833	955.002380	-372.066132	-36.335423	955.373230	-474.262634	239.517471	575.985107	-402.336151	-93.161613	576.759338	-483.642212	269.389771	88.310471	-482.228424	-131.057159	104.311028	-416.522400	318.550720	1449.983887	-352.086517	-96.672005	1440.013428	-323.743835	110.891708	1455.962280	-325.416412	60.610130	1746.051392	-498.888184	427.832794	1191.888062	-413.489319	-217.803116	1184.576294	-429.337372	397.184357	879.669006	-301.262115	-166.951706	878.979370	-352.836639	97.414917	1052.305054	548.608093	-0.527433	898.938293	550.793701	197.120422
-381.394379	229.244492	954.952026	-371.841736	-36.277111	955.429871	-474.386932	239.396606	575.948547	-402.127838	-92.951584	576.715149	-483.621521	269.376984	88.263725	-482.056335	-130.985046	104.294609	-416.815063	318.636597	1449.938477	-351.803040	-96.478851	1440.043945	-323.741760	111.127419	1455.970703	-325.302704	60.805393	1746.029297	-499.203125	427.615570	1191.756836	-413.147644	-217.833923	1184.690186	-429.951782	396.783539	879.491943	-301.510742	-167.223328	878.835693	-352.794891	97.515549	1052.306274	548.527344	-0.590265	898.931458	550.852295	197.059875
-381.556000	229.292969	954.928345	-371.646240	-36.159607	955.442444	-474.484100	239.250702	575.919922	-401.856049	-92.608322	576.660400	-483.552368	269.355835	88.246819	-481.936920	-130.933243	104.264587	-417.090424	318.729919	1449.884766	-351.518341	-96.268425	1440.059570	-323.760773	111.341705	1455.961548	-325.198425	61.019810	1746.018188	-499.385284	427.346008	1191.558594	-412.815338	-217.909927	1184.789673	-430.320557	396.347046	879.253418	-301.744812	-167.549423	878.711792	-352.762115	97.644699	1052.296387	548.528076	-0.644812	898.924561	550.951660	197.001633
-381.740295	229.341660	954.918640	-371.481049	-36.055786	955.437622	-474.311707	238.891022	575.614258	-401.628906	-92.377464	576.642639	-483.255554	269.312225	88.208870	-481.800507	-130.888641	104.258476	-417.416168	318.829773	1449.812744	-351.242554	-96.073570	1440.086304	-323.762634	111.554642	1455.967285	-325.098297	61.234234	1746.014648	-499.451294	427.057953	1191.279053	-412.480133	-217.954971	1184.914307	-430.540436	395.941345	878.955750	-301.967560	-167.900009	878.586182	-352.758057	97.754883	1052.285400	548.196350	-1.472773	898.857788	550.959045	196.832123
-381.987091	229.409653	954.905273	-371.304871	-35.976494	955.446533	-474.779572	239.078293	575.925476	-403.892548	-95.959961	577.409729	-483.438507	269.315735	88.223206	-483.652588	-131.639359	104.841454	-417.721375	318.888000	1449.728882	-350.982178	-95.929604	1440.109009	-323.796265	111.740067	1455.959351	-325.001740	61.443249	1746.009644	-499.346100	426.691742	1190.918579	-412.101593	-218.075806	1185.043335	-430.571930	395.571106	878.630188	-302.133820	-168.154953	878.482788	-352.775909	97.875412	1052.278320	548.135925	-1.500194	898.836792	551.031677	196.761963
-382.231689	229.548676	954.934998	-371.126343	-35.863461	955.476318	-474.956177	239.008194	575.954956	-404.074524	-96.344162	577.530273	-483.416565	269.290497	88.208481	-483.956512	-131.778732	104.955261	-418.023773	318.935913	1449.620972	-350.705048	-95.776688	1440.137695	-323.812073	111.918373	1455.954590	-324.920898	61.652496	1746.003906	-499.152069	426.320679	1190.563965	-411.723907	-218.220474	1185.154297	-430.378387	395.191223	878.272949	-302.296051	-168.438019	878.381409	-352.802856	98.039665	1052.306152	548.387085	-0.919839	898.896118	551.193542	196.764648
-382.509918	229.688477	954.914124	-370.982452	-35.746418	955.424072	-475.106262	238.936264	575.927063	-403.931000	-96.149429	577.512634	-483.359253	269.299469	88.215004	-483.831757	-131.712784	104.912621	-418.366821	318.991882	1449.544556	-350.427795	-95.652603	1440.144043	-323.853790	112.081779	1455.932007	-324.853668	61.893036	1745.995239	-498.906189	426.012238	1190.157227	-411.376678	-218.303955	1185.265259	-430.024475	394.826965	877.904053	-302.388947	-168.655060	878.294250	-352.851318	98.195290	1052.264648	548.107971	-1.497785	898.766357	551.296509	196.552216
-382.726593	229.809326	954.907898	-370.815582	-35.566479	955.402710	-475.019501	238.707077	575.611389	-403.325409	-95.252991	577.287354	-483.174835	269.244537	88.168358	-483.409454	-131.495071	104.771484	-418.688934	319.048950	1449.417236	-350.097198	-95.526894	1440.183350	-323.904999	112.242630	1455.914307	-324.796509	62.170807	1745.995117	-498.537720	425.589294	1189.729370	-411.026489	-218.387878	1185.347656	-429.485321	394.538574	877.502441	-302.387634	-168.837753	878.257751	-352.879211	98.374825	1052.251221	548.030334	-1.562646	898.721008	551.407593	196.479980
-382.931732	229.875763	954.897156	-370.584595	-35.438328	955.403687	-475.196991	238.694366	575.575073	-403.557373	-95.763802	577.456116	-483.134613	269.253326	88.129013	-483.619507	-131.601547	104.860161	-419.022797	319.092285	1449.301636	-349.793152	-95.401581	1440.232544	-323.955841	112.384872	1455.863647	-324.761749	62.442303	1745.993164	-498.100983	425.235962	1189.283691	-410.637939	-218.512695	1185.473267	-428.743073	394.155487	877.143005	-302.349792	-168.971878	878.231018	-352.889191	98.514893	1052.251343	547.975037	-1.611646	898.692810	551.536926	196.342651
-383.199463	229.992416	954.909912	-370.399719	-35.284332	955.373779	-475.357666	238.702179	575.594727	-403.416351	-95.680122	577.436340	-483.140656	269.241272	88.138596	-483.626526	-131.607330	104.884087	-419.319672	319.115692	1449.183472	-349.474365	-95.298065	1440.250000	-324.011536	112.530876	1455.852295	-324.718048	62.729103	1745.997437	-497.595642	424.881042	1188.821777	-410.258331	-218.569168	1185.584351	-427.808563	393.793915	876.733337	-302.239441	-169.063324	878.229431	-352.940155	98.675064	1052.244751	547.971069	-1.619731	898.675659	551.675232	196.262451
-383.489166	230.144516	954.951843	-370.274689	-35.146465	955.323547	-475.662659	238.738098	575.864319	-403.281647	-95.566177	577.386414	-483.194763	269.234375	88.150513	-483.632263	-131.638046	104.919693	-419.640991	319.146545	1449.061279	-349.232513	-95.184792	1440.283081	-324.070221	112.652931	1455.824585	-324.690033	63.004665	1746.015137	-497.052094	424.443451	1188.296753	-409.918884	-218.656830	1185.633545	-426.727081	393.462402	876.382996	-302.076630	-169.140121	878.255798	-353.027039	98.823318	1052.241699	547.939880	-1.681337	898.656433	551.812683	196.121948
-383.705017	230.304230	954.981934	-370.115540	-35.003929	955.245361	-475.675385	238.768173	575.620605	-403.086548	-95.446625	577.344727	-483.096893	269.211395	88.117004	-483.581390	-131.619461	104.930923	-419.974579	319.144745	1448.921875	-348.944000	-95.117165	1440.331787	-324.118439	112.806648	1455.829468	-324.678284	63.280449	1746.019287	-496.503754	424.139771	1187.790405	-409.581909	-218.745956	1185.715820	-425.506134	393.054718	876.073547	-301.862000	-169.142380	878.290771	-353.054169	98.968513	1052.217407	547.923645	-1.738273	898.641724	551.990173	195.985962
-383.946625	230.400391	954.995605	-369.984375	-34.898819	955.214111	-475.765869	238.770523	575.611023	-402.894165	-95.357552	577.327820	-483.023102	269.240753	88.107346	-483.602173	-131.623199	104.961586	-420.349457	319.149445	1448.780151	-348.683685	-95.027496	1440.370850	-324.199738	112.907661	1455.834595	-324.654266	63.536873	1746.053467	-495.874054	423.744415	1187.280884	-409.232483	-218.878525	1185.796265	-424.040436	392.637665	875.779175	-301.608032	-169.107361	878.354858	-353.114716	99.086006	1052.209717	547.879944	-1.806947	898.621460	552.138123	195.816956
-384.169006	230.527100	954.975281	-369.881561	-34.808693	955.121582	-475.907898	238.806366	575.617004	-402.400024	-94.739647	577.173523	-483.022491	269.224701	88.094139	-483.323547	-131.499237	104.922005	-420.648834	319.147003	1448.638428	-348.443481	-94.955627	1440.429443	-324.255524	113.021553	1455.805054	-324.657532	63.799656	1746.083252	-495.191467	423.477234	1186.785034	-408.867920	-218.968613	1185.833984	-422.435455	392.172882	875.513550	-301.267365	-169.048080	878.439758	-353.167755	99.197411	1052.151611	547.828979	-1.914909	898.617798	552.264832	195.666962
-384.439362	230.628601	954.982605	-369.786865	-34.646530	955.050476	-476.021637	238.792862	575.622986	-402.574371	-95.249496	577.254761	-482.999176	269.240662	88.095459	-483.565826	-131.587097	105.048126	-420.965729	319.151733	1448.533325	-348.222717	-94.892075	1440.473267	-324.309998	113.120438	1455.804810	-324.670746	64.044724	1746.100830	-494.560089	423.200531	1186.297241	-408.492371	-219.053314	1185.937378	-420.718292	391.705536	875.316589	-300.898224	-168.958649	878.538147	-353.246094	99.334190	1052.117310	547.797363	-1.973742	898.600098	552.442261	195.478638
-384.655182	230.753616	955.020142	-369.635315	-34.585449	955.043396	-476.164368	238.803482	575.629272	-402.496918	-95.253952	577.273010	-483.022736	269.262085	88.066231	-483.612549	-131.625412	105.064240	-421.316376	319.117676	1448.415405	-348.037994	-94.818794	1440.544556	-324.371796	113.223885	1455.810181	-324.682098	64.277855	1746.114258	-493.812958	422.921295	1185.802368	-408.059082	-219.105087	1185.998779	-418.855286	391.241608	875.163086	-300.470612	-168.837280	878.648743	-353.302460	99.442230	1052.138306	547.732361	-2.095315	898.580750	552.577148	195.298309
-384.842896	230.849518	955.056274	-369.538483	-34.456459	955.014404	-476.329102	238.692444	575.841736	-402.432220	-95.203934	577.242554	-483.041321	269.285187	88.076149	-483.559326	-131.571960	105.058723	-421.639771	319.105347	1448.349121	-347.854401	-94.766602	1440.626099	-324.450623	113.300537	1455.811890	-324.704041	64.488091	1746.132813	-493.144348	422.728088	1185.402344	-407.627716	-219.128891	1186.076904	-416.836090	390.724976	875.075989	-300.086212	-168.727264	878.737061	-353.359039	99.555969	1052.144531	547.710876	-2.173991	898.585999	552.683716	195.194214
-384.993927	230.972137	955.086609	-369.456879	-34.287636	954.961670	-476.418457	238.651794	575.858948	-402.050385	-94.580734	577.111816	-483.022369	269.234497	88.064392	-483.306976	-131.443817	105.000687	-421.972534	319.101196	1448.297852	-347.702240	-94.688461	1440.701538	-324.532166	113.361076	1455.804321	-324.716675	64.695122	1746.151733	-492.441498	422.454590	1184.978394	-407.210114	-219.222260	1186.182007	-414.681763	390.154846	875.057190	-299.952240	-168.843735	878.672974	-353.401794	99.691933	1052.135498	547.602417	-2.345295	898.571472	552.798157	194.998901
-385.129913	231.168030	955.133057	-369.369476	-34.155060	954.923096	-476.513397	238.672760	575.872131	-402.408386	-95.148048	577.218201	-483.010132	269.231476	88.064133	-483.599854	-131.564926	105.101143	-422.283539	319.088501	1448.264160	-347.546875	-94.609093	1440.791870	-324.632202	113.432579	1455.816284	-324.741760	64.878693	1746.168213	-491.697968	422.260345	1184.555786	-406.734314	-219.194016	1186.206787	-412.422699	389.630310	875.076355	-299.152039	-168.482666	878.905457	-353.437378	99.844116	1052.142334	547.548584	-2.468513	898.582092	552.882690	194.859863
-385.245697	231.313461	955.149719	-369.327515	-34.021713	954.883423	-476.592529	238.650116	575.859497	-400.494080	-92.040604	576.596741	-483.000641	269.207367	88.053131	-482.013184	-130.918228	104.598091	-422.575867	319.039093	1448.203613	-347.434052	-94.544655	1440.879028	-324.727905	113.497261	1455.826904	-324.761963	65.049225	1746.170776	-490.992981	422.127899	1184.181763	-406.266541	-219.174911	1186.240112	-410.105530	389.077545	875.169006	-298.504364	-168.257614	879.074951	-353.480804	99.976601	1052.132568	547.447144	-2.734968	898.575745	553.016418	194.637314
-385.267975	231.456970	955.185364	-369.195984	-33.949718	954.885620	-476.628113	238.650604	575.883789	-401.839569	-94.232628	577.051697	-482.960052	269.214752	88.071045	-483.127106	-131.380630	104.966095	-422.849518	318.979187	1448.130127	-347.325195	-94.471367	1440.921753	-324.829803	113.570450	1455.832642	-324.801270	65.205505	1746.168701	-490.268433	421.949188	1183.817871	-405.811798	-219.187195	1186.260986	-407.606323	388.528687	875.312378	-297.881561	-167.985733	879.194824	-353.459076	100.083534	1052.159546	547.565247	-3.095390	898.584351	553.675293	193.682938
-385.304871	231.630783	955.247498	-369.101685	-33.850536	954.860779	-476.694366	238.667679	575.910522	-402.029449	-94.542915	577.137939	-482.987030	269.220398	88.091736	-483.364319	-131.458282	105.030380	-423.251526	318.838287	1447.987183	-347.249176	-94.404198	1440.985840	-324.905853	113.618408	1455.848999	-324.831543	65.315125	1746.155640	-489.553741	421.832733	1183.475342	-405.393738	-219.243011	1186.330566	-405.009460	387.947845	875.541748	-297.296722	-167.827927	879.296753	-353.456177	100.197990	1052.184814	547.390015	-3.183847	898.584351	553.351990	194.111984
-385.297058	231.805176	955.354797	-369.006012	-33.725948	954.868347	-476.733582	238.696091	575.952209	-401.900085	-94.388763	577.130005	-482.978271	269.219055	88.093910	-483.312531	-131.455338	105.004913	-423.520081	318.797913	1447.997925	-347.208832	-94.330353	1441.047852	-325.031769	113.683578	1455.880981	-324.884003	65.395454	1746.150879	-488.844788	421.705444	1183.180298	-404.905426	-219.148483	1186.355347	-402.436279	387.352020	875.843689	-296.627930	-167.565445	879.448120	-353.446442	100.316017	1052.252930	547.363098	-3.416831	898.610107	553.481506	193.850632
-385.284668	232.064041	955.463623	-368.953705	-33.608593	954.895264	-476.777435	238.741043	576.005371	-401.655792	-93.970360	577.056030	-482.987701	269.223877	88.091705	-483.090729	-131.385895	104.953384	-423.696991	318.867432	1448.156860	-347.161591	-94.273865	1441.093994	-325.149567	113.762291	1455.908203	-324.937134	65.468399	1746.171143	-488.152496	421.605652	1182.961182	-404.520599	-219.168243	1186.390625	-399.755737	386.784424	876.170105	-296.208008	-167.474350	879.479614	-353.466522	100.473824	1052.333984	547.293518	-3.739433	898.632874	553.571228	193.619171
-385.266663	232.286530	955.590942	-368.937256	-33.505276	954.909546	-476.821472	238.786697	576.037781	-401.007355	-92.893738	576.839844	-483.006134	269.248566	88.104088	-482.509888	-131.147293	104.723907	-423.940582	318.895996	1448.188843	-347.163452	-94.207291	1441.147827	-325.288513	113.803879	1455.938232	-325.005951	65.519363	1746.170654	-487.505707	421.493286	1182.719116	-404.110779	-219.083420	1186.330566	-396.948120	386.210419	876.617615	-295.242462	-166.918137	879.740417	-353.485077	100.592499	1052.414063	547.285706	-4.019494	898.656616	553.695068	193.313995
-385.227020	232.494476	955.652649	-368.925140	-33.408943	954.896179	-476.820404	238.814041	576.039551	-401.075043	-92.986359	576.831238	-482.988739	269.249115	88.096245	-482.517700	-131.169556	104.749725	-424.139160	318.877472	1448.224243	-347.152588	-94.155647	1441.158203	-325.401489	113.858307	1455.952271	-325.100586	65.554932	1746.155762	-486.819275	421.469910	1182.490723	-403.728668	-219.049362	1186.258545	-394.277435	385.579315	877.012695	-294.522827	-166.581802	879.854187	-353.478119	100.713058	1052.443115	547.286682	-4.292558	898.682678	553.794128	193.058456
-385.111664	232.705338	955.674561	-368.877655	-33.360714	954.852234	-476.843079	238.858597	576.094666	-401.106476	-93.082626	576.825745	-482.966278	269.244110	88.080048	-482.629303	-131.225739	104.790855	-424.339569	318.867462	1448.226318	-347.158813	-94.103668	1441.115479	-325.502075	113.903122	1455.949585	-325.195648	65.586456	1746.140259	-486.076752	421.355560	1182.196167	-403.323883	-219.053070	1186.167725	-391.269348	385.002350	877.531250	-293.764252	-166.199188	879.950684	-353.410767	100.810959	1052.435913	547.396057	-4.730240	898.714050	554.323181	192.154755
-385.027954	232.912842	955.709229	-368.874573	-33.308014	954.781372	-476.870575	238.921097	576.133911	-401.087219	-93.068909	576.806885	-482.991821	269.274475	88.083107	-482.624359	-131.221909	104.787163	-424.521606	318.848053	1448.227661	-347.160431	-94.071846	1441.073486	-325.595551	113.933449	1455.945190	-325.284485	65.611618	1746.127686	-485.379822	421.305603	1181.919067	-402.902191	-218.973633	1186.079102	-388.508057	384.498535	878.101135	-292.990234	-165.803146	880.037903	-353.375549	100.894226	1052.420288	547.399170	-5.113966	898.729492	554.447937	191.762146
-384.981110	232.965012	955.735046	-368.898743	-33.259010	954.758484	-476.872559	238.937576	576.141785	-401.135040	-93.166794	576.813416	-482.987030	269.274994	88.084244	-482.605225	-131.209503	104.802788	-424.711365	318.818085	1448.265869	-347.187012	-94.021233	1441.067627	-325.689026	113.977463	1455.947388	-325.391693	65.623383	1746.132080	-484.674896	421.329620	1181.715332	-402.528320	-218.904984	1185.953247	-385.780273	383.994659	878.633423	-292.175415	-165.430344	880.150635	-353.375671	100.920021	1052.424927	547.373657	-5.504508	898.802124	554.513855	191.431885
-385.076324	232.891708	955.785278	-368.956482	-33.267063	954.797363	-476.925110	238.924332	576.123718	-401.205963	-93.155861	576.862793	-483.001312	269.315002	88.128616	-482.599854	-131.206802	104.794846	-425.026855	318.689758	1448.194336	-347.242126	-93.991798	1441.064087	-325.839966	114.003670	1455.967285	-325.517395	65.627861	1746.145264	-484.051514	421.323730	1181.551636	-402.243103	-218.871490	1185.862915	-383.065033	383.504822	879.222717	-291.677399	-165.223465	880.144836	-353.480286	100.877045	1052.476318	547.397034	-5.926784	898.878601	554.597778	191.050110
-385.606812	232.304047	955.694214	-369.094940	-33.454494	954.888855	-477.003387	238.955612	576.004639	-401.417267	-93.311638	576.939392	-483.060791	269.284729	88.145096	-482.709045	-131.214203	104.812553	-425.095917	318.769897	1448.390137	-347.328552	-93.957489	1441.062988	-325.985840	114.013000	1455.997437	-325.664673	65.608391	1746.163818	-483.352356	421.344635	1181.433228	-401.954346	-218.734604	1185.775391	-380.328186	382.980927	879.867249	-290.755249	-164.560455	880.391296	-353.805084	100.593208	1052.472900	547.322388	-6.175039	898.944885	554.273926	191.202911
-386.018860	231.882339	955.590820	-369.254578	-33.594707	954.912231	-476.992401	238.896637	575.889526	-401.511444	-93.401543	576.986084	-483.009979	269.276154	88.139191	-482.729523	-131.235443	104.784607	-425.251434	318.756226	1448.470459	-347.440948	-93.955788	1441.039795	-326.119171	114.011353	1456.026245	-325.819946	65.582993	1746.173340	-482.669312	421.364349	1181.288208	-401.689880	-218.634338	1185.701050	-377.674744	382.490021	880.496521	-290.275024	-164.301910	880.429016	-354.065948	100.383850	1052.426025	547.329041	-6.676537	899.005127	554.412598	190.738098
-386.074768	231.824173	955.569519	-369.337769	-33.623646	954.888367	-477.031464	238.890732	575.903931	-401.603027	-93.438759	576.984314	-483.000397	269.257568	88.105286	-482.751160	-131.243454	104.786140	-425.370453	318.712463	1448.503784	-347.550018	-93.943695	1441.003540	-326.232666	114.013855	1456.005249	-325.955109	65.521019	1746.170654	-481.941284	421.438019	1181.124268	-401.405792	-218.509155	1185.532471	-374.950012	382.003967	881.105347	-289.290741	-163.658401	880.669739	-354.132507	100.337296	1052.402710	547.199951	-7.331738	899.067139	554.521057	190.170074
-386.067963	231.817886	955.537415	-369.390350	-33.613831	954.855225	-477.039490	238.910324	575.898193	-401.558807	-93.368752	576.923401	-483.001923	269.260956	88.112457	-482.680023	-131.225754	104.750366	-425.441742	318.702698	1448.533081	-347.657288	-93.919716	1440.933716	-326.343964	113.970848	1455.985229	-326.112610	65.485481	1746.170166	-481.188507	421.428192	1180.985840	-401.169708	-218.358612	1185.409668	-372.329346	381.585114	881.746704	-288.557495	-163.155457	880.750732	-354.147217	100.333984	1052.368164	547.328003	-7.964084	899.146240	555.037048	189.171021
-386.048859	231.789337	955.516174	-369.378113	-33.628162	954.847656	-477.032104	238.912308	575.900269	-401.581390	-93.341042	576.851807	-483.003082	269.269135	88.110359	-482.705963	-131.247238	104.731430	-425.493195	318.687866	1448.583130	-347.777710	-93.913200	1440.922485	-326.435944	113.968483	1455.993896	-326.289734	65.439796	1746.162964	-480.416443	421.488892	1180.847534	-400.965729	-218.189392	1185.259521	-369.737183	381.134491	882.378784	-287.806396	-162.601776	880.860107	-354.147369	100.316010	1052.357666	547.293701	-8.426861	899.160950	555.189209	188.564072
-386.033661	231.826385	955.550659	-369.461639	-33.621426	954.833008	-477.064087	238.943787	575.892761	-401.596649	-93.359779	576.849426	-483.042725	269.286011	88.132187	-482.657532	-131.235504	104.716728	-425.530731	318.670715	1448.660278	-347.950134	-93.926369	1440.914063	-326.554779	113.938286	1456.015991	-326.469238	65.358040	1746.164795	-479.668274	421.542725	1180.740967	-400.815918	-218.046402	1185.139160	-367.250183	380.759857	882.992737	-287.187073	-162.093048	880.991394	-354.194458	100.310188	1052.370972	547.097229	-8.842082	899.202698	554.877441	188.598999
-386.068573	231.831085	955.613464	-369.556458	-33.597565	954.854065	-476.876373	238.723007	575.856873	-401.635712	-93.374229	576.877808	-482.916656	269.271912	88.118484	-482.717773	-131.262131	104.726906	-425.606049	318.650269	1448.710693	-348.145355	-93.937378	1440.918335	-326.675537	113.880608	1456.059204	-326.659393	65.256226	1746.184570	-478.988617	421.587036	1180.661133	-400.706787	-217.866440	1185.055542	-364.896179	380.470215	883.726685	-286.638947	-161.629379	881.158508	-354.280060	100.302658	1052.418213	546.996948	-9.452581	899.227539	555.010315	188.067474
-386.125214	231.789413	955.645325	-369.700958	-33.630993	954.893433	-476.881256	238.779816	575.873535	-401.675629	-93.393959	576.901184	-482.929108	269.273132	88.123520	-482.708405	-131.256531	104.743790	-425.756500	318.494141	1448.629639	-348.352844	-93.981110	1440.937744	-326.808411	113.859062	1456.105835	-326.854004	65.145821	1746.214233	-478.289429	421.671204	1180.595581	-400.645081	-217.756577	1184.994141	-362.465759	380.177460	884.437622	-286.330383	-161.319443	881.197083	-354.394226	100.259239	1052.457153	547.020020	-10.047515	899.278198	555.255371	187.434250
-386.119843	231.757370	955.644592	-369.788788	-33.677475	954.916626	-477.074677	238.998795	575.917908	-401.710480	-93.426483	576.932129	-483.037781	269.271667	88.148247	-482.723328	-131.255936	104.754234	-425.782379	318.467957	1448.681763	-348.578522	-94.013100	1440.932861	-326.923401	113.781258	1456.143555	-327.048431	65.019913	1746.242188	-477.608795	421.732086	1180.543091	-400.615875	-217.639130	1184.902954	-360.139465	379.934174	885.103638	-285.793610	-160.788452	881.366760	-354.438965	100.220192	1052.469238	546.913452	-10.703363	899.288208	555.436462	186.809021
-386.118256	231.771469	955.642212	-369.880951	-33.701931	954.898743	-477.532837	239.575241	576.045593	-401.721588	-93.406715	576.882568	-483.398682	269.336212	88.214104	-482.720001	-131.262573	104.755249	-425.763794	318.438110	1448.715698	-348.778046	-94.055443	1440.948120	-327.024841	113.738876	1456.145020	-327.259613	64.935989	1746.235962	-476.894806	421.819305	1180.483887	-400.548706	-217.420135	1184.744019	-357.895874	379.681213	885.740723	-285.089264	-160.087585	881.601990	-354.489807	100.200523	1052.460693	546.871460	-11.409900	899.296692	555.688965	186.087479
-386.142700	231.769226	955.620300	-369.988037	-33.710983	954.864868	-476.689789	238.702087	575.820618	-401.748810	-93.376358	576.841980	-482.801819	269.287354	88.138725	-482.694427	-131.230743	104.725426	-425.621552	318.527740	1448.880371	-349.007935	-94.081520	1440.932007	-327.131958	113.664612	1456.145752	-327.465942	64.839531	1746.241455	-476.162262	421.817871	1180.394043	-400.530518	-217.245010	1184.610962	-355.704987	379.508881	886.336792	-284.582672	-159.583145	881.739502	-354.538879	100.184174	1052.428833	546.897827	-12.021152	899.302429	555.955322	185.378159
-386.128082	231.763962	955.623718	-370.054810	-33.728668	954.850037	-477.276520	239.396851	575.979309	-401.788879	-93.302071	576.856079	-483.263367	269.338867	88.169907	-482.630585	-131.198929	104.695564	-425.645691	318.496033	1448.893433	-349.263916	-94.130806	1440.923462	-327.228363	113.616165	1456.163330	-327.671143	64.738861	1746.251221	-475.483154	421.857269	1180.311157	-400.561920	-217.129471	1184.531860	-353.583099	379.370422	886.872192	-284.164673	-159.011063	881.882751	-354.567535	100.158592	1052.423950	546.973328	-12.898409	899.327942	556.627319	184.082764
-386.161224	231.789291	955.644775	-370.180542	-33.705353	954.819092	-477.441650	239.626984	576.021973	-401.930450	-93.338066	576.850952	-483.408234	269.386292	88.217155	-482.755402	-131.216721	104.703308	-425.629852	318.478088	1448.912354	-349.508698	-94.161949	1440.943359	-327.356354	113.525314	1456.191162	-327.887238	64.628601	1746.273193	-474.803650	421.900482	1180.219360	-400.656830	-217.024429	1184.473145	-351.638367	379.316559	887.433838	-283.828033	-158.480682	882.029175	-354.651184	100.155403	1052.420288	546.796082	-13.497859	899.326660	556.455627	184.003906
-386.135071	231.779633	955.668640	-370.278412	-33.720860	954.866760	-476.175018	238.326157	575.701355	-402.007385	-93.303581	576.889893	-482.531097	269.266235	88.087502	-482.704254	-131.203781	104.692223	-425.628906	318.454102	1448.970459	-349.761597	-94.212784	1440.950317	-327.465363	113.467979	1456.243896	-328.119019	64.522377	1746.307373	-474.117371	421.964600	1180.147339	-400.776947	-216.900879	1184.409668	-349.767700	379.215729	887.930969	-283.578522	-158.016510	882.176086	-354.712128	100.139023	1052.462158	546.804138	-14.169794	899.353943	556.752075	183.259354
-386.154480	231.790054	955.691772	-370.408661	-33.739243	954.863525	-476.035217	238.271561	575.694580	-402.093018	-93.246574	576.889343	-482.473480	269.276367	88.073532	-482.683746	-131.210770	104.684845	-425.636353	318.425751	1448.977173	-350.009094	-94.275177	1440.993408	-327.592529	113.390244	1456.294556	-328.376282	64.431450	1746.345703	-473.501160	422.031677	1180.070313	-400.947662	-216.737411	1184.321777	-347.985962	379.197418	888.387207	-283.335999	-157.559921	882.314514	-354.787140	100.115448	1052.472412	546.955566	-15.042285	899.369019	557.428528	182.036911
-386.137177	231.820160	955.705872	-370.532867	-33.744686	954.848267	-476.296112	238.831635	575.608154	-402.265228	-93.301498	576.905396	-482.719635	269.322144	88.137589	-482.768127	-131.220978	104.641495	-425.610779	318.412140	1448.999390	-350.245880	-94.326569	1440.986084	-327.709564	113.297104	1456.309082	-328.611572	64.314674	1746.396973	-472.849762	422.142731	1180.021729	-401.114197	-216.621063	1184.211426	-346.416321	379.192444	888.820313	-283.136414	-157.025101	882.434448	-354.846771	100.104004	1052.473633	546.938599	-15.672472	899.354614	557.438782	181.774231
-386.073853	231.813019	955.708984	-370.567841	-33.794964	954.824890	-476.340332	238.793182	575.819946	-402.307007	-93.256477	576.892334	-482.764282	269.333832	88.161392	-482.738892	-131.224289	104.625237	-425.626740	318.383392	1448.989624	-350.507721	-94.373833	1440.999756	-327.856781	113.220192	1456.322510	-328.887299	64.247406	1746.427734	-472.225616	422.193451	1179.943115	-401.314850	-216.489166	1184.113892	-344.786377	379.120758	889.234558	-283.009705	-156.597351	882.517395	-354.851318	100.055626	1052.468140	547.063965	-16.410250	899.361206	557.828308	181.013565
-386.083130	231.807007	955.701111	-370.698242	-33.766159	954.797363	-476.405792	238.902710	575.810974	-402.307678	-93.175529	576.861816	-482.822662	269.321198	88.151230	-482.709198	-131.207230	104.602982	-425.628387	318.372101	1448.992554	-350.785919	-94.437866	1440.979858	-327.974609	113.125229	1456.345215	-329.176910	64.178093	1746.459229	-471.646606	422.275726	1179.885986	-401.509766	-216.337753	1184.029419	-343.444458	379.244110	889.533020	-282.901794	-156.144836	882.644531	-354.914734	100.049637	1052.449097	547.259399	-17.315195	899.377441	558.543518	179.749069
-386.021240	231.809830	955.719299	-370.765869	-33.766891	954.817078	-476.466553	239.241089	575.670776	-402.369324	-93.156372	576.884583	-482.948120	269.333313	88.185860	-482.685608	-131.196823	104.586769	-425.592316	318.359406	1449.024658	-351.043518	-94.488106	1440.997192	-328.091309	113.048248	1456.387451	-329.457611	64.088020	1746.541260	-471.042175	422.343903	1179.844238	-401.766693	-216.232391	1183.990479	-342.125305	379.252411	889.869385	-282.922455	-155.771286	882.747009	-354.947784	100.038017	1052.475464	547.221008	-17.892233	899.363464	558.495422	179.525269
-386.003723	231.772659	955.723572	-370.868896	-33.789429	954.859619	-476.474762	239.368744	575.680115	-402.453674	-93.169937	576.895264	-482.995911	269.354980	88.194595	-482.779236	-131.231277	104.586739	-425.554443	318.364532	1449.074097	-351.295044	-94.534256	1441.023071	-328.214233	112.972916	1456.440430	-329.805847	64.037437	1746.583618	-470.516693	422.385895	1179.816406	-402.035522	-216.099594	1183.921997	-340.945343	379.282776	890.154236	-282.943176	-155.325256	882.890808	-355.009796	100.010468	1052.503540	547.367798	-18.730169	899.374084	558.942383	178.715042
-385.930511	231.769333	955.742737	-370.990997	-33.743336	954.880005	-476.381653	239.394867	575.699951	-402.495667	-93.124657	576.849426	-482.963348	269.367523	88.234802	-482.669098	-131.192596	104.549950	-425.525940	318.373199	1449.105835	-351.548431	-94.595413	1441.032104	-328.348877	112.919662	1456.470581	-330.151886	63.947945	1746.625854	-469.994843	422.429382	1179.808350	-402.322083	-216.031235	1183.853149	-339.955719	379.485718	890.375305	-283.058380	-154.910767	882.952942	-355.050629	100.014320	1052.527466	547.567017	-19.450853	899.359497	559.418274	177.900497
-385.882996	231.748093	955.719727	-371.073944	-33.742973	954.867310	-476.308289	239.424896	575.677246	-402.568817	-93.132065	576.822327	-482.931671	269.342712	88.236763	-482.664551	-131.166061	104.539658	-425.467285	318.372131	1449.104370	-351.839111	-94.648170	1441.014526	-328.485779	112.836716	1456.486694	-330.461792	63.867023	1746.688477	-469.492706	422.506470	1179.770264	-402.635437	-215.951385	1183.759644	-338.974121	379.578247	890.555725	-283.260956	-154.550644	882.959961	-355.080963	99.995514	1052.512695	547.695190	-20.081451	899.283569	559.778259	177.309174
-385.857666	231.745636	955.686707	-371.226837	-33.734547	954.808655	-476.329254	239.561188	575.693909	-402.614258	-93.100609	576.791382	-482.995819	269.331848	88.204826	-482.688446	-131.158966	104.545311	-425.444122	318.375946	1449.088257	-352.143463	-94.667496	1440.969849	-328.616425	112.776192	1456.495117	-330.787231	63.825077	1746.743042	-469.002716	422.589935	1179.703735	-403.002533	-215.847565	1183.683716	-338.036377	379.642944	890.743347	-283.482666	-154.287750	882.974792	-355.136353	99.973915	1052.465088	547.915100	-20.740086	899.182800	560.262878	176.594650
-385.750366	231.775681	955.704590	-371.303314	-33.722942	954.807983	-476.285950	239.648132	575.678162	-402.638062	-93.039780	576.811890	-483.004517	269.347412	88.208466	-482.722595	-131.169113	104.562271	-425.399536	318.393433	1449.089966	-352.425018	-94.705353	1440.960938	-328.738190	112.694679	1456.519165	-331.122467	63.804047	1746.800415	-468.562073	422.632568	1179.668945	-403.389008	-215.735794	1183.630493	-337.372284	379.850922	890.822021	-283.732391	-154.065842	883.003906	-355.147491	99.970215	1052.480347	548.168335	-21.426479	899.105957	560.929749	175.740921
-385.636017	231.770142	955.723328	-371.363861	-33.742706	954.862183	-476.149078	239.647736	575.652771	-402.668304	-92.990654	576.854980	-482.974426	269.342194	88.221825	-482.676575	-131.154236	104.554878	-425.336395	318.402466	1449.102783	-352.718872	-94.758865	1440.978760	-328.861206	112.617920	1456.566895	-331.439362	63.757553	1746.880615	-468.128052	422.661957	1179.664917	-403.820374	-215.643341	1183.615601	-336.877777	380.180573	890.837769	-284.056213	-153.862915	883.053955	-355.149506	99.953514	1052.523804	548.414490	-21.992361	899.051208	561.412354	175.228302
-385.555756	231.765152	955.764526	-371.465393	-33.719715	954.890381	-475.962769	239.391663	575.870544	-402.824097	-92.995537	576.846680	-482.884827	269.383148	88.225227	-482.746490	-131.178864	104.597733	-425.285126	318.432739	1449.140259	-353.045105	-94.818924	1441.013916	-328.988831	112.572876	1456.617676	-331.719360	63.693577	1746.959106	-467.638275	422.746521	1179.633301	-404.269653	-215.593781	1183.591919	-336.470428	380.522827	890.827820	-284.414948	-153.613617	883.084961	-355.179962	99.940826	1052.563477	548.724792	-22.571196	898.977661	562.118347	174.517838
-385.446014	231.759140	955.776917	-371.505432	-33.731270	954.951782	-475.698425	239.232758	575.810242	-402.941559	-93.027870	576.852234	-482.715973	269.360626	88.222092	-482.663635	-131.139572	104.555885	-425.247833	318.469788	1449.146606	-353.365234	-94.869110	1441.018555	-329.132935	112.511864	1456.644409	-332.038086	63.660000	1746.997559	-467.210327	422.835419	1179.613647	-404.744080	-215.442780	1183.559082	-336.293610	380.972229	890.672546	-284.880798	-153.473755	883.051147	-355.180817	99.934883	1052.608887	549.051636	-23.160660	898.874512	562.906555	173.760086
-385.440308	231.773621	955.774414	-371.698395	-33.672302	954.902283	-475.686035	239.312683	575.803406	-402.978943	-92.943886	576.842224	-482.727173	269.363708	88.216980	-482.680817	-131.094406	104.517937	-425.210449	318.521545	1449.101563	-353.680084	-94.902908	1441.015259	-329.269440	112.442429	1456.672485	-332.368408	63.641125	1747.011230	-466.871704	422.879364	1179.564087	-405.234436	-215.352676	1183.491699	-335.975464	381.159180	890.623840	-285.369141	-153.358688	882.979553	-355.257324	99.938011	1052.579102	549.384949	-23.678707	898.724854	563.788696	173.071228
-385.323212	231.808640	955.762207	-371.775543	-33.618866	954.882629	-475.828217	239.591248	575.865601	-403.033844	-92.912460	576.870056	-482.862885	269.383820	88.249985	-482.723755	-131.110291	104.532051	-425.169495	318.560608	1449.050171	-354.019409	-94.959160	1441.006226	-329.408630	112.374100	1456.683350	-332.652863	63.628174	1747.054932	-466.632507	422.945587	1179.547607	-405.726471	-215.255798	1183.485352	-335.886261	381.447205	890.490295	-285.915741	-153.359650	882.890869	-355.248413	99.961937	1052.566040	549.746094	-24.090904	898.594971	564.599487	172.629105
-385.218018	231.881226	955.809448	-371.864105	-33.602283	954.908569	-475.926300	239.830215	575.940125	-403.112518	-92.854576	576.862732	-482.985229	269.400177	88.272751	-482.723450	-131.107895	104.540604	-425.099243	318.593933	1449.056763	-354.334839	-95.021820	1441.038574	-329.531372	112.319305	1456.726318	-332.939148	63.594479	1747.103638	-466.423218	422.992584	1179.539185	-406.269379	-215.076080	1183.486816	-335.920532	381.795837	890.308594	-286.455963	-153.328201	882.839722	-355.272888	99.979858	1052.610718	550.020081	-24.352789	898.455017	565.208435	172.426849
-385.077271	231.950516	955.881409	-371.953796	-33.549923	954.929260	-475.906525	239.900482	575.982422	-403.231232	-92.835297	576.867493	-482.945862	269.419220	88.305641	-482.740295	-131.092804	104.550880	-425.018402	318.633667	1449.073853	-354.689240	-95.071045	1441.059570	-329.664978	112.254448	1456.759277	-333.212189	63.541355	1747.174805	-466.261017	423.082977	1179.550293	-406.869446	-215.064499	1183.478394	-336.050934	382.170227	890.097168	-287.054779	-153.347870	882.826477	-355.285461	99.999741	1052.666504	550.266541	-24.478483	898.341248	565.721619	172.401321
-385.004181	231.995102	955.885193	-372.037964	-33.556423	954.949402	-475.816925	239.932434	575.963379	-403.333710	-92.811470	576.903259	-482.945099	269.419495	88.309990	-482.789734	-131.114410	104.536263	-424.975800	318.714630	1449.051880	-355.024780	-95.107758	1441.081299	-329.819061	112.214828	1456.784912	-333.465057	63.511532	1747.200317	-466.178436	423.184814	1179.577881	-407.443451	-215.062515	1183.462646	-336.626465	382.887756	889.584717	-287.726135	-153.363388	882.749512	-355.329529	100.008934	1052.687622	551.328247	-24.684418	897.798035	567.619324	172.142365
-384.979614	232.035370	955.885864	-372.223267	-33.481579	954.931396	-475.753082	239.935425	575.959595	-403.434601	-92.778259	576.851379	-482.844696	269.384766	88.281082	-482.723114	-131.081238	104.468430	-424.916107	318.785400	1449.025757	-355.372070	-95.118881	1441.043457	-329.974854	112.160606	1456.802002	-333.746948	63.492092	1747.180054	-466.132721	423.276642	1179.597168	-408.037292	-214.960892	1183.409302	-337.049103	383.258820	889.336060	-288.357788	-153.395782	882.668335	-355.425110	100.040688	1052.682861	551.268555	-25.235302	897.757751	568.465210	171.774445
-384.989410	232.092072	955.867371	-372.398560	-33.451118	954.895691	-475.609161	240.070633	575.719360	-403.303467	-92.440720	576.807800	-482.821350	269.378723	88.273224	-482.559448	-131.005127	104.428047	-424.862305	318.861603	1449.008545	-355.706390	-95.139984	1441.000732	-330.111176	112.136093	1456.804688	-333.951324	63.439445	1747.192505	-466.096680	423.377655	1179.605225	-408.674622	-214.903152	1183.374512	-337.503357	383.560638	889.097656	-289.082336	-153.593277	882.528564	-355.513885	100.063622	1052.655029	551.356812	-25.554150	897.670898	569.436035	171.549088
-384.905457	232.141098	955.843079	-372.524384	-33.455532	954.894165	-475.556244	240.138702	575.721252	-403.473358	-92.622887	576.856323	-482.858612	269.390564	88.281601	-482.703308	-131.070969	104.475090	-424.789337	318.916962	1448.975098	-356.011475	-95.148750	1440.964722	-330.226593	112.107307	1456.801758	-334.161407	63.408070	1747.185791	-466.096283	423.510498	1179.634277	-409.301300	-214.832794	1183.397095	-338.068085	383.904388	888.777954	-289.790009	-153.800446	882.387329	-355.541077	100.075531	1052.643677	551.654175	-25.502321	897.580627	570.381165	171.549606
-384.789307	232.239777	955.868469	-372.634918	-33.375816	954.900146	-475.471985	240.171158	575.738586	-403.546600	-92.599266	576.854797	-482.820831	269.421539	88.284843	-482.713135	-131.057266	104.520638	-424.716797	319.004486	1448.975952	-356.360443	-95.153236	1440.935059	-330.339813	112.088676	1456.790894	-334.349792	63.404144	1747.161865	-466.117889	423.637573	1179.672363	-409.886169	-214.848190	1183.379028	-338.719208	384.259064	888.489136	-290.570099	-153.979645	882.283569	-355.553741	100.137054	1052.663330	551.750000	-25.262304	897.558655	571.148132	171.673279
-384.743378	232.282043	955.887573	-372.774567	-33.373734	954.921753	-475.327148	239.960876	575.933044	-403.689636	-92.630402	576.866821	-482.775146	269.432678	88.282631	-482.733917	-131.061371	104.503815	-424.648285	319.079376	1448.977905	-356.675659	-95.167793	1440.922729	-330.459167	112.086494	1456.821655	-334.536438	63.406975	1747.156128	-466.180725	423.790192	1179.728638	-410.516510	-214.750122	1183.315918	-339.472656	384.603394	888.262695	-291.311615	-154.156754	882.187988	-355.621307	100.142914	1052.688599	551.600647	-24.918037	897.518311	571.865234	171.719467
-384.723053	232.331528	955.869141	-372.943420	-33.325150	954.924011	-475.279327	239.985367	575.899658	-403.799469	-92.576782	576.847046	-482.745270	269.411011	88.252121	-482.836670	-131.061249	104.474792	-424.752319	319.064941	1448.802002	-357.028656	-95.151291	1440.882935	-330.624329	112.094933	1456.794556	-334.707764	63.385277	1747.136230	-466.330658	424.017365	1179.776245	-411.157959	-214.785828	1183.340942	-340.316895	384.901764	887.930603	-292.188721	-154.442825	882.033203	-355.707428	100.182510	1052.683472	551.259827	-24.327942	897.488342	572.252075	172.021561
-384.744568	232.321655	955.853394	-373.125763	-33.288139	954.935242	-475.216431	239.990997	575.899780	-403.873840	-92.515404	576.854675	-482.715515	269.426697	88.265015	-482.779114	-131.035339	104.450188	-424.719849	319.149902	1448.796875	-357.345551	-95.147736	1440.826538	-330.788574	112.114288	1456.801636	-334.862335	63.368301	1747.105957	-466.462860	424.208801	1179.850464	-411.816315	-214.703720	1183.364014	-341.237579	385.268402	887.583313	-293.039429	-154.756027	881.853149	-355.821259	100.191528	1052.684082	550.848572	-23.500328	897.465942	572.122131	172.530869
-384.711456	232.373535	955.836426	-373.273407	-33.269882	954.941528	-475.173462	240.018356	575.886536	-403.978638	-92.446617	576.883972	-482.703217	269.420654	88.242188	-482.681885	-130.975998	104.399010	-424.650116	319.243073	1448.796387	-357.642334	-95.120682	1440.774780	-330.918762	112.099106	1456.785034	-335.007355	63.348438	1747.073730	-466.617859	424.377655	1179.903442	-412.467957	-214.713791	1183.342773	-342.230316	385.576416	887.315918	-293.826263	-155.030807	881.749451	-355.890350	100.218796	1052.681519	551.380249	-23.930014	897.315491	573.623108	172.120972
-384.620819	232.448822	955.843750	-373.408875	-33.176773	954.940369	-475.143616	240.072632	575.894348	-404.077911	-92.369957	576.857727	-482.697418	269.442108	88.263725	-482.706848	-130.990402	104.413139	-424.590973	319.343811	1448.763672	-357.926025	-95.102898	1440.758911	-331.011932	112.109268	1456.766479	-335.119537	63.345795	1747.073975	-466.817291	424.587463	1179.980957	-413.096588	-214.690964	1183.319336	-343.265808	385.880096	886.943787	-294.674255	-155.402740	881.596863	-355.932465	100.279404	1052.689453	552.583069	-24.255684	897.231934	574.362366	172.609955
-384.572021	232.576859	955.860168	-373.552338	-33.111385	954.935852	-475.228424	240.274628	575.950317	-404.220428	-92.313057	576.857544	-482.777100	269.462738	88.267494	-482.729034	-130.984848	104.399475	-424.412567	319.539459	1448.912964	-358.231018	-95.077866	1440.695068	-331.140442	112.145081	1456.735718	-335.297241	63.400642	1747.041138	-466.987610	424.784058	1180.072144	-413.735046	-214.696396	1183.365845	-344.417175	386.346802	886.619385	-295.572021	-155.780838	881.448547	-355.994568	100.350967	1052.699097	552.730469	-23.931017	897.305298	574.359558	173.208466
-384.602783	232.579376	955.836060	-373.690033	-33.089931	954.968933	-475.244110	240.346222	575.921631	-404.333588	-92.230125	576.878784	-482.779358	269.467926	88.255455	-482.681366	-130.929703	104.370972	-424.405701	319.671417	1448.879272	-358.556702	-95.032532	1440.630127	-331.282928	112.171867	1456.710693	-335.371063	63.326134	1747.009033	-467.250549	424.995392	1180.140869	-414.394928	-214.679550	1183.395630	-345.613220	386.709198	886.265015	-296.430206	-156.140228	881.283325	-356.086029	100.374382	1052.705200	552.762024	-23.509352	897.356140	574.140259	173.723419
-384.638031	232.634308	955.822388	-373.911469	-32.976105	954.976257	-476.532715	241.855957	576.236694	-404.488159	-92.145721	576.866272	-483.711182	269.611328	88.356705	-482.589203	-130.881302	104.326263	-424.394257	319.794067	1448.871826	-358.838745	-94.978203	1440.617676	-331.439209	112.210571	1456.692871	-335.505371	63.326126	1746.981812	-467.568298	425.198151	1180.184692	-415.047424	-214.674881	1183.420288	-346.894257	387.068207	885.843323	-297.354980	-156.602264	881.116272	-356.218323	100.450264	1052.703003	553.203674	-23.896894	897.412170	575.226624	172.776764
-384.635590	232.704071	955.818970	-374.050201	-32.958214	955.035889	-476.346680	241.714340	576.190979	-404.620178	-92.061661	576.905518	-483.566437	269.609009	88.356560	-482.655151	-130.874832	104.346085	-424.384003	319.919830	1448.867065	-359.133606	-94.932556	1440.591675	-331.583344	112.241920	1456.694214	-335.642242	63.353565	1746.979614	-467.876190	425.404327	1180.288452	-415.675690	-214.745255	1183.462158	-348.183380	387.420349	885.527893	-298.223541	-157.018188	881.009949	-356.313019	100.503723	1052.737427	552.802307	-22.867926	897.467896	573.677734	174.257751
-384.668732	232.765274	955.849609	-374.242554	-32.854958	955.050354	-476.236298	241.605255	576.164917	-404.772125	-92.030586	576.929749	-483.490753	269.588013	88.350655	-482.707245	-130.897369	104.364113	-424.358093	320.021881	1448.907715	-359.420776	-94.897110	1440.589600	-331.694763	112.274948	1456.710571	-335.745270	63.362354	1746.983276	-468.211945	425.611420	1180.421265	-416.327454	-214.706558	1183.496582	-349.572144	387.806122	885.207153	-299.131256	-157.466568	880.876953	-356.434875	100.565971	1052.762207	552.594727	-22.235567	897.524719	572.732117	175.064026
-384.654633	232.853409	955.898254	-374.410370	-32.746181	955.068787	-475.996521	241.406830	576.125488	-404.920105	-91.967415	576.921387	-483.315643	269.602875	88.362213	-482.745514	-130.890030	104.339890	-424.327179	320.146423	1448.904907	-359.701263	-94.838234	1440.549438	-331.804260	112.291931	1456.727417	-335.837952	63.383362	1746.972778	-468.575958	425.818115	1180.544312	-416.917480	-214.687393	1183.548584	-350.918304	388.149109	884.921814	-300.049957	-157.930267	880.720154	-356.531677	100.636856	1052.800659	552.451599	-21.876158	897.559753	572.031616	175.473770
-384.677795	232.908112	955.878174	-374.574951	-32.675434	955.103271	-475.947205	241.371887	576.080933	-405.031982	-91.897171	576.924316	-483.218842	269.568359	88.319191	-482.714050	-130.872940	104.327133	-424.319031	320.272339	1448.924561	-359.982330	-94.778625	1440.500854	-331.937134	112.329628	1456.751953	-335.927246	63.411369	1746.949219	-468.975952	426.048004	1180.649414	-417.481415	-214.664368	1183.586548	-352.335815	388.470764	884.566833	-300.929108	-158.368546	880.558777	-356.631256	100.707130	1052.809204	552.245728	-21.486595	897.565308	571.252563	175.872162
-384.787720	233.011917	955.861145	-374.850037	-32.582977	955.061768	-476.015564	241.460358	576.073181	-405.130981	-91.723518	576.854675	-483.234467	269.599365	88.279114	-482.687469	-130.851074	104.261322	-424.347412	320.398651	1448.910034	-360.239685	-94.733253	1440.468628	-332.072235	112.394722	1456.728394	-336.011444	63.472416	1746.916260	-469.420197	426.304565	1180.769897	-418.082794	-214.712234	1183.638184	-353.815735	388.810547	884.199951	-301.938202	-158.944168	880.336365	-356.808502	100.782547	1052.776367	552.007385	-20.995087	897.558472	570.256958	176.312515
-384.865936	233.153458	955.861633	-375.122131	-32.477966	955.068604	-476.078125	241.561874	576.056946	-405.126190	-91.421944	576.831299	-483.234711	269.611786	88.258835	-482.537750	-130.791306	104.192673	-424.365692	320.514130	1448.905273	-360.518005	-94.678223	1440.444092	-332.233643	112.478882	1456.708740	-336.116913	63.524017	1746.869751	-469.823547	426.529785	1180.871094	-418.717560	-214.711456	1183.686279	-355.268127	389.203949	883.885132	-302.868408	-159.478073	880.157227	-356.980286	100.891411	1052.779297	551.580200	-20.345064	897.529785	569.030334	177.062057
-384.936127	233.254257	955.868408	-375.348206	-32.401741	955.088989	-476.328247	241.876755	576.119446	-405.173584	-91.194138	576.786499	-483.460510	269.649567	88.301453	-482.472412	-130.740601	104.150063	-424.385620	320.625732	1448.899902	-360.773407	-94.629669	1440.422607	-332.366425	112.530258	1456.732178	-336.223450	63.604549	1746.867554	-470.214996	426.721985	1180.975830	-419.316040	-214.729858	1183.765015	-356.685638	389.474457	883.590027	-303.773804	-160.036469	880.001465	-357.131256	100.971230	1052.793701	551.147583	-19.679218	897.496399	567.940857	177.679565
-384.967712	233.353287	955.904358	-375.520233	-32.338379	955.109436	-476.419983	241.976776	576.140259	-405.136108	-90.854973	576.742676	-483.499786	269.710510	88.329010	-482.393066	-130.728439	104.123116	-424.369202	320.755310	1448.932251	-361.018555	-94.585159	1440.400146	-332.506958	112.580444	1456.740112	-336.309937	63.649403	1746.848999	-470.637115	426.902466	1181.107910	-419.874054	-214.729477	1183.800415	-358.206299	389.846924	883.282654	-304.621307	-160.484863	879.927124	-357.250031	101.033897	1052.825928	550.445557	-18.666792	897.479431	566.062744	179.117538
-385.044281	233.438705	955.892883	-375.774689	-32.199471	955.083984	-476.472626	241.991882	576.165161	-405.110962	-90.519295	576.670105	-483.484009	269.692108	88.289055	-482.286316	-130.671143	104.054054	-424.396301	320.866455	1448.946655	-361.254639	-94.507927	1440.383179	-332.627197	112.636978	1456.719482	-336.422760	63.728409	1746.831543	-471.076721	427.105225	1181.218872	-420.426300	-214.691254	1183.830322	-359.733704	390.148621	882.936890	-305.470093	-160.952133	879.741272	-357.417297	101.125587	1052.807983	550.055603	-18.118605	897.420532	565.571960	179.298035
-385.153137	233.483215	955.885376	-375.973724	-32.109970	955.079651	-476.574280	242.089249	576.135620	-405.097717	-90.224304	576.608032	-483.493561	269.685974	88.249779	-482.138153	-130.574234	103.946022	-424.427795	320.985992	1448.933350	-361.445740	-94.414063	1440.374878	-332.789215	112.717239	1456.699219	-336.528931	63.785000	1746.805908	-471.558411	427.319031	1181.340088	-420.950470	-214.660782	1183.945557	-361.300690	390.538300	882.653992	-306.328705	-161.504791	879.621948	-357.573181	101.185966	1052.802612	549.148865	-16.708952	897.360474	563.340576	181.233322
-385.302856	233.577454	955.864746	-376.250275	-31.970087	955.029968	-476.659912	242.170044	576.137573	-405.121796	-89.963051	576.563416	-483.502380	269.719330	88.248138	-482.114441	-130.580215	103.920914	-424.471436	321.158051	1448.919434	-361.661316	-94.351540	1440.345215	-332.942657	112.819336	1456.682983	-336.661133	63.856903	1746.779785	-472.026093	427.603882	1181.483154	-421.518402	-214.615631	1184.044067	-362.816772	390.855408	882.325500	-307.156525	-161.958893	879.467407	-357.771393	101.282021	1052.764038	548.436462	-15.513749	897.391724	562.010620	182.419022
-385.439362	233.706970	955.864380	-376.468872	-31.889511	955.038208	-476.762085	242.267929	576.144226	-405.306671	-89.915176	576.557983	-483.514465	269.735260	88.247078	-482.161835	-130.555695	103.902809	-424.529510	321.302307	1448.901245	-361.899384	-94.255943	1440.338135	-333.087280	112.929367	1456.676880	-336.799072	63.929268	1746.753174	-472.506195	427.833618	1181.581909	-422.031128	-214.583710	1184.109253	-364.249268	391.234711	881.988464	-308.028381	-162.486404	879.329956	-357.949585	101.382996	1052.768188	547.785034	-14.389086	897.424133	560.833496	183.695374
-385.564087	233.817245	955.865601	-376.670746	-31.817539	955.062134	-476.849426	242.335892	576.121033	-406.842743	-92.015518	577.032776	-483.521576	269.749054	88.242775	-483.288086	-131.007095	104.261642	-424.596619	321.443634	1448.901855	-362.156982	-94.145370	1440.344604	-333.235535	113.032249	1456.657349	-336.986786	64.077377	1746.742432	-473.023102	427.980499	1181.662598	-422.564087	-214.592606	1184.146851	-365.693481	391.492401	881.731384	-308.856995	-162.986954	879.214783	-358.121674	101.475365	1052.782715	547.272827	-13.349285	897.507751	560.346924	184.219238
-385.737091	233.902222	955.861572	-376.928131	-31.703836	955.038818	-476.972626	242.383835	576.115356	-407.377319	-92.536278	577.176514	-483.521576	269.745575	88.195038	-483.591797	-131.133530	104.346695	-424.690826	321.580261	1448.885010	-362.398560	-94.065636	1440.319702	-333.383759	113.126366	1456.642090	-337.073059	64.111794	1746.737061	-473.520782	428.166199	1181.751465	-423.082520	-214.605194	1184.191162	-367.117004	391.839752	881.430542	-309.689636	-163.506607	879.060669	-358.331451	101.560593	1052.767822	546.353149	-11.611409	897.649963	558.543457	186.253662
-385.913269	233.987000	955.861389	-377.148224	-31.615519	955.026917	-477.091553	242.441483	576.097168	-407.422791	-92.284027	577.079956	-483.500854	269.767700	88.199814	-483.515045	-131.063065	104.270782	-424.781891	321.706360	1448.862549	-362.599274	-93.941109	1440.292603	-333.553192	113.208054	1456.645996	-337.208008	64.224670	1746.718872	-474.059265	428.361481	1181.825928	-423.544830	-214.609619	1184.247437	-368.498199	392.053619	881.196350	-310.413727	-163.936523	878.923035	-358.527496	101.639122	1052.761353	545.718445	-10.141251	897.838928	557.419678	187.765701
-386.098236	234.056137	955.864746	-377.376953	-31.506844	955.024048	-477.182648	242.432770	576.100159	-408.049835	-93.063560	577.239990	-483.476654	269.756531	88.169716	-483.963806	-131.249130	104.401588	-424.878052	321.814758	1448.842407	-362.836182	-93.828903	1440.254883	-333.722839	113.296432	1456.633911	-337.357239	64.366020	1746.718628	-474.568878	428.540314	1181.909180	-423.975922	-214.612839	1184.310547	-369.879608	392.313141	880.974792	-311.139771	-164.362503	878.788086	-358.733459	101.722046	1052.761475	545.154480	-8.594692	898.080139	556.458923	189.214020
-386.235291	234.203888	955.886230	-377.557587	-31.430080	955.030579	-477.315643	242.471725	576.123169	-407.867981	-92.397064	577.120667	-483.466675	269.763519	88.202080	-483.659912	-131.125900	104.294807	-424.984802	321.984375	1448.838989	-363.043884	-93.720970	1440.260254	-333.905731	113.416283	1456.636230	-337.494904	64.512833	1746.720825	-475.089905	428.722839	1182.010498	-424.378448	-214.609970	1184.386108	-371.192230	392.518311	880.771790	-311.873505	-164.789749	878.700439	-358.897919	101.824730	1052.776855	544.608032	-7.022895	898.360291	555.523315	190.719879
-386.386566	234.319687	955.929077	-377.771332	-31.327911	955.065674	-477.429077	242.547348	576.140564	-408.203949	-92.508354	577.157532	-483.408691	269.805511	88.196976	-483.746582	-131.168304	104.316391	-425.163910	322.110229	1448.822388	-363.270477	-93.630379	1440.266479	-334.089355	113.554405	1456.648926	-337.645996	64.669235	1746.731323	-475.630951	428.896942	1182.084229	-424.798370	-214.556747	1184.463745	-372.483856	392.798889	880.534790	-312.512726	-165.150391	878.649841	-359.086334	101.925247	1052.817261	544.053162	-5.398387	898.663940	554.616821	192.108566
-386.544525	234.362762	955.907288	-377.970154	-31.240213	955.139587	-477.549774	242.517960	576.093811	-408.317230	-92.283180	577.180481	-483.380371	269.800781	88.180473	-483.788727	-131.183548	104.334236	-425.320496	322.249786	1448.794800	-363.529022	-93.499908	1440.285400	-334.288788	113.649834	1456.672485	-337.754791	65.009888	1746.760254	-476.194885	429.029785	1182.144043	-425.234497	-214.535889	1184.586670	-373.764008	393.020630	880.331116	-313.166595	-165.564713	878.603088	-359.273590	102.021957	1052.845215	543.096252	-3.567338	898.845459	553.704285	193.312271
-386.761230	234.357437	955.893982	-378.178833	-31.171778	955.152710	-477.659912	242.454926	576.021667	-408.262695	-91.775116	577.159729	-483.347076	269.783783	88.119812	-483.628143	-131.074051	104.262512	-425.526154	322.352570	1448.753174	-363.760162	-93.393532	1440.315674	-334.499847	113.765976	1456.682739	-337.916138	65.161987	1746.765869	-476.770294	429.209747	1182.204590	-425.623260	-214.514816	1184.676270	-375.026093	393.202515	880.122009	-313.810577	-165.925125	878.576843	-359.485748	102.064034	1052.844971	542.268860	-1.398353	899.128601	552.280945	195.142731
-386.941864	234.433212	955.866028	-378.389740	-31.057608	955.147644	-477.702728	242.327316	575.968750	-408.397095	-91.579948	577.154297	-483.271881	269.793610	88.082909	-483.524292	-130.989746	104.204109	-425.740051	322.479919	1448.751953	-363.962311	-93.282906	1440.351196	-334.710114	113.879265	1456.709595	-338.095520	65.339897	1746.767822	-477.342804	429.379486	1182.259521	-425.966461	-214.471008	1184.788696	-376.232666	393.428955	879.980591	-314.395752	-166.221909	878.541504	-359.678009	102.164955	1052.827637	542.107117	-0.428939	899.243042	551.949341	195.982437
-387.086182	234.553894	955.894775	-378.544739	-30.943573	955.170898	-478.160919	242.717728	576.069336	-408.442871	-91.199135	577.150452	-483.479095	269.821045	88.084938	-483.446411	-130.932693	104.108932	-425.952789	322.601013	1448.750854	-364.191040	-93.150879	1440.410278	-334.889923	113.996864	1456.724487	-338.270874	65.535057	1746.786255	-477.878784	429.493774	1182.314453	-426.316376	-214.412949	1184.870728	-377.359222	393.580505	879.855469	-314.913940	-166.470612	878.546204	-359.831116	102.279251	1052.854492	541.794556	0.886473	899.343506	551.244751	197.170303
-387.312897	234.674133	955.927734	-378.781067	-30.801498	955.173889	-478.320618	242.758820	576.106934	-408.773590	-91.337120	577.199036	-483.483337	269.879272	88.124657	-483.522491	-130.977570	104.148323	-426.186981	322.748901	1448.770996	-364.398010	-93.038109	1440.455444	-335.084991	114.140511	1456.737793	-338.455261	65.723137	1746.820068	-478.371948	429.609772	1182.384888	-426.691681	-214.400040	1185.000977	-378.445953	393.792450	879.740173	-315.623444	-166.900833	878.444336	-360.055450	102.398880	1052.870850	542.145447	1.235780	899.434326	552.708801	199.859558
-387.555786	234.796127	955.960999	-378.987854	-30.729595	955.249329	-478.476746	242.851471	576.096375	-408.640076	-90.670219	577.115417	-483.463654	269.890289	88.087433	-483.212830	-130.850830	104.041542	-426.424164	322.893616	1448.773438	-364.570068	-92.897865	1440.517822	-335.293793	114.298599	1456.786621	-338.676453	65.904358	1746.834229	-478.935272	429.770691	1182.456787	-427.021240	-214.322662	1185.156494	-379.494324	393.996368	879.619812	-315.975983	-166.975815	878.572083	-360.286652	102.514099	1052.926514	542.596191	1.407144	899.458984	555.001953	203.424133
-387.808655	234.949921	955.993652	-379.177063	-30.606827	955.284180	-478.676544	242.911850	576.085632	-408.711334	-90.370522	577.137268	-483.480011	269.907898	88.054718	-483.075378	-130.789093	103.993439	-426.684387	323.025635	1448.763672	-364.762817	-92.751472	1440.597778	-335.524048	114.493256	1456.812134	-338.861053	66.072105	1746.862793	-479.465820	429.930511	1182.541748	-427.357422	-214.270020	1185.280273	-380.476288	394.093384	879.487427	-316.397430	-167.149017	878.596008	-360.522156	102.658173	1052.963623	542.952637	1.653737	899.418335	557.212158	207.052979
-388.024719	235.108826	956.018494	-379.397552	-30.443316	955.292358	-478.854462	242.933517	576.080505	-408.850952	-90.057846	577.127441	-483.486115	269.913025	88.020638	-483.003113	-130.719986	103.931343	-426.952240	323.176117	1448.781128	-364.959412	-92.568253	1440.645752	-335.757263	114.664558	1456.839355	-339.076508	66.248116	1746.881958	-480.025604	430.106842	1182.609619	-427.641602	-214.230728	1185.410400	-381.385895	394.212067	879.408386	-316.812714	-167.302094	878.623840	-360.742950	102.812820	1052.980835	543.035767	2.347560	899.262268	558.457458	209.898804
-388.280792	235.172836	956.001953	-379.588257	-30.372374	955.329468	-479.094452	242.958481	576.045044	-409.029266	-89.795792	577.116455	-483.548615	269.887207	87.981972	-482.939453	-130.646301	103.894440	-427.245209	323.313934	1448.759033	-365.153778	-92.408615	1440.687256	-335.966064	114.806068	1456.874268	-339.317352	66.476242	1746.927490	-480.539063	430.228363	1182.635742	-427.897003	-214.195190	1185.490479	-382.296143	394.298462	879.318604	-317.144897	-167.421249	878.703125	-360.960724	102.905800	1052.989624	542.862915	3.462409	899.079834	557.686340	211.122925
-388.436890	235.238403	956.014038	-379.692902	-30.257662	955.364319	-479.201843	242.905991	576.048401	-409.877502	-90.563759	577.402893	-483.485596	269.908997	87.940147	-483.456604	-130.850433	104.010254	-427.515076	323.485779	1448.747803	-365.348419	-92.240662	1440.726807	-336.206024	114.967773	1456.908569	-339.558411	66.696022	1746.957764	-481.039215	430.328857	1182.664185	-428.127258	-214.094894	1185.539673	-383.053314	394.284637	879.270203	-317.419037	-167.471039	878.779785	-361.114105	103.008064	1053.018555	542.701172	4.502277	898.920044	557.179932	212.080154
-388.649323	235.402283	956.018127	-379.882538	-30.167292	955.374634	-479.411926	242.942703	576.063965	-410.359619	-90.832695	577.505737	-483.504059	269.936676	87.936531	-483.655212	-130.921463	104.036034	-427.819763	323.672913	1448.708252	-365.519379	-92.073837	1440.787598	-336.436890	115.133995	1456.931274	-339.826508	66.912086	1746.968994	-481.562012	430.512756	1182.692749	-428.341492	-214.063599	1185.641846	-383.837677	394.392273	879.215454	-317.674683	-167.502090	878.871643	-361.309021	103.139519	1053.024170	542.473022	5.614922	898.727844	556.529419	213.125732
-388.940033	235.531311	955.983154	-380.112671	-30.064634	955.376709	-479.695282	243.097946	576.058044	-410.711914	-90.748672	577.617981	-483.587524	270.004395	87.940414	-483.769012	-130.971008	104.064468	-428.161530	323.822693	1448.664551	-365.712921	-91.912941	1440.812744	-336.673218	115.342377	1456.902466	-340.075378	67.118202	1746.988770	-482.069916	430.641418	1182.692505	-428.563599	-213.988373	1185.732300	-384.528778	394.436890	879.151184	-317.882507	-167.483841	878.972229	-361.558624	103.274483	1053.005127	542.175598	6.704596	898.560852	555.951172	214.108856
-389.203491	235.617477	955.966919	-380.261017	-30.008345	955.459778	-479.934052	243.213089	576.032776	-409.937744	-88.902237	577.330261	-483.643982	270.035156	87.898712	-482.789795	-130.563156	103.672592	-428.526123	323.992523	1448.649536	-365.909424	-91.713890	1440.871094	-336.952087	115.561432	1456.905029	-340.326233	67.344757	1747.015015	-482.561890	430.796875	1182.702637	-428.758667	-213.957413	1185.852417	-385.186340	394.518829	879.067444	-318.064728	-167.449310	879.060730	-361.779907	103.391457	1053.041870	541.877502	7.812086	898.432190	555.416870	215.006516
-389.484344	235.777115	955.988708	-380.480316	-29.875122	955.487366	-480.065094	243.185852	575.990417	-410.186401	-88.615623	577.360962	-483.628052	270.018463	87.876976	-482.667572	-130.482742	103.645943	-429.023804	324.019592	1448.464233	-366.072418	-91.516472	1440.940308	-337.244415	115.790703	1456.919922	-340.592010	67.622261	1747.059570	-483.049347	430.922516	1182.647583	-428.908417	-213.885864	1186.008911	-385.714447	394.497314	879.018188	-318.199463	-167.373795	879.155762	-362.029968	103.545280	1053.066528	541.611877	8.825943	898.374634	554.853821	215.987976
-389.721069	235.879105	956.015991	-380.648346	-29.730343	955.549011	-480.236603	243.167175	575.965942	-410.501404	-88.403885	577.424072	-483.555176	269.991272	87.842468	-482.738831	-130.479019	103.663887	-429.319397	324.178192	1448.460205	-366.223724	-91.308502	1441.005615	-337.492828	115.997597	1456.998657	-340.864349	67.866104	1747.117188	-483.506439	431.017944	1182.630859	-429.037140	-213.781815	1186.123657	-386.233490	394.464996	878.982971	-318.338257	-167.304306	879.268311	-362.243927	103.686867	1053.113647	541.375854	9.702455	898.353821	554.547791	216.977768
-390.000427	235.969513	956.055847	-380.866058	-29.567600	955.614563	-480.415222	243.155426	575.976135	-410.916718	-88.330025	577.485901	-483.517456	269.980347	87.852867	-482.723877	-130.445435	103.632645	-429.545441	324.471588	1448.631958	-366.380341	-91.103134	1441.087158	-337.721100	116.209000	1457.054688	-341.140991	68.121269	1747.164429	-483.970245	431.095245	1182.645142	-429.144928	-213.685120	1186.255127	-386.679504	394.421204	878.959656	-318.422729	-167.152634	879.360596	-362.492218	103.828384	1053.166138	540.801819	10.942536	898.391663	552.835999	216.671021
-390.289734	236.043137	956.084839	-381.040497	-29.403254	955.687073	-480.607758	243.086411	575.949036	-411.291351	-88.205292	577.609375	-483.453979	269.982239	87.832657	-482.787476	-130.430756	103.641014	-429.932251	324.683014	1448.626953	-366.576630	-90.885040	1441.156982	-337.988220	116.412880	1457.071899	-341.417694	68.389664	1747.223389	-484.422943	431.133698	1182.609863	-429.210510	-213.621292	1186.318970	-387.078827	394.419647	878.958740	-318.505554	-167.034744	879.454590	-362.741119	103.972855	1053.220703	540.341553	11.993412	898.494507	551.935486	216.605804
-390.610687	236.159378	956.119629	-381.290192	-29.227451	955.707092	-480.877136	243.137802	575.911133	-412.691071	-89.623360	578.015991	-483.474915	270.019958	87.787254	-483.614594	-130.754761	103.846039	-430.295197	324.877563	1448.616577	-366.724609	-90.660889	1441.219727	-338.281494	116.659981	1457.097778	-341.692108	68.689598	1747.263794	-484.859772	431.214203	1182.559082	-429.274963	-213.497147	1186.356079	-387.418671	394.397339	878.946960	-318.547852	-166.880997	879.528931	-363.025757	104.119797	1053.248047	539.793152	13.122139	898.620361	550.593628	216.627426
-390.913849	236.338913	956.138611	-381.517303	-29.067568	955.723755	-481.171967	243.244019	575.918579	-413.388702	-89.965240	578.248352	-483.548462	270.069611	87.776733	-483.863953	-130.829422	103.908112	-430.700043	325.084534	1448.552246	-366.929840	-90.438927	1441.288330	-338.588684	116.904053	1457.113892	-341.976563	68.986771	1747.304443	-485.295654	431.304565	1182.479614	-429.298584	-213.365723	1186.426758	-387.734406	394.339630	878.914978	-318.541199	-166.694870	879.633545	-363.294800	104.295029	1053.266724	539.377197	14.071196	898.755615	549.684570	216.637360
-391.220245	236.559570	956.185913	-381.773102	-28.885792	955.781921	-481.444244	243.365051	575.921204	-413.709656	-89.538048	578.298096	-483.598419	270.104401	87.734299	-483.813232	-130.772781	103.846703	-431.105591	325.289307	1448.541992	-367.148804	-90.215668	1441.368774	-338.879089	117.159012	1457.155151	-342.251282	69.298683	1747.358398	-485.707214	431.361938	1182.410400	-429.325317	-213.202896	1186.487427	-387.967712	394.281433	878.907471	-318.505035	-166.475235	879.742310	-363.570984	104.504677	1053.318237	539.153320	14.685771	898.850037	549.579102	218.142319
-391.523376	236.676346	956.197815	-381.950897	-28.790377	955.883423	-481.657257	243.396652	575.929077	-414.069153	-89.166878	578.388306	-483.572998	270.115204	87.747475	-483.704529	-130.692703	103.807556	-431.519409	325.492218	1448.578003	-367.318634	-89.978600	1441.475342	-339.170685	117.436569	1457.243042	-342.516510	69.612724	1747.442139	-486.110718	431.439484	1182.361450	-429.322205	-213.009705	1186.563232	-388.157440	394.213013	878.928040	-318.426300	-166.218384	879.864319	-363.807617	104.654518	1053.373657	538.966614	15.208529	898.980469	549.327698	218.839493
-391.859528	236.767654	956.220154	-382.129486	-28.670477	956.010498	-481.906403	243.472504	575.957397	-413.671539	-87.548988	578.246765	-483.590271	270.128876	87.749641	-482.987976	-130.362625	103.584396	-432.044342	325.582031	1448.447754	-367.492065	-89.719345	1441.570190	-339.422729	117.681625	1457.322632	-342.779419	69.920303	1747.558350	-486.502960	431.524353	1182.305664	-429.278473	-212.782486	1186.686157	-388.296600	394.085541	878.961121	-318.321716	-165.925232	879.979004	-364.068604	104.812096	1053.448853	538.685791	16.017485	899.061096	548.382446	219.120239
-392.147400	236.929764	956.317383	-382.310150	-28.490927	956.128357	-482.122681	243.503616	575.985596	-414.914429	-88.370171	578.623535	-483.570923	270.089844	87.744026	-483.558105	-130.540451	103.718826	-432.303406	325.921234	1448.613892	-367.655457	-89.419739	1441.687500	-339.717102	117.929848	1457.406006	-343.139465	70.342346	1747.588379	-486.856934	431.503998	1182.284058	-429.242340	-212.492767	1186.786743	-388.392578	393.997009	879.003723	-318.189117	-165.603180	880.128845	-364.311768	104.999466	1053.558350	538.541992	16.479008	899.140320	548.263733	220.463211
-392.522125	237.156708	956.421997	-382.545837	-28.251879	956.199768	-482.317139	243.497269	575.971436	-414.996338	-87.325783	578.601563	-483.553833	270.109680	87.717125	-483.138519	-130.334061	103.534698	-432.764160	326.135559	1448.646484	-367.848480	-89.136078	1441.817871	-339.998322	118.229858	1457.528687	-343.359955	70.638756	1747.729492	-487.192780	431.508728	1182.193726	-429.203094	-212.224289	1186.884888	-388.452972	393.908539	879.057007	-318.063080	-165.272461	880.257263	-364.620270	105.232208	1053.647217	538.567322	16.916342	899.183960	548.285706	221.259628
-392.933289	237.364471	956.434326	-382.850098	-28.008961	956.295044	-482.626099	243.685837	575.924255	-415.519104	-87.080223	578.714478	-483.590027	270.142212	87.662125	-483.083252	-130.244247	103.492836	-433.182831	326.415924	1448.665039	-368.059174	-88.896454	1441.942993	-340.326508	118.572884	1457.571777	-343.652313	71.014320	1747.804932	-487.502411	431.582825	1182.095093	-429.176178	-211.953827	1186.979004	-388.468750	393.856049	879.094727	-317.895996	-164.920380	880.428406	-364.968445	105.497665	1053.698364	538.418335	17.515133	899.194214	547.779114	221.498749
-393.333893	237.580597	956.415771	-383.194702	-27.758854	956.345032	-482.953308	243.866135	575.883606	-416.152893	-86.894417	578.858643	-483.613953	270.240143	87.645798	-483.137543	-130.245178	103.446663	-433.590363	326.633942	1448.628784	-368.252350	-88.592224	1442.060181	-340.637695	118.881020	1457.611694	-343.928589	71.319145	1747.885498	-487.822815	431.669800	1182.022827	-429.154297	-211.662781	1187.038574	-388.462524	393.798950	879.128845	-317.657349	-164.512085	880.628906	-365.304993	105.762238	1053.705322	538.259460	18.211277	899.168274	547.179810	222.041382
-393.754791	237.781250	956.409790	-383.512939	-27.525133	956.384705	-483.141541	243.903885	575.854736	-417.368469	-87.595207	579.212830	-483.577484	270.292053	87.623352	-483.668823	-130.404968	103.521317	-434.010010	326.924988	1448.684204	-368.489807	-88.270599	1442.137085	-340.891968	119.173218	1457.646362	-344.250793	71.689598	1747.920654	-488.098236	431.759949	1181.942505	-429.134033	-211.350311	1187.099976	-388.408569	393.743500	879.193604	-317.409454	-164.088440	880.811462	-365.649170	106.006149	1053.715942	538.242371	18.668308	899.189575	547.158020	222.773193
-394.251465	238.048050	956.436951	-383.906982	-27.304684	956.415771	-483.422913	244.006821	575.811890	-417.678345	-86.804222	579.169922	-483.629150	270.285095	87.629105	-483.505829	-130.314682	103.413849	-434.423584	327.208649	1448.733521	-368.667358	-87.944420	1442.222778	-341.190948	119.490013	1457.709961	-344.555908	72.046898	1748.027832	-488.362946	431.884186	1181.881714	-429.073578	-210.994202	1187.152222	-388.313293	393.617004	879.267090	-317.138733	-163.583633	880.971375	-366.050446	106.261650	1053.734497	538.193787	19.168659	899.193176	546.971619	223.312958
-394.684662	238.309113	956.491882	-384.238892	-27.042530	956.468384	-483.728729	244.124023	575.867676	-418.312866	-86.649170	579.314331	-483.701508	270.281555	87.625381	-483.590302	-130.328949	103.373085	-434.774963	327.506500	1448.768433	-368.807007	-87.617996	1442.301880	-341.489105	119.819626	1457.781860	-344.862579	72.391724	1748.131348	-488.584900	431.947784	1181.836914	-429.050659	-210.638321	1187.194946	-388.205811	393.518616	879.358459	-316.891052	-163.109970	881.098389	-366.399231	106.532562	1053.780273	538.155518	19.590553	899.194885	546.412537	223.411835
-395.045654	238.568344	956.542053	-384.531219	-26.704107	956.550110	-483.990814	244.174820	575.880615	-418.653229	-86.025574	579.314575	-483.700317	270.310730	87.664467	-483.393890	-130.213013	103.268822	-435.135834	327.779480	1448.818726	-368.985413	-87.272682	1442.420044	-341.787933	120.183372	1457.845459	-345.203491	72.792473	1748.216309	-488.795990	432.065460	1181.780884	-429.007141	-210.367218	1187.267456	-388.059204	393.388611	879.474060	-316.578094	-162.546341	881.316345	-366.711639	106.849770	1053.842651	538.315430	19.811155	899.220825	546.792297	223.776550
-395.481354	238.843857	956.577148	-384.892792	-26.354942	956.644043	-484.310883	244.326965	575.896118	-419.021851	-85.434486	579.362732	-483.744049	270.356171	87.637154	-483.304688	-130.124268	103.160088	-435.520081	328.123413	1448.888306	-369.162781	-86.892151	1442.553955	-342.027130	120.552322	1457.890991	-345.481445	73.147469	1748.315430	-489.000671	432.213776	1181.724121	-428.956573	-210.009155	1187.340088	-387.922974	393.284210	879.576660	-316.255798	-161.929016	881.548340	-367.096130	107.190948	1053.903564	538.392822	20.133442	899.252441	546.833252	224.815460
-395.931732	239.138565	956.635864	-385.253815	-26.056856	956.737000	-484.676056	244.550064	575.883423	-419.786346	-85.478378	579.555115	-483.773407	270.419220	87.611984	-483.474030	-130.127487	103.156830	-435.865143	328.489380	1448.930420	-369.380981	-86.504532	1442.656128	-342.318909	120.917763	1457.961548	-345.816681	73.540924	1748.404785	-489.229492	432.420166	1181.702637	-428.913727	-209.602295	1187.425171	-387.771301	393.205475	879.677185	-316.011078	-161.368713	881.739502	-367.497528	107.507881	1053.978149	539.453369	19.432867	899.135437	546.101746	225.578232
-396.324341	239.481354	956.679321	-385.644867	-25.744967	956.806702	-485.000275	244.712860	575.864746	-420.411377	-85.222725	579.647400	-483.744629	270.507019	87.557716	-483.538849	-130.109406	103.103706	-436.232697	328.809662	1448.956909	-369.604034	-86.137390	1442.726318	-342.629456	121.333626	1457.968140	-346.131958	73.973534	1748.472900	-489.461517	432.626282	1181.594238	-428.859589	-209.233734	1187.492554	-387.585510	393.104187	879.797241	-315.732605	-160.773254	881.915833	-367.890106	107.844849	1054.034790	540.168762	19.066326	899.134521	546.842468	225.875763
-396.814545	239.802277	956.691162	-386.108368	-25.398354	956.788269	-485.408661	244.916306	575.801941	-420.961792	-84.987099	579.675293	-483.786224	270.554779	87.530212	-483.614990	-130.126282	103.038376	-436.602997	329.136993	1448.973999	-369.823883	-85.745544	1442.752930	-342.949921	121.704086	1457.966431	-346.492737	74.363937	1748.476563	-489.675201	432.844421	1181.559814	-428.817535	-208.898224	1187.518921	-387.400482	393.003906	879.903503	-315.397095	-160.121063	882.111938	-368.316650	108.171944	1054.019531	540.871887	19.181805	899.174316	547.404663	227.034073
-397.276825	240.208618	956.701538	-386.580475	-25.005184	956.727356	-485.816040	245.057556	575.797729	-421.551514	-84.888214	579.720764	-483.826294	270.579346	87.538589	-483.762695	-130.122513	102.984360	-436.998322	329.491425	1449.033936	-370.058289	-85.379143	1442.774902	-343.215881	122.064194	1457.966553	-346.812286	74.763733	1748.527100	-489.848358	433.050964	1181.502930	-428.785278	-208.569275	1187.517090	-387.226532	392.898682	880.030701	-315.089142	-159.520798	882.224670	-368.730835	108.546776	1053.981934	539.046265	20.878201	899.382324	547.314453	227.667953
-397.687317	240.660355	956.761414	-387.026978	-24.554201	956.682251	-486.386963	245.408966	575.883728	-422.236664	-84.972542	579.802673	-483.983124	270.603455	87.555267	-484.018524	-130.198807	102.945572	-437.347961	329.854675	1449.091797	-370.315033	-84.947937	1442.787109	-343.477051	122.421165	1457.981201	-347.088318	75.145477	1748.602661	-489.995148	433.298523	1181.489258	-428.734467	-208.173248	1187.465332	-386.992828	392.761505	880.168823	-314.784149	-158.908539	882.302551	-369.133423	108.957504	1053.983521	538.722168	21.610136	899.411682	547.412720	228.361267
-398.084076	240.991791	956.758728	-387.409241	-24.230783	956.665466	-486.854858	245.666199	575.929565	-422.095215	-83.766754	579.601563	-483.924164	270.666809	87.595192	-483.484741	-129.997650	102.715645	-437.615753	330.233887	1449.158081	-370.532959	-84.556061	1442.807007	-343.779724	122.830490	1458.011475	-347.433319	75.568268	1748.597290	-490.139709	433.550659	1181.447754	-428.661499	-207.752090	1187.459106	-386.812500	392.678558	880.286804	-314.406921	-158.132294	882.481628	-369.499207	109.281990	1053.968140	540.885864	20.430782	899.134705	546.165100	227.738510
-398.475677	241.357376	956.773621	-387.788483	-23.864483	956.677673	-487.327972	246.038177	575.950928	-422.476776	-83.549057	579.584290	-483.925140	270.719666	87.588905	-483.483978	-129.972717	102.676193	-437.952301	330.615631	1449.169800	-370.782379	-84.148949	1442.830200	-344.075043	123.276749	1458.008179	-347.744598	75.988182	1748.614502	-490.302307	433.860687	1181.390259	-428.650238	-207.362717	1187.465820	-386.561096	392.593170	880.411621	-314.212128	-157.519760	882.597412	-369.880249	109.648209	1053.980713	539.203125	22.012360	899.350037	545.206421	225.475723
-398.934204	241.802017	956.770813	-388.262238	-23.408331	956.693481	-487.710571	246.172699	575.892456	-422.884064	-83.338112	579.606384	-484.015564	270.801910	87.497086	-483.559326	-129.957474	102.674377	-438.353302	331.008667	1449.151367	-371.052094	-83.696686	1442.874146	-344.373932	123.672119	1457.955200	-348.036865	76.416779	1748.633667	-490.486755	434.224701	1181.323486	-428.636597	-206.962418	1187.463989	-386.340454	392.546509	880.520203	-313.952972	-156.792313	882.751648	-370.342834	110.104271	1053.986328	539.839539	21.953852	899.041931	542.639404	222.886780
-399.416168	242.143600	956.758606	-388.703674	-23.071440	956.725525	-488.148529	246.402267	575.871948	-423.235138	-83.010597	579.634277	-483.819000	270.828400	87.434753	-483.590057	-129.908493	102.633537	-438.669464	331.410858	1449.130249	-371.332153	-83.301483	1442.927246	-344.696686	124.107079	1457.942627	-348.390930	76.894135	1748.636597	-490.641876	434.574677	1181.248413	-428.653351	-206.459290	1187.458618	-386.118195	392.515259	880.636963	-313.697662	-156.000015	882.903503	-370.799683	110.463470	1053.994873	539.908936	22.327135	899.054016	542.515137	223.024841
-399.810455	242.489410	956.765564	-389.180511	-22.675795	956.696594	-488.601257	246.591858	575.876831	-423.579407	-82.661621	579.643005	-483.867249	270.914581	87.404243	-483.553955	-129.874069	102.586784	-438.960876	331.791748	1449.107666	-371.610138	-82.888458	1442.954102	-345.015503	124.505356	1457.929565	-348.637451	77.246437	1748.656006	-490.800110	434.905457	1181.176147	-428.704773	-205.988937	1187.405396	-385.902191	392.496887	880.745361	-313.447662	-155.310028	883.022278	-371.207520	110.815086	1053.977417	539.959534	22.718534	899.102234	542.669250	223.268692
-400.248688	242.847534	956.786011	-389.638580	-22.298857	956.656494	-489.117645	246.904099	575.940430	-423.823639	-82.218552	579.600342	-483.938385	270.932770	87.402954	-483.554657	-129.845596	102.549149	-439.261383	332.168152	1449.139526	-371.909821	-82.466934	1442.921387	-345.310333	124.922356	1457.913940	-348.918152	77.665596	1748.649658	-490.939087	435.211487	1181.111206	-428.754028	-205.573456	1187.311890	-385.663971	392.486816	880.861633	-313.218475	-154.511200	883.104004	-371.625824	111.159935	1053.960571	540.426514	23.419765	899.164612	542.863525	223.594864
-400.684174	243.270157	956.785339	-390.069275	-21.934954	956.609375	-489.490814	247.058533	576.004333	-424.148834	-81.948433	579.575378	-483.890778	270.928558	87.369102	-483.500061	-129.793945	102.475258	-439.549133	332.600983	1449.169678	-372.228973	-82.051880	1442.900391	-345.605225	125.296501	1457.924683	-349.188843	78.066010	1748.642334	-491.097229	435.589020	1181.083130	-428.820343	-205.088882	1187.191406	-385.446899	392.482941	880.985657	-312.954376	-153.755493	883.174866	-372.037842	111.537231	1053.931763	540.508118	23.731890	899.186096	542.986450	223.753510
-401.127350	243.717819	956.758240	-390.585571	-21.485212	956.538696	-489.921906	247.288605	576.053711	-424.519440	-81.711166	579.535522	-483.866974	270.975861	87.381088	-483.464355	-129.784424	102.423759	-439.878204	333.033783	1449.164795	-372.548187	-81.623138	1442.871826	-345.946655	125.688484	1457.878662	-349.461060	78.494408	1748.627075	-491.234894	435.982300	1181.011475	-428.886749	-204.544083	1187.092529	-385.237183	392.541504	881.108948	-312.793671	-153.011368	883.235229	-372.481140	111.965004	1053.874390	540.167969	23.698980	899.162109	543.081787	223.848053
-401.491882	244.078110	956.740906	-391.014191	-21.085150	956.520996	-490.324005	247.526627	576.026855	-424.937164	-81.471207	579.519897	-483.817352	271.002869	87.342522	-483.483856	-129.736572	102.367355	-440.166351	333.448273	1449.148804	-372.856354	-81.222923	1442.870117	-346.265930	126.111618	1457.869263	-349.725403	78.940468	1748.596436	-491.386261	436.378662	1180.915405	-428.992218	-204.068207	1187.030029	-385.106232	392.631622	881.194763	-312.632965	-152.222427	883.301880	-372.863861	112.340042	1053.853516	540.256958	23.908144	899.177002	543.322937	223.980316
-401.882446	244.521820	956.742798	-391.398315	-20.714201	956.573547	-490.815704	247.912415	575.996887	-425.433563	-81.243156	579.548157	-483.866852	271.085175	87.308548	-483.588165	-129.731079	102.371933	-440.450531	333.855835	1449.093262	-373.162445	-80.800194	1442.871216	-346.621552	126.564850	1457.839233	-349.990540	79.393311	1748.580322	-491.496307	436.829773	1180.824707	-429.143280	-203.479233	1186.973022	-384.961487	392.718170	881.287292	-312.475800	-151.334732	883.409912	-373.258301	112.766014	1053.882324	540.834351	24.397085	899.215088	543.645508	224.317642
-402.297424	244.912018	956.783142	-391.794312	-20.289698	956.599548	-491.170532	248.199142	575.968872	-425.869781	-80.882423	579.562683	-483.880707	271.135529	87.262169	-483.701294	-129.690308	102.341965	-440.766449	334.287140	1449.081421	-373.524567	-80.369469	1442.880615	-346.968933	126.979477	1457.793457	-350.245575	79.827362	1748.583496	-491.632538	437.235840	1180.764404	-429.306610	-202.873550	1186.927246	-384.829956	392.818390	881.380554	-312.403290	-150.559052	883.461731	-373.666656	113.169762	1053.916260	540.919250	24.606508	899.217041	543.789795	224.512512
-402.641602	245.374985	956.835327	-392.173309	-19.806086	956.582092	-491.510040	248.424576	575.994751	-426.200928	-80.427376	579.598694	-483.921722	271.148651	87.264503	-483.554138	-129.592651	102.266747	-441.145386	334.700684	1449.090454	-373.914581	-79.978081	1442.913696	-347.303162	127.357239	1457.840942	-350.510742	80.285881	1748.596924	-491.785187	437.659332	1180.708740	-429.510223	-202.355957	1186.860962	-384.716217	392.957611	881.479614	-312.372772	-149.852219	883.507141	-374.033173	113.614342	1053.935059	540.983337	24.774069	899.239075	543.970520	224.604446
-403.017181	245.763596	956.867065	-392.595581	-19.376890	956.551758	-491.871429	248.643570	576.039795	-426.656342	-80.121170	579.651794	-483.940796	271.142944	87.253708	-483.586456	-129.576141	102.212296	-441.479187	335.099243	1449.119995	-374.284668	-79.568810	1442.919189	-347.658844	127.768044	1457.851074	-350.780823	80.709923	1748.621826	-491.938721	438.042358	1180.710083	-429.726044	-201.769455	1186.808716	-384.625153	393.125031	881.571716	-312.311218	-148.945679	883.579895	-374.408752	113.997398	1053.930298	541.062500	24.931463	899.259094	544.145447	224.761642
-403.363190	246.313416	956.944458	-392.996002	-18.948139	956.505188	-492.234680	248.903214	576.082458	-427.071381	-79.710365	579.650879	-483.966064	271.149292	87.251823	-483.585144	-129.556488	102.182777	-441.769104	335.474060	1449.151978	-374.642883	-79.153259	1442.905151	-348.022491	128.161819	1457.884155	-351.070343	81.164719	1748.623535	-492.091888	438.452759	1180.710449	-429.990387	-201.129639	1186.725464	-384.526764	393.287842	881.687134	-312.350525	-148.145325	883.644104	-374.780792	114.436134	1053.945801	541.149780	25.007250	899.317688	544.277710	224.903122
-403.751251	246.746353	956.956116	-393.454071	-18.466656	956.484863	-492.565979	249.125534	576.093811	-427.586304	-79.460663	579.675659	-483.978729	271.192383	87.246582	-483.613831	-129.537857	102.103668	-442.108673	335.916168	1449.188843	-375.034363	-78.745171	1442.898682	-348.346222	128.559601	1457.893066	-351.354218	81.602745	1748.611206	-492.248962	438.832581	1180.684326	-430.285278	-200.606079	1186.646851	-384.447876	393.502808	881.779175	-312.451263	-147.309982	883.674133	-375.181244	114.876472	1053.936157	541.217957	25.084185	899.343994	544.462708	224.940689
-404.170074	247.180161	956.979431	-393.903503	-17.989681	956.483154	-492.881439	249.429749	576.104004	-428.038300	-79.144646	579.652039	-484.002411	271.274841	87.232224	-483.608307	-129.550461	102.015404	-442.458160	336.356476	1449.199707	-375.404938	-78.387787	1442.910278	-348.697174	128.970428	1457.871216	-351.652710	82.050232	1748.601563	-492.380432	439.274475	1180.639526	-430.562653	-200.030960	1186.554688	-384.397217	393.762329	881.829895	-312.546021	-146.531143	883.710876	-375.608002	115.320381	1053.945313	541.238647	25.190805	899.356689	544.573120	225.003601
-404.505493	247.707779	957.031250	-394.333069	-17.476463	956.473755	-493.225616	249.830017	576.120483	-428.572021	-78.815964	579.651733	-484.069427	271.309601	87.188957	-483.588928	-129.486618	101.945305	-442.780609	336.764404	1449.211792	-375.753754	-77.967812	1442.917969	-349.077667	129.389664	1457.868774	-351.928497	82.468628	1748.597900	-492.551758	439.656036	1180.593750	-430.888885	-199.399857	1186.482544	-384.364410	394.056854	881.870178	-312.654144	-145.591278	883.802063	-375.987640	115.810104	1053.966064	541.233459	25.256111	899.372009	544.735718	225.041290
-404.841644	248.135040	957.065491	-394.640259	-17.115498	956.563782	-493.530579	250.237442	576.132629	-429.002838	-78.411537	579.727417	-484.138763	271.383606	87.180458	-483.658875	-129.435211	101.867065	-443.118286	337.180328	1449.181396	-376.091980	-77.559570	1442.960327	-349.431702	129.783508	1457.866333	-352.224548	82.909592	1748.627930	-492.743378	440.112213	1180.578979	-431.254700	-198.826752	1186.448853	-384.429382	394.258362	881.834778	-312.869659	-144.830048	883.835938	-376.327209	116.226357	1054.032349	541.252319	25.242174	899.402283	545.048035	224.638000
-405.203949	248.518082	957.087646	-395.047058	-16.636078	956.561218	-493.731476	250.413391	576.128540	-429.429474	-78.065483	579.749817	-484.131104	271.408997	87.170654	-483.658600	-129.387970	101.850327	-443.460022	337.592194	1449.220703	-376.486206	-77.129219	1442.972046	-349.770477	130.217117	1457.914673	-352.571503	83.148682	1748.632324	-492.918121	440.519287	1180.598145	-431.592377	-198.235565	1186.400146	-384.461426	394.553802	881.920227	-313.112274	-144.024918	883.873169	-376.705444	116.645111	1054.040649	541.102905	25.673140	899.428650	544.915222	225.048706
-405.509430	249.029449	957.149658	-395.485626	-16.106684	956.537476	-494.005280	250.723907	576.159973	-429.912170	-77.740128	579.776062	-484.203644	271.434692	87.180855	-483.702179	-129.370850	101.840942	-443.796387	338.002899	1449.260864	-376.873657	-76.742767	1443.013794	-350.138306	130.593933	1457.958496	-352.911316	83.566772	1748.662964	-493.073883	440.848267	1180.585938	-432.000153	-197.643616	1186.392822	-384.492767	394.977600	882.060059	-313.378387	-143.210052	883.939819	-377.069946	117.122627	1054.058350	541.045898	25.777735	899.464233	544.958801	225.106003
-405.910492	249.595398	957.205627	-395.958466	-15.646956	956.510620	-494.273193	251.047867	576.178772	-430.356567	-77.392845	579.794617	-484.254700	271.485107	87.172821	-483.773102	-129.346695	101.804726	-444.264038	338.295197	1449.161255	-377.245819	-76.347466	1443.026367	-350.475403	130.981171	1458.015503	-353.240204	83.951317	1748.686279	-493.287659	441.230591	1180.576538	-432.471588	-197.115753	1186.357422	-384.560242	395.354218	882.132263	-313.698944	-142.348892	883.982178	-377.494232	117.598999	1054.070068	541.067566	25.708862	899.489929	545.164673	224.736618
-406.209503	250.008484	957.180054	-396.313202	-15.271272	956.509094	-494.587952	251.483688	576.172241	-430.783264	-77.002350	579.834290	-484.331482	271.538422	87.171570	-483.750305	-129.319504	101.734482	-444.460876	338.796051	1449.295532	-377.591064	-75.957756	1443.004395	-350.851318	131.374710	1458.007568	-353.588837	84.354187	1748.685547	-493.492249	441.639435	1180.572998	-432.888123	-196.584702	1186.304565	-384.694672	395.764160	882.139465	-314.050751	-141.568008	884.028198	-377.831726	117.996765	1054.059082	541.150513	25.557480	899.493652	545.697876	224.384430
-406.580505	250.406693	957.144836	-396.792267	-14.744229	956.423279	-494.730499	251.683533	576.143372	-431.131927	-76.589722	579.818176	-484.310730	271.651611	87.139023	-483.725342	-129.251266	101.672119	-444.810577	339.251068	1449.294189	-377.998199	-75.542236	1442.994263	-351.198456	131.782715	1457.991333	-353.963806	84.751480	1748.650757	-493.736023	442.054474	1180.573608	-433.358185	-196.069946	1186.230591	-384.836151	396.046753	882.008545	-314.512299	-140.765442	884.000732	-378.227448	118.432686	1053.991699	541.044678	25.682955	899.422241	545.229980	224.828629
-406.963501	250.926834	957.169617	-397.308258	-14.208320	956.356018	-494.947021	252.020554	576.166321	-431.514740	-76.198402	579.746582	-484.359863	271.697296	87.056519	-483.722260	-129.186569	101.584793	-445.159973	339.659485	1449.268799	-378.369568	-75.152840	1442.983276	-351.547607	132.188461	1457.979370	-354.324249	85.141937	1748.646973	-493.933655	442.474792	1180.522339	-433.820862	-195.608627	1186.176025	-384.949951	396.600922	882.069824	-314.923401	-140.011780	884.001465	-378.666443	118.915649	1053.968140	541.062866	25.560787	899.398010	545.631104	224.481903
-407.298645	251.437164	957.231873	-397.690216	-13.779961	956.318542	-495.188751	252.395142	576.206848	-431.988068	-75.948662	579.711609	-484.413513	271.744141	87.101051	-483.790222	-129.171143	101.553101	-445.455505	340.062286	1449.284546	-378.757324	-74.737549	1442.990234	-351.871765	132.590744	1458.006348	-354.696838	85.536629	1748.649658	-494.172913	442.911713	1180.505127	-434.259064	-195.135101	1186.140747	-385.199890	397.006958	882.019409	-315.453339	-139.273804	884.000244	-379.037018	119.343666	1053.983643	540.856018	25.725704	899.337036	544.950317	225.337708
-407.522522	251.860321	957.263916	-398.015259	-13.388730	956.313965	-495.354523	252.664871	576.215088	-430.994751	-73.592903	579.308044	-484.389557	271.782227	87.103027	-482.652283	-128.773376	101.197342	-445.868195	340.367035	1449.151611	-379.125488	-74.364037	1443.001587	-352.204254	132.977020	1458.007080	-355.073761	85.898445	1748.673584	-494.440704	443.316711	1180.504150	-434.740570	-194.633209	1186.096802	-385.421204	397.484711	882.038513	-315.984772	-138.498062	883.998169	-379.337891	119.727463	1054.003906	540.849182	25.648838	899.318420	545.376160	224.979248
-407.854584	252.246460	957.231018	-398.433746	-12.913382	956.304749	-495.521606	252.923035	576.225159	-431.785004	-73.854118	579.451477	-484.410797	271.811005	87.125961	-482.896149	-128.804977	101.226295	-446.025757	340.886627	1449.324097	-379.498260	-73.990227	1443.002563	-352.566284	133.366699	1458.031982	-355.444550	86.295486	1748.684326	-494.694122	443.733551	1180.575562	-435.236664	-194.218277	1186.098267	-385.645081	397.960785	882.072266	-316.574615	-137.852722	883.979614	-379.711395	120.159492	1053.982422	540.626038	25.815100	899.302002	544.852478	225.369659
-408.216949	252.729431	957.265198	-398.904266	-12.420151	956.269775	-495.705414	253.215866	576.221680	-433.203979	-75.028259	579.798157	-484.454071	271.835571	87.107307	-483.779663	-129.019638	101.421028	-446.322174	341.285553	1449.322632	-379.895660	-73.587486	1442.974731	-352.931915	133.743256	1458.052490	-355.826996	86.668541	1748.689697	-494.950348	444.168030	1180.591675	-435.728973	-193.756241	1186.093384	-385.936249	398.475464	882.057434	-317.150970	-137.060455	883.992065	-380.129547	120.612625	1053.982544	539.983643	26.188473	899.413940	544.559143	225.205612
-408.489624	253.233047	957.307434	-399.256317	-12.004622	956.242920	-495.896637	253.549591	576.222656	-433.619354	-74.746437	579.786316	-484.470978	271.887115	87.092064	-483.864960	-129.005020	101.401543	-446.622559	341.676575	1449.316162	-380.317444	-73.228783	1442.922729	-353.286713	134.097137	1458.001953	-356.193604	87.036125	1748.681396	-495.196564	444.582794	1180.583374	-436.240509	-193.279205	1186.015503	-386.213226	399.125031	882.156921	-317.813873	-136.485367	883.896301	-380.475708	121.038513	1053.998535	540.060120	26.060919	899.358215	544.500977	225.318176
-408.780579	253.692276	957.344971	-399.702881	-11.562158	956.161804	-496.120148	253.970093	576.199463	-433.849915	-74.243309	579.717712	-484.548279	271.933228	87.069382	-483.821106	-128.962463	101.313705	-446.909393	342.056824	1449.334473	-380.721741	-72.885910	1442.874634	-353.665253	134.439896	1457.982788	-356.582184	87.417053	1748.635132	-495.483948	445.100586	1180.596191	-436.743134	-192.907410	1185.973633	-386.561615	399.697205	882.121460	-318.452118	-135.800323	883.823425	-380.838440	121.432312	1053.975586	539.955688	26.022034	899.348755	544.394775	225.341370
-409.124481	254.098648	957.361938	-400.147858	-11.052233	956.078857	-496.322632	254.300507	576.196167	-434.103241	-73.824081	579.663757	-484.614532	271.989380	87.102104	-483.814453	-128.945953	101.268341	-447.219879	342.458282	1449.313354	-381.161713	-72.559410	1442.784302	-354.018799	134.776718	1457.966553	-356.944397	87.768562	1748.616455	-495.803711	445.568848	1180.620728	-437.284668	-192.493851	1185.872314	-387.007355	400.145569	882.003357	-319.139587	-135.184845	883.692261	-381.225739	121.845284	1053.941040	539.580627	26.187695	899.401550	544.171997	225.293350
-409.464844	254.536682	957.381531	-400.535095	-10.616956	956.002014	-496.435760	254.455276	576.197998	-434.476349	-73.556908	579.623169	-484.585938	271.996521	87.073990	-483.857941	-128.939590	101.208031	-447.538757	342.835052	1449.301636	-381.582916	-72.203133	1442.740845	-354.391846	135.124069	1457.935669	-357.306122	88.141083	1748.597168	-496.067413	446.000732	1180.629761	-437.811005	-192.019531	1185.759644	-387.363403	400.862091	882.112305	-319.858856	-134.684753	883.543091	-381.587372	122.242531	1053.911987	539.462158	26.221680	899.397034	544.006836	225.413574
-409.736389	255.063599	957.463440	-400.920349	-10.142969	955.929016	-496.659546	254.814697	576.217957	-434.881866	-73.396057	579.597900	-484.642975	272.038483	87.082481	-483.885742	-128.921875	101.171806	-447.810913	343.213287	1449.354980	-381.984467	-71.881035	1442.700928	-354.765076	135.460236	1457.939941	-357.666199	88.489105	1748.578613	-496.360901	446.490479	1180.694214	-438.373077	-191.554367	1185.682251	-387.758667	401.393982	882.052185	-320.575073	-134.060211	883.443359	-381.923737	122.675835	1053.918457	539.324768	26.220282	899.385742	543.829773	225.439682
-409.938416	255.514969	957.523682	-401.227173	-9.759234	955.958801	-496.817017	255.056290	576.236694	-435.219604	-73.048500	579.621033	-484.669434	272.082581	87.100212	-483.887115	-128.863892	101.147476	-448.101013	343.562103	1449.392212	-382.411652	-71.576790	1442.672607	-355.117950	135.750504	1457.972412	-358.033478	88.784477	1748.561401	-496.643860	446.959198	1180.757690	-438.994781	-191.139236	1185.604858	-388.241821	401.925323	881.903870	-321.312683	-133.522949	883.309448	-382.230225	123.071129	1053.976074	539.166626	26.175066	899.382141	543.682922	225.496490
-410.207581	255.957748	957.517639	-401.680725	-9.268695	955.906250	-497.083344	255.431335	576.246826	-435.532684	-72.616104	579.626953	-484.718384	272.164001	87.115120	-483.246490	-128.431671	100.849792	-448.425842	343.908386	1449.399658	-382.875275	-71.243515	1442.623413	-355.489899	136.073212	1457.949829	-358.407898	89.122971	1748.558838	-496.905884	447.463318	1180.784424	-439.597137	-190.722260	1185.540649	-388.658600	402.677094	881.955688	-322.082733	-133.101730	883.172119	-382.588959	123.504631	1053.946289	539.078125	26.080355	899.362976	543.555359	225.488281
-410.549805	256.369537	957.512207	-402.109589	-8.826109	955.851318	-497.167297	255.599686	576.202515	-435.863434	-72.274155	579.611023	-484.691467	272.186371	87.084808	-483.238800	-128.377670	100.833824	-448.756226	344.245758	1449.388550	-383.278259	-70.953300	1442.596191	-355.901550	136.403610	1457.938477	-358.769531	89.423744	1748.551758	-497.175934	447.938690	1180.810181	-440.225159	-190.176682	1185.466553	-389.109772	403.274689	881.882874	-322.859528	-132.579529	882.992615	-382.977783	123.905945	1053.916870	538.929565	26.018826	899.344849	543.383484	225.519089
-410.824524	256.835754	957.548218	-402.491669	-8.409808	955.823792	-497.395660	255.964478	576.227966	-436.179352	-71.917000	579.563904	-484.763794	272.267426	87.079758	-483.215790	-128.348068	100.813339	-449.223694	344.480042	1449.228271	-383.731476	-70.695000	1442.523438	-356.246277	136.678436	1457.959595	-359.160675	89.688522	1748.543945	-497.481720	448.443359	1180.844238	-440.799377	-189.790726	1185.379028	-389.628174	403.954742	881.855103	-323.624786	-132.151154	882.835205	-383.329163	124.313683	1053.926758	538.545898	26.303398	899.296997	542.436401	225.143692
-411.123627	257.277527	957.594971	-402.894043	-8.015735	955.739624	-497.589355	256.375061	576.249329	-436.462799	-71.608788	579.554382	-484.809235	272.290497	87.064682	-483.899963	-128.692825	100.998230	-449.412292	344.936890	1449.383301	-384.177887	-70.370621	1442.464844	-356.617310	136.965530	1457.959839	-359.580780	89.976883	1748.512817	-497.757751	448.904083	1180.925171	-441.452057	-189.346359	1185.250977	-390.141266	404.582428	881.750793	-324.442474	-131.724396	882.687317	-383.679474	124.674530	1053.907959	538.388062	26.219458	899.273865	542.169373	224.442337
-411.362488	257.744507	957.656311	-403.249542	-7.594389	955.683167	-497.842224	256.743256	576.255554	-436.829559	-71.363205	579.537170	-484.862183	272.302155	87.085617	-483.992798	-128.721985	100.935410	-449.733215	345.268860	1449.421021	-384.637054	-70.107445	1442.399902	-357.011353	137.253891	1457.946289	-359.970947	90.256615	1748.504639	-498.009888	449.348389	1180.953735	-442.093536	-188.844543	1185.153442	-390.677368	405.242401	881.645264	-325.225128	-131.395691	882.498291	-384.003052	125.064415	1053.916748	538.007507	26.393854	899.224365	541.404968	225.151611
-411.613831	258.144562	957.710571	-403.636810	-7.119040	955.636597	-498.030640	257.087921	576.278442	-437.155731	-71.028740	579.495728	-484.873535	272.342560	87.094017	-484.027466	-129.065277	100.966408	-450.059692	345.573151	1449.457886	-385.107422	-69.850800	1442.360718	-357.373230	137.545563	1457.981934	-360.376953	90.510132	1748.492310	-498.258881	449.793884	1181.013306	-442.705475	-188.436951	1185.109009	-391.249512	405.963257	881.564331	-326.025055	-131.056564	882.317444	-384.346222	125.452438	1053.926270	537.890198	26.027328	899.209717	541.694580	224.742249
-411.988495	258.516083	957.730225	-404.079193	-6.702883	955.576172	-498.257172	257.447205	576.286133	-437.556366	-70.799492	579.509766	-484.915253	272.402924	87.108902	-484.159790	-128.889145	100.955833	-450.351349	345.893311	1449.498047	-385.524689	-69.595459	1442.335571	-357.753601	137.815643	1458.017578	-360.839050	90.820244	1748.491211	-498.495941	450.218964	1181.109497	-443.357880	-188.032990	1185.064087	-391.727783	406.528595	881.484009	-326.855042	-130.666718	882.173889	-384.752197	125.811043	1053.905273	536.950256	25.870167	899.311401	541.426636	224.636765
-412.244293	258.863312	957.725098	-404.409637	-6.321370	955.574036	-498.395294	257.660919	576.284912	-437.894958	-70.468307	579.513428	-484.949280	272.424957	87.129150	-484.170258	-128.837814	100.929619	-450.648529	346.172699	1449.534668	-385.967957	-69.343163	1442.331909	-358.144623	138.057541	1458.028198	-361.211090	91.019379	1748.489380	-498.761047	450.666748	1181.195679	-443.958679	-187.660980	1184.977417	-392.338196	407.228241	881.436340	-327.626434	-130.381561	882.031555	-385.071228	126.169151	1053.907837	536.717346	25.751760	899.328674	541.420959	224.812317
-412.498444	259.302399	957.730652	-404.809326	-5.963903	955.552612	-498.583344	257.895416	576.289856	-438.298218	-70.247696	579.503784	-484.951630	272.460205	87.127037	-484.232666	-128.782257	100.909454	-450.905975	346.485504	1449.575195	-386.438019	-69.089218	1442.280640	-358.516541	138.296936	1458.045532	-361.628601	91.261963	1748.500000	-499.020325	451.087097	1181.266235	-444.550201	-187.228622	1184.878906	-392.895264	407.878357	881.336243	-328.451508	-130.056259	881.873047	-385.415741	126.544228	1053.904053	536.493896	25.696634	899.314148	541.270996	224.985168
-412.706635	259.749054	957.795227	-405.187469	-5.514405	955.493652	-498.814026	258.211639	576.318726	-438.578491	-69.939445	579.507690	-484.987061	272.508179	87.140427	-484.207977	-128.755585	100.865570	-451.187103	346.792114	1449.599976	-386.881958	-68.806099	1442.203125	-358.905365	138.534729	1458.022949	-362.059631	91.488419	1748.493408	-499.275146	451.458771	1181.344238	-445.167053	-186.903030	1184.858154	-393.461365	408.522644	881.263245	-329.230469	-129.759125	881.744568	-385.735626	126.931320	1053.913086	536.195435	25.501932	899.325256	541.533020	224.481781
-413.021759	260.150024	957.855530	-405.571991	-5.108425	955.421143	-499.021240	258.495239	576.301514	-438.840851	-69.549400	579.453613	-485.038757	272.537842	87.119621	-484.207642	-128.723404	100.763786	-451.517487	347.028900	1449.585205	-387.355713	-68.587677	1442.166016	-359.286987	138.767578	1458.044556	-362.504456	91.688820	1748.465088	-499.547729	451.845459	1181.399902	-445.825867	-186.604935	1184.773560	-394.043396	409.169861	881.184021	-330.020050	-129.511475	881.569031	-386.103271	127.279488	1053.911133	535.939270	25.800098	899.244751	540.468750	225.603592
-413.346527	260.519531	957.867615	-406.026154	-4.691712	955.321045	-499.216125	258.785004	576.312317	-439.177673	-69.260086	579.423096	-485.096619	272.597656	87.141937	-484.229187	-128.722412	100.711983	-451.821960	347.323578	1449.633179	-387.806488	-68.391304	1442.095093	-359.701416	139.006546	1458.050903	-362.957397	91.903427	1748.445557	-499.821503	452.255646	1181.448975	-446.430359	-186.363495	1184.703247	-394.593231	409.787231	881.104980	-330.787659	-129.251877	881.432373	-386.489685	127.620186	1053.866211	535.005554	26.196489	899.247253	538.963623	226.479721
-413.696228	260.776276	957.855774	-406.430206	-4.391756	955.276184	-499.372803	259.032288	576.305359	-439.652466	-69.126396	579.417542	-485.107727	272.607330	87.102142	-484.402557	-128.752182	100.698250	-452.106995	347.583191	1449.658813	-388.242493	-68.186661	1442.036499	-360.098572	139.192688	1458.018188	-363.391235	92.103699	1748.436279	-500.076752	452.620483	1181.517944	-447.014313	-186.067902	1184.626587	-395.150726	410.398621	881.012451	-331.632660	-129.074188	881.252930	-386.861481	127.881752	1053.836670	534.585999	26.209408	899.222961	538.546692	226.515594
-413.975403	261.078308	957.871948	-406.796509	-4.071086	955.251282	-499.541779	259.292938	576.307190	-439.973022	-68.919510	579.376831	-485.149078	272.666168	87.123375	-484.388275	-128.728973	100.612984	-452.389832	347.829987	1449.680054	-388.697723	-67.972412	1441.994019	-360.458649	139.357803	1458.037720	-363.857452	92.261345	1748.422363	-500.331390	452.985992	1181.575195	-447.583252	-185.770996	1184.577515	-395.695313	410.969666	880.904602	-332.364624	-128.862869	881.109497	-387.201324	128.169907	1053.836304	534.209900	26.164764	899.184326	538.204712	226.463043
-414.208160	261.434784	957.890991	-407.144135	-3.739027	955.216370	-499.674164	259.541290	576.311890	-440.215302	-68.603424	579.355042	-485.096130	272.705627	87.110794	-484.398499	-128.733582	100.593903	-452.677917	348.061218	1449.690674	-389.190491	-67.772705	1441.945679	-360.858917	139.556534	1458.044556	-364.319031	92.422302	1748.401855	-500.560059	453.299683	1181.617798	-448.128143	-185.588806	1184.554565	-396.204559	411.566711	880.817810	-333.181274	-128.694794	880.976074	-387.526306	128.483353	1053.836548	533.845520	26.173325	899.149170	537.703552	225.876755
-414.511719	261.794556	957.924316	-407.503906	-3.409952	955.183960	-499.887421	259.812927	576.320496	-440.495544	-68.349060	579.365540	-485.154968	272.740814	87.103409	-484.350800	-128.697891	100.534973	-452.963776	348.323090	1449.713867	-389.634064	-67.570953	1441.943359	-361.275421	139.762512	1458.019897	-364.788483	92.580627	1748.399780	-500.806671	453.635834	1181.654663	-448.725952	-185.410843	1184.498901	-396.778625	412.172058	880.719238	-333.919434	-128.479813	880.845093	-387.879150	128.798187	1053.841919	533.613953	25.970888	899.130859	537.747864	225.932846
-414.728241	262.153748	957.965332	-407.907379	-3.023988	955.112732	-500.058350	260.070465	576.342590	-440.790375	-68.160156	579.343445	-485.157257	272.767487	87.126419	-484.374176	-128.664551	100.505486	-453.260895	348.543030	1449.738159	-390.052094	-67.406937	1441.916870	-361.665344	139.955704	1458.044678	-365.236481	92.734657	1748.402710	-501.035767	454.032959	1181.733154	-449.299072	-185.244583	1184.538940	-397.282288	412.679474	880.653503	-334.636475	-128.340179	880.792175	-388.216644	129.112442	1053.833130	533.323181	25.874462	899.127136	537.448853	225.970871
-415.020233	262.397339	957.972534	-408.318481	-2.706426	955.094971	-500.238251	260.229034	576.312561	-441.143372	-68.029152	579.344055	-485.189575	272.776917	87.102127	-484.469849	-128.680756	100.468704	-453.540283	348.799988	1449.784790	-390.543884	-67.228401	1441.910522	-362.014435	140.094696	1458.055176	-365.719421	92.906990	1748.386108	-501.257263	454.386169	1181.784912	-449.849152	-185.114594	1184.512939	-397.795654	413.216156	880.607117	-335.376129	-128.199722	880.726685	-388.590912	129.372726	1053.833130	532.912354	25.891361	899.115234	536.974182	225.996536
-415.327271	262.626038	957.978516	-408.701874	-2.451353	955.025208	-500.336548	260.351410	576.265381	-441.500610	-67.847420	579.345642	-485.132385	272.806458	87.105148	-484.555176	-128.689468	100.445404	-453.797424	349.035583	1449.835449	-391.036438	-67.058922	1441.884888	-362.432892	140.231735	1458.086914	-366.182892	93.034035	1748.374756	-501.495148	454.721802	1181.846924	-450.374756	-185.019852	1184.516357	-398.297974	413.697845	880.556702	-336.190796	-128.104492	880.655029	-388.961182	129.579437	1053.807007	532.528625	25.872301	899.084167	536.577148	225.986435
-415.665222	262.890930	957.968445	-409.121796	-2.208802	954.989563	-500.529663	260.539886	576.274231	-441.738800	-67.565681	579.303589	-485.144989	272.846405	87.106316	-484.580994	-128.702209	100.353821	-454.117218	349.222687	1449.840576	-391.544678	-66.890678	1441.873413	-362.889343	140.381256	1458.046143	-366.644684	93.158882	1748.362549	-501.724182	455.045959	1181.881714	-450.913696	-184.972275	1184.526611	-398.786072	414.188232	880.455994	-336.942993	-127.998459	880.560059	-389.360168	129.816132	1053.788818	532.061462	25.969538	899.072998	535.874817	226.468643
-415.966614	263.163300	957.999756	-409.490143	-1.989760	954.940796	-500.716797	260.707336	576.268494	-442.003235	-67.351936	579.303101	-485.178314	272.840485	87.067627	-484.588440	-128.678879	100.316727	-454.384918	349.402527	1449.889648	-391.982330	-66.752251	1441.863159	-363.301025	140.531525	1458.070801	-367.147705	93.382973	1748.335938	-501.911011	455.366852	1181.934692	-451.419861	-184.870773	1184.565186	-399.284790	414.702393	880.424072	-337.599854	-127.912346	880.504150	-389.723511	130.025970	1053.786499	531.600708	25.976767	898.989868	535.420837	226.510223
-416.223511	263.452423	958.010315	-409.860626	-1.782234	954.902161	-500.902771	260.907379	576.287476	-442.317841	-67.179222	579.300110	-485.157501	272.878632	87.092018	-484.607330	-128.686844	100.263184	-454.666748	349.557129	1449.931885	-392.431244	-66.642822	1441.880981	-363.707947	140.656631	1458.094116	-367.556885	93.483231	1748.353027	-502.122833	455.662506	1182.021973	-451.898102	-184.840469	1184.604248	-399.761322	415.130219	880.376892	-338.366211	-127.863922	880.417175	-390.062408	130.245911	1053.778320	531.190002	25.986450	898.938477	535.004150	226.557983
-416.486664	263.653687	958.046814	-410.261078	-1.508517	954.878418	-501.091248	261.088165	576.282166	-442.613251	-66.964600	579.242310	-485.162231	272.892548	87.076820	-484.580750	-128.702499	100.211281	-454.998047	349.756989	1449.958740	-392.954498	-66.487679	1441.911377	-364.119751	140.789124	1458.113525	-368.035156	93.643585	1748.343994	-502.336090	455.978149	1182.103760	-452.339569	-184.807388	1184.628662	-400.168152	415.482727	880.376648	-339.013611	-127.748680	880.455688	-390.408936	130.448837	1053.787964	530.790100	26.021444	898.878052	534.569458	226.588089
-416.726624	263.836975	958.073242	-410.613770	-1.301403	954.874634	-501.244110	261.265350	576.298096	-442.962585	-66.898445	579.272095	-485.197357	272.927307	87.098671	-484.714233	-128.733383	100.201370	-455.301514	349.929504	1450.011230	-393.439789	-66.366722	1441.970459	-364.539185	140.894745	1458.171753	-368.501740	93.794121	1748.347412	-502.535736	456.309570	1182.164307	-452.809753	-184.763016	1184.686890	-400.595306	415.900513	880.382751	-339.646362	-127.635315	880.455994	-390.727905	130.622543	1053.804443	530.518066	25.868233	898.838135	534.458923	226.114655
-417.062836	264.010223	958.067383	-411.032440	-1.079685	954.851624	-501.501404	261.516296	576.306030	-443.266815	-66.747879	579.263428	-485.253662	272.940704	87.079582	-484.763336	-128.759964	100.135895	-455.610138	350.060181	1450.049561	-393.877869	-66.261147	1442.041504	-364.961548	140.987457	1458.241699	-368.955383	93.920311	1748.364502	-502.734528	456.593842	1182.239868	-453.258820	-184.746033	1184.756836	-401.008728	416.313049	880.362488	-340.345490	-127.665428	880.421326	-391.125000	130.805954	1053.794556	530.117798	25.876982	898.827393	534.080444	226.148285
-417.363617	264.244019	958.078735	-411.426514	-0.902108	954.827332	-501.704376	261.707855	576.303955	-443.537750	-66.612122	579.287598	-485.307068	272.948853	87.068665	-484.769257	-128.770828	100.095398	-455.928528	350.190155	1450.057983	-394.353424	-66.173935	1442.076294	-365.376862	141.048050	1458.262817	-369.437744	94.059113	1748.369629	-502.938141	456.918884	1182.303955	-453.714691	-184.761444	1184.860352	-401.363312	416.601685	880.345093	-340.977631	-127.627419	880.419312	-391.496429	130.990036	1053.793579	529.605286	26.186932	898.782593	533.308594	226.112747
-417.683014	264.428009	958.125244	-411.847534	-0.740665	954.789185	-501.885712	261.819977	576.275391	-443.806244	-66.501114	579.275818	-485.337585	272.999969	87.064987	-484.828735	-128.834518	100.011574	-456.246246	350.293640	1450.073364	-394.821960	-66.114693	1442.126587	-365.814545	141.118942	1458.289307	-369.954834	94.218758	1748.360962	-503.122955	457.191315	1182.359741	-454.151520	-184.781143	1184.974487	-401.720551	416.881500	880.331726	-341.613708	-127.601051	880.420288	-391.888794	131.122406	1053.802734	529.161194	26.280767	898.746826	532.859863	226.530212
-417.952759	264.640350	958.177490	-412.287598	-0.555582	954.730591	-502.070068	261.928284	576.320007	-444.103394	-66.447350	579.257935	-485.363464	273.003510	87.060776	-484.898804	-128.893661	99.939903	-456.550415	350.332520	1450.110596	-395.220398	-66.104469	1442.182373	-366.208160	141.136597	1458.312500	-370.446747	94.348518	1748.347168	-503.295929	457.423615	1182.409424	-454.586639	-184.836273	1185.031860	-402.015381	417.141052	880.344543	-342.255066	-127.645729	880.392212	-392.268860	131.265213	1053.805054	528.907532	26.173223	898.735413	532.734192	226.435394
-418.162781	264.773499	958.212830	-412.590576	-0.394178	954.680359	-502.269806	262.027924	576.299805	-444.404449	-66.334587	579.246338	-485.372498	273.014343	87.036385	-484.974457	-128.987701	99.885994	-456.914429	350.449768	1450.089722	-395.687378	-66.015678	1442.240845	-366.611389	141.206711	1458.333618	-370.923004	94.437332	1748.353149	-503.469452	457.677094	1182.459351	-455.023773	-184.900543	1185.042847	-402.346252	417.409058	880.382935	-342.860962	-127.681976	880.417419	-392.565399	131.372009	1053.806641	528.714966	26.101303	898.712769	532.461426	226.458099
-418.463287	264.798767	958.196472	-412.973541	-0.313695	954.628845	-502.440399	262.119446	576.296631	-444.714813	-66.300270	579.217163	-485.372192	273.018555	87.060020	-485.065369	-129.056320	99.802299	-457.226685	350.529602	1450.140869	-396.163605	-65.962509	1442.281860	-367.017548	141.247940	1458.355591	-371.466125	94.606033	1748.355957	-503.661987	457.914673	1182.492432	-455.443451	-184.973816	1185.094116	-402.651672	417.662659	880.371948	-343.373962	-127.657303	880.468262	-392.917999	131.404465	1053.775024	527.954834	26.305302	898.846130	531.849487	226.338150
-418.711365	264.829102	958.176575	-413.339691	-0.267772	954.619812	-502.601288	262.187073	576.248901	-445.035645	-66.289787	579.215820	-485.346954	273.059052	87.046951	-485.202026	-129.179550	99.726204	-457.685455	350.486420	1449.988525	-396.602142	-65.924423	1442.356201	-367.429199	141.262558	1458.405640	-371.915222	94.655365	1748.383911	-503.884216	458.204956	1182.498413	-455.873962	-185.102402	1185.205688	-402.917999	417.859680	880.378967	-343.886047	-127.696297	880.557251	-393.246216	131.435883	1053.765503	528.059448	26.161884	898.669373	531.547729	226.550232
-418.990875	264.858490	958.161499	-413.662811	-0.218137	954.641724	-502.790161	262.240448	576.201233	-445.328949	-66.309982	579.272461	-485.355835	273.063202	87.024292	-485.294159	-129.231903	99.689186	-458.008148	350.546295	1449.962402	-397.025970	-65.912231	1442.432861	-367.858704	141.269012	1458.438843	-372.407074	94.758881	1748.414795	-504.077057	458.401215	1182.512939	-456.305573	-185.206985	1185.346313	-403.137939	417.994171	880.395691	-344.421112	-127.707382	880.596741	-393.580078	131.484436	1053.776611	527.511353	26.087793	898.897766	531.243103	225.860992
-419.243103	264.940552	958.181702	-414.034363	-0.188856	954.656799	-503.076233	262.416138	576.221985	-445.570221	-66.336517	579.298523	-485.485046	273.116608	87.005981	-485.476959	-129.359604	99.656418	-458.191803	350.640015	1450.117432	-397.444946	-65.964828	1442.530273	-368.283844	141.285950	1458.462036	-372.890747	94.831589	1748.439697	-504.242218	458.566010	1182.524048	-456.712097	-185.309982	1185.459839	-403.316498	418.085632	880.397400	-344.952515	-127.770683	880.632324	-393.926758	131.527359	1053.802246	527.479431	25.992140	898.822388	530.914307	225.946747
-419.515961	264.955902	958.185425	-414.362671	-0.191486	954.662781	-503.271515	262.443573	576.194519	-445.895599	-66.450729	579.350708	-485.522430	273.107391	87.009064	-485.642883	-129.463181	99.645752	-458.571716	350.628174	1450.101685	-397.885223	-65.975800	1442.612061	-368.727112	141.270660	1458.493774	-373.391479	94.900169	1748.458252	-504.448914	458.714874	1182.532349	-457.094147	-185.455215	1185.527832	-403.501221	418.174438	880.388611	-345.413635	-127.895195	880.719421	-394.263275	131.529007	1053.815430	527.441650	25.875063	898.667419	530.541016	226.077072
-419.749176	264.962067	958.206421	-414.651581	-0.228800	954.671997	-503.393951	262.369324	576.187927	-446.036011	-66.477158	579.360352	-485.494385	273.116730	87.001129	-485.648193	-129.546585	99.594276	-458.964935	350.645752	1450.083984	-398.279846	-65.978973	1442.677124	-369.169647	141.255157	1458.546509	-373.890717	94.970665	1748.483887	-504.620544	458.813965	1182.503418	-457.480621	-185.556366	1185.609741	-403.659515	418.239319	880.405457	-345.866455	-128.009583	880.778992	-394.562042	131.503662	1053.839233	527.102966	26.050762	898.741089	530.024231	226.016159
-420.000305	264.897522	958.231018	-414.944397	-0.249810	954.677979	-503.535004	262.327942	576.200684	-446.104126	-66.405663	579.341797	-485.480011	273.111237	86.990974	-485.655121	-129.623276	99.522858	-459.324829	350.637390	1450.080933	-398.767456	-66.003479	1442.731812	-369.588226	141.183929	1458.618286	-374.402863	95.037514	1748.500977	-504.801178	458.895203	1182.507568	-457.855408	-185.720795	1185.694214	-403.813965	418.265839	880.425415	-346.245819	-128.140228	880.853943	-394.868195	131.449585	1053.862305	526.841064	26.228411	898.746338	529.424927	226.468826
-420.269623	264.842407	958.247681	-415.347137	-0.280274	954.638733	-503.709473	262.277802	576.181396	-446.209167	-66.435608	579.281494	-485.482117	273.094849	86.998772	-485.669312	-129.711960	99.496750	-459.722839	350.626709	1450.082764	-399.208954	-66.031357	1442.821411	-369.985291	141.095947	1458.670532	-374.912628	95.073288	1748.535889	-504.966309	458.933533	1182.493408	-458.248566	-185.868637	1185.743774	-403.912262	418.255432	880.434021	-346.629608	-128.331619	880.925842	-395.209381	131.374695	1053.851929	526.781738	26.076132	898.745605	529.360046	226.131042
-420.492004	264.719910	958.232605	-415.643127	-0.386830	954.693237	-503.848663	262.160339	576.159119	-446.325562	-66.580559	579.265930	-485.443939	273.092651	86.975128	-485.735840	-129.804138	99.487823	-460.087433	350.560883	1450.100952	-399.606964	-66.131767	1442.913696	-370.378571	141.024765	1458.748169	-375.413208	95.102470	1748.565674	-505.146301	458.955963	1182.492798	-458.590942	-186.007370	1185.864502	-404.002625	418.238525	880.455200	-346.961761	-128.511917	881.006714	-395.499023	131.278732	1053.878906	526.544800	26.114771	898.696838	528.623474	226.565277
-420.669128	264.533905	958.229431	-415.857361	-0.564279	954.786011	-503.982330	262.038605	576.152161	-446.410889	-66.709061	579.292419	-485.442993	273.070068	86.954483	-485.854218	-129.869766	99.477158	-460.476746	350.488922	1450.111206	-400.030273	-66.210251	1443.026489	-370.805176	140.957825	1458.783813	-375.925964	95.091751	1748.622925	-505.328033	458.942688	1182.475220	-458.933319	-186.178391	1185.969238	-404.061646	418.190826	880.476257	-347.255157	-128.704742	881.129639	-395.754486	131.127808	1053.937866	526.331177	26.116610	898.667664	528.160950	226.613266
-420.948029	264.289276	958.224731	-416.212250	-0.747628	954.839355	-504.088043	261.923126	576.105225	-446.540924	-66.957069	579.308960	-485.430847	273.068237	86.943420	-485.997375	-129.985489	99.509247	-460.884460	350.438141	1450.096069	-400.477570	-66.281845	1443.130981	-371.231262	140.898087	1458.838013	-376.454620	95.091309	1748.666626	-505.508942	458.901184	1182.435425	-459.280792	-186.354462	1186.092773	-404.103058	418.116760	880.500305	-347.533478	-128.915619	881.275452	-396.104218	130.927841	1053.969849	526.190552	26.018593	898.646240	528.059937	226.107239
-421.167877	264.117767	958.235229	-416.483887	-0.938306	954.871155	-504.324524	261.904755	576.116577	-446.583862	-67.117828	579.316345	-485.511932	273.079773	86.936394	-486.152100	-130.088654	99.494759	-461.278931	350.338623	1450.084595	-400.887054	-66.382095	1443.254639	-371.638428	140.776886	1458.883423	-376.976318	95.071503	1748.698975	-505.713440	458.866577	1182.419922	-459.628693	-186.521591	1186.251099	-404.125214	418.002167	880.532043	-347.804657	-129.178268	881.417664	-396.388794	130.749435	1054.000000	526.014893	26.113159	898.606995	527.703552	226.094360
-421.382996	263.871826	958.260315	-416.680634	-1.197701	954.907349	-504.458588	261.792969	576.114746	-446.662445	-67.374489	579.299133	-485.539185	273.036377	86.939598	-486.264191	-130.182922	99.531975	-461.694122	350.210876	1450.063354	-401.264465	-66.527634	1443.391357	-372.048096	140.672852	1458.984741	-377.512054	95.049728	1748.746216	-505.921936	458.749023	1182.353882	-459.967224	-186.653397	1186.408081	-404.112274	417.880768	880.560791	-348.048218	-129.457687	881.542542	-396.645935	130.501389	1054.042358	525.874634	26.564146	898.515747	527.090454	226.771942
-421.645355	263.615662	958.231079	-416.983276	-1.433706	954.917847	-504.512939	261.546051	576.053406	-446.627014	-67.562027	579.311829	-485.486420	273.009705	86.917496	-486.344757	-130.256668	99.506203	-462.057159	350.091370	1450.071899	-401.706696	-66.684303	1443.520630	-372.453247	140.518311	1459.031738	-378.049866	94.995667	1748.788452	-506.122253	458.616089	1182.294067	-460.279053	-186.863449	1186.514648	-404.119202	417.698730	880.566101	-348.263000	-129.743530	881.684265	-396.954712	130.265930	1054.039185	525.965149	26.775541	898.409424	527.012390	226.428757
-421.812561	263.414703	958.234924	-417.185150	-1.652237	954.961731	-504.700409	261.482788	576.086853	-446.509308	-67.673492	579.299622	-485.551239	273.002136	86.922028	-486.366577	-130.345505	99.535378	-462.432220	349.972839	1450.062988	-402.098236	-66.831749	1443.607178	-372.848663	140.378510	1459.107666	-378.552704	94.945305	1748.820435	-506.299469	458.437256	1182.231934	-460.567474	-187.143356	1186.594849	-404.087860	417.480316	880.577332	-348.484711	-130.060562	881.821777	-397.199219	130.066818	1054.076782	524.977905	26.258646	898.703308	526.183044	226.580475
-422.040192	263.083832	958.192078	-417.385315	-1.932352	954.999023	-504.718109	261.181122	576.020752	-446.437042	-67.879868	579.254639	-485.495514	272.956970	86.893929	-486.442139	-130.418274	99.518990	-462.842224	349.801788	1450.022827	-402.509491	-66.978142	1443.721069	-373.272156	140.228394	1459.187378	-379.085297	94.878212	1748.857910	-506.485687	458.245148	1182.157959	-460.864075	-187.423737	1186.710327	-404.049835	417.230804	880.604004	-348.645203	-130.372589	881.972900	-397.451752	129.792175	1054.083130	524.641418	26.220955	898.706604	525.808105	226.562668
-422.276733	262.701538	958.143982	-417.613647	-2.328458	955.071045	-504.794891	260.951752	575.938416	-446.454742	-68.184326	579.272644	-485.467255	272.956848	86.880768	-486.532074	-130.515961	99.532089	-463.224030	349.616425	1449.993164	-402.899902	-67.201675	1443.844482	-373.675812	140.058517	1459.232666	-379.588440	94.825020	1748.891479	-506.644440	458.037659	1182.041504	-461.137268	-187.693573	1186.859131	-403.995850	416.939636	880.615967	-348.828461	-130.719238	882.116577	-397.727570	129.446976	1054.105347	524.398010	26.264515	898.669617	525.456238	226.551865
-422.428741	262.407776	958.126282	-417.797150	-2.696637	955.123291	-504.962341	260.776489	575.926086	-446.463928	-68.520447	579.261108	-485.481720	272.950928	86.877647	-486.687439	-130.602371	99.574661	-463.600647	349.441711	1449.955566	-403.289825	-67.390785	1443.974854	-374.097534	139.845612	1459.303711	-380.121643	94.759354	1748.933594	-506.810242	457.800751	1181.944946	-461.424713	-188.011108	1186.985474	-403.920593	416.599182	880.625732	-348.950897	-131.068558	882.287109	-397.946899	129.138290	1054.134521	524.149658	26.282375	898.650513	525.133545	226.567169
-422.616272	262.045013	958.120728	-417.973267	-3.088053	955.182190	-505.041290	260.528473	575.900269	-446.465179	-68.936241	579.280396	-485.520508	272.909332	86.869476	-486.828583	-130.709778	99.607224	-464.021698	349.221466	1449.904541	-403.743591	-67.620682	1444.103760	-374.506470	139.655670	1459.336548	-380.639252	94.697548	1749.001953	-506.981934	457.577179	1181.820801	-461.670898	-188.287292	1187.134888	-403.831055	416.235840	880.598450	-349.049438	-131.396561	882.461426	-398.180145	128.784912	1054.173096	523.899048	26.292561	898.629578	524.865601	226.567734
-422.749420	261.708649	958.162537	-418.117950	-3.407046	955.219666	-505.004974	260.112701	575.860046	-446.336212	-69.222031	579.266846	-485.406128	272.856995	86.852043	-486.865753	-130.818146	99.610458	-464.430847	349.016083	1449.879028	-404.118866	-67.864342	1444.249023	-374.922913	139.425873	1459.409424	-381.167480	94.598175	1749.050171	-507.154572	457.323090	1181.704102	-461.885742	-188.611740	1187.248535	-403.753967	415.853851	880.572571	-349.142700	-131.798447	882.630188	-398.390045	128.453201	1054.228760	523.512146	26.365160	898.590820	524.250671	226.672226
-422.928741	261.280151	958.177246	-418.298157	-3.789425	955.267517	-505.131744	259.922638	575.861084	-446.236481	-69.581947	579.284424	-485.407623	272.827698	86.855080	-486.947083	-130.933273	99.646347	-464.996277	348.655884	1449.651001	-404.510406	-68.123032	1444.404663	-375.361694	139.167068	1459.481567	-381.673309	94.483192	1749.097168	-507.351807	457.099152	1181.558105	-462.061615	-188.974319	1187.389160	-403.677063	415.488770	880.555481	-349.236023	-132.201828	882.762634	-398.611786	128.058914	1054.269531	523.454834	26.129164	898.586121	524.598877	226.106201
-423.074982	260.818909	958.163818	-418.394379	-4.252485	955.342346	-505.173798	259.560883	575.833557	-446.143616	-69.830597	579.296265	-485.389618	272.790833	86.840355	-486.980042	-131.018570	99.632515	-465.237030	348.508087	1449.755493	-404.937866	-68.390572	1444.520752	-375.778961	138.876297	1459.553833	-382.217255	94.367706	1749.132813	-507.475525	456.750610	1181.470825	-462.238373	-189.368896	1187.525146	-403.586273	415.064941	880.546387	-349.259857	-132.609131	882.945251	-398.794067	127.632179	1054.314209	523.034729	26.289171	898.556519	524.006165	226.324051
-423.256287	260.313873	958.108398	-418.511993	-4.780190	955.396912	-505.303284	259.244415	575.774170	-446.006683	-70.140526	579.333740	-485.441803	272.726746	86.794022	-487.079620	-131.118973	99.637810	-465.681366	348.188080	1449.670654	-405.338776	-68.648376	1444.646484	-376.199249	138.587387	1459.624268	-382.743805	94.271683	1749.187622	-507.625153	456.425446	1181.338745	-462.444916	-189.796768	1187.670898	-403.496796	414.585724	880.542786	-349.335510	-133.065903	883.086365	-398.988739	127.160683	1054.324341	522.885864	26.247839	898.538818	523.991638	226.136505
-423.430145	259.847198	958.094727	-418.703247	-5.248015	955.447876	-505.377594	258.919220	575.744385	-445.944855	-70.589386	579.316528	-485.398285	272.684814	86.797005	-487.141663	-131.216293	99.646461	-466.070923	347.910309	1449.623901	-405.750763	-68.980576	1444.820313	-376.603790	138.286423	1459.679810	-383.286835	94.175949	1749.267578	-507.786163	456.064209	1181.208496	-462.617706	-190.220108	1187.842896	-403.377228	414.096069	880.498291	-349.672272	-133.745560	883.147461	-399.213074	126.714951	1054.352417	522.739014	26.241844	898.529053	523.981995	225.921387
-423.565369	259.257385	958.064148	-418.817780	-5.725690	955.536682	-505.411591	258.514069	575.684570	-445.866730	-71.069931	579.321899	-485.391022	272.660278	86.776901	-486.696259	-131.041321	99.530968	-466.468536	347.593353	1449.549683	-406.163361	-69.322571	1444.988892	-376.999420	137.945099	1459.746460	-383.826385	94.058212	1749.343872	-507.931946	455.684021	1181.057129	-462.767822	-190.633820	1187.962280	-403.264008	413.591034	880.418823	-349.366760	-133.994217	883.508362	-399.395630	126.225479	1054.394653	522.584595	26.211277	898.512573	523.967529	225.802704
-423.644409	258.708038	958.033386	-418.905090	-6.308017	955.622131	-505.496246	258.171814	575.644165	-445.753174	-71.484451	579.347107	-485.362762	272.592194	86.758347	-486.772827	-131.108521	99.535988	-466.866669	347.199890	1449.476929	-406.530029	-69.670540	1445.160645	-377.397247	137.625397	1459.819458	-384.376373	93.953552	1749.427490	-508.075195	455.270508	1180.929810	-462.904205	-191.122208	1188.154175	-403.182587	413.102722	880.405579	-349.273926	-134.428665	883.786987	-399.537964	125.700645	1054.435425	522.373840	26.176361	898.505493	523.883606	225.717789
-423.757843	258.137848	958.010376	-418.978943	-6.881839	955.726501	-505.569946	257.771362	575.606750	-445.643341	-71.831657	579.325867	-485.344910	272.562103	86.768791	-486.865326	-131.227585	99.558899	-467.248718	346.876251	1449.425659	-406.901489	-70.018539	1445.348877	-377.780243	137.296509	1459.890625	-384.913452	93.872032	1749.536255	-508.228180	454.797180	1180.785156	-463.068481	-191.635330	1188.314819	-403.127167	412.535095	880.401306	-349.249512	-134.912552	883.993347	-399.692017	125.177589	1054.489746	522.182861	26.190716	898.490662	523.812195	225.686081
-423.949432	257.509460	957.969849	-419.117004	-7.438560	955.805481	-505.653412	257.412476	575.571472	-445.451843	-72.263145	579.347900	-485.341553	272.519653	86.740486	-487.473663	-131.593750	99.754707	-467.667145	346.481781	1449.381592	-407.269531	-70.401978	1445.523071	-378.157898	136.912933	1459.963623	-385.467651	93.774040	1749.628296	-508.394073	454.308167	1180.657715	-463.166870	-192.067444	1188.498535	-403.057068	411.939056	880.387939	-349.218079	-135.443649	884.231628	-399.905457	124.632362	1054.520020	522.054260	26.231455	898.492432	523.780701	225.634293
-424.112518	256.833893	957.901550	-419.269989	-8.063915	955.887024	-505.715393	256.920227	575.528320	-445.360474	-72.800789	579.401611	-485.340881	272.461975	86.720673	-487.677582	-131.726837	99.813568	-468.061279	346.063385	1449.326172	-407.656769	-70.809761	1445.670410	-378.539001	136.490768	1460.054443	-386.015594	93.685013	1749.732666	-508.547028	453.811218	1180.559937	-463.304962	-192.647644	1188.694824	-402.968658	411.297638	880.332703	-349.154541	-136.008713	884.523254	-400.104553	124.037056	1054.535889	521.854797	26.244324	898.461914	523.729248	225.633743
-424.229980	256.237732	957.913086	-419.403320	-8.710238	955.946411	-505.771332	256.507202	575.527710	-445.234253	-73.321877	579.398132	-485.311890	272.430969	86.711815	-487.831970	-131.889999	99.876991	-468.372772	345.666595	1449.283569	-408.028412	-71.245094	1445.840698	-378.870911	136.068344	1460.146729	-386.544464	93.555695	1749.851563	-508.724792	453.315460	1180.448486	-463.458801	-193.250656	1188.887451	-402.888031	410.636536	880.317993	-349.086884	-136.570358	884.783936	-400.273560	123.431358	1054.581055	521.690247	26.287550	898.454834	523.689392	225.673721
-424.381409	255.487091	957.879272	-419.537140	-9.303483	956.041687	-505.837189	256.021088	575.480042	-444.998413	-73.739677	579.375793	-485.324799	272.374756	86.691566	-487.898987	-131.976791	99.894318	-468.710907	345.229156	1449.238281	-408.333160	-71.711029	1446.011841	-379.191925	135.649170	1460.206299	-387.103607	93.465172	1749.979736	-508.889557	452.772858	1180.337524	-463.588257	-193.757339	1189.087769	-402.845032	410.026825	880.295349	-349.005615	-137.127151	885.029541	-400.457062	122.807457	1054.620972	521.536011	26.342739	898.411255	523.700989	225.693283
-424.452332	254.804977	957.837769	-419.543060	-10.088797	956.167480	-505.930573	255.567566	575.471802	-444.807434	-74.262115	579.404053	-485.322571	272.316925	86.639114	-487.979828	-132.079803	99.919342	-469.084076	344.752014	1449.149536	-408.645630	-72.124527	1446.162109	-379.503357	135.222076	1460.237671	-387.654663	93.358246	1750.102539	-509.065430	452.232574	1180.192627	-463.714600	-194.346588	1189.276367	-402.789185	409.312317	880.238892	-348.985779	-137.817810	885.255005	-400.569366	122.139313	1054.679565	521.425232	26.389030	898.382813	523.722839	225.736908
-424.632660	254.057861	957.767212	-419.698517	-10.787648	956.236633	-505.945679	255.022614	575.378174	-444.639832	-74.778297	579.379089	-485.276642	272.271362	86.638031	-488.063202	-132.199219	99.944221	-469.538940	344.167480	1448.931152	-408.925232	-72.611191	1446.348755	-379.844696	134.728012	1460.284668	-388.207214	93.225037	1750.224609	-509.252319	451.656647	1180.010376	-463.837280	-195.032654	1189.468140	-402.712158	408.510498	880.168701	-348.894684	-138.414978	885.525269	-400.759918	121.469383	1054.683838	521.323303	26.435106	898.373169	523.756958	225.751892
-424.783386	253.295761	957.707153	-419.793884	-11.545101	956.292664	-506.089874	254.697510	575.338318	-444.503723	-75.379341	579.383850	-485.301117	272.228302	86.612755	-488.131744	-132.322586	99.953796	-469.723663	343.796997	1448.992188	-409.212250	-73.093491	1446.538940	-380.160645	134.266739	1460.342896	-388.751831	93.094261	1750.354248	-509.399353	451.005859	1179.890015	-463.917023	-195.605682	1189.687134	-402.719666	407.794281	880.130981	-348.812744	-139.098450	885.795288	-400.925385	120.756027	1054.691284	521.177979	26.480154	898.341919	523.803040	225.812943
-424.927643	252.557541	957.704102	-419.871552	-12.344244	956.385681	-506.109131	254.188248	575.277649	-444.375214	-76.017128	579.442505	-485.282532	272.167755	86.624031	-488.300323	-132.493347	100.029320	-470.045593	343.287018	1448.927246	-409.531006	-73.611374	1446.745483	-380.464813	133.771210	1460.406006	-389.299438	92.946358	1750.484375	-509.561890	450.397614	1179.723755	-464.010101	-196.297470	1189.875610	-402.682220	407.055786	880.131226	-348.654327	-139.719513	886.121094	-401.091400	120.027100	1054.748291	521.068970	26.510643	898.336548	523.888489	225.834991
-425.112854	251.736389	957.666382	-419.997162	-13.086925	956.498108	-506.104736	253.578934	575.226196	-444.180969	-76.658554	579.437256	-485.217285	272.109528	86.611725	-488.291595	-132.596985	100.056053	-470.301117	342.773865	1448.867798	-409.776947	-74.129105	1446.942627	-380.772949	133.244919	1460.482544	-389.828735	92.804771	1750.628052	-509.746552	449.752716	1179.602417	-464.085846	-196.959457	1190.130493	-402.643066	406.222565	880.024902	-348.593567	-140.350723	886.402161	-401.281250	119.304626	1054.793213	520.992126	26.548340	898.328613	523.983643	225.847244
-425.246033	250.942719	957.628723	-420.017487	-13.943146	956.612610	-506.148743	253.028229	575.186768	-443.872253	-77.213425	579.471130	-485.241730	272.050873	86.560661	-488.364349	-132.724121	100.086243	-470.600647	342.245483	1448.751709	-410.033630	-74.666573	1447.151733	-381.057922	132.717392	1460.549805	-390.380066	92.648392	1750.762573	-509.929382	449.144653	1179.431641	-464.209167	-197.636810	1190.353638	-402.668793	405.343964	879.897583	-348.558960	-141.173050	886.670898	-401.416138	118.543686	1054.844238	520.970337	26.658550	898.312561	524.073792	225.942810
-425.469727	250.042816	957.556213	-420.188812	-14.682674	956.680115	-506.108002	252.351730	575.084961	-443.700867	-77.714081	579.439270	-485.161682	271.951355	86.536835	-488.387054	-132.848007	100.113358	-470.916382	341.666443	1448.666992	-410.301605	-75.226234	1447.353760	-381.344421	132.191711	1460.605957	-390.916595	92.510025	1750.898804	-510.082611	448.469757	1179.240234	-464.293579	-198.369598	1190.587402	-402.676147	404.519531	879.855103	-348.496429	-141.886490	886.929871	-401.623749	117.779663	1054.843872	520.901733	26.684618	898.306885	524.157471	225.945969
-425.566162	249.251465	957.516357	-420.237854	-15.562395	956.769287	-506.128601	251.793655	575.039551	-443.482819	-78.426628	579.487610	-485.177551	271.891968	86.493553	-488.414276	-132.934570	100.134750	-471.167603	341.149384	1448.554321	-410.534760	-75.765907	1447.529785	-381.637970	131.621780	1460.634033	-391.438110	92.351303	1751.040771	-510.225952	447.739655	1179.078003	-464.330811	-199.050720	1190.814209	-402.720032	403.660950	879.730957	-348.427734	-142.700943	887.214539	-401.750885	116.994385	1054.880249	520.855225	26.716997	898.312317	524.258911	225.979630
-425.707855	248.318878	957.454285	-420.263245	-16.415722	956.892639	-506.145477	251.248840	574.962158	-443.301910	-79.113335	579.500366	-485.167114	271.807007	86.469780	-488.424927	-133.020798	100.181427	-471.448517	340.531555	1448.453247	-410.781982	-76.377457	1447.753784	-381.920654	131.062561	1460.669800	-391.957336	92.201523	1751.171509	-510.393494	447.046906	1178.911011	-464.395874	-199.845032	1191.069824	-402.743134	402.767578	879.604309	-348.323456	-143.438812	887.543213	-401.870941	116.178467	1054.918701	520.856140	26.821938	898.305054	524.340393	226.118362
-425.761475	247.537933	957.440430	-420.267883	-17.297535	957.040161	-506.205933	250.720657	574.898926	-443.123962	-79.668915	579.559326	-485.218414	271.785339	86.447319	-488.496307	-133.109100	100.190269	-471.721741	339.917175	1448.312378	-410.978302	-76.948441	1447.932373	-382.204865	130.469315	1460.727417	-392.451843	92.052666	1751.309570	-510.552887	446.365814	1178.715454	-464.457245	-200.542999	1191.288452	-402.826813	401.849640	879.534912	-348.227264	-144.215302	887.809326	-401.969971	115.408981	1055.000366	520.841553	26.891226	898.297119	524.418457	226.252823
-425.929626	246.661270	957.369019	-420.376923	-18.146027	957.121094	-506.290771	250.168152	574.853760	-442.964203	-80.328377	579.549316	-485.261505	271.735870	86.427223	-488.569672	-133.239182	100.240479	-471.948639	339.309753	1448.209595	-411.188385	-77.582512	1448.128174	-382.504181	129.859360	1460.764648	-392.960968	91.876999	1751.446777	-510.720886	445.651825	1178.560791	-464.540527	-201.417023	1191.514648	-402.904724	400.946869	879.432556	-348.160156	-145.104172	888.060547	-402.127258	114.606972	1055.009033	520.849060	26.996595	898.292969	524.445618	226.417923
-425.998627	245.749329	957.357910	-420.416870	-19.049593	957.219238	-506.189392	249.415527	574.791321	-442.697418	-80.823341	579.567139	-485.178314	271.636810	86.398003	-488.494202	-133.284775	100.240364	-472.230438	338.668823	1448.104980	-411.439026	-78.243828	1448.289917	-382.757355	129.251343	1460.806763	-393.476318	91.730911	1751.592041	-510.899872	444.842041	1178.374756	-464.602295	-202.166153	1191.746948	-402.979706	400.031982	879.298767	-348.071625	-145.955536	888.341125	-402.225281	113.740959	1055.061768	520.861206	27.095114	898.285645	524.486145	226.611649
-426.129517	244.721390	957.272339	-420.425385	-19.971924	957.346313	-506.146515	248.756134	574.681763	-442.536346	-81.498184	579.583557	-485.131927	271.579742	86.391968	-488.605835	-133.422638	100.302536	-472.520203	338.002533	1447.982300	-411.641754	-78.861671	1448.446777	-383.007935	128.606293	1460.844971	-393.991364	91.580994	1751.742432	-511.062622	444.050140	1178.190063	-464.669525	-203.019562	1191.968384	-403.096832	399.080902	879.218689	-347.995789	-146.839828	888.584290	-402.335846	112.853348	1055.090820	520.898193	27.199146	898.251831	524.513367	226.862976
-426.170624	243.865280	957.251038	-420.433655	-20.910881	957.454773	-506.171661	248.191238	574.634216	-442.336548	-82.174355	579.619751	-485.133942	271.468719	86.366211	-488.673462	-133.547485	100.326561	-472.902374	337.297363	1447.721069	-411.836792	-79.485840	1448.607910	-383.246765	127.996117	1460.911987	-394.495270	91.418488	1751.885376	-511.268097	443.289246	1177.986084	-464.747284	-203.824036	1192.182251	-403.202728	398.127747	879.112000	-347.881470	-147.665100	888.866699	-402.411560	112.005081	1055.145020	520.932434	27.283747	898.260681	524.565979	227.071182
-426.345184	242.843750	957.239624	-420.499207	-21.846649	957.572327	-505.987366	247.333740	574.518738	-442.128387	-82.801651	579.648926	-485.020111	271.392212	86.326736	-488.743683	-133.676849	100.372757	-473.163879	336.610565	1447.593628	-412.049347	-80.131699	1448.751465	-383.488464	127.367554	1460.942261	-395.013184	91.262474	1752.038574	-511.456726	442.475067	1177.810059	-464.845184	-204.703842	1192.391479	-403.333344	397.121582	878.957947	-347.774994	-148.650711	889.119568	-402.565552	111.082138	1055.205078	521.199829	27.110420	898.253784	525.224426	226.736694
-426.378387	241.926086	957.213501	-420.478851	-22.784895	957.685974	-506.044464	246.837662	574.501709	-441.969727	-83.476479	579.678345	-485.077850	271.321991	86.304146	-488.795746	-133.784882	100.410721	-473.324738	336.057312	1447.661255	-412.241791	-80.772804	1448.917480	-383.725372	126.705193	1460.988403	-395.511169	91.107071	1752.210693	-511.640076	441.537842	1177.583496	-464.888977	-205.515823	1192.607300	-403.482269	396.171753	878.820129	-347.723907	-149.631973	889.373901	-402.624542	110.208832	1055.259644	521.143799	27.390303	898.239807	524.841736	227.324188
-426.472778	240.805634	957.102844	-420.439575	-23.781061	957.865967	-506.092194	246.290634	574.428284	-441.783234	-84.214569	579.687927	-485.146240	271.274170	86.324486	-488.732147	-133.876022	100.420662	-473.579437	335.372223	1447.520508	-412.417694	-81.428253	1449.075806	-383.932892	126.052841	1461.052856	-396.016541	90.944458	1752.375488	-511.851776	440.669281	1177.403809	-464.979858	-206.468262	1192.872437	-403.620544	395.120697	878.700867	-347.698212	-150.550919	889.657776	-402.701202	109.267693	1055.303955	521.340332	27.344341	898.231689	525.186646	227.222580
-426.593903	239.804184	957.071899	-420.455139	-24.844984	957.970459	-506.168396	245.830353	574.379761	-441.626129	-85.010452	579.730652	-485.188477	271.208282	86.298546	-488.830597	-134.001709	100.462730	-473.940887	334.565491	1447.266113	-412.551392	-82.101990	1449.261108	-384.121063	125.374374	1461.100220	-396.506042	90.757996	1752.533813	-512.091431	439.849091	1177.244873	-465.083527	-207.349930	1193.114624	-403.792542	393.913300	878.416748	-347.522552	-151.532196	890.022766	-402.806122	108.292320	1055.348022	521.613586	27.128019	898.264099	525.873230	226.671707
-426.720123	238.781784	957.012878	-420.532288	-25.778337	958.039673	-505.989471	244.929947	574.289856	-441.357178	-85.541153	579.749268	-485.046021	271.101349	86.288445	-488.744659	-134.095367	100.482468	-474.054474	333.921783	1447.297363	-412.654419	-82.786240	1449.425171	-384.345551	124.653954	1461.154907	-397.009399	90.578819	1752.687500	-512.294250	438.901459	1177.037720	-465.176208	-208.362015	1193.385864	-403.978088	392.993774	878.393127	-347.536835	-152.611969	890.263855	-402.932587	107.365417	1055.357910	521.826294	27.138882	898.270630	526.117554	226.669724
-426.734070	237.715210	956.949768	-420.410767	-26.913252	958.217468	-505.995972	244.253250	574.235901	-441.205078	-86.284599	579.801880	-485.032928	271.030151	86.266838	-488.685822	-134.168854	100.508507	-474.277435	333.228760	1447.165161	-412.821320	-83.475685	1449.573975	-384.528412	123.994728	1461.207520	-397.514923	90.396652	1752.839355	-512.536072	437.931152	1176.810547	-465.248596	-209.301987	1193.687378	-404.148010	391.856781	878.234863	-347.528564	-153.717941	890.566284	-402.939148	106.362740	1055.427124	521.903137	27.235542	898.291260	526.037354	227.142181
-426.834290	236.666321	956.924377	-420.369080	-27.879581	958.333923	-506.041565	243.691467	574.171204	-440.909241	-86.842209	579.795654	-485.034790	270.981140	86.276741	-488.280121	-134.061447	100.393875	-474.559174	332.483002	1447.024780	-412.991486	-84.177353	1449.711182	-384.724823	123.327774	1461.240967	-397.984711	90.191788	1753.008301	-512.795715	437.029633	1176.629883	-465.329254	-210.264252	1193.912109	-404.346130	390.747467	878.035217	-347.484253	-154.761139	890.874146	-403.008636	105.418022	1055.480469	522.086914	27.190910	898.317383	526.211426	227.098511
-426.984894	235.564697	956.839600	-420.371948	-29.008247	958.411865	-506.130219	243.156326	574.070801	-440.687225	-87.566505	579.879333	-485.115112	270.926697	86.250565	-488.346161	-134.179184	100.414772	-474.800964	331.748474	1446.882690	-413.169830	-84.880600	1449.884155	-384.911133	122.619202	1461.278809	-398.463959	90.023125	1753.156860	-513.064880	436.132660	1176.421631	-465.412079	-211.290527	1194.148071	-404.549011	389.519440	877.800781	-347.373047	-155.881012	891.184509	-403.105469	104.373955	1055.480469	522.361145	27.150414	898.322327	526.434570	227.043732
-427.051270	234.527008	956.751892	-420.355072	-30.009733	958.507629	-506.074402	242.468262	573.980957	-440.528107	-88.401070	579.897400	-485.113464	270.832214	86.213951	-488.399384	-134.308105	100.478035	-475.057770	331.034668	1446.717041	-413.302460	-85.595306	1450.042236	-385.086639	121.906288	1461.306274	-398.936646	89.837791	1753.308350	-513.306702	435.090790	1176.177124	-465.442719	-212.278488	1194.405640	-404.739136	388.373627	877.577454	-347.406158	-157.102188	891.378479	-403.156372	103.428238	1055.489136	522.595947	27.095465	898.337585	526.616638	226.957352
-427.145569	233.351822	956.680786	-420.300232	-31.046070	958.611877	-505.890503	241.483582	573.869812	-440.155914	-88.903419	579.865601	-484.980591	270.772858	86.190750	-488.344788	-134.391251	100.442184	-475.334137	330.262115	1446.586182	-413.481995	-86.320419	1450.217163	-385.229950	121.218826	1461.345459	-399.423798	89.660316	1753.456543	-513.569214	434.172424	1175.923218	-465.552826	-213.327957	1194.653320	-404.979126	387.259521	877.405212	-347.357361	-158.254684	891.694275	-403.198486	102.399010	1055.509521	522.793823	27.047117	898.351318	526.796021	226.861679
-427.170410	232.335449	956.654297	-420.161926	-32.172775	958.772766	-505.688324	240.598618	573.753357	-439.985352	-89.728088	579.943726	-484.845764	270.708679	86.189842	-488.417725	-134.529388	100.521507	-475.667969	329.424072	1446.287964	-413.590912	-87.034348	1450.386963	-385.414459	120.489372	1461.421387	-399.881866	89.470825	1753.615967	-513.845337	433.240234	1175.722046	-465.601776	-214.288132	1194.953857	-405.169739	386.136139	877.258057	-347.262665	-159.404648	891.993469	-403.212769	101.407204	1055.590454	523.104309	26.990856	898.383667	527.000122	226.734726
-427.269257	231.227356	956.562500	-420.119629	-33.216579	958.886230	-505.741333	240.069565	573.678894	-439.770264	-90.554337	579.994568	-484.870331	270.615234	86.154808	-488.427734	-134.628510	100.555122	-475.801880	328.739105	1446.260498	-413.700928	-87.809929	1450.573486	-385.584290	119.771286	1461.455811	-400.351196	89.266853	1753.760010	-514.100037	432.216858	1175.499512	-465.630219	-215.307968	1195.227051	-405.395996	384.859528	877.050781	-347.345734	-160.768799	892.204773	-403.274780	100.417595	1055.607178	523.414124	26.781120	898.392517	527.429626	226.198029
-427.349182	230.047134	956.470337	-420.041687	-34.368916	959.027649	-505.769348	239.451340	573.615051	-439.528229	-91.321854	580.092834	-484.914886	270.563629	86.153625	-488.496094	-134.755310	100.625084	-476.046661	327.997131	1446.102295	-413.787842	-88.503914	1450.705933	-385.740601	119.059074	1461.502441	-400.782898	89.072960	1753.928589	-514.343933	431.235870	1175.253906	-465.673889	-216.348312	1195.472290	-405.635376	383.712860	876.842590	-347.315338	-161.974182	892.452576	-403.317047	99.349030	1055.638916	523.643860	26.681158	898.382874	527.618591	226.063217
-427.395111	228.971329	956.393372	-419.954651	-35.377998	959.123413	-505.708435	238.679977	573.518311	-439.338776	-92.228363	580.095215	-484.849335	270.484863	86.129341	-488.581940	-134.900024	100.664223	-476.247986	327.230591	1445.937134	-413.874908	-89.265564	1450.844727	-385.870117	118.339233	1461.539429	-401.247009	88.812355	1754.059570	-514.626221	430.233215	1175.048584	-465.716431	-217.296951	1195.742310	-405.904755	382.518982	876.667664	-347.349670	-163.301025	892.667175	-403.338501	98.380089	1055.655884	523.904419	26.593742	898.393921	527.734070	226.013474
-427.504700	227.857437	956.301880	-419.867157	-36.551605	959.248352	-505.559570	237.863144	573.376465	-439.146240	-93.055046	580.144226	-484.827850	270.408081	86.114471	-488.665283	-135.033722	100.724297	-476.546112	326.382233	1445.598389	-413.987213	-89.991928	1450.974121	-386.000885	117.589546	1461.532104	-401.691895	88.669991	1754.189941	-514.903625	429.310242	1174.760986	-465.776398	-218.362869	1195.995850	-406.145599	381.315002	876.434326	-347.315155	-164.555786	892.907104	-403.389648	97.330193	1055.679321	524.218506	26.513475	898.391052	527.910034	225.946579
-427.609222	226.795975	956.249878	-419.778412	-37.625942	959.341492	-505.351013	237.012680	573.240967	-438.962219	-93.912666	580.172119	-484.701752	270.332001	86.071228	-488.700043	-135.152939	100.786789	-476.633545	325.657867	1445.547363	-414.040619	-90.745682	1451.101685	-386.143219	116.872543	1461.518311	-402.126282	88.467957	1754.310303	-515.147095	428.285004	1174.538330	-465.819580	-219.326614	1196.273315	-406.408203	380.103271	876.219299	-347.294189	-165.900085	893.130554	-403.422760	96.330086	1055.703979	524.559998	26.427544	898.427612	528.063049	225.859680
-427.614380	225.686615	956.165649	-419.681061	-38.669323	959.432190	-505.499115	236.578873	573.233215	-438.797974	-94.822800	580.230957	-484.868530	270.308014	86.100449	-488.792633	-135.283554	100.823837	-476.824982	324.920319	1445.354004	-414.082672	-91.499901	1451.256958	-386.291901	116.162697	1461.512207	-402.602661	88.287941	1754.423096	-515.423523	427.267212	1174.235474	-465.856384	-220.317657	1196.507568	-406.621185	378.843475	875.991089	-347.335083	-167.234802	893.311462	-403.402924	95.326057	1055.711304	524.756409	26.475138	898.443176	527.958679	226.207626
-427.746735	224.545532	956.072388	-419.590546	-39.828808	959.537415	-505.382568	235.783371	573.132080	-438.666626	-95.594704	580.244995	-484.799286	270.206635	86.068024	-488.894897	-135.414398	100.862610	-477.041473	324.139435	1445.152954	-414.097992	-92.252861	1451.410767	-386.435852	115.457916	1461.498657	-403.058838	88.087570	1754.548096	-515.708252	426.268616	1173.947876	-465.891174	-221.275101	1196.766968	-406.905396	377.692322	875.702881	-347.363495	-168.550797	893.473572	-403.458527	94.265244	1055.722778	525.121826	26.412426	898.491882	528.127869	226.102768
-427.826233	223.605728	956.010925	-419.529449	-40.823330	959.599731	-505.142883	234.894394	573.042908	-438.503235	-96.418159	580.290344	-484.661835	270.108368	86.053047	-488.949097	-135.519333	100.900124	-477.384186	323.251495	1444.791260	-414.141449	-93.018982	1451.552368	-386.569214	114.768639	1461.490601	-403.487976	87.905922	1754.669434	-515.974976	425.274353	1173.647217	-465.888763	-222.217087	1197.012329	-407.184235	376.464020	875.468018	-347.461700	-169.905792	893.628662	-403.492615	93.353516	1055.727295	525.399231	26.295616	898.489258	528.272400	226.007141
-427.882874	222.348343	955.890320	-419.372772	-42.011322	959.728027	-505.088287	234.224091	572.899048	-438.360443	-97.295006	580.368103	-484.666107	270.040741	86.042084	-489.064728	-135.670898	100.964912	-477.477478	322.623627	1444.728516	-414.182922	-93.719749	1451.674683	-386.690155	114.044159	1461.487061	-403.923035	87.708260	1754.791260	-516.227844	424.247345	1173.342896	-465.908142	-223.249695	1197.218628	-407.408661	375.134430	875.188232	-347.509247	-171.274124	893.791504	-403.466522	92.239105	1055.733765	525.700806	26.213152	898.531372	528.404114	225.891922
-427.906433	221.253616	955.798035	-419.242950	-43.069267	959.853882	-505.025696	233.540344	572.764526	-438.070465	-97.802383	580.349976	-484.696167	269.957458	86.011505	-488.985596	-135.716370	101.001541	-477.705261	321.867126	1444.481812	-414.218567	-94.423859	1451.832397	-386.795654	113.337601	1461.494751	-404.296936	87.414680	1754.955566	-516.506165	423.238495	1173.040161	-465.904419	-224.160645	1197.473267	-407.740204	373.951141	874.871582	-347.577179	-172.675201	893.939331	-403.457336	91.254257	1055.757690	526.032104	26.074774	898.544678	528.551880	225.727890
-428.024200	220.192749	955.697998	-419.151581	-44.197964	959.938293	-504.787384	232.679901	572.637634	-437.800507	-98.428505	580.406311	-484.620453	269.898163	86.002052	-488.928741	-135.782593	101.017357	-477.989868	321.062988	1444.210449	-414.215302	-95.164749	1451.982178	-386.924042	112.624557	1461.488525	-404.706177	87.255226	1755.080322	-516.777283	422.166626	1172.696167	-465.884674	-225.144180	1197.734863	-407.995056	372.727875	874.646484	-347.668030	-174.015060	894.069580	-403.494385	90.242386	1055.752808	526.471741	25.813448	898.599365	528.940613	225.133850
-428.080170	219.056717	955.610840	-418.986542	-45.308079	960.053467	-504.621246	231.837402	572.541138	-437.464111	-99.040627	580.455811	-484.538483	269.797394	85.970894	-488.884918	-135.866562	101.043518	-478.235443	320.328766	1444.001831	-414.185822	-95.921204	1452.103516	-387.073303	111.961227	1461.456299	-405.092865	87.055054	1755.274902	-517.065125	421.148285	1172.357788	-465.847076	-226.069672	1197.979248	-408.196930	371.429565	874.335022	-347.737823	-175.337967	894.192566	-403.473907	89.210197	1055.771729	526.751709	25.656294	898.618103	529.079468	224.946121
-428.104614	217.982727	955.495667	-418.842499	-46.351074	960.154480	-504.461334	231.057632	572.445068	-437.082703	-99.549095	580.445618	-484.477142	269.722290	85.952705	-488.709290	-135.897476	101.044395	-478.453186	319.588776	1443.784424	-414.179718	-96.632637	1452.200317	-387.197571	111.256645	1461.459106	-405.513855	86.946274	1755.346924	-517.354492	420.120972	1172.031372	-465.830292	-227.022156	1198.196167	-408.481476	370.243500	874.034302	-347.854187	-176.738586	894.262024	-403.438416	88.244041	1055.767456	527.061951	25.536961	898.629333	529.210022	224.797897
-428.196289	216.777283	955.356201	-418.673492	-47.532009	960.283386	-504.407562	230.442902	572.322876	-436.761505	-100.110870	580.472656	-484.501404	269.636719	85.942871	-488.615356	-135.952637	101.045601	-478.868927	318.735535	1443.404419	-414.196594	-97.325844	1452.346436	-387.285614	110.575424	1461.480591	-406.009552	86.845154	1755.412109	-517.632385	419.041443	1171.673462	-465.777802	-227.953995	1198.429077	-408.693268	368.946442	873.772644	-347.893372	-178.087524	894.434326	-403.427948	87.169327	1055.764893	527.270874	25.352520	898.642944	529.283936	224.604858
-428.237762	215.790451	955.332153	-418.550018	-48.499557	960.382324	-504.371704	229.871902	572.276611	-436.393921	-100.582146	580.463196	-484.507019	269.546509	85.966301	-488.495819	-136.018188	101.058647	-479.013092	318.098724	1443.293701	-414.190002	-98.030815	1452.479980	-387.392120	109.905838	1461.480347	-406.417694	86.705803	1755.549805	-517.922302	417.922913	1171.366333	-465.752380	-228.843552	1198.680542	-408.907501	367.703644	873.462524	-348.046051	-179.472519	894.513367	-403.416412	86.249397	1055.806763	527.473389	25.405218	898.663452	529.104980	224.969070
-428.282654	214.635651	955.200562	-418.386322	-49.661892	960.517029	-504.156769	228.999161	572.130615	-435.912292	-100.965157	580.480286	-484.471893	269.488586	85.949242	-488.334076	-136.052750	101.056938	-479.246979	317.341309	1443.039185	-414.134064	-98.734596	1452.608643	-387.503632	109.223640	1461.463013	-406.821503	86.569252	1755.661377	-518.212769	416.872559	1171.028931	-465.711761	-229.843018	1198.905762	-409.081146	366.347443	873.216187	-348.030609	-180.668945	894.673401	-403.384094	85.204254	1055.810791	527.784180	25.274223	898.671997	529.203552	224.856476
-428.344360	213.608841	955.088074	-418.270905	-50.669540	960.626831	-504.072723	228.369385	572.033813	-435.653595	-101.649055	580.467529	-484.485931	269.419128	85.930954	-488.303894	-136.129227	101.095085	-479.591675	316.537506	1442.673096	-414.096954	-99.423775	1452.721069	-387.617279	108.552017	1461.417603	-407.216339	86.444374	1755.770386	-518.525940	415.782745	1170.677979	-465.642456	-230.710754	1199.127686	-409.396820	365.238617	872.891357	-348.215424	-182.045029	894.746643	-403.364563	84.282684	1055.808228	528.577942	25.308569	898.808044	529.622559	224.316345
-428.352753	212.581650	955.008179	-418.048492	-51.768299	960.747986	-503.823181	227.520935	571.869202	-435.351044	-102.163116	580.501099	-484.303802	269.305176	85.895119	-488.208618	-136.196152	101.102692	-479.758514	315.888184	1442.589233	-414.069153	-100.097443	1452.829468	-387.750122	107.902313	1461.366333	-407.614288	86.306305	1755.873779	-518.805298	414.690826	1170.331177	-465.593994	-231.666275	1199.360229	-409.532196	363.783905	872.641541	-348.276245	-183.334167	894.910583	-403.291534	83.309639	1055.833130	528.408142	24.982355	898.724426	529.423340	224.568527
-428.459015	211.459839	954.904541	-417.980957	-52.758068	960.841980	-503.717651	226.809204	571.752441	-435.052032	-102.693474	580.491394	-484.248596	269.272064	85.881042	-488.263672	-136.338226	101.157135	-480.019012	315.131287	1442.319824	-414.028259	-100.828453	1452.952881	-387.845490	107.263107	1461.343994	-407.995178	86.190674	1755.989014	-519.139832	413.654266	1170.006104	-465.518188	-232.453857	1199.582764	-409.814026	362.584808	872.336365	-348.370758	-184.657532	894.978516	-403.319611	82.341278	1055.827515	528.631897	24.818037	898.732117	529.465454	224.413055
-428.471985	210.489822	954.804504	-417.819427	-53.805710	960.933167	-503.657776	226.158600	571.715698	-436.685059	-106.087975	580.995117	-484.234467	269.213257	85.855354	-489.869507	-137.049728	101.556778	-480.288177	314.437866	1442.089844	-413.972229	-101.451988	1453.068481	-387.958344	106.633698	1461.323486	-408.364227	86.065712	1756.102905	-519.473999	412.534271	1169.669556	-465.458954	-233.433655	1199.785645	-410.068207	361.313660	872.079224	-348.406372	-185.813751	895.109863	-403.262482	81.414917	1055.823975	528.904785	24.802734	898.773926	529.443298	224.297241
-428.510010	209.377167	954.693848	-417.615265	-54.849953	961.079712	-503.501526	225.420700	571.623596	-435.659973	-105.551689	580.887390	-484.159637	269.147339	85.829765	-488.970917	-136.747726	101.343483	-480.519135	313.754456	1441.865723	-413.911530	-102.105194	1453.167114	-388.044495	106.009171	1461.314331	-408.739349	85.945099	1756.216797	-519.764221	411.473053	1169.316040	-465.397797	-234.269165	1199.996338	-410.293121	360.067017	871.771729	-348.496735	-187.062286	895.172913	-403.206207	80.449760	1055.843750	529.157593	24.674633	898.778870	529.406616	224.168198
-428.523010	208.318954	954.591125	-417.412842	-55.902039	961.230835	-503.480530	224.814789	571.493530	-435.240936	-105.836594	580.930359	-484.206726	269.057953	85.807518	-488.800903	-136.762360	101.355125	-480.772766	313.073639	1441.604248	-413.869781	-102.774300	1453.273926	-388.134583	105.391975	1461.286377	-409.094971	85.827225	1756.310547	-520.151917	410.450470	1168.972290	-465.313721	-235.104218	1200.179077	-410.530304	358.770935	871.512207	-348.491577	-188.305038	895.277405	-403.150757	79.503441	1055.872314	529.407166	24.603065	898.798218	529.328064	224.074661
-428.554626	207.242249	954.458740	-417.272736	-56.974934	961.356873	-503.234528	223.978317	571.283081	-434.838013	-106.220482	580.918579	-484.063843	269.003693	85.772369	-488.755096	-136.868546	101.392128	-481.041565	312.390137	1441.354370	-413.800781	-103.419151	1453.380615	-388.225311	104.786469	1461.256958	-409.467377	85.734001	1756.414063	-520.471191	409.416016	1168.617920	-465.220825	-235.952255	1200.395996	-410.758423	357.447418	871.211853	-348.459015	-189.364792	895.422729	-403.110931	78.536751	1055.868408	529.586365	24.541395	898.817322	529.231201	223.944275
-428.617584	206.282150	954.354370	-417.160339	-57.909290	961.463989	-503.100403	223.211456	571.171387	-434.430817	-106.704567	580.914917	-484.016296	268.964569	85.727020	-488.536713	-136.845795	101.373894	-481.275818	311.735260	1441.091553	-413.760010	-104.016716	1453.473877	-388.318512	104.200066	1461.224854	-409.838593	85.658478	1756.498779	-520.813965	408.366486	1168.255005	-465.134735	-236.827332	1200.603027	-410.996826	356.201630	870.919373	-348.576996	-190.607132	895.504700	-403.096588	77.680939	1055.868652	529.893738	24.226255	898.827576	529.440002	224.005920
-428.650299	205.220108	954.246704	-416.975769	-58.952179	961.561646	-503.084106	222.573547	571.124939	-434.306610	-107.498642	581.007751	-484.007019	268.893005	85.694893	-488.663513	-136.988464	101.445908	-481.488708	311.086029	1440.836304	-413.710663	-104.635223	1453.576294	-388.393829	103.650093	1461.195923	-410.186859	85.597076	1756.590942	-521.136536	407.354187	1167.894165	-465.043884	-237.606689	1200.830078	-411.255951	354.947174	870.659912	-348.520966	-191.648132	895.652893	-403.035980	76.720467	1055.863403	531.107544	25.127304	898.505249	529.840271	224.250992
-428.680267	204.163803	954.125977	-416.791809	-59.951965	961.713684	-503.139160	222.048126	571.040405	-433.986389	-108.079231	580.965149	-484.017944	268.836761	85.670578	-488.577881	-137.019073	101.459167	-481.719879	310.466461	1440.604126	-413.627136	-105.196350	1453.661255	-388.481537	103.084183	1461.164795	-410.545502	85.559990	1756.684326	-521.474915	406.409241	1167.601318	-464.928711	-238.445679	1201.046875	-411.481750	353.638428	870.365479	-348.482056	-192.653046	895.777466	-402.984131	75.809250	1055.879761	531.332642	25.021130	898.533325	529.930054	224.069931
-428.704498	203.141632	954.014587	-416.665344	-60.963867	961.798218	-502.799286	221.091278	570.901001	-433.602631	-108.566002	581.026062	-483.772125	268.761536	85.633347	-488.430695	-137.069229	101.463951	-481.984070	309.794983	1440.331177	-413.524567	-105.824585	1453.760376	-388.554230	102.544792	1461.146973	-410.894958	85.534363	1756.759521	-521.796753	405.421326	1167.194336	-464.816498	-239.175949	1201.270386	-411.677826	352.369476	870.171265	-348.515137	-193.760666	895.873901	-402.939331	74.875954	1055.864380	531.507996	24.875443	898.538696	529.957092	223.884735
-428.794525	202.164291	953.898193	-416.594482	-61.926086	961.867737	-502.984833	220.626587	570.792175	-433.078949	-108.949326	581.075378	-483.928558	268.699890	85.590172	-488.271423	-137.068985	101.456627	-482.188477	309.164856	1440.078369	-413.435974	-106.385506	1453.871460	-388.598938	102.012711	1461.126587	-411.251526	85.519753	1756.844971	-522.094971	404.464233	1166.882446	-464.683044	-240.040253	1201.476196	-411.968475	351.149933	869.877502	-348.495270	-194.719482	896.005615	-402.950775	73.987221	1055.838135	531.819214	24.552790	898.557312	530.296143	223.144226
-428.837006	201.183990	953.803772	-416.455078	-62.967056	961.984802	-503.021820	220.034973	570.725098	-432.744507	-109.413063	581.093079	-483.942810	268.658295	85.568817	-488.232422	-137.140945	101.489601	-482.373138	308.576569	1439.868896	-413.332703	-106.944458	1453.993164	-388.646576	101.473640	1461.104492	-411.587036	85.506866	1756.928955	-522.438232	403.519501	1166.582031	-464.536865	-240.720764	1201.693726	-412.173309	349.898010	869.601563	-348.445526	-195.713638	896.177795	-402.906219	73.067436	1055.846680	531.995422	24.366808	898.573547	530.331177	222.990616
-428.808929	200.121109	953.683350	-416.262909	-63.916294	962.114807	-502.979156	219.342987	570.629395	-432.605286	-110.189415	581.131348	-483.937622	268.614563	85.529060	-488.351227	-137.274750	101.562973	-482.615875	307.988617	1439.645020	-413.235229	-107.468437	1454.115723	-388.665771	100.970428	1461.062256	-411.935486	85.531128	1757.004395	-522.715515	402.605408	1166.214722	-464.370087	-241.614517	1201.932861	-412.374268	348.702606	869.419678	-348.369019	-196.552094	896.351685	-402.827087	72.166855	1055.853394	532.199707	24.204584	898.566040	530.412231	222.840195
-428.837524	199.141342	953.563110	-416.076935	-64.945885	962.234314	-502.993713	218.742905	570.537231	-432.390625	-110.851318	581.167175	-483.933533	268.560913	85.531654	-488.333984	-137.331970	101.573654	-482.854767	307.392517	1439.363525	-413.123810	-107.994881	1454.241699	-388.713440	100.481186	1461.037720	-412.269623	85.564049	1757.078247	-523.021790	401.696533	1165.885864	-464.263428	-242.163315	1202.133179	-412.555206	347.477173	869.150085	-348.295593	-197.492462	896.510193	-402.782959	71.264748	1055.855591	532.383728	24.114565	898.569824	530.442383	222.705612
-428.919952	198.165741	953.396362	-416.005676	-65.862617	962.284119	-502.955994	218.075928	570.395325	-432.110962	-111.326256	581.136719	-483.882019	268.475311	85.495804	-488.201782	-137.364197	101.579880	-483.106812	306.734863	1438.992920	-412.995392	-108.504189	1454.358154	-388.755951	99.993721	1461.005981	-412.575684	85.598068	1757.189331	-523.305969	400.807953	1165.510986	-464.091248	-242.891510	1202.328369	-412.768341	346.302643	868.855896	-348.230438	-198.294067	896.676270	-402.776459	70.411690	1055.790649	532.544006	23.944143	898.563171	530.515991	222.527283
-428.950897	197.220062	953.286804	-415.839600	-66.870605	962.402588	-502.885681	217.409821	570.259460	-431.953247	-112.074875	581.193054	-483.818909	268.415924	85.493919	-488.326782	-137.491409	101.654137	-483.209167	306.272339	1438.868042	-412.855377	-108.982582	1454.477051	-388.797241	99.544609	1460.953857	-412.943542	85.678764	1757.227295	-523.593628	399.903351	1165.177979	-463.906189	-243.555344	1202.545044	-413.013000	345.192535	868.578979	-348.134064	-199.100021	896.854431	-402.727295	69.532166	1055.794556	532.600586	23.965868	898.569275	530.300659	222.879608
-429.011505	196.150665	953.150635	-415.720001	-67.776253	962.541504	-502.853607	216.702957	570.160339	-431.708984	-112.639206	581.177063	-483.762543	268.359344	85.489830	-488.214233	-137.520874	101.679840	-483.403351	305.705933	1438.614136	-412.729797	-109.490829	1454.644531	-388.811279	99.121979	1460.936646	-413.255829	85.764526	1757.308594	-523.899231	399.036377	1164.839722	-463.738495	-244.161438	1202.770752	-413.232086	344.015839	868.272400	-348.036530	-199.853424	896.990784	-402.702271	68.662521	1055.791504	532.757507	23.811823	898.594910	530.378174	222.701447
-429.031677	195.254929	953.066772	-415.556976	-68.766937	962.664429	-502.852875	216.048141	570.042603	-431.536926	-113.182732	581.197632	-483.715759	268.259003	85.416786	-488.228760	-137.623917	101.728386	-483.601379	305.154175	1438.325195	-412.620544	-109.929588	1454.768555	-388.809631	98.715652	1460.894165	-413.582520	85.876572	1757.386475	-524.146362	398.183807	1164.469727	-463.544067	-244.876205	1203.005859	-413.437347	343.001678	867.956421	-347.895691	-200.615845	897.174744	-402.658936	67.806679	1055.812622	532.879517	23.652485	898.625854	530.421814	222.532608
-429.141052	194.359482	952.923401	-415.492584	-69.617058	962.737793	-502.947479	215.543442	569.983704	-431.401917	-113.887062	581.222656	-483.732971	268.246094	85.406746	-488.232941	-137.717209	101.763512	-483.846008	304.583984	1437.947754	-412.484344	-110.371460	1454.894165	-388.825043	98.254120	1460.856445	-413.898376	85.999649	1757.464966	-524.430481	397.346954	1164.087036	-463.328033	-245.486221	1203.209473	-413.681244	341.946411	867.680664	-347.758820	-201.291504	897.360962	-402.658020	67.028870	1055.768555	532.077759	22.441574	898.997131	530.136902	221.940063
-429.191132	193.477921	952.793579	-415.388367	-70.556305	962.857300	-502.991608	214.977707	569.899719	-431.295624	-114.501640	581.282898	-483.723358	268.174103	85.367928	-488.292297	-137.801758	101.794189	-484.011719	304.104279	1437.684692	-412.337006	-110.811798	1455.022583	-388.846680	97.844215	1460.812500	-414.180237	86.135666	1757.587402	-524.688904	396.520142	1163.747192	-463.082031	-246.137634	1203.439453	-413.914246	340.930878	867.338440	-347.613953	-201.899139	897.553345	-402.634918	66.221054	1055.759277	532.182251	22.267990	899.007019	530.167358	221.769180
-429.232574	192.518051	952.658325	-415.230133	-71.446495	962.958740	-502.996582	214.343369	569.795837	-431.158600	-115.038910	581.315186	-483.713013	268.120514	85.348656	-488.246338	-137.888077	101.805412	-484.063263	303.710693	1437.559692	-412.203735	-111.251717	1455.141235	-388.821930	97.420540	1460.796631	-414.567596	86.231575	1757.651733	-524.906250	395.692566	1163.428345	-462.855713	-246.768066	1203.641724	-414.112518	339.876587	867.020569	-347.415497	-202.497131	897.757141	-402.580688	65.399567	1055.738037	532.530151	22.037727	899.017517	530.537415	221.104736
-429.280731	191.581146	952.537598	-415.074982	-72.357018	963.095459	-503.029144	213.691803	569.703674	-431.060791	-115.649734	581.378845	-483.670807	268.045898	85.332321	-488.251190	-137.965607	101.840736	-484.198944	303.212708	1437.276001	-412.051361	-111.686333	1455.278076	-388.825775	97.051804	1460.746338	-414.848633	86.427933	1757.771484	-525.146484	394.867340	1163.029663	-462.604675	-247.275055	1203.846680	-414.306610	338.982452	866.723450	-347.190125	-203.002884	897.945801	-402.533661	64.586502	1055.741821	532.566895	22.049797	899.022766	530.322998	221.463821
-429.131134	190.961975	952.484253	-414.890808	-73.141937	963.190002	-503.087433	213.109146	569.677856	-431.007660	-116.314636	581.437561	-483.663513	267.994659	85.313118	-488.328583	-138.087311	101.893051	-484.303711	302.768555	1436.996338	-411.894440	-112.056198	1455.376465	-388.829590	96.666077	1460.701416	-415.180115	86.622284	1757.798340	-525.339600	394.023224	1162.675415	-462.377686	-247.762543	1204.024414	-414.557739	338.073639	866.374268	-346.973999	-203.531372	898.120056	-402.386993	63.937717	1055.763794	532.595825	21.902670	899.017822	530.330200	221.254776
-428.853241	190.535324	952.477173	-414.770447	-73.816093	963.240662	-503.187439	212.611496	569.679321	-430.940369	-116.910400	581.476135	-483.654175	267.958832	85.289764	-488.399719	-138.218887	101.949211	-484.436310	302.328644	1436.761597	-411.731873	-112.418739	1455.509277	-388.798248	96.326355	1460.668701	-415.459473	86.866127	1757.926147	-525.550964	393.303467	1162.347778	-462.176575	-248.288864	1204.231689	-414.749603	337.142822	866.074524	-346.772766	-204.083939	898.284363	-402.208313	63.391338	1055.789429	532.715698	21.785282	899.024109	530.387512	221.105072
-428.863220	189.747314	952.354370	-414.656036	-74.657623	963.374207	-503.233643	212.043564	569.609619	-430.927368	-117.443085	581.543152	-483.641632	267.923279	85.310860	-488.387207	-138.269363	101.961281	-484.552826	301.888885	1436.498901	-411.551270	-112.809227	1455.659424	-388.781311	95.997734	1460.627441	-415.785583	87.114990	1758.004883	-525.761719	392.513214	1161.978760	-461.894348	-248.792877	1204.459717	-414.894257	336.264893	865.724121	-346.572205	-204.541290	898.465820	-402.170074	62.678879	1055.792236	532.804749	21.659143	899.027039	530.443359	220.933594
-428.931274	188.863968	952.210022	-414.576904	-75.444839	963.492798	-503.242065	211.425171	569.480347	-430.866821	-117.946091	581.602844	-483.591888	267.885315	85.267639	-488.383423	-138.334351	101.990883	-484.744232	301.373749	1436.080322	-411.385590	-113.191940	1455.791260	-388.751892	95.702217	1460.588257	-416.112640	87.148178	1757.991455	-525.961975	391.843872	1161.640991	-461.638947	-249.205704	1204.651245	-415.119019	335.469421	865.418274	-346.381012	-204.971329	898.636292	-402.153595	61.954044	1055.771362	533.013611	21.398575	899.048462	530.750183	220.269745
-428.898407	188.137741	952.109680	-414.411102	-76.263092	963.644897	-503.259216	210.857635	569.362610	-430.884949	-118.562698	581.686462	-483.563019	267.815948	85.252975	-488.410828	-138.411240	101.999474	-484.765991	301.080078	1435.972412	-411.189819	-113.502945	1455.947266	-388.716553	95.394135	1460.543091	-416.422302	87.430260	1758.067871	-526.101685	391.081299	1161.323608	-461.412903	-249.680771	1204.852783	-415.312439	334.681244	865.141846	-346.370117	-205.613144	898.714172	-402.080078	61.281902	1055.796997	533.021545	21.241102	899.013855	530.760681	220.116531
-428.928864	187.308807	952.028259	-414.300995	-77.025223	963.775269	-503.234589	210.258636	569.286560	-430.876038	-119.171051	581.725403	-483.505737	267.750183	85.226028	-488.427460	-138.491211	102.031197	-484.851105	300.726440	1435.731567	-411.001251	-113.798691	1456.083374	-388.640869	95.101295	1460.513062	-416.702454	87.755432	1758.173584	-526.281006	390.394470	1161.009155	-461.088348	-250.187073	1205.067993	-415.465149	333.916321	864.824646	-345.815033	-205.741989	899.067993	-402.040100	60.576378	1055.816528	533.069031	21.080721	899.001221	530.834656	219.945877
-428.947906	186.578430	951.914307	-414.227203	-77.761795	963.872070	-503.262177	209.784149	569.209412	-430.898438	-119.673828	581.797607	-483.480896	267.679779	85.207153	-488.478119	-138.556137	102.039597	-485.027069	300.281006	1435.350586	-410.788239	-114.082001	1456.209229	-388.573517	94.802956	1460.471069	-417.005585	87.904655	1758.180420	-526.456787	389.758148	1160.681763	-460.798309	-250.532227	1205.257202	-415.677094	333.140472	864.494507	-345.529968	-206.044174	899.266296	-402.005920	59.927814	1055.801758	533.143005	20.946739	899.018616	530.893799	219.789490
-429.002594	185.812042	951.764221	-414.144897	-78.578964	963.994629	-502.664429	208.614883	568.998230	-430.920654	-120.106773	581.836792	-483.065430	267.618256	85.188545	-488.460083	-138.636841	102.054794	-485.098114	299.926971	1435.116455	-410.576019	-114.388847	1456.361328	-388.506866	94.547722	1460.409790	-417.307922	88.294678	1758.199463	-526.632507	389.156525	1160.400024	-460.516205	-250.853500	1205.459106	-415.947388	332.497589	864.155151	-345.258270	-206.304398	899.439514	-401.973602	59.246674	1055.778076	533.249268	20.874783	899.042908	530.963135	219.667984
-429.109253	185.083099	951.642822	-414.143372	-79.222343	964.046509	-502.941803	208.410507	568.956299	-430.948242	-120.616615	581.899292	-483.257324	267.572571	85.192780	-488.449585	-138.697281	102.074043	-485.065186	299.705505	1434.975586	-410.346039	-114.629883	1456.509766	-388.447052	94.289474	1460.337036	-417.611511	88.880348	1758.267700	-526.780090	388.503113	1160.094727	-460.197388	-251.245041	1205.675171	-416.113770	331.827637	863.833374	-345.021912	-206.601410	899.612183	-401.995087	58.635784	1055.732666	533.304565	20.703390	899.015686	531.043152	219.548218
-429.234833	184.408325	951.544739	-414.147858	-79.971169	964.147095	-503.489136	208.449692	568.970886	-430.983551	-121.129036	581.951233	-483.577698	267.538696	85.208443	-488.555176	-138.795639	102.095093	-485.135468	299.379303	1434.732910	-410.138062	-114.875610	1456.641846	-388.381409	94.088814	1460.291382	-417.862671	89.349052	1758.376221	-526.905640	387.915222	1159.761597	-459.927582	-251.584671	1205.883789	-416.262238	331.196899	863.538757	-344.753510	-206.837341	899.816467	-402.035217	58.005898	1055.724121	533.246582	20.699360	899.006958	530.853088	219.895920
-429.311981	183.703308	951.423218	-414.068665	-80.669373	964.249878	-503.425995	207.930054	568.840637	-431.084625	-121.614471	582.020508	-483.488831	267.511230	85.180519	-488.570374	-138.866089	102.107574	-485.155334	299.066376	1434.497559	-409.912018	-115.132683	1456.770996	-388.311462	93.892525	1460.234741	-418.161743	89.853127	1758.399170	-527.045288	387.368896	1159.466919	-459.664673	-251.895752	1206.068115	-416.315582	330.420502	863.281616	-344.467834	-207.064377	900.034363	-402.014191	57.399761	1055.705078	533.353943	20.618063	899.035828	530.955505	219.781387
-429.377197	183.019211	951.311829	-414.068573	-81.264099	964.344421	-503.404846	207.491425	568.766479	-431.206787	-122.131615	582.109924	-483.449921	267.451050	85.196182	-488.558228	-138.935013	102.145729	-485.216309	298.777527	1434.265259	-409.647217	-115.322701	1456.934814	-388.225098	93.728516	1460.187256	-418.409180	90.356979	1758.502197	-527.167175	386.862244	1159.188477	-459.263580	-252.300888	1206.305786	-416.436768	329.792999	863.040161	-344.162842	-207.263306	900.280701	-402.026123	56.844212	1055.687378	533.335571	20.438873	899.013306	531.039612	219.640381
-429.450256	182.341888	951.197205	-413.985168	-81.976448	964.464111	-503.557831	207.189056	568.724182	-431.382507	-122.564056	582.209045	-483.548767	267.413513	85.201553	-488.626251	-138.971954	102.148239	-485.253998	298.513794	1433.997559	-409.374207	-115.507278	1457.090820	-388.128937	93.561989	1460.146606	-418.672729	90.870209	1758.520874	-527.303589	386.391174	1158.880493	-458.960266	-252.514175	1206.539429	-416.680054	329.311096	862.695618	-343.883392	-207.455414	900.496521	-402.005432	56.247456	1055.680786	533.269836	20.511461	899.005981	530.836426	219.363113
-429.596710	181.709808	951.110229	-414.001190	-82.584724	964.548462	-503.641846	206.791840	568.650757	-431.426819	-122.803337	582.258057	-483.550842	267.370667	85.210899	-488.536102	-138.952362	102.125450	-485.325531	298.211609	1433.660522	-409.099030	-115.665718	1457.276855	-388.025909	93.421417	1460.091553	-418.894989	91.340393	1758.577759	-527.443604	385.896637	1158.565674	-458.657227	-252.761810	1206.769043	-416.862671	328.742615	862.400818	-343.581940	-207.566681	900.750183	-402.049469	55.702557	1055.667236	533.429749	20.278276	899.010437	531.191040	218.782547
-429.746216	181.079620	950.997375	-413.989685	-83.183418	964.680115	-503.138031	205.847763	568.417053	-431.699341	-123.295761	582.350342	-483.176086	267.297760	85.130394	-488.624207	-138.999496	102.118362	-485.348694	298.038879	1433.462524	-408.824860	-115.786736	1457.444580	-387.942322	93.304047	1460.044312	-419.087341	91.781105	1758.592163	-527.560791	385.438019	1158.299072	-458.312897	-253.014313	1207.003418	-417.015900	328.218201	862.133301	-343.329376	-207.662292	901.003540	-402.087128	55.192612	1055.663696	533.388000	20.204634	899.034790	531.204468	219.018280
-429.886017	180.531021	950.898682	-414.034119	-83.722443	964.778687	-502.800842	205.093597	568.215149	-431.890472	-123.698952	582.426697	-483.116974	267.266388	85.100624	-488.589172	-139.009720	102.116997	-485.381714	297.845123	1433.234619	-408.542358	-115.876900	1457.613403	-387.837799	93.201805	1460.009521	-419.321777	92.283943	1758.607544	-527.650818	385.008575	1158.012817	-457.973358	-253.324890	1207.295654	-417.155090	327.729523	861.878296	-343.099670	-207.776489	901.233276	-402.136536	54.731007	1055.649780	533.415527	20.066471	899.023010	531.377869	218.866760
-430.002960	179.991211	950.823669	-414.053284	-84.275841	964.904358	-502.930786	204.834778	568.143066	-432.015991	-123.879166	582.508423	-482.929474	267.235687	85.081329	-488.525391	-139.006317	102.126038	-485.389893	297.687988	1433.020996	-408.288757	-115.955856	1457.783569	-387.737762	93.153854	1459.972534	-419.542664	92.806473	1758.650269	-527.759094	384.608521	1157.704346	-457.694611	-253.544220	1207.543701	-417.285797	327.209381	861.592407	-342.857513	-207.877319	901.464294	-402.174194	54.266903	1055.663574	533.479614	19.922472	899.011108	531.576782	218.699768
-430.117157	179.421921	950.718872	-414.015137	-84.815140	965.039185	-502.935303	204.480331	568.054016	-432.278778	-124.252441	582.619202	-482.856171	267.216797	85.087936	-488.584320	-139.034302	102.117058	-485.326294	297.627411	1432.888184	-408.019653	-115.980774	1457.943726	-387.616333	93.107697	1459.913818	-419.732666	93.331490	1758.736450	-527.872620	384.232605	1157.437500	-457.416107	-253.659546	1207.766846	-417.405945	326.693848	861.319031	-342.554382	-207.956833	901.737671	-402.183472	53.814541	1055.666016	533.592834	19.811125	899.026184	531.804443	218.548599
-430.173035	178.966614	950.623230	-414.022125	-85.234245	965.115601	-502.933289	204.121490	567.971008	-432.580811	-124.632538	582.727417	-482.856293	267.183746	85.071053	-488.606384	-139.067322	102.086067	-485.297211	297.513062	1432.651611	-407.743561	-116.029190	1458.117676	-387.473358	93.086914	1459.861816	-419.956543	93.872269	1758.752930	-527.996582	383.868713	1157.205688	-457.075134	-253.867401	1208.025269	-417.547241	326.225250	861.071594	-342.294800	-208.010223	901.980652	-402.177582	53.447201	1055.644043	533.711914	19.500608	899.027832	532.236206	217.887802
-430.269684	178.531738	950.563538	-414.066406	-85.627045	965.219727	-503.008881	203.830750	567.914368	-432.833557	-124.969414	582.828491	-482.889771	267.137665	85.073242	-488.666656	-139.133347	102.106865	-485.288452	297.433716	1432.454346	-407.483765	-116.003571	1458.292847	-387.345062	93.075264	1459.824585	-420.136353	94.418655	1758.841553	-528.109009	383.529510	1156.942139	-456.648804	-254.160004	1208.328613	-417.708527	325.796509	860.805298	-342.028778	-208.084732	902.259155	-402.201691	53.101086	1055.652222	533.772888	19.395468	899.015991	532.389343	217.733505
-430.368073	178.071899	950.513306	-414.063141	-86.051231	965.341248	-503.064423	203.553864	567.822937	-433.096680	-125.194328	582.934021	-482.852173	267.135040	85.054596	-488.606598	-139.139511	102.100609	-485.271362	297.388458	1432.273926	-407.220367	-115.967819	1458.465088	-387.208374	93.098717	1459.794922	-420.349213	94.980118	1758.868896	-528.213745	383.206818	1156.691284	-456.319031	-254.282791	1208.568237	-417.838287	325.363129	860.561890	-341.756927	-208.138092	902.517883	-402.209656	52.732903	1055.674805	533.803345	19.319647	899.021423	532.505432	217.590256
-430.511017	177.665558	950.458740	-414.113708	-86.407722	965.451965	-503.234619	203.355286	567.770691	-433.450287	-125.479485	583.080139	-482.933960	267.102692	85.041481	-488.632751	-139.177322	102.082474	-485.265564	297.362701	1432.078857	-406.958923	-115.928192	1458.649658	-387.068726	93.152985	1459.772217	-420.523193	95.534363	1758.971069	-528.354492	382.908234	1156.430908	-456.068024	-254.300797	1208.857300	-418.009094	324.993530	860.302917	-341.473450	-208.204987	902.801819	-402.256744	52.423172	1055.687622	533.829468	19.224222	899.011414	532.625305	217.501022
-430.585114	177.344208	950.412415	-414.104004	-86.768501	965.601501	-503.248108	203.035446	567.717285	-433.726105	-125.591690	583.180054	-482.832306	267.077118	85.026421	-488.553467	-139.144516	102.054169	-485.206635	297.370392	1431.897827	-406.705872	-115.860123	1458.822144	-386.930573	93.252975	1459.720093	-420.704193	96.134598	1759.036865	-528.452271	382.600891	1156.175293	-455.684021	-254.525558	1209.155640	-418.117462	324.569885	860.087646	-341.219879	-208.201309	903.074829	-402.261597	52.160999	1055.728149	533.672913	19.229315	898.962402	532.463318	217.861893
-430.717072	177.003189	950.337341	-414.130402	-87.042213	965.723633	-503.337311	202.794083	567.644653	-434.973816	-127.416748	583.518127	-482.852295	267.076447	85.006424	-489.388611	-139.503967	102.222733	-485.157593	297.395782	1431.731201	-406.463959	-115.762711	1458.982300	-386.783020	93.367821	1459.672119	-420.885071	96.710426	1759.052979	-528.553528	382.345428	1155.976807	-455.461609	-254.501114	1209.384399	-418.265381	324.208405	859.878540	-340.958710	-208.248123	903.322144	-402.290039	51.938610	1055.735229	533.746704	18.986223	898.959351	532.811035	217.305954
-430.840424	176.731125	950.289307	-414.192322	-87.267204	965.814514	-503.500916	202.611969	567.620422	-434.441650	-125.971680	583.422913	-482.839996	267.065613	84.976761	-488.503906	-139.129440	102.000122	-485.174225	297.381042	1431.441772	-406.202057	-115.634399	1459.159058	-386.633606	93.515739	1459.623413	-421.045715	97.315239	1759.150757	-528.668518	382.153015	1155.728760	-455.120941	-254.604446	1209.664185	-418.515594	323.962830	859.615906	-340.689575	-208.290115	903.594727	-402.326965	51.750031	1055.740845	533.855042	18.994024	898.971436	532.962280	217.204788
-430.927582	176.505478	950.250183	-414.202301	-87.512566	965.940613	-503.932495	202.734680	567.663391	-434.732056	-126.037941	583.543518	-483.009766	267.060852	84.983604	-488.476715	-139.078217	101.964737	-485.043396	297.531738	1431.433228	-405.964081	-115.463921	1459.328247	-386.489807	93.640152	1459.597290	-421.243835	97.939804	1759.191650	-528.748840	381.918823	1155.555664	-454.808929	-254.650681	1209.938599	-418.656677	323.669220	859.416931	-340.424744	-208.290085	903.871582	-402.337067	51.582691	1055.771484	533.751587	19.033157	898.950745	532.816284	217.607010
-431.079559	176.273132	950.213440	-414.277802	-87.692627	966.068359	-505.228821	203.745346	567.953735	-435.167511	-126.203629	583.677612	-483.774170	267.104980	85.065331	-488.152100	-138.670517	101.766487	-484.958374	297.644714	1431.302124	-405.721039	-115.271271	1459.476440	-386.342163	93.799797	1459.577637	-421.406219	98.576607	1759.300781	-528.849854	381.772827	1155.353516	-454.557495	-254.711090	1210.219971	-418.888641	323.399750	859.227478	-340.436218	-208.500809	903.975769	-402.394165	51.447220	1055.800049	533.948120	19.164982	898.989136	532.966309	217.639481
-431.184143	176.104004	950.192993	-414.321136	-87.874115	966.201965	-504.288910	202.540665	567.631165	-435.614288	-126.323471	583.809204	-483.080841	267.049500	85.030487	-488.132385	-138.648849	101.766777	-484.848083	297.759003	1431.152954	-405.476410	-115.103706	1459.615723	-386.171783	93.975433	1459.569946	-421.588379	99.207855	1759.373657	-528.930420	381.638763	1155.203369	-454.295227	-254.732941	1210.486694	-419.072327	323.098541	859.046997	-340.170837	-208.537582	904.247498	-402.426392	51.335114	1055.843384	533.782349	18.910227	898.975403	533.065125	217.473648
-431.314270	175.956268	950.150085	-414.397278	-87.976501	966.299927	-503.896393	201.941940	567.465332	-436.124695	-126.400238	583.971985	-482.779541	267.019653	84.988861	-488.144806	-138.619080	101.744125	-484.716492	297.934814	1431.014160	-405.235382	-114.910011	1459.773560	-385.992126	94.206757	1459.563110	-421.762451	99.841858	1759.435059	-528.984924	381.536316	1155.062256	-454.015350	-254.638824	1210.719727	-419.246063	322.838165	858.895203	-339.631683	-208.300232	904.620361	-402.474274	51.270161	1055.854858	533.699768	18.810495	898.957886	533.128235	217.400040
-431.458191	175.848572	950.109985	-414.416016	-88.108887	966.393494	-504.005859	201.857346	567.418030	-436.649414	-126.346161	584.134949	-482.728241	267.010010	84.960701	-488.432343	-138.979050	101.892418	-484.554169	298.149689	1430.919678	-405.017670	-114.660011	1459.912109	-385.808624	94.457413	1459.543579	-421.940735	100.486633	1759.481201	-529.041077	381.447876	1154.924683	-453.750977	-254.557983	1210.952637	-419.458099	322.640900	858.718079	-339.359680	-208.302002	904.851990	-402.499542	51.211124	1055.865356	533.697876	18.753170	898.951721	533.259583	217.346909
-431.603455	175.775711	950.072754	-414.513611	-88.132881	966.490173	-504.107300	201.765015	567.351318	-437.173645	-126.287880	584.316406	-482.738342	266.998657	84.940598	-488.356598	-138.915756	101.851021	-484.419769	298.384369	1430.834839	-405.036377	-114.255684	1459.763184	-385.627777	94.713860	1459.515503	-422.115967	101.156021	1759.533691	-529.091980	381.444580	1154.781738	-453.452332	-254.634415	1211.177612	-419.631012	322.386536	858.548096	-339.112427	-208.308807	905.075745	-402.558533	51.220280	1055.877563	533.618958	18.644024	898.922424	533.348022	217.240829
-431.736664	175.809067	950.083984	-414.591248	-88.116302	966.593140	-504.239349	201.761703	567.345398	-437.759216	-126.205284	584.467590	-482.926849	267.017365	84.957817	-488.292389	-138.839890	101.777214	-484.305023	298.598389	1430.722290	-404.502869	-114.093475	1460.200928	-385.445251	95.009521	1459.486084	-422.279785	101.822998	1759.606201	-529.116577	381.417023	1154.661499	-453.160187	-254.421539	1211.463745	-419.690338	322.121368	858.473450	-338.907013	-208.277023	905.270447	-402.599976	51.286106	1055.918091	533.628357	18.612276	898.899658	533.470398	217.190109
-431.908386	175.767303	950.056824	-414.659088	-88.103455	966.715210	-504.330963	201.748474	567.345581	-438.440399	-126.144897	584.685059	-482.736542	267.010040	84.977104	-488.284058	-138.805618	101.719414	-484.241333	298.805573	1430.552612	-404.264923	-113.779266	1460.354126	-385.260956	95.331612	1459.467773	-422.460266	102.482162	1759.654663	-529.165649	381.531982	1154.543579	-452.930511	-254.294632	1211.709961	-420.000671	322.113739	858.285950	-338.694641	-208.228104	905.479370	-402.655457	51.339512	1055.946777	533.638245	18.581726	898.898315	533.581482	217.129959
-432.066284	175.839294	950.075378	-414.737976	-88.010895	966.839417	-504.462463	201.774612	567.346130	-439.056000	-125.899307	584.880371	-482.731476	267.014832	84.986221	-488.318237	-138.789093	101.687828	-484.075806	299.137299	1430.481323	-404.034149	-113.420464	1460.478882	-385.097107	95.674843	1459.456543	-422.585205	103.191925	1759.780029	-529.189270	381.648438	1154.435303	-452.714691	-254.083160	1211.935791	-420.203552	321.968689	858.174011	-338.500977	-208.175034	905.681152	-402.723602	51.469994	1056.003906	533.631775	18.515570	898.876526	533.707825	217.073090
-432.222778	175.988510	950.082581	-414.851349	-87.895142	966.947632	-504.620239	201.868500	567.367310	-439.623657	-125.602577	585.005249	-482.747406	267.001587	84.974983	-488.247223	-138.714706	101.641670	-483.902832	299.517944	1430.418091	-403.796295	-113.030548	1460.637817	-384.899506	96.065079	1459.456909	-422.735413	103.884377	1759.861938	-529.199890	381.816376	1154.350586	-452.474701	-253.871719	1212.153442	-420.389313	321.905212	858.045837	-338.287109	-208.112579	905.907043	-402.784851	51.645878	1056.042603	533.625000	18.466732	898.853638	533.832214	216.997452
-432.442352	176.129547	950.089417	-415.010651	-87.708389	967.036560	-504.799103	202.006699	567.393677	-440.235352	-125.320305	585.164978	-482.796356	267.015228	84.972450	-488.082977	-138.603348	101.570831	-483.751953	299.866333	1430.344604	-403.558411	-112.618294	1460.761230	-384.713745	96.494911	1459.471924	-422.892670	104.555611	1759.906982	-529.203918	381.992889	1154.278687	-452.221832	-253.625137	1212.393555	-420.572235	321.848328	857.945984	-338.128998	-208.041504	906.094788	-402.890350	51.850357	1056.069336	533.618530	18.405815	898.852783	533.974060	216.914307
-432.598572	176.398636	950.134521	-415.138397	-87.474144	967.145020	-504.942963	202.125031	567.372864	-440.850037	-125.060295	585.361267	-482.788849	267.024750	84.967110	-487.969208	-138.497253	101.522507	-483.584503	300.280914	1430.288940	-403.327698	-112.175957	1460.883301	-384.525360	96.911880	1459.477905	-423.016907	105.291557	1759.980835	-529.190247	382.220123	1154.199951	-451.995636	-253.315735	1212.616455	-420.757538	321.843872	857.852722	-338.207275	-208.196884	906.109619	-402.965027	52.130047	1056.129517	533.590881	18.298985	898.813660	534.098572	216.833176
-432.773193	176.648544	950.177551	-415.297302	-87.194336	967.238647	-505.106903	202.292892	567.371826	-441.391907	-124.688759	585.503601	-482.873932	267.069855	84.970741	-487.870270	-138.443924	101.461182	-483.348938	300.748047	1430.326782	-403.114624	-111.709396	1461.002197	-384.349670	97.367294	1459.509766	-423.126465	106.026802	1760.080688	-529.184753	382.469971	1154.146484	-451.757599	-252.934143	1212.823120	-420.954071	321.924438	857.760925	-337.829254	-207.890335	906.383911	-403.054565	52.419640	1056.179321	533.609070	18.241537	898.809082	534.242371	216.752121
-432.918579	177.018753	950.234802	-415.476532	-86.837975	967.336914	-505.284668	202.518265	567.382019	-441.990112	-124.469269	585.598022	-482.883362	267.084503	84.986130	-487.839264	-138.379517	101.455261	-483.170746	301.240936	1430.333252	-402.886841	-111.159142	1461.136719	-384.180908	97.840630	1459.531250	-423.119598	106.834549	1760.276489	-529.185974	382.791046	1154.121216	-451.521667	-252.643326	1213.062622	-421.153656	322.027924	857.695740	-337.985779	-208.018433	906.397461	-403.143463	52.798740	1056.239990	533.673706	18.053204	898.795593	534.614197	216.208496
-433.041718	177.372162	950.273376	-415.652771	-86.479057	967.438965	-505.781097	203.075500	567.496643	-442.535767	-124.124153	585.774963	-483.157410	267.129669	84.996437	-487.756287	-138.278992	101.372734	-483.008972	301.738129	1430.344971	-402.712128	-110.653976	1461.270996	-383.990814	98.360817	1459.567261	-423.221252	107.581261	1760.374023	-529.184387	383.107849	1154.087158	-451.273834	-252.242920	1213.286011	-421.314514	322.165283	857.652649	-337.640015	-207.667664	906.668335	-403.226837	53.177586	1056.294189	533.648071	18.002512	898.799377	534.716736	216.148224
-433.175171	177.754776	950.303711	-415.813507	-86.120216	967.546570	-505.791107	203.159882	567.482300	-443.176697	-123.701752	585.922180	-483.102936	267.162384	84.991432	-487.658508	-138.209900	101.328117	-482.859711	302.249054	1430.359131	-402.530029	-110.073158	1461.385620	-383.805511	98.901863	1459.612793	-423.329590	108.335243	1760.483398	-529.184509	383.483032	1154.111572	-451.035370	-251.796722	1213.489746	-421.415161	322.285187	857.641907	-337.554138	-207.499222	906.821411	-403.311340	53.577061	1056.347290	533.847168	17.796743	898.818848	535.348755	215.367126
-433.332886	178.196655	950.373779	-416.053528	-85.582802	967.593384	-505.934509	203.387253	567.488220	-443.684296	-123.140366	585.989502	-483.100006	267.230835	84.997063	-487.538544	-138.105728	101.236176	-482.708588	302.799438	1430.289185	-402.376251	-109.457664	1461.478271	-383.607208	99.480240	1459.656372	-423.390869	109.076431	1760.577637	-529.163818	383.888550	1154.123901	-450.860687	-251.280045	1213.666138	-421.547852	322.524078	857.641602	-337.490143	-207.294937	906.949341	-403.425201	54.058693	1056.387817	533.653931	17.927280	898.786255	534.930603	216.043610
-433.477509	178.738922	950.429138	-416.273041	-85.060616	967.629822	-506.100067	203.700027	567.523743	-444.224426	-122.704491	586.056641	-483.138977	267.284454	84.988297	-487.447937	-138.014862	101.197487	-482.514832	303.413361	1430.428345	-402.176178	-108.865257	1461.593994	-383.438141	100.088608	1459.659424	-423.527527	109.848190	1760.635864	-529.169373	384.257782	1154.120728	-450.675537	-250.842407	1213.888672	-421.656616	322.769165	857.635254	-337.429047	-207.071320	907.070313	-403.537537	54.580921	1056.419312	533.689392	17.943623	898.795654	535.017517	216.062439
-434.355652	178.406326	950.265442	-416.645264	-84.862907	967.738037	-506.469543	204.171631	567.413025	-444.906036	-122.277351	586.200745	-483.299652	267.328461	84.992790	-487.482849	-137.965729	101.148277	-482.286713	304.045441	1430.485474	-401.983307	-108.228020	1461.706055	-383.265594	100.709862	1459.657104	-423.543640	110.649162	1760.767700	-529.151428	384.730042	1154.170776	-450.563354	-250.255478	1214.030151	-421.771576	323.072205	857.669312	-337.385162	-206.768997	907.166504	-404.007568	54.677956	1056.344238	533.667664	17.840864	898.796143	535.293213	215.815475
-433.831757	179.783798	950.479248	-416.763977	-83.965637	967.736572	-506.697662	204.635223	567.676331	-445.294739	-121.394478	586.264893	-483.311249	267.377777	84.968437	-487.112915	-137.772324	101.063950	-482.071075	304.680298	1430.482910	-401.845978	-107.583939	1461.777100	-383.074341	101.385597	1459.659058	-423.570679	111.443039	1760.865967	-529.165588	385.266785	1154.215820	-450.379425	-249.630432	1214.174194	-421.854767	323.459381	857.707642	-337.297150	-206.454041	907.275269	-403.811340	55.669571	1056.463501	533.695435	17.864872	898.812866	535.396484	215.799026
-433.921417	180.471756	950.558838	-416.996887	-83.288155	967.761536	-506.719879	204.878967	567.695679	-445.738007	-120.606628	586.325684	-483.259338	267.453857	84.991158	-486.945953	-137.647232	100.946556	-481.867035	305.329926	1430.516235	-401.634338	-106.879890	1461.857910	-382.903412	102.056503	1459.635254	-423.603180	112.233025	1760.920044	-529.140625	385.812622	1154.250977	-450.259705	-249.061630	1214.315430	-421.960236	323.916321	857.727356	-337.281372	-206.162735	907.343384	-403.902740	56.323788	1056.502563	533.612305	17.991333	898.770142	535.081543	216.306427
-434.083313	181.043884	950.589050	-417.266083	-82.666267	967.814148	-506.719666	205.100098	567.688477	-446.314819	-119.899010	586.423157	-483.129425	267.496460	84.933563	-486.834778	-137.550262	100.894379	-481.679779	306.058197	1430.573975	-401.508423	-106.176598	1461.915283	-382.691132	102.743073	1459.635132	-423.613953	113.072159	1760.986572	-529.108521	386.416382	1154.297852	-450.206940	-248.442886	1214.447876	-422.046509	324.377167	857.740845	-337.252075	-205.767761	907.406067	-404.032440	56.925930	1056.524536	533.551941	17.932878	898.752197	535.145325	216.263962
-434.266296	181.743744	950.635132	-417.551270	-81.922501	967.821838	-507.079529	205.686707	567.733276	-446.919983	-119.340736	586.498535	-483.245667	267.574005	84.937767	-486.764771	-137.434174	100.855507	-481.433685	306.795227	1430.609619	-401.357941	-105.429642	1461.956665	-382.522888	103.437424	1459.635620	-423.585266	113.904175	1761.056519	-529.047729	387.015442	1154.354858	-450.116730	-247.749283	1214.552124	-422.158081	324.930725	857.752563	-337.273132	-205.303787	907.446899	-404.188568	57.630383	1056.535400	533.502747	17.874258	898.760742	535.225647	216.233978
-434.476257	182.492691	950.649841	-417.842529	-81.211761	967.825256	-507.646851	206.471146	567.846130	-447.511017	-118.678337	586.564941	-483.471405	267.649506	84.937576	-486.687714	-137.345947	100.781067	-481.246735	307.473389	1430.569214	-401.223267	-104.708710	1461.989868	-382.338684	104.157738	1459.654053	-423.576172	114.731499	1761.108276	-529.009644	387.783386	1154.399292	-450.044128	-247.047073	1214.640259	-422.264221	325.501160	857.795410	-337.289703	-204.819290	907.478516	-404.359222	58.352154	1056.527222	533.523254	17.908533	898.767700	535.294556	216.207642
-434.571045	183.270416	950.709900	-418.092163	-80.424637	967.845581	-507.938354	206.964432	567.916931	-448.109436	-117.964539	586.636963	-483.509155	267.703552	84.948990	-486.598022	-137.214478	100.700714	-480.987762	308.328339	1430.701416	-401.102875	-103.948936	1462.007446	-382.186188	104.905655	1459.651123	-423.539795	115.594749	1761.166260	-528.940002	388.555908	1154.500854	-450.006165	-246.342392	1214.718262	-422.362640	326.102173	857.824951	-337.324341	-204.285172	907.518433	-404.452698	59.111290	1056.551636	533.475342	17.888035	898.757080	535.348450	216.176788
-435.275635	183.380219	950.605164	-418.510223	-79.820000	967.865417	-507.910248	207.204361	567.786316	-448.791595	-117.378441	586.735962	-483.314758	267.775116	84.921829	-486.182526	-136.657471	100.378006	-480.717346	309.103790	1430.748535	-400.982361	-103.205437	1462.013550	-382.027100	105.667274	1459.658691	-423.520355	116.441551	1761.196411	-528.803833	389.305664	1154.600342	-449.993378	-245.614014	1214.761719	-422.461792	326.867645	857.855164	-337.335327	-203.659790	907.539001	-404.873840	59.559208	1056.470215	533.413696	17.815157	898.750916	535.438721	216.057510
-435.065399	184.775970	950.801514	-418.712494	-78.796524	967.795105	-508.187958	207.773056	567.967957	-449.424744	-116.589432	586.792908	-483.397614	267.833344	84.909096	-486.028503	-136.498749	100.284271	-480.468811	309.895325	1430.830688	-400.867188	-102.387642	1462.039673	-381.858154	106.434357	1459.684326	-423.452789	117.338272	1761.258057	-528.686401	390.161194	1154.676270	-450.008759	-244.829437	1214.815430	-422.509735	327.614471	857.901428	-337.643616	-203.251678	907.421814	-404.835358	60.627350	1056.536743	533.380676	17.810705	898.723328	535.518860	216.008392
-435.219727	185.692200	950.871765	-418.968323	-77.903786	967.774963	-508.499939	208.412521	568.034058	-449.962891	-115.768379	586.831177	-483.462646	267.882599	84.913872	-486.658722	-137.028091	100.508095	-480.248230	310.734894	1430.917236	-400.789429	-101.580803	1462.074707	-381.694641	107.227631	1459.697266	-423.339905	118.259888	1761.380005	-528.557434	391.041687	1154.774780	-450.012054	-243.919159	1214.826904	-422.567291	328.459686	857.971619	-337.511810	-202.393433	907.537109	-404.968811	61.492893	1056.548584	533.331482	17.809908	898.723267	535.567383	216.044586
-435.612762	186.268661	950.868652	-419.307617	-77.044846	967.766907	-508.913574	209.202484	568.076294	-450.629761	-115.115013	586.884338	-483.557068	267.962860	84.912148	-486.672516	-136.931900	100.432678	-480.090271	311.548004	1430.905273	-400.720917	-100.768478	1462.095093	-381.559021	108.021225	1459.693848	-423.296051	119.147408	1761.400757	-528.442200	392.058441	1154.913330	-450.019867	-243.195938	1214.840576	-422.658997	329.257813	858.026794	-337.611786	-201.604736	907.524170	-405.248169	62.225460	1056.521973	533.342834	17.822033	898.726440	535.632202	215.993896
-435.748260	187.243988	950.964661	-419.593262	-76.069397	967.746948	-509.402771	209.998596	568.260559	-451.239166	-114.494003	586.957336	-483.703033	268.043884	84.895668	-485.974548	-136.220169	100.085381	-479.788757	312.459778	1431.090820	-400.684540	-99.940201	1462.092163	-381.403229	108.851418	1459.725586	-423.194977	120.072548	1761.510010	-528.244446	392.945923	1155.014404	-450.150330	-242.203354	1214.818237	-422.703796	330.204010	858.071411	-337.722107	-200.836258	907.481812	-405.389587	63.148865	1056.548218	533.254517	17.812889	898.707520	535.677246	215.962448
-435.872070	188.323715	951.071716	-419.884827	-75.032295	967.698792	-509.694183	210.652985	568.352844	-451.767670	-113.660522	586.950134	-483.690247	268.110596	84.905594	-485.808350	-136.096878	100.013580	-479.524841	313.315063	1431.205322	-400.624756	-99.087852	1462.110718	-381.239929	109.694763	1459.746094	-423.113708	120.968834	1761.547241	-528.084045	393.969269	1155.198975	-450.209076	-241.244904	1214.839355	-422.746674	331.171967	858.159241	-337.815216	-199.927933	907.478821	-405.519409	64.138519	1056.565186	533.201416	17.851191	898.709717	535.677429	216.043442
-435.918762	189.463852	951.158752	-420.146667	-73.974754	967.657715	-509.678070	211.041504	568.371704	-452.313293	-113.003403	587.038391	-483.529083	268.207947	84.912643	-485.859985	-136.021713	99.981918	-479.286957	314.253265	1431.290405	-400.620667	-98.215851	1462.125244	-381.105560	110.531258	1459.778809	-422.949493	121.957375	1761.660522	-527.919373	394.989502	1155.370361	-450.257538	-240.454269	1214.837524	-422.782349	332.142731	858.265442	-338.014587	-199.024872	907.431580	-405.605438	65.172913	1056.577393	533.118225	17.816856	898.717224	535.713318	215.961273
-436.035248	190.542191	951.281433	-420.433380	-72.800133	967.622742	-509.916138	211.746750	568.448181	-452.775970	-112.205078	587.001526	-483.519653	268.256622	84.913109	-485.759064	-135.892975	99.911217	-479.039734	315.203735	1431.449219	-400.644073	-97.336861	1462.097656	-380.984161	111.386971	1459.791138	-422.834198	122.881500	1761.676758	-527.733704	396.006561	1155.579346	-450.382202	-239.399521	1214.782837	-422.800659	333.225952	858.330750	-338.211090	-198.099838	907.346558	-405.756531	66.231995	1056.614624	533.062317	17.828833	898.709473	535.736328	215.969696
-436.163025	191.750595	951.368286	-420.754486	-71.665543	967.524292	-510.449402	212.698929	568.652771	-453.378204	-111.468033	587.036255	-483.703461	268.325897	84.926781	-485.823883	-135.800018	99.865509	-478.830750	316.104736	1431.502197	-400.689972	-96.424278	1462.081909	-380.863525	112.264381	1459.825562	-422.641266	123.857994	1761.782593	-527.544312	397.109406	1155.758301	-450.567505	-238.311417	1214.710815	-422.850677	334.384369	858.453369	-338.385284	-197.068604	907.318298	-405.900146	67.320557	1056.596313	532.998230	17.850019	898.705017	535.724976	215.980133
-436.264160	192.931396	951.485229	-421.057129	-70.499252	967.459229	-510.709320	213.418015	568.753479	-453.910400	-110.825958	587.093384	-483.690033	268.421326	84.934616	-485.867920	-135.696228	99.797012	-478.516510	317.103882	1431.731567	-400.715515	-95.537376	1462.082642	-380.741821	113.139992	1459.845337	-422.499542	124.823059	1761.789551	-527.323364	398.255981	1155.945435	-450.739807	-237.264130	1214.652710	-422.822083	335.424805	858.595825	-338.631653	-195.984818	907.228271	-406.032867	68.412704	1056.612305	532.881958	17.833731	898.702209	535.724121	215.950317
-436.363220	194.141006	951.626953	-421.347656	-69.239288	967.369446	-511.275543	214.488419	568.913208	-454.429810	-110.034355	587.064941	-483.911407	268.518005	84.951546	-485.835632	-135.616302	99.792267	-478.239319	318.054626	1431.875610	-400.717316	-94.644142	1462.057007	-380.640320	114.026825	1459.846436	-422.310730	125.782127	1761.831055	-527.110474	399.395569	1156.162231	-450.933685	-236.156769	1214.578979	-422.824524	336.685455	858.695984	-338.913879	-194.933304	907.078613	-406.169830	69.549965	1056.631958	532.853455	17.846304	898.709412	535.716492	215.935837
-436.443054	195.418396	951.711548	-421.610229	-68.063889	967.317017	-511.919067	215.691528	569.097229	-455.003448	-109.374023	587.064392	-484.163544	268.617859	85.003700	-485.959930	-135.524353	99.743141	-477.950806	319.039673	1432.039795	-400.753265	-93.696800	1462.012329	-380.525879	114.931549	1459.868652	-422.062408	126.763786	1761.928833	-526.873413	400.526764	1156.367310	-451.109314	-235.088623	1214.476074	-422.823578	337.933472	858.863831	-339.142822	-193.718887	906.973877	-406.287689	70.709923	1056.640381	532.830933	17.896225	898.695801	535.738647	215.941589
-436.551239	196.721130	951.855896	-421.938324	-66.717789	967.169678	-512.462891	216.744522	569.348328	-455.565277	-108.571487	587.026672	-484.351196	268.708099	85.028076	-486.064941	-135.468399	99.719841	-477.719849	320.061981	1432.217651	-400.833832	-92.764938	1461.952515	-380.415771	115.829315	1459.870117	-421.750854	127.769745	1762.033325	-526.670837	401.782501	1156.597412	-451.377106	-233.974884	1214.385376	-422.766968	339.133881	858.994507	-339.663300	-192.704712	906.743164	-406.443909	71.912071	1056.633179	532.803040	17.953501	898.681274	535.723083	215.987839
-436.669128	198.055313	951.965576	-422.232849	-65.413750	967.051758	-513.385559	218.273590	569.631775	-456.240356	-107.930984	587.116821	-484.764954	268.829956	85.075813	-486.050110	-135.300186	99.653526	-477.442200	321.072632	1432.368530	-400.855774	-91.843330	1461.904175	-380.334595	116.786865	1459.897949	-421.679199	128.624741	1761.914429	-526.416870	402.928619	1156.788818	-451.598969	-232.754791	1214.188843	-422.736328	340.551544	859.182739	-339.689697	-191.191864	906.758972	-406.592896	73.133942	1056.622437	532.744568	17.953465	898.680542	535.715576	215.970963
-436.742401	199.346222	952.055908	-422.495544	-64.157692	967.000305	-512.521545	217.947754	569.475708	-456.950500	-107.460014	587.155640	-484.017365	268.888733	85.037788	-486.304596	-135.271210	99.674706	-477.176910	322.118713	1432.509277	-400.885956	-90.911568	1461.835083	-380.252014	117.696785	1459.912476	-421.440094	129.553192	1761.945313	-526.197388	404.210297	1157.033325	-451.862915	-231.603241	1214.037964	-422.643951	341.773712	859.309875	-339.999817	-189.840012	906.592468	-406.711243	74.340141	1056.634888	532.692932	17.985989	898.665894	535.703064	215.941742
-436.856293	200.736694	952.163269	-422.786285	-62.860138	966.875000	-512.568054	218.556335	569.507935	-457.749237	-106.996696	587.198608	-483.870087	268.984497	85.033112	-486.558594	-135.227509	99.686234	-476.988586	323.102905	1432.584351	-400.946533	-89.912186	1461.739380	-380.183960	118.646858	1459.907593	-421.086456	130.611603	1762.090210	-525.986328	405.521240	1157.279785	-452.102692	-230.508682	1213.903076	-422.583221	343.210724	859.447266	-340.332184	-188.432648	906.427307	-406.862518	75.583130	1056.620850	532.590149	17.970482	898.661804	535.664063	215.919373
-436.892487	202.163483	952.257019	-423.054688	-61.456482	966.723694	-512.731323	219.286911	569.667847	-458.161804	-106.003204	587.174072	-483.808411	269.059570	85.027328	-486.617065	-135.120316	99.660805	-476.695892	324.183563	1432.841797	-401.025299	-88.963562	1461.649536	-380.094330	119.586113	1459.921265	-420.785675	131.597565	1762.153442	-525.708496	406.812286	1157.492676	-452.471924	-229.126602	1213.651489	-422.517853	344.605408	859.636414	-340.716858	-187.039612	906.232544	-406.960785	76.889816	1056.586670	532.528015	17.947401	898.668396	535.694702	215.781433
-436.955261	203.553696	952.318054	-423.322815	-60.061325	966.591125	-513.308289	220.468445	569.864014	-458.864044	-105.347122	587.110474	-484.036377	269.209290	85.050148	-486.713348	-135.020660	99.648506	-476.491211	325.230255	1432.988159	-401.103821	-87.988243	1461.542725	-380.037720	120.566162	1459.951416	-420.689484	132.445358	1762.039551	-525.476868	408.150970	1157.736206	-452.758850	-227.879364	1213.448730	-422.353058	346.070343	859.764404	-341.037109	-185.493546	906.057373	-407.079071	78.195541	1056.545532	532.516174	18.050007	898.649475	535.624634	215.818893
-436.992615	205.012360	952.457947	-423.599457	-58.675148	966.460693	-513.820374	221.684616	570.020752	-459.338623	-104.444702	587.059937	-484.169556	269.305206	85.060577	-486.821869	-134.920456	99.615692	-476.255615	326.277252	1433.136841	-401.161835	-87.019936	1461.432617	-379.995209	121.544472	1459.954346	-420.311829	133.478607	1762.176025	-525.188171	409.502960	1157.948608	-453.084747	-226.634201	1213.234619	-422.245392	347.552948	859.949036	-341.467896	-183.961472	905.801331	-407.192505	79.497833	1056.547729	532.358276	18.026068	898.632874	535.536865	215.845612
-437.010925	206.485626	952.540527	-423.892120	-57.248619	966.315735	-514.844299	223.287781	570.343994	-459.863525	-103.771896	587.072021	-484.666260	269.441284	85.110809	-486.952179	-134.817947	99.570038	-476.112061	327.329376	1433.339966	-401.284088	-86.059280	1461.335938	-379.950592	122.495018	1459.955933	-420.178253	134.487762	1762.099609	-524.964294	410.893372	1158.219971	-453.380646	-225.481339	1213.041626	-422.067322	349.019745	860.130737	-342.174225	-182.653305	905.381104	-407.306702	80.840698	1056.513672	532.299072	18.089251	898.640320	535.449768	215.838623
-437.024261	208.026657	952.726135	-424.179382	-55.666176	966.114258	-515.084595	224.246155	570.516541	-460.022491	-102.405083	586.909851	-484.613068	269.557983	85.138542	-486.726044	-134.637711	99.486481	-476.001129	328.310394	1433.420288	-401.374878	-85.070305	1461.237915	-379.899689	123.454567	1459.987061	-419.908447	135.397202	1762.116943	-524.708740	412.338837	1158.454712	-453.741913	-224.047440	1212.743408	-421.955017	350.601990	860.362793	-342.327606	-180.707794	905.314941	-407.428528	82.238419	1056.509277	532.189331	18.097456	898.623535	535.359558	215.878510
-437.043915	209.503922	952.817688	-424.477448	-54.207394	965.936401	-515.295898	225.220779	570.618408	-460.261993	-101.173660	586.709717	-484.610260	269.650604	85.167953	-486.714813	-134.541367	99.408340	-475.783203	329.446808	1433.668701	-401.475372	-84.105186	1461.109619	-379.896790	124.452538	1459.996094	-419.589172	136.368958	1762.215088	-524.420349	413.687592	1158.748535	-454.059082	-222.646118	1212.476318	-421.729462	352.173096	860.535706	-342.764191	-179.064941	905.068176	-407.544067	83.584297	1056.463379	532.102112	18.144514	898.624084	535.263550	215.938736
-437.145233	211.072845	952.968994	-424.797607	-52.711342	965.763000	-515.588379	226.179504	570.816284	-460.591522	-100.201401	586.560913	-484.608154	269.755005	85.211914	-486.640228	-134.381393	99.341675	-475.673279	330.507751	1433.858398	-401.641785	-83.070862	1460.952271	-379.850616	125.431725	1460.015869	-419.308197	137.318497	1762.217041	-524.224670	415.096893	1159.007813	-454.400757	-221.388489	1212.187256	-421.573120	353.802032	860.766846	-343.274506	-177.411057	904.751404	-407.704346	84.978554	1056.448608	532.135803	18.018076	898.622498	535.670410	215.266159
-437.077728	212.578827	953.111328	-425.019653	-51.234425	965.616394	-515.790466	227.131516	570.959229	-461.895721	-100.714684	586.788086	-484.594574	269.861755	85.241180	-487.394348	-134.444397	99.422325	-475.566223	331.517334	1433.972046	-401.732361	-82.077255	1460.798096	-379.838898	126.379173	1460.012451	-418.980408	138.267502	1762.277588	-523.932678	416.510071	1159.248413	-454.712372	-220.063873	1211.890259	-421.351440	355.471924	860.952881	-343.788879	-175.672226	904.425171	-407.761719	86.338539	1056.449463	531.979980	18.024891	898.601501	535.553711	215.275650
-437.132263	214.157471	953.200745	-425.335968	-49.694157	965.417603	-516.110535	228.297562	571.105469	-461.991516	-99.422386	586.617371	-484.623260	269.970856	85.270859	-487.355530	-134.316452	99.355515	-475.378845	332.576721	1434.234985	-401.827087	-81.150856	1460.646851	-379.830383	127.364555	1460.016113	-418.744873	139.209946	1762.239380	-523.719727	417.933472	1159.539795	-454.958344	-218.842499	1211.614746	-421.164276	357.094666	861.186157	-344.295349	-173.946228	904.112854	-407.894104	87.770157	1056.389404	532.011169	18.211395	898.624817	535.459229	215.348495
-437.093262	215.758499	953.372498	-425.649048	-48.078724	965.180115	-516.350708	229.272034	571.303894	-461.667297	-97.144989	586.310181	-484.642914	270.093719	85.309830	-486.693909	-134.013153	99.117752	-475.297577	333.669037	1434.382813	-401.971161	-80.120872	1460.508301	-379.821075	128.359665	1460.022949	-418.474030	140.218216	1762.267456	-523.462402	419.332062	1159.797119	-455.375305	-217.319992	1211.284790	-420.862762	358.860413	861.471313	-344.831390	-172.168823	903.759583	-407.996521	89.198532	1056.358276	531.732971	18.153368	898.533997	535.349609	215.322723
-437.076172	217.342194	953.488708	-425.844330	-46.534401	965.032043	-516.606079	230.331940	571.436584	-461.962067	-96.031586	586.174438	-484.626251	270.178711	85.325409	-486.709473	-133.905106	99.079361	-475.157837	334.670807	1434.582764	-402.046600	-79.198402	1460.389893	-379.771454	129.312286	1460.049561	-418.156982	141.225540	1762.333008	-523.239258	420.769867	1160.096558	-455.610657	-216.037292	1210.977661	-420.714691	360.475861	861.616699	-345.400330	-170.351685	903.434143	-408.060791	90.646797	1056.342651	531.429810	18.034424	898.532227	535.175720	215.322144
-437.111084	218.910782	953.631714	-426.164459	-44.958118	964.786133	-516.854492	231.384201	571.533386	-462.300842	-94.886375	586.085938	-484.589386	270.290375	85.347206	-486.756805	-133.779709	99.072495	-475.101746	335.749237	1434.755371	-402.194611	-78.190186	1460.192871	-379.800964	130.321777	1460.042480	-417.900024	142.224396	1762.332275	-523.005798	422.233124	1160.334717	-456.035217	-214.409561	1210.599365	-420.495697	362.228180	861.803711	-345.864685	-168.477768	903.064575	-408.189270	92.052887	1056.288208	531.235840	18.100628	898.532532	534.965759	215.394821
-437.099030	220.479431	953.781433	-426.433502	-43.383263	964.582581	-517.050232	232.349716	571.680054	-462.697998	-93.770187	585.974060	-484.555786	270.372467	85.385391	-486.753510	-133.615555	98.983627	-474.981110	336.769592	1434.912842	-402.299744	-77.190086	1460.021240	-379.798950	131.272186	1460.049683	-417.641724	143.268265	1762.330078	-522.771423	423.611908	1160.614990	-456.261292	-213.212723	1210.283936	-420.121399	364.165344	862.231873	-346.508575	-166.704544	902.674194	-408.298035	93.470741	1056.264526	531.100952	18.211910	898.523621	534.764709	215.479523
-437.151520	222.073730	953.909119	-426.674530	-41.825871	964.379822	-517.277283	233.522324	571.852722	-462.980835	-92.593399	585.890076	-484.606201	270.475250	85.453705	-486.608093	-133.436020	98.925758	-474.891174	337.785278	1435.039795	-402.406860	-76.238312	1459.872314	-379.765961	132.229797	1460.046875	-417.409668	144.276688	1762.299316	-522.533386	425.066772	1160.886230	-456.648041	-211.596207	1209.889526	-419.893066	365.893951	862.391968	-346.996155	-164.744324	902.314636	-408.410645	94.908875	1056.225586	530.707947	18.436234	898.474487	534.013611	216.281815
-437.076538	223.704010	954.057373	-426.944275	-40.203213	964.128906	-517.570557	234.752792	572.033264	-463.331573	-91.411880	585.723083	-484.653809	270.559692	85.474159	-486.611694	-133.319962	98.837547	-474.824890	338.817261	1435.216919	-402.540588	-75.282578	1459.687134	-379.766296	133.208878	1460.040771	-417.160675	145.297546	1762.282837	-522.354919	426.509155	1161.127319	-456.909576	-210.387009	1209.569946	-419.695496	367.600037	862.550049	-347.824951	-163.075058	901.774902	-408.485321	96.358643	1056.177246	530.544678	18.540491	898.459534	533.800598	216.412582
-437.132629	225.405365	954.204163	-427.234741	-38.514828	963.843994	-517.731140	235.673660	572.186951	-463.710236	-90.303688	585.540955	-484.639618	270.663879	85.513016	-486.467224	-133.122314	98.747383	-474.725952	339.881226	1435.381592	-402.662689	-74.322838	1459.485840	-379.766144	134.171082	1460.009644	-416.900055	146.339401	1762.272217	-522.145020	427.925873	1161.429199	-457.259766	-208.792694	1209.114014	-419.459625	369.376434	862.725464	-348.055969	-160.876419	901.515320	-408.616730	97.875107	1056.106445	530.280762	18.577160	898.435486	533.498230	216.588303
[truncated: 259 more rows]
[truncated: 40 more columns]
