# Supplementary material for: A dyadic stimulus set of audiovisual affective displays for the study of multisensory, emotional, social interactions
Source: Behav Res Methods. 2015 Nov 5;48(4):1285–95. doi: 10.3758/s13428-015-0654-4 (PMC5101291; doi:10.3758/s13428-015-0654-4)
Supplement: Supplementary file 1 — (ZIP 270 MB) [file 13428_2015_654_MOESM1_ESM.zip › supplementary_material_2_stimuli_set_files/B/B22.txt]

-382.970276	244.487915	955.954712	-389.943726	-20.227177	955.562378	-465.436096	265.886200	574.168030	-433.714172	-81.502144	578.974487	-475.379852	299.957581	87.677406	-503.190979	-134.496582	103.485855	-417.570496	344.493805	1433.841553	-366.667389	-70.857361	1454.032227	-333.803009	135.057465	1457.141724	-356.113953	196.398560	1742.331909	-454.520416	441.033234	1161.064697	-408.713959	-201.120895	1198.926147	-355.500031	390.689728	859.331665	-294.488342	-147.504242	893.756897	-364.095459	111.396835	1053.223511	562.165161	18.871347	898.904724	550.800720	217.003220
-383.030273	244.500565	955.955933	-389.960663	-20.234322	955.572144	-465.555023	265.927063	574.195801	-433.776947	-81.500008	578.974792	-475.313416	299.938965	87.657768	-503.196167	-134.501389	103.484512	-417.703033	344.531494	1433.794678	-366.703522	-70.802292	1454.057617	-333.877411	135.106583	1457.147583	-356.179962	196.470062	1742.330811	-454.691010	440.956543	1160.997437	-408.688934	-201.044418	1198.941284	-355.636261	390.535767	859.286804	-294.428223	-147.328033	893.797791	-364.136749	111.406502	1053.229736	562.186707	18.917364	898.894104	550.789673	216.997086
-383.124176	244.469345	955.929932	-389.998657	-20.253551	955.579834	-465.604553	265.821075	574.181702	-433.839905	-81.502899	578.977417	-475.382172	299.948273	87.656242	-503.225555	-134.510757	103.485603	-417.841583	344.570526	1433.771973	-366.729340	-70.752632	1454.074951	-333.952911	135.141998	1457.132080	-356.245117	196.548874	1742.334961	-454.865753	440.887756	1160.926270	-408.664185	-201.002182	1198.949951	-355.734009	390.386017	859.221497	-294.351044	-147.121185	893.850281	-364.199768	111.398293	1053.219971	562.180725	18.898479	898.907227	550.775696	217.015060
-383.174957	244.475677	955.926636	-390.027100	-20.258722	955.580017	-465.686829	265.825867	574.185852	-433.865997	-81.528923	579.010132	-475.383179	299.985260	87.677162	-503.256653	-134.550781	103.481796	-417.970398	344.584442	1433.700317	-366.732605	-70.737549	1454.095093	-334.013214	135.184647	1457.124268	-356.321930	196.607788	1742.331177	-455.008575	440.807526	1160.849243	-408.705902	-200.847351	1198.917603	-355.843628	390.222412	859.194641	-294.264374	-146.923813	893.889099	-364.237061	111.402023	1053.217896	562.168030	18.854847	898.903320	550.754089	217.019440
-383.222809	244.438843	955.898193	-390.000610	-20.303698	955.611206	-465.786957	265.849060	574.207764	-433.909149	-81.583015	579.027710	-475.410797	299.982391	87.635452	-503.257599	-134.556976	103.479454	-418.094482	344.617188	1433.634521	-366.748291	-70.700233	1454.102051	-334.081177	135.215530	1457.095337	-356.376190	196.681976	1742.317627	-455.149658	440.744263	1160.765381	-408.602783	-200.903458	1198.944214	-355.915558	390.024261	859.150940	-294.177216	-146.722473	893.937866	-364.251770	111.389458	1053.220459	562.195068	18.846478	898.884277	550.771545	216.998093
-383.220551	244.433105	955.889709	-389.938660	-20.345558	955.634888	-465.891815	265.806641	574.212769	-433.905792	-81.584892	579.062256	-475.429047	300.002411	87.649246	-503.280151	-134.569534	103.474144	-418.216766	344.622986	1433.577026	-366.760742	-70.672432	1454.118652	-334.128723	135.256439	1457.072021	-356.455658	196.754379	1742.323486	-455.275818	440.617310	1160.676270	-408.574249	-200.844864	1198.950439	-355.795837	389.632751	859.182251	-294.090668	-146.525253	893.989807	-364.228241	111.382881	1053.230103	562.217346	18.832905	898.891663	550.770325	216.985001
-383.282410	244.411118	955.864197	-389.979126	-20.318014	955.633484	-465.954132	265.787628	574.247742	-433.936188	-81.636131	579.055847	-475.426453	300.002686	87.647377	-503.272614	-134.574631	103.475861	-418.317413	344.637512	1433.543579	-366.810669	-70.635681	1454.125732	-334.194305	135.295853	1457.083374	-356.527130	196.815247	1742.315796	-455.385406	440.516571	1160.612549	-408.545471	-200.796082	1198.956787	-355.946136	389.575470	859.087585	-294.027924	-146.323349	894.032349	-364.265259	111.395828	1053.213501	562.194458	18.785273	898.906067	550.756531	216.944977
-383.348206	244.407562	955.880127	-390.006195	-20.339783	955.643311	-466.044128	265.726563	574.247986	-433.958649	-81.642700	579.057068	-475.406677	299.986145	87.640060	-503.273285	-134.582703	103.481323	-418.440155	344.645569	1433.506226	-366.822937	-70.616585	1454.146240	-334.246887	135.330109	1457.072632	-356.611847	196.873215	1742.322144	-455.480591	440.395416	1160.525391	-408.523834	-200.689529	1198.940552	-355.923828	389.270752	859.067139	-293.964417	-146.163559	894.062988	-364.309418	111.384201	1053.225830	562.202698	18.781687	898.911926	550.757141	216.910568
-383.382782	244.390793	955.884705	-390.014099	-20.348158	955.646912	-466.151886	265.700012	574.252075	-433.983551	-81.649155	579.096436	-475.412140	299.966095	87.618248	-503.283875	-134.577560	103.497581	-418.517456	344.648621	1433.461304	-366.837433	-70.573601	1454.166870	-334.301117	135.345551	1457.088257	-356.693542	196.938965	1742.322510	-455.556732	440.298187	1160.436768	-408.516144	-200.646469	1198.926270	-355.880707	388.969910	859.042297	-293.911682	-146.023132	894.098877	-364.326996	111.373413	1053.229126	562.202515	18.749847	898.898560	550.767822	216.888779
-383.469727	244.378784	955.875366	-390.062927	-20.388859	955.629517	-466.240814	265.659058	574.260071	-434.018768	-81.686600	579.094849	-475.422882	299.969116	87.601601	-503.336243	-134.593903	103.487038	-418.598358	344.672333	1433.422974	-366.848846	-70.568756	1454.159912	-334.376282	135.386169	1457.067627	-356.783722	197.004959	1742.326660	-455.625580	440.144104	1160.357544	-408.491364	-200.581894	1198.930908	-355.792053	388.633514	859.042847	-293.868683	-145.869827	894.105713	-364.388306	111.347198	1053.214233	562.177734	18.739265	898.904297	550.726440	216.854172
-383.545776	244.351151	955.847595	-390.078796	-20.400101	955.627625	-466.358002	265.643036	574.266846	-434.100006	-81.737061	579.092468	-475.434448	299.978790	87.587410	-503.357178	-134.601273	103.479172	-418.658173	344.682465	1433.368042	-366.872101	-70.552795	1454.158203	-334.425110	135.412323	1457.048096	-356.873993	197.064774	1742.320435	-455.680115	440.037079	1160.254395	-408.468536	-200.526718	1198.914795	-355.755859	388.377228	859.008118	-293.821533	-145.694229	894.101807	-364.417267	111.341927	1053.195679	562.172668	18.703121	898.891296	550.729858	216.865112
-383.603699	244.353394	955.854065	-390.091553	-20.412449	955.632690	-466.526245	265.698303	574.307434	-433.911865	-81.466591	579.047302	-475.455139	300.000397	87.586967	-503.223541	-134.565933	103.405067	-418.724182	344.707367	1433.338135	-366.895294	-70.550621	1454.141724	-334.465912	135.430344	1457.028076	-356.940399	197.124832	1742.309814	-455.733673	439.939209	1160.167358	-408.471649	-200.486481	1198.867554	-355.733795	388.115875	858.959167	-293.789795	-145.543900	894.098450	-364.447144	111.340096	1053.200195	562.175232	18.682579	898.881897	550.748413	216.838211
-383.648438	244.333649	955.809937	-390.130737	-20.447710	955.639648	-466.607117	265.640778	574.293335	-433.947021	-81.457314	579.028748	-475.451813	300.009338	87.564949	-503.251831	-134.589264	103.413383	-418.794281	344.695709	1433.295654	-366.899994	-70.542572	1454.132324	-334.511475	135.460922	1457.011841	-357.011780	197.172302	1742.310547	-455.756500	439.819824	1160.095337	-408.447937	-200.441162	1198.847534	-355.703674	387.844879	858.958313	-293.760010	-145.433365	894.105469	-364.477570	111.331612	1053.179077	562.180969	18.679993	898.885132	550.765503	216.816437
-383.693878	244.351532	955.849670	-390.139252	-20.446796	955.646118	-466.730316	265.619019	574.356750	-433.902252	-81.392609	579.012085	-475.551483	300.053894	87.564682	-503.156311	-134.570679	103.396172	-418.853027	344.708923	1433.275391	-366.911835	-70.534210	1454.143799	-334.556091	135.460098	1457.001099	-357.075500	197.214783	1742.323364	-455.784424	439.695831	1160.025513	-408.448120	-200.364929	1198.841919	-355.600098	387.539307	858.950500	-293.723175	-145.281708	894.130493	-364.503845	111.331909	1053.201904	562.167542	18.619785	898.893188	550.768616	216.774979
-383.741272	244.314255	955.838806	-390.173828	-20.453735	955.652527	-466.785187	265.478027	574.348450	-433.943146	-81.438972	579.017456	-475.491547	300.042084	87.564301	-503.197418	-134.590790	103.399826	-418.909760	344.706635	1433.257690	-366.932007	-70.523987	1454.155640	-334.597595	135.467361	1457.017212	-357.136536	197.257950	1742.322754	-455.786804	439.590820	1159.966553	-408.511688	-200.217651	1198.795044	-355.540131	387.234131	858.970398	-293.692444	-145.172028	894.129639	-364.532654	111.316879	1053.196899	562.177185	18.615934	898.896179	550.764587	216.760788
-383.810699	244.288605	955.821045	-390.188416	-20.475357	955.651550	-466.890198	265.437561	574.341858	-433.906219	-81.399681	579.039978	-475.479553	300.016052	87.533928	-503.151428	-134.582535	103.396492	-418.973877	344.712585	1433.241821	-366.968445	-70.507339	1454.150024	-334.636017	135.497253	1457.005249	-357.191345	197.288910	1742.331909	-455.805756	439.467316	1159.884521	-408.508087	-200.182037	1198.799194	-355.448700	386.878693	858.950012	-293.672089	-145.047226	894.112976	-364.571198	111.303986	1053.186890	562.186829	18.589355	898.890686	550.790222	216.728928
-383.898102	244.222061	955.778503	-390.212006	-20.509895	955.653748	-467.047791	265.502472	574.363770	-433.957703	-81.456345	579.071655	-475.562225	300.021118	87.548203	-503.180725	-134.594650	103.391670	-419.034302	344.701660	1433.185791	-366.975067	-70.509743	1454.138184	-334.682007	135.504013	1456.998535	-357.229675	197.320557	1742.323608	-455.806366	439.392242	1159.823486	-408.502472	-200.145294	1198.771362	-355.398132	386.571167	858.860352	-293.650146	-144.945847	894.125977	-364.613922	111.274948	1053.163818	562.206787	18.577980	898.904053	550.777954	216.719269
-383.929504	244.213821	955.777771	-390.201080	-20.525763	955.655457	-467.155029	265.533997	574.348633	-433.945374	-81.440201	579.070801	-475.569489	300.037750	87.516869	-503.199738	-134.616089	103.382011	-419.096191	344.706879	1433.146362	-366.980255	-70.500031	1454.131592	-334.726959	135.509262	1456.964233	-357.281616	197.345993	1742.327026	-455.803680	439.294037	1159.729614	-408.503052	-200.140579	1198.765503	-355.280914	386.270538	858.839600	-293.655762	-144.852722	894.110901	-364.621887	111.267334	1053.163818	562.187866	18.514715	898.910828	550.788818	216.644089
-383.988678	244.184601	955.750977	-390.239532	-20.552992	955.667786	-466.907959	265.150970	574.075073	-433.958435	-81.466736	579.044800	-475.325500	299.989349	87.486450	-503.210938	-134.631287	103.413673	-419.151184	344.735352	1433.142090	-367.008820	-70.494820	1454.108521	-334.770905	135.527481	1456.947021	-357.316162	197.375656	1742.319336	-455.799011	439.184998	1159.673218	-408.511017	-200.101898	1198.751343	-355.200897	385.998260	858.836914	-293.637085	-144.770676	894.093750	-364.672668	111.255295	1053.157104	562.187012	18.470734	898.903992	550.787415	216.607605
-384.046692	244.191971	955.760864	-390.314453	-20.530033	955.643311	-466.970184	265.131470	574.095459	-433.949921	-81.473228	579.033691	-475.344055	299.998779	87.509369	-503.189758	-134.618988	103.389069	-419.209229	344.728851	1433.117065	-367.027405	-70.495056	1454.123291	-334.806915	135.531281	1456.949097	-357.331543	197.379150	1742.319092	-455.785248	439.105988	1159.634888	-408.453369	-200.197357	1198.771240	-355.090393	385.736603	858.815430	-293.650238	-144.691910	894.103760	-364.720215	111.255913	1053.145386	562.320923	18.331945	898.895935	551.002502	215.936356
-384.080322	244.196777	955.750427	-390.319092	-20.534842	955.643616	-467.390625	265.496643	574.416809	-433.945099	-81.474182	579.033569	-475.607666	300.061096	87.542793	-503.197784	-134.623749	103.388206	-419.252655	344.724823	1433.100098	-367.053772	-70.489807	1454.090454	-334.835785	135.528015	1456.936646	-357.353851	197.395096	1742.321289	-455.770111	438.996094	1159.581665	-408.517975	-200.096588	1198.704102	-354.965271	385.384644	858.830750	-293.634155	-144.634201	894.083984	-364.747437	111.262520	1053.142212	562.219482	18.389259	898.916260	550.816345	216.529480
-384.133606	244.174530	955.736328	-390.321106	-20.561150	955.634766	-467.383728	265.477142	574.391418	-433.951477	-81.472740	579.019775	-475.606537	300.041595	87.543587	-503.189911	-134.627182	103.384644	-419.285126	344.727081	1433.072144	-367.067749	-70.481270	1454.070190	-334.860046	135.528656	1456.911377	-357.370117	197.399261	1742.320435	-455.740143	438.880951	1159.514771	-408.536713	-200.060165	1198.686035	-354.811523	385.028870	858.842468	-293.639496	-144.570465	894.056641	-364.769196	111.244408	1053.129395	562.207092	18.356981	898.895386	550.813171	216.534714
-384.193451	244.138275	955.734802	-390.332642	-20.580469	955.629456	-467.079529	265.073090	574.070007	-433.977356	-81.495667	579.033264	-475.304749	299.973816	87.491646	-503.175751	-134.625656	103.382065	-419.299133	344.702423	1433.046631	-367.071594	-70.491112	1454.056396	-334.892273	135.539658	1456.899414	-357.369324	197.402878	1742.314819	-455.714172	438.778198	1159.436523	-408.525543	-200.054260	1198.676758	-354.649139	384.718445	858.855103	-293.674194	-144.542099	894.058655	-364.797882	111.219139	1053.124390	562.319153	18.192150	898.910706	551.007690	215.784622
-384.213867	244.089050	955.707764	-390.300964	-20.618553	955.659485	-467.444733	265.434875	574.362976	-433.958252	-81.473091	579.053101	-475.573578	300.036957	87.525215	-503.169189	-134.614548	103.374039	-419.345856	344.694153	1433.027222	-367.063385	-70.480873	1454.044434	-334.900360	135.524323	1456.883545	-357.302856	197.476227	1742.328857	-455.684509	438.652954	1159.363159	-408.526123	-200.044846	1198.671631	-354.519470	384.443909	858.850220	-293.671875	-144.524338	894.050049	-364.797668	111.201012	1053.127319	562.312500	18.129206	898.923950	551.011780	215.730362
-384.261292	244.069458	955.714355	-390.303589	-20.630798	955.660645	-467.116394	265.053070	574.049438	-433.931702	-81.475250	579.044373	-475.148743	299.951355	87.474754	-503.176605	-134.626877	103.376747	-419.360413	344.693207	1433.010986	-367.066284	-70.483749	1454.032959	-334.924103	135.530075	1456.864014	-357.357758	197.417435	1742.306030	-455.660522	438.561646	1159.298096	-408.542969	-200.058548	1198.676270	-354.354462	384.179230	858.875305	-293.711426	-144.498642	894.040466	-364.825500	111.186928	1053.131836	562.336853	18.124798	898.912231	551.040405	215.706680
-384.305695	244.069427	955.722473	-390.332092	-20.626974	955.670715	-467.134430	265.016693	574.056702	-433.928925	-81.482559	579.034119	-475.122833	299.947632	87.488640	-503.179688	-134.618835	103.371628	-419.399353	344.686554	1432.972290	-367.071533	-70.479240	1454.022583	-334.939209	135.523148	1456.857544	-357.356689	197.421204	1742.297119	-455.642395	438.440308	1159.246826	-408.573639	-200.060654	1198.671265	-354.202606	383.955719	858.906616	-293.734253	-144.499176	894.042358	-364.861938	111.190887	1053.140991	562.372559	18.079325	898.915588	551.069458	215.676056
-384.344574	244.011169	955.708191	-390.327179	-20.647524	955.672424	-467.189545	265.031250	574.060669	-433.889130	-81.489250	579.043945	-475.299469	299.982361	87.470589	-503.202911	-134.639725	103.388756	-419.436310	344.684082	1432.976440	-367.080475	-70.489235	1454.005859	-334.972961	135.529556	1456.832642	-357.345337	197.423630	1742.289551	-455.612366	438.334198	1159.179688	-408.585236	-200.070709	1198.660889	-353.990967	383.585846	858.925415	-293.780518	-144.503433	894.033875	-364.871887	111.160858	1053.133057	562.350830	18.018156	898.916504	551.064209	215.665329
-384.387207	244.036087	955.716370	-390.403076	-20.635393	955.660950	-467.603027	265.396637	574.356934	-433.899048	-81.530075	579.029114	-475.600281	300.023407	87.534866	-503.234039	-134.645615	103.403549	-419.457275	344.654938	1432.955933	-367.070068	-70.503357	1453.986938	-334.994781	135.502045	1456.829346	-357.327271	197.425537	1742.286865	-455.597229	438.230927	1159.141357	-408.604492	-200.086411	1198.633911	-353.823975	383.292389	858.934998	-293.842499	-144.505661	894.014648	-364.921051	111.169106	1053.129028	562.341797	18.009041	898.906616	551.070190	215.646423
-384.400269	244.017914	955.707947	-390.383057	-20.693459	955.654785	-467.615234	265.418762	574.398987	-433.941925	-81.601761	578.999023	-475.559814	300.026886	87.549774	-503.224396	-134.661819	103.403290	-419.485809	344.647858	1432.927124	-367.092896	-70.526123	1453.956665	-335.011139	135.499527	1456.805176	-357.307556	197.419006	1742.280273	-455.554840	438.155975	1159.071533	-408.655396	-200.108246	1198.614136	-353.634705	382.966217	858.955566	-293.902313	-144.524933	893.953247	-364.919769	111.134750	1053.122314	562.331909	17.941036	898.916382	551.060303	215.576553
-384.433563	244.013229	955.687073	-390.416321	-20.672316	955.616943	-467.639954	265.388947	574.387390	-433.895630	-81.572479	578.968933	-475.560638	300.016968	87.546700	-503.184021	-134.643936	103.377327	-419.582458	344.548553	1432.830200	-367.076782	-70.546379	1453.941040	-335.027496	135.487961	1456.794067	-357.216309	197.491135	1742.304443	-455.533783	438.118927	1159.016479	-408.655090	-200.133179	1198.617065	-353.492249	382.710846	858.978455	-293.973083	-144.543854	893.939270	-364.938263	111.136383	1053.089478	562.366882	17.889530	898.909424	551.114990	215.535660
-384.445862	244.031403	955.690491	-390.431641	-20.666298	955.612610	-467.650238	265.385925	574.372620	-433.832855	-81.574684	578.976563	-475.542908	300.012787	87.522461	-503.157837	-134.646469	103.379158	-419.595123	344.549683	1432.800781	-367.073242	-70.544670	1453.937622	-335.043884	135.474442	1456.773438	-357.183929	197.495071	1742.279541	-455.493958	438.031738	1158.970459	-408.685242	-200.166336	1198.603882	-353.337097	382.461517	859.006897	-294.061401	-144.585648	893.911621	-364.953064	111.145393	1053.089233	562.332031	17.834219	898.907410	551.099060	215.522018
-384.465881	244.011978	955.680481	-390.421387	-20.697714	955.613708	-467.675018	265.350311	574.369446	-433.833832	-81.599716	578.958435	-475.515015	300.004242	87.499313	-503.152954	-134.643433	103.367081	-419.617493	344.534668	1432.774658	-367.086975	-70.543739	1453.914185	-335.061523	135.467880	1456.752197	-357.150452	197.479401	1742.264893	-455.448975	437.960022	1158.894165	-408.694641	-200.192184	1198.586548	-353.212830	382.294556	859.020630	-294.141083	-144.632462	893.881897	-364.966156	111.126854	1053.086670	562.333923	17.832659	898.910400	551.087280	215.466965
-384.479523	243.967590	955.665222	-390.401489	-20.718616	955.602478	-467.686432	265.347382	574.358582	-433.866302	-81.641243	578.960938	-475.505768	300.001984	87.498322	-503.210144	-134.655182	103.391106	-419.623474	344.505646	1432.748657	-367.098755	-70.572350	1453.902710	-335.084747	135.444916	1456.721924	-357.178284	197.404678	1742.215454	-455.423126	437.873199	1158.869995	-408.727448	-200.206924	1198.570679	-353.089691	382.104523	858.994934	-294.197632	-144.702942	893.846863	-364.963074	111.098495	1053.073486	562.358582	17.799578	898.918091	551.113464	215.442703
-384.461823	243.945984	955.659119	-390.356232	-20.741852	955.629883	-467.855408	265.542084	574.405945	-433.814453	-81.643257	579.000732	-475.664642	300.044189	87.530159	-503.202484	-134.676773	103.438461	-419.628632	344.483032	1432.733765	-367.078094	-70.600029	1453.902588	-335.068665	135.433929	1456.711670	-357.142273	197.399246	1742.209106	-455.378937	437.799011	1158.813110	-408.743317	-200.229706	1198.590698	-352.929718	381.861633	859.030457	-294.295624	-144.751328	893.830811	-364.945374	111.091064	1053.087402	562.366760	17.783293	898.932556	551.114807	215.426392
-384.430023	243.959488	955.687012	-390.311188	-20.724054	955.612976	-467.839447	265.549042	574.394714	-433.834106	-81.690346	579.011169	-475.673065	300.064941	87.551788	-503.243866	-134.673187	103.443077	-419.619934	344.464844	1432.731934	-367.077179	-70.620140	1453.899658	-335.090668	135.417923	1456.703979	-357.098328	197.392456	1742.207275	-455.348206	437.727295	1158.787598	-408.761963	-200.252625	1198.578857	-352.787231	381.648285	859.031494	-294.372070	-144.820267	893.804749	-364.914886	111.091499	1053.094604	562.351990	17.737089	898.942017	551.101990	215.387329
-384.438263	243.959106	955.693481	-390.346649	-20.766172	955.604004	-467.683258	265.360413	574.371460	-433.912964	-81.795853	579.011108	-475.553345	300.034576	87.540375	-503.292664	-134.685318	103.440590	-419.626831	344.444855	1432.721924	-367.083435	-70.633385	1453.875977	-335.096222	135.391373	1456.695679	-357.065216	197.379044	1742.199707	-455.310944	437.679596	1158.779663	-408.807190	-200.322693	1198.574707	-352.661102	381.455139	859.051819	-294.462402	-144.888641	893.779968	-364.919250	111.061951	1053.089355	562.354553	17.733595	898.943665	551.124817	215.353302
-384.499420	243.910950	955.672058	-390.371613	-20.761444	955.605530	-467.696136	265.327148	574.372620	-433.970734	-81.874580	579.023560	-475.508911	300.033417	87.530121	-503.333130	-134.697098	103.440521	-419.621399	344.430298	1432.710327	-367.093567	-70.652397	1453.851196	-335.106812	135.355759	1456.676758	-356.974976	197.439072	1742.223999	-455.289825	437.609619	1158.728394	-408.845093	-200.343964	1198.568604	-352.551849	381.271149	859.067383	-294.582520	-144.972076	893.716309	-364.956268	111.051537	1053.078003	562.348145	17.660864	898.926392	551.149963	215.315353
-384.509796	243.915161	955.671448	-390.416565	-20.737106	955.576965	-467.698730	265.310944	574.353699	-434.121887	-82.066399	579.059692	-475.503448	300.001404	87.496300	-503.398438	-134.711670	103.460869	-419.630157	344.406830	1432.692017	-367.105865	-70.690010	1453.819214	-335.117615	135.338028	1456.647461	-356.940796	197.434174	1742.209473	-455.273285	437.556274	1158.705933	-408.880463	-200.397263	1198.566406	-352.452576	381.101593	859.073730	-294.704926	-145.060196	893.648987	-364.969391	111.052223	1053.060059	562.340271	17.662539	898.922668	551.134766	215.296295
-384.511017	243.917236	955.673035	-390.420410	-20.734926	955.576660	-467.687378	265.279541	574.347290	-434.178528	-82.065422	579.012756	-475.391479	299.973755	87.489365	-503.424591	-134.718353	103.463776	-419.605621	344.391632	1432.689941	-367.103943	-70.684715	1453.792725	-335.114410	135.320267	1456.639404	-356.899261	197.421097	1742.207153	-455.248077	437.507568	1158.681885	-408.938477	-200.412872	1198.533691	-352.380981	380.967560	859.105896	-294.802765	-145.138535	893.609192	-364.970093	111.053352	1053.060303	562.339294	17.624258	898.927795	551.155945	215.280441
-384.500580	243.908203	955.679321	-390.400452	-20.743000	955.571472	-467.689606	265.267822	574.326660	-434.154266	-82.024940	579.027161	-475.508057	300.005768	87.498009	-503.435577	-134.724045	103.450012	-419.590973	344.363373	1432.673584	-367.073914	-70.728775	1453.780029	-335.112091	135.298569	1456.632568	-356.860199	197.401276	1742.203125	-455.207855	437.441162	1158.656372	-408.988922	-200.471603	1198.545776	-352.293335	380.846954	859.111572	-294.911072	-145.246033	893.569458	-364.950592	111.041313	1053.059814	562.353455	17.603477	898.931580	551.183472	215.256393
-384.474701	243.870956	955.692993	-390.333527	-20.805645	955.571594	-467.680939	265.285645	574.329163	-434.173584	-82.010048	579.048340	-475.491547	300.001068	87.511208	-503.418793	-134.705170	103.442741	-419.577698	344.352997	1432.680542	-367.057739	-70.746376	1453.786743	-335.102448	135.258453	1456.636963	-356.825958	197.383667	1742.203857	-455.173218	437.391418	1158.662354	-409.036957	-200.475586	1198.545166	-352.238647	380.719177	859.130798	-295.037659	-145.334320	893.537537	-364.906158	110.989952	1053.067139	562.356262	17.576971	898.933472	551.183899	215.203506
-384.445831	243.863403	955.701660	-390.290710	-20.825346	955.609741	-467.676605	265.266052	574.345947	-434.165283	-81.996933	579.059448	-475.406525	299.980225	87.529861	-503.427399	-134.730026	103.449455	-419.576569	344.330200	1432.683838	-367.059845	-70.764267	1453.770752	-335.111969	135.220428	1456.629028	-356.778564	197.351089	1742.212280	-455.149475	437.339752	1158.640503	-409.033508	-200.609100	1198.532715	-352.174286	380.624390	859.158813	-295.133209	-145.428558	893.510742	-364.875244	110.988495	1053.091675	562.351257	17.536608	898.934937	551.198608	215.147522
-384.415131	243.883835	955.719299	-390.284058	-20.812840	955.612915	-467.672882	265.267487	574.344910	-434.184540	-82.017570	579.061523	-475.495605	300.000946	87.534203	-503.436615	-134.731216	103.443359	-419.550476	344.295441	1432.677856	-367.061279	-70.789627	1453.757568	-335.108185	135.208481	1456.621826	-356.805664	197.249786	1742.185913	-455.117279	437.269958	1158.629150	-409.095184	-200.631454	1198.553833	-352.005615	380.499268	859.350098	-295.249359	-145.529770	893.476440	-364.857941	110.997643	1053.102417	562.336975	17.512714	898.939087	551.192017	215.148880
-384.399567	243.878891	955.720642	-390.279816	-20.807184	955.609497	-467.669983	265.258972	574.351685	-434.166534	-82.004669	579.053223	-475.471313	299.982239	87.517975	-503.412933	-134.734390	103.454094	-419.544769	344.291168	1432.696655	-367.058380	-70.831390	1453.759888	-335.100922	135.175171	1456.629150	-356.760956	197.209885	1742.193359	-455.089264	437.268982	1158.646973	-409.164215	-200.657028	1198.565186	-351.963959	380.453369	859.359070	-295.356140	-145.620056	893.453003	-364.851837	110.995346	1053.102295	562.368896	17.506235	898.925720	551.221375	215.135498
-384.420135	243.874878	955.713257	-390.312134	-20.796822	955.583374	-467.694275	265.308868	574.370667	-434.104156	-82.007202	579.022095	-475.476440	299.993683	87.521751	-503.402161	-134.740799	103.449997	-419.531891	344.259155	1432.692139	-367.062622	-70.832741	1453.738159	-335.080231	135.166794	1456.627930	-356.706635	197.177032	1742.193237	-455.051483	437.215271	1158.628174	-409.221252	-200.675888	1198.572510	-351.882568	380.374756	859.464905	-295.468445	-145.740540	893.431580	-364.858795	110.990150	1053.080933	562.337524	17.457167	898.924377	551.191528	215.127228
-384.417023	243.911255	955.721985	-390.335205	-20.759029	955.534607	-467.724365	265.332123	574.364136	-434.124146	-82.029762	578.989990	-475.505920	300.013336	87.496964	-503.428741	-134.750320	103.444618	-419.478882	344.235779	1432.669434	-367.048523	-70.862320	1453.720581	-335.059082	135.143784	1456.604614	-356.656921	197.151306	1742.191528	-455.042969	437.178009	1158.626221	-409.282593	-200.696152	1198.553711	-351.852325	380.342438	859.428345	-295.581055	-145.849060	893.361755	-364.854553	111.003548	1053.057495	562.320129	17.396658	898.906555	551.205688	215.090836
-384.387543	243.879135	955.674866	-390.320282	-20.775316	955.523376	-467.727692	265.304321	574.338074	-434.099304	-82.061615	579.011841	-475.465393	299.989685	87.501610	-503.430389	-134.753418	103.440063	-419.427155	344.225708	1432.658691	-367.056702	-70.873260	1453.671143	-335.034576	135.093094	1456.544312	-356.543182	197.188797	1742.207764	-455.002014	437.150604	1158.615234	-409.325500	-200.742493	1198.510620	-351.880493	380.331238	859.322754	-295.677673	-145.950211	893.304260	-364.821472	110.991028	1053.025879	562.333923	17.390934	898.886536	551.225891	215.049973
-384.358887	243.837524	955.685974	-390.231659	-20.850317	955.514282	-467.713470	265.259430	574.334167	-434.091431	-82.052605	579.030762	-475.477844	299.995361	87.505135	-503.411682	-134.747101	103.427856	-419.368927	344.210114	1432.641968	-367.039246	-70.893723	1453.636108	-334.994904	135.055496	1456.529175	-356.546906	197.083038	1742.164795	-454.982117	437.128418	1158.614502	-409.379944	-200.739975	1198.486328	-351.894135	380.312469	859.263855	-295.740448	-146.050247	893.276184	-364.764709	110.930496	1053.027344	562.305481	17.329319	898.917603	551.199829	214.997147
-384.349121	243.857727	955.698120	-390.267212	-20.830622	955.530151	-467.749359	265.271820	574.366272	-434.075012	-82.025360	579.042053	-475.460480	299.979614	87.516975	-503.381348	-134.722931	103.443474	-419.314667	344.191772	1432.640015	-367.014771	-70.914429	1453.623047	-334.973053	135.050064	1456.542480	-356.492767	197.039276	1742.189697	-454.981201	437.134644	1158.656006	-409.444031	-200.784485	1198.478882	-351.963898	380.360138	859.143799	-295.835388	-146.119766	893.245789	-364.773499	110.947884	1053.040405	562.330139	17.328480	898.907227	551.202637	214.991287
-384.335938	243.881104	955.731812	-390.295288	-20.793903	955.552307	-467.737579	265.257050	574.371582	-434.108917	-82.008682	579.013306	-475.457611	299.996826	87.554077	-503.393738	-134.695007	103.471848	-419.264221	344.196869	1432.662354	-367.022186	-70.928757	1453.615479	-334.944061	135.029984	1456.541870	-356.425934	197.009094	1742.206299	-454.953491	437.156189	1158.670410	-409.527466	-200.829391	1198.476196	-351.999084	380.408539	859.150818	-295.951477	-146.198257	893.234253	-364.785797	110.970238	1053.069336	562.316956	17.274200	898.923767	551.207397	214.978546
-384.313965	243.857864	955.751099	-390.292145	-20.783514	955.604858	-467.743683	265.243652	574.384766	-434.103943	-81.955864	579.052368	-475.429504	299.987549	87.547356	-503.358856	-134.683731	103.467041	-419.204254	344.185059	1432.651489	-367.020782	-70.955223	1453.612793	-334.917786	135.009583	1456.537231	-356.370819	196.982178	1742.231689	-454.943176	437.146271	1158.675171	-409.604218	-200.838898	1198.481445	-351.910614	380.372192	859.321716	-296.035645	-146.284164	893.203491	-364.786469	110.974678	1053.108398	562.311035	17.251402	898.923401	551.234558	214.949738
-384.298767	243.841858	955.738403	-390.273956	-20.800211	955.602051	-467.766937	265.233154	574.362122	-434.132721	-81.936401	579.040100	-475.344055	299.966187	87.500717	-503.383362	-134.695618	103.467453	-419.131714	344.177734	1432.645264	-367.014984	-70.982895	1453.575073	-334.885193	134.957611	1456.516113	-356.302002	196.941223	1742.228027	-454.922272	437.181458	1158.678467	-409.638153	-200.868515	1198.437866	-352.069427	380.489075	859.111389	-296.112000	-146.313889	893.157654	-364.754730	110.961884	1053.097168	562.324158	17.239283	898.920898	551.254028	214.937546
-384.243896	243.858536	955.707458	-390.161743	-20.835739	955.556885	-467.784088	265.250305	574.370239	-434.116211	-81.898087	579.048462	-475.344543	299.964020	87.482872	-503.348907	-134.692398	103.438026	-419.064819	344.182281	1432.606812	-367.001282	-70.993866	1453.525513	-334.846680	134.934280	1456.479614	-356.225494	196.905746	1742.216919	-454.865814	437.203308	1158.659790	-409.672821	-200.870895	1198.393677	-352.100128	380.557312	859.065491	-296.164215	-146.410675	893.089172	-364.661133	110.952003	1053.056763	562.291382	17.183670	898.926880	551.244141	214.867096
-384.225128	243.872437	955.692810	-390.129669	-20.852890	955.506348	-467.799683	265.276276	574.373413	-434.150604	-81.884743	579.031189	-475.343872	299.954803	87.500084	-503.373932	-134.689804	103.435440	-418.991699	344.150452	1432.585693	-366.975128	-71.007904	1453.505005	-334.795624	134.917511	1456.447876	-356.141113	196.869781	1742.208374	-454.815857	437.213165	1158.650513	-409.702026	-200.856842	1198.380859	-352.149445	380.621124	859.017639	-296.218842	-146.461624	893.024170	-364.612946	110.937866	1053.018921	562.290100	17.173906	898.921814	551.254578	214.848999
-384.181549	243.883057	955.707764	-390.126312	-20.836542	955.509277	-467.789459	265.281342	574.397644	-434.109680	-81.869545	579.028137	-475.305908	299.947449	87.518356	-503.387238	-134.711273	103.414825	-418.926178	344.151703	1432.585083	-366.960907	-71.028000	1453.499268	-334.757446	134.899612	1456.448120	-356.066162	196.834030	1742.207031	-454.787262	437.251129	1158.689697	-409.738251	-200.865982	1198.371826	-352.207550	380.705261	858.974365	-296.273132	-146.516846	893.007935	-364.586639	110.943413	1053.027100	562.280579	17.182568	898.919983	551.229309	214.834763
-384.161926	243.885941	955.738953	-390.142181	-20.787708	955.527039	-467.807312	265.262909	574.411316	-434.106659	-81.894394	579.011841	-475.355530	299.958099	87.553741	-503.423767	-134.696976	103.434265	-418.793304	344.209839	1432.720703	-366.966461	-71.038963	1453.502075	-334.735474	134.885880	1456.437744	-355.995758	196.794693	1742.227417	-454.771210	437.259766	1158.743774	-409.816803	-200.851669	1198.375732	-352.290466	380.802917	858.969849	-296.359711	-146.572220	893.007568	-364.585541	110.961243	1053.051758	562.244202	17.147799	898.916870	551.236145	214.822662
-384.175995	243.922775	955.748962	-390.235229	-20.695007	955.543701	-467.822357	265.281219	574.405945	-434.079712	-81.859116	578.970276	-475.348541	299.954285	87.532448	-503.411621	-134.686569	103.433670	-418.749084	344.209564	1432.731934	-366.979828	-71.077774	1453.505249	-334.721069	134.882248	1456.460815	-355.866455	196.841400	1742.278320	-454.769257	437.325073	1158.800659	-409.898987	-200.843750	1198.399414	-352.341522	380.903046	858.978088	-296.438568	-146.637054	893.003235	-364.645355	111.021744	1053.066528	562.231506	17.107227	898.922607	551.248169	214.814667
-384.147675	243.928223	955.749451	-390.254669	-20.670609	955.550171	-467.790009	265.267334	574.386719	-434.057617	-81.878815	579.004517	-475.335724	299.949677	87.511726	-503.418396	-134.687134	103.448837	-418.695740	344.219879	1432.747314	-366.974701	-71.080460	1453.470703	-334.673950	134.847595	1456.440674	-355.789734	196.805206	1742.286133	-454.751129	437.375275	1158.834717	-409.944946	-200.834961	1198.388794	-352.392273	381.029663	858.991882	-296.508789	-146.680969	892.984680	-364.643036	111.034790	1053.070435	562.226624	17.108297	898.897705	551.240295	214.851471
-384.136353	243.918152	955.729004	-390.219727	-20.698507	955.536072	-467.976257	265.522003	574.444641	-434.003601	-81.836937	578.983154	-475.482727	299.994934	87.507851	-503.373749	-134.694519	103.441650	-418.630707	344.207672	1432.736694	-366.966736	-71.080711	1453.426514	-334.613220	134.845734	1456.412354	-355.701965	196.764954	1742.272461	-454.725586	437.423279	1158.841675	-409.997437	-200.872253	1198.360352	-352.448212	381.129822	858.960938	-296.559509	-146.727386	892.903625	-364.608337	111.019943	1053.050537	562.240356	17.090290	898.890320	551.274353	214.782379
-384.083313	243.845444	955.684082	-390.087433	-20.792803	955.500977	-467.766205	265.319275	574.393555	-433.974579	-81.845734	578.981506	-475.329407	299.965149	87.514801	-503.364960	-134.713699	103.435547	-418.530273	344.209137	1432.729126	-366.923187	-71.093010	1453.374878	-334.532654	134.818756	1456.371948	-355.584656	196.731705	1742.264404	-454.663849	437.459747	1158.859009	-410.030304	-200.857895	1198.290405	-352.519653	381.257751	858.924438	-296.574493	-146.771271	892.852234	-364.501251	110.946526	1053.007202	562.183167	17.049379	898.884644	551.207336	214.797012
-384.035461	243.900345	955.700317	-390.091248	-20.769545	955.463318	-467.790009	265.362488	574.419556	-433.957245	-81.823608	578.954041	-475.378662	299.969910	87.541527	-503.305481	-134.710495	103.409203	-418.419708	344.195465	1432.744385	-366.890320	-71.113022	1453.342285	-334.449341	134.795532	1456.364990	-355.471985	196.692368	1742.248901	-454.623993	437.502808	1158.890015	-410.018799	-200.843826	1198.226318	-352.597839	381.419037	858.904968	-296.611786	-146.786591	892.781616	-364.470184	110.961212	1052.994263	562.186890	17.040674	898.884949	551.226440	214.739456
-384.023590	243.972794	955.704041	-390.131836	-20.736019	955.427917	-467.789307	265.351196	574.417053	-433.923401	-81.815849	578.966064	-475.342377	299.954529	87.550056	-503.256073	-134.683090	103.389221	-418.321472	344.193970	1432.761963	-366.819397	-71.127449	1453.324951	-334.395538	134.789169	1456.359863	-355.371582	196.658661	1742.253418	-454.621124	437.578613	1158.952881	-410.042542	-200.836670	1198.213745	-352.668304	381.591583	858.908325	-296.626740	-146.811310	892.751465	-364.476166	110.995239	1052.976440	562.191345	17.027065	898.880493	551.234131	214.726486
-383.982056	243.946564	955.730408	-390.131805	-20.675404	955.465454	-467.809784	265.379669	574.413757	-433.940216	-81.762154	578.960205	-475.372589	299.954437	87.528595	-503.284332	-134.669647	103.409721	-418.243256	344.193726	1432.769043	-366.790527	-71.135628	1453.313354	-334.362244	134.783447	1456.344971	-355.272552	196.618210	1742.264404	-454.609314	437.626770	1159.000488	-410.097931	-200.839203	1198.203735	-352.758484	381.716309	858.924194	-296.687653	-146.837845	892.729065	-364.464264	111.012993	1053.010376	562.186035	16.980137	898.884216	551.257507	214.683746
-384.021606	243.946259	955.731384	-390.189941	-20.661514	955.496643	-467.760864	265.398346	574.410522	-433.948547	-81.758850	578.977173	-475.337433	299.950775	87.555649	-503.322540	-134.670868	103.432693	-418.163940	344.195374	1432.787354	-366.762054	-71.159538	1453.288940	-334.306122	134.779572	1456.330078	-355.228394	196.507584	1742.240845	-454.601807	437.695221	1159.058350	-410.120850	-200.829315	1198.209106	-352.869049	381.928406	858.935608	-296.735535	-146.823441	892.729126	-364.499146	111.028954	1053.023315	562.179199	16.969990	898.883118	551.264038	214.680191
-384.024597	243.949570	955.728638	-390.190460	-20.665949	955.505310	-467.758728	265.401794	574.404236	-433.964264	-81.762009	578.996216	-475.339783	299.970886	87.557358	-503.307343	-134.651581	103.463974	-418.067841	344.213837	1432.826050	-366.715088	-71.156975	1453.274048	-334.267761	134.765930	1456.318970	-355.056915	196.544205	1742.273071	-454.584290	437.756592	1159.087402	-410.144073	-200.824036	1198.206787	-352.936523	382.118134	858.944946	-296.809082	-146.802246	892.688660	-364.489227	111.032585	1053.023560	562.140503	16.902803	898.908386	551.245544	214.640106
-384.005096	243.970627	955.726318	-390.176331	-20.674768	955.504639	-467.742096	265.391144	574.427856	-433.938751	-81.732849	578.987793	-475.334869	299.958374	87.557236	-503.326447	-134.654205	103.456528	-417.959198	344.219513	1432.843506	-366.659576	-71.155396	1453.250244	-334.210175	134.753159	1456.286011	-354.949799	196.512573	1742.264648	-454.547760	437.811249	1159.132690	-410.112640	-200.846039	1198.174316	-353.035400	382.297638	858.940552	-296.814941	-146.804642	892.674927	-364.458984	111.038597	1053.018921	562.156372	16.898521	898.888123	551.258423	214.608521
-383.957855	243.988266	955.725464	-390.148743	-20.656504	955.486084	-467.756561	265.417053	574.425293	-433.923584	-81.653923	578.944580	-475.330658	299.954315	87.563972	-503.246307	-134.636719	103.432686	-417.888916	344.211823	1432.842896	-366.621704	-71.160538	1453.209351	-334.146576	134.751633	1456.235840	-354.888947	196.388641	1742.213745	-454.523315	437.886078	1159.161865	-410.115265	-200.850403	1198.154907	-353.056610	382.445557	858.930481	-296.846680	-146.783035	892.613770	-364.420105	111.048317	1053.008911	562.143433	16.860004	898.885010	551.258850	214.602402
-383.906860	244.000183	955.726013	-390.091553	-20.666822	955.478943	-467.736694	265.421448	574.436646	-433.961182	-81.633904	578.970215	-475.310211	299.912384	87.564865	-503.251495	-134.643097	103.417908	-417.826355	344.219330	1432.849609	-366.571045	-71.156860	1453.184814	-334.090332	134.744537	1456.225342	-354.773376	196.352921	1742.207397	-454.490967	437.937103	1159.184448	-410.078217	-200.836075	1198.105347	-353.097534	382.597565	858.924011	-296.882111	-146.765121	892.577454	-364.365356	111.046837	1053.005371	562.164429	16.854511	898.868347	551.293884	214.535629
-383.884094	244.012283	955.735291	-390.077881	-20.668316	955.490356	-467.720398	265.425537	574.432129	-433.978180	-81.609421	578.956116	-475.324493	299.915009	87.565681	-503.275238	-134.645477	103.428215	-417.747223	344.221039	1432.863281	-366.497253	-71.160408	1453.167114	-334.018951	134.742416	1456.220337	-354.653198	196.330261	1742.213989	-454.466644	437.993652	1159.215088	-410.050903	-200.810730	1198.090332	-353.126160	382.767822	858.921570	-296.917450	-146.726440	892.535461	-364.335052	111.051910	1053.012939	562.117981	16.790188	898.867126	551.271606	214.515137
-383.866119	244.048248	955.747925	-390.060150	-20.649261	955.492004	-467.675171	265.476074	574.447083	-434.011017	-81.551460	578.949646	-475.329529	299.904358	87.575798	-503.241852	-134.619934	103.416504	-417.690094	344.225616	1432.895264	-366.425690	-71.144653	1453.153931	-333.954651	134.743759	1456.210327	-354.528046	196.296234	1742.219360	-454.443451	438.097595	1159.275757	-410.001740	-200.796631	1198.092163	-353.183044	382.955780	858.894348	-296.941132	-146.676743	892.532898	-364.308502	111.075195	1053.018066	562.101501	16.782288	898.882751	551.246338	214.493469
-383.803284	244.146622	955.771973	-390.108337	-20.594105	955.462524	-467.272583	265.094513	574.149109	-434.017059	-81.526680	578.956543	-475.056580	299.866638	87.539352	-503.240509	-134.612610	103.424622	-417.624939	344.248260	1432.905518	-366.381561	-71.147346	1453.139526	-333.918427	134.771744	1456.190063	-354.348999	196.356598	1742.236206	-454.418518	438.165985	1159.327637	-409.979156	-200.771744	1198.062012	-353.249512	383.172729	858.836243	-296.966187	-146.641113	892.499329	-364.290253	111.122635	1053.012573	562.096802	16.745708	898.885864	551.241760	214.508835
-383.797211	244.156433	955.738220	-390.096497	-20.595842	955.451172	-467.210449	265.102081	574.152771	-434.041412	-81.474495	578.960510	-475.098755	299.898407	87.574783	-503.254120	-134.614441	103.424530	-417.591492	344.245453	1432.910645	-366.300934	-71.112579	1453.114014	-333.888855	134.785873	1456.169312	-354.234222	196.333908	1742.235352	-454.385651	438.254181	1159.333862	-409.939636	-200.729279	1198.017822	-353.303345	383.379333	858.803406	-296.965393	-146.604141	892.444763	-364.259735	111.134918	1052.984985	562.088562	16.720299	898.890747	551.231567	214.487854
-383.776825	244.131424	955.733276	-390.032379	-20.633413	955.480774	-467.062958	265.036255	574.084473	-434.035126	-81.450119	578.984314	-475.108246	299.892822	87.556099	-503.282867	-134.592987	103.397766	-417.559235	344.274902	1432.901489	-366.250977	-71.095047	1453.097534	-333.846161	134.787323	1456.157471	-354.180054	196.239746	1742.197754	-454.363464	438.313965	1159.340088	-409.898346	-200.652573	1197.979370	-353.348480	383.575165	858.795837	-296.972015	-146.548676	892.392456	-364.217896	111.120110	1052.997559	562.037720	16.676260	898.889221	551.216187	214.430237
-383.728424	244.093903	955.738220	-389.946655	-20.660812	955.513000	-467.077911	265.148468	574.097351	-434.020813	-81.412727	579.000488	-475.183197	299.886932	87.572701	-503.224518	-134.577271	103.404274	-417.515991	344.276611	1432.900879	-366.200867	-71.089211	1453.062012	-333.804688	134.818588	1456.148560	-354.054016	196.217575	1742.195068	-454.346985	438.389954	1159.375854	-409.866241	-200.604599	1197.937378	-353.415131	383.824493	858.807312	-297.000183	-146.491562	892.341980	-364.168579	111.101280	1053.020386	562.027954	16.665169	898.883240	551.206238	214.381363
-383.685669	244.155380	955.757263	-389.964325	-20.571840	955.519226	-467.005402	265.192657	574.110291	-434.030701	-81.439835	579.002930	-475.170715	299.884369	87.565430	-503.240082	-134.571350	103.432930	-417.495331	344.292633	1432.943726	-366.147522	-71.058762	1453.043701	-333.758057	134.836304	1456.136108	-353.877808	196.276367	1742.221802	-454.350800	438.417236	1159.401245	-409.855865	-200.530228	1197.907471	-353.420715	383.971954	858.808716	-296.985291	-146.438187	892.308167	-364.147522	111.166344	1053.030884	562.001770	16.606354	898.895996	551.186462	214.376923
-383.681549	244.194214	955.795715	-389.994720	-20.513638	955.482300	-466.958130	265.223053	574.136292	-434.019653	-81.429657	578.958496	-475.157440	299.879883	87.574280	-503.248779	-134.583405	103.443611	-417.456970	344.316132	1432.960083	-366.077484	-71.057266	1453.032959	-333.724304	134.851883	1456.135254	-353.755066	196.263397	1742.230469	-454.349792	438.487488	1159.440674	-409.859009	-200.401779	1197.855347	-353.422211	384.123749	858.831299	-296.991577	-146.402908	892.257935	-364.151855	111.183914	1053.029541	562.014221	16.608456	898.901428	551.189575	214.355835
-383.664703	244.264969	955.782043	-390.051605	-20.419239	955.437378	-467.279358	265.681793	574.437561	-433.988251	-81.453697	578.926392	-475.443024	299.957336	87.649605	-503.238068	-134.586288	103.427818	-417.420746	344.359039	1432.963379	-366.020966	-71.033478	1452.986084	-333.703857	134.872711	1456.110107	-353.639587	196.267273	1742.221436	-454.341583	438.536072	1159.453857	-409.815186	-200.340408	1197.813232	-353.439423	384.285767	858.827148	-296.984863	-146.353088	892.206116	-364.151581	111.248123	1052.995361	561.990723	16.543629	898.874573	551.169678	214.259979
-383.639221	244.256531	955.750854	-390.006317	-20.446043	955.416138	-467.256897	265.725281	574.432068	-433.963409	-81.431503	578.913757	-475.456085	299.977631	87.651360	-503.199158	-134.571579	103.401192	-417.398682	344.384888	1432.934570	-365.975922	-71.004272	1452.926514	-333.681732	134.914627	1456.062622	-353.599762	196.184784	1742.160767	-454.350494	438.584015	1159.445679	-409.779358	-200.299591	1197.753784	-353.447388	384.450500	858.787476	-296.952301	-146.255371	892.131653	-364.107086	111.235703	1052.967041	561.951782	16.510794	898.867432	551.120789	214.248962
-383.520142	244.246918	955.731506	-389.843170	-20.507952	955.459839	-467.174469	265.671631	574.409607	-433.951965	-81.422844	578.958740	-475.406250	299.928070	87.625366	-503.211426	-134.560669	103.412071	-417.372559	344.388733	1432.905151	-365.922394	-70.963287	1452.886353	-333.661591	134.923248	1456.022461	-353.442078	196.270493	1742.176514	-454.340881	438.621552	1159.426147	-409.743286	-200.223099	1197.695923	-353.469635	384.630646	858.795227	-296.902710	-146.221893	892.082275	-363.988800	111.227592	1052.984741	561.942871	16.476309	898.870728	551.126282	214.167679
-383.452484	244.269028	955.750000	-389.791840	-20.469719	955.489136	-467.126984	265.702576	574.439331	-433.882782	-81.347633	578.992859	-475.405243	299.925812	87.639946	-503.146667	-134.539642	103.436462	-417.343597	344.414581	1432.908325	-365.877380	-70.962662	1452.890869	-333.608917	134.958893	1456.038696	-353.355591	196.265137	1742.168335	-454.365906	438.646149	1159.424805	-409.698639	-200.179565	1197.671509	-353.452301	384.773315	858.807617	-296.875153	-146.120972	892.074036	-363.945160	111.260666	1053.012329	561.912903	16.434626	898.867737	551.101929	214.183655
-383.379944	244.270523	955.782959	-389.756287	-20.433958	955.524780	-467.079193	265.700500	574.441345	-433.903107	-81.362587	579.000732	-475.392853	299.909180	87.649979	-503.178558	-134.548584	103.462273	-417.324799	344.419067	1432.914185	-365.839691	-70.940231	1452.895020	-333.587463	134.984406	1456.052856	-353.277863	196.265640	1742.178345	-454.380859	438.689758	1159.463623	-409.671356	-200.109131	1197.662720	-353.463867	384.898743	858.815002	-296.844910	-146.002289	892.079773	-363.905060	111.277374	1053.049805	561.918213	16.385830	898.892273	551.101196	214.134857
-383.372192	244.326248	955.820251	-389.789093	-20.376905	955.505432	-467.048859	265.677246	574.452820	-433.924500	-81.378151	578.970215	-475.371735	299.910919	87.672264	-503.156708	-134.517761	103.463860	-417.316040	344.444733	1432.923584	-365.823151	-70.937576	1452.886230	-333.587952	135.011902	1456.058228	-353.207764	196.273499	1742.193604	-454.400177	438.765808	1159.500610	-409.646851	-200.078156	1197.652222	-353.459656	385.069427	858.820923	-296.814606	-145.920349	892.076782	-363.903503	111.309120	1053.055420	561.877563	16.348799	898.883301	551.056763	214.120468
-383.387482	244.316971	955.783936	-389.836182	-20.343716	955.477234	-467.034698	265.705078	574.441528	-433.925171	-81.396706	578.976685	-475.357452	299.889648	87.648338	-503.154907	-134.490723	103.495270	-417.309906	344.487213	1432.927979	-365.800659	-70.890678	1452.868408	-333.595581	135.034592	1456.026123	-353.217865	196.209473	1742.156006	-454.426117	438.798737	1159.501465	-409.611298	-200.006973	1197.608398	-353.475006	385.194611	858.765259	-296.795898	-145.841980	892.020264	-363.911713	111.320671	1053.017700	561.853943	16.348454	898.876648	551.028564	214.048767
-383.370667	244.337936	955.735229	-389.833221	-20.318863	955.463318	-467.018036	265.706268	574.394348	-433.911591	-81.339378	578.938171	-475.375641	299.894104	87.636482	-503.147675	-134.487518	103.454941	-417.291321	344.504181	1432.886841	-365.788940	-70.866135	1452.825806	-333.586884	135.054764	1455.988647	-353.164307	196.238861	1742.133179	-454.430359	438.866058	1159.468262	-409.585663	-199.961792	1197.581177	-353.489380	385.340515	858.729187	-296.745636	-145.705627	891.954895	-363.883270	111.354729	1052.982178	561.797913	16.286905	898.857361	550.974670	213.977097
-383.250244	244.336975	955.693115	-389.697632	-20.351311	955.459717	-466.961029	265.661865	574.395142	-433.867889	-81.274284	578.925903	-475.342926	299.890747	87.615417	-503.112274	-134.477676	103.430992	-417.233063	344.528656	1432.850342	-365.730927	-70.853653	1452.807861	-333.541748	135.083267	1455.957764	-353.042175	196.335114	1742.140015	-454.426056	438.907745	1159.468262	-409.535156	-199.921890	1197.541382	-353.467255	385.436768	858.711426	-296.669495	-145.578110	891.939453	-363.755463	111.353592	1052.959473	561.782104	16.241287	898.859741	550.938110	213.980377
-383.154205	244.363983	955.684509	-389.625977	-20.364750	955.442749	-467.006683	265.724609	574.438782	-433.818573	-81.184341	578.951843	-475.389221	299.911011	87.660728	-503.095367	-134.475571	103.447388	-417.197296	344.559540	1432.847046	-365.710602	-70.822281	1452.802734	-333.493378	135.104065	1455.956543	-352.996368	196.352448	1742.140137	-454.389526	438.952423	1159.459473	-409.495697	-199.876541	1197.522827	-353.454834	385.550964	858.703308	-296.591919	-145.454605	891.950500	-363.669647	111.355247	1052.946167	561.694702	16.347408	898.861450	550.720276	214.662949
-383.085968	244.379501	955.714111	-389.566559	-20.353836	955.464111	-466.967133	265.772400	574.453613	-433.855072	-81.231094	578.966187	-475.372864	299.920593	87.683823	-503.113220	-134.461090	103.454536	-417.177460	344.589172	1432.861450	-365.680328	-70.807518	1452.808105	-333.470123	135.138840	1455.966309	-352.974609	196.374390	1742.159058	-454.391449	439.013794	1159.486084	-409.467834	-199.834991	1197.523315	-353.462372	385.645813	858.699097	-296.520813	-145.300339	891.979736	-363.608978	111.364754	1052.972412	561.673950	16.307537	898.864502	550.690002	214.623688
-383.037598	244.457443	955.758911	-389.551819	-20.302666	955.480774	-467.003906	265.817383	574.492920	-433.881714	-81.265358	578.971741	-475.421783	299.918610	87.680107	-503.161774	-134.459351	103.461464	-417.170380	344.620239	1432.880249	-365.675751	-70.786766	1452.829346	-333.468781	135.156494	1455.987061	-352.970703	196.393845	1742.173218	-454.397217	439.061035	1159.514893	-409.453522	-199.781494	1197.543945	-353.462311	385.743866	858.715942	-296.476044	-145.165710	892.030273	-363.587463	111.416389	1053.005371	561.685730	16.267340	898.879211	550.655090	214.580246
-383.053345	244.465347	955.759399	-389.570831	-20.231737	955.478577	-466.941833	265.735535	574.455811	-433.827728	-81.243263	578.964722	-475.372925	299.877655	87.661751	-503.144531	-134.451218	103.469650	-417.168182	344.642090	1432.878662	-365.652161	-70.762596	1452.847900	-333.476593	135.184036	1455.986328	-352.972443	196.428162	1742.195801	-454.392242	439.113647	1159.526733	-409.444458	-199.756332	1197.532837	-353.468628	385.779266	858.731079	-296.411774	-145.022598	892.055115	-363.602203	111.454323	1053.003906	561.665466	16.220844	898.876404	550.634033	214.516983
-383.003845	244.466507	955.724304	-389.499939	-20.263821	955.507385	-466.787994	265.614197	574.414856	-433.838318	-81.258163	579.003967	-475.273651	299.866364	87.642090	-503.192139	-134.474045	103.481735	-417.151855	344.654175	1432.868042	-365.645081	-70.746239	1452.833130	-333.444275	135.206375	1455.992554	-352.965210	196.446838	1742.203613	-454.373474	439.181152	1159.527832	-409.431549	-199.692963	1197.513062	-353.468689	385.861603	858.746765	-296.333679	-144.903397	892.105225	-363.549255	111.464447	1053.002686	561.650452	16.193264	898.878357	550.612427	214.478363
-382.928314	244.474472	955.721741	-389.415924	-20.273195	955.528625	-466.754150	265.611694	574.409912	-433.819611	-81.249825	579.018433	-475.258881	299.886566	87.625465	-503.215576	-134.484634	103.479866	-417.088043	344.675354	1432.870239	-365.609558	-70.709190	1452.844238	-333.409668	135.234009	1455.971069	-352.943420	196.478256	1742.221558	-454.323456	439.209045	1159.513916	-409.404175	-199.641830	1197.505127	-353.448822	385.926819	858.736450	-296.239960	-144.780914	892.112488	-363.473877	111.473381	1053.013062	561.649597	16.138000	898.894836	550.579163	214.443817
-382.885376	244.516205	955.705627	-389.414001	-20.204107	955.467712	-466.737854	265.685516	574.434692	-433.768921	-81.246605	578.987366	-475.262085	299.926666	87.631279	-503.177856	-134.491150	103.477943	-417.025635	344.696075	1432.854980	-365.567291	-70.691673	1452.811890	-333.366150	135.257919	1455.954834	-352.932373	196.498840	1742.219482	-454.272278	439.242218	1159.522095	-409.368011	-199.585098	1197.493896	-353.425171	385.980560	858.710754	-296.165100	-144.651688	892.120239	-363.429871	111.508194	1052.969360	561.636353	16.095743	898.906128	550.541809	214.402740
-382.851013	244.545547	955.691345	-389.416321	-20.194010	955.412476	-466.713837	265.704926	574.437561	-433.791534	-81.290276	578.926636	-475.229431	299.916351	87.657043	-503.194061	-134.485748	103.455765	-416.994720	344.737366	1432.834595	-365.538269	-70.648788	1452.812988	-333.340790	135.292557	1455.922363	-352.949860	196.515915	1742.213989	-454.239716	439.264191	1159.484375	-409.348389	-199.572250	1197.461548	-353.402679	386.011322	858.667542	-296.057037	-144.559952	892.112366	-363.396729	111.509346	1052.930542	561.627991	16.043373	898.894653	550.503479	214.358109
-382.823059	244.587173	955.692749	-389.393768	-20.172194	955.415894	-466.709930	265.712769	574.413635	-433.761841	-81.312439	578.925171	-475.233582	299.912048	87.631920	-503.191132	-134.475967	103.457199	-416.968597	344.766418	1432.832764	-365.513824	-70.638077	1452.802734	-333.316345	135.323349	1455.916138	-352.962524	196.547684	1742.221069	-454.218689	439.284393	1159.484741	-409.315765	-199.507187	1197.450195	-353.397797	386.059418	858.642883	-295.954041	-144.437256	892.151123	-363.372101	111.541397	1052.932983	561.620544	16.018763	898.878723	550.489990	214.283051
-382.821136	244.572495	955.697693	-389.362213	-20.127571	955.436829	-466.692139	265.705261	574.424194	-433.739929	-81.304291	578.935791	-475.261810	299.915100	87.649071	-503.165680	-134.477219	103.482407	-416.943909	344.809326	1432.829712	-365.475586	-70.606812	1452.800171	-333.305725	135.351303	1455.907227	-352.974854	196.577820	1742.230347	-454.195648	439.345490	1159.481567	-409.278992	-199.454987	1197.458618	-353.370972	386.054596	858.665161	-295.881042	-144.328873	892.187256	-363.364563	111.564873	1052.948120	561.624817	15.932175	898.915405	550.492310	214.204163
-382.728638	244.608887	955.722229	-389.273560	-20.111633	955.456848	-466.670135	265.741730	574.424072	-433.694641	-81.303612	578.991455	-475.261017	299.930847	87.662292	-503.159698	-134.472748	103.519279	-416.889313	344.823303	1432.819336	-365.428833	-70.582031	1452.820068	-333.253357	135.361252	1455.903076	-352.975861	196.601440	1742.240479	-454.154022	439.327942	1159.481201	-409.243347	-199.408051	1197.445923	-353.344116	386.080231	858.670471	-295.789825	-144.232941	892.223083	-363.298798	111.589722	1052.976196	561.619995	15.917472	898.935852	550.463501	214.145432
-382.672272	244.603958	955.714966	-389.203796	-20.139614	955.481873	-466.706604	265.821472	574.458496	-433.652985	-81.268173	579.004395	-475.297760	299.939667	87.669853	-503.164856	-134.470047	103.528854	-416.830170	344.837006	1432.796265	-365.362885	-70.555450	1452.809448	-333.211792	135.409256	1455.887329	-352.962311	196.643936	1742.247314	-454.110626	439.357025	1159.456665	-409.180481	-199.375565	1197.445068	-353.307190	386.097290	858.648499	-295.685760	-144.141754	892.235107	-363.242798	111.586510	1052.986816	561.609924	15.862028	898.941772	550.436584	214.142502
-382.637177	244.630356	955.693604	-389.179657	-20.151741	955.472778	-466.636597	265.748199	574.450684	-433.628418	-81.253624	578.973694	-475.243958	299.938080	87.647499	-503.158295	-134.450836	103.523170	-416.806335	344.881378	1432.767822	-365.327301	-70.537369	1452.782471	-333.175476	135.446991	1455.858154	-352.962708	196.661209	1742.229736	-454.078400	439.364655	1159.420166	-409.126068	-199.328552	1197.398926	-353.257080	386.100586	858.620544	-295.577667	-144.045486	892.231567	-363.208191	111.597198	1052.970459	561.564331	15.782190	898.940857	550.434998	214.067978
-382.670990	244.640945	955.650513	-389.220520	-20.091057	955.429077	-466.739838	265.880432	574.465332	-433.641174	-81.284760	578.957153	-475.356842	299.951538	87.657814	-503.220642	-134.455338	103.536545	-416.779175	344.924194	1432.743774	-365.301025	-70.488106	1452.757935	-333.156219	135.461502	1455.831909	-352.951935	196.714554	1742.221436	-454.046814	439.375061	1159.380371	-409.061279	-199.257904	1197.351807	-353.221527	386.084473	858.569824	-295.480011	-143.960632	892.207153	-363.219666	111.631248	1052.921021	561.541199	15.745285	898.934021	550.407593	214.041229
-382.686340	244.621201	955.619385	-389.216827	-20.106169	955.429871	-466.684753	265.842010	574.416321	-433.637512	-81.220634	578.960571	-475.305267	299.925598	87.639931	-503.127319	-134.403290	103.504219	-416.769501	344.947754	1432.707153	-365.259674	-70.454269	1452.747192	-333.146912	135.498108	1455.813477	-352.946167	196.751343	1742.213745	-454.026398	439.388275	1159.346436	-408.986877	-199.231598	1197.357788	-353.211548	386.069458	858.537415	-295.415131	-143.912064	892.202148	-363.215759	111.626938	1052.903687	561.509094	15.681650	898.937439	550.393799	213.955627
-382.665131	244.636261	955.653442	-389.209045	-20.093458	955.434998	-466.674713	265.842682	574.431824	-433.637573	-81.228760	578.960938	-475.275330	299.920959	87.644440	-503.141510	-134.407715	103.508659	-416.737701	344.976837	1432.720703	-365.197327	-70.434303	1452.762817	-333.131592	135.525909	1455.815430	-352.919312	196.776474	1742.218872	-453.986633	439.373718	1159.337402	-408.909363	-199.211853	1197.377930	-353.179138	386.042633	858.501770	-295.313660	-143.850540	892.207825	-363.204010	111.629097	1052.923828	561.484131	15.606111	898.976318	550.365845	213.895325
-382.649872	244.644836	955.649658	-389.227234	-20.083513	955.434937	-466.667572	265.845032	574.463257	-433.639954	-81.207214	578.939453	-475.314392	299.944183	87.660240	-503.149994	-134.413467	103.526855	-416.727722	344.995697	1432.701660	-365.167389	-70.397865	1452.767212	-333.079529	135.538895	1455.830688	-352.889526	196.789124	1742.225586	-453.954651	439.349091	1159.315674	-408.824341	-199.214127	1197.375122	-353.114380	385.990509	858.537354	-295.233887	-143.810440	892.231201	-363.202148	111.636787	1052.921143	561.445190	15.589556	899.001892	550.355652	213.881653
-382.568024	244.702377	955.669373	-389.131226	-20.083241	955.450378	-466.637177	265.872589	574.464355	-433.612854	-81.168190	578.952759	-475.148651	299.887970	87.694115	-503.129578	-134.418396	103.541275	-416.698517	345.030273	1432.718384	-365.121704	-70.368263	1452.793457	-333.058380	135.579865	1455.835938	-352.852997	196.820648	1742.229736	-453.917847	439.355713	1159.294922	-408.738220	-199.199142	1197.375732	-353.074005	385.980286	858.518982	-295.143768	-143.768097	892.240967	-363.125641	111.665764	1052.941650	561.416931	15.539388	899.028137	550.332397	213.865036
-382.548157	244.674515	955.647583	-389.087219	-20.107771	955.443237	-466.635406	265.873474	574.463257	-433.622925	-81.170609	578.969971	-475.314636	299.910583	87.703789	-503.133850	-134.403915	103.510727	-416.694733	345.072021	1432.696411	-365.099213	-70.331612	1452.780518	-333.051666	135.627762	1455.806763	-352.818481	196.865326	1742.226074	-453.900604	439.318573	1159.266724	-408.673401	-199.127777	1197.365234	-353.022003	385.929749	858.503723	-295.076599	-143.736526	892.224854	-363.091003	111.646957	1052.926514	561.391296	15.508764	899.018921	550.334412	213.834473
-382.551697	244.683090	955.634827	-389.082031	-20.052135	955.429199	-466.632721	265.912933	574.452026	-433.613251	-81.170326	578.962585	-475.317017	299.908600	87.650589	-503.173859	-134.430573	103.518456	-416.705292	345.112457	1432.678589	-365.072083	-70.287857	1452.751831	-333.032227	135.663559	1455.792725	-352.771301	196.920013	1742.210571	-453.873260	439.314911	1159.211304	-408.591492	-199.088409	1197.370239	-352.975769	385.895691	858.472412	-294.993225	-143.718979	892.230530	-363.087097	111.679161	1052.912476	561.350098	15.455888	899.024597	550.330933	213.783371
-382.528076	244.666550	955.622681	-389.025085	-20.079243	955.460815	-466.613281	265.926239	574.442383	-433.582336	-81.186279	578.997253	-475.299377	299.935089	87.637909	-503.153473	-134.414490	103.516777	-416.694916	345.141754	1432.647827	-365.036621	-70.262390	1452.763062	-333.026001	135.699799	1455.797241	-352.739075	196.948792	1742.198608	-453.846466	439.298340	1159.202393	-408.509247	-199.082794	1197.368286	-352.911987	385.836853	858.475342	-294.895477	-143.713028	892.268188	-363.054413	111.676514	1052.924072	561.326904	15.427623	899.032166	550.317383	213.776596
-382.480560	244.653580	955.625854	-388.981598	-20.086596	955.454224	-466.591736	265.931641	574.446960	-433.595978	-81.223953	578.999573	-475.282166	299.924591	87.672127	-503.173492	-134.420868	103.537041	-416.685577	345.152100	1432.650269	-365.004059	-70.253510	1452.795288	-333.002930	135.717239	1455.800781	-352.685059	196.984055	1742.200317	-453.813843	439.291504	1159.178711	-408.431122	-199.074448	1197.409302	-352.859650	385.756348	858.484009	-294.811646	-143.712204	892.290649	-363.010223	111.662415	1052.922729	561.267822	15.418658	899.031738	550.283691	213.765213
-382.472107	244.650513	955.623718	-388.961609	-20.143244	955.454346	-466.621033	265.944824	574.471069	-433.575989	-81.201118	579.002808	-475.312958	299.945160	87.688179	-503.179535	-134.422699	103.527527	-416.658997	345.166870	1432.638062	-364.943573	-70.217468	1452.813477	-332.958649	135.743225	1455.807007	-352.696716	196.942245	1742.163330	-453.783386	439.254395	1159.153809	-408.355743	-199.060745	1197.426147	-352.788116	385.711243	858.496826	-294.742981	-143.722107	892.306213	-362.988617	111.634315	1052.919922	561.209839	15.347395	899.073303	550.241638	213.724884
-382.477356	244.693985	955.637085	-389.017517	-20.049885	955.414001	-466.639801	265.969238	574.480713	-433.530762	-81.156441	578.943726	-475.335297	299.950897	87.690811	-503.133301	-134.426132	103.517448	-416.650330	345.189056	1432.628906	-364.916992	-70.184921	1452.807495	-332.931854	135.766434	1455.783447	-352.651947	196.994522	1742.164063	-453.777924	439.225098	1159.149048	-408.299835	-199.044708	1197.424805	-352.713593	385.577332	858.485840	-294.662720	-143.738205	892.312988	-363.000854	111.678093	1052.901978	561.185852	15.324890	899.086853	550.222839	213.696014
-382.497772	244.675415	955.612366	-389.030914	-20.034008	955.370178	-466.647003	265.977600	574.478271	-433.574951	-81.204002	578.925659	-475.305634	299.916565	87.698448	-503.190216	-134.442108	103.509941	-416.643585	345.197998	1432.615601	-364.869751	-70.146004	1452.804688	-332.927826	135.796585	1455.775879	-352.548950	197.104797	1742.178955	-453.759583	439.197601	1159.095215	-408.232025	-199.021942	1197.427124	-352.667450	385.488159	858.474243	-294.564911	-143.740295	892.308105	-362.988983	111.669518	1052.860962	561.101746	15.323235	899.070740	550.148438	213.694092
-382.466400	244.686111	955.622803	-388.967804	-20.056499	955.406982	-466.639587	265.970947	574.468384	-433.524658	-81.161079	578.943970	-475.315308	299.934814	87.684227	-503.162048	-134.445724	103.499863	-416.633331	345.233185	1432.594360	-364.825562	-70.104553	1452.808838	-332.905945	135.832443	1455.758667	-352.567200	197.099396	1742.145142	-453.746979	439.179932	1159.072021	-408.180939	-199.026642	1197.443970	-352.606598	385.376068	858.474854	-294.493774	-143.755142	892.309753	-362.951263	111.676346	1052.886963	561.149170	15.160164	899.065369	550.327332	212.945343
-382.434601	244.699112	955.622559	-388.955231	-20.021717	955.439880	-466.666351	265.992249	574.495056	-433.546478	-81.153542	578.953857	-475.330872	299.939056	87.686096	-503.168304	-134.449295	103.513123	-416.596741	345.246521	1432.574951	-364.782898	-70.095894	1452.824585	-332.886414	135.840546	1455.749390	-352.450409	197.217010	1742.158325	-453.741608	439.151611	1159.034058	-408.130524	-199.023621	1197.451538	-352.527985	385.276886	858.455750	-294.420227	-143.772461	892.346558	-362.930573	111.710770	1052.903687	560.986755	15.254041	899.091736	550.078186	213.636261
-382.393036	244.689667	955.640381	-388.880341	-20.082333	955.476135	-466.658142	265.952484	574.500000	-433.427948	-81.039452	578.984009	-475.276093	299.930023	87.699409	-503.098694	-134.431259	103.512573	-416.595459	345.256989	1432.574951	-364.730164	-70.108871	1452.858032	-332.842346	135.866943	1455.770508	-352.412354	197.260895	1742.148682	-453.721802	439.138550	1159.018799	-408.088776	-199.062271	1197.503540	-352.457703	385.179413	858.472961	-294.338318	-143.791016	892.404846	-362.892548	111.685982	1052.935547	560.961304	15.218636	899.118103	550.044434	213.620316
-382.420410	244.669037	955.624451	-388.884155	-20.038286	955.471008	-466.634857	265.913940	574.454529	-433.468811	-81.101372	578.991455	-475.242035	299.931274	87.659981	-503.092926	-134.414673	103.527321	-416.575348	345.267456	1432.541260	-364.687164	-70.066261	1452.854736	-332.812042	135.883301	1455.757080	-352.353760	197.298096	1742.127563	-453.712189	439.104370	1158.989380	-408.042938	-199.057816	1197.515259	-352.397766	385.028229	858.481934	-294.278992	-143.820496	892.424500	-362.894440	111.703201	1052.921753	560.904846	15.240448	899.108582	549.992065	213.601456
-382.414307	244.660507	955.620544	-388.854858	-20.045549	955.467773	-466.616638	265.877411	574.419617	-433.435852	-81.075691	578.955994	-475.255035	299.915588	87.653900	-503.109680	-134.413788	103.508804	-416.574738	345.268707	1432.506958	-364.633514	-70.055511	1452.870361	-332.789459	135.909622	1455.742065	-352.310120	197.337463	1742.107300	-453.697723	439.094604	1158.944824	-407.999329	-199.032104	1197.544678	-352.338409	384.901459	858.460144	-294.202850	-143.875229	892.441467	-362.880127	111.697647	1052.919067	560.861450	15.229263	899.110107	549.917358	213.572067
-382.424255	244.644409	955.609802	-388.828400	-20.049955	955.454468	-466.608917	265.855927	574.430786	-433.479126	-81.167206	578.949402	-475.260162	299.916656	87.652664	-503.147003	-134.418533	103.488838	-416.552826	345.304169	1432.503540	-364.613495	-70.033478	1452.881592	-332.769501	135.928787	1455.737183	-352.261383	197.387283	1742.089600	-453.672119	439.083374	1158.914673	-407.942657	-199.037003	1197.545166	-352.318695	384.819519	858.439575	-294.138275	-143.888474	892.442017	-362.864349	111.689362	1052.905273	560.807190	15.180944	899.113647	549.876465	213.565033
-382.406769	244.692581	955.592651	-388.850281	-20.037960	955.413696	-466.646057	265.929108	574.462769	-433.446564	-81.143082	578.945923	-475.258820	299.932343	87.666351	-503.149200	-134.421219	103.516151	-416.512329	345.307709	1432.498657	-364.548248	-70.022285	1452.894775	-332.723419	135.937531	1455.724243	-352.200165	197.432281	1742.089966	-453.636688	439.050140	1158.878906	-407.944916	-198.965347	1197.543579	-352.260315	384.693817	858.408691	-294.074921	-143.943893	892.459412	-362.849121	111.707062	1052.872192	560.828308	15.029684	899.138123	550.008301	212.870819
-382.374420	244.699783	955.614136	-388.804016	-20.051275	955.435242	-466.637421	265.958069	574.500305	-433.444397	-81.149078	578.951294	-475.251526	299.916138	87.681694	-503.204437	-134.443848	103.535538	-416.485626	345.323456	1432.477417	-364.500732	-70.012260	1452.929810	-332.702728	135.948074	1455.725952	-352.156281	197.459106	1742.072266	-453.615143	439.037964	1158.878662	-407.854645	-199.044525	1197.604492	-352.199005	384.596130	858.418640	-294.027344	-144.000763	892.498596	-362.820374	111.705505	1052.896118	560.768372	15.009437	899.156372	549.942627	212.857864
-382.407990	244.691483	955.597595	-388.823212	-20.035053	955.402588	-466.634277	265.963654	574.465942	-433.439697	-81.149628	578.947693	-475.253387	299.902100	87.691330	-503.186981	-134.437729	103.540062	-416.468445	345.315491	1432.464722	-364.467896	-69.999306	1452.961426	-332.658325	135.988159	1455.728516	-352.112488	197.490067	1742.060059	-453.573273	439.009125	1158.832275	-407.865723	-198.994217	1197.599976	-352.157562	384.506104	858.408569	-293.993256	-144.069763	892.512817	-362.828217	111.704277	1052.867188	560.739380	15.021503	899.144897	549.892517	212.872711
-382.430969	244.641754	955.585266	-388.774933	-20.073563	955.434570	-466.624847	265.920349	574.442871	-433.440308	-81.158745	578.957092	-475.233307	299.892029	87.674110	-503.136810	-134.416977	103.527954	-416.467163	345.329895	1432.452759	-364.438263	-69.970139	1452.962036	-332.660645	135.990372	1455.730225	-352.142761	197.454285	1742.011719	-453.554932	438.989777	1158.793213	-407.814362	-199.004944	1197.643921	-352.139923	384.388367	858.391113	-293.952240	-144.143127	892.534485	-362.822144	111.682716	1052.878662	560.687439	15.000343	899.152405	549.869202	212.843185
-382.438934	244.628342	955.587646	-388.734406	-20.075758	955.433838	-466.600189	265.867096	574.424622	-433.398224	-81.149048	578.980042	-475.095184	299.836884	87.642265	-503.117371	-134.401031	103.506241	-416.470459	345.328186	1432.412109	-364.396667	-69.959167	1452.973267	-332.632751	136.004379	1455.731323	-352.105133	197.484543	1741.979492	-453.511932	438.956970	1158.748779	-407.762909	-199.037720	1197.676025	-352.104767	384.296539	858.368408	-293.908417	-144.195908	892.554688	-362.803619	111.677849	1052.879028	560.646729	15.041762	899.140747	549.822693	212.857147
-382.409393	244.641846	955.612000	-388.692719	-20.086208	955.471741	-466.595001	265.857758	574.432495	-433.382324	-81.123650	579.004578	-475.210846	299.881287	87.641838	-503.068268	-134.403610	103.517365	-416.455505	345.332794	1432.396729	-364.362610	-69.956093	1453.005615	-332.590393	136.014023	1455.727539	-352.003876	197.604752	1742.006836	-453.484619	438.923492	1158.720825	-407.715942	-199.038589	1197.709229	-352.098206	384.264191	858.368774	-293.890167	-144.247223	892.573486	-362.774689	111.685631	1052.911743	560.585083	15.037346	899.133850	549.771179	212.898636
-382.362274	244.655121	955.618103	-388.629089	-20.069654	955.481506	-466.603485	265.884857	574.476074	-433.374634	-81.112946	579.004272	-475.221252	299.890198	87.689964	-503.086700	-134.413254	103.533562	-416.455566	345.350281	1432.400391	-364.301849	-69.941956	1453.034546	-332.563019	136.015427	1455.754639	-351.970917	197.643982	1741.992432	-453.448364	438.939545	1158.714478	-407.670380	-199.070648	1197.737793	-352.094330	384.201752	858.361755	-293.838928	-144.308029	892.617798	-362.724396	111.703430	1052.920898	560.538818	15.026875	899.161621	549.708862	212.896347
-382.318970	244.663177	955.642212	-388.563629	-20.102186	955.473083	-466.570129	265.841644	574.490417	-433.378662	-81.111542	579.043518	-475.185272	299.884796	87.703835	-503.117981	-134.412201	103.544304	-416.449829	345.353363	1432.417725	-364.256958	-69.955208	1453.073120	-332.523956	136.027237	1455.767822	-351.924652	197.682037	1741.991211	-453.426392	438.926117	1158.714844	-407.617676	-199.098877	1197.769531	-352.078491	384.156189	858.351257	-293.812958	-144.392151	892.629272	-362.674255	111.681320	1052.929688	560.405334	15.170788	899.157532	549.492981	213.596985
-382.337372	244.674789	955.642456	-388.580383	-20.060682	955.471008	-466.535126	265.775238	574.475525	-433.383606	-81.117653	579.016479	-475.154510	299.863678	87.706863	-503.134583	-134.414917	103.538078	-416.437500	345.372375	1432.401978	-364.217651	-69.936600	1453.088135	-332.498901	136.045670	1455.774048	-351.902924	197.716507	1741.962891	-453.399323	438.880951	1158.665039	-407.529053	-199.227219	1197.834473	-352.057465	384.047119	858.333252	-293.819580	-144.444321	892.651367	-362.685608	111.706955	1052.927246	560.350830	15.200372	899.122864	549.429199	213.612579
-382.364136	244.652420	955.624207	-388.585388	-20.053658	955.467041	-466.605438	265.841370	574.474609	-433.402374	-81.163849	578.986328	-475.216492	299.876129	87.694984	-503.125214	-134.424454	103.519333	-416.441589	345.370087	1432.381226	-364.183807	-69.915131	1453.105713	-332.481964	136.054535	1455.783447	-351.860962	197.772812	1741.941162	-453.384644	438.832184	1158.669434	-407.463806	-199.283035	1197.875732	-352.018341	383.901062	858.305115	-293.809235	-144.547363	892.670837	-362.689819	111.706070	1052.913452	560.320740	15.188011	899.109497	549.403076	213.607178
-382.372742	244.666611	955.622864	-388.604675	-20.039278	955.433167	-466.609833	265.846619	574.475830	-433.284180	-81.084549	578.974548	-475.219513	299.875946	87.695862	-503.052551	-134.395691	103.493195	-416.438965	345.368805	1432.379272	-364.149567	-69.903038	1453.126709	-332.468475	136.072662	1455.789307	-351.834473	197.798019	1741.923340	-453.378601	438.813263	1158.642700	-407.416748	-199.328583	1197.943726	-352.043915	383.826538	858.281616	-293.804291	-144.633408	892.676758	-362.697632	111.707321	1052.894287	560.346985	15.054218	899.106812	549.575073	212.903717
-382.363800	244.645172	955.626465	-388.552307	-20.071077	955.460510	-466.582520	265.824402	574.474487	-433.302185	-81.111969	578.987305	-475.190186	299.853455	87.706902	-503.062103	-134.399979	103.507835	-416.438660	345.364868	1432.360840	-364.099762	-69.895882	1453.153687	-332.442749	136.067078	1455.798706	-351.798218	197.838303	1741.915649	-453.368896	438.790436	1158.635620	-407.427399	-199.238144	1197.950562	-352.021362	383.765625	858.288147	-293.778290	-144.713959	892.700989	-362.667938	111.693214	1052.910034	560.327881	15.074055	899.120117	549.531677	212.944305
-382.361328	244.620712	955.633728	-388.510101	-20.097569	955.497437	-466.570953	265.812378	574.478577	-433.319366	-81.160492	578.997681	-475.162750	299.858185	87.734276	-503.079529	-134.416763	103.551308	-416.449615	345.359497	1432.399292	-364.053345	-69.902138	1453.182861	-332.404175	136.082291	1455.822876	-351.769958	197.875427	1741.906860	-453.375183	438.733704	1158.647949	-407.375153	-199.263916	1198.000854	-352.013885	383.703125	858.302734	-293.770660	-144.774017	892.757996	-362.654022	111.682266	1052.934326	560.285828	15.059520	899.150269	549.531616	212.934158
-382.348022	244.596375	955.644653	-388.462097	-20.089172	955.491150	-466.568756	265.824341	574.493530	-433.260010	-81.141190	579.005981	-475.024628	299.825470	87.731163	-503.069153	-134.418320	103.561195	-416.443054	345.354675	1432.407227	-363.997955	-69.907150	1453.229858	-332.382202	136.077225	1455.830811	-351.738800	197.900543	1741.890991	-453.365173	438.694977	1158.635498	-407.332458	-199.308853	1198.040039	-351.999725	383.638916	858.313599	-293.748779	-144.838928	892.786926	-362.628601	111.671021	1052.937744	560.264404	15.084156	899.160034	549.524292	212.941071
-382.350708	244.598709	955.645935	-388.482483	-20.077707	955.500549	-466.544067	265.801056	574.484619	-433.285126	-81.193756	579.009521	-475.108795	299.797943	87.718544	-503.123383	-134.417496	103.562874	-416.447479	345.346863	1432.390503	-363.950287	-69.895622	1453.222656	-332.373138	136.072296	1455.826782	-351.700256	197.939529	1741.887695	-453.371277	438.696136	1158.626953	-407.284332	-199.347626	1198.078003	-351.990234	383.554291	858.325378	-293.742920	-144.900162	892.798950	-362.640472	111.679359	1052.943237	560.239197	15.071775	899.158569	549.498596	212.936432
-382.381805	244.564331	955.633240	-388.474701	-20.098944	955.493347	-466.560242	265.825012	574.463745	-433.261902	-81.182922	578.989807	-475.140259	299.781281	87.698410	-503.107239	-134.411804	103.563972	-416.439514	345.350403	1432.393066	-363.905731	-69.882515	1453.245117	-332.352539	136.098129	1455.815186	-351.740662	197.890350	1741.823730	-453.393280	438.640991	1158.597656	-407.227844	-199.441147	1198.104492	-351.990875	383.501617	858.288025	-293.750824	-144.984665	892.799805	-362.644531	111.656708	1052.931519	560.209045	15.086232	899.159058	549.490417	212.909775
-382.343048	244.548828	955.614014	-388.450989	-20.107918	955.484375	-466.545319	265.803223	574.466187	-433.218018	-81.178505	578.998291	-475.126984	299.823517	87.727318	-503.104462	-134.412979	103.563606	-416.426147	345.337982	1432.381714	-363.872375	-69.894691	1453.244507	-332.325714	136.108795	1455.818359	-351.649536	197.979340	1741.830566	-453.393463	438.611511	1158.581177	-407.157623	-199.518936	1198.143921	-351.985809	383.435913	858.274292	-293.745575	-145.068237	892.818115	-362.607880	111.646812	1052.916138	560.163879	15.083605	899.170959	549.440063	212.962021
-382.335876	244.543518	955.612061	-388.422821	-20.164694	955.479553	-466.537048	265.790131	574.464600	-433.219666	-81.171371	579.017029	-475.122986	299.846283	87.725655	-503.125092	-134.416672	103.552734	-416.428406	345.350311	1432.376343	-363.826019	-69.894096	1453.278320	-332.305206	136.113983	1455.813843	-351.619629	197.981277	1741.804443	-453.385468	438.604797	1158.574463	-407.101685	-199.577072	1198.199463	-351.965973	383.390686	858.264526	-293.738129	-145.162064	892.818481	-362.592285	111.616669	1052.913208	560.117310	15.125007	899.171265	549.412903	212.963867
-382.329407	244.535461	955.610352	-388.381622	-20.185020	955.470703	-466.544067	265.780457	574.473572	-433.188354	-81.128723	579.026001	-475.143524	299.851349	87.725273	-503.056091	-134.414490	103.541481	-416.422241	345.345978	1432.377197	-363.774994	-69.893364	1453.279053	-332.289368	136.113281	1455.814453	-351.595001	197.993057	1741.790283	-453.405853	438.572937	1158.572266	-407.060516	-199.614120	1198.213867	-351.944336	383.300720	858.274597	-293.720001	-145.227020	892.841248	-362.569122	111.602905	1052.908203	560.064270	15.101466	899.160645	549.403198	212.962234
-382.328766	244.529678	955.612549	-388.354706	-20.177248	955.467163	-466.537537	265.762268	574.446838	-433.211884	-81.174934	579.021667	-475.113159	299.831360	87.708038	-503.085602	-134.429413	103.552315	-416.439301	345.332733	1432.370972	-363.722839	-69.905540	1453.311646	-332.275299	136.105377	1455.824219	-351.561249	197.997391	1741.775513	-453.415131	438.591156	1158.552734	-407.006073	-199.653625	1198.257935	-351.991364	383.280029	858.272034	-293.704895	-145.289963	892.857788	-362.551392	111.603928	1052.906494	560.041626	15.109349	899.149902	549.391296	212.985504
-382.353424	244.530884	955.630859	-388.398834	-20.113121	955.470154	-466.549011	265.777100	574.458740	-433.195435	-81.135185	579.000488	-475.141388	299.817047	87.719185	-503.043304	-134.418167	103.543198	-416.460999	345.336609	1432.390747	-363.689392	-69.901642	1453.355957	-332.253204	136.131805	1455.862671	-351.525909	198.010239	1741.765259	-453.424500	438.577759	1158.572388	-406.962952	-199.658859	1198.323242	-352.002167	383.250061	858.283020	-293.743134	-145.350540	892.884399	-362.587921	111.629181	1052.917725	560.042419	15.148808	899.124268	549.408997	212.987976
-382.349060	244.557358	955.661865	-388.437378	-20.075476	955.488525	-466.577332	265.814026	574.470398	-433.198853	-81.149315	579.006897	-475.191772	299.799683	87.728058	-503.055908	-134.421219	103.564827	-416.469147	345.327332	1432.433838	-363.634613	-69.909737	1453.406006	-332.249115	136.122864	1455.887573	-351.492859	198.028549	1741.775757	-453.435394	438.599976	1158.612427	-406.914429	-199.728241	1198.383301	-352.002441	383.208588	858.327637	-293.762939	-145.413712	892.916565	-362.611908	111.653053	1052.943970	560.012878	15.157257	899.142883	549.389709	212.983673
-382.336884	244.534531	955.664490	-388.396271	-20.141188	955.531372	-466.531006	265.779541	574.487549	-433.208130	-81.164879	579.016968	-475.139343	299.803497	87.730003	-503.036621	-134.409683	103.584381	-416.459473	345.318909	1432.447510	-363.614136	-69.904716	1453.456421	-332.226593	136.135818	1455.927612	-351.460571	198.026474	1741.780273	-453.425781	438.602112	1158.640015	-406.900024	-199.747192	1198.433838	-352.015350	383.207367	858.366089	-293.762238	-145.499496	892.966003	-362.591553	111.626305	1052.968262	559.991455	15.142407	899.155457	549.380432	213.015366
-382.341003	244.483856	955.651245	-388.368317	-20.191833	955.574219	-466.500641	265.735748	574.453674	-433.251984	-81.171013	579.044861	-475.097504	299.783295	87.713951	-503.096588	-134.411942	103.576317	-416.457886	345.317200	1432.471680	-363.559570	-69.899826	1453.496826	-332.210480	136.134598	1455.952026	-351.414368	198.031738	1741.770264	-453.413300	438.598053	1158.663696	-406.818939	-199.814178	1198.503052	-352.027802	383.210480	858.380066	-293.761841	-145.567627	892.999756	-362.585480	111.599174	1052.984497	559.989258	15.180301	899.157227	549.359619	213.029190
-382.362427	244.463531	955.638550	-388.359802	-20.171541	955.550476	-466.494873	265.710114	574.438965	-433.258728	-81.164680	579.009888	-475.103973	299.767487	87.715065	-503.076294	-134.413956	103.561806	-416.474091	345.316406	1432.482422	-363.545593	-69.892487	1453.515137	-332.169342	136.115784	1455.948975	-351.378296	198.032211	1741.753662	-453.402222	438.611603	1158.671753	-406.757202	-199.846939	1198.535278	-352.033844	383.196442	858.392578	-293.756897	-145.630844	893.015015	-362.582672	111.597374	1052.964111	559.953491	15.178202	899.132996	549.347900	212.986969
-382.407837	244.460892	955.647583	-388.407806	-20.152971	955.521362	-466.509369	265.714966	574.412109	-433.219391	-81.111137	578.996826	-475.102112	299.778656	87.714394	-503.034332	-134.399734	103.517982	-416.472046	345.297058	1432.506470	-363.534454	-69.895706	1453.526367	-332.157684	136.122833	1455.970947	-351.349518	198.029388	1741.738525	-453.392303	438.615784	1158.703979	-406.685944	-199.912857	1198.567139	-352.040741	383.208588	858.419678	-293.742798	-145.670013	893.031616	-362.616974	111.590744	1052.951050	559.907471	15.160695	899.143311	549.347046	212.983459
-382.399780	244.504776	955.669678	-388.441742	-20.117264	955.486145	-466.540619	265.741699	574.431824	-433.230347	-81.130455	578.976501	-475.136902	299.784485	87.702644	-503.032715	-134.397583	103.507660	-416.455231	345.291382	1432.543457	-363.480042	-69.908966	1453.570679	-332.148865	136.111420	1455.990356	-351.364014	197.960983	1741.706543	-453.395233	438.621643	1158.751587	-406.646759	-199.915817	1198.612183	-352.069336	383.220032	858.463257	-293.745514	-145.732681	893.047119	-362.627472	111.605789	1052.943848	559.925781	15.172668	899.139648	549.345642	212.996460
-382.391602	244.530289	955.701172	-388.458008	-20.092871	955.496155	-466.538025	265.750916	574.430542	-433.235260	-81.156120	578.972229	-475.119354	299.794067	87.719719	-503.039734	-134.397415	103.517029	-416.441498	345.272339	1432.588257	-363.461884	-69.906548	1453.610352	-332.129089	136.104797	1456.020752	-351.337585	197.961594	1741.703125	-453.399719	438.668182	1158.821045	-406.632843	-199.956146	1198.668945	-352.076538	383.242371	858.508179	-293.758331	-145.751053	893.084412	-362.637054	111.620857	1052.965820	559.898743	15.182230	899.127808	549.345032	213.014343
-382.384735	244.510513	955.703369	-388.433075	-20.104334	955.534241	-466.536743	265.742371	574.472534	-433.226074	-81.153412	578.976929	-475.097900	299.803711	87.720741	-503.062836	-134.408875	103.532280	-416.432373	345.268372	1432.632690	-363.450470	-69.923988	1453.663818	-332.127319	136.111420	1456.057007	-351.313171	197.959778	1741.705078	-453.391937	438.690063	1158.860718	-406.593964	-199.977188	1198.723755	-352.119751	383.287598	858.547424	-293.751587	-145.803040	893.134094	-362.637665	111.620377	1052.989868	559.895935	15.180433	899.135620	549.347107	213.011246
-382.433044	244.474670	955.679749	-388.460358	-20.114016	955.543396	-466.539124	265.705719	574.424866	-433.226166	-81.153572	578.974121	-475.080383	299.786163	87.702652	-503.035889	-134.408249	103.541084	-416.434021	345.265076	1432.664307	-363.432556	-69.941223	1453.678589	-332.116180	136.077866	1456.067383	-351.294067	197.968811	1741.693848	-453.382507	438.723083	1158.897339	-406.567932	-200.033966	1198.760254	-352.122955	383.288818	858.600037	-293.743225	-145.829941	893.163391	-362.673859	111.611366	1052.982422	559.897400	15.167230	899.154724	549.351746	213.003815
-382.442963	244.463074	955.690796	-388.444672	-20.122927	955.535828	-466.584717	265.731140	574.443481	-433.231018	-81.144943	578.977722	-475.112122	299.791321	87.686432	-503.056793	-134.413269	103.527588	-416.422943	345.267426	1432.687866	-363.427643	-69.940590	1453.694702	-332.096375	136.077011	1456.063232	-351.260162	197.969284	1741.672241	-453.370544	438.760956	1158.932861	-406.524841	-200.063309	1198.792236	-352.134247	383.322968	858.610474	-293.721649	-145.877228	893.184082	-362.668732	111.596420	1052.983521	559.881531	15.192278	899.136597	549.323486	213.018600
-382.489624	244.463867	955.690369	-388.511261	-20.103148	955.507202	-466.574554	265.698944	574.421448	-433.204590	-81.107964	578.959167	-475.079041	299.783539	87.682465	-503.012207	-134.390701	103.508667	-416.392883	345.238464	1432.699951	-363.402863	-69.957405	1453.734009	-332.068451	136.077332	1456.069092	-351.228485	197.972229	1741.654541	-453.341187	438.794037	1158.957642	-406.470520	-200.111755	1198.813965	-352.128357	383.349762	858.640869	-293.692657	-145.885803	893.207947	-362.710419	111.594231	1052.965454	559.887695	15.228530	899.132690	549.319458	213.057510
-382.501587	244.447220	955.676697	-388.491638	-20.118212	955.488464	-466.612335	265.735138	574.447205	-433.185913	-81.095238	578.937988	-475.169189	299.818542	87.720543	-502.998444	-134.393188	103.490341	-416.361176	345.231354	1432.752686	-363.354370	-69.971283	1453.770996	-332.052124	136.052673	1456.079346	-351.190826	197.965759	1741.639771	-453.326630	438.806580	1159.005859	-406.430939	-200.118362	1198.844360	-352.134674	383.423889	858.658264	-293.658203	-145.909164	893.229126	-362.712036	111.579361	1052.950562	559.829468	15.202272	899.137146	549.292053	213.065689
-382.489258	244.462906	955.708130	-388.510803	-20.111408	955.505371	-466.663422	265.749573	574.475464	-433.198639	-81.113121	578.959595	-475.175262	299.820374	87.721481	-503.006439	-134.400436	103.489220	-416.346802	345.211548	1432.791748	-363.352936	-69.980560	1453.790894	-332.010498	136.035751	1456.087524	-351.157471	197.949020	1741.615234	-453.306335	438.844147	1159.038696	-406.405670	-200.154419	1198.881104	-352.119843	383.464935	858.708069	-293.640839	-145.944031	893.265503	-362.726257	111.582809	1052.977173	559.841858	15.182982	899.116272	549.315002	213.000336
-382.531952	244.464737	955.717590	-388.539490	-20.106674	955.516785	-466.670288	265.756775	574.471741	-433.183594	-81.117683	578.920288	-475.158600	299.829163	87.712776	-502.991760	-134.412384	103.503250	-416.330994	345.190491	1432.821045	-363.327911	-69.993011	1453.795776	-331.990784	136.046616	1456.129517	-351.132904	197.932037	1741.603882	-453.294067	438.887909	1159.099487	-406.401062	-200.165405	1198.889282	-352.123932	383.554718	858.740540	-293.610504	-145.948807	893.316772	-362.761932	111.588013	1052.987671	559.814819	15.164045	899.113342	549.297974	213.023178
-382.565704	244.445663	955.701111	-388.577698	-20.103718	955.522766	-466.685547	265.745544	574.458740	-433.236633	-81.181442	578.951599	-475.201172	299.818939	87.685913	-503.082672	-134.439850	103.522064	-416.337830	345.186951	1432.866455	-363.332458	-69.999908	1453.802612	-331.970306	136.020447	1456.130615	-351.095093	197.926331	1741.595703	-453.263428	438.918243	1159.149414	-406.372375	-200.218704	1198.915283	-352.100433	383.620697	858.797852	-293.597168	-145.943832	893.330322	-362.796875	111.587761	1052.982178	559.808655	15.150367	899.103821	549.301758	213.026520
-382.606659	244.442032	955.706421	-388.584717	-20.111317	955.522766	-466.715454	265.739014	574.455627	-433.270752	-81.224869	578.940857	-475.209930	299.806244	87.690193	-503.101654	-134.442413	103.534180	-416.324371	345.171112	1432.914429	-363.323944	-70.031914	1453.812378	-331.936798	136.013092	1456.148682	-350.994873	197.975250	1741.601318	-453.239197	438.970001	1159.198975	-406.345520	-200.269806	1198.943604	-352.104858	383.720184	858.817871	-293.586975	-145.976913	893.363098	-362.821411	111.583145	1052.984985	559.820862	15.152523	899.113647	549.310303	213.026443
-382.605927	244.489639	955.726501	-388.593811	-20.098434	955.519348	-466.726929	265.721375	574.429871	-433.291870	-81.225533	578.972595	-475.221710	299.806183	87.680992	-503.089569	-134.417938	103.530853	-416.288757	345.174347	1432.969727	-363.289825	-70.035400	1453.863281	-331.905853	135.990219	1456.168823	-350.945251	197.964661	1741.599121	-453.199493	439.027924	1159.258789	-406.320740	-200.256439	1198.953857	-352.067719	383.797272	858.871948	-293.564270	-145.990875	893.384705	-362.834991	111.604156	1052.995483	559.832642	15.152283	899.115723	549.314392	213.007431
-382.646027	244.480103	955.741577	-388.593536	-20.106922	955.525818	-466.742584	265.749756	574.435242	-433.298218	-81.182167	578.958008	-475.203308	299.806702	87.688698	-503.097321	-134.419388	103.533112	-416.247742	345.156311	1433.013794	-363.282227	-70.051277	1453.893188	-331.881683	135.986954	1456.206177	-350.948151	197.875748	1741.576660	-453.149353	439.060333	1159.310303	-406.286774	-200.296158	1198.998779	-352.039093	383.892456	858.931396	-293.539154	-146.002457	893.424316	-362.850677	111.595352	1053.005249	559.838623	15.160460	899.130310	549.309509	212.999054
-382.677094	244.488724	955.780273	-388.631653	-20.047056	955.523743	-466.787231	265.759247	574.466919	-433.312531	-81.200050	578.949646	-475.218658	299.825745	87.680038	-503.094391	-134.424118	103.535149	-416.235504	345.145905	1433.056885	-363.242767	-70.071861	1453.925659	-331.861786	135.977859	1456.211914	-350.897461	197.838562	1741.569092	-453.112122	439.127258	1159.375732	-406.247162	-200.335754	1199.039063	-352.010773	383.978546	858.983093	-293.517914	-145.985291	893.451965	-362.883179	111.613853	1053.022949	559.846375	15.174115	899.119385	549.313293	213.006241
-382.732758	244.469070	955.759338	-388.678467	-20.066879	955.539490	-466.812225	265.750732	574.458130	-433.309235	-81.123199	578.924805	-475.212311	299.826111	87.673599	-503.116425	-134.425354	103.508972	-416.226318	345.146179	1433.130005	-363.225616	-70.073257	1453.961304	-331.838806	135.952469	1456.228394	-350.844879	197.817841	1741.553467	-453.071198	439.174194	1159.425537	-406.188995	-200.368408	1199.072632	-352.030121	384.172089	859.024353	-293.529175	-146.012726	893.485962	-362.930359	111.608276	1053.019531	559.844360	15.179789	899.120544	549.305359	212.976364
-382.798767	244.475235	955.747070	-388.754028	-20.054871	955.512695	-466.852844	265.725281	574.458740	-433.369202	-81.186256	578.903564	-475.209045	299.809296	87.661598	-503.115387	-134.438110	103.491066	-416.204376	345.128845	1433.161621	-363.190613	-70.075699	1453.973999	-331.832611	135.955582	1456.234741	-350.786194	197.788788	1741.542480	-453.027985	439.230988	1159.479858	-406.161987	-200.429199	1199.099365	-351.953217	384.192413	859.069336	-293.528198	-146.060516	893.496277	-362.980835	111.610718	1052.995239	559.838989	15.130101	899.130432	549.280762	212.976761
-382.832397	244.476151	955.748413	-388.765350	-20.059435	955.513306	-466.854889	265.710876	574.447144	-433.372528	-81.185188	578.904846	-475.192291	299.818512	87.673065	-503.124969	-134.473953	103.498070	-416.194641	345.107605	1433.222534	-363.178986	-70.089638	1453.993896	-331.810852	135.924103	1456.248291	-350.681519	197.828644	1741.559814	-452.982239	439.278534	1159.536621	-406.126617	-200.457886	1199.132935	-351.939545	384.392578	859.128906	-293.518433	-146.090363	893.524170	-362.999573	111.610481	1052.995239	559.874084	15.120761	899.134033	549.308167	212.948853
-382.833038	244.479782	955.746155	-388.778870	-20.054979	955.510803	-467.185059	266.094147	574.562134	-433.345917	-81.180634	578.896423	-475.444916	299.873901	87.701874	-503.112946	-134.471069	103.495636	-416.183472	345.105042	1433.262695	-363.155273	-70.095810	1454.005615	-331.803894	135.922714	1456.261230	-350.631012	197.803558	1741.543091	-452.943085	439.323181	1159.612183	-406.073517	-200.520737	1199.165405	-351.883301	384.462067	859.197510	-293.516785	-146.095383	893.527222	-363.009338	111.613373	1052.993530	559.900757	15.122040	899.124634	549.333740	212.940201
-382.866791	244.503326	955.777405	-388.813446	-20.056097	955.529907	-466.830292	265.606537	574.442505	-433.361115	-81.199242	578.923523	-475.002563	299.769135	87.652199	-503.142029	-134.468353	103.494675	-416.191071	345.076935	1433.309692	-363.118439	-70.107361	1454.045532	-331.792297	135.919586	1456.286133	-350.592926	197.767441	1741.536865	-452.893524	439.381531	1159.666016	-406.014099	-200.590454	1199.199585	-351.823242	384.594177	859.260681	-293.513275	-146.116730	893.551819	-363.048584	111.620216	1053.019897	559.898743	15.089112	899.126160	549.329651	212.956406
-382.858917	244.476730	955.781982	-388.754517	-20.084820	955.562500	-466.859100	265.569336	574.436646	-433.377197	-81.213890	578.937439	-475.170319	299.825928	87.651466	-503.119324	-134.475510	103.519348	-416.205811	345.082794	1433.367676	-363.094147	-70.096443	1454.063232	-331.783722	135.914444	1456.311279	-350.539886	197.750137	1741.544678	-452.869812	439.454651	1159.727295	-405.936707	-200.660538	1199.221313	-351.791077	384.718750	859.309082	-293.499115	-146.120651	893.574402	-363.027069	111.607544	1053.041260	559.914978	15.080531	899.136597	549.361511	212.897720
-382.905853	244.466751	955.797729	-388.773834	-20.084499	955.573669	-466.889771	265.591919	574.442810	-433.360992	-81.203850	578.936646	-475.183228	299.853699	87.661293	-503.092010	-134.469421	103.515221	-416.219116	345.099518	1433.428589	-363.078156	-70.100334	1454.079102	-331.781555	135.917618	1456.334595	-350.495667	197.740814	1741.537231	-452.833405	439.529358	1159.789551	-405.886444	-200.667984	1199.245972	-351.738342	384.853363	859.379150	-293.496490	-146.166992	893.583313	-363.065552	111.603500	1053.056030	559.935242	15.087729	899.140137	549.345886	212.896347
-382.972076	244.487305	955.810486	-388.895264	-19.996843	955.551575	-466.928558	265.626831	574.456848	-433.391327	-81.199226	578.872314	-475.215851	299.856720	87.638680	-503.116089	-134.479553	103.512711	-416.238342	345.077454	1433.467896	-363.041077	-70.116028	1454.093628	-331.782928	135.918060	1456.349487	-350.452393	197.721832	1741.533691	-452.835236	439.602325	1159.856689	-405.826599	-200.736359	1199.284180	-351.699921	384.972992	859.421875	-293.502869	-146.172745	893.566711	-363.138062	111.639397	1053.046265	559.932861	15.092462	899.140564	549.348206	212.934875
-383.037933	244.511139	955.815125	-388.946960	-20.025763	955.521606	-466.950073	265.610504	574.437134	-433.439819	-81.238808	578.872681	-475.068726	299.798004	87.622856	-503.075989	-134.458130	103.532532	-416.240479	345.077240	1433.525146	-363.027649	-70.119606	1454.087891	-331.776550	135.921082	1456.369507	-350.411377	197.704407	1741.526245	-452.806244	439.646454	1159.923950	-405.784882	-200.762955	1199.268677	-351.641296	385.125610	859.481262	-293.511261	-146.209854	893.556641	-363.187561	111.625259	1053.031372	559.936462	15.042015	899.145813	549.345093	212.911606
-383.038086	244.513565	955.822815	-388.976685	-19.987480	955.520691	-466.631744	265.202911	574.147705	-433.424347	-81.185654	578.892639	-474.900085	299.743134	87.578583	-503.051514	-134.467819	103.498535	-416.244110	345.069672	1433.549072	-363.008331	-70.124390	1454.091675	-331.778870	135.911942	1456.384399	-350.374146	197.694565	1741.508179	-452.784180	439.708160	1159.964233	-405.741089	-200.809341	1199.284302	-351.577545	385.261810	859.553528	-293.517365	-146.240494	893.546387	-363.205505	111.639877	1053.035400	559.973083	15.044576	899.110779	549.377869	212.910065
-383.050171	244.471298	955.825928	-388.939636	-20.012402	955.553894	-466.631317	265.152405	574.125061	-433.468109	-81.165787	578.901184	-474.886993	299.735168	87.567276	-503.122498	-134.480408	103.486481	-416.262085	345.064178	1433.594727	-363.004761	-70.120338	1454.101929	-331.781281	135.896820	1456.407471	-350.352936	197.689407	1741.483887	-452.773956	439.752380	1160.036499	-405.697174	-200.837265	1199.285645	-351.518585	385.402832	859.600220	-293.490021	-146.263123	893.542603	-363.203217	111.621788	1053.056152	559.963989	15.010942	899.122681	549.369751	212.922684
-383.046417	244.461990	955.829346	-388.895874	-20.039314	955.589355	-466.648987	265.117737	574.119141	-433.431000	-81.117317	578.924866	-474.862000	299.762268	87.610809	-503.085907	-134.468277	103.484360	-416.276825	345.046448	1433.644531	-362.982513	-70.138008	1454.136230	-331.784241	135.893387	1456.431152	-350.327576	197.677948	1741.483154	-452.764221	439.822266	1160.109375	-405.653839	-200.880875	1199.301636	-351.479980	385.561218	859.670288	-293.478912	-146.257065	893.560242	-363.189575	111.619194	1053.078003	559.990234	14.987531	899.130371	549.381409	212.872955
-383.073761	244.470367	955.877991	-388.956757	-19.961184	955.598083	-466.716217	265.123322	574.143250	-433.504425	-81.138908	578.904236	-474.905792	299.799225	87.597527	-503.081390	-134.467178	103.483910	-416.291901	345.043518	1433.693848	-362.964233	-70.148300	1454.160889	-331.773712	135.908646	1456.472046	-350.370178	197.602417	1741.436401	-452.743652	439.882477	1160.192139	-405.611206	-200.868362	1199.351807	-351.434509	385.698395	859.736023	-293.488647	-146.260193	893.591492	-363.235413	111.644722	1053.106934	560.003723	14.959278	899.122192	549.400513	212.834030
-383.088165	244.473206	955.886963	-388.984344	-19.944206	955.606384	-466.763733	265.169098	574.157227	-433.476715	-81.078491	578.887573	-474.916138	299.784698	87.603836	-503.033844	-134.458374	103.480072	-416.313171	345.046509	1433.734863	-362.965118	-70.129173	1454.207275	-331.764374	135.892090	1456.519409	-350.344543	197.593643	1741.430176	-452.726898	439.947632	1160.254761	-405.591125	-200.895447	1199.388550	-351.387146	385.844177	859.809753	-293.479736	-146.280609	893.619568	-363.257141	111.653244	1053.115723	560.040588	14.965953	899.131775	549.417725	212.834686
-383.154297	244.484818	955.898010	-389.049866	-19.954304	955.630127	-466.826233	265.183105	574.158447	-433.583160	-81.113258	578.929077	-474.890198	299.778137	87.602905	-503.101227	-134.478851	103.482628	-416.326782	345.049713	1433.780396	-362.946014	-70.176666	1454.233154	-331.773590	135.897400	1456.538208	-350.331146	197.581909	1741.419922	-452.704987	440.043121	1160.314331	-405.557159	-200.915573	1199.416870	-351.324341	385.959412	859.872253	-293.475830	-146.326981	893.635742	-363.315796	111.658615	1053.131592	560.056885	14.931517	899.147522	549.406555	212.781418
-383.177734	244.462280	955.876953	-389.060150	-19.965525	955.630981	-466.826965	265.173065	574.128296	-433.564697	-81.082344	578.918945	-474.877686	299.791138	87.578926	-503.065491	-134.464767	103.460678	-416.346771	345.046753	1433.821899	-362.927185	-70.160149	1454.265625	-331.777557	135.889969	1456.557495	-350.318420	197.578293	1741.411011	-452.674561	440.099243	1160.362915	-405.533112	-200.920319	1199.472168	-351.272827	386.096649	859.920776	-293.476318	-146.341248	893.651978	-363.326202	111.650764	1053.119873	560.101685	14.928221	899.143433	549.430908	212.769104
-383.204102	244.452682	955.872742	-389.070099	-19.932261	955.617249	-466.837158	265.179718	574.138062	-433.560089	-81.084435	578.889587	-474.877441	299.773590	87.583229	-503.043518	-134.479630	103.467354	-416.337494	345.037537	1433.869263	-362.911896	-70.145554	1454.295532	-331.771851	135.867310	1456.572998	-350.306702	197.568283	1741.402344	-452.653870	440.166870	1160.422974	-405.515686	-200.981171	1199.508545	-351.246399	386.234100	859.958191	-293.458130	-146.352371	893.660095	-363.337280	111.660263	1053.109253	560.112122	14.890776	899.137390	549.430115	212.772903
-383.190674	244.489456	955.896912	-389.061737	-19.920101	955.614136	-466.873169	265.230530	574.177551	-433.592407	-81.099052	578.880737	-474.904449	299.796051	87.584671	-503.043182	-134.461288	103.451538	-416.340729	345.038788	1433.903442	-362.905273	-70.155296	1454.334351	-331.766449	135.872192	1456.608765	-350.295166	197.563446	1741.400757	-452.610992	440.228485	1160.471436	-405.511383	-200.992447	1199.537354	-351.195831	386.364288	860.021423	-293.463196	-146.351578	893.716309	-363.335236	111.674477	1053.121826	560.130310	14.891518	899.141113	549.406006	212.753174
-383.178864	244.518814	955.923279	-389.087646	-19.891657	955.619202	-466.849701	265.213440	574.171570	-433.569977	-81.098053	578.885193	-474.860535	299.771423	87.603912	-503.054352	-134.457672	103.460541	-416.343170	345.050873	1433.966431	-362.892273	-70.175117	1454.377075	-331.741882	135.869919	1456.627197	-350.295715	197.553467	1741.401489	-452.577148	440.326874	1160.538086	-405.480804	-201.038666	1199.573364	-351.158112	386.474670	860.075806	-293.431976	-146.338318	893.781494	-363.354370	111.692558	1053.140259	560.140015	14.836205	899.138489	549.452148	212.709534
-383.211395	244.545486	955.940308	-389.123840	-19.867863	955.579590	-466.880310	265.277954	574.175903	-433.540161	-81.131973	578.827148	-474.871368	299.788239	87.599678	-503.075317	-134.456894	103.482773	-416.348175	345.038971	1434.004395	-362.889557	-70.167168	1454.411133	-331.736481	135.851074	1456.671753	-350.293579	197.544647	1741.392090	-452.541656	440.414490	1160.612793	-405.476135	-201.083389	1199.607178	-351.132629	386.639526	860.125549	-293.434204	-146.366257	893.829224	-363.391632	111.696678	1053.129517	560.199341	14.789722	899.143738	549.489990	212.697128
-383.232605	244.519104	955.937073	-389.129486	-19.832081	955.610413	-466.894623	265.295258	574.174255	-433.500458	-81.132462	578.841187	-474.951660	299.806183	87.604065	-503.064606	-134.469482	103.479134	-416.355469	345.031891	1434.027710	-362.874542	-70.163635	1454.445679	-331.718048	135.839493	1456.680542	-350.300720	197.541763	1741.383667	-452.516937	440.478729	1160.652466	-405.471130	-201.123245	1199.666382	-351.090118	386.757355	860.178162	-293.412872	-146.350754	893.885376	-363.417694	111.715424	1053.146362	560.233887	14.793470	899.135559	549.524719	212.637573
-383.247925	244.515915	955.941101	-389.127625	-19.834591	955.609985	-466.850006	265.282440	574.161255	-433.499756	-81.150764	578.862305	-474.878876	299.787384	87.583191	-503.113495	-134.462830	103.497246	-416.332977	345.007080	1434.081055	-362.855896	-70.167740	1454.474243	-331.722382	135.839767	1456.717163	-350.302277	197.532104	1741.378052	-452.494965	440.551483	1160.710083	-405.454346	-201.178177	1199.713867	-351.050873	386.894165	860.233582	-293.396729	-146.347305	893.945435	-363.428650	111.712494	1053.149170	560.272400	14.764816	899.137573	549.528015	212.667648
-383.273285	244.495972	955.943481	-389.118896	-19.869970	955.655579	-466.848816	265.305664	574.162964	-433.464172	-81.148979	578.898254	-474.896576	299.807892	87.581947	-503.085388	-134.458466	103.500969	-416.312408	344.988739	1434.097778	-362.839203	-70.175484	1454.504761	-331.707886	135.854675	1456.734497	-350.247192	197.617142	1741.392090	-452.443085	440.601624	1160.749390	-405.447327	-201.209610	1199.763184	-351.007416	386.971619	860.277161	-293.387146	-146.355865	894.003540	-363.453094	111.704063	1053.177124	560.310486	14.743501	899.143860	549.603821	212.572906
-383.288391	244.522263	955.952759	-389.185516	-19.772001	955.609070	-466.979156	265.447754	574.191284	-433.481964	-81.210701	578.868286	-474.972107	299.811157	87.603188	-503.123444	-134.462708	103.516708	-416.311432	345.018372	1434.128052	-362.833435	-70.171005	1454.522827	-331.676422	135.838989	1456.762573	-350.311310	197.540649	1741.345337	-452.401825	440.651062	1160.793701	-405.429993	-201.271683	1199.798218	-350.978973	387.091644	860.303955	-293.371185	-146.361923	894.044617	-363.485596	111.740868	1053.156372	560.330078	14.691946	899.157410	549.604980	212.574997
-383.289459	244.526108	955.952576	-389.202423	-19.779770	955.611511	-466.972046	265.411896	574.186340	-433.443024	-81.193237	578.842773	-474.969513	299.819336	87.565048	-503.091644	-134.462021	103.521767	-416.286530	345.008148	1434.162720	-362.817932	-70.160408	1454.542358	-331.668457	135.833801	1456.774414	-350.314087	197.546280	1741.329956	-452.376984	440.688904	1160.833252	-405.400940	-201.310684	1199.843262	-350.965118	387.199524	860.313171	-293.346741	-146.359146	894.064392	-363.495728	111.738556	1053.157715	560.338074	14.697675	899.149719	549.621033	212.558578
-383.331085	244.531464	955.952332	-389.261749	-19.756994	955.586121	-467.008850	265.404724	574.171021	-433.463318	-81.186501	578.821106	-474.939026	299.818115	87.587502	-503.149384	-134.459427	103.515686	-416.270966	345.017303	1434.190186	-362.821167	-70.167854	1454.551514	-331.651764	135.842789	1456.790405	-350.320801	197.552353	1741.314453	-452.345490	440.735504	1160.871948	-405.388885	-201.336670	1199.857300	-350.949188	387.289124	860.326721	-293.332062	-146.393814	894.085022	-363.542725	111.741714	1053.144043	560.387451	14.630648	899.146118	549.675964	212.499466
-383.342163	244.524048	955.958313	-389.222656	-19.779448	955.613708	-467.013306	265.393585	574.143555	-433.463928	-81.176888	578.825195	-474.880829	299.782532	87.583138	-503.111298	-134.436462	103.505928	-416.267609	345.013428	1434.215576	-362.821625	-70.171967	1454.552734	-331.644287	135.833694	1456.812134	-350.318848	197.553070	1741.291504	-452.309570	440.788757	1160.898438	-405.347961	-201.390167	1199.854248	-350.909393	387.397247	860.363953	-293.309326	-146.425583	894.107178	-363.544159	111.739410	1053.164551	560.388306	14.628695	899.139832	549.693604	212.488464
-383.316071	244.544418	955.976624	-389.206207	-19.772078	955.612854	-467.057129	265.376007	574.200378	-433.439697	-81.134888	578.831970	-474.836243	299.788788	87.575783	-503.077332	-134.433350	103.495224	-416.258484	345.017151	1434.241089	-362.816071	-70.176247	1454.576172	-331.631714	135.825638	1456.827637	-350.319397	197.554916	1741.275391	-452.272644	440.843140	1160.961914	-405.320190	-201.418762	1199.881592	-350.881378	387.491150	860.395142	-293.286957	-146.433136	894.124573	-363.532806	111.745651	1053.175537	560.450623	14.576663	899.138733	549.735291	212.456253
-383.346649	244.545258	955.974792	-389.256348	-19.718597	955.607178	-467.063477	265.367676	574.191895	-433.428589	-81.104309	578.831482	-474.851654	299.776794	87.600815	-503.097168	-134.436783	103.481079	-416.262604	345.016479	1434.291748	-362.813446	-70.172607	1454.600220	-331.633759	135.817520	1456.875000	-350.316925	197.562195	1741.258423	-452.244202	440.877777	1160.996338	-405.287781	-201.459656	1199.905029	-350.862335	387.577118	860.419617	-293.262665	-146.488724	894.154358	-363.566711	111.769440	1053.170166	560.469055	14.542544	899.154602	549.783752	212.407867
-383.339630	244.516174	955.986938	-389.216278	-19.733974	955.637207	-467.083160	265.351990	574.189880	-433.453278	-81.090721	578.826355	-474.817261	299.754944	87.584724	-503.085449	-134.433273	103.481422	-416.243378	345.017761	1434.338135	-362.814819	-70.184471	1454.632080	-331.627228	135.824097	1456.915161	-350.314789	197.588028	1741.251099	-452.206757	440.942932	1161.050537	-405.244690	-201.477310	1199.946045	-350.828796	387.623596	860.472961	-293.244965	-146.523026	894.197632	-363.556610	111.756905	1053.194458	560.515564	14.494713	899.149292	549.830078	212.370453
-383.376495	244.482224	955.994995	-389.221375	-19.744820	955.643921	-467.087585	265.323181	574.152710	-433.491333	-81.101006	578.838806	-474.800354	299.748413	87.549500	-503.091187	-134.435364	103.478348	-416.254883	345.012543	1434.373535	-362.820251	-70.189056	1454.672607	-331.620087	135.834610	1456.949219	-350.323364	197.608765	1741.237915	-452.180420	440.975067	1161.092041	-405.228027	-201.507706	1200.011230	-350.823181	387.694702	860.497986	-293.235229	-146.570618	894.213745	-363.573669	111.736610	1053.200928	560.557251	14.445808	899.173889	549.857727	212.320770
-383.385315	244.468109	956.001831	-389.247772	-19.732273	955.657227	-467.129883	265.319519	574.160767	-433.510712	-81.122612	578.819824	-474.862213	299.779297	87.570107	-503.085052	-134.428543	103.482185	-416.244812	345.007202	1434.422363	-362.820862	-70.184616	1454.722534	-331.623077	135.828918	1456.992188	-350.326721	197.619385	1741.220703	-452.153015	441.024658	1161.147217	-405.188080	-201.542252	1200.096069	-350.795471	387.766602	860.544617	-293.235779	-146.634277	894.262573	-363.586975	111.736542	1053.210083	560.595215	14.398173	899.156616	549.929993	212.252487
-383.417603	244.468063	956.002747	-389.255981	-19.738806	955.658691	-467.156281	265.353088	574.172668	-433.534241	-81.094650	578.823486	-474.854462	299.777252	87.573967	-503.103516	-134.443726	103.480141	-416.240204	345.005981	1434.479980	-362.818481	-70.186691	1454.777344	-331.614746	135.808121	1457.041626	-350.327179	197.645279	1741.211792	-452.119904	441.063416	1161.217896	-405.155731	-201.566147	1200.128662	-350.762878	387.821411	860.593933	-293.203033	-146.704788	894.322876	-363.604797	111.735481	1053.210693	560.548340	14.515388	899.180054	549.764587	212.935349
-383.402069	244.495041	956.026062	-389.268402	-19.721094	955.659363	-467.213226	265.346588	574.194092	-433.536865	-81.083679	578.842773	-474.851135	299.787567	87.568344	-503.089325	-134.469650	103.490494	-416.219086	345.002502	1434.528198	-362.803040	-70.192520	1454.832397	-331.583282	135.812561	1457.074829	-350.324585	197.665894	1741.200439	-452.092682	441.094727	1161.286255	-405.128510	-201.603012	1200.192017	-350.748474	387.891754	860.656738	-293.162659	-146.765457	894.365784	-363.606049	111.747169	1053.223267	560.684387	14.296000	899.170898	550.037170	212.161499
-383.417053	244.486420	956.052734	-389.279327	-19.667337	955.653259	-467.229828	265.391235	574.232788	-433.518341	-81.058067	578.818176	-474.870361	299.815216	87.580742	-503.066620	-134.458511	103.466255	-416.218475	344.995453	1434.605103	-362.801727	-70.198067	1454.883545	-331.587341	135.810730	1457.125000	-350.337952	197.690399	1741.187256	-452.043152	441.142151	1161.333740	-405.106628	-201.657623	1200.253418	-350.712006	387.915680	860.720215	-293.118866	-146.820129	894.435059	-363.622772	111.757942	1053.234375	560.722351	14.263490	899.176758	550.095276	212.104309
-383.417755	244.471527	956.063721	-389.290131	-19.657604	955.652710	-467.111877	265.234039	574.173035	-433.538910	-81.069344	578.822205	-474.772827	299.757111	87.567352	-503.090515	-134.475204	103.463280	-416.213440	344.988190	1434.661987	-362.786163	-70.204414	1454.940796	-331.583618	135.826141	1457.164673	-350.343109	197.708939	1741.169434	-452.037903	441.182983	1161.385254	-405.056519	-201.707016	1200.327393	-350.671448	387.958588	860.777588	-293.082214	-146.902191	894.515198	-363.629791	111.750191	1053.239868	560.662720	14.279381	899.176270	549.945435	212.762497
-383.447388	244.454727	956.065674	-389.303528	-19.657524	955.663208	-467.202209	265.346832	574.181274	-433.539429	-81.088852	578.824219	-474.845642	299.770508	87.564751	-503.073914	-134.472290	103.475807	-416.200806	345.000671	1434.722168	-362.788208	-70.200249	1454.978516	-331.565338	135.813187	1457.207642	-350.356567	197.745407	1741.156128	-452.010162	441.232697	1161.458008	-405.011353	-201.758179	1200.406982	-350.647034	388.004242	860.846069	-293.060791	-147.004410	894.583740	-363.652771	111.746361	1053.246460	560.738892	14.236338	899.160583	550.012207	212.717072
-383.451294	244.426285	956.079834	-389.281097	-19.667423	955.704651	-467.198151	265.352295	574.166992	-433.558929	-81.109138	578.854919	-474.820374	299.783020	87.562584	-503.089264	-134.475952	103.480225	-416.175140	344.990692	1434.768188	-362.769806	-70.209702	1455.049194	-331.546326	135.808380	1457.251587	-350.358917	197.779617	1741.143311	-451.990906	441.262360	1161.507690	-404.965546	-201.825470	1200.510742	-350.596497	388.028931	860.911804	-292.995117	-147.063980	894.675049	-363.658630	111.739807	1053.277832	560.803528	14.178409	899.166138	550.099792	212.644196
-383.439362	244.410294	956.078003	-389.266113	-19.699244	955.744141	-467.106293	265.236847	574.140381	-433.543274	-81.082115	578.857117	-474.773956	299.796661	87.561348	-503.068665	-134.466293	103.488449	-416.148254	344.993958	1434.821289	-362.731934	-70.187752	1455.119873	-331.533905	135.792419	1457.283813	-350.375763	197.805359	1741.134888	-451.959961	441.309906	1161.568115	-404.932892	-201.895813	1200.601318	-350.559784	388.057251	860.967590	-292.948059	-147.144165	894.758911	-363.656738	111.731682	1053.299438	560.864075	14.098706	899.195374	550.189880	212.502823
-383.429413	244.450577	956.102356	-389.274628	-19.683786	955.741760	-467.113403	265.246796	574.148010	-433.583038	-81.139656	578.870178	-474.752075	299.765991	87.547012	-503.095215	-134.472458	103.497360	-416.217590	344.908173	1434.771118	-362.684296	-70.210007	1455.169189	-331.497986	135.804306	1457.325317	-350.318573	197.899673	1741.146606	-451.952545	441.350067	1161.584595	-404.881866	-201.968979	1200.690552	-350.498779	388.085083	861.037354	-292.884888	-147.237717	894.837219	-363.664276	111.748367	1053.312378	560.931946	14.017538	899.204041	550.251892	212.465775
-383.458740	244.437073	956.090576	-389.329559	-19.663219	955.704407	-467.164734	265.351105	574.151001	-433.566559	-81.120674	578.827637	-474.827820	299.784454	87.563049	-503.097992	-134.479233	103.480629	-416.204865	344.886871	1434.810669	-362.661621	-70.206207	1455.212402	-331.475403	135.792267	1457.356689	-350.386047	197.874603	1741.102051	-451.924622	441.401428	1161.645264	-404.829254	-202.038910	1200.770142	-350.451294	388.118744	861.094360	-292.822510	-147.349899	894.912537	-363.698029	111.740005	1053.285645	560.975037	13.911983	899.206848	550.330811	212.313995
-383.482239	244.408661	956.101807	-389.343292	-19.677570	955.708130	-467.069336	265.236694	574.143188	-433.563599	-81.132370	578.838501	-474.760193	299.758850	87.571144	-503.090851	-134.477966	103.475998	-416.211273	344.894531	1434.847778	-362.621368	-70.207542	1455.276733	-331.446930	135.788940	1457.363037	-350.334534	197.982086	1741.103027	-451.910095	441.427490	1161.683838	-404.742249	-202.129807	1200.856079	-350.414185	388.132996	861.152588	-292.764282	-147.467392	894.989868	-363.721863	111.716766	1053.294434	561.016174	13.809284	899.219116	550.362976	212.230942
-383.498596	244.414474	956.110168	-389.367645	-19.627735	955.703735	-467.053680	265.255219	574.143555	-433.536133	-81.124451	578.812439	-474.740204	299.737000	87.574944	-503.108765	-134.465103	103.470093	-416.128632	344.971130	1435.012695	-362.579437	-70.196297	1455.335938	-331.421875	135.802200	1457.399292	-350.343170	197.997589	1741.079956	-451.868774	441.437103	1161.742432	-404.684723	-202.179031	1200.931030	-350.353729	388.160675	861.208130	-292.688507	-147.573837	895.056885	-363.740509	111.739059	1053.295898	561.092834	13.695443	899.210754	550.488342	212.112152
-383.476654	244.445175	956.127502	-389.394104	-19.595413	955.706116	-467.138458	265.337433	574.176270	-433.488312	-81.101280	578.818237	-474.810181	299.770416	87.564415	-503.069153	-134.455170	103.462173	-416.175385	344.889465	1434.936279	-362.527466	-70.199043	1455.408691	-331.396637	135.813751	1457.436157	-350.349396	198.024933	1741.038086	-451.857422	441.523865	1161.794067	-404.600769	-202.291702	1201.051758	-350.283417	388.186035	861.264832	-292.647339	-147.698898	895.164673	-363.754944	111.761147	1053.308594	561.141907	13.553354	899.221802	550.558899	211.946320
-383.502899	244.451385	956.133972	-389.412567	-19.587696	955.710876	-467.054993	265.257355	574.146973	-433.476074	-81.115204	578.783752	-474.771179	299.772064	87.580505	-503.097809	-134.474213	103.480080	-416.170441	344.885498	1434.960815	-362.460297	-70.202187	1455.474731	-331.383545	135.802856	1457.481201	-350.351227	198.051880	1741.021606	-451.818024	441.569244	1161.833374	-404.539490	-202.399475	1201.130859	-350.228119	388.231873	861.316589	-292.576019	-147.813705	895.243164	-363.786530	111.768349	1053.316284	561.363770	13.297315	899.237488	550.930725	211.063171
-383.531494	244.431580	956.137512	-389.445374	-19.596830	955.726013	-467.055145	265.256866	574.140686	-433.494720	-81.141281	578.780945	-474.787018	299.773468	87.550171	-503.119568	-134.468216	103.492401	-416.164612	344.879974	1435.011841	-362.418121	-70.199669	1455.553833	-331.365051	135.802277	1457.493652	-350.350830	198.091064	1741.000610	-451.780365	441.618042	1161.864624	-404.453461	-202.456879	1201.236450	-350.153839	388.261200	861.385315	-292.501221	-147.944733	895.331665	-363.822113	111.757904	1053.326904	561.427246	13.156785	899.237000	551.006714	210.877396
-383.551422	244.443222	956.148499	-389.447083	-19.598392	955.726013	-467.061188	265.265991	574.138428	-433.504242	-81.174347	578.752930	-474.760925	299.776642	87.543587	-503.136230	-134.486862	103.494492	-416.165070	344.879883	1435.022339	-362.363586	-70.194954	1455.648071	-331.350098	135.812607	1457.519043	-350.344269	198.110718	1740.967529	-451.739532	441.670990	1161.918823	-404.385925	-202.520187	1201.308716	-350.118378	388.301697	861.407837	-292.430634	-148.080566	895.393921	-363.835449	111.760513	1053.332886	561.541260	13.018212	899.238831	551.140747	210.731384
-383.563873	244.397873	956.146057	-389.448120	-19.602289	955.725708	-467.105011	265.246490	574.126892	-433.490387	-81.178284	578.718567	-474.803833	299.779968	87.554642	-503.147888	-134.485825	103.494377	-416.152069	344.870209	1435.076660	-362.284271	-70.205025	1455.706543	-331.333771	135.810104	1457.556274	-350.338501	198.140060	1740.951294	-451.683502	441.722992	1161.951904	-404.299713	-202.634048	1201.410156	-350.074585	388.333710	861.456970	-292.365417	-148.229126	895.469727	-363.842346	111.737579	1053.331543	561.617737	12.866264	899.257263	551.239990	210.596985
-383.551422	244.394699	956.154663	-389.413239	-19.649839	955.725586	-467.127350	265.259552	574.140930	-433.409119	-81.147583	578.757813	-474.785217	299.803894	87.569710	-503.084259	-134.466614	103.475487	-416.157043	344.878967	1435.109253	-362.251068	-70.191505	1455.762817	-331.314514	135.803696	1457.575073	-350.322205	198.168457	1740.935547	-451.641815	441.777893	1162.003906	-404.205414	-202.732285	1201.493896	-349.999786	388.355743	861.504272	-292.309174	-148.348450	895.553467	-363.832550	111.711334	1053.339111	561.688354	12.696419	899.265320	551.378296	210.414139
-383.551788	244.392395	956.171021	-389.451630	-19.650940	955.735168	-467.162567	265.236847	574.159119	-433.442596	-81.201775	578.774109	-474.765778	299.779358	87.562225	-503.115326	-134.478210	103.487991	-416.139374	344.865540	1435.153198	-362.221191	-70.193260	1455.846069	-331.302765	135.803757	1457.619385	-350.321716	198.184586	1740.929077	-451.584839	441.807281	1162.032959	-404.182678	-202.720535	1201.553223	-349.931244	388.387695	861.563232	-292.242401	-148.523849	895.629883	-363.851471	111.703842	1053.351929	561.786438	12.509474	899.294067	551.505188	210.291458
-383.550751	244.370911	956.178223	-389.416718	-19.670959	955.768677	-467.508606	265.591888	574.469971	-433.431335	-81.193550	578.770813	-475.014496	299.836060	87.601830	-503.074219	-134.447418	103.490692	-416.150421	344.878876	1435.172485	-362.182098	-70.192467	1455.918457	-331.270660	135.799805	1457.658691	-350.305847	198.204056	1740.904297	-451.531189	441.854401	1162.069702	-404.082428	-202.827988	1201.673828	-349.868378	388.454407	861.610535	-292.189484	-148.678940	895.675110	-363.841370	111.695869	1053.374146	561.907898	12.357455	899.310974	551.662170	210.080612
-383.610138	244.295303	956.138855	-389.458344	-19.703421	955.785461	-467.522308	265.542908	574.444763	-433.384552	-81.191231	578.784485	-475.026031	299.834442	87.591637	-503.035675	-134.451721	103.496758	-416.182648	344.857452	1435.209595	-362.167419	-70.183052	1455.973267	-331.248322	135.802673	1457.699463	-350.282471	198.231873	1740.893555	-451.481995	441.901581	1162.102417	-403.923859	-203.068542	1201.799805	-349.819153	388.478455	861.657715	-292.151367	-148.864563	895.786682	-363.887695	111.663902	1053.362061	561.982056	12.141161	899.335449	551.833008	209.878326
-383.631195	244.295929	956.148743	-389.485229	-19.696438	955.788696	-467.570435	265.540802	574.428284	-433.438843	-81.209740	578.743591	-475.031830	299.849640	87.581490	-503.059082	-134.464005	103.484711	-416.171051	344.863373	1435.239014	-362.138031	-70.181419	1456.039185	-331.235504	135.797913	1457.736450	-350.329132	198.176270	1740.860107	-451.428375	441.940948	1162.139404	-403.837799	-203.146667	1201.924561	-349.750397	388.513580	861.706848	-292.088043	-149.029099	895.861633	-363.906738	111.664597	1053.367432	562.004028	12.022105	899.387329	551.803101	210.379440
-383.640717	244.264771	956.187744	-389.490997	-19.678886	955.799927	-467.208130	265.117523	574.108398	-433.430542	-81.188774	578.735229	-474.729034	299.760193	87.532341	-503.057953	-134.452057	103.468651	-416.162048	344.860535	1435.288818	-362.111237	-70.163132	1456.113159	-331.227081	135.799820	1457.785522	-350.313354	198.189697	1740.847046	-451.403778	441.979919	1162.180908	-403.749115	-203.243622	1202.030640	-349.691895	388.571716	861.748596	-292.009735	-149.224121	895.959534	-363.921967	111.647934	1053.394165	562.137024	11.769176	899.436584	552.031616	210.117416
-383.623901	244.250610	956.200073	-389.443787	-19.695873	955.830139	-467.588806	265.458557	574.433777	-433.440582	-81.197144	578.782654	-474.987762	299.803192	87.572380	-503.045654	-134.459167	103.481514	-416.149078	344.841217	1435.344971	-362.080078	-70.199989	1456.197021	-331.186218	135.802185	1457.837891	-350.292694	198.221298	1740.850952	-451.344269	442.001434	1162.231323	-403.671631	-203.314606	1202.122803	-349.591339	388.610565	861.810669	-291.923706	-149.383041	896.066345	-363.906219	111.641930	1053.419312	562.377563	11.317428	899.494751	552.549805	209.003067
-383.656342	244.220078	956.221680	-389.443420	-19.700216	955.833496	-467.648010	265.481995	574.448425	-433.427551	-81.165489	578.785767	-475.015320	299.810394	87.593422	-503.007721	-134.452118	103.466782	-416.057098	344.924774	1435.488281	-362.051361	-70.208496	1456.272461	-331.153534	135.799927	1457.892090	-350.278931	198.237946	1740.844360	-451.285370	441.984253	1162.295776	-403.587982	-203.408005	1202.221680	-349.524384	388.652222	861.867737	-291.830994	-149.532608	896.170288	-363.925354	111.620583	1053.432495	562.512939	10.975435	899.559570	552.783020	208.629013
-383.677307	244.184036	956.212646	-389.451996	-19.667576	955.865906	-467.627106	265.445404	574.435242	-433.444977	-81.175125	578.750549	-474.996094	299.807434	87.589470	-503.043182	-134.465775	103.473473	-416.099426	344.852600	1435.417969	-362.018158	-70.193977	1456.338135	-331.110321	135.804932	1457.932373	-350.267914	198.264908	1740.826172	-451.261322	442.042206	1162.313232	-403.519806	-203.463287	1202.296509	-349.460052	388.708862	861.919922	-291.737274	-149.710602	896.246704	-363.948547	111.635239	1053.446289	562.622559	10.609874	899.605591	553.015564	208.337082
-383.724274	244.173279	956.213684	-389.474426	-19.692274	955.877136	-467.619690	265.347382	574.384277	-433.470612	-81.178917	578.761841	-474.970734	299.799347	87.562790	-503.077026	-134.476486	103.469749	-416.006989	344.917511	1435.551636	-361.984802	-70.202202	1456.394287	-331.040955	135.793213	1457.967651	-350.260620	198.291718	1740.811401	-451.224335	442.039948	1162.354492	-403.448822	-203.591110	1202.407593	-349.373352	388.742950	861.971008	-291.655762	-149.890350	896.345398	-363.979553	111.623314	1053.451538	562.597351	10.364264	899.646851	552.952759	208.738983
-383.743256	244.138092	956.200378	-389.495270	-19.694124	955.874451	-467.627747	265.369537	574.379883	-433.446960	-81.159409	578.765564	-474.943665	299.807617	87.553375	-503.060211	-134.481583	103.452637	-416.060455	344.834351	1435.492676	-361.942810	-70.209450	1456.465088	-331.011505	135.786819	1457.995117	-350.257019	198.317566	1740.797729	-451.201080	442.071991	1162.383911	-403.392303	-203.678513	1202.502075	-349.308899	388.817261	862.011169	-291.563721	-150.069061	896.411621	-363.999054	111.608505	1053.443481	562.726379	10.035747	899.707703	553.148315	208.395645
-383.782318	244.113800	956.212830	-389.502167	-19.698997	955.875916	-467.618958	265.341827	574.363159	-433.474243	-81.207619	578.769043	-474.950653	299.797913	87.552200	-503.066132	-134.478897	103.466347	-416.053284	344.833344	1435.538452	-361.897217	-70.187927	1456.513306	-330.961334	135.789474	1458.019165	-350.230499	198.352219	1740.791382	-451.153870	442.118835	1162.447998	-403.308777	-203.758484	1202.607788	-349.244019	388.882568	862.073669	-291.465240	-150.247681	896.522034	-364.021973	111.592552	1053.450439	562.837280	9.666069	899.756836	553.386658	207.999741
-383.820099	244.052719	956.207947	-389.511719	-19.709921	955.878845	-467.267975	264.982056	574.041687	-433.481689	-81.240799	578.741699	-474.671021	299.735840	87.518005	-503.114288	-134.505280	103.498177	-416.018585	344.820343	1435.583130	-361.801758	-70.190216	1456.585449	-330.896881	135.794464	1458.071045	-350.225067	198.382797	1740.789063	-451.114716	442.136108	1162.478882	-403.305420	-203.738434	1202.704468	-349.173065	388.937592	862.129883	-291.371338	-150.419327	896.603882	-364.040527	111.561646	1053.448364	563.121643	9.094630	899.831909	553.912720	206.803528
-383.844604	244.051483	956.238770	-389.489349	-19.720528	955.918762	-467.293823	264.947113	574.060486	-433.455750	-81.257019	578.774902	-474.699554	299.760803	87.526558	-503.087189	-134.509079	103.458878	-415.928497	344.916473	1435.741333	-361.746460	-70.189407	1456.648804	-330.848785	135.796814	1458.114868	-350.200012	198.419937	1740.783203	-451.058014	442.149231	1162.535156	-403.206665	-203.855865	1202.784180	-349.092163	388.982361	862.179138	-291.264008	-150.623550	896.705078	-364.061127	111.563522	1053.488281	563.356995	8.656169	899.894592	554.249695	206.251266
-383.904724	244.036087	956.219177	-389.555634	-19.732517	955.900391	-467.301331	264.939514	574.034912	-433.475708	-81.330048	578.750732	-474.684906	299.723236	87.517952	-503.114838	-134.520401	103.463737	-415.916260	344.890076	1435.765503	-361.675446	-70.190720	1456.693604	-330.826294	135.798538	1458.126587	-350.178101	198.434631	1740.774658	-451.029633	442.176117	1162.593140	-403.119965	-203.922806	1202.881958	-349.026886	389.049469	862.227356	-291.182129	-150.778046	896.805908	-364.104614	111.549339	1053.464722	563.433838	8.325785	899.950623	554.253906	206.539413
-383.930359	243.984650	956.223999	-389.559387	-19.779776	955.905640	-467.348572	264.932159	574.045471	-433.424530	-81.346306	578.739258	-474.683044	299.750000	87.530479	-503.090607	-134.501129	103.461441	-415.888763	344.873413	1435.793579	-361.615082	-70.184418	1456.742798	-330.790527	135.803513	1458.168701	-350.149231	198.473572	1740.761841	-450.975494	442.224091	1162.613892	-403.029358	-204.023239	1202.980469	-348.970764	389.091492	862.257874	-291.114624	-150.949066	896.864929	-364.118835	111.502014	1053.469727	563.627869	7.809984	900.021790	554.516357	206.095551
-383.953064	243.968399	956.220886	-389.563965	-19.789095	955.909119	-467.697296	265.240326	574.359253	-433.452240	-81.419556	578.744751	-474.937256	299.802307	87.553764	-503.106079	-134.521576	103.468040	-415.885376	344.880798	1435.810913	-361.553558	-70.176003	1456.810547	-330.756561	135.803223	1458.173828	-350.111145	198.495697	1740.751953	-450.912048	442.297821	1162.640625	-402.888214	-204.221329	1203.074707	-348.905762	389.185059	862.293457	-291.041809	-151.107559	896.965027	-364.128693	111.493111	1053.468994	563.968933	7.090383	900.096436	555.123169	204.742935
-383.969360	243.977966	956.220032	-389.587952	-19.788113	955.916382	-467.766327	265.251617	574.372314	-433.449280	-81.421860	578.758850	-474.937775	299.779510	87.544167	-503.106049	-134.518326	103.501167	-415.872345	344.860687	1435.853638	-361.493561	-70.182602	1456.844238	-330.697235	135.831879	1458.193970	-350.069427	198.518738	1740.739258	-450.867554	442.349670	1162.664673	-402.778046	-204.309753	1203.172241	-348.856049	389.251587	862.313171	-290.959717	-151.278198	897.022156	-364.136444	111.500465	1053.469360	564.192261	6.471901	900.160095	555.445862	204.108292
-383.991211	243.887634	956.218811	-389.556274	-19.878395	955.959595	-467.773285	265.193146	574.364868	-433.488251	-81.490952	578.760620	-474.927277	299.792694	87.559349	-503.133820	-134.532654	103.494469	-415.863129	344.861694	1435.878174	-361.423248	-70.174477	1456.908936	-330.673004	135.835327	1458.213623	-350.038147	198.539124	1740.720703	-450.808014	442.388641	1162.684326	-402.685974	-204.398895	1203.263916	-348.800354	389.330627	862.355896	-290.900696	-151.423523	897.096191	-364.146240	111.431473	1053.493896	564.283447	5.958278	900.278748	555.431458	204.222153
-383.989929	243.878220	956.218872	-389.535278	-19.890579	955.963684	-467.817596	265.147522	574.360535	-433.485870	-81.474770	578.797119	-474.899811	299.773926	87.540833	-503.126862	-134.517914	103.514084	-415.852020	344.859955	1435.878296	-361.365082	-70.165390	1456.969727	-330.640747	135.827606	1458.245972	-350.003998	198.568314	1740.710327	-450.763702	442.431580	1162.729858	-402.557709	-204.519958	1203.375244	-348.749115	389.416290	862.393005	-290.844177	-151.581772	897.158508	-364.134644	111.423851	1053.495850	564.469543	5.213509	900.361755	555.726624	203.482452
-384.016418	243.829239	956.231567	-389.562347	-19.880325	955.976624	-467.848907	265.088745	574.383545	-433.459106	-81.437187	578.787598	-474.895630	299.758728	87.543480	-503.070007	-134.516434	103.476028	-415.832764	344.865601	1435.919678	-361.323090	-70.153366	1457.021851	-330.601685	135.838272	1458.283569	-349.963196	198.584427	1740.694336	-450.729065	442.471802	1162.766357	-402.443085	-204.602707	1203.476074	-348.704834	389.483917	862.412354	-290.759857	-151.733582	897.233582	-364.158966	111.404366	1053.508057	564.813049	4.328708	900.438477	556.308716	202.020660
-384.028717	243.835754	956.265442	-389.598999	-19.852200	955.986572	-467.867737	265.084167	574.386353	-433.506958	-81.462448	578.754517	-474.872406	299.753448	87.542267	-503.135773	-134.533081	103.485359	-415.819305	344.835663	1435.953735	-361.249420	-70.160042	1457.107788	-330.571716	135.848831	1458.318848	-349.918152	198.618927	1740.685425	-450.684967	442.510254	1162.810547	-402.307770	-204.711914	1203.573853	-348.635529	389.561279	862.461975	-290.709076	-151.911621	897.300293	-364.189667	111.410828	1053.531372	565.055359	3.537604	900.522522	556.693237	201.120148
-384.060303	243.792892	956.265869	-389.610229	-19.877478	955.998047	-467.566650	264.733246	574.054138	-433.552063	-81.549881	578.741516	-474.629120	299.700500	87.509140	-503.165314	-134.548141	103.479408	-415.803314	344.823883	1435.977905	-361.175812	-70.175232	1457.171265	-330.538208	135.854538	1458.348389	-349.884674	198.655136	1740.674561	-450.647614	442.566193	1162.851807	-402.190613	-204.803513	1203.676514	-348.604095	389.644562	862.492432	-290.641968	-152.090179	897.368164	-364.206207	111.382477	1053.536255	565.203918	2.862937	900.591431	556.786560	201.064392
-384.064514	243.732193	956.250244	-389.589905	-19.898266	956.038147	-467.872894	265.013336	574.355286	-433.542450	-81.556358	578.741028	-474.859467	299.750885	87.535721	-503.140198	-134.547592	103.489212	-415.783112	344.824066	1436.018799	-361.124451	-70.176048	1457.228271	-330.507599	135.860825	1458.362183	-349.845459	198.693237	1740.649536	-450.614899	442.581085	1162.873169	-402.077850	-204.918976	1203.766724	-348.558990	389.747162	862.505981	-290.558838	-152.227646	897.441589	-364.208984	111.364548	1053.551147	565.565979	1.865165	900.643982	557.464722	199.463943
-384.087311	243.708572	956.251587	-389.588013	-19.904888	956.036926	-467.893738	265.041748	574.364075	-433.504089	-81.555252	578.765015	-474.857239	299.750244	87.537689	-503.138245	-134.542099	103.495041	-415.778656	344.814026	1436.027344	-361.071655	-70.167938	1457.282349	-330.467621	135.849838	1458.387573	-349.799500	198.731277	1740.620605	-450.589233	442.612579	1162.908813	-401.974243	-204.978760	1203.836670	-348.516327	389.816437	862.536499	-290.478027	-152.382492	897.493713	-364.224121	111.350677	1053.552246	565.782349	0.941544	900.700928	557.846741	198.581924
-384.102753	243.660706	956.251282	-389.574554	-19.919447	956.029541	-467.541687	264.696747	574.036804	-433.506531	-81.565750	578.768555	-474.601410	299.694550	87.505569	-503.103088	-134.540161	103.478767	-415.757507	344.812469	1436.057495	-361.000885	-70.149933	1457.326294	-330.426117	135.850327	1458.412231	-349.754242	198.779373	1740.589355	-450.576233	442.634247	1162.942139	-401.882660	-205.048508	1203.900024	-348.450500	389.917389	862.574768	-290.370544	-152.513321	897.548828	-364.219940	111.319115	1053.547241	565.939392	0.173427	900.741882	557.944092	198.381912
-384.106476	243.665070	956.273499	-389.583069	-19.907352	956.024536	-467.537720	264.688538	574.029358	-433.469879	-81.602814	578.744385	-474.628418	299.702576	87.523903	-503.127930	-134.545715	103.485786	-415.733643	344.815308	1436.085815	-360.921143	-70.139999	1457.375732	-330.396790	135.848389	1458.450073	-349.690033	198.829819	1740.573120	-450.538757	442.661987	1162.997803	-401.782288	-205.090897	1203.947144	-348.400330	389.966492	862.615417	-290.268829	-152.646378	897.625671	-364.236633	111.317085	1053.558228	566.292908	-0.923922	900.836853	558.607727	196.719727
-384.131317	243.618790	956.279419	-389.588654	-19.910240	956.025391	-467.496521	264.686493	574.013367	-433.438263	-81.608170	578.725830	-474.591797	299.668335	87.508995	-503.143005	-134.549194	103.477448	-415.727661	344.799286	1436.128540	-360.877716	-70.140984	1457.448853	-330.347382	135.882446	1458.480713	-349.637177	198.860046	1740.545776	-450.526245	442.661072	1163.019287	-401.716034	-205.154282	1204.022705	-348.365997	390.060181	862.653442	-290.187225	-152.779968	897.677612	-364.251282	111.292191	1053.561523	566.513367	-1.760255	900.882446	558.945313	196.284378
-384.167786	243.549271	956.277100	-389.589691	-19.920122	956.021729	-467.813019	265.016327	574.304688	-433.407379	-81.635643	578.746948	-474.887939	299.755981	87.560760	-503.119049	-134.553360	103.490196	-415.725861	344.784393	1436.160767	-360.811890	-70.147423	1457.483398	-330.319733	135.865784	1458.495972	-349.581970	198.910873	1740.518433	-450.509888	442.720123	1163.072510	-401.622223	-205.242462	1204.101685	-348.329132	390.090820	862.698669	-290.091553	-152.871750	897.750488	-364.274994	111.254982	1053.559692	566.739990	-2.749030	900.926331	559.276855	195.396194
-384.175934	243.540710	956.285950	-389.569214	-19.932993	956.062988	-467.454468	264.706665	573.985352	-433.378723	-81.634521	578.746338	-474.638184	299.700104	87.502899	-503.144897	-134.559296	103.483795	-415.724213	344.783203	1436.179932	-360.787445	-70.137009	1457.535889	-330.284088	135.858719	1458.512573	-349.521515	198.946411	1740.489014	-450.495789	442.755066	1163.098022	-401.541962	-205.317215	1204.182251	-348.282166	390.155396	862.712097	-289.999939	-152.989883	897.825256	-364.282684	111.259026	1053.588013	566.999695	-3.838730	900.975952	559.719604	194.317459
-384.212799	243.492279	956.295166	-389.575470	-19.940680	956.068115	-467.395569	264.686066	573.975769	-433.398621	-81.664619	578.744080	-474.584656	299.689850	87.511177	-503.181152	-134.564590	103.501808	-415.724274	344.778076	1436.209351	-360.725922	-70.143875	1457.595947	-330.260742	135.871933	1458.536987	-349.467010	198.978577	1740.461914	-450.463806	442.794769	1163.122559	-401.460541	-205.365799	1204.276001	-348.281433	390.230164	862.743896	-289.905365	-153.081177	897.903198	-364.301575	111.231926	1053.594604	567.245361	-4.951286	901.022522	560.177551	193.229919
-384.230591	243.468140	956.289795	-389.568298	-20.013828	956.081787	-467.372375	264.694641	573.971252	-433.369507	-81.704964	578.740540	-474.589294	299.704773	87.504059	-503.150604	-134.571564	103.502228	-415.711548	344.774811	1436.236816	-360.655457	-70.145988	1457.647339	-330.235352	135.879181	1458.541260	-349.409027	199.020004	1740.437012	-450.455109	442.841888	1163.165894	-401.392395	-205.431564	1204.351929	-348.252625	390.307983	862.773499	-289.812683	-153.159912	897.969788	-364.307556	111.192566	1053.598999	567.528198	-6.053923	901.039429	560.737732	192.092010
-384.218536	243.474823	956.335876	-389.561096	-19.999941	956.087097	-467.365112	264.715393	573.968140	-433.369751	-81.711090	578.709961	-474.610962	299.711639	87.524536	-503.156525	-134.560257	103.496140	-415.782990	344.685638	1436.166748	-360.630951	-70.135132	1457.682007	-330.187805	135.879486	1458.567749	-349.282440	199.115875	1740.426636	-450.440277	442.900513	1163.190918	-401.288910	-205.472214	1204.435791	-348.223022	390.351746	862.794189	-289.697296	-153.234421	898.063599	-364.302277	111.187454	1053.625488	567.806213	-7.189106	901.090637	561.309143	190.957535
-384.200287	243.459717	956.346985	-389.571228	-19.983330	956.082703	-467.434235	264.789185	574.003052	-433.370758	-81.736053	578.705933	-474.640228	299.686798	87.557632	-503.143433	-134.567245	103.505333	-415.694733	344.765961	1436.290039	-360.566986	-70.139381	1457.732666	-330.153717	135.901550	1458.599243	-349.229614	199.142731	1740.406494	-450.421539	442.958008	1163.259033	-401.217987	-205.546600	1204.519287	-348.198578	390.416077	862.839539	-289.618713	-153.296539	898.137268	-364.304504	111.180084	1053.630371	568.035339	-8.448613	901.121277	561.871765	189.675293
-384.195618	243.423492	956.367981	-389.525665	-19.999647	956.112488	-467.423553	264.774658	573.995911	-433.378052	-81.751427	578.733398	-474.650818	299.688538	87.557076	-503.162140	-134.566833	103.513840	-415.680359	344.753540	1436.329346	-360.515045	-70.118889	1457.776855	-330.097046	135.886703	1458.630005	-349.164368	199.168289	1740.383423	-450.407928	442.983490	1163.291138	-401.142914	-205.569839	1204.579346	-348.189178	390.487976	862.897888	-289.560394	-153.347488	898.232422	-364.297363	111.160889	1053.659912	568.370789	-9.790955	901.168274	562.710205	187.813141
-384.186768	243.404251	956.376038	-389.542877	-19.986095	956.127014	-467.433136	264.755737	573.985840	-433.340027	-81.739784	578.691528	-474.624908	299.654297	87.549805	-503.101776	-134.562943	103.519028	-415.644867	344.735138	1436.362305	-360.475647	-70.113998	1457.846436	-330.062134	135.899124	1458.651245	-349.113617	199.184509	1740.363037	-450.390900	442.996582	1163.332520	-401.076141	-205.638062	1204.659180	-348.180206	390.534241	862.941772	-289.478790	-153.419708	898.312561	-364.300415	111.158112	1053.671021	568.621094	-10.814394	901.138367	563.092407	187.261032
-384.173157	243.376526	956.372498	-389.571716	-19.984783	956.140625	-467.670715	264.946045	574.268127	-433.317383	-81.760681	578.704102	-474.814575	299.723236	87.573227	-503.133850	-134.569931	103.531876	-415.703491	344.667847	1436.301636	-360.436951	-70.096603	1457.888428	-330.051697	135.903351	1458.666992	-349.067993	199.204453	1740.345947	-450.396393	443.066711	1163.375244	-401.014221	-205.679291	1204.740601	-348.180023	390.601837	862.967102	-289.414673	-153.463272	898.403503	-364.312073	111.147644	1053.677002	569.013855	-12.100019	901.105286	563.965637	185.415253
-384.177643	243.315674	956.359314	-389.536835	-20.014399	956.172791	-467.376282	264.632568	573.954834	-433.341858	-81.805710	578.730408	-474.600311	299.677490	87.544533	-503.145599	-134.559372	103.543610	-415.677948	344.654877	1436.339111	-360.377136	-70.124428	1457.958496	-330.007263	135.906586	1458.699341	-349.014191	199.221710	1740.327271	-450.378906	443.112061	1163.415405	-400.979706	-205.645233	1204.799316	-348.173309	390.680542	863.003540	-289.339294	-153.513107	898.462341	-364.303436	111.122612	1053.688110	569.240173	-13.337806	901.145752	564.749817	183.865082
-384.161346	243.290527	956.352783	-389.507416	-20.068005	956.180359	-467.696198	264.922516	574.263733	-433.325287	-81.792358	578.725525	-474.819519	299.711456	87.557457	-503.097015	-134.541275	103.523277	-415.649353	344.648041	1436.355103	-360.343597	-70.108307	1457.999146	-329.973633	135.906158	1458.700562	-349.019562	199.171082	1740.297852	-450.368988	443.145599	1163.443848	-400.918365	-205.694641	1204.870361	-348.179626	390.720917	863.035339	-289.268188	-153.552902	898.534424	-364.283203	111.089676	1053.689209	569.637817	-14.657650	901.113831	565.718567	182.152420
-384.111359	243.305786	956.345215	-389.480774	-20.071360	956.171692	-467.725983	264.927551	574.299500	-433.289642	-81.760353	578.717957	-474.828979	299.714172	87.557152	-503.088470	-134.539276	103.519608	-415.631897	344.634277	1436.399658	-360.303589	-70.117775	1458.055542	-329.939362	135.906479	1458.731934	-348.977417	199.187424	1740.284424	-450.361176	443.184265	1163.488647	-400.837494	-205.728409	1204.938110	-348.176239	390.794922	863.075989	-289.168610	-153.595673	898.617920	-364.241425	111.093201	1053.680298	569.820984	-15.629822	901.038696	566.075500	181.639923
-384.116760	243.261154	956.340027	-389.467529	-20.085169	956.165955	-467.760376	264.930725	574.303589	-433.319916	-81.812599	578.722534	-474.828857	299.675385	87.581207	-503.115326	-134.561783	103.527885	-415.616211	344.632416	1436.430298	-360.252350	-70.123489	1458.129517	-329.893311	135.885788	1458.752686	-348.937469	199.210037	1740.284302	-450.338654	443.219757	1163.536499	-400.756134	-205.777542	1204.998413	-348.188812	390.853851	863.095825	-289.107788	-153.671188	898.669983	-364.229462	111.065155	1053.672974	570.275635	-16.877735	900.965881	567.068787	180.109238
-384.082275	243.239822	956.387146	-389.439484	-20.115738	956.181091	-467.424652	264.559143	573.984131	-433.335785	-81.817749	578.742310	-474.610107	299.613800	87.534042	-503.082550	-134.546921	103.511482	-415.494598	344.735382	1436.584839	-360.214417	-70.133896	1458.180298	-329.857788	135.888336	1458.794678	-348.888977	199.200104	1740.277222	-450.307983	443.198700	1163.589722	-400.690765	-205.816055	1205.077759	-348.173279	390.914429	863.147949	-289.023468	-153.720596	898.754883	-364.198608	111.026863	1053.704102	570.416077	-17.858826	900.917480	567.490601	179.535187
-384.109131	243.192200	956.399841	-389.445587	-20.125298	956.196289	-467.424896	264.510132	573.966431	-433.365936	-81.868736	578.729675	-474.539642	299.585968	87.555954	-503.135223	-134.567917	103.528053	-415.552887	344.629730	1436.532959	-360.189362	-70.147926	1458.245239	-329.830536	135.876450	1458.833252	-348.862579	199.210236	1740.283447	-450.308319	443.277130	1163.638672	-400.632385	-205.858093	1205.159302	-348.200104	391.003784	863.187256	-288.964539	-153.761780	898.793762	-364.197754	111.000557	1053.714111	570.709900	-18.982836	900.867981	568.344299	178.327698
-384.125153	243.190567	956.409058	-389.459259	-20.098961	956.201904	-467.437073	264.511536	573.982117	-433.362061	-81.881165	578.727966	-474.527374	299.597168	87.569885	-503.162537	-134.581940	103.513809	-415.452148	344.711060	1436.676514	-360.157959	-70.140968	1458.311646	-329.793671	135.871475	1458.868652	-348.826416	199.219772	1740.298462	-450.290710	443.281097	1163.691162	-400.566620	-205.886978	1205.239136	-348.246033	391.140442	863.201538	-288.879608	-153.805374	898.893188	-364.210175	111.011642	1053.720947	571.020508	-19.955111	900.786499	569.155212	177.412033
-384.111206	243.183914	956.428711	-389.426270	-20.112597	956.243225	-467.472870	264.517029	573.989136	-433.401245	-81.925079	578.749146	-474.536438	299.613617	87.561218	-503.135864	-134.562225	103.508835	-415.521606	344.625519	1436.608154	-360.130890	-70.137321	1458.363525	-329.779449	135.890732	1458.908691	-348.815948	199.224991	1740.290161	-450.282410	443.376312	1163.721558	-400.516388	-205.937866	1205.330200	-348.301361	391.260956	863.210266	-288.800934	-153.872696	898.955505	-364.187775	111.011200	1053.751709	571.104858	-21.272089	900.617676	570.046448	176.230682
-384.129303	243.124435	956.449890	-389.433441	-20.113388	956.254883	-467.472107	264.490356	573.979492	-433.402954	-81.929390	578.749084	-474.465942	299.584534	87.542747	-503.134369	-134.557571	103.510612	-415.479492	344.625519	1436.623901	-360.101135	-70.135284	1458.406128	-329.744263	135.899979	1458.941284	-348.796478	199.230316	1740.295654	-450.253326	443.418854	1163.772217	-400.455414	-205.968414	1205.382202	-348.339783	391.362122	863.219482	-288.714417	-153.922928	899.042419	-364.191406	110.978195	1053.765991	571.457458	-22.243687	900.530396	571.123291	175.040543
-384.078796	243.118713	956.459473	-389.345490	-20.141109	956.275085	-467.463348	264.480530	573.983032	-433.373718	-81.907410	578.766602	-474.430908	299.581146	87.547012	-503.120422	-134.554428	103.491463	-415.438202	344.616760	1436.681763	-360.049530	-70.141190	1458.473999	-329.718536	135.893555	1458.963013	-348.774780	199.221207	1740.300781	-450.226959	443.447815	1163.817261	-400.314423	-206.132278	1205.459473	-348.337189	391.420013	863.251526	-288.609985	-153.992386	899.106689	-364.136963	110.968933	1053.784424	571.730164	-23.031034	900.407043	572.001709	174.420471
-384.030457	243.074173	956.451904	-389.260162	-20.176702	956.297974	-467.444580	264.472107	573.984070	-433.358429	-81.885094	578.781128	-474.411499	299.563171	87.555389	-503.110626	-134.565201	103.483376	-415.397034	344.622803	1436.713623	-360.003326	-70.147293	1458.503174	-329.673492	135.902069	1458.980225	-348.762878	199.215866	1740.294800	-450.191559	443.494659	1163.854004	-400.229858	-206.148560	1205.510620	-348.362457	391.533661	863.288879	-288.494843	-154.029861	899.167236	-364.083160	110.943535	1053.795166	572.100891	-23.884613	900.276978	573.141479	173.330322
-384.011871	243.094803	956.475708	-389.253021	-20.167227	956.301453	-467.427490	264.441498	574.006714	-433.363525	-81.915771	578.776672	-474.439789	299.571320	87.572098	-503.119263	-134.571075	103.500961	-415.361664	344.618958	1436.735474	-359.959717	-70.156242	1458.560791	-329.652740	135.890335	1459.017212	-348.748962	199.204590	1740.303467	-450.166351	443.521332	1163.904419	-400.170288	-206.201492	1205.561035	-348.356689	391.567993	863.322205	-288.413696	-154.068253	899.217102	-364.072754	110.950180	1053.809326	572.781677	-24.162249	900.179626	574.150757	172.898026
-384.016693	243.096085	956.489441	-389.283264	-20.128309	956.304260	-467.495392	264.552063	574.023621	-433.301605	-81.917496	578.753967	-474.499207	299.584106	87.582420	-503.089020	-134.548477	103.520226	-415.356628	344.606750	1436.796875	-359.942535	-70.155807	1458.628906	-329.643433	135.900742	1459.051270	-348.746307	199.202515	1740.316772	-450.144012	443.578064	1163.950317	-400.110748	-206.231323	1205.612915	-348.381775	391.685760	863.331482	-288.332153	-154.099701	899.314636	-364.089111	110.963951	1053.817261	573.181152	-24.900347	900.019165	575.585449	171.765289
-384.046356	243.103683	956.505249	-389.332458	-20.063471	956.307983	-467.411621	264.433228	573.991089	-433.282654	-81.916565	578.719421	-474.419769	299.564514	87.576294	-502.891479	-134.393295	103.423058	-415.342194	344.632935	1436.829956	-359.944824	-70.144592	1458.649536	-329.626007	135.916595	1459.105225	-348.750458	199.203308	1740.321045	-450.127563	443.599915	1163.999634	-400.044952	-206.242462	1205.669312	-348.392395	391.770874	863.357056	-288.266663	-154.153336	899.373840	-364.128448	110.993904	1053.827026	573.433594	-25.376936	899.827271	576.315247	171.642395
-384.081482	243.049866	956.513855	-389.333191	-20.066584	956.321289	-467.716156	264.734589	574.269470	-433.316895	-81.958694	578.738647	-474.637054	299.608734	87.574760	-502.888306	-134.372025	103.437309	-415.323425	344.623077	1436.850586	-359.898590	-70.145004	1458.717163	-329.610901	135.906128	1459.114502	-348.742310	199.208008	1740.333008	-450.110260	443.665100	1164.053589	-399.971069	-206.286819	1205.731323	-348.389435	391.867676	863.378418	-288.185181	-154.176682	899.440125	-364.145325	110.970024	1053.837769	573.742004	-25.939737	899.642700	577.458130	170.912231
-384.059753	243.015503	956.509705	-389.245026	-20.154734	956.351074	-467.697113	264.755676	574.291931	-433.335449	-81.947227	578.794739	-474.632721	299.572754	87.585526	-502.912079	-134.363754	103.433640	-415.303253	344.620789	1436.876099	-359.880066	-70.139847	1458.755493	-329.576447	135.914536	1459.137573	-348.712677	199.212601	1740.321899	-450.066223	443.710632	1164.063843	-399.988739	-206.200180	1205.760986	-348.353333	391.930115	863.416626	-288.086456	-154.227951	899.484375	-364.101654	110.927345	1053.853271	573.658508	-26.761904	899.392700	578.479492	170.314926
-384.030182	243.006607	956.504333	-389.195648	-20.178854	956.334961	-467.673035	264.758026	574.302673	-433.314545	-81.926460	578.762756	-474.635529	299.579620	87.610947	-502.933594	-134.368683	103.435440	-415.273071	344.618439	1436.901733	-359.814484	-70.145195	1458.799927	-329.542969	135.920517	1459.157959	-348.690857	199.200302	1740.319824	-450.004303	443.734528	1164.101563	-399.828400	-206.357300	1205.853638	-348.307800	392.006012	863.430237	-287.992310	-154.257721	899.533081	-364.059723	110.908524	1053.841919	573.981934	-27.022070	899.171692	579.522156	169.990662
-383.987457	243.007690	956.530334	-389.148956	-20.188782	956.359802	-467.716583	264.753662	574.308960	-433.292053	-81.895386	578.767517	-474.667969	299.588806	87.610977	-502.930237	-134.354980	103.435760	-415.254730	344.609680	1436.928711	-359.788788	-70.128456	1458.819946	-329.506744	135.908493	1459.177979	-348.670227	199.202072	1740.306885	-449.968384	443.776733	1164.122559	-399.750336	-206.404968	1205.891357	-348.254669	392.067810	863.477173	-287.902039	-154.310211	899.565247	-364.022980	110.904190	1053.869141	574.427795	-27.490507	898.966064	580.945496	169.872482
-383.992004	243.021591	956.550903	-389.160004	-20.136404	956.358215	-467.713135	264.734161	574.295349	-433.248505	-81.882500	578.796021	-474.656708	299.572174	87.617859	-502.885590	-134.343826	103.428047	-415.158203	344.690247	1437.069092	-359.744934	-70.122093	1458.876831	-329.493073	135.924332	1459.231201	-348.644989	199.206863	1740.306641	-449.936890	443.814026	1164.189331	-399.748322	-206.318588	1205.918457	-348.191772	392.150452	863.527039	-287.796295	-154.346375	899.628967	-364.029449	110.928474	1053.878296	574.819519	-27.697855	898.763855	582.154236	169.621124
-383.985199	242.975464	956.570801	-389.156677	-20.126431	956.406860	-467.700592	264.697205	574.286316	-433.283234	-81.907455	578.771057	-474.602600	299.560852	87.631660	-502.896790	-134.338730	103.434364	-415.168121	344.685394	1437.102295	-359.717499	-70.127556	1458.955322	-329.459198	135.935196	1459.274414	-348.623322	199.211914	1740.315674	-449.926117	443.855377	1164.263428	-399.685364	-206.363327	1205.989990	-348.174927	392.220947	863.568420	-287.747284	-154.390778	899.727844	-364.042938	110.920982	1053.916992	575.140808	-27.827185	898.599731	583.369751	169.472122
-384.006287	242.943344	956.591675	-389.198486	-20.103247	956.430847	-467.679047	264.661255	574.271851	-433.293365	-81.926498	578.767090	-474.566986	299.560547	87.594757	-502.876709	-134.335388	103.434196	-415.174377	344.699677	1437.130249	-359.704132	-70.115738	1458.992188	-329.463470	135.943008	1459.302490	-348.606445	199.207153	1740.323242	-449.906433	443.897858	1164.303589	-399.635712	-206.402817	1206.051880	-348.097656	392.301392	863.634644	-287.679352	-154.454910	899.812683	-364.076477	110.915840	1053.939819	575.416687	-27.927938	898.446716	584.498779	169.302689
-384.005920	242.943497	956.590454	-389.199463	-20.101479	956.428833	-467.372070	264.319305	573.964661	-433.305573	-81.929474	578.780579	-474.345245	299.515686	87.557480	-502.902924	-134.331924	103.436066	-415.167664	344.697266	1437.176025	-359.676941	-70.134598	1459.052612	-329.457611	135.954605	1459.326782	-348.585358	199.211700	1740.323608	-449.880707	443.968689	1164.350220	-399.572968	-206.443832	1206.121582	-348.029114	392.393433	863.683533	-287.599518	-154.500854	899.857788	-364.077942	110.916405	1053.938477	575.612061	-28.028580	898.321655	585.649597	169.149399
-383.996094	242.943329	956.585144	-389.180573	-20.113050	956.421326	-467.374451	264.318970	573.936584	-433.317657	-81.946625	578.773010	-474.319489	299.508057	87.538551	-502.921143	-134.360168	103.432838	-415.156189	344.680603	1437.196045	-359.634766	-70.119576	1459.094116	-329.425323	135.941208	1459.353516	-348.547882	199.215836	1740.310913	-449.836365	443.987396	1164.384033	-399.509338	-206.461960	1206.155396	-347.951538	392.421173	863.725281	-287.503937	-154.548065	899.910522	-364.058563	110.910439	1053.930908	575.827637	-27.941397	898.196472	586.563354	169.064087
-384.005066	242.897110	956.581848	-389.169098	-20.128742	956.418396	-467.405640	264.323517	573.946045	-433.359161	-81.998291	578.791687	-474.389954	299.536438	87.533714	-502.954285	-134.368866	103.436447	-415.235596	344.591766	1437.126953	-359.596252	-70.116539	1459.126709	-329.392883	135.948074	1459.366333	-348.500549	199.207642	1740.308350	-449.813873	444.034302	1164.387085	-399.434814	-206.521851	1206.195679	-347.872742	392.523499	863.764587	-287.408142	-154.584106	899.941345	-364.046417	110.881096	1053.925293	576.060791	-27.947630	898.146912	587.650757	168.815613
-383.983307	242.915344	956.602722	-389.141754	-20.129288	956.409302	-467.416351	264.338776	573.968201	-433.379486	-82.025696	578.777527	-474.368927	299.521210	87.573463	-502.983429	-134.395142	103.430931	-415.145782	344.666962	1437.253540	-359.546875	-70.083565	1459.184204	-329.348755	135.955215	1459.393433	-348.461304	199.208801	1740.302368	-449.768555	444.072235	1164.454590	-399.364441	-206.541840	1206.232300	-347.791840	392.557068	863.811096	-287.294952	-154.632782	900.016296	-364.025299	110.879433	1053.932007	576.299072	-27.796499	898.117859	588.603516	168.587646
-384.006958	242.899658	956.614136	-389.170288	-20.120428	956.425293	-467.446106	264.325928	573.972839	-433.365936	-82.003250	578.770264	-474.385284	299.543182	87.574699	-502.953705	-134.424881	103.413345	-415.159088	344.668701	1437.296875	-359.517426	-70.088943	1459.213257	-329.336761	135.957352	1459.421875	-348.419373	199.198151	1740.301636	-449.749329	444.094116	1164.501099	-399.319550	-206.539551	1206.280884	-347.703735	392.622559	863.869507	-287.206329	-154.670685	900.077026	-364.045593	110.877136	1053.944336	576.457520	-27.611225	898.093018	589.320068	168.548096
-384.022095	242.869171	956.635437	-389.150879	-20.129824	956.466248	-467.448059	264.321838	573.973694	-433.378448	-82.036949	578.805115	-474.366821	299.553741	87.564659	-502.942291	-134.437668	103.435921	-415.223114	344.581635	1437.224243	-359.489777	-70.093651	1459.250366	-329.296600	135.958420	1459.462891	-348.354950	199.194290	1740.307495	-449.738220	444.147369	1164.516357	-399.276367	-206.608887	1206.306763	-347.632294	392.671417	863.932983	-287.124542	-154.711594	900.134399	-364.059357	110.867699	1053.979126	576.527954	-27.293499	898.107117	589.712280	168.813217
-384.057129	242.862427	956.607971	-389.205139	-20.084391	956.472046	-467.427094	264.294281	573.948914	-433.390015	-82.049019	578.796448	-474.336670	299.554810	87.582664	-502.950714	-134.437225	103.442169	-415.116150	344.655457	1437.335938	-359.441528	-70.093910	1459.267944	-329.281525	135.977005	1459.472534	-348.220032	199.224594	1740.377197	-449.693268	444.127167	1164.546143	-399.244171	-206.613678	1206.353516	-347.529266	392.738831	863.967651	-287.076843	-154.740952	900.172974	-364.093933	110.897430	1053.966064	576.548035	-26.995815	898.189880	589.974731	169.070206
-384.061157	242.865585	956.608032	-389.209076	-20.084723	956.462158	-467.465271	264.372253	573.962402	-433.387451	-82.051651	578.799194	-474.358887	299.553711	87.545158	-502.957245	-134.408463	103.431168	-415.099182	344.646606	1437.342041	-359.432556	-70.092560	1459.284912	-329.243317	135.976028	1459.471069	-348.160431	199.206665	1740.374512	-449.648529	444.160614	1164.562256	-399.188538	-206.627914	1206.359253	-347.448883	392.825195	863.979980	-286.990387	-154.772583	900.194580	-364.094360	110.895096	1053.960327	576.575623	-26.592426	898.269470	590.076233	169.390274
-384.059082	242.816376	956.587708	-389.149231	-20.100592	956.445984	-467.483429	264.261047	573.928589	-433.375610	-82.023705	578.802917	-474.357391	299.547546	87.528046	-502.975647	-134.414047	103.424858	-415.075623	344.635040	1437.339844	-359.396759	-70.082619	1459.263672	-329.210663	135.973358	1459.461914	-348.106140	199.196518	1740.370850	-449.624146	444.139862	1164.553467	-399.120178	-206.640869	1206.366333	-347.373810	392.886230	863.992065	-286.936035	-154.799667	900.186523	-364.059875	110.868919	1053.941284	576.517212	-26.207329	898.345215	590.033752	169.732727
-384.099335	242.809387	956.583069	-389.171204	-20.110027	956.450012	-467.477997	264.239655	573.942505	-433.366364	-81.985359	578.814270	-474.332123	299.548218	87.531967	-502.993469	-134.398285	103.449493	-415.063477	344.632050	1437.353882	-359.365387	-70.067497	1459.260620	-329.165314	135.976257	1459.460327	-348.034241	199.180099	1740.378174	-449.581696	444.165863	1164.576782	-399.083099	-206.636002	1206.385986	-347.285736	392.914124	864.020325	-286.879944	-154.817917	900.199341	-364.082672	110.865334	1053.939087	576.101379	-25.378059	898.440186	589.008850	170.527267
-384.089294	242.799988	956.589111	-389.161560	-20.108431	956.453857	-467.529663	264.242279	573.973938	-433.642303	-81.863846	579.109558	-474.339600	299.550934	87.550156	-503.106750	-134.420517	103.453941	-415.039154	344.631927	1437.364990	-359.339691	-70.072105	1459.286743	-329.119781	135.984695	1459.470337	-347.950012	199.161850	1740.387695	-449.546539	444.172424	1164.575928	-399.031921	-206.644180	1206.367188	-347.233124	392.995453	864.005554	-286.821014	-154.842072	900.200989	-364.070587	110.860504	1053.943481	576.028259	-24.994829	898.552673	588.857727	170.903152
-384.107452	242.800797	956.602722	-389.188171	-20.097780	956.469727	-467.526031	264.206726	573.944641	-433.668793	-81.880051	579.117310	-474.309509	299.528015	87.560623	-503.107605	-134.423172	103.463394	-415.091125	344.551025	1437.269653	-359.296417	-70.065155	1459.275391	-329.089172	135.995636	1459.487305	-347.872375	199.140610	1740.381470	-449.506836	444.202179	1164.573608	-398.989563	-206.634125	1206.399536	-347.161163	393.011566	864.016907	-286.788239	-154.876282	900.206482	-364.088257	110.866234	1053.957153	576.423889	-24.185095	898.592712	588.880798	171.324692
-384.123901	242.801636	956.613464	-389.213989	-20.085693	956.482361	-467.538666	264.191895	573.947388	-433.702576	-81.915733	579.156616	-474.309235	299.544464	87.544914	-503.141907	-134.430908	103.478241	-415.080200	344.552216	1437.267212	-359.296356	-70.067070	1459.276367	-329.051422	135.998901	1459.469238	-347.846497	199.061005	1740.358887	-449.484100	444.209381	1164.586670	-398.965820	-206.635452	1206.400269	-347.115875	393.090698	864.014160	-286.758362	-154.889099	900.179443	-364.107727	110.872543	1053.968384	575.971436	-24.197866	898.743835	588.494141	171.492661
-384.132965	242.806763	956.618530	-389.238647	-20.078201	956.486572	-467.557465	264.205292	573.946777	-433.465546	-82.045746	578.868652	-474.381836	299.525177	87.569382	-502.958466	-134.384415	103.461090	-414.972748	344.633362	1437.349365	-359.276306	-70.050636	1459.240479	-329.029144	135.996902	1459.454956	-347.767456	199.052551	1740.349731	-449.424469	444.186737	1164.571045	-398.947083	-206.626312	1206.373657	-347.070282	393.128510	863.995178	-286.713837	-154.902069	900.166382	-364.118225	110.877083	1053.971558	575.729736	-23.640223	898.767456	587.789124	172.245728
-384.162445	242.791565	956.582886	-389.220001	-20.115046	956.483337	-467.603485	264.206512	573.954651	-433.506805	-82.000923	578.896179	-474.389954	299.526337	87.569153	-503.022095	-134.412689	103.434853	-414.969849	344.638641	1437.333984	-359.245544	-70.045258	1459.229980	-329.001068	135.998215	1459.431152	-347.674286	199.036316	1740.324463	-449.390747	444.175903	1164.550537	-398.899536	-206.586594	1206.346680	-347.012238	393.155396	863.986633	-286.676331	-154.919922	900.124207	-364.106110	110.866898	1053.948120	575.460144	-23.092880	898.792664	587.041809	173.016800
-384.152802	242.786774	956.577087	-389.180939	-20.139996	956.468018	-467.603241	264.205841	573.955505	-433.694397	-81.826210	579.154480	-474.393585	299.517883	87.536453	-503.138916	-134.441956	103.414284	-414.948761	344.637726	1437.306152	-359.196381	-70.039986	1459.203979	-328.957062	135.990952	1459.404419	-347.580780	199.032471	1740.300049	-449.341644	444.166931	1164.512817	-398.867950	-206.540283	1206.312134	-346.978821	393.179962	863.948914	-286.647919	-154.907440	900.104614	-364.074371	110.850922	1053.935791	575.192749	-22.550211	898.814453	586.443359	173.416504
-384.145508	242.775513	956.580688	-389.122467	-20.171103	956.501099	-467.582245	264.164154	573.928162	-433.740112	-81.809349	579.160339	-474.387085	299.506897	87.531738	-503.180389	-134.456482	103.421745	-414.924927	344.643005	1437.295044	-359.170227	-70.051338	1459.179932	-328.927948	135.991257	1459.385254	-347.473175	199.026871	1740.294434	-449.323761	444.147308	1164.508301	-398.851532	-206.523483	1206.276611	-346.944580	393.182617	863.923096	-286.639618	-154.910172	900.064270	-364.051544	110.845299	1053.956665	574.820740	-21.920630	898.840210	585.607971	174.093674
-384.173126	242.800186	956.589050	-389.162354	-20.137789	956.474182	-467.639465	264.205261	573.954285	-433.553925	-81.945869	578.919189	-474.387878	299.516357	87.535179	-503.055023	-134.444870	103.427818	-414.907898	344.613068	1437.289429	-359.156067	-70.054268	1459.161133	-328.908997	135.986069	1459.367920	-347.374268	199.035156	1740.286499	-449.294067	444.132874	1164.482300	-398.762543	-206.630600	1206.292969	-346.932343	393.189545	863.905884	-286.662628	-154.885864	900.026672	-364.062347	110.859695	1053.941895	574.648682	-21.355953	898.828186	585.167236	174.312424
-384.218964	242.821045	956.583618	-389.206696	-20.128819	956.448853	-467.631897	264.203247	573.959412	-433.756927	-81.828194	579.139404	-474.382263	299.517609	87.546524	-503.096405	-134.450943	103.404976	-414.893860	344.618805	1437.276001	-359.118195	-70.064369	1459.125977	-328.874786	135.996704	1459.338623	-347.269989	199.040909	1740.270874	-449.287598	444.099945	1164.487671	-398.827911	-206.484940	1206.219849	-346.932434	393.200653	863.871521	-286.682434	-154.870758	899.942932	-364.082977	110.866920	1053.920898	574.191040	-20.463121	898.773987	583.983582	175.516129
-384.194855	242.870575	956.559387	-389.230072	-20.089563	956.403687	-467.631317	264.219116	573.973755	-433.785675	-81.855072	579.122803	-474.395386	299.548584	87.539703	-503.116364	-134.474182	103.394287	-414.862854	344.625305	1437.254639	-359.091064	-70.057327	1459.067383	-328.847717	135.976120	1459.295166	-347.178802	199.067200	1740.235596	-449.257874	444.083160	1164.452393	-398.770752	-206.558273	1206.178345	-346.914459	393.184540	863.836121	-286.713226	-154.821060	899.895813	-364.074158	110.899345	1053.884155	573.682129	-19.696056	898.696350	583.076599	176.352936
-384.212402	242.859344	956.523865	-389.235657	-20.109966	956.393799	-467.640717	264.242004	573.964600	-433.802185	-81.908379	579.123169	-474.443573	299.567322	87.550537	-503.113922	-134.447098	103.382881	-414.845917	344.613403	1437.202148	-359.078217	-70.053688	1459.015015	-328.834076	135.988632	1459.236206	-347.074829	199.089890	1740.208496	-449.235870	444.065277	1164.409546	-398.760345	-206.523483	1206.107910	-346.943329	393.143311	863.777527	-286.744141	-154.812180	899.810852	-364.072784	110.893829	1053.858521	573.208313	-18.840609	898.627808	582.135315	177.205048
-384.190674	242.845490	956.483826	-389.176086	-20.194633	956.383362	-467.632111	264.232269	573.939453	-433.587219	-82.014145	578.908875	-474.443756	299.578339	87.534554	-503.522369	-134.594269	103.647049	-414.904907	344.537384	1437.062134	-359.048828	-70.058678	1458.944336	-328.789398	135.980423	1459.200684	-346.916656	199.182983	1740.187012	-449.250183	444.047852	1164.349731	-398.759491	-206.496658	1206.035278	-346.938599	393.117340	863.742981	-286.781067	-154.724548	899.751892	-364.021942	110.858719	1053.830933	573.708008	-16.494673	898.158142	581.218323	178.884903
-384.156036	242.852676	956.498474	-389.160858	-20.186562	956.382324	-467.587555	264.219452	573.939087	-433.575256	-82.056923	578.864807	-474.396729	299.555389	87.518402	-503.395752	-134.598434	103.593964	-414.796204	344.612152	1437.116211	-358.998566	-70.084129	1458.921021	-328.764374	135.960587	1459.167603	-346.796112	199.215424	1740.153442	-449.223053	443.978699	1164.329956	-398.769409	-206.448441	1205.978638	-346.960388	393.061676	863.708740	-286.848206	-154.653137	899.681641	-364.004120	110.859001	1053.839355	573.292419	-15.658633	898.131592	580.594055	179.858612
-384.126740	242.877457	956.482971	-389.140106	-20.189222	956.379639	-467.532196	264.152252	573.943848	-433.724915	-81.839836	579.110046	-474.356903	299.533508	87.539642	-503.357208	-134.611969	103.531647	-414.769745	344.615509	1437.098267	-358.957703	-70.096764	1458.883179	-328.730743	135.962341	1459.138794	-346.706848	199.223572	1740.126709	-449.257446	443.934570	1164.296997	-398.779053	-206.434906	1205.926880	-347.001007	392.992432	863.667664	-286.945313	-154.583206	899.619995	-363.979919	110.874138	1053.830444	572.901794	-14.781441	898.094482	580.097839	180.344009
-384.129913	242.926804	956.487610	-389.183716	-20.137856	956.348083	-467.518829	264.150421	573.925415	-433.673492	-81.818436	579.105286	-474.339081	299.507507	87.531189	-503.285217	-134.619553	103.493744	-414.754913	344.615295	1437.065063	-358.918976	-70.097404	1458.820068	-328.706299	135.960709	1459.099365	-346.613068	199.247192	1740.092407	-449.284088	443.868561	1164.248901	-398.802124	-206.383957	1205.886719	-347.066467	392.946472	863.626831	-287.023682	-154.479095	899.547852	-363.998230	110.907532	1053.815796	572.045898	-13.206908	898.106750	578.200989	182.380768
-384.147369	242.901764	956.464661	-389.175690	-20.152525	956.345093	-467.529388	264.149780	573.918762	-433.695282	-81.866196	579.088440	-474.358917	299.493530	87.545555	-503.284149	-134.623322	103.496407	-414.744873	344.601105	1437.043213	-358.873291	-70.097206	1458.776611	-328.691956	135.961243	1459.071655	-346.535522	199.266525	1740.049316	-449.309479	443.837891	1164.220703	-398.837555	-206.345016	1205.811035	-347.118591	392.820953	863.588623	-287.140564	-154.398483	899.441772	-363.999207	110.897148	1053.802002	571.712524	-12.397548	898.134216	577.661255	183.884598
-384.133331	242.883469	956.440613	-389.119598	-20.189644	956.329041	-467.515533	264.160889	573.898499	-433.417755	-82.009186	578.803223	-474.375763	299.495178	87.529297	-503.133728	-134.587234	103.482147	-414.718201	344.602936	1436.992554	-358.820282	-70.095284	1458.717529	-328.669830	135.949539	1459.034180	-346.419617	199.297592	1740.014038	-449.346039	443.786285	1164.160645	-398.864105	-206.294983	1205.754028	-347.195648	392.697845	863.543457	-287.232056	-154.293823	899.356384	-363.955414	110.875885	1053.779907	571.689941	-11.714155	898.215454	578.283447	183.813461
-384.089294	242.911789	956.413574	-389.095490	-20.201223	956.320740	-467.350708	263.972321	573.871338	-433.413452	-82.012154	578.800293	-474.256042	299.472687	87.507164	-503.131409	-134.573318	103.478622	-414.702332	344.603180	1436.964600	-358.790436	-70.122574	1458.673340	-328.642212	135.959595	1458.994507	-346.311737	199.374695	1739.986450	-449.385742	443.720398	1164.110596	-398.872040	-206.256760	1205.687012	-347.249817	392.592041	863.492920	-287.337372	-154.185623	899.272644	-363.914093	110.889420	1053.760620	571.735901	-10.903694	898.385498	579.112854	183.332031
-384.081299	242.914032	956.408142	-389.090912	-20.182678	956.314026	-466.914734	263.478333	573.763611	-433.337677	-81.986603	578.792908	-473.934204	299.439423	87.450050	-503.113220	-134.571411	103.481621	-414.773041	344.535095	1436.826050	-358.761108	-70.112503	1458.638428	-328.613586	135.964081	1458.953003	-346.211700	199.388214	1739.946533	-449.447510	443.707794	1164.051392	-398.903381	-206.226028	1205.622314	-347.352875	392.485962	863.437012	-287.454102	-154.064255	899.215088	-363.905548	110.898979	1053.754028	571.622925	-9.830271	898.608398	579.439514	183.568893
-384.027405	242.937500	956.418030	-389.048920	-20.157513	956.304077	-464.954346	261.273895	573.199707	-433.291077	-81.941505	578.763000	-472.552582	299.205444	87.259224	-503.080048	-134.550735	103.482239	-414.761017	344.536072	1436.784424	-358.712952	-70.135689	1458.604980	-328.606232	135.967102	1458.921143	-346.127533	199.413437	1739.926514	-449.501862	443.642639	1164.031982	-398.958069	-206.181885	1205.567505	-347.475220	392.407776	863.384705	-287.589874	-153.928543	899.139832	-363.864166	110.915054	1053.755493	571.476501	-8.428630	898.835754	579.162048	185.140823
-384.046844	242.927582	956.390686	-389.065613	-20.126217	956.301025	-464.881989	261.222717	573.188293	-433.324951	-82.012619	578.695251	-472.465729	299.181305	87.246414	-503.130768	-134.569427	103.479095	-414.746582	344.524139	1436.753418	-358.692841	-70.134407	1458.558350	-328.597534	135.979080	1458.896729	-346.055542	199.444138	1739.897705	-449.574615	443.597351	1163.989868	-398.992920	-206.164703	1205.529907	-347.609467	392.296051	863.332886	-287.766388	-153.800858	899.065796	-363.869476	110.934662	1053.737305	571.237671	-6.769662	899.081177	578.437317	187.986069
-384.029144	242.957733	956.413574	-389.035431	-20.109396	956.288696	-465.128723	261.503052	573.278870	-433.314972	-82.020889	578.722961	-472.669342	299.222534	87.271851	-503.158478	-134.575546	103.515450	-414.748108	344.525665	1436.745239	-358.654083	-70.119476	1458.512085	-328.572449	135.968887	1458.879028	-345.974213	199.461761	1739.884521	-449.641602	443.543518	1163.966309	-399.038574	-206.114777	1205.484131	-347.716034	392.169769	863.298340	-287.895508	-153.632492	899.004272	-363.841797	110.946129	1053.741699	571.019470	-5.100746	899.330444	577.682129	191.721313
-383.996460	242.968430	956.415771	-388.994781	-20.121336	956.282837	-465.156250	261.544525	573.332092	-433.309418	-81.989761	578.735901	-472.688385	299.200531	87.313942	-503.176208	-134.584518	103.521973	-414.741028	344.512512	1436.718872	-358.614441	-70.129105	1458.493042	-328.535736	135.960068	1458.861206	-345.941132	199.409454	1739.848145	-449.712494	443.462769	1163.923462	-399.061798	-206.035873	1205.424438	-347.811340	392.019135	863.239258	-288.029419	-153.501434	898.923279	-363.800385	110.943153	1053.738647	570.878174	-3.498559	899.630432	577.303650	195.753922
-383.934509	242.978317	956.402466	-388.926697	-20.124264	956.262085	-465.145630	261.548431	573.346436	-433.230865	-81.949158	578.760681	-472.711090	299.200592	87.331451	-503.076416	-134.589066	103.521156	-414.710663	344.515930	1436.674561	-358.581909	-70.134766	1458.439941	-328.496124	135.973404	1458.851440	-345.851807	199.439087	1739.828613	-449.776245	443.393158	1163.890015	-399.138580	-205.976944	1205.356201	-347.916412	391.881378	863.201233	-288.170563	-153.371414	898.839539	-363.726135	110.944260	1053.719482	570.903320	-2.046130	899.964111	577.574707	199.554977
-383.940033	242.974472	956.387146	-388.911316	-20.143423	956.255066	-465.114166	261.564087	573.310303	-433.220490	-81.957764	578.760132	-472.677979	299.240723	87.329834	-503.120941	-134.584137	103.538429	-414.712189	344.517700	1436.636230	-358.544739	-70.143402	1458.413086	-328.461853	135.964890	1458.808350	-345.780182	199.481110	1739.794434	-449.862244	443.339050	1163.836426	-399.192505	-205.914230	1205.283081	-348.061432	391.770508	863.149536	-288.318604	-153.257431	898.757446	-363.713623	110.937531	1053.706543	571.016663	-0.863748	900.331177	578.400024	202.775909
-383.920258	242.996185	956.376892	-388.887054	-20.134077	956.252380	-465.104797	261.588806	573.311279	-433.171661	-81.939270	578.742371	-472.710449	299.261047	87.324020	-503.112854	-134.584259	103.533524	-414.703064	344.533936	1436.598999	-358.546448	-70.139847	1458.350708	-328.463226	135.986084	1458.767944	-345.723511	199.515503	1739.770264	-449.955170	443.274994	1163.790283	-399.272247	-205.856552	1205.247192	-348.227631	391.669830	863.085266	-288.492126	-153.140793	898.681763	-363.682709	110.956085	1053.698120	570.389038	-0.616968	900.927307	579.046692	205.127838
-383.907471	243.058105	956.362732	-388.891968	-20.067932	956.251099	-465.088654	261.599182	573.314636	-433.157043	-81.952774	578.731689	-472.677307	299.236816	87.296143	-503.076965	-134.565735	103.528275	-414.701019	344.549774	1436.568115	-358.508179	-70.138451	1458.329834	-328.448395	135.997543	1458.740234	-345.699951	199.472046	1739.738403	-450.036530	443.197235	1163.748291	-399.348846	-205.796692	1205.224243	-348.381866	391.544403	863.040588	-288.646759	-152.975571	898.645996	-363.672028	111.023239	1053.688843	570.458130	0.685413	901.102478	579.316833	207.574005
-383.893158	243.092056	956.391296	-388.876892	-20.064245	956.249939	-465.107300	261.636169	573.331787	-433.108368	-81.952118	578.761963	-472.674377	299.235809	87.318069	-503.071075	-134.567688	103.545929	-414.698700	344.546143	1436.555786	-358.467987	-70.166237	1458.315308	-328.425842	135.973740	1458.750122	-345.625366	199.512146	1739.742065	-450.110291	443.131378	1163.738647	-399.433197	-205.753174	1205.195190	-348.505066	391.338013	863.028381	-288.818481	-152.831329	898.594849	-363.650116	111.031052	1053.700806	570.533936	2.328901	901.161926	578.594604	209.270355
-383.892822	243.087067	956.394836	-388.850433	-20.058174	956.246582	-465.077972	261.612579	573.340210	-433.098480	-81.923080	578.739929	-472.674866	299.227570	87.355026	-503.099884	-134.554794	103.551102	-414.647675	344.538147	1436.557861	-358.389923	-70.159538	1458.292725	-328.366943	135.963318	1458.741333	-345.551819	199.541809	1739.744263	-450.170227	443.063385	1163.742920	-399.474579	-205.677078	1205.157715	-348.648407	391.197296	863.019104	-288.968292	-152.715195	898.539307	-363.631805	111.031151	1053.699707	570.464294	4.173769	901.145813	577.001587	209.737579
-383.850067	243.084366	956.411072	-388.815338	-20.058558	956.245544	-465.079926	261.658722	573.362671	-433.143646	-81.982887	578.759583	-472.697296	299.217316	87.369232	-503.098389	-134.551865	103.568138	-414.612549	344.536041	1436.552002	-358.345215	-70.147987	1458.259277	-328.334961	135.970444	1458.731079	-345.482819	199.560989	1739.735352	-450.240021	442.973083	1163.707397	-399.530029	-205.641464	1205.112793	-348.901428	391.275665	863.084534	-289.119141	-152.585175	898.485901	-363.587341	111.022461	1053.705933	570.272827	6.088886	901.068787	575.038391	209.178574
-383.856476	243.115143	956.357727	-388.795715	-20.029434	956.218628	-465.086731	261.686676	573.341675	-433.119781	-81.938293	578.767883	-472.702820	299.216675	87.371651	-503.101868	-134.551727	103.562874	-414.577240	344.531830	1436.515747	-358.297668	-70.134033	1458.231567	-328.293976	135.981964	1458.710327	-345.425415	199.588043	1739.717163	-450.305481	442.929443	1163.673950	-399.572083	-205.602936	1205.105957	-348.885468	390.791290	862.980408	-289.278198	-152.461716	898.395081	-363.570709	111.064240	1053.663574	570.061218	7.955198	900.934937	573.244751	208.212555
-383.872833	243.107773	956.314819	-388.803070	-20.029495	956.216125	-465.069244	261.664948	573.320190	-433.134186	-81.961433	578.776062	-472.673309	299.204590	87.302139	-503.082336	-134.530640	103.543739	-414.481873	344.641785	1436.576050	-358.279358	-70.112885	1458.169556	-328.284424	136.003571	1458.650513	-345.370697	199.616714	1739.688965	-450.363220	442.847534	1163.619385	-399.624908	-205.587234	1205.055908	-349.050323	390.693268	862.901794	-289.428375	-152.337479	898.315002	-363.563812	111.075920	1053.636475	570.155457	9.736708	900.856384	572.120972	207.607864
-383.844940	243.194061	956.296204	-388.800964	-20.022734	956.173401	-465.045532	261.651672	573.303589	-433.152222	-81.963768	578.778076	-472.697083	299.254181	87.290771	-503.178162	-134.545181	103.551987	-414.484344	344.662933	1436.523804	-358.242798	-70.125313	1458.128662	-328.251282	136.028015	1458.597290	-345.329498	199.646790	1739.658813	-450.445618	442.817230	1163.571777	-399.741455	-205.394394	1204.946045	-349.192627	390.548096	862.803467	-289.544952	-152.230469	898.246948	-363.537170	111.111206	1053.603149	570.262207	11.157722	900.793762	571.663208	207.868576
-383.825989	243.206879	956.268799	-388.752167	-20.034210	956.145142	-465.076172	261.651855	573.323669	-433.064362	-81.911743	578.781616	-472.740692	299.244141	87.307991	-503.134766	-134.527542	103.565155	-414.461212	344.666901	1436.452637	-358.215485	-70.121552	1458.056274	-328.237122	136.033218	1458.546509	-345.224579	199.721115	1739.642090	-450.522461	442.741760	1163.503784	-399.690765	-205.506485	1204.923950	-349.330566	390.388458	862.738159	-289.680786	-152.096237	898.166016	-363.495728	111.114052	1053.573486	570.598938	12.637504	900.718811	571.534302	209.284683
-383.774628	243.194122	956.259583	-388.662018	-20.046558	956.120850	-465.056091	261.653656	573.323792	-433.032928	-81.881348	578.779968	-472.695313	299.229095	87.295166	-503.126740	-134.552368	103.528793	-414.425415	344.671722	1436.422852	-358.178650	-70.116905	1457.979614	-328.212463	136.032639	1458.502441	-345.164246	199.758713	1739.632324	-450.584015	442.692505	1163.453735	-399.702789	-205.474121	1204.845215	-349.465332	390.215790	862.673218	-289.792114	-151.984314	898.079590	-363.422485	111.099243	1053.556152	570.754028	14.032892	900.652710	571.204163	211.093338
-383.780426	243.187210	956.229675	-388.664276	-20.053616	956.078857	-465.067200	261.641205	573.343933	-433.039398	-81.882080	578.798950	-472.721252	299.186279	87.321304	-503.127594	-134.553467	103.520340	-414.402924	344.671204	1436.372070	-358.135193	-70.108620	1457.913452	-328.159790	136.043671	1458.471558	-345.109497	199.772705	1739.616821	-450.640076	442.628723	1163.401489	-399.807159	-205.328873	1204.738770	-349.599579	390.013702	862.625977	-289.911499	-151.871201	897.960449	-363.412415	111.087822	1053.516846	571.559204	15.980556	900.608093	571.181030	212.611710
-383.785797	243.197632	956.223267	-388.627533	-20.059143	956.067078	-465.105042	261.684448	573.370728	-433.060577	-81.904602	578.783142	-472.736237	299.162964	87.327461	-503.148529	-134.551437	103.535225	-414.384613	344.680237	1436.347534	-358.089294	-70.111229	1457.867798	-328.137604	136.051956	1458.424194	-345.047852	199.817566	1739.615845	-450.709900	442.563507	1163.347656	-399.736908	-205.440842	1204.726807	-349.692780	389.764069	862.564453	-290.026459	-151.773956	897.878357	-363.384827	111.091743	1053.505005	571.221802	16.853445	900.612549	570.732849	213.985275
-383.795654	243.193420	956.232239	-388.629028	-20.056826	956.078857	-465.079285	261.689758	573.378906	-433.113770	-81.956871	578.818909	-472.734985	299.159576	87.333206	-503.168182	-134.552048	103.559631	-414.394165	344.695587	1436.307861	-358.052338	-70.099670	1457.826782	-328.101898	136.069717	1458.414673	-344.978241	199.857010	1739.603516	-450.769745	442.535278	1163.298706	-399.852264	-205.222580	1204.651123	-349.842102	389.638214	862.472229	-290.134369	-151.707031	897.780212	-363.391632	111.092590	1053.515625	571.464478	18.412666	900.609375	570.371033	215.976440
-383.800079	243.203568	956.200256	-388.647369	-20.044092	956.074707	-465.389893	262.056702	573.670166	-433.124115	-81.958923	578.843140	-472.954498	299.234650	87.356812	-503.181549	-134.529831	103.579475	-414.354279	344.715302	1436.248291	-358.015167	-70.091560	1457.778687	-328.084564	136.105621	1458.367432	-344.916687	199.908844	1739.586426	-450.846436	442.470490	1163.235596	-399.798859	-205.307205	1204.637695	-349.998474	389.607880	862.396545	-290.254456	-151.635391	897.722961	-363.390137	111.112869	1053.494629	571.643494	19.683805	900.672852	570.331238	216.785095
-383.775360	243.217361	956.173889	-388.608185	-20.069971	956.103394	-465.309906	262.028259	573.621521	-433.103119	-81.968285	578.875244	-472.921295	299.266083	87.341949	-503.191010	-134.540466	103.590469	-414.348267	344.728058	1436.199219	-357.964874	-70.078941	1457.741089	-328.083008	136.106903	1458.324463	-344.848389	199.959305	1739.537598	-450.902161	442.436707	1163.158813	-399.808350	-205.263580	1204.585938	-350.133972	389.520142	862.315002	-290.329193	-151.572891	897.649780	-363.365295	111.128616	1053.497559	571.865784	21.141006	900.707825	569.885498	218.635086
-383.758057	243.257889	956.173218	-388.582092	-20.052570	956.059937	-465.366333	262.108063	573.647217	-433.050446	-81.895706	578.843262	-472.976563	299.303101	87.335960	-503.184113	-134.519836	103.570465	-414.322815	344.737976	1436.143555	-357.935791	-70.082428	1457.677368	-328.054565	136.140610	1458.261353	-344.764008	200.005127	1739.492920	-450.970673	442.373688	1163.104614	-399.833923	-205.188507	1204.507690	-350.236389	389.475403	862.261292	-290.403625	-151.548447	897.556030	-363.331573	111.142372	1053.472534	572.158020	22.326208	900.817017	569.686401	219.952911
-383.735565	243.250961	956.144226	-388.536560	-20.062855	956.033752	-465.354370	262.096161	573.639343	-432.984283	-81.830116	578.796082	-472.976440	299.261475	87.306839	-503.175873	-134.544754	103.554298	-414.327576	344.751373	1436.078247	-357.881775	-70.072906	1457.583496	-328.025421	136.141342	1458.196411	-344.693817	200.045227	1739.457764	-451.047791	442.323700	1163.046387	-399.859467	-205.107285	1204.411133	-350.379059	389.373352	862.188293	-290.452240	-151.475143	897.439819	-363.285156	111.136574	1053.442139	572.908997	23.971203	900.877075	569.761902	220.893066
-383.717773	243.257095	956.134705	-388.494995	-20.076269	955.983093	-465.404480	262.152649	573.687378	-432.946686	-81.877541	578.785828	-473.009064	299.257355	87.365013	-503.107666	-134.556015	103.546768	-414.326843	344.752777	1436.066406	-357.857391	-70.049347	1457.490845	-327.999664	136.129929	1458.164795	-344.604340	200.088425	1739.418335	-451.103729	442.257538	1163.014648	-399.872650	-205.052795	1204.321045	-350.480957	389.298462	862.131226	-290.516907	-151.407501	897.318237	-363.245026	111.119614	1053.409424	572.893372	24.891956	900.920593	569.322937	222.496826
-383.688690	243.296204	956.138977	-388.469452	-20.080486	955.973145	-465.304321	262.036407	573.681946	-432.951904	-81.896538	578.783997	-472.944458	299.229889	87.370148	-503.104797	-134.563934	103.563759	-414.315613	344.743469	1436.027222	-357.807892	-70.051872	1457.442993	-327.972443	136.133041	1458.117065	-344.522461	200.118469	1739.400635	-451.146332	442.189240	1162.997437	-399.878693	-204.977661	1204.257935	-350.585266	389.216125	862.097717	-290.551056	-151.338867	897.245117	-363.217377	111.131584	1053.406494	573.528931	26.325529	901.041809	569.283142	223.471085
-383.671143	243.283752	956.130798	-388.422699	-20.089064	956.001526	-465.273315	262.015411	573.681580	-432.960327	-81.899529	578.826233	-472.899811	299.210266	87.387321	-503.148438	-134.558975	103.586037	-414.305725	344.749115	1435.980225	-357.767639	-70.035545	1457.424316	-327.953888	136.148468	1458.086426	-344.481140	200.078979	1739.352905	-451.213440	442.135803	1162.954468	-399.906281	-204.895142	1204.201904	-350.705017	389.156708	862.031921	-290.597198	-151.286652	897.190002	-363.187408	111.137131	1053.417236	573.875305	27.433075	901.148132	569.071533	224.793228
-383.664825	243.288071	956.092163	-388.422516	-20.100958	955.999756	-468.148193	265.458466	574.448975	-432.964905	-81.911186	578.830872	-475.042480	299.654755	87.688461	-503.155273	-134.555405	103.608253	-414.324005	344.751434	1435.932861	-357.709290	-70.028442	1457.413574	-327.937531	136.192474	1458.071533	-344.399994	200.121063	1739.338257	-451.278656	442.081055	1162.895874	-399.903290	-204.798630	1204.177612	-350.804260	389.106018	861.962280	-290.642639	-151.211533	897.124146	-363.180634	111.146416	1053.396240	574.303040	28.328791	901.236206	569.196228	225.197922
-383.622650	243.334946	956.096008	-388.407867	-20.073542	955.993286	-467.720306	264.924469	574.332275	-432.941864	-81.919884	578.859436	-474.700836	299.595123	87.606377	-503.181122	-134.523712	103.626823	-414.326385	344.768097	1435.876221	-357.682709	-69.994286	1457.386597	-327.930023	136.217484	1458.016235	-344.317474	200.171677	1739.311523	-451.348328	442.035889	1162.840698	-399.908905	-204.755722	1204.146851	-350.895660	389.086639	861.883667	-290.705017	-151.129318	897.065613	-363.149719	111.177338	1053.394287	574.636658	29.436602	901.333923	568.832153	226.805878
-383.641205	243.312836	956.066528	-388.387207	-20.098589	955.995789	-467.625122	264.830963	574.288879	-432.939758	-81.912117	578.870605	-474.644318	299.564758	87.601746	-503.151215	-134.497559	103.618172	-414.352966	344.768890	1435.825684	-357.666443	-69.982796	1457.338013	-327.912781	136.232269	1457.982666	-344.234375	200.218521	1739.287720	-451.407349	442.014862	1162.777588	-399.932831	-204.678116	1204.111206	-351.011200	389.045959	861.820435	-290.743835	-151.060211	897.005615	-363.141815	111.168892	1053.379272	574.964294	30.394363	901.384338	568.676758	227.852539
-383.635834	243.372025	956.077209	-388.428009	-20.070631	955.969727	-467.662628	264.853333	574.303894	-432.914398	-81.898750	578.846741	-474.678589	299.591370	87.615784	-503.146484	-134.506744	103.626022	-414.362213	344.790741	1435.788574	-357.630035	-69.954445	1457.306396	-327.900330	136.260345	1457.942871	-344.154816	200.253784	1739.267822	-451.489532	441.957916	1162.736084	-399.919006	-204.631561	1204.041016	-351.080383	388.973816	861.760071	-290.781616	-151.016312	896.941040	-363.144623	111.194633	1053.368042	575.297302	31.328775	901.426453	568.502380	228.692245
-383.587280	243.375168	956.065613	-388.363495	-20.074600	955.947021	-467.635559	264.847321	574.333923	-432.899139	-81.878563	578.843811	-474.679718	299.576813	87.629974	-503.172119	-134.525116	103.604836	-414.364258	344.792053	1435.741943	-357.620514	-69.949753	1457.238403	-327.877319	136.258453	1457.912231	-344.077271	200.296616	1739.249512	-451.550354	441.903595	1162.701904	-399.909851	-204.596893	1203.976196	-351.159027	388.935242	861.708130	-290.828766	-150.964279	896.871765	-363.075470	111.191315	1053.347900	575.665283	32.194916	901.437134	568.525330	229.150940
-383.594391	243.350861	956.036072	-388.345490	-20.100542	955.938538	-467.592560	264.828308	574.323853	-432.897034	-81.887840	578.818542	-474.651428	299.570007	87.628242	-503.152771	-134.548889	103.592476	-414.370941	344.812592	1435.715576	-357.591003	-69.928276	1457.186890	-327.863281	136.258133	1457.884644	-344.002319	200.337158	1739.224609	-451.623444	441.857758	1162.674316	-399.927399	-204.569183	1203.915771	-351.255646	388.900238	861.645996	-290.856445	-150.912827	896.803284	-363.063232	111.176018	1053.327393	575.919922	33.028660	901.432251	568.466919	229.946259
-383.597351	243.365692	956.024353	-388.342285	-20.108244	955.936829	-467.865906	265.193176	574.416138	-432.895966	-81.880272	578.808411	-474.894836	299.621521	87.666779	-503.122162	-134.536835	103.568977	-414.353699	344.821838	1435.669922	-357.564056	-69.927490	1457.135986	-327.862183	136.279938	1457.820313	-343.932892	200.390167	1739.196777	-451.676025	441.784668	1162.626587	-399.915466	-204.537994	1203.864990	-351.299500	388.829193	861.580872	-290.890991	-150.850052	896.717102	-363.060944	111.183830	1053.320068	576.209839	34.027271	901.382813	568.211243	231.451996
-383.578186	243.369888	955.997986	-388.284332	-20.119959	955.922668	-467.594452	264.879059	574.326660	-432.920258	-81.884796	578.837524	-474.694580	299.575104	87.620750	-503.139069	-134.541077	103.581459	-414.350677	344.834290	1435.607544	-357.555389	-69.904793	1457.093750	-327.845886	136.311722	1457.799194	-343.831970	200.512985	1739.181396	-451.733063	441.757690	1162.562012	-399.880859	-204.484985	1203.828979	-351.368317	388.815125	861.524353	-290.915009	-150.781631	896.694458	-363.014954	111.187843	1053.298096	576.488037	34.783867	901.329163	568.189514	232.012482
-383.588501	243.378082	956.002930	-388.311737	-20.069780	955.921082	-467.598236	264.911163	574.337708	-432.898773	-81.849854	578.853882	-474.676086	299.578766	87.642288	-503.151245	-134.521240	103.597595	-414.350922	344.832001	1435.538452	-357.539154	-69.884750	1457.071167	-327.821259	136.340225	1457.761963	-343.771545	200.579346	1739.164795	-451.792145	441.728821	1162.502075	-399.888641	-204.429489	1203.821411	-351.449615	388.782990	861.471863	-290.938293	-150.702118	896.656372	-363.026093	111.212914	1053.297974	576.684998	35.586948	901.299866	568.095032	232.739502
-383.581543	243.424728	956.010010	-388.308563	-20.047321	955.917664	-467.871887	265.260986	574.398499	-432.904022	-81.795090	578.851440	-474.887360	299.637360	87.656281	-503.181213	-134.524063	103.616829	-414.352997	344.841766	1435.505127	-357.497864	-69.848076	1457.072876	-327.818451	136.358627	1457.733643	-343.742188	200.646439	1739.150635	-451.855652	441.706360	1162.469116	-399.891724	-204.395676	1203.802734	-351.519714	388.764984	861.429260	-290.967529	-150.628632	896.661926	-363.014008	111.243179	1053.298218	576.857727	36.499195	901.219543	567.834534	233.829498
-383.555237	243.439697	956.042236	-388.279724	-20.043324	955.910217	-467.591125	264.951050	574.355042	-432.890717	-81.776779	578.887634	-474.673187	299.581390	87.663612	-503.168396	-134.520981	103.614037	-414.344604	344.866638	1435.493286	-357.473206	-69.843582	1457.045166	-327.800232	136.370056	1457.691406	-343.702789	200.708282	1739.136475	-451.906525	441.665710	1162.447754	-399.883484	-204.379288	1203.772095	-351.598816	388.739105	861.377197	-290.955139	-150.532944	896.631165	-362.990509	111.238319	1053.311401	577.078674	37.186691	901.174988	567.742554	235.007111
-383.563934	243.450958	956.024536	-388.289093	-20.024170	955.880127	-467.567902	264.893768	574.350586	-432.950989	-81.825859	578.851563	-474.664642	299.560791	87.662338	-503.211365	-134.534164	103.624428	-414.349335	344.863831	1435.443970	-357.442017	-69.836357	1456.989624	-327.785919	136.382736	1457.644531	-343.670776	200.774750	1739.123047	-451.946808	441.646271	1162.406738	-399.874908	-204.329437	1203.707397	-351.665131	388.705231	861.330322	-290.976746	-150.469818	896.579651	-362.976196	111.248459	1053.281982	577.244568	37.861084	901.079407	567.737305	235.378525
-383.550842	243.466736	956.001892	-388.262451	-20.041199	955.863770	-467.574463	264.904663	574.343811	-432.910950	-81.812973	578.833435	-474.669098	299.559479	87.644844	-503.153870	-134.529724	103.573425	-414.337555	344.865234	1435.399170	-357.426483	-69.808243	1456.928955	-327.761169	136.385971	1457.594727	-343.628632	200.827820	1739.082397	-451.973785	441.636505	1162.366577	-399.850067	-204.308762	1203.627686	-351.738922	388.679810	861.271362	-290.978943	-150.413437	896.507263	-362.955475	111.251373	1053.262329	577.531311	38.460968	900.996582	567.906128	235.361160
-383.566284	243.450424	955.962036	-388.262665	-20.038073	955.817993	-467.557007	264.883820	574.357422	-432.869934	-81.765953	578.791931	-474.670227	299.558014	87.624870	-503.105316	-134.519684	103.554962	-414.342621	344.876617	1435.349365	-357.406342	-69.813164	1456.863037	-327.721130	136.384262	1457.528198	-343.644958	200.828445	1739.043091	-451.995728	441.603699	1162.313232	-399.841675	-204.285034	1203.557251	-351.820465	388.682373	861.186157	-290.967010	-150.326324	896.434082	-362.940887	111.243484	1053.214233	577.753906	39.068050	900.909668	567.868103	235.920105
-383.546692	243.481018	955.916992	-388.248413	-20.056923	955.806763	-467.575867	264.935730	574.337708	-432.862488	-81.760735	578.776917	-474.693115	299.572998	87.625816	-503.077545	-134.518188	103.552536	-414.321869	344.897095	1435.281616	-357.389282	-69.805298	1456.807739	-327.713898	136.410980	1457.471680	-343.612488	200.882172	1739.015381	-452.012604	441.602783	1162.251465	-399.842926	-204.235001	1203.497192	-351.892456	388.682037	861.110840	-290.988586	-150.251068	896.371582	-362.913788	111.261299	1053.183716	577.909668	39.635574	900.837708	567.665039	237.146301
-383.524811	243.500656	955.911255	-388.222778	-20.066122	955.796448	-467.565796	264.966156	574.316650	-432.905060	-81.814522	578.816650	-474.688477	299.593597	87.620735	-503.147095	-134.506363	103.593018	-414.305298	344.896057	1435.243774	-357.366699	-69.783653	1456.799927	-327.710785	136.431488	1457.430420	-343.586243	200.926300	1739.005371	-452.025391	441.599091	1162.215088	-399.836914	-204.230560	1203.473999	-351.953278	388.647888	861.062622	-290.995483	-150.173920	896.360840	-362.890839	111.265221	1053.175903	578.130676	40.115402	900.825867	567.739502	237.038223
-383.520599	243.490143	955.902893	-388.169800	-20.082857	955.829468	-467.525940	264.958710	574.310791	-432.889557	-81.759453	578.892212	-474.702820	299.600159	87.639091	-503.142822	-134.507385	103.619011	-414.307983	344.889008	1435.213379	-357.334198	-69.783333	1456.781616	-327.706268	136.461914	1457.422729	-343.553162	200.979919	1739.014160	-452.043823	441.590820	1162.161621	-399.824554	-204.174530	1203.458862	-352.036346	388.634949	861.008118	-291.008209	-150.089996	896.337524	-362.859833	111.271088	1053.187744	578.351624	40.623707	900.810730	567.684998	237.535034
-383.505096	243.565002	955.949219	-388.177795	-20.056082	955.842407	-467.816772	265.324219	574.416626	-432.889496	-81.766510	578.878418	-474.898132	299.616943	87.685013	-503.191467	-134.512283	103.627472	-414.289520	344.924103	1435.183594	-357.312378	-69.753990	1456.773682	-327.697174	136.471558	1457.423218	-343.526764	201.012222	1739.015137	-452.058075	441.566589	1162.139160	-399.814667	-204.117996	1203.415527	-352.101868	388.636810	860.987732	-291.007050	-150.018188	896.312500	-362.865387	111.307777	1053.219482	578.559143	41.121368	900.779846	567.680969	237.995819
-383.507660	243.572540	955.951782	-388.177338	-19.993950	955.827820	-467.812531	265.338806	574.438049	-432.869598	-81.749336	578.871521	-474.932251	299.606232	87.689713	-503.184692	-134.492218	103.655029	-414.289948	344.933136	1435.180542	-357.316345	-69.743652	1456.734375	-327.698578	136.477814	1457.390137	-343.492615	201.042831	1739.020020	-452.084320	441.546631	1162.117920	-399.825317	-204.078186	1203.356079	-352.165619	388.596985	860.965942	-291.026489	-149.949219	896.272095	-362.861908	111.336372	1053.212402	578.812073	41.598499	900.767517	567.733154	238.364288
-383.515198	243.603531	955.938660	-388.186707	-19.991995	955.790161	-467.795624	265.317963	574.434143	-432.803772	-81.708191	578.881104	-474.918182	299.613342	87.695053	-503.177399	-134.524155	103.618996	-414.267700	344.946808	1435.147461	-357.295990	-69.721901	1456.676147	-327.674866	136.495743	1457.356689	-343.466125	201.080353	1739.012695	-452.091614	441.518646	1162.084961	-399.815460	-204.042450	1203.294067	-352.229126	388.564728	860.906616	-291.047760	-149.899857	896.197144	-362.851501	111.343353	1053.182495	579.033813	41.968113	900.773071	567.822388	238.729034
-383.500549	243.617340	955.912537	-388.159821	-19.993294	955.773315	-467.812378	265.356201	574.427124	-432.794159	-81.731773	578.846375	-474.906281	299.595703	87.677483	-503.116455	-134.493942	103.597809	-414.265778	344.960724	1435.095337	-357.306335	-69.718597	1456.619385	-327.665863	136.506119	1457.287598	-343.429596	201.105301	1738.995605	-452.122009	441.508636	1162.046997	-399.795929	-204.009247	1203.223999	-352.289459	388.520844	860.847351	-291.056396	-149.830780	896.136841	-362.822266	111.353966	1053.159058	579.216187	42.322525	900.722107	567.883911	239.133514
-383.489990	243.674255	955.893372	-388.179504	-19.983902	955.734131	-467.808990	265.369415	574.437012	-432.787048	-81.733986	578.774231	-474.925446	299.639923	87.674797	-503.137421	-134.524078	103.572441	-414.234558	344.977020	1435.039917	-357.287598	-69.691765	1456.559326	-327.651184	136.530380	1457.231323	-343.397034	201.148651	1738.966187	-452.147095	441.499939	1161.986816	-399.796570	-203.982544	1203.171143	-352.367767	388.494720	860.771484	-291.075867	-149.762268	896.046570	-362.811157	111.376900	1053.126099	579.459045	42.698910	900.677917	567.991516	239.522202
-383.496582	243.648438	955.848694	-388.163940	-19.990114	955.726013	-467.802551	265.378967	574.444092	-432.796539	-81.762917	578.776489	-474.917694	299.653076	87.667023	-503.132660	-134.510254	103.570053	-414.251099	344.969269	1435.005737	-357.290985	-69.669373	1456.523560	-327.639893	136.566116	1457.180420	-343.368347	201.182449	1738.959961	-452.160522	441.523438	1161.920410	-399.875092	-203.772720	1203.090820	-352.414185	388.503082	860.726685	-291.066772	-149.684418	895.993652	-362.794098	111.376053	1053.096802	579.607239	43.084187	900.649414	567.938965	240.494843
-383.487549	243.690216	955.863281	-388.180817	-19.976824	955.731323	-467.835358	265.410370	574.433228	-432.803650	-81.784813	578.761230	-474.955444	299.664337	87.664673	-503.188232	-134.508209	103.598503	-414.242096	345.032318	1434.973755	-357.272675	-69.638306	1456.481689	-327.658295	136.578125	1457.149658	-343.348969	201.220947	1738.958130	-452.202789	441.487030	1161.896973	-399.869904	-203.687561	1203.057129	-352.471802	388.448669	860.676025	-291.078491	-149.621429	895.954346	-362.795166	111.397903	1053.106079	579.791138	43.373833	900.623169	568.011841	240.810135
-383.489868	243.688217	955.869324	-388.169983	-19.982346	955.736023	-467.816467	265.399750	574.433105	-432.780579	-81.780762	578.843445	-474.928680	299.652405	87.673599	-503.197479	-134.499130	103.633705	-414.251343	345.019714	1434.946289	-357.239258	-69.617958	1456.471558	-327.652252	136.625137	1457.131714	-343.336365	201.272018	1738.966553	-452.232269	441.478363	1161.868408	-399.864868	-203.630829	1203.014893	-352.522186	388.410248	860.634216	-291.078278	-149.517517	895.914063	-362.784821	111.394699	1053.109985	579.977417	43.659885	900.592957	568.065552	241.053696
-383.436371	243.670959	955.873901	-388.088013	-20.009705	955.760498	-467.809418	265.373596	574.457031	-432.761475	-81.761528	578.875977	-474.894409	299.600494	87.680031	-503.190979	-134.485657	103.658836	-414.254547	345.033966	1434.912476	-357.241882	-69.572983	1456.416382	-327.650665	136.621033	1457.138794	-343.317627	201.301132	1738.968262	-452.280396	441.411896	1161.824097	-399.877838	-203.568130	1202.959717	-352.547974	388.360779	860.624268	-291.079346	-149.466370	895.864319	-362.728546	111.382446	1053.127319	580.142578	43.910698	900.541565	568.152832	241.316376
-383.426178	243.681213	955.853699	-388.067627	-20.025200	955.761841	-467.784424	265.344330	574.456421	-432.732330	-81.737633	578.872742	-474.906219	299.616760	87.710274	-503.120667	-134.476486	103.640427	-414.290863	345.039978	1434.857910	-357.246521	-69.560181	1456.351807	-327.652771	136.654831	1457.088013	-343.307922	201.343246	1738.966431	-452.317230	441.374176	1161.782104	-399.793732	-203.627853	1202.907959	-352.580048	388.310577	860.584106	-291.080200	-149.364090	895.821533	-362.710144	111.388657	1053.117188	580.271606	44.049820	900.511230	568.219543	241.405045
-383.398254	243.725723	955.845276	-388.032654	-20.016537	955.742126	-467.783905	265.339966	574.447021	-432.686249	-81.694206	578.856262	-474.916351	299.611969	87.691216	-503.084198	-134.490341	103.611832	-414.336853	345.085205	1434.794678	-357.257843	-69.525253	1456.273560	-327.666473	136.660309	1457.030151	-343.312805	201.438049	1738.907104	-452.358978	441.341522	1161.700684	-399.781372	-203.587616	1202.809814	-352.616119	388.288940	860.515381	-291.093079	-149.270462	895.723572	-362.678680	111.411743	1053.103027	580.438416	44.181271	900.446106	568.318909	241.542648
-383.390564	243.771805	955.804382	-388.031860	-20.021475	955.695129	-467.785645	265.381439	574.440430	-432.687988	-81.702049	578.801147	-474.922333	299.603210	87.676865	-503.068085	-134.501465	103.601318	-414.376923	345.123169	1434.747681	-357.292389	-69.507042	1456.195068	-327.682953	136.716293	1456.984497	-343.304565	201.484650	1738.881104	-452.399841	441.296234	1161.616333	-399.779053	-203.527435	1202.722046	-352.667023	388.281647	860.411377	-291.102234	-149.172150	895.650452	-362.663727	111.429359	1053.056519	580.588684	44.279121	900.359314	568.450378	241.641693
-383.368988	243.819946	955.784058	-388.040588	-19.992823	955.644897	-467.791016	265.391663	574.461853	-432.694611	-81.706657	578.777588	-474.968353	299.646027	87.671875	-503.140778	-134.514618	103.597092	-414.388458	345.164337	1434.675293	-357.271851	-69.492958	1456.136597	-327.716705	136.743942	1456.917114	-343.300323	201.532928	1738.857056	-452.436859	441.255463	1161.553345	-399.872528	-203.285736	1202.614258	-352.711060	388.245941	860.323853	-291.116516	-149.073807	895.535400	-362.642365	111.453842	1053.017700	580.727112	44.347240	900.298035	568.578613	241.733307
-383.374695	243.830048	955.772339	-388.061890	-19.960649	955.605591	-467.779968	265.390778	574.458801	-432.719604	-81.732056	578.776611	-474.963257	299.627350	87.670235	-503.110199	-134.511444	103.615219	-414.438385	345.176697	1434.642090	-357.281708	-69.466499	1456.100952	-327.755493	136.779083	1456.874756	-343.285858	201.582993	1738.864990	-452.495636	441.213867	1161.480225	-399.884338	-203.188599	1202.554565	-352.720459	388.172638	860.244629	-291.150085	-148.961105	895.475281	-362.642273	111.463181	1052.988892	580.850830	44.363651	900.261169	568.717163	241.786682
-383.344025	243.902908	955.784729	-388.105133	-19.883171	955.612549	-467.739838	265.411682	574.484741	-432.735931	-81.748154	578.763489	-474.966705	299.615662	87.676727	-503.123016	-134.509567	103.631500	-414.456879	345.196320	1434.598145	-357.276978	-69.437401	1456.067261	-327.783600	136.811356	1456.871948	-343.280151	201.628281	1738.865234	-452.540680	441.144989	1161.421875	-399.900665	-203.107574	1202.503906	-352.766968	388.131195	860.199158	-291.169891	-148.825623	895.416199	-362.643097	111.529755	1052.997192	580.962524	44.359035	900.239197	568.863953	241.820923
-383.318115	243.820770	955.766052	-387.955566	-19.987055	955.665283	-467.740326	265.396454	574.494629	-432.703003	-81.751083	578.840515	-474.933533	299.582489	87.669914	-503.142487	-134.485306	103.646690	-414.497925	345.209351	1434.554199	-357.291168	-69.402817	1456.036865	-327.814972	136.841476	1456.855347	-343.274536	201.672516	1738.859863	-452.582092	441.075378	1161.353271	-399.908264	-202.972702	1202.470093	-352.800385	388.075958	860.142029	-291.198822	-148.707169	895.385681	-362.573212	111.474274	1053.018677	581.106873	44.374695	900.252502	569.001282	241.802994
-383.259277	243.792221	955.762817	-387.902496	-19.961428	955.692078	-467.657104	265.338165	574.429443	-432.678619	-81.742729	578.858032	-474.873291	299.552826	87.673409	-503.170319	-134.480057	103.683273	-414.540680	345.204315	1434.489502	-357.310242	-69.392059	1456.021606	-327.839172	136.863968	1456.841797	-343.271637	201.711838	1738.855225	-452.612183	441.028168	1161.292236	-399.941376	-202.881088	1202.406860	-352.819855	387.988098	860.116394	-291.216370	-148.570923	895.326660	-362.533020	111.483559	1053.034302	581.188110	44.329460	900.219971	569.150574	241.835602
-383.225891	243.808319	955.761047	-387.879730	-19.961504	955.681396	-467.631958	265.341339	574.429565	-432.623901	-81.731697	578.884460	-474.890320	299.570892	87.665909	-503.135651	-134.462616	103.665413	-414.597443	345.232941	1434.419678	-357.332489	-69.356155	1455.980469	-327.892517	136.910095	1456.798218	-343.277588	201.769836	1738.838501	-452.669617	440.954346	1161.201660	-399.895294	-202.945999	1202.380005	-352.848511	387.928192	860.049072	-291.260834	-148.433029	895.285583	-362.504364	111.487373	1053.027832	581.306885	44.205147	900.205139	569.483398	241.135559
-383.195190	243.811325	955.713440	-387.845795	-19.961599	955.664856	-467.653961	265.385864	574.459595	-432.600342	-81.727081	578.880188	-474.936920	299.589661	87.659935	-503.125824	-134.462952	103.640259	-414.623810	345.248779	1434.355103	-357.348938	-69.335503	1455.916748	-327.915222	136.935165	1456.778198	-343.273926	201.821259	1738.817383	-452.708160	440.918945	1161.103271	-400.006256	-202.673752	1202.263916	-352.898010	387.868622	859.979553	-291.292419	-148.280716	895.210144	-362.472595	111.500587	1052.995972	581.393127	44.113281	900.177856	569.665466	241.069794
-383.158478	243.889374	955.720947	-387.864288	-19.888172	955.615845	-467.644989	265.439331	574.484497	-432.578247	-81.727226	578.807617	-474.953003	299.608307	87.674240	-503.158203	-134.487610	103.661102	-414.748840	345.206024	1434.191162	-357.366669	-69.302307	1455.878784	-327.945923	136.970749	1456.734375	-343.284790	201.870514	1738.812134	-452.777649	440.868408	1161.023682	-400.072754	-202.571487	1202.190796	-352.946381	387.823273	859.889648	-291.359344	-148.154373	895.121338	-362.458008	111.550545	1052.973755	581.438416	44.012909	900.172546	569.841370	241.014053
-383.142181	243.903397	955.706360	-387.869293	-19.884306	955.614380	-467.613922	265.441284	574.468872	-432.582001	-81.776184	578.830750	-474.936737	299.595490	87.710518	-503.152740	-134.491959	103.649536	-414.772522	345.241089	1434.133667	-357.379883	-69.279747	1455.863770	-327.971985	137.001160	1456.685547	-343.294739	201.929993	1738.809692	-452.822144	440.810303	1160.968262	-400.034332	-202.575577	1202.165527	-352.996735	387.733246	859.793701	-291.422028	-148.018387	895.067627	-362.447327	111.562393	1052.964600	581.466187	43.838451	900.153809	570.041443	240.898605
-383.126007	243.913773	955.716003	-387.839661	-19.875776	955.604248	-467.264587	265.083649	574.203491	-432.634186	-81.830505	578.824829	-474.705627	299.543549	87.678879	-503.192841	-134.505722	103.677452	-414.800354	345.243469	1434.069702	-357.382080	-69.264275	1455.830688	-328.009155	137.026245	1456.685547	-343.307159	201.992447	1738.816772	-452.886261	440.738922	1160.905273	-400.149780	-202.379410	1202.093872	-353.046051	387.618195	859.737183	-291.483704	-147.851501	895.002075	-362.416931	111.565605	1052.962524	581.491943	43.789585	900.162231	570.123230	241.403168
-383.097321	243.947784	955.731689	-387.825592	-19.865059	955.599915	-467.229523	265.120636	574.204590	-432.622314	-81.825943	578.820801	-474.685059	299.529358	87.697235	-503.147949	-134.478516	103.682297	-414.834747	345.260803	1434.032227	-357.398254	-69.233612	1455.815430	-328.018860	137.031860	1456.659668	-343.325348	202.046921	1738.824585	-452.966095	440.660797	1160.821899	-400.202820	-202.290512	1202.074707	-353.085693	387.476013	859.667542	-291.557373	-147.682663	894.950745	-362.405701	111.579529	1052.970581	581.551025	43.660648	900.145081	570.359436	241.272171
-383.099243	243.949402	955.724182	-387.800873	-19.860346	955.594177	-467.208984	265.124512	574.193665	-432.609314	-81.797348	578.847595	-474.671539	299.530975	87.704063	-503.184143	-134.450974	103.685555	-414.852844	345.281830	1433.975586	-357.400818	-69.218140	1455.811890	-328.054474	137.077271	1456.639526	-343.349182	202.109863	1738.824463	-453.033875	440.575500	1160.772339	-400.282227	-202.192184	1202.043579	-353.152893	387.392822	859.619080	-291.635559	-147.507080	894.942200	-362.390137	111.585602	1052.963013	581.601257	43.521049	900.159973	570.589783	241.085815
-383.086945	243.960220	955.734924	-387.802429	-19.847218	955.603577	-467.191467	265.131622	574.174866	-432.625610	-81.793739	578.904785	-474.649658	299.553772	87.641869	-503.172394	-134.460678	103.710854	-414.877045	345.308289	1433.910400	-357.438507	-69.193222	1455.791504	-328.093201	137.098740	1456.609009	-343.378937	202.178543	1738.822021	-453.115021	440.518738	1160.696411	-400.259338	-202.269073	1202.039917	-353.187286	387.257813	859.555786	-291.699005	-147.303497	894.947998	-362.391022	111.595978	1052.974487	581.659302	43.374901	900.129883	570.805786	240.898193
-383.055481	243.983353	955.733276	-387.737732	-19.876198	955.624573	-467.193237	265.137787	574.148743	-432.660492	-81.824745	578.930847	-474.676727	299.554626	87.641319	-503.221466	-134.458298	103.740929	-414.906372	345.330231	1433.858398	-357.472321	-69.194992	1455.768188	-328.112946	137.105637	1456.569336	-343.404144	202.243958	1738.796021	-453.195160	440.451996	1160.616211	-400.336914	-202.179398	1201.989258	-353.232971	387.155731	859.485352	-291.746552	-147.141571	894.903625	-362.353882	111.604584	1052.986816	581.688538	43.159721	900.098999	570.989075	240.742737
-383.023560	244.006592	955.716187	-387.709381	-19.885122	955.622253	-467.360321	265.375458	574.234131	-432.618195	-81.742012	578.945618	-474.797760	299.576233	87.656525	-503.172943	-134.440308	103.704178	-414.927216	345.345062	1433.783813	-357.516052	-69.157433	1455.718018	-328.145721	137.148239	1456.529907	-343.429535	202.312927	1738.775635	-453.279846	440.391296	1160.528564	-400.402222	-202.099899	1201.924561	-353.289978	387.030487	859.421387	-291.816193	-146.936844	894.880737	-362.326447	111.616989	1052.977783	581.758423	42.858746	900.048462	571.324646	239.952911
-383.024780	244.043411	955.696960	-387.718994	-19.862152	955.571106	-467.392639	265.403137	574.241882	-432.666901	-81.756577	578.912109	-474.828003	299.583099	87.679123	-503.208466	-134.456238	103.679771	-414.941833	345.378296	1433.726318	-357.543701	-69.139046	1455.661621	-328.154694	137.158539	1456.495972	-343.463531	202.362610	1738.757813	-453.353149	440.339142	1160.458374	-400.467468	-202.072708	1201.887695	-353.384888	386.863159	859.355774	-291.876953	-146.773117	894.826660	-362.319672	111.634178	1052.939697	581.711609	42.639774	900.015869	571.359253	240.286194
-382.981995	244.060410	955.714539	-387.684784	-19.855419	955.554199	-467.244385	265.185577	574.208069	-432.631470	-81.715134	578.863647	-474.703461	299.541626	87.669090	-503.183472	-134.454132	103.661674	-414.967468	345.399780	1433.682007	-357.566223	-69.125076	1455.606445	-328.163574	137.163208	1456.479492	-343.488983	202.409332	1738.747925	-453.408997	440.263214	1160.393677	-400.512634	-202.006531	1201.810547	-353.464844	386.704559	859.272095	-291.953247	-146.566849	894.766296	-362.292023	111.632790	1052.942505	581.721558	42.327209	899.972595	571.501831	240.031876
-383.032196	244.044662	955.686951	-387.696289	-19.857260	955.515198	-467.395782	265.354401	574.271118	-432.659119	-81.735413	578.848755	-474.807312	299.551147	87.711426	-503.195282	-134.458862	103.682480	-414.913910	345.501007	1433.739746	-357.600311	-69.105774	1455.575684	-328.190948	137.205582	1456.456421	-343.510315	202.461731	1738.753784	-453.458832	440.212311	1160.335327	-400.578125	-201.942810	1201.780151	-353.562408	386.553925	859.196228	-292.035126	-146.396423	894.731506	-362.293427	111.622627	1052.902222	581.731506	42.035172	899.973083	571.673889	239.649399
-382.993866	244.099243	955.688416	-387.674469	-19.850695	955.509644	-467.268890	265.196655	574.254761	-432.676361	-81.762260	578.862366	-474.730011	299.532318	87.678360	-503.227936	-134.465302	103.684151	-414.926025	345.522308	1433.689209	-357.619049	-69.065651	1455.546509	-328.219147	137.209641	1456.423706	-343.535278	202.511353	1738.762817	-453.511597	440.144684	1160.252319	-400.711548	-201.716858	1201.715698	-353.641754	386.401642	859.129395	-292.105652	-146.232162	894.690857	-362.270874	111.649391	1052.901978	581.663940	41.660767	899.951660	571.784180	239.359711
-382.988037	244.094833	955.679993	-387.648621	-19.809946	955.530273	-467.254150	265.188873	574.228027	-432.679199	-81.755814	578.914612	-474.693146	299.542877	87.673454	-503.246155	-134.463867	103.684563	-414.933472	345.561432	1433.621704	-357.654572	-69.041130	1455.518188	-328.253235	137.254333	1456.388794	-343.563965	202.541779	1738.765259	-453.572540	440.101044	1160.188354	-400.684357	-201.766815	1201.698853	-353.730621	386.264038	859.052734	-292.173218	-146.068558	894.688110	-362.258545	111.679993	1052.908936	581.621216	41.288303	899.951111	571.885559	239.012726
-383.008972	244.106277	955.668457	-387.666016	-19.806423	955.534119	-467.269745	265.199219	574.206360	-432.677185	-81.801155	578.951843	-474.742462	299.587708	87.645409	-503.294220	-134.469574	103.712608	-414.972595	345.591217	1433.536743	-357.677734	-69.020134	1455.500732	-328.288055	137.292191	1456.355103	-343.597748	202.568573	1738.773438	-453.606598	440.052612	1160.106812	-400.779388	-201.659897	1201.656006	-353.807983	386.116577	858.988281	-292.249359	-145.884628	894.670166	-362.285126	111.693619	1052.906860	581.537964	40.895031	899.955933	571.951599	238.666901
-383.027527	244.146423	955.662537	-387.694550	-19.759665	955.526428	-467.279541	265.241608	574.208862	-432.689880	-81.840057	578.954346	-474.753998	299.598114	87.618027	-503.302460	-134.463303	103.734673	-415.003510	345.622894	1433.497437	-357.716370	-68.980438	1455.470459	-328.304291	137.298050	1456.334717	-343.626556	202.592621	1738.779541	-453.649628	440.001099	1160.012939	-400.852448	-201.555725	1201.585205	-353.915710	385.987427	858.908325	-292.340576	-145.740021	894.644775	-362.305359	111.735474	1052.899292	581.452820	40.541222	899.966248	572.019775	238.283722
-383.008667	244.124664	955.657776	-387.622620	-19.775848	955.538635	-467.311646	265.238983	574.202881	-432.645996	-81.789772	578.953674	-474.773529	299.588287	87.646172	-503.292206	-134.489868	103.705750	-415.005432	345.631500	1433.427246	-357.733154	-68.957161	1455.434570	-328.330139	137.337143	1456.297119	-343.645813	202.615784	1738.789551	-453.708893	439.951080	1159.950317	-400.925201	-201.427856	1201.533691	-354.028778	385.867554	858.852600	-292.402466	-145.570374	894.598572	-362.269501	111.727539	1052.905273	581.378540	40.172504	899.971985	572.096924	237.931641
-383.002869	244.131241	955.661743	-387.617676	-19.772030	955.500793	-467.320801	265.250946	574.226440	-432.597839	-81.805481	578.929871	-474.761658	299.585419	87.647461	-503.282928	-134.488586	103.686745	-415.011047	345.669678	1433.365479	-357.772461	-68.937370	1455.375244	-328.348755	137.373520	1456.265747	-343.668823	202.627884	1738.804443	-453.757050	439.870209	1159.877563	-400.976044	-201.343094	1201.475952	-354.120514	385.689453	858.772522	-292.461334	-145.436020	894.545105	-362.254211	111.717072	1052.885986	581.366882	39.698185	899.998169	572.349426	236.871216
-383.015778	244.133560	955.634338	-387.631256	-19.781635	955.502258	-467.356964	265.294769	574.264954	-432.625824	-81.833961	578.911072	-474.762054	299.585358	87.650482	-503.290710	-134.503098	103.701103	-415.009155	345.687988	1433.321411	-357.757355	-68.918915	1455.379272	-328.376129	137.396011	1456.234497	-343.676178	202.641754	1738.814941	-453.821930	439.823029	1159.811035	-401.041199	-201.253098	1201.444702	-354.241669	385.558807	858.701599	-292.538666	-145.317093	894.499878	-362.255859	111.723854	1052.870239	581.248535	39.322407	900.003296	572.290649	237.017654
-383.013092	244.180252	955.643250	-387.637695	-19.775112	955.505249	-467.752258	265.717804	574.552002	-432.628723	-81.830811	578.915222	-475.069092	299.685852	87.663071	-503.256042	-134.499817	103.700394	-415.023010	345.723511	1433.267822	-357.767853	-68.861443	1455.345703	-328.388245	137.424255	1456.210083	-343.699036	202.673447	1738.833862	-453.883820	439.763977	1159.730713	-401.092957	-201.188126	1201.424194	-354.364746	385.450623	858.624939	-292.610687	-145.178604	894.470398	-362.257385	111.747543	1052.876099	581.160034	38.977562	900.028931	572.303833	236.623581
-383.048157	244.206482	955.643555	-387.660950	-19.798479	955.518005	-467.434784	265.361725	574.260010	-432.665192	-81.858826	578.953186	-474.831512	299.671844	87.641960	-503.219360	-134.484619	103.723854	-415.022125	345.774414	1433.231079	-357.773804	-68.843666	1455.350830	-328.414398	137.471207	1456.190796	-343.719940	202.702576	1738.860596	-453.963409	439.720245	1159.669067	-401.139099	-201.106705	1201.407349	-354.464935	385.316010	858.538757	-292.704712	-145.074646	894.436096	-362.279419	111.754562	1052.880981	581.028748	38.588032	900.092102	572.310425	236.216873
-383.060455	244.216400	955.648010	-387.699280	-19.721056	955.517822	-467.833435	265.770691	574.562439	-432.694489	-81.832932	578.954041	-475.102539	299.728882	87.673119	-503.245331	-134.470795	103.747993	-415.015533	345.805756	1433.176514	-357.782654	-68.811890	1455.339355	-328.448975	137.517426	1456.172241	-343.749207	202.738800	1738.877808	-454.039215	439.658417	1159.612793	-401.196991	-201.012451	1201.407104	-354.569794	385.163300	858.473877	-292.811127	-144.966507	894.420715	-362.297791	111.793999	1052.881470	580.927429	38.215137	900.097229	572.313110	235.895798
-383.057617	244.214493	955.639099	-387.679993	-19.732355	955.554260	-467.929260	265.810516	574.592651	-432.701996	-81.804939	578.966980	-475.148315	299.732941	87.649857	-503.261292	-134.466995	103.740059	-415.044159	345.833252	1433.123413	-357.825134	-68.785400	1455.306519	-328.465210	137.543930	1456.137451	-343.765930	202.763443	1738.876709	-454.132355	439.620209	1159.563477	-401.252472	-200.945206	1201.365479	-354.687103	385.028625	858.419983	-292.886841	-144.878418	894.377747	-362.300476	111.805801	1052.898560	580.764099	37.803585	900.094360	572.305237	235.558121
-383.052826	244.213226	955.635681	-387.672791	-19.735620	955.552856	-467.955627	265.775085	574.555054	-432.747101	-81.813583	578.958984	-475.137512	299.740692	87.629242	-503.301849	-134.463455	103.731102	-415.122894	345.784241	1432.973511	-357.837067	-68.769997	1455.270630	-328.501038	137.560165	1456.104004	-343.782715	202.791595	1738.883057	-454.218536	439.572754	1159.480835	-401.308350	-200.900208	1201.347900	-354.781525	384.855621	858.386536	-292.953522	-144.798172	894.329224	-362.299072	111.804596	1052.897339	580.686340	37.402142	900.067322	572.336304	235.203262
-383.037598	244.218414	955.619385	-387.647217	-19.748049	955.537231	-468.006805	265.750214	574.581055	-432.729309	-81.782135	578.953308	-475.139496	299.722748	87.629089	-503.279724	-134.464020	103.715828	-415.131195	345.825775	1432.952515	-357.843445	-68.749619	1455.238647	-328.518250	137.581757	1456.070435	-343.792145	202.835510	1738.886963	-454.306732	439.515381	1159.447266	-401.446655	-200.690552	1201.255493	-354.869629	384.702667	858.344421	-293.049835	-144.766647	894.264709	-362.282288	111.802200	1052.882202	580.593201	36.909676	900.054382	572.435608	234.753952
-383.050415	244.256577	955.608459	-387.669403	-19.738159	955.503784	-468.085419	265.832855	574.601196	-432.714142	-81.762375	578.921997	-475.228424	299.782990	87.643044	-503.256897	-134.475494	103.678703	-415.072906	345.920013	1432.989868	-357.845947	-68.722130	1455.199219	-328.537384	137.599945	1456.026245	-343.799133	202.865753	1738.873657	-454.373718	439.448975	1159.390747	-401.398285	-200.792572	1201.242920	-354.982697	384.587250	858.275269	-293.101990	-144.737503	894.229797	-362.290436	111.816978	1052.857788	580.530396	36.407616	900.012207	572.611938	233.669327
-383.075653	244.290283	955.596497	-387.703918	-19.732452	955.466736	-468.203461	265.921753	574.627319	-432.749847	-81.789978	578.925415	-475.284454	299.793915	87.644524	-503.257355	-134.482651	103.677864	-415.086945	345.939514	1432.933594	-357.865387	-68.692436	1455.163086	-328.561737	137.643753	1455.995239	-343.796753	202.912598	1738.864990	-454.429047	439.411285	1159.348511	-401.526978	-200.645172	1201.185547	-355.068817	384.476440	858.228210	-293.149689	-144.675827	894.167480	-362.298248	111.826309	1052.828003	580.388306	35.932297	900.012939	572.635132	233.153137
-383.097443	244.329025	955.555420	-387.775208	-19.717003	955.433228	-468.292542	265.971619	574.650696	-432.798279	-81.791290	578.883240	-475.306030	299.797577	87.648239	-503.288330	-134.490372	103.675270	-415.101807	345.967407	1432.898438	-357.876282	-68.662628	1455.139526	-328.582458	137.682281	1455.968994	-343.780670	202.951080	1738.865967	-454.482788	439.362885	1159.284180	-401.582733	-200.598770	1201.163818	-355.157562	384.375397	858.154846	-293.226654	-144.623886	894.130005	-362.323151	111.851517	1052.785522	580.245605	35.471268	899.997253	572.649597	232.628311
-383.061340	244.355072	955.556030	-387.754486	-19.716930	955.423706	-468.360016	265.960785	574.652832	-432.749115	-81.783066	578.909302	-475.338379	299.806366	87.617493	-503.273956	-134.481262	103.676971	-415.100433	345.999268	1432.835327	-357.873810	-68.625755	1455.109497	-328.592255	137.699905	1455.926392	-343.778870	202.994354	1738.873779	-454.546753	439.319580	1159.225708	-401.615173	-200.552719	1201.147461	-355.248322	384.270050	858.108337	-293.266876	-144.569595	894.106323	-362.291199	111.859505	1052.780151	580.106140	35.024704	900.024719	572.653931	232.174240
-383.060150	244.318665	955.523743	-387.707977	-19.738918	955.451660	-468.392944	265.938171	574.656372	-432.734100	-81.774841	578.925720	-475.297241	299.796844	87.613159	-503.292389	-134.504501	103.695892	-415.121124	346.026276	1432.774414	-357.904175	-68.590210	1455.088745	-328.622894	137.743729	1455.923340	-343.772339	203.032501	1738.864258	-454.617065	439.248657	1159.158203	-401.657501	-200.503677	1201.124268	-355.311615	384.187653	858.063965	-293.322449	-144.527206	894.085754	-362.268036	111.856422	1052.778320	579.928223	34.749344	900.014282	572.400330	232.426270
-383.057861	244.291031	955.529846	-387.678925	-19.774206	955.504639	-468.134705	265.584229	574.344238	-432.749603	-81.789322	578.966980	-475.050110	299.749390	87.586700	-503.312958	-134.504395	103.716599	-415.157990	346.058807	1432.735229	-357.903351	-68.552231	1455.072998	-328.638092	137.776260	1455.880615	-343.776672	203.059875	1738.857422	-454.684967	439.238403	1159.116577	-401.641388	-200.613510	1201.140137	-355.406281	384.103668	858.037354	-293.376343	-144.524887	894.080811	-362.264374	111.844803	1052.810791	579.743408	34.276382	900.037903	572.400696	232.055145
-383.041626	244.323486	955.551270	-387.702026	-19.686157	955.499573	-468.534821	265.914124	574.690735	-432.748413	-81.785210	578.961243	-475.357178	299.837952	87.618622	-503.339355	-134.511703	103.711250	-415.170685	346.075500	1432.706909	-357.913330	-68.540642	1455.054565	-328.672729	137.810959	1455.856201	-343.767151	203.089386	1738.864746	-454.766663	439.224884	1159.074097	-401.698578	-200.589630	1201.083496	-355.478821	384.033478	857.988647	-293.436401	-144.493408	894.060730	-362.272858	111.891853	1052.820068	579.559753	33.787098	900.087708	572.368896	231.606812
-383.045898	244.330688	955.541260	-387.699097	-19.684843	955.488953	-468.590973	265.914764	574.702515	-432.756439	-81.801682	578.958252	-475.333710	299.832825	87.617043	-503.345123	-134.519745	103.692863	-415.179993	346.120422	1432.661987	-357.921936	-68.497719	1454.994141	-328.703522	137.828064	1455.808594	-343.750183	203.119614	1738.862427	-454.833344	439.220856	1159.005493	-401.738403	-200.568863	1201.047363	-355.574860	383.982086	857.917786	-293.489075	-144.469391	894.025146	-362.282806	111.896713	1052.812012	579.376953	33.366989	900.098206	572.315735	231.222809
-383.064850	244.334320	955.505249	-387.728333	-19.688377	955.449646	-468.649841	265.921295	574.710205	-432.736572	-81.820892	578.929810	-475.353424	299.849335	87.609680	-503.351624	-134.521317	103.695747	-415.183868	346.156677	1432.607056	-357.916626	-68.472221	1454.969482	-328.692932	137.853699	1455.764771	-343.723724	203.137726	1738.848511	-454.883911	439.190643	1158.938965	-401.812256	-200.529678	1201.011597	-355.649017	383.900970	857.841919	-293.551514	-144.494034	893.961426	-362.286102	111.894287	1052.769409	579.249634	32.994179	900.082825	572.246643	230.833054
-383.067383	244.397934	955.510925	-387.741608	-19.658024	955.402649	-468.703156	265.940491	574.703003	-432.721100	-81.814041	578.909485	-475.357971	299.838715	87.620033	-503.313660	-134.512421	103.675392	-415.161469	346.184692	1432.563232	-357.908356	-68.435150	1454.923950	-328.709808	137.886383	1455.714844	-343.697632	203.169388	1738.840698	-454.935028	439.171112	1158.886353	-401.845551	-200.503372	1200.983643	-355.748627	383.898132	857.766663	-293.590363	-144.487045	893.920959	-362.278473	111.920685	1052.744873	579.051636	32.548771	900.083252	572.191772	230.381500
-383.084229	244.425995	955.510193	-387.743103	-19.624552	955.389832	-468.712738	265.924713	574.707092	-432.697876	-81.797379	578.889160	-475.362213	299.867676	87.597763	-503.286224	-134.504303	103.679024	-415.132355	346.224884	1432.510620	-357.903870	-68.405510	1454.911133	-328.702209	137.929367	1455.696533	-343.653931	203.204849	1738.846680	-454.976776	439.179596	1158.843872	-401.879639	-200.477234	1200.972656	-355.826202	383.851135	857.720032	-293.634338	-144.500061	893.882324	-362.278381	111.948189	1052.735962	578.807495	32.162365	900.102600	572.058105	229.921692
-383.077850	244.375748	955.490356	-387.688751	-19.665005	955.416016	-468.700409	265.891663	574.715088	-432.685455	-81.784859	578.890503	-475.355347	299.841827	87.612740	-503.294403	-134.503693	103.702911	-415.138641	346.241669	1432.474976	-357.891174	-68.370491	1454.903076	-328.699921	137.958069	1455.677979	-343.616638	203.239197	1738.851685	-455.030212	439.188660	1158.795410	-401.915070	-200.423157	1200.970825	-355.895691	383.814972	857.689636	-293.686188	-144.526169	893.859375	-362.249115	111.923988	1052.739502	578.643188	31.603586	900.137085	572.178162	228.855301
-383.076385	244.403381	955.521912	-387.714142	-19.579857	955.416870	-468.431488	265.605011	574.405640	-432.669678	-81.728973	578.930969	-475.107941	299.783783	87.585808	-503.282074	-134.486069	103.695381	-415.139252	346.279236	1432.445801	-357.915894	-68.316399	1454.876709	-328.699066	138.011414	1455.659424	-343.534790	203.321472	1738.864868	-455.077820	439.176758	1158.762329	-401.959167	-200.394684	1200.968872	-355.963928	383.794342	857.648987	-293.749634	-144.539047	893.854187	-362.262573	111.966644	1052.755981	578.415344	31.145237	900.135254	572.138306	228.427811
-383.056244	244.427963	955.528809	-387.675812	-19.588383	955.454895	-468.445862	265.607361	574.391907	-432.662140	-81.714844	578.960510	-475.101440	299.763519	87.565453	-503.309174	-134.476868	103.698082	-415.145447	346.305725	1432.411255	-357.910980	-68.294922	1454.879517	-328.721313	138.031601	1455.649536	-343.493683	203.353668	1738.862427	-455.123871	439.173218	1158.716797	-401.987579	-200.355042	1200.958374	-356.021210	383.798889	857.609009	-293.808167	-144.568558	893.854187	-362.247711	111.988052	1052.781982	578.265320	30.791321	900.120789	572.064026	228.049164
-383.100983	244.396362	955.493347	-387.686127	-19.614250	955.457764	-468.444550	265.604279	574.395569	-432.710052	-81.688103	578.932068	-475.092987	299.777191	87.573402	-503.285187	-134.470718	103.689453	-415.160706	346.337769	1432.352783	-357.914612	-68.262802	1454.851074	-328.735046	138.057693	1455.622925	-343.449982	203.398193	1738.851074	-455.173615	439.180145	1158.673950	-402.034760	-200.326019	1200.942261	-356.080414	383.817352	857.574463	-293.846375	-144.585846	893.841553	-362.266937	111.976303	1052.763672	578.037598	30.366858	900.139282	571.942322	227.605591
-383.131134	244.415268	955.494446	-387.674988	-19.610182	955.456177	-468.440308	265.594727	574.376282	-432.725891	-81.682648	578.959717	-475.093933	299.770599	87.572044	-503.330261	-134.497299	103.693649	-415.171936	346.369385	1432.330566	-357.916229	-68.248566	1454.846191	-328.733612	138.071106	1455.590210	-343.414154	203.423035	1738.833252	-455.196198	439.205078	1158.660278	-402.087036	-200.308563	1200.910156	-356.126923	383.834259	857.492920	-293.906097	-144.635910	893.805115	-362.269226	111.990318	1052.761841	577.812195	29.918657	900.136658	571.772705	227.146805
-383.103119	244.461853	955.488281	-387.649506	-19.616932	955.445374	-468.447876	265.606659	574.387817	-432.685669	-81.637436	578.935120	-475.105408	299.770752	87.555176	-503.256195	-134.480499	103.669319	-415.160614	346.373779	1432.279297	-357.905762	-68.226936	1454.814453	-328.738922	138.113541	1455.560303	-343.345520	203.460068	1738.817993	-455.218292	439.214691	1158.608765	-402.100067	-200.334641	1200.907837	-356.182587	383.852539	857.453552	-293.975281	-144.644897	893.775940	-362.242493	112.008377	1052.753296	577.549255	29.440201	900.158936	571.637695	226.669113
-383.111450	244.491684	955.486267	-387.685516	-19.539516	955.392761	-468.768677	265.953186	574.714844	-432.702667	-81.633469	578.919739	-475.333710	299.792725	87.624702	-503.266632	-134.487305	103.675842	-415.216278	346.327423	1432.145020	-357.878479	-68.178375	1454.807251	-328.724060	138.143585	1455.530884	-343.321106	203.442657	1738.781982	-455.236389	439.247711	1158.544678	-402.121368	-200.267776	1200.908081	-356.221039	383.892273	857.397644	-294.028564	-144.714752	893.738037	-362.246307	112.040558	1052.721558	577.275452	29.078495	900.172302	571.294495	226.883118
-383.099182	244.551697	955.493225	-387.668823	-19.541136	955.382141	-468.786011	266.011261	574.748230	-432.716187	-81.630234	578.904114	-475.372101	299.832001	87.640388	-503.294647	-134.488922	103.673912	-415.190704	346.377350	1432.124390	-357.837250	-68.153427	1454.785400	-328.720947	138.172821	1455.499756	-343.249725	203.486603	1738.773804	-455.240326	439.261505	1158.552490	-402.122498	-200.277344	1200.924438	-356.289581	383.966400	857.357178	-294.092590	-144.740784	893.717590	-362.229401	112.063713	1052.719116	577.138489	28.682745	900.175049	571.397156	225.965729
-383.070160	244.609848	955.507874	-387.649719	-19.537390	955.384644	-468.753021	266.021118	574.749451	-432.715607	-81.617523	578.902771	-475.351349	299.804688	87.633209	-503.268585	-134.475403	103.676666	-415.197662	346.379486	1432.096558	-357.807373	-68.108826	1454.800049	-328.726166	138.207108	1455.485596	-343.181946	203.529053	1738.769287	-455.269043	439.285431	1158.510620	-402.147186	-200.288788	1200.955078	-356.331116	384.028107	857.308716	-294.162384	-144.772888	893.715515	-362.207581	112.089455	1052.728149	576.891663	28.297472	900.195435	571.260315	225.489685
-383.067108	244.592560	955.507385	-387.614288	-19.516428	955.411865	-468.413757	265.726196	574.406799	-432.731750	-81.636269	578.951599	-475.100586	299.744720	87.598282	-503.301788	-134.481857	103.690292	-415.204010	346.419861	1432.055786	-357.800995	-68.076019	1454.807495	-328.716217	138.263550	1455.476440	-343.119598	203.570877	1738.766357	-455.277039	439.318756	1158.482544	-402.155548	-200.255447	1200.958496	-356.354980	384.107025	857.294556	-294.217407	-144.813171	893.722595	-362.197083	112.104408	1052.743652	576.552673	27.899731	900.217957	570.895691	225.647797
-383.063446	244.567169	955.512024	-387.581085	-19.532087	955.455261	-468.735687	266.047974	574.720581	-432.767578	-81.581078	578.994629	-475.332672	299.798431	87.646309	-503.303040	-134.451813	103.710762	-415.205597	346.449921	1432.043823	-357.753540	-68.048981	1454.811035	-328.722321	138.293732	1455.459961	-343.059570	203.606506	1738.760986	-455.304749	439.338898	1158.464722	-402.177734	-200.224564	1200.985962	-356.381134	384.186127	857.280029	-294.262238	-144.829208	893.752014	-362.191284	112.100952	1052.770752	576.272522	27.526945	900.264587	570.680725	225.365295
-383.039215	244.618240	955.500732	-387.563110	-19.516743	955.446167	-468.769379	266.080200	574.759583	-432.764832	-81.558121	579.029175	-475.341858	299.831604	87.636765	-503.335114	-134.457748	103.717636	-415.217957	346.456451	1432.004395	-357.737396	-68.019737	1454.802124	-328.726898	138.328308	1455.419678	-343.001099	203.631622	1738.744263	-455.318115	439.367981	1158.424683	-402.191895	-200.238113	1201.008545	-356.416321	384.256805	857.231812	-294.331024	-144.882889	893.736328	-362.171906	112.134499	1052.760986	576.084900	27.146900	900.294373	570.760620	224.357086
-383.029022	244.622803	955.495056	-387.564148	-19.514648	955.445679	-468.764984	266.079681	574.755127	-432.736572	-81.527809	579.013977	-475.348450	299.814697	87.639473	-503.293793	-134.447418	103.703911	-415.246979	346.478363	1431.984009	-357.700562	-67.989067	1454.769897	-328.731079	138.343628	1455.406250	-342.930359	203.664993	1738.726563	-455.343170	439.389740	1158.413696	-402.203339	-200.260696	1201.000854	-356.464325	384.358795	857.201782	-294.386597	-144.891846	893.720581	-362.165161	112.138725	1052.757324	575.835510	26.778597	900.296997	570.639282	223.954422
-383.047546	244.655472	955.492920	-387.606812	-19.438749	955.396484	-468.771484	266.084808	574.752808	-432.738617	-81.486862	578.974426	-475.350983	299.840210	87.659615	-503.298401	-134.452377	103.696762	-415.235046	346.524200	1431.953979	-357.679321	-67.960419	1454.760742	-328.715027	138.367355	1455.377563	-342.849060	203.695648	1738.717529	-455.354370	439.407532	1158.375732	-402.199310	-200.248520	1200.992065	-356.485413	384.430603	857.171936	-294.460510	-144.938980	893.673767	-362.172241	112.173088	1052.726074	575.455750	26.512440	900.253113	570.190002	224.263336
-383.043823	244.672012	955.479919	-387.588287	-19.453360	955.389404	-468.783295	266.094452	574.767944	-432.754120	-81.451042	578.932861	-475.337524	299.801056	87.638359	-503.282471	-134.438065	103.679581	-415.190277	346.516785	1431.935059	-357.608459	-67.938972	1454.755737	-328.708954	138.406219	1455.336304	-342.758911	203.696594	1738.732788	-455.371460	439.426483	1158.368774	-402.193359	-200.253387	1201.005981	-356.495880	384.505524	857.123840	-294.496094	-144.977539	893.652466	-362.149292	112.177391	1052.713257	575.224670	26.093885	900.270569	570.262085	223.379272
-383.069092	244.692459	955.491943	-387.638641	-19.435158	955.367737	-468.826416	266.109924	574.789734	-432.756592	-81.428345	578.928040	-475.383087	299.825195	87.629562	-503.243835	-134.420822	103.683907	-415.207520	346.554504	1431.908081	-357.592865	-67.889481	1454.744019	-328.693329	138.444336	1455.314209	-342.694427	203.771515	1738.679565	-455.398193	439.474670	1158.345947	-402.179413	-200.238281	1201.021484	-356.542297	384.585754	857.076599	-294.552063	-144.995422	893.615967	-362.165375	112.181740	1052.703125	574.868713	25.791937	900.291565	569.867554	223.387115
-383.050690	244.701599	955.491699	-387.627716	-19.399338	955.397766	-468.845520	266.121124	574.780334	-432.772980	-81.397110	578.957764	-475.381470	299.830780	87.654747	-503.253784	-134.428589	103.681297	-415.212830	346.599152	1431.904541	-357.562927	-67.877235	1454.742676	-328.685394	138.484680	1455.309326	-342.619446	203.811890	1738.662354	-455.412292	439.531525	1158.337036	-402.186371	-200.250916	1201.032837	-356.558929	384.689362	857.094116	-294.612183	-145.011597	893.616394	-362.151489	112.214684	1052.718262	574.646484	25.525618	900.301392	569.787170	222.891327
-383.014496	244.681686	955.473206	-387.536316	-19.425369	955.417114	-468.508698	265.783447	574.450256	-432.769348	-81.324295	578.975708	-475.086945	299.767090	87.629738	-503.231262	-134.434006	103.681114	-415.187225	346.625824	1431.883789	-357.520721	-67.846687	1454.746582	-328.680725	138.507416	1455.278076	-342.548401	203.846695	1738.642334	-455.416260	439.539795	1158.330688	-402.175415	-200.239655	1201.049194	-356.586884	384.759491	857.070374	-294.643158	-145.042725	893.618774	-362.091522	112.210548	1052.719727	574.400330	25.254023	900.293396	569.663025	222.401657
-383.009094	244.725662	955.482849	-387.531372	-19.425909	955.421143	-468.508179	265.761597	574.438293	-432.769073	-81.318756	579.008240	-475.089264	299.762695	87.621376	-503.251892	-134.432190	103.686615	-415.176575	346.637115	1431.867065	-357.486511	-67.837280	1454.727783	-328.671783	138.513046	1455.277100	-342.482697	203.877289	1738.616211	-455.444275	439.574036	1158.335327	-402.170166	-200.237732	1201.063599	-356.597595	384.847717	857.065918	-294.680176	-145.078400	893.604187	-362.085938	112.230240	1052.726440	574.047791	24.932165	900.290161	569.461243	222.088913
-382.966400	244.713593	955.483765	-387.455017	-19.450302	955.450867	-468.549988	265.771942	574.439636	-432.765656	-81.311554	579.022705	-475.057343	299.752502	87.613785	-503.240601	-134.430038	103.679581	-415.156738	346.633087	1431.859131	-357.458435	-67.825706	1454.722534	-328.642944	138.546738	1455.258789	-342.358856	203.958923	1738.616211	-455.448151	439.595703	1158.341553	-402.161224	-200.214142	1201.050659	-356.605835	384.897583	857.073730	-294.739349	-145.095581	893.580322	-362.041199	112.225845	1052.745361	573.700623	24.594700	900.284546	569.284058	221.845428
-382.985016	244.732071	955.491089	-387.487762	-19.416424	955.419495	-468.550720	265.760986	574.448364	-432.760742	-81.295250	579.000183	-475.039154	299.748230	87.612206	-503.253937	-134.439972	103.659424	-415.139557	346.679749	1431.851685	-357.417786	-67.790207	1454.700317	-328.623444	138.556198	1455.234985	-342.282349	203.991028	1738.590210	-455.452087	439.652161	1158.341187	-402.160522	-200.209946	1201.049683	-356.649292	384.976654	857.050110	-294.754333	-145.125168	893.572815	-362.049927	112.236221	1052.729126	573.348633	24.353901	900.233215	569.022888	221.579254
-382.985260	244.807358	955.498291	-387.538788	-19.343691	955.372314	-468.606567	265.818634	574.503662	-432.735046	-81.243973	578.956055	-475.070557	299.738800	87.631516	-503.218872	-134.430527	103.653374	-415.142334	346.679047	1431.853882	-357.379822	-67.784492	1454.694214	-328.599304	138.581543	1455.219116	-342.194580	204.033524	1738.575562	-455.448547	439.705414	1158.351807	-402.148499	-200.170258	1201.063232	-356.682373	385.059601	857.044983	-294.789398	-145.121750	893.539246	-362.057556	112.285431	1052.704834	573.031006	24.084772	900.209045	568.771057	221.301620
-383.019043	244.799469	955.472961	-387.575775	-19.348883	955.373962	-468.637726	265.793610	574.472473	-432.735901	-81.253700	578.954895	-475.077881	299.756927	87.626549	-503.255066	-134.432205	103.658409	-415.113342	346.700531	1431.835449	-357.346039	-67.766083	1454.683105	-328.560059	138.626129	1455.213989	-342.123138	204.075989	1738.566162	-455.449005	439.755280	1158.347534	-402.133820	-200.176682	1201.053467	-356.722656	385.119904	856.997864	-294.828247	-145.170380	893.500122	-362.079315	112.288322	1052.689697	572.710327	23.886311	900.202637	568.440125	221.055527
-383.015808	244.801086	955.464783	-387.558533	-19.341763	955.369751	-468.641785	265.809479	574.464539	-432.742493	-81.252327	578.962585	-475.075623	299.756836	87.627769	-503.251801	-134.420944	103.663147	-415.082214	346.737823	1431.817261	-357.306580	-67.741043	1454.691895	-328.553619	138.644775	1455.173218	-342.044037	204.091965	1738.547485	-455.454041	439.792542	1158.352661	-402.115814	-200.155945	1201.083740	-356.751495	385.193939	856.969116	-294.845215	-145.151825	893.505188	-362.062286	112.295250	1052.681885	572.676514	24.054148	900.208801	568.216370	221.007217
-382.997406	244.839569	955.467773	-387.516998	-19.356203	955.363586	-468.669464	265.835938	574.484192	-432.783295	-81.293816	578.990784	-475.111359	299.747986	87.634064	-503.307709	-134.439880	103.674118	-415.081024	346.747498	1431.800537	-357.238037	-67.706413	1454.687012	-328.526001	138.664215	1455.173828	-341.957703	204.126099	1738.538086	-455.438873	439.835205	1158.319946	-402.172668	-199.987442	1201.059692	-356.780182	385.264709	856.954102	-294.874146	-145.158768	893.471863	-362.030975	112.306000	1052.680054	572.944824	24.596964	900.343323	568.106262	221.157837
-382.994019	244.833466	955.472778	-387.475800	-19.380671	955.399048	-468.642029	265.800903	574.489807	-432.739899	-81.213341	579.033142	-475.041260	299.717987	87.604095	-503.259827	-134.414017	103.674629	-415.055847	346.791351	1431.808838	-357.204193	-67.690239	1454.697510	-328.491669	138.693741	1455.170532	-341.884949	204.151199	1738.535767	-455.433716	439.880798	1158.331665	-402.074554	-200.119064	1201.102905	-356.821472	385.320740	856.943420	-294.875275	-145.152802	893.499146	-362.017609	112.305420	1052.702515	572.707886	24.255543	900.321411	568.054321	221.616714
-382.993073	244.808762	955.480103	-387.435852	-19.404873	955.436096	-468.674744	265.809692	574.476929	-432.779907	-81.236801	579.041382	-475.040466	299.731567	87.605103	-503.269196	-134.417297	103.683517	-414.989899	346.793701	1431.813843	-357.116669	-67.685516	1454.702148	-328.459320	138.723740	1455.185791	-341.786011	204.125839	1738.556396	-455.404144	439.924622	1158.351440	-402.038574	-200.087875	1201.111450	-356.813446	385.371552	856.959595	-294.882690	-145.137787	893.500977	-362.005371	112.295486	1052.726685	572.401489	23.966650	900.367432	568.572205	222.429504
-382.990112	244.858536	955.488892	-387.435486	-19.339737	955.424744	-468.678223	265.803223	574.487549	-432.775421	-81.236595	579.025818	-475.039215	299.702911	87.635376	-503.217255	-134.404068	103.673660	-414.953094	346.825226	1431.825195	-357.056000	-67.665184	1454.698486	-328.418152	138.748581	1455.173584	-341.699646	204.149750	1738.544434	-455.388428	439.975067	1158.355347	-402.011444	-200.081604	1201.131958	-356.869171	385.433807	856.930481	-294.921936	-145.106644	893.502625	-362.001373	112.345238	1052.724854	572.077820	23.633444	900.355469	568.322815	222.348236
-383.002289	244.879562	955.476379	-387.432465	-19.349987	955.431213	-468.686432	265.778320	574.501099	-432.791229	-81.200478	579.007874	-475.031250	299.705048	87.641273	-503.254089	-134.428116	103.661316	-414.919617	346.835175	1431.810303	-357.015778	-67.636986	1454.693115	-328.390167	138.733490	1455.151245	-341.619324	204.153152	1738.527100	-455.361908	440.005524	1158.365723	-401.980682	-200.063141	1201.143677	-356.900513	385.486786	856.932495	-294.927460	-145.096008	893.489990	-361.993378	112.358780	1052.718750	571.727234	23.368912	900.372253	568.472351	222.608170
-383.022552	244.888306	955.488708	-387.414276	-19.365143	955.424438	-468.701080	265.792053	574.473022	-432.790344	-81.198112	579.011536	-475.049988	299.703430	87.616585	-503.239349	-134.424561	103.658379	-414.803101	346.928162	1431.935303	-356.950043	-67.622643	1454.697021	-328.354919	138.781570	1455.135864	-341.532135	204.162994	1738.517700	-455.335358	440.023590	1158.380371	-401.926636	-200.039597	1201.142700	-356.953796	385.535736	856.890869	-294.962280	-145.096283	893.463257	-361.993408	112.351929	1052.721313	571.416992	23.066080	900.362122	568.595337	223.215271
-383.066315	244.953125	955.500183	-387.496368	-19.273769	955.383423	-468.733398	265.850952	574.498657	-432.784821	-81.189491	578.980835	-475.067383	299.711792	87.647163	-503.242340	-134.419022	103.655312	-414.772186	346.963196	1431.937744	-356.897491	-67.598389	1454.685913	-328.331482	138.789200	1455.131836	-341.496155	204.133926	1738.489380	-455.325256	440.053436	1158.400391	-401.870026	-200.046982	1201.174927	-356.973633	385.568329	856.891235	-294.952820	-145.042587	893.464172	-362.035522	112.406967	1052.701416	571.112000	22.802647	900.370422	568.651794	223.815811
-383.081970	244.951859	955.511230	-387.499023	-19.271963	955.383484	-468.731873	265.851105	574.504944	-432.768036	-81.161781	578.980713	-475.075104	299.708984	87.622032	-503.202637	-134.411972	103.653992	-414.734283	346.970428	1431.945313	-356.832642	-67.588837	1454.725342	-328.281555	138.828735	1455.136230	-341.370605	204.198517	1738.491699	-455.317169	440.075256	1158.416138	-401.811005	-200.009552	1201.208984	-357.010406	385.623444	856.892517	-294.969666	-145.037186	893.478455	-362.039856	112.404251	1052.705933	570.744934	22.527578	900.364624	568.605103	224.271103
-383.057800	244.965469	955.525269	-387.447418	-19.289839	955.416992	-468.736664	265.843018	574.504272	-432.782837	-81.174980	579.002991	-475.039948	299.719452	87.616806	-503.247559	-134.411270	103.663177	-414.716187	346.992737	1431.973633	-356.765198	-67.555168	1454.721313	-328.258301	138.853500	1455.119141	-341.321075	204.155304	1738.465820	-455.308960	440.117554	1158.437500	-401.785553	-200.020584	1201.227905	-357.044556	385.668671	856.914856	-294.973480	-144.981461	893.487610	-362.018188	112.411995	1052.733521	569.257019	21.049372	900.300781	567.914978	223.942810
-383.064392	245.018326	955.552307	-387.453583	-19.259729	955.425476	-468.754181	265.866364	574.513550	-432.796692	-81.185852	579.013428	-475.067627	299.708374	87.621910	-503.221710	-134.404449	103.659210	-414.706268	347.006927	1431.976807	-356.716614	-67.544647	1454.758667	-328.217621	138.861145	1455.141357	-341.243256	204.170898	1738.461426	-455.302429	440.143982	1158.473267	-401.729919	-200.010010	1201.265259	-357.046967	385.697418	856.946594	-294.983215	-144.947357	893.510864	-362.025940	112.446762	1052.751587	568.789490	21.051126	900.224182	567.356323	223.511902
-383.062958	245.059753	955.554749	-387.466339	-19.231449	955.464844	-468.735138	265.869263	574.534668	-432.794250	-81.176125	579.016846	-475.064636	299.722137	87.631760	-503.294434	-134.427200	103.686295	-414.674957	347.008850	1431.988647	-356.683167	-67.523666	1454.754272	-328.181396	138.867218	1455.149536	-341.157715	204.175598	1738.454224	-455.297546	440.200989	1158.504395	-401.708405	-200.028183	1201.277222	-357.034882	385.709778	856.984924	-294.972382	-144.905991	893.527649	-362.045685	112.494209	1052.775879	568.374329	20.779976	900.182983	567.092712	223.255829
-383.070831	245.057220	955.559387	-387.464722	-19.231363	955.463684	-468.722900	265.891144	574.521667	-432.799927	-81.202980	578.998535	-475.056183	299.711395	87.669312	-503.299347	-134.428406	103.689415	-414.663727	347.035461	1432.010498	-356.629669	-67.511848	1454.768188	-328.134674	138.902039	1455.155029	-341.067261	204.176620	1738.441406	-455.289734	440.236298	1158.522339	-401.642181	-200.032700	1201.283447	-357.079895	385.787720	856.995422	-294.956329	-144.871643	893.531616	-362.052795	112.491760	1052.778687	568.229614	20.278990	900.162048	567.665955	223.988571
-383.071136	245.106995	955.581543	-387.470215	-19.197599	955.414917	-468.711700	265.907745	574.507019	-432.822754	-81.237274	578.984192	-475.064941	299.708221	87.645172	-503.306396	-134.429016	103.684441	-414.629730	347.049316	1432.053101	-356.564911	-67.505737	1454.781494	-328.091797	138.903976	1455.157104	-340.977173	204.171005	1738.435669	-455.255920	440.273895	1158.540283	-401.602203	-200.024033	1201.317505	-357.077545	385.803772	856.999084	-294.944702	-144.832504	893.543579	-362.047363	112.506851	1052.763184	568.724609	18.831211	900.293213	570.473633	220.060333
-383.087646	245.100800	955.567627	-387.477661	-19.204147	955.413635	-468.695801	265.900208	574.498108	-432.818451	-81.230606	578.986206	-475.043701	299.722992	87.648056	-503.312286	-134.441360	103.667915	-414.595490	347.061249	1432.067993	-356.518097	-67.499733	1454.782227	-328.033722	138.930695	1455.178589	-340.898987	204.163300	1738.418335	-455.252960	440.331299	1158.581055	-401.539246	-200.046753	1201.309570	-357.084015	385.826660	857.030518	-294.895050	-144.802002	893.561584	-362.055084	112.505867	1052.754639	569.671692	16.644318	900.545715	574.491211	210.572784
-383.085419	245.126343	955.594177	-387.452789	-19.208412	955.405579	-468.678009	265.932343	574.492676	-432.795715	-81.212975	578.955505	-475.042053	299.704651	87.649475	-503.293152	-134.436844	103.663986	-414.549347	347.075531	1432.107788	-356.469818	-67.506485	1454.782593	-327.984344	138.943909	1455.173340	-340.808319	204.148285	1738.411377	-455.218109	440.374939	1158.606323	-401.477814	-200.062653	1201.333740	-357.090332	385.808685	857.061523	-294.872528	-144.764297	893.569885	-362.045319	112.505852	1052.764771	570.053467	15.210063	900.705750	576.416992	201.742432
-383.088440	245.132980	955.595398	-387.465210	-19.161646	955.399048	-468.672211	265.940674	574.498352	-432.792297	-81.201469	578.978210	-475.043396	299.690552	87.636322	-503.276764	-134.429626	103.656158	-414.534607	347.085449	1432.142822	-356.405487	-67.475243	1454.801392	-327.938293	138.943787	1455.198975	-340.671936	204.177002	1738.421265	-455.188324	440.421356	1158.637817	-401.423920	-200.061966	1201.374390	-357.074921	385.870972	857.102600	-294.828278	-144.717468	893.595398	-362.051147	112.528793	1052.761597	568.873779	16.149742	900.506287	573.359558	201.015427
-383.075684	245.168915	955.613892	-387.464355	-19.150108	955.400391	-468.661163	265.912781	574.498474	-432.796722	-81.173615	578.992126	-475.044342	299.691711	87.633728	-503.259979	-134.414383	103.664688	-414.498566	347.112427	1432.175903	-356.359467	-67.472946	1454.822998	-327.901672	138.963409	1455.218750	-340.605133	204.115356	1738.410889	-455.182861	440.438385	1158.674561	-401.362213	-200.056152	1201.392944	-357.066010	385.904968	857.159119	-294.790619	-144.684006	893.614136	-362.045380	112.545219	1052.771729	566.219421	19.236322	900.070435	565.587402	210.169205
-383.068634	245.180222	955.646790	-387.444672	-19.152287	955.450317	-468.667633	265.932465	574.492493	-432.844086	-81.207863	579.020996	-475.043640	299.691833	87.635284	-503.250732	-134.417435	103.678688	-414.451782	347.108948	1432.209106	-356.292023	-67.477730	1454.859009	-327.873657	138.972717	1455.210571	-340.513947	204.090790	1738.404907	-455.153320	440.502258	1158.732056	-401.372894	-199.960175	1201.409912	-357.039764	385.952057	857.196777	-294.732086	-144.632172	893.654541	-362.040924	112.557350	1052.815308	563.969604	21.475578	899.797302	559.044006	219.605743
-383.087555	245.186432	955.655579	-387.488464	-19.091158	955.456543	-468.671295	265.937195	574.491455	-432.844482	-81.157227	578.997864	-475.059235	299.688660	87.653450	-503.268250	-134.414795	103.669968	-414.416779	347.109772	1432.255127	-356.222229	-67.472206	1454.905518	-327.839905	138.973145	1455.218262	-340.404022	204.069565	1738.391968	-455.122650	440.550812	1158.774170	-401.227966	-200.106827	1201.474731	-357.028900	385.976196	857.247131	-294.679840	-144.619324	893.707581	-362.071777	112.587769	1052.822632	563.540283	21.181700	899.753235	558.588074	219.821533
-383.126068	245.168579	955.660156	-387.502563	-19.094786	955.458923	-468.672211	265.936554	574.484131	-432.877106	-81.161469	579.048584	-475.049561	299.686310	87.653488	-503.291412	-134.416458	103.683296	-414.395874	347.118744	1432.266357	-356.175720	-67.467987	1454.954224	-327.801727	138.993301	1455.234253	-340.292603	204.027283	1738.390991	-455.071289	440.595978	1158.803833	-401.227783	-199.973099	1201.469971	-356.994507	386.035309	857.294556	-294.617035	-144.635727	893.729370	-362.092590	112.578270	1052.824829	563.013977	21.080473	899.747009	557.959106	219.695419
-383.124817	245.201782	955.680298	-387.501831	-19.090057	955.462830	-468.672729	265.938049	574.487793	-432.920685	-81.143631	579.035095	-475.039215	299.699768	87.666740	-503.223846	-134.401428	103.663033	-414.359497	347.129669	1432.337891	-356.132355	-67.471336	1454.980347	-327.775482	138.996460	1455.228516	-340.175690	203.994385	1738.382935	-455.033386	440.657013	1158.849487	-401.144226	-200.007828	1201.519775	-356.955902	386.071564	857.320557	-294.538269	-144.609924	893.771423	-362.090942	112.591240	1052.836670	562.507202	21.020849	899.737366	557.304688	219.657913
-383.110535	245.223892	955.690491	-387.530823	-19.091139	955.472534	-468.674957	265.941925	574.492737	-432.979553	-81.190575	579.021973	-475.055084	299.709137	87.669014	-503.242645	-134.410126	103.659225	-414.317047	347.135468	1432.349731	-356.070251	-67.457611	1455.020142	-327.752014	138.994019	1455.237793	-340.062042	203.979797	1738.380371	-455.006683	440.691833	1158.897461	-401.071320	-200.029282	1201.554932	-356.924255	386.081085	857.381042	-294.469086	-144.613541	893.824280	-362.095947	112.597755	1052.846069	561.851074	21.241331	899.733582	556.414612	218.829819
-383.157867	245.205597	955.703857	-387.552094	-19.098152	955.484985	-468.657501	265.920319	574.489685	-433.028717	-81.175926	579.039368	-475.050232	299.708160	87.667366	-503.261780	-134.383408	103.654930	-414.281525	347.144928	1432.384521	-356.012024	-67.457375	1455.064209	-327.724731	139.009232	1455.255859	-339.943726	203.958237	1738.383423	-454.950165	440.733124	1158.915039	-400.970581	-200.062622	1201.599487	-356.885956	386.110992	857.412842	-294.362274	-144.613953	893.871704	-362.114655	112.586792	1052.855225	561.269043	21.126686	899.709351	555.757385	218.318405
-383.177704	245.246567	955.735779	-387.549774	-19.140352	955.494080	-468.674591	265.943207	574.496033	-433.007019	-81.144249	579.044861	-475.043030	299.703522	87.662323	-503.263947	-134.397583	103.658585	-414.244232	347.148193	1432.410889	-355.949280	-67.452599	1455.100098	-327.708405	138.995193	1455.264771	-339.834717	203.927490	1738.375122	-454.889954	440.774658	1158.940918	-400.798126	-200.222229	1201.688354	-356.836731	386.154297	857.450195	-294.292572	-144.653763	893.915833	-362.124847	112.579887	1052.876099	560.642395	21.052755	899.681519	554.914124	218.655930
-383.205017	245.241486	955.752808	-387.574371	-19.132126	955.508423	-468.691315	265.948853	574.478088	-433.031769	-81.158813	579.058777	-475.038727	299.701721	87.643509	-503.262939	-134.390472	103.659363	-414.227814	347.151489	1432.457520	-355.918335	-67.444244	1455.148804	-327.705963	138.996674	1455.279541	-339.738953	203.906265	1738.380371	-454.854584	440.831757	1158.990112	-400.711426	-200.284119	1201.734497	-356.793640	386.208496	857.478638	-294.191620	-144.654739	893.987671	-362.150146	112.580681	1052.891602	560.208740	20.843527	899.666504	554.660339	218.732269
-383.251404	245.270065	955.768005	-387.625244	-19.072132	955.513367	-468.714966	265.979736	574.489746	-433.083527	-81.199341	579.031921	-475.081085	299.714081	87.653069	-503.286469	-134.414337	103.648643	-414.198181	347.153290	1432.469849	-355.896118	-67.445671	1455.162109	-327.687897	138.995728	1455.307007	-339.658325	203.874237	1738.374146	-454.801636	440.877991	1159.031128	-400.640015	-200.344421	1201.777832	-356.734711	386.250763	857.511047	-294.065918	-144.706635	894.053589	-362.198792	112.620750	1052.901611	559.664917	20.775028	899.635071	553.985901	218.951797
-383.270752	245.224274	955.791443	-387.568695	-19.098612	955.546265	-468.685669	265.869659	574.479248	-433.071564	-81.182045	579.034607	-475.062531	299.704468	87.638176	-503.294952	-134.407410	103.642899	-414.175293	347.170471	1432.497192	-355.866028	-67.427971	1455.179810	-327.672333	138.997467	1455.311646	-339.581848	203.854111	1738.367188	-454.758728	440.924164	1159.052979	-400.554596	-200.365875	1201.820557	-356.658081	386.339264	857.561157	-293.956818	-144.734436	894.108582	-362.195831	112.594971	1052.933594	559.071472	20.706333	899.599609	553.249329	218.962997
-383.306885	245.202759	955.809814	-387.570313	-19.107477	955.553101	-468.688263	265.870178	574.471802	-433.040558	-81.159363	579.027710	-475.039948	299.700165	87.636925	-503.229095	-134.416061	103.641830	-414.134399	347.163727	1432.519409	-355.842285	-67.439835	1455.216064	-327.644897	138.980087	1455.310791	-339.501160	203.819214	1738.362061	-454.716980	440.970001	1159.092896	-400.489288	-200.401703	1201.849854	-356.581055	386.387939	857.583740	-293.840485	-144.780594	894.164124	-362.213531	112.578545	1052.945923	558.520630	20.607042	899.601501	552.570068	218.786896
-383.317871	245.215302	955.828186	-387.546417	-19.115408	955.539612	-468.694946	265.864014	574.466248	-433.031342	-81.174194	579.019653	-475.030884	299.705872	87.601273	-503.212311	-134.424347	103.618385	-414.085846	347.168549	1432.535645	-355.795715	-67.440651	1455.243652	-327.617340	138.998917	1455.305176	-339.426880	203.804581	1738.352661	-454.665985	441.000732	1159.116943	-400.406921	-200.442596	1201.889771	-356.508423	386.472321	857.594971	-293.713898	-144.844772	894.219482	-362.214539	112.572342	1052.950073	557.973511	20.564457	899.563904	551.851501	218.704407
-383.336609	245.196777	955.839844	-387.566040	-19.110386	955.540039	-468.742493	265.882751	574.470520	-433.019348	-81.190872	578.974731	-475.068420	299.720947	87.614136	-503.204559	-134.452911	103.610161	-414.058044	347.168701	1432.543213	-355.756958	-67.419350	1455.289185	-327.584167	138.990173	1455.301392	-339.347992	203.782913	1738.339111	-454.616913	441.039398	1159.136108	-400.335236	-200.469116	1201.920288	-356.441193	386.551147	857.603699	-293.578217	-144.911240	894.253967	-362.233490	112.561325	1052.956055	557.367310	20.496147	899.526978	551.081726	218.543030
-383.364685	245.185455	955.872437	-387.569702	-19.106333	955.542847	-468.781097	265.878296	574.487122	-433.028748	-81.210358	578.965210	-475.069763	299.724274	87.608559	-503.233795	-134.434814	103.605125	-413.992737	347.180847	1432.571045	-355.731232	-67.422226	1455.326904	-327.565765	138.999313	1455.298950	-339.276550	203.772476	1738.344849	-454.560272	441.064606	1159.149780	-400.280975	-200.508118	1201.993530	-356.359436	386.604065	857.627625	-293.449799	-144.967819	894.333496	-362.251831	112.548912	1052.974365	556.702759	20.394146	899.476135	550.371338	218.538589
-383.376801	245.160980	955.873169	-387.583405	-19.060555	955.535461	-468.774902	265.821350	574.451538	-433.013123	-81.205627	578.958801	-475.044189	299.751770	87.619469	-503.247681	-134.443542	103.630371	-413.947388	347.177643	1432.576782	-355.702179	-67.420822	1455.371826	-327.555267	139.001923	1455.304199	-339.160248	203.806473	1738.352539	-454.504883	441.107330	1159.184082	-400.201019	-200.547211	1202.046997	-356.267334	386.675415	857.649658	-293.342407	-145.039963	894.388611	-362.264160	112.556282	1052.970825	556.136230	20.238129	899.484497	549.750671	218.057526
-383.415161	245.133270	955.877747	-387.631561	-19.047461	955.545532	-468.791687	265.795197	574.442505	-433.077209	-81.279976	578.969727	-475.049194	299.737061	87.621193	-503.295654	-134.444382	103.637825	-413.910339	347.178986	1432.604492	-355.694885	-67.420654	1455.423706	-327.532837	138.988617	1455.314087	-339.092163	203.785767	1738.356201	-454.450439	441.146362	1159.213257	-400.126129	-200.597656	1202.127441	-356.200470	386.757965	857.675903	-293.234436	-145.131683	894.464417	-362.304504	112.550018	1052.977417	555.544189	20.177694	899.510620	548.963623	217.946243
-383.454346	244.978928	955.869019	-387.582703	-19.090454	955.580505	-468.788605	265.750000	574.423096	-433.041718	-81.226440	578.980103	-475.030243	299.727417	87.610214	-503.243164	-134.422546	103.637062	-413.864594	347.178070	1432.640991	-355.649170	-67.437973	1455.449829	-327.515869	138.958710	1455.334839	-339.024109	203.780228	1738.347046	-454.381836	441.170502	1159.237671	-400.043030	-200.674057	1202.189697	-356.087646	386.837097	857.712280	-293.098785	-145.232330	894.573181	-362.307770	112.475090	1052.992676	554.946838	20.163652	899.513794	548.212952	217.966034
-383.510193	244.829407	955.819580	-387.617096	-19.111490	955.594238	-468.694153	265.577728	574.367004	-433.023468	-81.205978	578.987793	-474.923676	299.702148	87.575668	-503.232941	-134.427902	103.648567	-413.820862	347.162018	1432.660156	-355.647980	-67.445320	1455.505005	-327.489685	138.948486	1455.349121	-338.957245	203.769897	1738.342041	-454.315247	441.223724	1159.289429	-399.991119	-200.762863	1202.257813	-355.994537	386.906433	857.743347	-292.976227	-145.320374	894.649048	-362.340973	112.414566	1052.972046	554.191589	20.141747	899.497681	547.245850	218.259796
-384.049225	243.106812	955.162720	-387.805756	-19.462893	955.646057	-468.322693	265.011383	573.998230	-433.091370	-81.348358	579.052063	-474.611755	299.635376	87.523460	-503.315613	-134.465240	103.664429	-413.783936	347.156525	1432.676392	-355.640747	-67.451744	1455.552124	-327.477631	138.932541	1455.364136	-338.882690	203.766159	1738.341675	-454.251770	441.260437	1159.321533	-399.917114	-200.833618	1202.320435	-355.918182	386.965698	857.769836	-292.849060	-145.459641	894.727722	-362.537262	111.666306	1052.630249	553.499084	20.082850	899.470093	546.444580	218.251343
-384.093262	242.993362	955.140564	-387.785370	-19.480295	955.633789	-468.268127	264.914185	573.974792	-433.068054	-81.336700	579.044434	-474.547668	299.621948	87.514473	-503.293762	-134.455719	103.639534	-413.731415	347.146942	1432.709961	-355.589844	-67.478668	1455.603760	-327.430298	138.901169	1455.369629	-338.792847	203.774628	1738.328613	-454.160156	441.308838	1159.366089	-399.850464	-200.889862	1202.387329	-355.822479	387.045990	857.815613	-292.713470	-145.598770	894.808411	-362.539093	111.610054	1052.610718	552.940552	19.930435	899.455017	545.890930	217.659348
-384.062897	243.035339	955.168945	-387.762207	-19.468922	955.631104	-468.277039	264.907104	573.959412	-433.048401	-81.323410	579.032959	-474.558716	299.622498	87.494286	-503.264740	-134.465393	103.637779	-413.655426	347.133759	1432.739502	-355.562500	-67.497299	1455.665527	-327.409424	138.891586	1455.391602	-338.765106	203.705307	1738.302124	-454.074219	441.349243	1159.395386	-399.793121	-200.966507	1202.450439	-355.746521	387.144379	857.850952	-292.595764	-145.726776	894.894287	-362.521912	111.624763	1052.625854	552.268677	19.825373	899.397827	545.165527	217.549881
-384.066620	243.026688	955.180237	-387.740204	-19.478413	955.620972	-468.275116	264.863495	573.962891	-433.044556	-81.331833	579.010315	-474.560913	299.638885	87.522354	-503.271973	-134.463440	103.641937	-413.624939	347.105743	1432.755615	-355.547577	-67.512573	1455.725952	-327.345764	138.857758	1455.402954	-338.663513	203.698715	1738.294434	-453.997437	441.406982	1159.439087	-399.725861	-201.015244	1202.540161	-355.653015	387.229858	857.879333	-292.509430	-145.876495	894.972778	-362.515015	111.610077	1052.626953	551.641785	19.794849	899.379761	544.366638	217.542191
-384.077667	243.031326	955.183777	-387.757935	-19.412563	955.612061	-468.423950	265.049927	574.005859	-433.043915	-81.374809	578.965210	-474.687744	299.668793	87.535034	-503.289703	-134.455963	103.628059	-413.559204	347.085236	1432.780029	-355.507843	-67.514359	1455.788818	-327.311005	138.851746	1455.423950	-338.560120	203.702911	1738.280640	-453.898376	441.464081	1159.463257	-399.659180	-201.097824	1202.631226	-355.589264	387.313080	857.912231	-292.391205	-145.997620	895.058533	-362.520966	111.639938	1052.622192	550.958496	19.879345	899.347900	543.434814	217.971924
-384.055267	243.062332	955.219727	-387.726746	-19.404354	955.598267	-468.242004	264.843872	573.973999	-433.006897	-81.406815	578.976501	-474.557770	299.664551	87.524841	-503.284943	-134.452179	103.657303	-413.521240	347.061859	1432.794556	-355.483826	-67.529617	1455.827148	-327.269257	138.820709	1455.434448	-338.463959	203.694107	1738.268188	-453.826019	441.525452	1159.504883	-399.582855	-201.192200	1202.707031	-355.495667	387.385956	857.941589	-292.291016	-146.170731	895.144592	-362.505463	111.642075	1052.635986	550.285767	19.803085	899.298889	542.662598	217.915268
-384.045441	243.060516	955.217651	-387.701630	-19.412193	955.596436	-468.216064	264.812256	573.968018	-433.025635	-81.432320	578.988281	-474.526337	299.656586	87.503868	-503.341888	-134.460693	103.672859	-413.480347	347.035675	1432.815674	-355.450287	-67.542633	1455.869507	-327.240356	138.801636	1455.455933	-338.346649	203.689331	1738.242432	-453.730469	441.557312	1159.522827	-399.514435	-201.335922	1202.780640	-355.428253	387.458191	857.964722	-292.186890	-146.317596	895.237854	-362.493408	111.638794	1052.635254	549.681641	19.659201	899.272156	542.118103	217.379654
-384.057281	242.958237	955.180176	-387.659668	-19.437347	955.622070	-468.197693	264.791809	573.929749	-433.022675	-81.426460	578.994873	-474.561066	299.673004	87.487373	-503.316650	-134.467316	103.671440	-413.437317	347.031464	1432.839844	-355.404907	-67.590164	1455.937378	-327.171448	138.769043	1455.456055	-338.166595	203.742798	1738.224854	-453.658325	441.590271	1159.545654	-399.443054	-201.445160	1202.861572	-355.314697	387.521790	857.996643	-292.091736	-146.510437	895.304382	-362.478821	111.603195	1052.629517	549.024597	19.527784	899.244507	541.416748	217.303543
-384.063507	242.921143	955.178833	-387.653961	-19.441126	955.619812	-468.179657	264.748383	573.932007	-432.982880	-81.422546	579.031616	-474.513977	299.660583	87.488007	-503.304504	-134.469299	103.658699	-413.387054	347.002228	1432.861206	-355.345703	-67.609138	1455.978271	-327.149048	138.755402	1455.459351	-338.007690	203.737885	1738.193848	-453.569214	441.639008	1159.579590	-399.432739	-201.490967	1202.926880	-355.254883	387.603943	858.023987	-292.014221	-146.678802	895.367737	-362.484497	111.583542	1052.629028	548.245667	19.650661	899.192139	540.311951	217.896927
-384.042084	242.951981	955.217346	-387.631683	-19.427637	955.617981	-468.177673	264.746704	573.937317	-432.981354	-81.443085	579.029785	-474.509918	299.645630	87.496925	-503.327240	-134.482132	103.663078	-413.340363	346.958679	1432.877563	-355.262665	-67.619438	1456.011597	-327.084045	138.734497	1455.475464	-337.843475	203.734116	1738.153931	-453.502350	441.686279	1159.613770	-399.339691	-201.600266	1202.995728	-355.196564	387.651489	858.037598	-291.923737	-146.863739	895.455078	-362.474060	111.591011	1052.650146	547.740906	19.438667	899.189697	539.967346	217.170227
-384.046906	242.900085	955.223267	-387.633850	-19.427282	955.620361	-467.770355	264.246948	573.828308	-432.968079	-81.425446	578.999939	-474.191467	299.580597	87.452255	-503.308655	-134.472580	103.657303	-413.303314	346.954010	1432.891724	-355.197662	-67.644600	1456.041260	-327.043030	138.696548	1455.471436	-337.655975	203.746414	1738.113647	-453.423706	441.700500	1159.648926	-399.258820	-201.713013	1203.056396	-355.104126	387.703979	858.056091	-291.832703	-147.062149	895.509705	-362.475250	111.564102	1052.653687	546.959656	19.454168	899.174011	538.946594	217.641876
-384.016174	242.940399	955.249695	-387.591980	-19.408621	955.602173	-468.049500	264.477539	574.145264	-432.920441	-81.395721	578.962708	-474.381104	299.621246	87.492165	-503.289642	-134.470352	103.655785	-413.244690	346.926880	1432.912476	-355.144989	-67.650696	1456.077026	-326.973999	138.691223	1455.464600	-337.464233	203.747482	1738.069824	-453.355530	441.735260	1159.664795	-399.184235	-201.860840	1203.119141	-355.015686	387.816437	858.081421	-291.763000	-147.271805	895.555542	-362.444946	111.578140	1052.659302	546.236694	19.321068	899.168945	538.174316	217.585983
-384.013092	242.899353	955.235046	-387.572510	-19.424891	955.592041	-468.150940	264.676575	573.942078	-432.907776	-81.385559	578.979309	-474.451843	299.631012	87.497360	-503.255188	-134.465103	103.635597	-413.223969	346.900238	1432.921631	-355.070709	-67.665680	1456.106201	-326.921570	138.661911	1455.456299	-337.325775	203.671631	1738.003906	-453.281647	441.762115	1159.678711	-399.029755	-202.093704	1203.201050	-354.914093	387.862213	858.083252	-291.703125	-147.458511	895.602783	-362.429962	111.552559	1052.645996	545.694397	19.160896	899.157654	537.779236	216.865845
-384.003235	242.809464	955.232727	-387.503906	-19.441345	955.619385	-468.105377	264.472473	574.131836	-432.846008	-81.311317	578.973572	-474.430786	299.605957	87.478203	-503.205750	-134.445923	103.610909	-413.157623	346.883514	1432.920166	-354.979431	-67.675240	1456.139648	-326.861206	138.648697	1455.448853	-337.056427	203.715424	1737.973877	-453.226868	441.799072	1159.712280	-398.946259	-202.206390	1203.278687	-354.841980	387.938934	858.112976	-291.638000	-147.647858	895.646851	-362.398682	111.515671	1052.660400	544.935120	19.213537	899.114197	536.784180	217.492340
-383.993927	242.788666	955.261230	-387.488922	-19.437565	955.627808	-468.123047	264.605804	573.922180	-432.797058	-81.258041	578.952515	-474.445129	299.610657	87.493912	-503.181000	-134.447144	103.614655	-413.116669	346.854065	1432.926636	-354.922943	-67.695473	1456.158936	-326.799133	138.635422	1455.420532	-336.898438	203.624512	1737.910645	-453.158600	441.774445	1159.698853	-398.872894	-202.296616	1203.334351	-354.711884	387.981537	858.133362	-291.556915	-147.844543	895.700256	-362.385712	111.500191	1052.678711	544.269592	19.076210	899.129272	536.125610	217.402725
-383.994965	242.728790	955.263733	-387.472137	-19.443501	955.628296	-468.110168	264.592346	573.906311	-432.797974	-81.281898	578.934631	-474.429993	299.605865	87.474434	-503.211456	-134.450012	103.604454	-413.070618	346.842529	1432.934082	-354.825653	-67.720230	1456.185913	-326.716766	138.627090	1455.412964	-336.672729	203.594055	1737.871216	-453.112457	441.796509	1159.711304	-398.793610	-202.346634	1203.379639	-354.621338	388.016541	858.140991	-291.490417	-148.078995	895.730469	-362.378265	111.468102	1052.680298	543.681091	18.883570	899.111511	535.700562	216.616272
-383.967377	242.713562	955.286560	-387.436829	-19.387531	955.646484	-468.083588	264.575165	573.909119	-432.774536	-81.251579	578.925354	-474.419708	299.574951	87.480721	-503.181915	-134.438370	103.610786	-412.999786	346.820923	1432.929443	-354.759918	-67.714729	1456.169434	-326.642090	138.592270	1455.400879	-336.365082	203.629120	1737.864746	-453.067963	441.788116	1159.719482	-398.801025	-202.303040	1203.419556	-354.590240	388.201599	858.138550	-291.438385	-148.283371	895.749634	-362.358673	111.487541	1052.703613	543.089661	18.804358	899.070190	535.093933	216.549957
-383.986572	242.631424	955.275513	-387.461761	-19.380884	955.607178	-468.040436	264.573212	573.881897	-432.804565	-81.290367	578.923767	-474.371185	299.590332	87.508873	-503.219482	-134.441696	103.628548	-412.934723	346.797363	1432.931641	-354.668610	-67.739975	1456.182129	-326.546417	138.596466	1455.389526	-336.120361	203.598145	1737.828857	-453.011749	441.784271	1159.712769	-398.747955	-202.349594	1203.469604	-354.432129	388.105621	858.139221	-291.410767	-148.514740	895.757568	-362.365723	111.438530	1052.674805	542.375793	18.858074	899.028931	534.240051	217.145935
-383.995911	242.567154	955.263794	-387.442261	-19.442900	955.619812	-468.020020	264.570435	573.861877	-432.802460	-81.320816	578.934204	-474.384125	299.590790	87.503502	-503.215759	-134.440506	103.630615	-412.846191	346.786469	1432.923706	-354.559326	-67.751244	1456.199707	-326.460876	138.580627	1455.374146	-335.865326	203.552795	1737.787842	-452.957336	441.798767	1159.718140	-398.678497	-202.443039	1203.529663	-354.493469	388.359192	858.136108	-291.382416	-148.725891	895.769653	-362.348999	111.386848	1052.672485	541.698792	18.753544	898.994690	533.545654	217.075394
-383.954773	242.532547	955.293274	-387.357178	-19.449898	955.638367	-467.986542	264.527527	573.863464	-432.726410	-81.303596	578.940613	-474.368622	299.587250	87.499535	-503.129517	-134.423569	103.617142	-412.799500	346.770569	1432.911865	-354.464813	-67.753761	1456.205444	-326.370819	138.566284	1455.342041	-335.583740	203.504517	1737.747314	-452.922668	441.784302	1159.708496	-398.614746	-202.500809	1203.581055	-354.310974	388.156189	858.132263	-291.351288	-148.981400	895.778259	-362.300049	111.366081	1052.699951	541.143433	18.555029	898.924805	533.209900	216.311188
-383.955933	242.499313	955.300476	-387.316803	-19.469151	955.632324	-467.953339	264.540436	573.863037	-432.693573	-81.266563	578.928040	-474.343170	299.546753	87.512756	-503.123596	-134.425873	103.596146	-412.704102	346.772858	1432.905640	-354.356049	-67.774559	1456.197754	-326.273376	138.557281	1455.318481	-335.355103	203.394226	1737.681152	-452.870087	441.770355	1159.713623	-398.535950	-202.616989	1203.622925	-354.360443	388.375092	858.139526	-291.361511	-149.196823	895.766052	-362.280121	111.338631	1052.700439	540.486328	18.633957	898.915222	532.417786	216.953781
-383.982178	242.405380	955.301819	-387.305634	-19.487280	955.626770	-467.923584	264.518494	573.862976	-432.690460	-81.281555	578.935242	-474.359894	299.550659	87.511581	-503.141510	-134.423813	103.604523	-412.619659	346.750061	1432.894043	-354.242584	-67.794594	1456.188843	-326.175446	138.552124	1455.295410	-335.065247	203.344086	1737.625122	-452.821106	441.776733	1159.710815	-398.475281	-202.678619	1203.655640	-354.337158	388.408569	858.134033	-291.340698	-149.375748	895.756897	-362.280670	111.283218	1052.696655	539.950256	18.415155	898.889832	532.117859	216.255325
-383.980194	242.362839	955.296448	-387.279297	-19.480974	955.621521	-467.869324	264.505066	573.843018	-432.646545	-81.242744	578.925476	-474.328003	299.533447	87.546631	-503.087341	-134.444565	103.571442	-412.601532	346.643585	1432.799316	-354.124847	-67.796768	1456.175903	-326.061005	138.545334	1455.242065	-334.750488	203.287628	1737.575195	-452.778442	441.770935	1159.706299	-398.406464	-202.755585	1203.664795	-354.305908	388.424255	858.131042	-291.344360	-149.595581	895.750610	-362.262909	111.267227	1052.690430	539.230835	18.333878	898.867371	531.365356	216.611572
-383.972290	242.368530	955.336609	-387.279205	-19.460896	955.587769	-467.837677	264.534790	573.838562	-432.616241	-81.231186	578.921021	-474.338684	299.520996	87.547859	-503.095947	-134.429535	103.579178	-412.481812	346.645355	1432.788940	-354.005249	-67.791222	1456.165894	-325.944489	138.528839	1455.212402	-334.386047	203.327438	1737.573730	-452.731964	441.764771	1159.715088	-398.351440	-202.821045	1203.706909	-354.281555	388.416260	858.120667	-291.369263	-149.766998	895.734558	-362.247559	111.251801	1052.690918	538.756287	18.197231	898.869263	531.112549	216.013046
-383.949188	242.344681	955.344238	-387.282013	-19.451595	955.591980	-467.526764	264.186859	573.792419	-432.693970	-81.293098	578.888794	-474.127319	299.478943	87.516769	-503.159058	-134.444534	103.585686	-412.373871	346.618439	1432.775513	-353.882568	-67.804565	1456.133545	-325.811401	138.516373	1455.183594	-334.066376	203.272736	1737.534668	-452.687347	441.728455	1159.729736	-398.292755	-202.899323	1203.715942	-354.136261	388.181610	858.119995	-291.403900	-149.966766	895.704529	-362.230865	111.240837	1052.695190	538.087341	18.281322	898.845032	530.376831	216.532059
-383.954468	242.294174	955.331360	-387.267761	-19.446625	955.590210	-467.439240	264.102539	573.736023	-432.682098	-81.294426	578.851807	-474.063934	299.432556	87.493881	-503.138489	-134.447876	103.564667	-412.248108	346.614410	1432.791016	-353.735596	-67.808594	1456.096924	-325.669067	138.510864	1455.135864	-333.741699	203.264999	1737.487061	-452.628174	441.726563	1159.724854	-398.241119	-202.967239	1203.731567	-354.157013	388.167023	858.108643	-291.437256	-150.124329	895.656982	-362.217102	111.223778	1052.685669	537.382141	18.265833	898.792847	529.832153	216.677231
-383.945984	242.225143	955.292786	-387.255768	-19.453407	955.585571	-467.387238	264.047363	573.721069	-432.655701	-81.319260	578.868835	-474.019348	299.416901	87.486801	-503.120972	-134.443085	103.564125	-412.029755	346.697296	1432.879517	-353.612793	-67.814232	1456.081421	-325.543396	138.511765	1455.101563	-333.445801	203.209137	1737.419678	-452.566132	441.702576	1159.752563	-398.163605	-203.043533	1203.755249	-354.188782	388.153778	858.071228	-291.479279	-150.280792	895.623474	-362.178986	111.198380	1052.657349	536.970215	17.965038	898.842957	529.659119	215.881592
-383.906555	242.184601	955.285034	-387.216125	-19.465336	955.580261	-467.386108	264.034607	573.720642	-432.566833	-81.254211	578.839661	-474.022247	299.422668	87.512100	-503.081024	-134.456543	103.552406	-411.912048	346.709076	1432.894531	-353.486237	-67.826065	1456.041870	-325.427948	138.471405	1455.040039	-333.115662	203.198730	1737.375732	-452.514374	441.691681	1159.749268	-398.124725	-203.093826	1203.738770	-354.224335	388.166046	858.052246	-291.536896	-150.430069	895.548462	-362.132690	111.172981	1052.649292	536.438538	17.912043	898.856262	529.243408	215.767929
-383.879883	242.184219	955.291565	-387.202179	-19.469786	955.582092	-467.726715	264.437347	573.818115	-432.537323	-81.250404	578.830872	-474.261902	299.458649	87.534203	-503.071716	-134.455093	103.549858	-411.802185	346.696899	1432.884155	-353.355316	-67.849792	1456.017944	-325.293610	138.444778	1454.982910	-332.784729	203.169281	1737.328247	-452.474152	441.718628	1159.766479	-398.071411	-203.136475	1203.723389	-354.294159	388.135712	858.030396	-291.586761	-150.543167	895.505432	-362.097382	111.167473	1052.649780	535.868591	17.853216	898.807800	528.840698	215.720139
-383.832977	242.167969	955.281433	-387.176544	-19.453491	955.583130	-467.450867	264.099152	573.753540	-432.449982	-81.205544	578.824585	-474.040100	299.384430	87.559555	-502.973969	-134.410919	103.540901	-411.677704	346.674316	1432.898193	-353.227295	-67.872330	1456.017212	-325.156952	138.411316	1454.951050	-332.433228	203.154419	1737.281616	-452.430908	441.719360	1159.785522	-398.027496	-203.179199	1203.738770	-354.514648	388.413330	858.013123	-291.648041	-150.671219	895.455322	-362.047852	111.169556	1052.642090	535.183655	17.907753	898.758911	528.140381	216.259781
-383.778259	242.110367	955.273376	-387.096283	-19.486465	955.609558	-467.710754	264.418701	573.843933	-432.431427	-81.195343	578.832886	-474.233582	299.418457	87.606270	-502.983826	-134.420120	103.553963	-411.544403	346.658752	1432.901245	-353.119537	-67.900810	1455.979614	-325.020416	138.378510	1454.885010	-332.155945	203.042694	1737.183838	-452.392151	441.719757	1159.811646	-397.995911	-203.191223	1203.713745	-354.610687	388.447784	857.998230	-291.738007	-150.777283	895.392822	-361.983215	111.139389	1052.651978	534.669861	17.828161	898.735474	527.781799	216.147476
-383.718842	242.154510	955.305847	-387.055298	-19.462564	955.602661	-467.722443	264.424255	573.871887	-432.385040	-81.151466	578.825256	-474.228363	299.409607	87.598602	-502.921295	-134.416748	103.561371	-411.395172	346.666992	1432.904663	-352.982758	-67.900223	1455.961548	-324.885132	138.330597	1454.826660	-331.809662	203.016449	1737.127808	-452.341187	441.731537	1159.828369	-397.895355	-203.342468	1203.744141	-354.689087	388.393951	857.972046	-291.813873	-150.869797	895.352051	-361.928009	111.157059	1052.663452	534.181763	17.735437	898.720825	527.495178	216.003342
-383.679413	242.144653	955.307556	-387.011658	-19.455250	955.593506	-467.687531	264.418762	573.861816	-432.380310	-81.158195	578.827576	-474.253296	299.402802	87.625824	-502.934204	-134.419556	103.578415	-411.248566	346.641968	1432.876343	-352.877197	-67.936966	1455.942383	-324.730255	138.288300	1454.773438	-331.488281	202.985779	1737.074585	-452.290131	441.730804	1159.844849	-397.948212	-203.261230	1203.698486	-354.774536	388.400269	857.941711	-291.875824	-150.940781	895.305664	-361.872986	111.151985	1052.656494	533.710999	17.710800	898.683350	527.210510	215.977554
-383.711121	242.055954	955.304077	-387.054291	-19.444256	955.574097	-467.662720	264.434143	573.884155	-432.400574	-81.163391	578.823242	-474.201141	299.341827	87.634102	-502.943390	-134.416168	103.574387	-411.075470	346.649841	1432.863403	-352.734680	-67.954979	1455.930420	-324.583252	138.251572	1454.708496	-331.137451	202.951111	1737.027588	-452.253754	441.749695	1159.843506	-397.881683	-203.383667	1203.740845	-354.871063	388.386383	857.930176	-291.973907	-151.012619	895.263367	-361.885223	111.105812	1052.639038	533.286377	17.592133	898.685181	527.085754	215.561325
-383.695343	242.018890	955.310425	-387.033356	-19.432507	955.564575	-467.646362	264.436920	573.858826	-432.396881	-81.134026	578.833862	-474.187836	299.342529	87.639923	-502.881378	-134.401047	103.560928	-410.907776	346.636383	1432.838135	-352.619049	-67.951248	1455.896729	-324.424805	138.217285	1454.683716	-330.714233	203.001740	1737.014404	-452.204468	441.759216	1159.857178	-397.878754	-203.400299	1203.730347	-354.972687	388.376526	857.905273	-292.041321	-151.051437	895.233704	-361.853058	111.087509	1052.634155	532.813843	17.519253	898.680847	526.796692	215.450806
-383.689056	241.915482	955.301514	-386.968262	-19.457258	955.605042	-467.752472	264.595459	573.877991	-432.414551	-81.135132	578.860657	-474.301208	299.383575	87.651466	-502.900543	-134.402573	103.563293	-410.716278	346.648193	1432.835449	-352.501465	-67.983925	1455.875732	-324.282959	138.196960	1454.619873	-330.360413	202.958618	1736.960205	-452.166656	441.770386	1159.867920	-397.914856	-203.406570	1203.715698	-354.856079	387.973022	857.879700	-292.145111	-151.085449	895.206299	-361.806702	111.046867	1052.647339	532.322815	17.477468	898.686035	526.480347	215.446243
-383.702637	241.906265	955.311584	-386.958923	-19.473009	955.610413	-467.717926	264.600769	573.878174	-432.436737	-81.112457	578.849792	-474.284821	299.376434	87.657455	-502.908417	-134.400452	103.570511	-410.561584	346.628052	1432.829590	-352.394165	-67.978729	1455.828491	-324.172760	138.171143	1454.563843	-330.009369	202.902817	1736.899536	-452.140442	441.772156	1159.845947	-397.954987	-203.436111	1203.724854	-354.941132	387.950989	857.844543	-292.233551	-151.088226	895.174377	-361.792816	111.034508	1052.651123	531.711060	17.466137	898.633606	525.970154	215.910385
-383.659668	241.827209	955.313110	-386.893066	-19.478798	955.640503	-467.499542	264.372620	573.807129	-432.431274	-81.091721	578.849426	-474.168091	299.352173	87.638382	-502.918121	-134.389099	103.561546	-410.413788	346.613617	1432.799927	-352.300690	-68.020973	1455.781738	-324.041779	138.151031	1454.526978	-329.624634	202.867722	1736.835693	-452.121857	441.792938	1159.846802	-397.991333	-203.450226	1203.712524	-355.248016	388.274414	857.784241	-292.318756	-151.079376	895.157654	-361.739166	111.004723	1052.667236	531.285950	17.476738	898.623108	525.727356	215.887497
-383.645355	241.828964	955.336914	-386.871429	-19.422180	955.628906	-467.776154	264.667480	574.143616	-432.413208	-81.063347	578.850830	-474.388611	299.404510	87.692627	-502.842865	-134.371826	103.541611	-410.272278	346.591156	1432.760498	-352.193817	-68.027443	1455.737061	-323.936523	138.130920	1454.471191	-329.237213	202.842926	1736.766357	-452.096741	441.813232	1159.832764	-398.042755	-203.469849	1203.718018	-355.357147	388.289093	857.720581	-292.422272	-151.084824	895.125488	-361.708130	111.021202	1052.670044	530.857849	17.415930	898.601868	525.539063	215.769287
-383.592682	241.800308	955.345398	-386.785004	-19.480221	955.623901	-467.758087	264.663757	574.118713	-432.398254	-81.029022	578.869629	-474.393677	299.402771	87.686729	-502.880310	-134.376999	103.524506	-410.157867	346.589325	1432.721313	-352.099609	-68.059227	1455.729492	-323.826904	138.105164	1454.451172	-328.816254	202.825577	1736.699585	-452.091888	441.827179	1159.825806	-398.095612	-203.484909	1203.694092	-355.502808	388.312653	857.668274	-292.510986	-151.056290	895.103638	-361.647919	110.976013	1052.674072	530.458679	17.398376	898.601074	525.317261	215.699951
-383.595001	241.751175	955.332275	-386.756683	-19.487438	955.612732	-467.418243	264.390930	573.795410	-432.367065	-80.993118	578.868164	-474.141296	299.313995	87.672302	-502.849121	-134.375824	103.513405	-410.058380	346.563965	1432.685791	-352.041901	-68.070496	1455.682007	-323.695984	138.112244	1454.399292	-328.391357	202.804016	1736.616333	-452.058289	441.807343	1159.800781	-398.158325	-203.474670	1203.644531	-355.608826	388.286438	857.607422	-292.598572	-151.057724	895.076965	-361.625519	110.951180	1052.659668	530.044006	17.273842	898.567810	525.187378	215.469101
-383.557068	241.792099	955.334351	-386.746948	-19.454929	955.568848	-467.755615	264.738373	574.153625	-432.361145	-80.981041	578.841858	-474.412384	299.371796	87.705025	-502.832184	-134.384079	103.482651	-409.947083	346.553986	1432.665649	-351.982819	-68.104393	1455.637573	-323.601746	138.075226	1454.384033	-327.969482	202.763397	1736.530640	-452.048218	441.830658	1159.787109	-398.208374	-203.497665	1203.631104	-355.746918	388.310425	857.536011	-292.714355	-151.035385	895.016113	-361.584015	110.968056	1052.634399	529.653259	17.119034	898.577698	525.073914	215.188675
-383.559967	241.753738	955.322266	-386.753387	-19.457617	955.569458	-467.115051	264.109650	573.740417	-432.344452	-80.959114	578.829224	-473.941193	299.271240	87.652336	-502.867065	-134.392731	103.486855	-409.871460	346.539368	1432.625977	-351.894928	-68.145027	1455.612427	-323.503632	138.059326	1454.352905	-327.550964	202.736816	1736.439331	-452.023926	441.780823	1159.743652	-398.262878	-203.495499	1203.618896	-355.733032	388.183899	857.548340	-292.806580	-151.025558	894.988708	-361.582703	110.951828	1052.627319	529.298279	17.077335	898.562805	524.909546	215.152725
-383.526001	241.786911	955.338196	-386.705322	-19.449207	955.560669	-467.092072	264.092346	573.732239	-432.390076	-81.024376	578.854431	-473.935516	299.260071	87.644135	-502.914246	-134.419373	103.494621	-409.782471	346.541412	1432.589966	-351.861755	-68.154053	1455.568481	-323.406525	138.045883	1454.300903	-327.134705	202.684128	1736.354248	-452.026642	441.738312	1159.728516	-398.316437	-203.525452	1203.578735	-355.868500	388.203247	857.481689	-292.923187	-151.005127	894.936157	-361.533447	110.964622	1052.628906	528.905090	17.091555	898.552734	524.687927	215.131393
-383.469116	241.791962	955.345703	-386.631012	-19.506626	955.558411	-467.081635	264.091278	573.746704	-432.330048	-81.025543	578.859497	-473.914093	299.255035	87.668159	-502.875580	-134.386841	103.505165	-409.675385	346.517273	1432.568115	-351.781250	-68.195847	1455.514648	-323.307831	138.029800	1454.261597	-326.730164	202.659973	1736.281250	-452.020844	441.751587	1159.718384	-398.364197	-203.503082	1203.549805	-355.992767	388.234314	857.404114	-293.032562	-150.995850	894.878784	-361.472107	110.936455	1052.632446	528.548157	17.102657	898.520081	524.480103	215.117813
-383.438721	241.749863	955.358826	-386.609741	-19.506969	955.565125	-467.058105	264.115387	573.768188	-432.326904	-81.006310	578.890869	-473.928558	299.258148	87.671707	-502.877472	-134.389465	103.533104	-409.589020	346.511230	1432.552490	-351.710052	-68.216164	1455.485596	-323.252289	138.000961	1454.232300	-326.409058	202.533615	1736.173828	-452.006561	441.690582	1159.715820	-398.406158	-203.498657	1203.517822	-356.082703	388.229767	857.348145	-293.166321	-150.954620	894.826782	-361.441284	110.911942	1052.641235	528.139160	17.051443	898.481750	524.268494	215.078217
-383.410736	241.745209	955.360657	-386.585205	-19.494511	955.556641	-467.080292	264.130341	573.779175	-432.293610	-80.964233	578.882324	-473.949005	299.229584	87.680244	-502.812561	-134.382736	103.537720	-409.491211	346.486847	1432.515015	-351.626801	-68.261024	1455.461182	-323.195953	137.974670	1454.180054	-325.939087	202.626160	1736.167236	-452.030853	441.666260	1159.710205	-398.470032	-203.436996	1203.477173	-356.195343	388.235962	857.291016	-293.263580	-150.946274	894.782288	-361.401886	110.911530	1052.634644	527.791687	16.991365	898.444824	524.067749	215.067932
-383.359375	241.706207	955.374756	-386.509033	-19.514910	955.592529	-467.029053	264.114563	573.779236	-432.280823	-80.997643	578.907593	-473.938019	299.227509	87.697563	-502.799774	-134.379990	103.544060	-409.407776	346.492279	1432.501587	-351.512573	-68.289268	1455.427002	-323.146057	137.949341	1454.135620	-325.562958	202.599396	1736.112427	-452.061035	441.623047	1159.690308	-398.518250	-203.403717	1203.467896	-356.325195	388.254486	857.233337	-293.380585	-150.911362	894.733582	-361.347595	110.892265	1052.661987	527.468811	16.941177	898.462036	523.871094	215.015182
-383.316223	241.742249	955.410583	-386.524597	-19.482534	955.567078	-467.547882	264.698700	574.156799	-432.230713	-80.947769	578.901917	-474.342438	299.335999	87.760223	-502.804749	-134.386032	103.552673	-409.291870	346.487823	1432.456177	-351.411407	-68.318047	1455.408813	-323.137909	137.896744	1454.060303	-325.256836	202.481323	1736.020386	-452.100708	441.558136	1159.686157	-398.567963	-203.375015	1203.413452	-356.446747	388.253113	857.200317	-293.484741	-150.878433	894.665771	-361.314240	110.898148	1052.662354	527.159424	16.894808	898.485962	523.685791	214.974670
-383.338898	241.685898	955.413147	-386.530579	-19.469217	955.565613	-467.041565	264.201080	573.793274	-432.228241	-80.950829	578.894226	-473.986053	299.244080	87.732872	-502.785248	-134.390121	103.552528	-409.196716	346.510590	1432.426270	-351.321564	-68.341133	1455.368286	-323.074097	137.891754	1453.971436	-324.782532	202.531143	1736.003540	-452.138092	441.528473	1159.656494	-398.638672	-203.371735	1203.369873	-356.570282	388.271912	857.129700	-293.631775	-150.857910	894.604614	-361.315582	110.876419	1052.659790	526.858887	16.817751	898.501160	523.522339	214.875214
-383.265350	241.753220	955.448242	-386.485168	-19.459566	955.565613	-467.394226	264.548859	574.118652	-432.162170	-80.904335	578.907837	-474.278046	299.314331	87.730759	-502.747528	-134.397766	103.540108	-409.113586	346.508606	1432.394653	-351.227936	-68.369080	1455.327515	-323.013763	137.886795	1453.886353	-324.459503	202.397873	1735.910889	-452.177551	441.485809	1159.638428	-398.708466	-203.310165	1203.308716	-356.694763	388.281403	857.090027	-293.733368	-150.847244	894.539124	-361.250397	110.899284	1052.675903	526.585693	16.781542	898.489685	523.325012	214.817337
-383.275452	241.657684	955.446472	-386.466492	-19.461353	955.560120	-467.346985	264.589386	574.110901	-432.139374	-80.890633	578.901978	-474.265442	299.316162	87.760460	-502.764648	-134.413773	103.549110	-409.035828	346.540070	1432.357910	-351.129120	-68.377663	1455.259399	-322.947662	137.881866	1453.783325	-323.971924	202.462723	1735.885742	-452.230469	441.459473	1159.600098	-398.837097	-203.153763	1203.231201	-356.811768	388.258148	857.016418	-293.854614	-150.820557	894.440735	-361.229340	110.851555	1052.668213	526.291077	16.723831	898.443115	523.158569	214.774658
-383.236450	241.671997	955.459534	-386.391724	-19.524158	955.566711	-467.351379	264.638336	574.133545	-432.138794	-80.895782	578.914001	-474.282349	299.288483	87.766800	-502.771667	-134.439224	103.560173	-408.957214	346.541321	1432.313599	-351.037384	-68.385796	1455.210449	-322.881622	137.870102	1453.693970	-323.552917	202.430557	1735.826660	-452.285156	441.417938	1159.579590	-398.894745	-203.102768	1203.172485	-356.919525	388.247650	856.967407	-293.966858	-150.781525	894.357361	-361.168182	110.828148	1052.676880	525.988098	16.643734	898.417969	522.991699	214.748047
-383.207947	241.620911	955.465637	-386.379639	-19.504946	955.568359	-467.286224	264.633148	574.140381	-432.160156	-80.904640	578.935303	-474.275146	299.287537	87.766739	-502.786804	-134.462585	103.570480	-408.879944	346.557465	1432.286011	-350.921753	-68.379280	1455.132935	-322.784546	137.866379	1453.611084	-323.157837	202.366943	1735.765747	-452.321777	441.414520	1159.538818	-398.944153	-203.090057	1203.116699	-357.028809	388.180511	856.903687	-294.077484	-150.770370	894.282227	-361.138367	110.808868	1052.678467	525.707458	16.637327	898.403931	522.834595	214.668671
-383.216370	241.564743	955.454468	-386.355591	-19.527256	955.565247	-467.227783	264.636871	574.123169	-432.130493	-80.856911	578.938721	-474.262604	299.289825	87.790901	-502.767639	-134.507065	103.576057	-408.795258	346.553558	1432.227539	-350.842041	-68.388527	1455.069092	-322.692657	137.893738	1453.524048	-322.726013	202.317429	1735.704346	-452.355316	441.403625	1159.506470	-398.933136	-203.157089	1203.106079	-357.143707	388.157410	856.854858	-294.190613	-150.757706	894.234070	-361.117126	110.775368	1052.668091	525.426453	16.566820	898.386536	522.653931	214.601959
-383.218018	241.530167	955.452271	-386.348022	-19.515099	955.561829	-467.151337	264.625702	574.095459	-432.187622	-80.891441	578.925354	-474.277924	299.291260	87.774498	-502.811768	-134.526199	103.597908	-408.700226	346.597565	1432.197632	-350.726105	-68.377716	1454.986572	-322.664307	137.875198	1453.409302	-322.375183	202.212280	1735.613647	-452.381012	441.382416	1159.468750	-398.957123	-203.157379	1203.076538	-357.259003	388.139801	856.793030	-294.315460	-150.749725	894.162903	-361.107880	110.764442	1052.663818	525.154907	16.497484	898.371948	522.499695	214.540222
-383.174225	241.569901	955.462708	-386.307678	-19.515650	955.553894	-467.142303	264.674316	574.099609	-432.157684	-80.864868	578.935669	-474.325378	299.317627	87.788223	-502.808929	-134.529099	103.587280	-408.613892	346.609192	1432.151733	-350.654510	-68.372162	1454.938354	-322.615234	137.896652	1453.319092	-321.896118	202.271774	1735.561279	-452.404999	441.391357	1159.431885	-398.982300	-203.154846	1203.027832	-357.391876	388.092743	856.739929	-294.435852	-150.746201	894.087402	-361.068298	110.776962	1052.665649	524.935547	16.440723	898.367676	522.350159	214.476974
-383.200531	241.448059	955.416138	-386.291779	-19.534964	955.541016	-467.206207	264.902679	574.098999	-432.152527	-80.851578	578.937012	-474.435272	299.340332	87.792213	-502.841827	-134.561844	103.595764	-408.547058	346.630493	1432.091064	-350.570587	-68.362755	1454.875977	-322.552704	137.912201	1453.221924	-321.465759	202.218597	1735.485962	-452.427277	441.410370	1159.401367	-399.025696	-203.106842	1202.977173	-357.483734	388.083221	856.698059	-294.561188	-150.773651	894.007141	-361.056580	110.722435	1052.631836	524.696533	16.395573	898.334167	522.200745	214.404922
-383.125946	241.473129	955.422974	-386.262024	-19.480299	955.522827	-466.826019	264.512970	573.806702	-432.145782	-80.838829	578.934509	-474.175415	299.286041	87.776039	-502.818451	-134.564438	103.590736	-408.501007	346.640625	1432.055664	-350.517517	-68.359482	1454.807251	-322.510895	137.940170	1453.167603	-321.059723	202.174515	1735.416016	-452.451569	441.422791	1159.374146	-399.017273	-203.099884	1202.954468	-357.601440	388.025391	856.634338	-294.680084	-150.753967	893.943542	-361.006195	110.748924	1052.626587	524.621704	16.074518	898.336243	522.738281	213.132919
-383.136230	241.455505	955.438660	-386.270325	-19.476625	955.529968	-466.749298	264.515533	573.808899	-432.130859	-80.815041	578.906372	-474.167877	299.270874	87.764267	-502.817657	-134.569351	103.587997	-408.458344	346.658142	1432.031372	-350.482391	-68.373222	1454.756592	-322.439026	137.952698	1453.101685	-320.658997	202.130569	1735.342773	-452.382172	440.759155	1159.195313	-399.055389	-203.103195	1202.904297	-357.703278	388.003937	856.553101	-294.806061	-150.756409	893.869873	-361.008087	110.738823	1052.636108	524.418396	15.940001	898.313171	522.657104	212.963577
-383.101898	241.419174	955.431824	-386.260925	-19.451752	955.534424	-466.533142	264.300964	573.756714	-432.137024	-80.809784	578.914734	-474.094452	299.245453	87.780815	-502.839142	-134.584229	103.601311	-408.401642	346.671570	1431.993408	-350.404297	-68.348923	1454.700439	-322.408813	137.953735	1453.056885	-320.257080	202.085541	1735.273560	-452.492645	441.398834	1159.306152	-399.054901	-203.068558	1202.868652	-357.806732	387.951752	856.527405	-294.931671	-150.797394	893.806335	-360.980988	110.734909	1052.633667	524.238159	15.898256	898.314514	522.479736	212.977997
-383.107330	241.386353	955.437256	-386.249115	-19.455208	955.537415	-466.491516	264.302032	573.751648	-432.151581	-80.817604	578.928955	-474.059082	299.239624	87.781151	-502.783264	-134.574539	103.604973	-408.351898	346.700409	1431.959351	-350.346954	-68.322289	1454.658081	-322.341461	137.945831	1452.989502	-319.933563	201.972580	1735.177856	-452.518280	441.429871	1159.282227	-399.091339	-203.059830	1202.861084	-357.922882	387.903473	856.477966	-295.056396	-150.797653	893.725769	-360.978821	110.717415	1052.638184	524.025757	15.875769	898.284485	522.277527	212.972153
-383.106781	241.354340	955.434082	-386.250214	-19.456709	955.538818	-466.470642	264.351288	573.762085	-432.136139	-80.798203	578.924011	-474.054443	299.254974	87.781639	-502.766449	-134.571213	103.597984	-408.284851	346.719849	1431.920044	-350.295349	-68.315613	1454.602539	-322.240784	137.984970	1452.932739	-319.495667	202.007477	1735.122437	-452.557587	441.402466	1159.241943	-399.088928	-203.060516	1202.830444	-358.051147	387.867249	856.420715	-295.191254	-150.815750	893.661377	-360.976837	110.702164	1052.636719	523.870911	15.815093	898.262512	522.170105	212.826706
-383.112762	241.311966	955.417725	-386.266541	-19.458693	955.536438	-466.451782	264.338287	573.747375	-432.143250	-80.809128	578.959473	-474.082458	299.261414	87.781708	-502.807617	-134.564087	103.607231	-408.235229	346.751678	1431.889893	-350.264282	-68.287460	1454.551636	-322.138489	137.992020	1452.899658	-319.119476	201.977386	1735.023926	-452.597015	441.390289	1159.211670	-399.104614	-203.056671	1202.833618	-358.158966	387.846100	856.347717	-295.310181	-150.838242	893.582703	-360.983612	110.684143	1052.626221	523.710754	15.800673	898.225708	521.998718	212.786072
-383.077881	241.360748	955.428101	-386.287476	-19.452671	955.543091	-466.786652	264.764709	574.033203	-432.138458	-80.852219	578.953430	-474.352722	299.328552	87.803673	-502.822601	-134.531738	103.638084	-408.139465	346.763855	1431.863281	-350.181732	-68.274277	1454.504883	-322.113586	137.998520	1452.837036	-318.752502	201.954086	1734.929321	-452.634979	441.400482	1159.185181	-399.112793	-203.041992	1202.800293	-358.291412	387.815552	856.299927	-295.442078	-150.856430	893.541443	-360.980652	110.705200	1052.635742	523.545898	15.723774	898.216309	521.862671	212.667236
-383.070160	241.407120	955.421692	-386.297852	-19.480318	955.513794	-466.425690	264.427429	573.762268	-432.108429	-80.839951	578.960510	-474.211761	299.298676	87.775642	-502.820679	-134.536804	103.632507	-408.052094	346.796204	1431.845093	-350.100555	-68.258881	1454.479126	-322.061249	138.001114	1452.791260	-318.406342	201.924210	1734.835327	-452.661621	441.369110	1159.171997	-399.131042	-203.038147	1202.804565	-358.412170	387.781586	856.258057	-295.546600	-150.850479	893.484436	-360.979462	110.704422	1052.617310	523.415894	15.658842	898.224731	521.761353	212.566284
-383.052948	241.391998	955.414856	-386.274139	-19.514551	955.544067	-466.744904	264.793915	574.034790	-432.108765	-80.844276	578.971680	-474.480225	299.354736	87.815865	-502.820679	-134.538971	103.646492	-407.962158	346.827942	1431.820313	-350.042908	-68.232658	1454.436035	-322.005981	138.027008	1452.732544	-318.062134	201.898666	1734.746338	-452.690552	441.362335	1159.165039	-399.150848	-203.041824	1202.773804	-358.548798	387.778381	856.233765	-295.627136	-150.877670	893.456238	-360.975433	110.694397	1052.633057	523.291992	15.601604	898.203003	521.630371	212.488678
-383.064056	241.409576	955.413940	-386.309692	-19.493904	955.512573	-466.386017	264.401398	573.757507	-432.112671	-80.849075	578.965332	-474.226532	299.299469	87.779869	-502.845856	-134.541290	103.654396	-407.896667	346.832916	1431.802734	-349.977844	-68.227379	1454.400146	-321.935577	138.050247	1452.707520	-317.725952	201.888062	1734.657471	-452.726990	441.351898	1159.160278	-399.156189	-203.050949	1202.750977	-358.683990	387.756470	856.197021	-295.730225	-150.893845	893.438782	-360.992523	110.699806	1052.615234	523.136536	15.487462	898.196533	521.488159	212.366058
-383.061340	241.430344	955.410339	-386.338928	-19.479008	955.524048	-466.356903	264.320587	573.934875	-432.132202	-80.884727	578.972534	-474.202332	299.294495	87.773788	-502.860413	-134.545013	103.652756	-407.843018	346.828217	1431.777466	-349.898956	-68.221436	1454.386719	-321.862579	138.093399	1452.663208	-317.405548	201.891907	1734.555542	-452.754486	441.368652	1159.147949	-399.194092	-203.085068	1202.782104	-358.811859	387.712646	856.163391	-295.835510	-150.930374	893.380981	-360.998657	110.720253	1052.617432	523.019653	15.417548	898.179138	521.394775	212.234055
-383.109497	241.376633	955.383667	-386.408844	-19.469303	955.496826	-465.988678	263.907440	573.626282	-432.146912	-80.867210	578.960205	-473.929291	299.251190	87.726120	-502.868744	-134.537354	103.659767	-407.764832	346.860535	1431.773071	-349.839569	-68.205673	1454.343506	-321.767578	138.150726	1452.626465	-317.061066	201.906799	1734.439697	-452.777008	441.383759	1159.150513	-399.196198	-203.089722	1202.777710	-358.947662	387.691925	856.144348	-295.911987	-150.938065	893.381409	-361.033051	110.695694	1052.584473	522.678162	15.627545	898.139221	520.475891	213.546967
-383.120972	241.399780	955.388306	-386.416687	-19.468357	955.498413	-466.012665	263.920319	573.593445	-432.197510	-80.909096	578.978943	-473.912231	299.250397	87.720863	-502.877441	-134.529526	103.656189	-407.705353	346.863983	1431.751465	-349.754730	-68.199799	1454.328003	-321.643585	138.210190	1452.595825	-316.707581	201.899887	1734.325928	-452.792450	441.398193	1159.142700	-399.207520	-203.095917	1202.794067	-359.070343	387.654144	856.092163	-296.015137	-150.954346	893.331787	-361.038391	110.706909	1052.586548	522.541687	15.546595	898.132813	520.322815	213.541153
-383.138794	241.429535	955.395447	-386.476440	-19.438862	955.471436	-465.897827	263.710663	573.561035	-432.249786	-80.906784	578.982849	-473.742371	299.209625	87.673439	-502.884491	-134.536514	103.658058	-407.626312	346.879120	1431.731323	-349.675110	-68.170601	1454.302856	-321.587128	138.232437	1452.542847	-316.348297	201.892471	1734.184326	-452.777435	441.451050	1159.131470	-399.208252	-203.122864	1202.803345	-359.180328	387.650238	856.056885	-296.119537	-150.991882	893.318970	-361.064240	110.719856	1052.573364	522.425415	15.496531	898.130432	520.199280	213.467560
-383.147858	241.431152	955.402344	-386.482056	-19.394966	955.471008	-465.935333	263.716888	573.575562	-432.273254	-80.837578	578.969360	-473.724945	299.205658	87.672325	-502.891785	-134.541946	103.658600	-407.529419	346.894135	1431.720337	-349.579437	-68.148186	1454.238037	-321.536255	138.248398	1452.481812	-315.939453	201.885788	1734.038452	-452.762177	441.461975	1159.129639	-399.200226	-203.178940	1202.788330	-359.266113	387.650482	856.041382	-296.206116	-151.015930	893.298462	-361.061646	110.740021	1052.574219	522.343018	15.478483	898.096008	520.111328	213.438492
-383.140930	241.461105	955.395691	-386.481445	-19.376280	955.461792	-465.965149	263.702698	573.600220	-432.303223	-80.858742	578.979004	-473.700195	299.225281	87.680588	-502.900299	-134.573334	103.636772	-407.394440	346.927582	1431.710449	-349.441254	-68.106514	1454.213135	-321.633667	138.111832	1452.387817	-315.568085	201.834442	1733.898804	-452.738281	441.516876	1159.148804	-399.186890	-203.193527	1202.773926	-359.356049	387.658508	856.019348	-296.280945	-151.028168	893.256470	-361.056274	110.762817	1052.565918	522.207458	15.536518	898.067749	519.813232	213.857208
-383.181671	241.489487	955.409851	-386.478973	-19.387283	955.468567	-466.180908	263.930237	573.629700	-432.430084	-80.972328	578.996582	-473.807465	299.247345	87.700089	-502.969757	-134.585510	103.655647	-407.319733	346.953735	1431.704712	-349.346466	-68.124123	1454.150391	-321.482208	138.193756	1452.337646	-315.171753	201.876831	1733.856689	-452.714447	441.561340	1159.139893	-399.148743	-203.265533	1202.762085	-359.418030	387.661377	855.995361	-296.362366	-151.047577	893.216614	-361.071960	110.772675	1052.575562	522.228943	15.420547	898.057556	519.908630	213.432022
-383.215912	241.460175	955.389648	-386.474976	-19.382668	955.489929	-466.234680	263.918335	573.645691	-432.606964	-81.143402	579.074341	-473.817932	299.248291	87.680077	-503.116730	-134.608566	103.689758	-407.218109	346.979523	1431.673218	-349.238403	-68.110237	1454.121460	-321.512146	138.114075	1452.256592	-314.832581	201.856735	1733.772949	-452.672974	441.613190	1159.149658	-399.138611	-203.258286	1202.725098	-359.485504	387.675812	855.975403	-296.435547	-151.099701	893.163086	-361.076599	110.779106	1052.573608	522.090454	15.433661	898.022766	519.615112	213.769958
-383.270599	241.458313	955.380432	-386.531006	-19.373779	955.466858	-466.089081	263.679779	573.571472	-433.806976	-82.691360	579.498596	-473.675140	299.230682	87.651314	-504.010590	-134.837402	103.959282	-407.133545	346.994415	1431.666016	-349.146027	-68.104996	1454.071899	-321.437653	138.123230	1452.197876	-314.474152	201.810974	1733.691895	-452.623932	441.672119	1159.141968	-399.113251	-203.288971	1202.730225	-359.552734	387.700562	855.962769	-296.520203	-151.152954	893.124573	-361.109985	110.777077	1052.552002	522.030518	15.414352	897.982666	519.507263	213.788101
-383.323853	241.487457	955.398987	-386.551544	-19.379288	955.475403	-466.391022	263.992645	573.860840	-434.048035	-82.945595	579.591614	-473.870880	299.271973	87.657234	-504.152374	-134.876434	103.992676	-407.064087	347.005127	1431.662109	-349.066376	-68.086067	1454.050293	-321.349823	138.121994	1452.166504	-314.124084	201.776291	1733.588135	-452.586670	441.702789	1159.136963	-399.074463	-203.326019	1202.740234	-359.600098	387.752228	855.946411	-296.611481	-151.217743	893.088867	-361.135376	110.788040	1052.562744	522.000061	15.398865	897.967224	519.408875	213.790970
-383.378113	241.527527	955.418152	-386.589996	-19.335659	955.478210	-466.449127	264.009521	573.867493	-434.011871	-82.846497	579.575378	-473.876129	299.272797	87.657387	-504.114227	-134.851532	103.999573	-406.975555	347.044861	1431.673584	-348.985565	-68.068039	1454.031006	-321.282166	138.153000	1452.121216	-313.804962	201.733551	1733.504517	-452.548431	441.740631	1159.155884	-399.073517	-203.337036	1202.757813	-359.653473	387.802368	855.934814	-296.687378	-151.267227	893.064392	-361.170685	110.825096	1052.571045	521.955872	15.378547	897.933289	519.344482	213.694885
-383.425446	241.554047	955.398376	-386.630707	-19.315134	955.451416	-466.569061	264.089050	573.872192	-434.055511	-82.848900	579.558716	-473.936249	299.288147	87.675125	-504.123016	-134.846863	103.990852	-406.890717	347.041138	1431.676025	-348.923157	-68.063904	1453.992920	-321.208435	138.151962	1452.105957	-313.475433	201.689377	1733.440430	-452.491821	441.794891	1159.177002	-399.046661	-203.347397	1202.755371	-359.677704	387.838226	855.935547	-296.776703	-151.355789	893.031921	-361.184998	110.846260	1052.540405	521.960510	15.375107	897.917236	519.264099	213.720291
-383.492950	241.574570	955.424194	-386.671448	-19.270700	955.452148	-466.526550	263.972626	573.840088	-434.094391	-82.812218	579.536560	-473.907135	299.274933	87.660103	-504.110077	-134.853348	103.973770	-406.792847	347.058838	1431.698486	-348.825989	-68.063576	1453.982910	-321.167175	138.155457	1452.057861	-313.128479	201.641068	1733.372437	-452.454865	441.825500	1159.182983	-399.021423	-203.373230	1202.789795	-359.722504	387.882874	855.940735	-296.830750	-151.405914	893.002563	-361.229736	110.871681	1052.551392	521.957825	15.337961	897.905396	519.224976	213.650528
-383.535492	241.573792	955.434021	-386.683380	-19.276865	955.456970	-466.561890	263.932190	573.860046	-434.117889	-82.825844	579.551025	-473.908844	299.277191	87.662895	-504.155121	-134.876205	103.942108	-406.727264	347.058594	1431.710205	-348.721405	-68.062187	1453.955200	-321.111023	138.143723	1452.020264	-312.784576	201.602783	1733.309326	-452.422760	441.858948	1159.218140	-399.086517	-203.222733	1202.736694	-359.755127	387.951691	855.935364	-296.866364	-151.472275	892.956299	-361.251923	110.869087	1052.557495	521.959229	15.310490	897.861694	519.164612	213.631699
-382.861053	243.700500	956.201477	-386.419434	-18.881231	955.439819	-466.981445	264.479950	574.279297	-434.007355	-82.620499	579.474670	-474.190430	299.327515	87.711609	-504.045502	-134.860657	103.918472	-406.742462	346.968109	1431.625977	-348.657349	-68.078011	1453.935913	-321.055450	138.151749	1451.976318	-312.457062	201.576370	1733.245239	-452.393250	441.913879	1159.234985	-399.075623	-203.234894	1202.721924	-359.783783	388.034698	855.932983	-296.915314	-151.570251	892.923401	-360.980194	111.807167	1052.979492	521.953003	15.301537	897.820190	519.119690	213.618546
-382.817627	243.883514	956.262451	-386.427246	-18.784510	955.436340	-467.094727	264.580994	574.325439	-433.989136	-82.584862	579.455505	-474.249878	299.338867	87.701637	-503.630096	-134.437759	103.685463	-406.675568	346.962158	1431.642212	-348.580109	-68.078941	1453.914551	-321.032806	138.145996	1451.909424	-312.118408	201.536835	1733.174805	-452.341309	441.945404	1159.268433	-399.058899	-203.260574	1202.712524	-359.792206	388.105164	855.955261	-296.974579	-151.663177	892.872131	-360.957794	111.918716	1053.006958	521.959595	15.301051	897.793640	519.045593	213.649933
-382.857330	243.847260	956.252075	-386.477112	-18.741344	955.442017	-467.062958	264.591034	574.091797	-433.983368	-82.565575	579.439575	-474.193390	299.344269	87.703751	-503.670685	-134.471436	103.712128	-406.533905	347.087463	1431.769409	-348.493927	-68.094902	1453.885986	-320.977448	138.161255	1451.894165	-311.841003	201.441910	1733.096191	-452.299255	441.957092	1159.317871	-399.048553	-203.261978	1202.713013	-359.806061	388.186493	855.969360	-297.025024	-151.730286	892.856873	-360.977997	111.926712	1052.998657	522.008179	15.295868	897.761047	519.023865	213.588348
-382.888275	243.784271	956.221008	-386.495056	-18.756792	955.446899	-467.894043	265.474976	574.505371	-434.020142	-82.538818	579.480835	-474.814545	299.512329	87.779518	-503.675812	-134.476501	103.712166	-406.497314	347.085815	1431.773071	-348.415894	-68.084122	1453.878052	-320.932617	138.148239	1451.863647	-311.443085	201.493408	1733.075439	-452.256012	441.986053	1159.342163	-399.035889	-203.246292	1202.709595	-359.802338	388.271576	855.955078	-297.055817	-151.811447	892.819580	-360.987762	111.901649	1052.982056	521.997742	15.309552	897.724548	518.927246	213.677643
-382.919189	243.732620	956.208435	-386.530090	-18.720842	955.457520	-467.958344	265.476227	574.520325	-434.069244	-82.600914	579.464905	-474.792480	299.507782	87.777878	-503.660126	-134.467438	103.711708	-406.531128	346.978607	1431.698730	-348.339508	-68.092484	1453.853760	-320.902588	138.151855	1451.825806	-311.100983	201.483521	1733.047852	-452.223236	442.043854	1159.347534	-399.024323	-203.265305	1202.707275	-359.797729	388.340332	855.967346	-297.104675	-151.875580	892.783020	-360.994690	111.901466	1052.974731	522.028259	15.314037	897.713013	518.952332	213.576920
-382.945587	243.706421	956.190796	-386.563660	-18.662756	955.453003	-467.979309	265.433472	574.529785	-434.077759	-82.594330	579.481934	-474.783173	299.510040	87.756805	-503.657227	-134.456314	103.729477	-406.502441	346.997498	1431.711426	-348.278870	-68.086830	1453.824585	-320.844482	138.173920	1451.786621	-310.795471	201.478424	1732.995972	-452.210083	442.047699	1159.376831	-399.027283	-203.277313	1202.703613	-359.791870	388.424500	855.981079	-297.131958	-151.933380	892.746704	-361.002747	111.921158	1052.958374	522.072510	15.311942	897.687500	518.931274	213.560043
-382.996643	243.640091	956.165588	-386.601196	-18.632320	955.457520	-467.275818	264.480164	574.273071	-434.093903	-82.562302	579.451111	-474.230194	299.422852	87.686867	-503.688843	-134.467865	103.733688	-406.465454	347.008118	1431.700684	-348.248047	-68.061943	1453.754761	-320.768524	138.173859	1451.728027	-310.512054	201.457260	1732.914795	-452.194122	442.082397	1159.382202	-399.017029	-203.265549	1202.657959	-359.775574	388.488068	855.959534	-297.144379	-152.009888	892.694397	-361.024628	111.914925	1052.942627	522.123840	15.365227	897.657410	518.851746	213.654404
-382.974518	243.618668	956.133301	-386.596710	-18.620598	955.453003	-467.270538	264.388489	574.276550	-434.096252	-82.548706	579.447205	-474.172363	299.410614	87.678604	-503.667206	-134.473419	103.704163	-406.407562	346.996704	1431.688232	-348.190430	-68.077469	1453.692261	-320.654266	138.197693	1451.670654	-310.242859	201.435867	1732.848145	-452.179199	442.102234	1159.378174	-398.995575	-203.277878	1202.611816	-359.756927	388.572449	855.966187	-297.155701	-152.048767	892.657959	-360.999115	111.918510	1052.921265	522.193359	15.329909	897.631531	518.921753	213.555618
-383.013672	243.545853	956.069336	-386.644409	-18.597464	955.452637	-467.268585	264.378632	574.247803	-434.110138	-82.571556	579.440430	-474.169922	299.402466	87.665352	-503.625824	-134.469360	103.693756	-406.330688	347.021515	1431.661255	-348.118011	-68.073746	1453.643799	-320.571167	138.187790	1451.613525	-309.989990	201.422058	1732.777954	-452.164001	442.144470	1159.372437	-398.994904	-203.304108	1202.569458	-359.722076	388.651764	855.941467	-297.147583	-152.093826	892.598938	-361.016998	111.915909	1052.882935	522.232178	15.340367	897.609680	518.898254	213.648911
-383.051575	243.466278	956.017639	-386.623352	-18.645302	955.483032	-467.298248	264.353363	574.255432	-434.117859	-82.598618	579.466492	-474.166412	299.418396	87.658875	-503.928345	-134.865479	103.880600	-406.260773	347.038055	1431.633545	-348.028931	-68.072144	1453.596558	-320.502838	138.185425	1451.544189	-309.730194	201.411469	1732.716675	-452.135315	442.173798	1159.363159	-398.977448	-203.269241	1202.528320	-359.704254	388.738037	855.944885	-297.142822	-152.142883	892.559692	-361.023407	111.887894	1052.871948	522.297546	15.350513	897.577576	518.902466	213.738037
-383.038971	243.436676	955.975586	-386.603882	-18.670071	955.474609	-466.948181	264.022034	573.921692	-434.106842	-82.551331	579.433594	-473.917908	299.347565	87.604607	-503.967133	-134.863388	103.873100	-406.064301	347.154694	1431.731567	-347.920959	-68.074303	1453.555298	-320.450226	138.193100	1451.482178	-309.485413	201.394485	1732.639038	-452.121857	442.151062	1159.377075	-398.987610	-203.254913	1202.484131	-359.692505	388.780396	855.922241	-297.142792	-152.187988	892.518311	-360.999573	111.873672	1052.844849	522.363586	15.387403	897.553345	518.908203	213.780075
-383.072327	243.435165	955.967468	-386.652283	-18.655741	955.445557	-466.923889	264.031006	573.919128	-434.137970	-82.575394	579.409180	-473.883881	299.359863	87.607468	-503.988129	-134.890701	103.897240	-406.004425	347.154480	1431.696899	-347.821350	-68.051872	1453.485718	-320.443970	138.195251	1451.406250	-309.240570	201.377335	1732.573242	-452.108612	442.202637	1159.370483	-398.977234	-203.256821	1202.467407	-359.680756	388.847809	855.911072	-297.175842	-152.242371	892.472229	-361.024689	111.870712	1052.822388	522.427185	15.420881	897.534241	518.952393	213.793625
-383.092834	243.408463	955.948242	-386.672455	-18.663330	955.452209	-466.879150	263.999603	573.884216	-434.140411	-82.581337	579.403381	-473.905060	299.336700	87.614090	-504.002045	-134.873611	103.922836	-405.930939	347.176483	1431.690552	-347.720886	-68.026649	1453.445679	-320.467255	138.203476	1451.338989	-309.013947	201.365448	1732.497314	-452.089142	442.225403	1159.355835	-398.981964	-203.252396	1202.454590	-359.696960	388.884979	855.890991	-297.195435	-152.284729	892.431580	-361.027985	111.862930	1052.812012	522.493591	15.487997	897.525696	518.932007	213.967133
-383.127350	243.407501	955.929871	-386.728760	-18.653343	955.429993	-467.226715	264.329956	574.209656	-434.131226	-82.569275	579.391052	-474.137543	299.400269	87.641022	-503.925446	-134.844040	103.904724	-405.866821	347.198486	1431.635620	-347.628418	-68.002625	1453.359375	-320.485535	138.197083	1451.262085	-308.766083	201.339539	1732.427490	-452.090546	442.241943	1159.337280	-399.000549	-203.225494	1202.427856	-359.691864	388.943634	855.861938	-297.217133	-152.328293	892.374939	-361.047272	111.863663	1052.785278	522.658081	15.373235	897.521667	519.275513	213.391953
-383.160858	243.402634	955.898987	-386.765533	-18.664333	955.436279	-467.223450	264.333191	574.201599	-434.131226	-82.543556	579.404175	-474.136627	299.413727	87.613853	-503.951660	-134.845078	103.901588	-405.811523	347.213379	1431.604370	-347.543091	-68.008942	1453.308594	-320.473419	138.238754	1451.183228	-308.538635	201.328064	1732.347534	-452.073700	442.265320	1159.318726	-398.995850	-203.229019	1202.390869	-359.682129	388.976654	855.831360	-297.220856	-152.356125	892.337463	-361.060760	111.868942	1052.767700	522.745972	15.404270	897.498840	519.381409	213.393250
-383.168671	243.410934	955.890076	-386.790100	-18.637171	955.408569	-467.371490	264.576721	574.256714	-434.165070	-82.501999	579.395264	-474.301239	299.424957	87.657013	-503.995667	-134.845337	103.873154	-405.842682	347.128967	1431.454468	-347.448700	-68.002335	1453.237427	-320.437775	138.244705	1451.113281	-308.291992	201.295242	1732.265869	-452.087738	442.304749	1159.259277	-398.980804	-203.227905	1202.328491	-359.706909	389.042633	855.766052	-297.244232	-152.383789	892.270813	-361.049713	111.877769	1052.742676	522.826904	15.435442	897.492188	519.439453	213.466034
-383.150848	243.468903	955.882141	-386.801880	-18.629498	955.404175	-467.154755	264.331696	574.203430	-434.198120	-82.481697	579.404480	-474.108765	299.402222	87.630775	-503.970673	-134.835526	103.879517	-405.687927	347.256104	1431.513672	-347.355713	-67.992271	1453.163330	-320.385010	138.257141	1451.061523	-308.068054	201.273376	1732.179810	-452.065674	442.323151	1159.237671	-398.966797	-203.184509	1202.259155	-359.750061	389.081085	855.711670	-297.256409	-152.417526	892.198242	-361.044922	111.909286	1052.736084	522.907471	15.500398	897.477478	519.519043	213.499298
-383.122467	243.473831	955.887329	-386.746582	-18.644844	955.397766	-467.220428	264.408875	574.233398	-434.197205	-82.449501	579.409790	-474.151886	299.415039	87.644188	-503.933502	-134.815231	103.884827	-405.631104	347.261108	1431.438354	-347.279633	-67.990318	1453.092163	-320.294861	138.292297	1451.020752	-307.822845	201.245758	1732.097656	-452.051483	442.340149	1159.183960	-398.932404	-203.203445	1202.207153	-359.760590	389.098572	855.636230	-297.290253	-152.457367	892.116455	-361.003967	111.902267	1052.735596	523.017456	15.531479	897.455750	519.601868	213.528000
-383.109894	243.541245	955.887939	-386.769653	-18.626596	955.353821	-467.212250	264.462067	574.254944	-434.196655	-82.396675	579.401978	-474.139832	299.402679	87.684265	-503.593903	-134.396194	103.692574	-405.533691	347.261627	1431.418335	-347.156189	-67.982323	1453.032227	-320.227417	138.302689	1450.980225	-307.577637	201.217499	1732.015503	-452.022369	442.337494	1159.149902	-398.866943	-203.195648	1202.218628	-359.824219	389.141937	855.582703	-297.317688	-152.462921	892.059326	-361.001770	111.925339	1052.712036	523.088257	15.624063	897.451111	519.676453	213.631760
-383.109283	243.549377	955.885132	-386.797455	-18.630903	955.355408	-467.186371	264.455048	574.240845	-434.241211	-82.437927	579.409302	-474.164124	299.410370	87.680466	-503.655762	-134.407181	103.709595	-405.455994	347.271332	1431.380371	-347.053894	-67.966881	1452.996704	-320.165131	138.302872	1450.933105	-307.339355	201.178375	1731.936890	-451.984009	442.353271	1159.131714	-398.826111	-203.194168	1202.206909	-359.885834	389.181549	855.537598	-297.373138	-152.482468	892.009949	-361.020386	111.926399	1052.712646	523.197510	15.658201	897.462158	519.765686	213.668427
-383.071960	243.572876	955.872681	-386.792633	-18.625206	955.354675	-467.163666	264.462433	574.234802	-434.211426	-82.457130	579.419922	-474.154022	299.406860	87.685318	-503.948029	-134.791824	103.908966	-405.359375	347.285553	1431.356567	-346.947815	-67.963768	1452.984985	-320.079102	138.317444	1450.893677	-307.102814	201.142975	1731.872803	-451.945496	442.357086	1159.116089	-398.782074	-203.206528	1202.236450	-359.950104	389.222626	855.470337	-297.428802	-152.502594	891.958191	-360.998596	111.942368	1052.705933	523.269409	15.710525	897.465210	519.839966	213.699509
-383.064941	243.613937	955.885193	-386.797943	-18.593811	955.356628	-467.122375	264.439148	574.229065	-434.214691	-82.465508	579.422729	-474.158936	299.407959	87.684296	-503.922760	-134.779617	103.888000	-405.269073	347.297943	1431.303833	-346.888794	-67.921509	1452.943726	-320.017212	138.315002	1450.852417	-306.874512	201.133942	1731.802246	-451.919098	442.372314	1159.113770	-398.729065	-203.197235	1202.224121	-360.026306	389.258118	855.430176	-297.468262	-152.514389	891.939392	-361.000519	111.973648	1052.713745	523.366333	15.745207	897.449280	519.943359	213.749573
-383.091583	243.597549	955.855347	-386.809143	-18.608261	955.356995	-467.114227	264.450745	574.185608	-434.176788	-82.410088	579.425171	-474.178833	299.420349	87.650558	-503.902252	-134.775604	103.903748	-405.181000	347.322174	1431.306519	-346.786072	-67.913902	1452.941772	-319.937683	138.357010	1450.821167	-306.653534	201.130219	1731.730713	-451.908722	442.360565	1159.097168	-398.689606	-203.201187	1202.246582	-360.120056	389.274902	855.376587	-297.523621	-152.510376	891.908875	-361.011749	111.970711	1052.697144	523.481323	15.822692	897.449646	520.027161	213.806015
-383.104553	243.605087	955.851013	-386.824371	-18.560923	955.360352	-467.035950	264.382385	574.160889	-434.139313	-82.415131	579.420227	-474.096375	299.370758	87.647484	-503.903229	-134.773071	103.885010	-405.072784	347.350677	1431.290283	-346.700653	-67.908272	1452.925293	-319.877747	138.368439	1450.793335	-306.432953	201.116760	1731.665527	-451.869751	442.387268	1159.114014	-398.638123	-203.181793	1202.230835	-360.189026	389.309021	855.347168	-297.547760	-152.510925	891.892273	-361.025421	112.000687	1052.696655	523.507324	15.981018	897.435669	520.077087	214.181091
-383.102203	243.603729	955.860657	-386.842804	-18.550961	955.363098	-467.112885	264.485474	574.205994	-434.143219	-82.444267	579.392273	-474.168610	299.363281	87.645187	-503.896484	-134.762527	103.892197	-404.952484	347.367706	1431.276611	-346.598145	-67.896423	1452.917480	-319.782959	138.386063	1450.754639	-306.228790	201.088593	1731.606934	-451.846008	442.378326	1159.127563	-398.592438	-203.214615	1202.221558	-360.260101	389.354401	855.320068	-297.570038	-152.519150	891.866943	-361.026550	112.000458	1052.701050	523.861084	15.708633	897.453186	520.923218	212.700760
-383.098541	243.607422	955.865051	-386.845856	-18.552456	955.360107	-467.077423	264.474762	574.214417	-434.137756	-82.461494	579.382874	-474.134277	299.369141	87.670959	-503.878082	-134.765640	103.901375	-404.826111	347.385071	1431.265259	-346.486023	-67.875648	1452.897949	-319.700439	138.387192	1450.730347	-306.024963	201.041367	1731.565918	-451.805176	442.400299	1159.142212	-398.561829	-203.212738	1202.225708	-360.320831	389.345367	855.263428	-297.596161	-152.522720	891.826782	-361.018188	111.998085	1052.699829	523.722412	16.128563	897.412598	520.043457	214.561981
-383.114288	243.620483	955.861145	-386.865692	-18.558018	955.374756	-467.121277	264.490143	574.237000	-434.141296	-82.477432	579.375305	-474.162323	299.375824	87.673203	-503.879486	-134.764038	103.904312	-404.695984	347.416534	1431.246948	-346.381653	-67.859985	1452.873901	-319.611389	138.404022	1450.686035	-305.833038	201.003281	1731.514526	-451.761841	442.412842	1159.126221	-398.525543	-203.228180	1202.242676	-360.414124	389.363464	855.241089	-297.611176	-152.502274	891.824707	-361.014191	112.008064	1052.699829	524.069275	15.863732	897.456116	521.034790	212.882874
-383.127228	243.650162	955.836121	-386.859131	-18.580524	955.371277	-467.131622	264.498016	574.226501	-434.194031	-82.509964	579.398376	-474.163788	299.412964	87.695274	-503.934052	-134.757385	103.915283	-404.670868	347.345856	1431.127686	-346.242493	-67.852196	1452.869141	-319.523956	138.442535	1450.645996	-305.645752	200.959976	1731.472656	-451.731354	442.469940	1159.120605	-398.436646	-203.344086	1202.272095	-360.505310	389.346008	855.193115	-297.649933	-152.479874	891.793213	-361.002869	112.021324	1052.682007	523.993652	16.138405	897.395691	520.469971	214.027161
-383.125275	243.653870	955.824951	-386.852753	-18.588779	955.378113	-466.819977	264.171600	573.915039	-434.179352	-82.465683	579.428101	-473.913757	299.376678	87.655586	-503.900787	-134.739273	103.894226	-404.458099	347.478302	1431.214966	-346.163910	-67.824867	1452.825562	-319.430847	138.456696	1450.623169	-305.455933	200.898712	1731.433105	-451.688538	442.483429	1159.129395	-398.400330	-203.354156	1202.250610	-360.591034	389.336029	855.162109	-297.669739	-152.457657	891.779175	-360.990265	112.026031	1052.677856	523.949646	16.335447	897.402222	520.179504	214.838547
-383.109863	243.699554	955.797302	-386.832153	-18.612864	955.381958	-467.150879	264.469055	574.233887	-434.210907	-82.441544	579.442261	-474.142792	299.413971	87.650246	-503.950562	-134.732117	103.870789	-404.335419	347.480194	1431.197510	-346.046021	-67.817535	1452.811035	-319.368317	138.473923	1450.572632	-305.274597	200.828690	1731.401367	-451.622589	442.530670	1159.119629	-398.366913	-203.350876	1202.233765	-360.675781	389.341583	855.143677	-297.697083	-152.481583	891.734680	-360.947693	112.048737	1052.659912	524.056885	16.401087	897.364929	520.265015	214.948853
-383.102966	243.749985	955.804382	-386.836426	-18.591671	955.377502	-467.201355	264.488159	574.233093	-434.187897	-82.326248	579.417236	-474.145569	299.395477	87.668655	-503.914581	-134.735992	103.863487	-404.227051	347.496552	1431.200073	-345.966553	-67.825928	1452.774414	-319.272369	138.479034	1450.551636	-305.097687	200.746765	1731.375488	-451.567719	442.565277	1159.142334	-398.353973	-203.383942	1202.222534	-360.734344	389.300659	855.125427	-297.706635	-152.468826	891.727051	-360.939178	112.079224	1052.659424	524.130005	16.426857	897.371582	520.354248	214.978302
-383.126099	243.772125	955.783203	-386.879395	-18.584805	955.357361	-466.895477	264.151733	573.921509	-434.260193	-82.396606	579.464539	-473.918854	299.372467	87.645821	-503.938110	-134.733139	103.863937	-404.098083	347.500519	1431.223267	-345.900085	-67.826462	1452.733643	-319.187042	138.469360	1450.580933	-304.935944	200.664398	1731.365601	-451.482727	442.611786	1159.171265	-398.325989	-203.377228	1202.205811	-360.808807	389.292419	855.114502	-297.701508	-152.479538	891.696350	-360.941101	112.091866	1052.630981	524.254456	16.496195	897.367126	520.461792	215.053726
-383.138397	243.788361	955.778503	-386.891724	-18.587996	955.362915	-466.904388	264.144775	573.928345	-434.314606	-82.391769	579.450439	-473.890656	299.327087	87.650642	-503.917572	-134.747803	103.865486	-403.983124	347.493225	1431.229980	-345.818665	-67.818100	1452.719116	-319.099579	138.471970	1450.586426	-304.778564	200.594284	1731.361816	-451.417755	442.641663	1159.212891	-398.302002	-203.383789	1202.199219	-360.855835	389.283630	855.124268	-297.721436	-152.490173	891.670654	-360.942383	112.102081	1052.628662	524.382385	16.618826	897.368530	520.564941	215.104919
-383.157318	243.819534	955.772156	-386.918793	-18.563408	955.336548	-466.922943	264.168915	573.937622	-434.323547	-82.372902	579.443359	-473.876465	299.313812	87.644203	-503.875092	-134.730331	103.843124	-403.885498	347.492004	1431.247925	-345.742432	-67.809273	1452.677734	-319.007874	138.453964	1450.593750	-304.630615	200.523346	1731.361084	-451.325928	442.687103	1159.248047	-398.247498	-203.381393	1202.168213	-360.894989	389.249207	855.138367	-297.725433	-152.469788	891.640381	-360.936859	112.121437	1052.605225	524.481201	16.652252	897.359436	520.657227	215.145966
-383.159576	243.844101	955.755798	-386.920624	-18.565020	955.284485	-466.923737	264.158783	573.950134	-434.376709	-82.422020	579.405457	-473.882019	299.317719	87.638290	-503.906982	-134.742462	103.846687	-403.757996	347.479706	1431.266479	-345.652222	-67.805260	1452.679565	-318.906067	138.467773	1450.606689	-304.468048	200.450012	1731.347534	-451.258362	442.686310	1159.288086	-398.197510	-203.372665	1202.190063	-360.923218	389.257538	855.159302	-297.724701	-152.472504	891.601929	-360.925415	112.119583	1052.567627	524.590698	16.717482	897.356934	520.773193	215.217560
-383.139496	243.882202	955.738892	-386.905945	-18.577066	955.278870	-466.932861	264.172455	573.949768	-434.377899	-82.404800	579.415710	-473.893799	299.321442	87.657867	-503.876953	-134.718719	103.833229	-403.636383	347.488434	1431.281738	-345.561493	-67.818062	1452.679321	-318.779846	138.446564	1450.637329	-304.317291	200.412796	1731.343994	-451.170685	442.689606	1159.306152	-398.136536	-203.347092	1202.167969	-360.936157	389.255035	855.171326	-297.710449	-152.479080	891.584412	-360.896973	112.136261	1052.553589	524.745483	16.803598	897.363098	520.867676	215.327866
-383.131714	243.884674	955.726074	-386.867310	-18.581882	955.268005	-467.233643	264.494171	574.249023	-434.373291	-82.397018	579.417542	-474.123138	299.364197	87.664024	-503.899597	-134.719849	103.828583	-403.529449	347.488556	1431.302490	-345.485504	-67.802422	1452.642090	-318.683197	138.438309	1450.662964	-304.180298	200.381836	1731.340698	-451.107208	442.689117	1159.337402	-398.149536	-203.194824	1202.101929	-360.955414	389.275391	855.183899	-297.708466	-152.483231	891.550842	-360.864594	112.138535	1052.539551	524.852722	16.872782	897.368713	520.977478	215.399811
-383.108337	243.908432	955.729919	-386.822357	-18.604334	955.302002	-467.219238	264.513367	574.289429	-434.297852	-82.313324	579.429138	-474.147552	299.365234	87.677856	-503.865021	-134.695938	103.821609	-403.421021	347.491333	1431.312256	-345.416901	-67.789238	1452.616333	-318.578461	138.424988	1450.665771	-304.030914	200.347717	1731.338135	-451.042084	442.689484	1159.369141	-398.056824	-203.314194	1202.100708	-360.955841	389.312744	855.186096	-297.702576	-152.474533	891.521057	-360.835480	112.152466	1052.559814	524.981995	16.933489	897.373230	521.111816	215.442032
-383.109802	243.918335	955.726990	-386.847443	-18.596205	955.318481	-467.224243	264.528168	574.271179	-434.320190	-82.314240	579.430725	-474.173157	299.371582	87.691750	-503.873810	-134.707642	103.823433	-403.325500	347.499054	1431.325073	-345.323120	-67.810318	1452.583984	-318.494354	138.418167	1450.683594	-303.866058	200.314026	1731.319824	-450.979675	442.676544	1159.382813	-398.091248	-203.180588	1202.049316	-360.932434	389.285034	855.162109	-297.697357	-152.471085	891.493408	-360.841125	112.166367	1052.564697	525.085266	16.988388	897.385620	521.225098	215.472137
-383.147400	243.907303	955.713257	-386.880249	-18.635695	955.300476	-467.203217	264.561951	574.281616	-434.317993	-82.316963	579.423889	-474.182465	299.374634	87.695107	-503.870026	-134.691559	103.827576	-403.185822	347.507141	1431.334229	-345.234558	-67.800316	1452.549194	-318.414215	138.382965	1450.671631	-303.713867	200.288223	1731.310059	-450.883789	442.673584	1159.409912	-398.007172	-203.266968	1202.047974	-360.899170	389.289124	855.173462	-297.680328	-152.492416	891.448059	-360.855804	112.139755	1052.543701	525.212585	17.067572	897.370361	521.325562	215.580170
-383.124634	243.936249	955.730652	-386.869415	-18.636515	955.303528	-467.189636	264.583862	574.281616	-434.358459	-82.380920	579.431213	-474.176544	299.362579	87.712761	-503.715424	-134.431000	103.726021	-403.068512	347.497894	1431.356812	-345.109070	-67.810738	1452.517578	-318.279480	138.362152	1450.690186	-303.547028	200.253815	1731.293457	-450.781219	442.649597	1159.413452	-397.963379	-203.248688	1202.003784	-360.846588	389.265717	855.147888	-297.655884	-152.496658	891.411377	-360.823303	112.147255	1052.549927	525.431580	16.955921	897.408386	521.742371	214.887131
-383.158417	243.927994	955.716248	-386.882843	-18.645027	955.268982	-467.176697	264.613281	574.287048	-434.339569	-82.357903	579.399902	-474.178192	299.362549	87.715736	-503.851807	-134.659332	103.829071	-402.928497	347.509735	1431.344971	-345.004120	-67.809242	1452.496948	-318.192841	138.359741	1450.711426	-303.373993	200.227524	1731.281006	-450.599884	441.922119	1159.271729	-397.908661	-203.213654	1201.976074	-360.792358	389.257355	855.113953	-297.634766	-152.515793	891.350281	-360.825531	112.133026	1052.520142	525.467773	17.159761	897.420044	521.549988	215.664963
-383.134186	243.991898	955.720032	-386.866180	-18.626125	955.269348	-467.169708	264.606812	574.294006	-434.365997	-82.380737	579.437561	-474.157867	299.362549	87.709534	-503.852356	-134.645294	103.835747	-402.805847	347.494354	1431.342896	-344.918213	-67.822479	1452.458618	-318.094086	138.372864	1450.704346	-303.213806	200.205582	1731.264893	-450.564117	442.577484	1159.401978	-397.881958	-203.164703	1201.936646	-360.707703	389.245087	855.111145	-297.592224	-152.487015	891.298706	-360.794617	112.172409	1052.519531	525.602417	17.243898	897.430725	521.654236	215.796600
-383.157562	243.985901	955.690063	-386.875061	-18.585184	955.253601	-466.844452	264.314819	573.964539	-434.331970	-82.369545	579.379700	-473.928070	299.331116	87.661034	-503.855835	-134.633789	103.821693	-402.703644	347.502350	1431.300659	-344.818024	-67.821869	1452.436157	-317.997955	138.388611	1450.679810	-303.057251	200.186539	1731.243896	-450.474731	442.574860	1159.369873	-397.831512	-203.124710	1201.890991	-360.650360	389.241638	855.074341	-297.571228	-152.473236	891.247314	-360.790314	112.196083	1052.491699	525.721130	17.302874	897.444092	521.755371	215.821045
-383.126953	244.010483	955.659668	-386.858643	-18.592035	955.252563	-467.159149	264.594391	574.249817	-434.311005	-82.352127	579.377808	-474.159393	299.387634	87.672188	-503.824066	-134.646286	103.795700	-402.589233	347.515594	1431.259766	-344.770813	-67.823753	1452.364502	-317.915558	138.397095	1450.660034	-302.901764	200.157715	1731.219727	-450.346527	442.542114	1159.339600	-397.809326	-203.106644	1201.808350	-360.557251	389.230469	855.017944	-297.540802	-152.490524	891.189392	-360.761078	112.214478	1052.474609	525.834717	17.346857	897.433411	521.885864	215.850601
-383.102325	244.015106	955.630737	-386.801666	-18.646648	955.241028	-467.173065	264.590332	574.236145	-434.274353	-82.314285	579.405518	-474.173889	299.387299	87.665123	-503.806702	-134.635162	103.780579	-402.517487	347.496887	1431.254150	-344.710449	-67.843643	1452.290283	-317.849854	138.380341	1450.634521	-302.742676	200.118134	1731.199341	-450.233368	442.506470	1159.284180	-397.788940	-203.080429	1201.753174	-360.467407	389.215363	854.980042	-297.507324	-152.505219	891.121399	-360.717865	112.198975	1052.453735	525.957947	17.409760	897.436646	521.971130	215.887894
-383.084869	244.008087	955.600098	-386.767517	-18.674295	955.236145	-467.202789	264.606506	574.251465	-434.277435	-82.340950	579.407532	-474.191437	299.376648	87.675697	-503.861755	-134.637192	103.779144	-402.414917	347.490540	1431.226074	-344.659302	-67.822975	1452.214722	-317.750092	138.372971	1450.640259	-302.576660	200.082413	1731.179810	-450.118530	442.494385	1159.249390	-397.740112	-203.047806	1201.680786	-360.366638	389.210785	854.956055	-297.451843	-152.499741	891.074829	-360.680298	112.192558	1052.433105	526.067322	17.416145	897.445435	522.087463	215.875778
-383.053864	244.050003	955.594788	-386.723206	-18.673212	955.226746	-467.197540	264.600891	574.287720	-434.247650	-82.328285	579.365662	-474.191925	299.377686	87.693787	-503.850006	-134.654541	103.782784	-402.317505	347.466003	1431.189941	-344.562775	-67.859436	1452.175781	-317.654297	138.358810	1450.594238	-302.402863	200.054428	1731.176514	-449.980011	442.465179	1159.231445	-397.710144	-202.965622	1201.589355	-360.232452	389.154968	854.933838	-297.397949	-152.472900	890.996582	-360.630066	112.213692	1052.422607	526.228821	17.480789	897.436279	522.249573	215.884979
-383.056427	244.085495	955.566528	-386.746216	-18.649132	955.146729	-467.234894	264.610901	574.281433	-434.269440	-82.370842	579.339661	-474.196991	299.379089	87.694397	-503.845917	-134.660889	103.783356	-402.208405	347.466003	1431.160889	-344.488220	-67.849838	1452.110229	-317.557159	138.367416	1450.565552	-302.229980	200.024994	1731.162109	-449.848877	442.438385	1159.171997	-397.672791	-202.945953	1201.524170	-360.122833	389.119354	854.901062	-297.365967	-152.484055	890.912048	-360.602539	112.221954	1052.358276	526.377014	17.544355	897.427368	522.396667	215.890015
-383.053314	244.108765	955.544373	-386.787445	-18.638489	955.115906	-467.250977	264.626251	574.288818	-434.310638	-82.423965	579.321594	-474.175995	299.375336	87.687965	-503.854218	-134.663269	103.776794	-402.118469	347.462463	1431.107544	-344.424408	-67.863106	1452.075928	-317.453552	138.369476	1450.541748	-302.067200	200.012527	1731.136963	-449.714111	442.423828	1159.125000	-397.638641	-202.892761	1201.476929	-359.990204	389.100098	854.835571	-297.307739	-152.462601	890.851196	-360.586121	112.231125	1052.322876	526.620361	17.437141	897.446411	522.851135	215.253189
-383.064545	244.148956	955.501221	-386.817566	-18.621414	955.085022	-467.293854	264.658752	574.311157	-434.255371	-82.382141	579.328369	-474.197937	299.389038	87.655029	-503.861816	-134.659622	103.769005	-402.127869	347.334686	1430.942627	-344.352814	-67.853928	1452.031250	-317.349884	138.381729	1450.520996	-301.909607	200.002426	1731.124268	-449.617767	442.403717	1159.016357	-397.622955	-202.842636	1201.419189	-359.830811	389.051971	854.768494	-297.264496	-152.415344	890.804382	-360.575378	112.262154	1052.277954	526.782898	17.517483	897.446350	523.001343	215.296326
-383.022736	244.128021	955.492310	-386.729095	-18.642071	955.102722	-467.271454	264.627686	574.271057	-434.252777	-82.376289	579.375793	-474.221100	299.405853	87.654922	-503.885498	-134.644974	103.779510	-401.955566	347.462128	1430.987549	-344.310608	-67.838539	1451.980957	-317.253326	138.390717	1450.511597	-301.753723	199.992249	1731.096558	-449.502411	442.363251	1158.959839	-397.617737	-202.791748	1201.376709	-359.687683	389.030609	854.725769	-297.242920	-152.386398	890.774719	-360.512817	112.255547	1052.283081	526.900024	17.559824	897.448792	523.147095	215.376785
-383.005310	244.085129	955.478821	-386.644684	-18.714569	955.143799	-467.475769	264.851837	574.322754	-434.203064	-82.348747	579.371887	-474.350098	299.417084	87.655449	-503.847076	-134.636429	103.769402	-401.861450	347.458710	1430.920410	-344.239197	-67.871719	1451.929688	-317.142395	138.382187	1450.500366	-301.589722	199.989410	1731.073975	-449.399109	442.324799	1158.884277	-397.664764	-202.628525	1201.309937	-359.521545	388.951508	854.681763	-297.208160	-152.314728	890.711670	-360.463318	112.224251	1052.297363	527.288452	17.319040	897.495056	524.083374	214.087936
-382.946045	244.117569	955.468506	-386.587799	-18.726341	955.129761	-467.330231	264.636017	574.269653	-434.167084	-82.412361	579.376404	-474.247253	299.390411	87.629631	-503.888733	-134.658157	103.799538	-401.780212	347.435150	1430.889526	-344.171021	-67.879860	1451.883789	-317.037109	138.361603	1450.495850	-301.423676	199.965073	1731.055420	-449.288818	442.257935	1158.830688	-397.654724	-202.583664	1201.256836	-359.337555	388.835938	854.622803	-297.171509	-152.276840	890.671997	-360.412933	112.233192	1052.287109	527.242493	17.590467	897.452332	523.510681	215.358261
-382.899658	244.138779	955.456482	-386.542267	-18.722013	955.118469	-467.488586	264.830688	574.355530	-434.141327	-82.425735	579.339844	-474.360016	299.400757	87.674599	-503.866608	-134.653015	103.769051	-401.669434	347.453369	1430.863892	-344.063080	-67.893158	1451.843628	-316.917725	138.338745	1450.467529	-301.257507	199.947281	1731.021240	-449.183350	442.168671	1158.774048	-397.548218	-202.669907	1201.216675	-359.179474	388.741608	854.587097	-297.144775	-152.222687	890.626038	-360.354004	112.245995	1052.272217	527.389832	17.623590	897.455627	523.636047	215.467545
-382.856110	244.167053	955.434875	-386.512909	-18.709221	955.065247	-467.370697	264.686188	574.351807	-434.122833	-82.464066	579.313416	-474.237762	299.378326	87.692406	-503.892914	-134.671356	103.766777	-401.559204	347.427429	1430.810425	-343.994171	-67.929253	1451.807495	-316.677460	138.397598	1450.475098	-301.081390	199.950775	1730.985962	-448.967529	441.458984	1158.581665	-397.540161	-202.619614	1201.167847	-359.020844	388.680817	854.529175	-297.093628	-152.132019	890.571960	-360.295410	112.253288	1052.229126	527.511902	17.643473	897.472595	523.779114	215.541443
-382.849945	244.185028	955.428833	-386.527496	-18.703117	955.034607	-467.202393	264.582336	574.111572	-434.071350	-82.429169	579.323730	-474.129364	299.364746	87.713516	-503.841797	-134.662048	103.773705	-401.458282	347.442932	1430.798340	-343.897369	-67.944626	1451.805054	-316.517517	138.450684	1450.448242	-300.903503	199.951019	1730.960205	-448.933289	442.024872	1158.663330	-397.571960	-202.454590	1201.125000	-358.875427	388.568542	854.513489	-297.072235	-152.093063	890.541931	-360.271637	112.253975	1052.203735	527.617798	17.679123	897.503418	523.904663	215.559631
-382.820526	244.189819	955.427185	-386.511292	-18.684851	955.035767	-467.529297	264.930145	574.416321	-434.051056	-82.423782	579.323547	-474.390503	299.429474	87.710976	-503.847260	-134.655884	103.793472	-401.356110	347.430359	1430.763916	-343.812164	-67.921547	1451.793213	-316.380524	138.480255	1450.459351	-300.731842	199.951340	1730.934814	-448.820465	441.961151	1158.615723	-397.477142	-202.506058	1201.144409	-358.731964	388.461029	854.497925	-297.064728	-152.003860	890.520264	-360.236511	112.265114	1052.200439	527.776611	17.756660	897.536438	524.038330	215.593781
-382.809082	244.193420	955.415405	-386.480804	-18.683285	955.039490	-467.538940	264.958679	574.404663	-434.084564	-82.454796	579.377380	-474.417816	299.432831	87.695435	-503.894440	-134.675385	103.808479	-401.264496	347.424957	1430.731201	-343.718323	-67.914436	1451.789185	-316.281372	138.458221	1450.449951	-300.560883	199.953522	1730.915527	-448.714722	441.895477	1158.579224	-397.428619	-202.450424	1201.141357	-358.596954	388.350922	854.462646	-297.057129	-151.934097	890.525208	-360.200745	112.274994	1052.192627	527.906921	17.823391	897.564941	524.147156	215.713272
-382.749664	244.159256	955.402588	-386.412201	-18.695093	955.064514	-467.498749	264.926178	574.370239	-434.046661	-82.448563	579.404968	-474.387665	299.408875	87.694939	-503.906891	-134.651154	103.831123	-401.171417	347.425598	1430.697388	-343.609772	-67.917053	1451.787720	-316.217621	138.425873	1450.431396	-300.408203	199.948669	1730.887573	-448.599701	441.818512	1158.515137	-397.401001	-202.414246	1201.141968	-358.459961	388.214294	854.449097	-297.022644	-151.856277	890.505798	-360.129730	112.266655	1052.197021	528.042725	17.893015	897.579102	524.255676	215.779419
-382.704926	244.165619	955.394226	-386.336060	-18.747026	955.061096	-467.474518	264.930634	574.363586	-434.017883	-82.428589	579.406677	-474.389343	299.397644	87.677162	-503.890411	-134.642319	103.823120	-401.056061	347.428711	1430.671143	-343.509552	-67.912003	1451.788696	-316.143463	138.363724	1450.417725	-300.235229	199.937744	1730.845947	-448.478088	441.731110	1158.494019	-397.339661	-202.372391	1201.115356	-358.310699	388.077698	854.426086	-297.021027	-151.789734	890.486267	-360.062531	112.248650	1052.189453	528.167114	17.906282	897.578674	524.395630	215.821823
-382.625702	244.139099	955.379456	-386.218445	-18.775883	955.068237	-467.441071	264.920654	574.396057	-433.995972	-82.417870	579.413391	-474.366730	299.394867	87.707405	-503.887695	-134.649918	103.804596	-400.973389	347.428558	1430.640259	-343.384369	-67.918022	1451.757446	-316.024017	138.360016	1450.415039	-300.063965	199.919662	1730.824097	-448.365204	441.670441	1158.435303	-397.274933	-202.347626	1201.088745	-358.171448	387.976898	854.413147	-296.979034	-151.692123	890.460083	-359.967041	112.232651	1052.186523	528.288391	17.938053	897.560181	524.544617	215.846054
-382.531464	244.177887	955.402222	-386.121216	-18.769093	955.050964	-467.343506	264.885895	574.415649	-433.981781	-82.419022	579.389404	-474.358093	299.395721	87.724770	-503.868011	-134.628571	103.794495	-400.871429	347.430908	1430.626221	-343.303467	-67.937347	1451.744263	-315.904419	138.348953	1450.403076	-299.893066	199.910187	1730.790039	-448.234436	441.602905	1158.409912	-397.276642	-202.202271	1201.024292	-358.048401	387.852814	854.381531	-296.923248	-151.624603	890.422241	-359.867798	112.240967	1052.188232	528.419678	17.996332	897.533508	524.671814	215.891006
-382.487457	244.206360	955.394775	-386.141418	-18.702013	955.005432	-467.288696	264.898773	574.414063	-433.968475	-82.411057	579.320251	-474.345123	299.390259	87.731674	-503.823303	-134.636307	103.764000	-400.758148	347.401337	1430.592651	-343.178925	-67.945786	1451.729248	-315.799316	138.335312	1450.408203	-299.706207	199.893311	1730.765747	-448.118683	441.544434	1158.364624	-397.205261	-202.176941	1200.999146	-357.915894	387.697449	854.352783	-296.875580	-151.541382	890.400024	-359.838928	112.268417	1052.157349	528.564514	18.041063	897.510193	524.810791	215.910736
-382.393250	244.250870	955.405762	-386.073669	-18.724339	955.002197	-467.266052	264.927399	574.426758	-433.984833	-82.425003	579.347046	-474.330078	299.403381	87.730431	-503.839355	-134.635925	103.772499	-400.637604	347.411591	1430.586060	-343.093079	-67.954292	1451.727417	-315.706757	138.314346	1450.410522	-299.534302	199.882187	1730.749268	-448.006042	441.499054	1158.345337	-397.118958	-202.221069	1201.007935	-357.799835	387.548981	854.303223	-296.864594	-151.447708	890.384094	-359.748688	112.271805	1052.158813	528.670654	18.038454	897.524536	524.924438	215.915634
-382.366730	244.200943	955.385437	-386.072540	-18.707975	954.968628	-467.233276	264.962280	574.412109	-433.941315	-82.406342	579.385010	-474.363983	299.374542	87.718468	-503.846558	-134.622025	103.804535	-400.542847	347.406219	1430.574463	-342.978668	-67.937836	1451.733765	-315.571320	138.303268	1450.436890	-299.370575	199.849136	1730.738281	-447.896912	441.440155	1158.313110	-397.029297	-202.212936	1201.020874	-357.650299	387.377106	854.268372	-296.838623	-151.387085	890.382202	-359.702423	112.247208	1052.123779	528.699158	18.254995	897.532043	524.731079	216.713196
-382.276917	244.179642	955.381165	-386.012695	-18.698431	955.003113	-467.207581	264.955750	574.410339	-433.962158	-82.410614	579.439209	-474.347382	299.415710	87.746468	-503.822937	-134.609467	103.831871	-400.428711	347.408478	1430.549561	-342.876526	-67.947983	1451.750366	-315.470093	138.316010	1450.430542	-299.186676	199.829010	1730.729370	-447.767090	441.376556	1158.295654	-396.982910	-202.085663	1201.008057	-357.498108	387.212982	854.269104	-296.760071	-151.314270	890.386108	-359.620483	112.252678	1052.137085	528.816406	18.348265	897.550049	524.813110	216.795654
-382.150726	244.174271	955.402405	-385.873993	-18.767899	955.042175	-467.131073	264.936829	574.416016	-433.919434	-82.344856	579.449036	-474.328522	299.377319	87.767990	-503.824982	-134.598801	103.828644	-400.308533	347.384247	1430.541260	-342.776154	-67.982208	1451.727783	-315.334137	138.305771	1450.452148	-299.027771	199.822540	1730.722046	-447.650787	441.307495	1158.261108	-396.904755	-202.088074	1201.006714	-357.363464	387.053253	854.266785	-296.702545	-151.218491	890.390015	-359.497345	112.223236	1052.169556	528.964783	18.410782	897.570007	524.913818	216.856247
-382.055939	244.132309	955.379700	-385.746704	-18.799036	955.048096	-466.758423	264.565277	574.127197	-433.894470	-82.341972	579.471558	-474.083679	299.308533	87.731537	-503.847046	-134.615433	103.826904	-400.179382	347.381836	1430.553223	-342.676361	-67.968124	1451.718018	-315.198029	138.270950	1450.460327	-298.852661	199.773407	1730.703979	-447.509277	441.225616	1158.237305	-396.834625	-202.059250	1200.969482	-357.205475	386.882324	854.281616	-296.616333	-151.154572	890.380554	-359.393250	112.200348	1052.162964	529.075134	18.413759	897.576172	525.007446	216.856781
-381.927826	244.145630	955.391113	-385.681152	-18.768898	955.038269	-466.902405	264.716949	574.417297	-433.843994	-82.349838	579.452393	-474.196930	299.329529	87.751724	-503.818848	-134.629181	103.813507	-400.064209	347.366730	1430.537109	-342.563385	-67.998680	1451.699585	-315.058502	138.267624	1450.479370	-298.684265	199.737183	1730.690308	-447.393982	441.166962	1158.200684	-396.750977	-202.042603	1200.929810	-357.075958	386.736786	854.289368	-296.540466	-151.112564	890.356750	-359.289185	112.208275	1052.161987	529.216675	18.431566	897.558350	525.146301	216.839401
-381.853210	244.118149	955.359375	-385.617645	-18.767046	955.024841	-466.849701	264.732635	574.402527	-433.841492	-82.351524	579.451233	-474.220306	299.334625	87.754807	-503.890686	-134.643112	103.769402	-399.928375	347.383301	1430.548218	-342.479614	-68.006325	1451.707520	-314.906982	138.249710	1450.465210	-298.509613	199.705139	1730.679810	-447.256805	441.120880	1158.197021	-396.664825	-202.024475	1200.895386	-356.934845	386.606140	854.286987	-296.453552	-151.028214	890.348633	-359.209534	112.200974	1052.136719	529.311340	18.462734	897.572693	525.217346	216.897537
-381.761536	244.128357	955.353149	-385.589478	-18.734631	954.977661	-466.457275	264.358154	574.126770	-433.832764	-82.364410	579.405151	-473.938324	299.280579	87.726395	-503.888245	-134.647995	103.777649	-399.795807	347.379791	1430.534180	-342.359375	-68.018707	1451.715088	-314.763031	138.260239	1450.459961	-298.357025	199.656647	1730.665649	-447.130432	441.080231	1158.164917	-396.571472	-202.004242	1200.898926	-356.824982	386.526337	854.270508	-296.383270	-150.987991	890.347351	-359.123749	112.200874	1052.103394	529.461548	18.480782	897.584900	525.352661	216.905289
-381.697144	244.067139	955.323853	-385.531738	-18.797802	954.980164	-466.399994	264.347809	574.089050	-433.826447	-82.442459	579.436890	-473.940948	299.284851	87.734833	-503.892670	-134.637634	103.801689	-399.792877	347.265289	1430.441406	-342.222839	-68.011246	1451.718262	-314.622009	138.290588	1450.463745	-298.186401	199.604233	1730.676025	-447.021912	441.068451	1158.130737	-396.470886	-201.969772	1200.913086	-356.716553	386.434875	854.276489	-296.279388	-150.932953	890.353394	-359.048920	112.149574	1052.086548	529.570557	18.509775	897.621643	525.427307	216.948685
-381.607269	244.021729	955.306458	-385.410309	-18.830761	955.000610	-466.494568	264.531464	574.158875	-433.735840	-82.397972	579.429443	-474.040924	299.306976	87.752052	-503.850800	-134.612930	103.791122	-399.553772	347.379120	1430.527588	-342.121582	-67.997833	1451.719238	-314.487579	138.274887	1450.476440	-298.011414	199.543198	1730.684448	-446.885071	440.997314	1158.114746	-396.385223	-201.987823	1200.912720	-356.611633	386.325134	854.283142	-296.209564	-150.891953	890.353455	-358.932617	112.127121	1052.085449	529.673889	18.544304	897.624390	525.498413	216.968094
-381.484863	243.980957	955.292664	-385.257294	-18.901112	955.013550	-466.248566	264.283569	574.119385	-433.677338	-82.383949	579.464539	-473.893036	299.226166	87.736000	-503.834839	-134.632935	103.800575	-399.444824	347.352722	1430.523071	-341.995422	-68.006424	1451.730347	-314.342865	138.279755	1450.472534	-297.851471	199.461487	1730.704834	-446.754120	440.962036	1158.081299	-396.260101	-201.961700	1200.916870	-356.465973	386.199005	854.286499	-296.097778	-150.872345	890.357605	-358.804138	112.084457	1052.087402	529.771790	18.584009	897.639160	525.567932	216.995056
-381.386597	243.983322	955.320801	-385.178741	-18.882593	955.008423	-466.133240	264.274261	574.082825	-433.580383	-82.359932	579.440979	-473.877777	299.207703	87.745438	-503.759583	-134.600388	103.799683	-399.336578	347.361328	1430.538452	-341.881958	-68.006165	1451.756104	-314.226227	138.246811	1450.493408	-297.676270	199.390045	1730.724121	-446.648376	440.927429	1158.080933	-396.162018	-201.935654	1200.926147	-356.297424	386.081665	854.295227	-295.997864	-150.849136	890.380127	-358.711853	112.080704	1052.097778	529.861511	18.586063	897.654846	525.666504	217.022491
-381.292938	243.944290	955.335876	-385.069397	-18.882597	955.037842	-466.188202	264.401062	574.135071	-433.580444	-82.416870	579.484863	-474.043488	299.242035	87.783707	-503.849915	-134.619598	103.821945	-399.225952	347.347931	1430.527466	-341.795074	-68.001625	1451.733643	-314.096222	138.273956	1450.489990	-297.496216	199.314453	1730.735718	-446.511536	440.936096	1158.068848	-396.051300	-201.945068	1200.912231	-356.256165	386.089935	854.204590	-295.902405	-150.833466	890.361389	-358.618958	112.068008	1052.122314	529.969971	18.601244	897.648132	525.744568	217.059479
-381.212524	243.931549	955.339783	-385.011322	-18.868853	955.030396	-466.128143	264.405792	574.146057	-433.511230	-82.425293	579.470825	-474.066742	299.244751	87.791451	-503.829224	-134.619324	103.816734	-399.120422	347.346008	1430.512451	-341.668152	-68.006699	1451.735718	-313.993134	138.267151	1450.482666	-297.303650	199.233276	1730.750488	-446.401031	440.904877	1158.052734	-395.934479	-201.940720	1200.900024	-356.082245	385.976868	854.170166	-295.790619	-150.835266	890.359680	-358.540161	112.062035	1052.118042	530.091736	18.650877	897.650330	525.840149	217.084900
-381.145721	243.972198	955.356934	-384.982758	-18.834234	954.979675	-466.082855	264.406494	574.163574	-433.474457	-82.404091	579.418945	-474.066132	299.276794	87.799744	-503.806030	-134.612762	103.798943	-398.984344	347.360596	1430.491821	-341.549500	-68.023239	1451.712158	-313.897675	138.256516	1450.441162	-297.109375	199.160583	1730.758545	-446.265106	440.899811	1158.034668	-395.811920	-201.939880	1200.903564	-355.797272	385.666229	854.156189	-295.680939	-150.874405	890.340271	-358.474762	112.070816	1052.096680	530.206299	18.652378	897.639160	525.913818	217.113419
-381.073029	243.883850	955.331421	-384.864777	-18.867857	954.991272	-465.996429	264.375732	574.116516	-433.401398	-82.390793	579.394653	-474.050690	299.273041	87.780098	-503.832977	-134.623627	103.806396	-398.830566	347.364014	1430.488647	-341.439087	-68.026428	1451.689453	-313.811676	138.259781	1450.420166	-296.907410	199.089615	1730.764893	-446.117096	440.899139	1158.012085	-395.688690	-201.980438	1200.885620	-355.639282	385.639069	854.141724	-295.565857	-150.886139	890.319702	-358.373444	112.027588	1052.088257	530.286804	18.663233	897.641052	525.963257	217.198929
-380.952209	243.917770	955.360901	-384.783875	-18.843084	954.987122	-465.912292	264.368439	574.110352	-433.384186	-82.425339	579.382751	-474.019989	299.258698	87.767372	-503.833221	-134.640076	103.805206	-398.690918	347.365967	1430.468262	-341.308960	-68.031548	1451.676636	-313.698059	138.260452	1450.409302	-296.685669	199.017380	1730.788574	-445.974396	440.851166	1158.004639	-395.557922	-201.950455	1200.904907	-355.501465	385.609406	854.127197	-295.434113	-150.930573	890.309021	-358.267456	112.040726	1052.099609	530.407654	18.676575	897.659851	526.019409	217.200287
-380.842072	243.876465	955.386536	-384.639526	-18.838417	954.993774	-465.856079	264.324646	574.110535	-433.260895	-82.364899	579.361389	-474.039978	299.263855	87.764969	-503.782410	-134.641266	103.793877	-398.554199	347.370728	1430.483398	-341.183716	-68.045395	1451.689331	-313.579529	138.278427	1450.388672	-296.453430	198.960281	1730.837402	-445.846558	440.855103	1158.019531	-395.392426	-201.956970	1200.922485	-355.393860	385.651794	854.157166	-295.263367	-150.976898	890.323364	-358.143677	112.018570	1052.116577	530.484680	18.676804	897.677063	526.081909	217.178238
-380.715881	243.823349	955.446472	-384.477783	-18.851295	955.055969	-466.199066	264.756805	574.404358	-433.240814	-82.399979	579.439148	-474.343109	299.315979	87.833832	-503.820496	-134.658112	103.833549	-398.404755	347.364685	1430.495972	-341.016296	-68.052780	1451.714233	-313.506683	138.258545	1450.376831	-296.218079	198.885956	1730.889404	-445.714264	440.809937	1158.023438	-395.249237	-201.957062	1200.934204	-355.383179	385.914246	854.164185	-295.100037	-150.980103	890.345520	-358.017578	111.989906	1052.182251	530.640625	18.760035	897.694702	526.156738	217.207626
-380.581573	243.777267	955.498413	-384.328339	-18.830158	955.075500	-466.024200	264.636566	574.414612	-433.212891	-82.404533	579.401123	-474.244934	299.288452	87.838493	-503.768921	-134.646027	103.828133	-398.294342	347.365204	1430.510010	-340.885651	-68.076950	1451.729248	-313.348053	138.282410	1450.356445	-295.985718	198.812729	1730.951172	-445.588593	440.824524	1158.031738	-395.115387	-201.949020	1200.929688	-355.286072	385.940582	854.186707	-294.933105	-151.037964	890.357056	-357.887634	111.966949	1052.220947	530.706299	18.756088	897.717346	526.204407	217.232712
-380.476440	243.755814	955.553162	-384.208588	-18.762589	955.092102	-466.097107	264.752625	574.435181	-433.117035	-82.409409	579.427612	-474.303772	299.281342	87.878853	-503.752289	-134.652725	103.834679	-398.172424	347.370209	1430.520142	-340.747070	-68.101196	1451.734985	-313.209229	138.271591	1450.336182	-295.753571	198.732788	1731.016846	-445.455872	440.831909	1158.029419	-394.989319	-201.975510	1200.947266	-355.127350	385.940857	854.199951	-294.747040	-151.089340	890.375732	-357.777191	111.977112	1052.256958	530.828918	18.823317	897.704285	526.270630	217.280502
-380.369263	243.739822	955.609741	-384.110565	-18.643534	955.091064	-466.057220	264.752563	574.442566	-432.975861	-82.312698	579.389099	-474.292542	299.276031	87.884605	-503.669098	-134.623383	103.818542	-398.058960	347.363220	1430.518066	-340.593323	-68.125114	1451.766724	-312.969971	138.293045	1450.300171	-295.519409	198.651276	1731.073730	-445.329803	440.834442	1158.043457	-394.839386	-201.983521	1200.944702	-354.961121	385.945892	854.205566	-294.595734	-151.123840	890.382019	-357.673492	112.006233	1052.284424	530.927002	18.808655	897.702576	526.350891	217.289124
-380.284637	243.676483	955.681458	-384.004395	-18.614592	955.121948	-466.020203	264.744690	574.456543	-432.945648	-82.367897	579.407715	-474.283203	299.269165	87.885147	-503.688446	-134.612946	103.866119	-397.967957	347.354065	1430.536377	-340.485352	-68.152939	1451.777222	-312.683105	138.332428	1450.293823	-295.307159	198.530182	1731.123779	-445.218292	440.862396	1158.033203	-394.707092	-202.016388	1200.960449	-354.695984	385.786896	854.231873	-294.437775	-151.195145	890.410461	-357.573273	111.975700	1052.334473	531.018433	18.842161	897.731384	526.397522	217.325058
-380.239410	243.520340	955.739502	-383.850739	-18.597509	955.172241	-465.923553	264.675568	574.402344	-432.893646	-82.369759	579.427368	-474.246979	299.262115	87.897789	-503.617157	-134.578369	103.868881	-397.856964	347.331573	1430.562256	-340.323975	-68.162193	1451.823608	-312.363403	138.324661	1450.286133	-295.072235	198.395782	1731.202148	-445.117554	440.894470	1158.052490	-394.573029	-202.050934	1201.009521	-354.685242	386.071228	854.251587	-294.288666	-151.232895	890.447632	-357.471741	111.913071	1052.388062	531.114136	18.876293	897.721619	526.452454	217.405319
-380.169250	243.435425	955.790222	-383.740570	-18.552132	955.229187	-465.860504	264.640747	574.392883	-432.870667	-82.381897	579.440796	-474.099396	299.229797	87.891579	-503.576569	-134.563324	103.882614	-397.700287	347.350342	1430.567993	-340.177429	-68.143715	1451.860352	-312.215302	138.209305	1450.257080	-294.831085	198.272339	1731.265381	-445.009613	440.895050	1158.081421	-394.439270	-202.058487	1201.052734	-354.415466	385.911285	854.305664	-294.123047	-151.287766	890.497314	-357.380341	111.899071	1052.441650	531.225159	18.945934	897.751160	526.476624	217.435181
-380.073486	243.372620	955.860168	-383.576294	-18.570961	955.292664	-465.782227	264.635498	574.380920	-432.863373	-82.429420	579.470154	-474.195190	299.231964	87.910477	-503.625519	-134.563416	103.927353	-397.559631	347.307953	1430.622314	-340.037659	-68.152969	1451.868286	-311.954163	138.193512	1450.264771	-294.583954	198.147446	1731.342163	-444.893097	440.919586	1158.129028	-394.294037	-202.060837	1201.083618	-354.249390	385.926636	854.365417	-293.956421	-151.338425	890.540955	-357.268036	111.862442	1052.512817	531.302856	19.002443	897.741638	526.518982	217.515411
-379.976257	243.295563	955.909058	-383.402771	-18.593924	955.349060	-465.559784	264.431183	574.331238	-432.828979	-82.450592	579.519958	-474.071594	299.215912	87.893288	-503.564789	-134.538910	103.953758	-397.374664	347.316559	1430.660156	-339.844116	-68.156342	1451.898438	-311.766113	138.226822	1450.250732	-294.312683	198.027328	1731.407349	-444.781433	440.925079	1158.168457	-394.156921	-202.079315	1201.150513	-354.128082	385.971924	854.424377	-293.811615	-151.395844	890.583801	-357.130585	111.822212	1052.565063	531.366333	18.998659	897.774292	526.566895	217.463470
-379.874573	243.301361	955.966614	-383.229248	-18.625401	955.374390	-465.611267	264.572540	574.371521	-432.753052	-82.408813	579.516846	-474.115265	299.204987	87.947624	-503.553772	-134.527054	103.961670	-397.187561	347.306763	1430.701294	-339.647644	-68.139275	1451.921753	-311.612793	138.257278	1450.227783	-294.019257	197.894119	1731.473999	-444.664673	440.965179	1158.218994	-394.025604	-202.071259	1201.150269	-354.013672	386.015594	854.488953	-293.647552	-151.433868	890.593994	-356.981842	111.804138	1052.603638	531.437439	19.043201	897.786011	526.601929	217.544983
-379.796967	243.294998	955.965515	-383.109344	-18.596333	955.386780	-465.564484	264.607056	574.388062	-432.719910	-82.446968	579.560242	-474.092896	299.235046	87.943504	-503.583771	-134.534851	103.978836	-397.008026	347.322845	1430.729614	-339.441956	-68.129089	1451.941772	-311.526581	138.250580	1450.181519	-293.714417	197.735855	1731.518921	-444.554047	440.999542	1158.280762	-393.883667	-202.053818	1201.184570	-354.092438	386.410583	854.514526	-293.526733	-151.502426	890.635193	-356.863647	111.824135	1052.604370	531.497498	19.060823	897.801575	526.621826	217.570389
-379.738281	243.288696	955.964355	-383.024658	-18.655092	955.395630	-465.487915	264.580627	574.367126	-432.698334	-82.440117	579.565186	-474.078827	299.207947	87.956879	-503.574615	-134.542206	103.972664	-396.831818	347.352478	1430.776855	-339.251129	-68.135880	1451.936646	-311.435608	138.264648	1450.156250	-293.400543	197.564667	1731.564819	-444.444916	441.031738	1158.357178	-393.736359	-202.077454	1201.211060	-354.026642	386.473663	854.539368	-293.395172	-151.544388	890.645020	-356.756317	111.797432	1052.599121	531.545227	19.102978	897.811829	526.606934	217.631058
-379.722931	243.291260	955.967224	-383.006775	-18.631336	955.356750	-465.468109	264.595032	574.372681	-432.681702	-82.421852	579.508362	-474.077728	299.192169	87.926857	-503.561951	-134.523849	103.977753	-396.641571	347.371155	1430.810791	-339.029785	-68.106506	1451.923828	-311.351227	138.250900	1450.093018	-293.064758	197.402390	1731.583252	-444.327972	441.048462	1158.427246	-393.599182	-202.083832	1201.243774	-353.973694	386.578094	854.546509	-293.279602	-151.594055	890.651062	-356.692139	111.794762	1052.568970	531.630188	19.152889	897.830933	526.619934	217.653702
-379.646393	243.282806	955.961060	-382.909241	-18.624483	955.340881	-465.729370	264.971100	574.439514	-432.653625	-82.411804	579.498535	-474.251343	299.224121	88.000969	-503.510132	-134.500732	103.969124	-396.456177	347.392731	1430.833252	-338.819611	-68.111046	1451.864746	-311.276367	138.266327	1450.001709	-292.707794	197.232941	1731.591919	-444.219727	441.053528	1158.436157	-393.457489	-202.103149	1201.227295	-353.927368	386.622314	854.573730	-293.160797	-151.658279	890.601868	-356.576813	111.792000	1052.550781	531.653320	19.180170	897.845886	526.590881	217.717407
-379.570984	243.324036	955.949768	-382.847534	-18.601000	955.298889	-465.717255	264.921326	574.464539	-432.599670	-82.352036	579.476440	-474.108185	299.172699	87.976395	-503.495972	-134.506332	103.958267	-396.299347	347.401215	1430.853882	-338.610138	-68.103539	1451.822021	-311.105225	138.282364	1449.940796	-292.315918	197.093597	1731.554810	-444.112091	441.072510	1158.459106	-393.221710	-202.193024	1201.201050	-353.894287	386.695587	854.545349	-293.030853	-151.727524	890.561707	-356.466583	111.811234	1052.513428	531.661377	19.185514	897.873779	526.547546	217.711090
-379.447540	243.375229	955.918030	-382.730957	-18.600134	955.268738	-465.712982	264.942566	574.486755	-432.572876	-82.320389	579.487610	-474.230103	299.206451	88.003235	-503.476227	-134.511093	103.928276	-396.121155	347.411163	1430.852905	-338.347534	-68.104118	1451.765137	-310.869812	138.310867	1449.891724	-291.928192	196.985138	1731.492676	-443.995270	441.094116	1158.455078	-393.094910	-202.075058	1201.144165	-353.847687	386.761230	854.521423	-292.865723	-151.795044	890.492798	-356.318512	111.836967	1052.475342	531.707092	19.235235	897.887085	526.530884	217.766724
-379.339691	243.394714	955.884521	-382.608551	-18.607597	955.235413	-465.347382	264.481873	574.406799	-432.570313	-82.313812	579.495789	-473.823975	299.121094	87.957520	-503.468842	-134.511475	103.921196	-395.944855	347.396088	1430.816650	-338.071381	-68.082153	1451.689453	-310.690918	138.329926	1449.799316	-291.531158	196.866226	1731.406982	-443.857849	441.116730	1158.452759	-392.909210	-202.062576	1201.087646	-353.817902	386.834259	854.467651	-292.731476	-151.853714	890.388489	-356.181793	111.844215	1052.436401	531.739258	19.286255	897.892578	526.487244	217.820541
-379.249939	243.440750	955.851318	-382.480682	-18.643343	955.244934	-465.455383	264.609283	574.475037	-432.528870	-82.271469	579.510986	-474.030823	299.163910	87.996407	-503.422943	-134.500732	103.923538	-395.780701	347.423370	1430.783813	-337.788666	-68.078171	1451.607910	-310.537323	138.346725	1449.709229	-291.091553	196.748047	1731.322266	-443.727478	441.169006	1158.421753	-392.720398	-202.053772	1201.022461	-353.793671	386.906464	854.407837	-292.622467	-151.908539	890.287781	-356.071930	111.868950	1052.424316	531.758362	19.296757	897.885254	526.474731	217.792236
-379.179688	243.475174	955.830261	-382.428558	-18.640268	955.236450	-465.294586	264.454803	574.433899	-432.509338	-82.255592	579.532349	-473.955261	299.148163	87.983994	-503.437317	-134.468811	103.955467	-395.613281	347.431061	1430.761353	-337.525604	-68.058815	1451.522583	-310.410309	138.346008	1449.597168	-290.654907	196.657303	1731.230835	-443.604950	441.187622	1158.411621	-392.498108	-202.070206	1200.942627	-353.657104	386.835358	854.477661	-292.532379	-151.974701	890.195801	-355.996521	111.890503	1052.406006	531.744934	19.318531	897.915588	526.417847	217.847885
-379.114655	243.516693	955.829834	-382.383698	-18.620243	955.235107	-465.249756	264.437378	574.423157	-432.454926	-82.244255	579.530151	-473.939636	299.122467	87.974037	-503.430298	-134.445145	103.973557	-395.450653	347.449921	1430.753540	-337.300903	-68.045425	1451.442993	-310.275970	138.368805	1449.521118	-290.220520	196.542892	1731.141602	-443.474670	441.207062	1158.430176	-392.282806	-202.058197	1200.865845	-353.641602	386.905426	854.460144	-292.443909	-152.047882	890.072510	-355.934937	111.918991	1052.403442	531.782410	19.377283	897.933167	526.393738	217.890854
-379.104248	243.500534	955.804810	-382.330658	-18.675627	955.244568	-465.196594	264.454193	574.408569	-432.413300	-82.259659	579.556091	-473.962402	299.124084	87.981979	-503.392914	-134.431412	103.984703	-395.297791	347.453033	1430.746826	-337.105804	-68.043900	1451.362793	-310.109924	138.361191	1449.436646	-289.777832	196.457809	1731.036987	-443.368591	441.244659	1158.464233	-392.069733	-202.089645	1200.794922	-353.643524	386.977356	854.408081	-292.346161	-152.116440	889.957214	-355.889374	111.899918	1052.392090	531.802368	19.387020	897.951904	526.345337	217.953400
-379.038330	243.552048	955.777954	-382.299866	-18.661827	955.195374	-465.028625	264.351776	574.362915	-432.328979	-82.268845	579.497009	-473.892090	299.094208	87.983444	-503.374939	-134.426834	103.996445	-395.126953	347.445648	1430.729736	-336.907013	-68.033203	1451.254395	-309.951508	138.327332	1449.359741	-289.346680	196.369522	1730.912964	-443.249023	441.261139	1158.442505	-391.848907	-202.113693	1200.736206	-353.631256	387.038849	854.375793	-292.281647	-152.164917	889.859863	-355.813934	111.920746	1052.347168	531.813599	19.419357	897.970093	526.313538	217.932907
-378.967041	243.550018	955.763611	-382.238770	-18.655163	955.183960	-465.032715	264.446716	574.346252	-432.251129	-82.282349	579.462402	-473.937561	299.091309	87.955841	-503.392090	-134.431198	103.995964	-394.950745	347.453339	1430.722900	-336.695740	-68.033524	1451.171509	-309.777710	138.322037	1449.267334	-288.879456	196.270020	1730.786865	-443.139252	441.280365	1158.455933	-391.636963	-202.157974	1200.665283	-353.622620	387.095093	854.334839	-292.204742	-152.211563	889.756714	-355.736023	111.923027	1052.331177	531.825439	19.474119	897.976440	526.261841	217.935608
-378.873810	243.555466	955.753906	-382.139618	-18.642323	955.159485	-464.975769	264.474915	574.349915	-432.176788	-82.339096	579.459290	-473.947083	299.111664	87.956154	-503.370239	-134.431885	103.968117	-394.772217	347.480591	1430.725220	-336.470703	-68.032654	1451.098389	-309.588104	138.331573	1449.207397	-288.388794	196.175003	1730.659668	-443.063782	441.307037	1158.465942	-391.434143	-202.180527	1200.630005	-353.621643	387.140289	854.305115	-292.134644	-152.246597	889.652832	-355.626923	111.927109	1052.310791	531.818176	19.492113	897.978638	526.225647	217.996918
-378.801239	243.560822	955.741211	-382.043213	-18.622932	955.170410	-464.813568	264.370544	574.330444	-432.037476	-82.298248	579.421814	-473.837219	299.120026	87.975304	-503.358429	-134.435318	103.971703	-394.598724	347.453125	1430.718262	-336.246979	-68.044220	1451.056885	-309.377563	138.326035	1449.159424	-287.919708	196.089386	1730.557129	-442.962708	441.333801	1158.483887	-391.240143	-202.195526	1200.603882	-353.630463	387.220581	854.297607	-292.068970	-152.265915	889.576904	-355.532196	111.950302	1052.307373	531.845459	19.561518	898.019348	526.206482	217.994781
-378.763702	243.548950	955.755981	-381.993835	-18.600534	955.167114	-464.863953	264.505432	574.377075	-432.008759	-82.302620	579.433167	-473.912323	299.136292	87.989388	-503.358307	-134.434799	103.994644	-394.382385	347.435333	1430.730103	-336.004974	-68.042404	1451.015259	-309.157043	138.307449	1449.100220	-287.463226	196.002563	1730.461914	-442.879089	441.311523	1158.527466	-391.077820	-202.179245	1200.603638	-353.622772	387.244232	854.293274	-291.991455	-152.287399	889.528198	-355.463989	111.949684	1052.306641	531.835510	19.586479	898.024231	526.153748	218.043076
-378.667450	243.580994	955.773071	-381.899200	-18.563660	955.183533	-464.823456	264.539337	574.393982	-432.006500	-82.325676	579.436768	-473.906250	299.140167	88.018753	-503.359711	-134.442612	104.019958	-394.179504	347.415802	1430.765991	-335.776215	-68.059784	1450.972412	-308.946472	138.324249	1449.039063	-286.984680	195.914688	1730.381104	-442.802399	441.350800	1158.575684	-390.937103	-202.179459	1200.583130	-353.646759	387.271545	854.301819	-291.935760	-152.290375	889.475647	-355.355164	111.983559	1052.319946	531.835632	19.621691	898.020447	526.124878	218.110275
-378.586884	243.589584	955.798401	-381.803741	-18.543850	955.167480	-464.806915	264.538696	574.407776	-431.969543	-82.277397	579.461304	-473.896240	299.144989	88.041451	-503.318115	-134.434357	104.004433	-393.963074	347.399109	1430.765747	-335.533295	-68.094048	1450.925049	-308.704895	138.299072	1448.973633	-286.525696	195.837479	1730.283691	-442.727325	441.310608	1158.609619	-390.781738	-202.153915	1200.568726	-353.649414	387.286163	854.299377	-291.885406	-152.310837	889.428528	-355.251007	111.983673	1052.320435	531.839966	19.629499	898.050659	526.102417	218.075577
-378.533905	243.660095	955.818054	-381.738312	-18.547478	955.167725	-464.775482	264.580414	574.422607	-431.937500	-82.275414	579.490662	-473.873169	299.123016	88.025070	-503.315155	-134.420105	104.025261	-393.735077	347.368378	1430.789673	-335.298584	-68.088158	1450.882690	-308.497894	138.309494	1448.902832	-286.056274	195.743896	1730.204590	-442.658051	441.308807	1158.651245	-390.659088	-202.132141	1200.522583	-353.678589	387.285126	854.317444	-291.837585	-152.305344	889.373169	-355.159637	112.010910	1052.322021	531.827332	19.702965	898.062683	526.044312	218.128464
-378.450104	243.665970	955.840149	-381.604889	-18.551996	955.149536	-464.875671	264.740570	574.439514	-431.989960	-82.292549	579.508545	-473.983337	299.137634	88.040451	-503.316193	-134.398514	104.037880	-393.510895	347.353088	1430.776611	-335.055634	-68.097160	1450.851440	-308.271454	138.317810	1448.860596	-285.562195	195.628876	1730.124756	-442.561829	441.343109	1158.695435	-390.521881	-202.099091	1200.509766	-353.716553	387.303314	854.316101	-291.771729	-152.269180	889.320618	-355.022614	112.001152	1052.316528	531.834961	19.757973	898.069946	526.017334	218.157791
-378.383484	243.718506	955.864746	-381.560638	-18.540691	955.164978	-464.886597	264.781738	574.455994	-431.950531	-82.190857	579.530884	-473.994263	299.141052	88.044022	-503.228241	-134.362976	104.030548	-393.260895	347.352142	1430.788696	-334.793365	-68.098976	1450.832153	-308.093933	138.289017	1448.803467	-285.063904	195.546432	1730.041382	-442.495972	441.357666	1158.748413	-390.410400	-202.078217	1200.487915	-353.748535	387.303680	854.332336	-291.746948	-152.257141	889.265381	-354.929474	112.027214	1052.326782	531.807800	19.782372	898.083801	525.940552	218.222458
-378.349884	243.755173	955.893250	-381.503418	-18.544847	955.166931	-464.902405	264.807617	574.465698	-431.974426	-82.188942	579.572144	-474.002502	299.147644	88.052727	-503.245026	-134.352280	104.048378	-393.003998	347.362091	1430.807007	-334.569489	-68.144157	1450.811646	-307.917694	138.265472	1448.751953	-284.597260	195.470398	1729.974976	-442.397491	441.373840	1158.797607	-390.298798	-202.076981	1200.453003	-353.790070	387.328339	854.316956	-291.697754	-152.237762	889.223938	-354.849243	112.035606	1052.333008	531.820313	19.829220	898.088135	525.902954	218.273224
-378.312622	243.733063	955.916748	-381.409332	-18.549873	955.202698	-464.842285	264.789001	574.432617	-431.987244	-82.167709	579.597595	-473.982239	299.133759	88.087326	-503.210571	-134.318710	104.069687	-392.773895	347.355103	1430.843140	-334.391144	-68.180916	1450.772095	-307.707489	138.224197	1448.730591	-284.137024	195.357880	1729.904907	-442.301605	441.404449	1158.859497	-390.192719	-202.082932	1200.428345	-353.828369	387.339264	854.323486	-291.648743	-152.224915	889.192322	-354.762238	112.031738	1052.357178	531.795532	19.856258	898.106750	525.860229	218.317398
-378.276581	243.737274	955.936157	-381.331268	-18.531231	955.233948	-464.658142	264.567474	574.412842	-431.937927	-82.079178	579.609802	-473.849426	299.070374	88.100258	-503.228027	-134.309448	104.087952	-392.535187	347.332611	1430.877686	-334.234772	-68.214935	1450.753174	-307.473633	138.176605	1448.705444	-283.670410	195.240891	1729.846680	-442.179352	441.439880	1158.936646	-390.100708	-202.083344	1200.389282	-353.891571	387.351837	854.344604	-291.595734	-152.199051	889.147583	-354.677216	112.051216	1052.375244	531.804199	19.889782	898.125000	525.838257	218.344376
-378.178619	243.717163	955.966064	-381.166992	-18.548859	955.249939	-464.775848	264.715576	574.490234	-431.957977	-82.082298	579.684570	-473.923798	299.076294	88.128967	-503.153320	-134.309372	104.101501	-392.334473	347.293335	1430.905273	-334.083466	-68.253929	1450.715210	-307.222900	138.137405	1448.705933	-283.206177	195.116196	1729.793457	-442.042267	441.472931	1159.000366	-389.982422	-202.108948	1200.361450	-353.939911	387.364014	854.371704	-291.548553	-152.156342	889.126587	-354.527557	112.033348	1052.393433	531.802307	19.942804	898.125366	525.776001	218.412918
-378.126556	243.712875	955.990173	-381.044891	-18.566200	955.275879	-464.740662	264.700836	574.491028	-431.968597	-82.072617	579.704468	-473.975098	299.070435	88.156715	-503.186127	-134.274307	104.099617	-392.090912	347.255585	1430.941528	-333.897888	-68.289055	1450.705933	-306.993683	138.087357	1448.682983	-282.765228	194.986145	1729.749390	-441.890991	441.508270	1159.062500	-389.881104	-202.116074	1200.322510	-354.007751	387.394470	854.388916	-291.497986	-152.112091	889.087219	-354.420471	112.029755	1052.413208	531.757751	19.948732	898.156433	525.735291	218.374756
-378.053802	243.727371	956.010986	-380.956757	-18.504545	955.253174	-464.711487	264.722595	574.494568	-431.982422	-82.061203	579.693787	-473.955078	299.070160	88.159492	-503.198395	-134.270584	104.103691	-391.820404	347.224060	1430.958862	-333.698486	-68.343765	1450.694336	-306.762573	138.032990	1448.659546	-282.362000	194.900177	1729.706665	-441.740692	441.509308	1159.135864	-389.789948	-202.105438	1200.306885	-354.066376	387.433838	854.401855	-291.440582	-152.054352	889.059265	-354.321991	112.052956	1052.407593	531.875061	19.888744	898.164185	525.966125	217.756790
-378.014587	243.798203	956.019592	-380.953735	-18.455257	955.218689	-464.690674	264.801208	574.507751	-431.983337	-82.018692	579.690674	-473.991760	299.092102	88.158516	-503.229736	-134.259857	104.083435	-391.528412	347.201324	1430.978394	-333.509003	-68.369675	1450.656372	-306.561951	137.967178	1448.621948	-281.980103	194.787827	1729.650513	-441.596527	441.557312	1159.210938	-389.692535	-202.139145	1200.265015	-354.113037	387.452637	854.401123	-291.379944	-151.999969	889.035828	-354.259949	112.093277	1052.383789	531.849609	19.947712	898.160767	525.952881	217.748596
-377.974213	243.852127	956.015808	-380.929535	-18.380516	955.169678	-464.474304	264.616669	574.432129	-431.995087	-82.030502	579.649597	-473.850586	299.060730	88.123734	-503.240570	-134.255600	104.084404	-391.239777	347.174194	1430.992798	-333.299042	-68.393517	1450.602661	-306.332397	137.914337	1448.564087	-281.577362	194.666885	1729.606079	-441.473938	441.552551	1159.264526	-389.599152	-202.130188	1200.245850	-354.177765	387.492432	854.376526	-291.323212	-151.943909	888.979126	-354.180908	112.138824	1052.345093	531.832581	20.013567	898.153259	525.890259	217.836716
-377.910095	243.872299	956.004944	-380.850555	-18.373203	955.153625	-464.413727	264.656036	574.454468	-431.942200	-82.007530	579.669739	-473.882874	299.067169	88.129135	-503.162384	-134.250702	104.077705	-391.134918	347.027802	1430.910767	-333.108307	-68.433701	1450.527466	-306.116272	137.887680	1448.506958	-281.167236	194.546021	1729.573120	-441.349121	441.575409	1159.287720	-389.538086	-202.155090	1200.187866	-354.222961	387.520905	854.375732	-291.284332	-151.903717	888.915100	-354.079865	112.151802	1052.323975	531.832397	20.025404	898.160950	525.860291	217.876343
-377.874878	243.877563	956.009399	-380.797821	-18.337648	955.144165	-464.330902	264.651550	574.418457	-431.889191	-81.937874	579.683472	-473.817627	299.055725	88.163887	-503.129089	-134.244095	104.095924	-390.790405	347.050446	1431.040405	-332.899536	-68.506149	1450.459595	-305.918549	137.823563	1448.441895	-280.776550	194.417404	1729.540527	-441.200897	441.545868	1159.356934	-389.474823	-202.139709	1200.146362	-354.263031	387.561554	854.375244	-291.215149	-151.839691	888.859131	-354.006958	112.168419	1052.313843	531.807800	20.084517	898.174438	525.809387	217.925751
-377.773254	243.888748	955.992493	-380.699005	-18.371197	955.133545	-464.239960	264.595795	574.412476	-431.850311	-81.933640	579.676880	-473.835388	299.076813	88.158501	-503.114563	-134.237350	104.102318	-390.531982	347.020477	1431.052246	-332.705322	-68.560005	1450.390625	-305.732269	137.742477	1448.399170	-280.361298	194.259491	1729.521362	-441.042694	441.536438	1159.389160	-389.420380	-202.179916	1200.094238	-354.297272	387.587524	854.383362	-291.168884	-151.793884	888.799744	-353.880646	112.159103	1052.293213	531.796997	20.126650	898.168640	525.784119	217.994553
-377.689148	243.934830	955.992432	-380.629028	-18.371176	955.123352	-464.183563	264.630981	574.462708	-431.808228	-81.947319	579.682129	-473.726776	299.037598	88.206787	-503.092194	-134.236603	104.106644	-390.284302	346.989838	1431.078247	-332.521118	-68.613777	1450.311646	-305.531372	137.680237	1448.375244	-279.980652	194.139725	1729.490723	-440.887024	441.496124	1159.439209	-389.387024	-202.154449	1200.020142	-354.299805	387.612000	854.372498	-291.123505	-151.743958	888.734314	-353.782074	112.176956	1052.282471	531.814392	20.159380	898.154602	525.762085	218.075317
-377.576569	243.955780	955.980896	-380.517670	-18.420572	955.112305	-464.094299	264.626190	574.457886	-431.797760	-81.978523	579.663025	-473.841461	299.048859	88.199066	-503.122955	-134.233780	104.120560	-390.049011	346.937958	1431.098999	-332.312225	-68.669304	1450.257690	-305.352570	137.628036	1448.358276	-279.603058	194.007553	1729.467285	-440.739227	441.482056	1159.476807	-389.316437	-202.122650	1199.949951	-354.298950	387.668457	854.355225	-291.077301	-151.716995	888.668640	-353.657959	112.162819	1052.267944	531.830505	20.205698	898.163696	525.760315	218.080780
-377.472626	244.003922	955.970337	-380.450287	-18.391600	955.100403	-463.859253	264.478729	574.430664	-431.732422	-82.001945	579.696655	-473.748474	299.033356	88.193207	-503.093140	-134.227600	104.117943	-389.852264	346.915497	1431.110229	-332.129913	-68.727036	1450.182007	-305.185883	137.582962	1448.330566	-279.234192	193.883148	1729.441528	-440.589966	441.480988	1159.521729	-389.272247	-202.122849	1199.863770	-354.264008	387.717346	854.355713	-291.042267	-151.675629	888.594604	-353.554749	112.197197	1052.252075	531.865784	20.236580	898.171509	525.777039	218.087219
-377.401215	244.028702	955.973389	-380.398560	-18.374815	955.060059	-463.662109	264.342133	574.305786	-431.668304	-81.989220	579.700867	-473.652802	298.991211	88.216423	-503.078583	-134.220367	104.154022	-389.637543	346.918640	1431.147583	-331.942627	-68.758080	1450.091919	-305.026703	137.519669	1448.287598	-278.880493	193.738678	1729.413208	-440.421539	441.470337	1159.554565	-389.205353	-202.094131	1199.781128	-354.228149	387.730530	854.356934	-290.984558	-151.659042	888.491028	-353.460052	112.199753	1052.224609	531.883911	20.301323	898.159607	525.776489	218.117081
-377.307648	244.034317	955.954956	-380.336731	-18.373482	955.050598	-463.564178	264.332214	574.318481	-431.597687	-82.021606	579.676025	-473.650543	298.985565	88.259903	-503.048004	-134.191422	104.167313	-389.420044	346.887665	1431.169312	-331.754974	-68.799568	1450.029907	-304.878174	137.483627	1448.234985	-278.546082	193.579102	1729.400391	-440.269775	441.465271	1159.607422	-389.123810	-202.055054	1199.701294	-354.175140	387.801025	854.349548	-290.977539	-151.661011	888.390930	-353.352814	112.203148	1052.202881	531.788513	20.518682	898.142761	525.441650	218.948822
-377.210724	244.038254	955.956909	-380.256165	-18.371771	955.041382	-463.530182	264.386627	574.434937	-431.486786	-81.964684	579.692505	-473.703491	298.980957	88.259560	-503.009796	-134.193924	104.200684	-389.198029	346.865662	1431.193604	-331.586365	-68.855209	1449.952515	-304.686859	137.429840	1448.215088	-278.222778	193.426773	1729.384033	-440.122864	441.436615	1159.654541	-389.038971	-202.060944	1199.613037	-354.101746	387.820557	854.367554	-290.916870	-151.647583	888.277893	-353.241791	112.200020	1052.193359	531.882996	20.394478	898.157471	525.713623	218.303070
-377.109650	244.003174	955.970520	-380.171844	-18.372427	955.079956	-463.380066	264.343201	574.356750	-431.431671	-81.955696	579.723206	-473.558136	298.917419	88.302681	-502.917938	-134.138977	104.188881	-388.958893	346.859711	1431.230225	-331.426666	-68.879936	1449.874268	-304.512939	137.375916	1448.177124	-277.904236	193.257050	1729.365479	-439.966309	441.438019	1159.732666	-388.952850	-202.010498	1199.522217	-354.023468	387.845032	854.406799	-290.895050	-151.641266	888.187134	-353.131744	112.189484	1052.214966	531.885376	20.468227	898.171143	525.707703	218.295151
-377.033356	243.995667	955.976624	-380.116852	-18.362734	955.085266	-463.264130	264.335419	574.331055	-431.408691	-81.930275	579.725952	-473.544739	298.921661	88.316315	-502.965271	-134.133408	104.215508	-388.742645	346.837067	1431.257202	-331.269348	-68.935089	1449.830444	-304.347198	137.349747	1448.155518	-277.593353	193.116699	1729.346924	-439.836273	441.457764	1159.774170	-388.858948	-201.969284	1199.436523	-353.931763	387.876556	854.446777	-290.858215	-151.616074	888.118164	-353.040985	112.187897	1052.213989	531.950867	20.495564	898.187866	525.763489	218.334122
-376.925140	243.957016	955.988220	-380.014771	-18.402042	955.124084	-463.225220	264.386078	574.313416	-431.418793	-82.012291	579.800781	-473.588989	298.884094	88.348999	-502.962219	-134.109543	104.249481	-388.545685	346.813141	1431.271362	-331.106049	-68.983078	1449.802979	-304.169617	137.307022	1448.148682	-277.270935	192.970490	1729.338135	-439.683929	441.444214	1159.814941	-388.780487	-201.932846	1199.381592	-353.802490	387.871155	854.482178	-290.851440	-151.627792	888.026611	-352.940155	112.158386	1052.240356	531.869812	20.682390	898.177124	525.474609	219.105667
-376.804596	243.963394	955.993408	-379.958923	-18.378759	955.125427	-463.057800	264.322479	574.301086	-431.370514	-81.982788	579.753174	-473.511047	298.887177	88.371979	-502.937225	-134.095337	104.256462	-388.316711	346.802368	1431.317017	-330.948425	-69.028267	1449.770264	-303.991913	137.273132	1448.139648	-276.967834	192.842926	1729.317139	-439.518158	441.444122	1159.863770	-388.681793	-201.917297	1199.337036	-353.676392	387.867615	854.525635	-290.836029	-151.624191	887.951050	-352.831543	112.165230	1052.238281	531.889526	20.731499	898.167908	525.507813	219.166275
-376.670837	243.922348	955.958862	-379.814240	-18.452383	955.149109	-462.952148	264.350433	574.330078	-431.398529	-82.021942	579.789673	-473.531189	298.854370	88.378830	-502.964111	-134.078323	104.276268	-388.106293	346.777588	1431.361084	-330.784424	-69.072754	1449.725098	-303.793549	137.222870	1448.136597	-276.677032	192.712006	1729.295288	-439.327240	441.482483	1159.925659	-388.603333	-201.886826	1199.288208	-353.557037	387.843994	854.587708	-290.841583	-151.639816	887.867188	-352.680573	112.130371	1052.229858	531.953552	20.773703	898.192017	525.558716	219.185760
-376.592010	243.906570	955.985229	-379.776978	-18.423370	955.110168	-462.857239	264.389954	574.346680	-431.367828	-81.997757	579.776672	-473.545135	298.865662	88.417007	-502.920746	-134.065170	104.260651	-387.869690	346.745514	1431.430054	-330.636871	-69.123314	1449.672607	-303.619812	137.189087	1448.133789	-276.422516	192.605667	1729.288452	-439.127777	441.527649	1159.997437	-388.499359	-201.878799	1199.248901	-353.400055	387.830109	854.647095	-290.824249	-151.621307	887.791992	-352.595856	112.108467	1052.216309	531.985718	20.837963	898.180603	525.581177	219.226532
-376.466278	243.905807	955.988403	-379.694305	-18.470669	955.109497	-462.728851	264.385376	574.354919	-431.335205	-82.000320	579.746643	-473.535980	298.854584	88.477753	-502.938354	-134.083984	104.290939	-387.667572	346.716797	1431.491577	-330.455627	-69.192642	1449.661255	-303.470276	137.138611	1448.140991	-276.202484	192.483337	1729.273438	-438.930969	441.541962	1160.074829	-388.423615	-201.867477	1199.240356	-353.251312	387.886444	854.744324	-290.817780	-151.595947	887.722046	-352.473969	112.078743	1052.212891	532.035706	20.840197	898.195618	525.632507	219.255798
-376.305084	243.929871	956.005493	-379.603699	-18.486658	955.114136	-462.570679	264.387390	574.371460	-431.287689	-81.966133	579.746033	-473.479919	298.839111	88.470482	-502.871277	-134.069214	104.250343	-387.468079	346.647400	1431.521606	-330.296539	-69.250198	1449.638062	-303.304077	137.085876	1448.152466	-276.001373	192.372437	1729.260132	-438.737427	441.579834	1160.133789	-388.341858	-201.877502	1199.187012	-353.084442	387.900848	854.785645	-290.799591	-151.570847	887.684021	-352.336182	112.071251	1052.220459	532.105957	20.876368	898.199097	525.703735	219.262680
-376.184784	243.933441	956.005371	-379.519897	-18.470242	955.101746	-462.453491	264.414612	574.356018	-431.250092	-82.000832	579.752808	-473.492340	298.839417	88.489265	-502.900421	-134.079498	104.260864	-387.277252	346.582703	1431.552979	-330.148834	-69.327187	1449.620605	-303.124023	137.034561	1448.130737	-275.804565	192.287140	1729.251709	-438.528076	441.597626	1160.175781	-388.282623	-201.879791	1199.166626	-352.897217	387.919830	854.856018	-290.783966	-151.556213	887.618286	-352.229431	112.073074	1052.212891	532.242371	20.742746	898.208496	526.046814	218.540390
-376.049011	243.959244	955.988586	-379.455566	-18.504562	955.097961	-462.297974	264.444336	574.352234	-431.168762	-81.975395	579.792664	-473.540802	298.851532	88.515083	-502.915497	-134.073975	104.267128	-387.097809	346.528656	1431.570557	-330.005310	-69.363731	1449.576904	-302.909729	136.974060	1448.152100	-275.635406	192.188950	1729.232056	-438.312347	441.638580	1160.212280	-388.215546	-201.891373	1199.141113	-352.701599	387.911407	854.895813	-290.756897	-151.532806	887.588623	-352.129486	112.066788	1052.202637	532.305664	20.774178	898.202026	526.119019	218.582596
-375.961029	243.977753	955.966858	-379.425598	-18.538342	955.068970	-462.172394	264.487732	574.363403	-431.118958	-82.037231	579.758118	-473.568848	298.844635	88.532982	-502.938416	-134.061951	104.285912	-386.921600	346.475311	1431.588867	-329.864044	-69.431526	1449.558716	-302.748779	136.938187	1448.153687	-275.455536	192.098877	1729.212524	-438.061615	441.670105	1160.229126	-388.163025	-201.913315	1199.133057	-352.491119	387.949524	854.911499	-290.746155	-151.531113	887.553162	-352.052521	112.050705	1052.172485	532.337463	20.784214	898.209473	526.169006	218.615402
-375.832001	243.978653	955.962952	-379.364075	-18.566908	955.074707	-461.983582	264.500793	574.349182	-431.125183	-82.131401	579.763916	-473.585571	298.832214	88.528275	-502.956268	-134.073502	104.335571	-386.706573	346.447357	1431.621460	-329.742645	-69.456551	1449.529419	-302.573792	136.875916	1448.177612	-275.273102	192.025116	1729.200073	-437.825562	441.694855	1160.275391	-388.095459	-201.953857	1199.118652	-352.275696	387.968292	854.931152	-290.733551	-151.477585	887.530334	-351.960144	112.033951	1052.174194	532.417908	20.809963	898.237183	526.262024	218.599548
-375.739075	243.994995	955.947571	-379.336121	-18.575014	955.035583	-461.806702	264.511078	574.351746	-431.059631	-82.141052	579.722595	-473.561371	298.860413	88.554886	-502.944000	-134.063431	104.322060	-386.507416	346.403320	1431.633301	-329.614899	-69.497742	1449.517456	-302.434387	136.834000	1448.214233	-275.101959	191.950058	1729.180176	-437.564484	441.782074	1160.319946	-388.036926	-201.990646	1199.106445	-352.046234	387.962280	854.944702	-290.700562	-151.472549	887.503662	-351.885376	112.022850	1052.142944	532.485840	20.801193	898.263062	526.362244	218.607971
-375.695038	243.976044	955.908813	-379.351196	-18.605133	955.013855	-461.633179	264.540253	574.328674	-431.028412	-82.211327	579.715149	-473.585083	298.840057	88.614510	-502.936035	-134.044510	104.343468	-386.299316	346.378815	1431.622925	-329.475281	-69.518806	1449.492310	-302.299011	136.769852	1448.218506	-274.926819	191.880661	1729.162598	-437.320068	441.839813	1160.319336	-387.974792	-202.022446	1199.078491	-351.834961	387.975006	854.946960	-290.677734	-151.449219	887.477966	-351.847900	111.998573	1052.106567	532.548645	20.849806	898.282166	526.430908	218.691940
-375.583557	243.966156	955.885071	-379.273560	-18.655624	955.007446	-461.494751	264.565704	574.321899	-430.927338	-82.178154	579.679993	-473.554382	298.821198	88.615936	-502.966339	-134.044083	104.365356	-386.088074	346.364075	1431.597900	-329.369843	-69.572174	1449.462280	-302.174072	136.718399	1448.214722	-274.743744	191.816437	1729.124146	-437.060730	441.824402	1160.321655	-387.907318	-202.064804	1199.043701	-351.600159	387.996704	854.923035	-290.639160	-151.449249	887.454895	-351.755035	111.971558	1052.092041	532.611389	20.832331	898.316833	526.514709	218.660339
-375.447083	243.956955	955.851196	-379.151886	-18.731194	954.987183	-461.346283	264.585480	574.335205	-430.776733	-82.139977	579.732178	-473.576447	298.825439	88.645927	-502.846497	-134.035507	104.361557	-385.899017	346.321930	1431.576904	-329.268555	-69.628166	1449.430420	-302.043579	136.663971	1448.197632	-274.566620	191.741272	1729.074707	-436.762390	441.819366	1160.318970	-387.811127	-202.114471	1199.013306	-351.335388	388.017456	854.927490	-290.584595	-151.430481	887.422363	-351.620331	111.932846	1052.063477	532.682678	20.828186	898.339600	526.605530	218.697968
-375.330688	243.896378	955.820190	-379.045898	-18.848145	954.985657	-461.222809	264.561859	574.332153	-430.742889	-82.200081	579.716736	-473.575470	298.824036	88.641823	-502.878143	-134.040115	104.375946	-385.698212	346.320282	1431.563477	-329.132538	-69.651886	1449.395142	-301.929474	136.592651	1448.192261	-274.378174	191.672333	1729.031616	-436.460388	441.789398	1160.332642	-387.731750	-202.129593	1198.992432	-351.057648	388.065430	854.893066	-290.527710	-151.463440	887.388977	-351.500488	111.853935	1052.045044	532.752197	20.842339	898.358582	526.704712	218.688995
-375.196350	243.951401	955.827820	-379.007141	-18.795473	954.936829	-461.159546	264.621521	574.345032	-430.629761	-82.146599	579.697266	-473.598206	298.832703	88.698174	-502.850159	-134.020538	104.361572	-385.541626	346.272095	1431.553345	-329.029114	-69.704025	1449.393311	-301.837708	136.563187	1448.178223	-274.201294	191.598694	1728.982300	-436.174713	441.764465	1160.294067	-387.661407	-202.152451	1198.945068	-350.779358	388.112946	854.843384	-290.489014	-151.476166	887.352295	-351.408569	111.877617	1052.022705	532.822083	20.852913	898.384888	526.774597	218.688126
-375.104980	243.915619	955.802063	-378.974335	-18.827347	954.937988	-461.104828	264.594238	574.336487	-430.584076	-82.223618	579.706787	-473.608307	298.826385	88.691101	-502.848816	-134.018570	104.395752	-385.374451	346.242249	1431.569946	-328.946777	-69.745918	1449.375366	-301.771057	136.529999	1448.162109	-274.008789	191.542969	1728.948975	-435.813354	441.033112	1160.102051	-387.610992	-202.186417	1198.956665	-350.493134	388.140656	854.797363	-290.432220	-151.508438	887.345825	-351.346863	111.847954	1052.010620	532.929626	20.833939	898.407043	526.878174	218.701691
-375.008087	243.956543	955.843384	-378.957123	-18.788477	954.953857	-461.062469	264.565704	574.344604	-430.515442	-82.231133	579.710999	-473.598999	298.807220	88.691406	-502.877777	-134.013702	104.413742	-385.235229	346.215729	1431.602051	-328.893036	-69.782501	1449.382324	-301.710938	136.501526	1448.183960	-273.830505	191.463913	1728.941650	-435.619659	441.720551	1160.241943	-387.558929	-202.234879	1198.959106	-350.214081	388.165344	854.820496	-290.416748	-151.548248	887.346863	-351.294220	111.870758	1052.040161	533.019043	20.857954	898.427795	526.968445	218.696091
-374.946838	243.934586	955.843994	-378.972992	-18.798622	954.937256	-461.046936	264.569885	574.383057	-430.489685	-82.285927	579.693604	-473.612000	298.809875	88.692818	-502.911774	-134.019562	104.430481	-385.101929	346.212372	1431.600342	-328.824158	-69.820847	1449.367676	-301.659821	136.452103	1448.182007	-273.646851	191.396011	1728.919556	-435.272156	441.034058	1160.078979	-387.535980	-202.242538	1198.937744	-349.922150	388.158752	854.789612	-290.381104	-151.584442	887.341858	-351.252411	111.840530	1052.027100	533.122192	20.825394	898.466675	527.084167	218.663773
-374.833069	243.887436	955.825317	-378.823547	-18.873928	954.955627	-460.988281	264.527252	574.379456	-430.448669	-82.285378	579.715698	-473.591064	298.788574	88.726074	-502.849304	-134.008636	104.414337	-384.971069	346.181396	1431.581665	-328.744049	-69.876785	1449.363647	-301.615570	136.391785	1448.148560	-273.458832	191.330536	1728.893188	-435.089722	441.668518	1160.187012	-387.483124	-202.249451	1198.943115	-349.601563	388.120911	854.807007	-290.302155	-151.610001	887.318665	-351.119415	111.796463	1052.026611	533.249329	20.822897	898.480774	527.185486	218.638962
-374.733887	243.885071	955.812988	-378.768860	-18.887266	954.952454	-460.999695	264.538361	574.416199	-430.410461	-82.314270	579.700134	-473.604950	298.776123	88.724411	-502.853577	-134.021408	104.418472	-384.831726	346.162994	1431.556641	-328.668732	-69.900085	1449.321899	-301.541962	136.347931	1448.141724	-273.283905	191.300568	1728.865479	-434.827057	441.636627	1160.157471	-387.441284	-202.263168	1198.889893	-349.236053	388.114471	854.756409	-290.243073	-151.694794	887.314514	-351.021729	111.787346	1052.013306	533.327942	20.827808	898.511780	527.223938	218.645874
-374.623077	243.879227	955.790710	-378.654785	-18.945511	954.931763	-460.950195	264.474152	574.424988	-430.311218	-82.294624	579.687317	-473.562653	298.767883	88.736130	-502.788208	-134.011383	104.400528	-384.709045	346.148407	1431.512329	-328.606903	-69.960518	1449.301025	-301.466553	136.306259	1448.129517	-273.111145	191.250046	1728.825195	-434.511749	440.931122	1159.942627	-387.414886	-202.263397	1198.840332	-348.872742	388.102661	854.708801	-290.164856	-151.761841	887.283203	-350.891693	111.756119	1051.987183	533.410400	20.804506	898.525635	527.277771	218.652222
-374.518341	243.883499	955.773621	-378.578735	-19.000910	954.933533	-460.932129	264.468170	574.419556	-430.325256	-82.323959	579.706482	-473.559753	298.770172	88.747787	-502.816254	-134.016342	104.413490	-384.727234	346.018768	1431.372437	-328.550323	-69.994865	1449.294189	-301.395355	136.272415	1448.149292	-272.941681	191.199142	1728.808594	-434.402283	441.600372	1160.014771	-387.408234	-202.296356	1198.837280	-348.555511	388.089355	854.733398	-290.110535	-151.814392	887.274597	-350.795868	111.734764	1051.978149	533.491943	20.787075	898.549866	527.360352	218.611603
-374.428406	243.913620	955.799866	-378.523926	-18.969320	954.933716	-461.059937	264.625641	574.476746	-430.250183	-82.317673	579.718628	-473.660309	298.775757	88.737946	-502.795746	-134.007767	104.407555	-384.481049	346.112854	1431.461548	-328.514496	-70.052338	1449.283325	-301.334869	136.236618	1448.153809	-272.791718	191.151489	1728.794922	-434.173340	441.513123	1159.991943	-387.407806	-202.323120	1198.841309	-348.311554	388.147430	854.624146	-290.048859	-151.869400	887.295044	-350.722626	111.752571	1051.990967	533.604980	20.794973	898.569336	527.398987	218.655411
-374.386017	243.850906	955.789856	-378.462708	-19.032240	954.935303	-461.049774	264.598206	574.484436	-430.194672	-82.334221	579.741028	-473.708496	298.778961	88.790947	-502.787201	-134.018311	104.411850	-384.407379	346.083954	1431.450195	-328.468384	-70.093132	1449.278198	-301.255829	136.200882	1448.170044	-272.635254	191.111923	1728.783936	-433.951202	441.481476	1159.934082	-387.410736	-202.352325	1198.847534	-347.973907	388.077057	854.618835	-290.003387	-151.940079	887.303162	-350.664886	111.695763	1051.985229	533.719543	20.796154	898.591919	527.463440	218.633545
-374.388031	243.886795	955.801331	-378.483154	-19.005781	954.903442	-460.884613	264.457733	574.426636	-430.222107	-82.394287	579.710754	-473.576202	298.741150	88.770973	-502.820404	-134.013779	104.438637	-384.293304	346.063232	1431.414307	-328.398010	-70.116501	1449.264160	-301.204712	136.154861	1448.185913	-272.493317	191.063324	1728.766846	-433.732849	441.418121	1159.873657	-387.416260	-202.374344	1198.838867	-347.517975	387.851624	854.710327	-289.963654	-152.036652	887.314209	-350.645813	111.708794	1051.966797	533.817200	20.789627	898.626404	527.522644	218.605377
-374.314087	243.866684	955.784180	-378.429504	-19.055695	954.898438	-460.974335	264.583923	574.478943	-430.138519	-82.376091	579.688965	-473.727966	298.763092	88.795815	-502.788757	-134.024963	104.397293	-384.168579	346.049438	1431.388306	-328.343933	-70.142685	1449.240967	-301.135376	136.123337	1448.152954	-272.352600	191.027298	1728.743164	-433.527252	441.363525	1159.840576	-387.383728	-202.431412	1198.840576	-347.227234	387.814667	854.602417	-289.902618	-152.109543	887.301453	-350.578064	111.676285	1051.954712	533.918213	20.803410	898.608154	527.586914	218.664719
-374.269684	243.867996	955.786987	-378.388306	-19.085663	954.854248	-461.178436	264.875214	574.567810	-430.106995	-82.337883	579.691345	-473.924530	298.807800	88.825455	-502.757294	-134.022995	104.390900	-384.066071	346.024872	1431.351563	-328.286591	-70.158257	1449.223389	-301.062286	136.096466	1448.144165	-272.212952	190.995667	1728.712402	-433.330780	441.299713	1159.786865	-387.341797	-202.478333	1198.808716	-346.878510	387.732727	854.625427	-289.845490	-152.193481	887.280579	-350.518677	111.644203	1051.929443	534.027649	20.808512	898.627747	527.613098	218.635178
-374.211761	243.847046	955.791870	-378.290833	-19.121737	954.882202	-461.157196	264.874725	574.580811	-430.069733	-82.378502	579.691772	-473.919556	298.795746	88.846161	-502.774628	-134.038010	104.394073	-383.966217	345.997437	1431.341309	-328.211395	-70.232185	1449.214966	-300.989685	136.059402	1448.111084	-272.075775	190.965439	1728.691895	-433.161438	441.235901	1159.735962	-387.285583	-202.514404	1198.793823	-346.555847	387.665741	854.647522	-289.789032	-152.277023	887.273315	-350.444061	111.628159	1051.946777	534.168152	20.818445	898.636536	527.702942	218.635666
[truncated: 380 more rows]
[truncated: 40 more columns]
