# Supplementary material for: A dyadic stimulus set of audiovisual affective displays for the study of multisensory, emotional, social interactions
Source: Behav Res Methods. 2015 Nov 5;48(4):1285–95. doi: 10.3758/s13428-015-0654-4 (PMC5101291; doi:10.3758/s13428-015-0654-4)
Supplement: Supplementary file 1 — (ZIP 270 MB) [file 13428_2015_654_MOESM1_ESM.zip › supplementary_material_2_stimuli_set_files/B/B23.txt]

-425.960052	249.334274	956.501160	-424.579926	-14.403024	958.112000	-507.125183	261.371216	574.456238	-468.808136	-71.778648	580.710938	-495.895813	291.789429	86.521088	-541.062622	-117.059822	104.601509	-477.336731	353.964172	1433.952637	-410.209656	-60.286995	1457.575684	-386.283051	147.652664	1458.656738	-416.536682	191.000595	1751.715454	-535.350342	444.479462	1163.629028	-464.696625	-186.324265	1202.487427	-429.002991	408.985291	862.187195	-340.860931	-147.659409	899.431152	-404.267487	118.172668	1055.073608	548.688232	6.596687	898.189575	546.203125	204.870743
-426.022949	249.323502	956.490417	-424.677795	-14.404796	958.088318	-507.145569	261.391968	574.463562	-468.797791	-71.740173	580.727722	-495.920685	291.793213	86.522308	-541.041443	-117.079445	104.571533	-477.421722	353.921021	1433.932739	-410.348694	-60.314960	1457.585693	-386.370270	147.611481	1458.657471	-416.641876	190.999969	1751.682861	-535.400208	444.445709	1163.592285	-464.829803	-186.384384	1202.489502	-428.985260	408.893890	862.190735	-340.966644	-147.769775	899.427979	-404.343536	118.158859	1055.055542	548.635071	6.613584	898.200562	546.224365	204.848450
-426.060913	249.263306	956.493225	-424.717529	-14.471917	958.110413	-507.135223	261.361725	574.442078	-468.868164	-71.782639	580.727844	-495.909607	291.777954	86.528770	-541.054749	-117.080704	104.574089	-477.506927	353.895691	1433.920410	-410.484711	-60.367847	1457.574585	-386.463165	147.569458	1458.669922	-416.753387	190.939987	1751.716797	-535.437073	444.431366	1163.583496	-464.962219	-186.415680	1202.501099	-428.971954	408.818756	862.196533	-341.096375	-147.907562	899.417175	-404.399414	118.102135	1055.071533	548.572693	6.597458	898.177124	546.217041	204.877670
-426.102264	249.281937	956.526550	-424.775269	-14.446818	958.110657	-507.179352	261.410767	574.465393	-468.889557	-71.788956	580.730652	-495.931396	291.779602	86.555824	-541.071106	-117.083321	104.577217	-477.564087	353.868713	1433.914307	-410.605591	-60.403378	1457.584229	-386.571472	147.539719	1458.670288	-416.873657	190.916855	1751.723877	-535.476135	444.411621	1163.565552	-465.121643	-186.467651	1202.522827	-428.948242	408.761292	862.209717	-341.234467	-148.007309	899.416260	-404.466431	118.110359	1055.092163	548.534851	6.615957	898.190796	546.216553	204.894699
-426.131409	249.256943	956.526428	-424.811584	-14.490585	958.110046	-507.169556	261.378143	574.463562	-468.911499	-71.744415	580.729431	-495.901886	291.775391	86.553947	-541.006714	-117.071953	104.558907	-477.666656	353.835724	1433.901733	-410.746796	-60.433571	1457.581909	-386.696777	147.485901	1458.662720	-416.996765	190.901474	1751.712524	-535.519348	444.395538	1163.563110	-465.268372	-186.531067	1202.517456	-428.951080	408.690125	862.206848	-341.345276	-148.109299	899.441833	-404.513184	118.075157	1055.094849	548.503784	6.646976	898.193970	546.233948	204.894608
-426.188263	249.215408	956.527161	-424.894897	-14.498781	958.123840	-507.186005	261.359772	574.449402	-468.937195	-71.784111	580.756653	-495.917267	291.777863	86.551666	-541.023193	-117.069748	104.550537	-477.739044	353.811676	1433.901611	-410.869202	-60.493607	1457.582764	-386.797424	147.451401	1458.665039	-417.116028	190.882431	1751.719971	-535.543091	444.391174	1163.554443	-465.414520	-186.593079	1202.548584	-428.965698	408.649872	862.211853	-341.485046	-148.225159	899.444824	-404.587982	118.053062	1055.103149	548.507568	6.668432	898.186279	546.242371	204.955002
-426.219849	249.247391	956.531006	-424.952667	-14.534770	958.109070	-507.210541	261.353241	574.450989	-468.985291	-71.837494	580.769287	-495.913605	291.787598	86.550613	-541.029175	-117.076012	104.558083	-477.795074	353.790771	1433.885254	-410.994202	-60.521858	1457.578125	-386.887085	147.406097	1458.672607	-417.246338	190.856781	1751.720703	-535.589539	444.382507	1163.533447	-465.568665	-186.679199	1202.532715	-428.967560	408.584839	862.209717	-341.624451	-148.316208	899.449280	-404.642487	118.041885	1055.099854	548.501404	6.702074	898.188904	546.254883	204.972015
-426.291870	249.196228	956.521118	-425.044067	-14.526034	958.085266	-507.219055	261.349548	574.449280	-469.016022	-71.812370	580.737732	-495.900909	291.815186	86.537369	-541.010010	-117.066345	104.548218	-477.882629	353.780212	1433.884155	-411.127289	-60.564255	1457.568604	-386.998108	147.359848	1458.654907	-417.378143	190.834396	1751.713379	-535.614685	444.368835	1163.518311	-465.729614	-186.742920	1202.527466	-428.996460	408.540070	862.203796	-341.776703	-148.429871	899.460266	-404.729156	118.014114	1055.084106	548.480042	6.696254	898.211853	546.259216	204.995651
-426.343079	249.144043	956.528442	-425.090881	-14.566211	958.080750	-507.279816	261.415710	574.462952	-469.073212	-71.828651	580.718018	-495.943146	291.784698	86.542252	-541.036865	-117.078690	104.559875	-477.955627	353.738617	1433.870972	-411.247803	-60.597557	1457.554932	-387.108582	147.313477	1458.651123	-417.503326	190.812927	1751.703613	-535.652527	444.344208	1163.512329	-465.892517	-186.789871	1202.540649	-429.006744	408.503235	862.219360	-341.925201	-148.541824	899.451355	-404.781433	117.963898	1055.086182	548.408081	6.839574	898.188721	546.089172	205.506027
-426.395111	249.126801	956.523621	-425.128632	-14.581127	958.092651	-507.295929	261.386993	574.451233	-469.145203	-71.877205	580.779907	-495.966339	291.786407	86.528076	-541.060974	-117.071381	104.535172	-478.003845	353.713684	1433.873169	-411.377716	-60.625782	1457.551514	-387.207153	147.290115	1458.652710	-417.616241	190.786057	1751.713135	-535.684509	444.325897	1163.516235	-466.058136	-186.816879	1202.510864	-429.041138	408.453705	862.221069	-342.060242	-148.662323	899.468140	-404.841675	117.955132	1055.093018	548.409729	6.832774	898.191956	546.097656	205.509491
-426.462585	249.081711	956.531433	-425.194885	-14.587861	958.090027	-507.295319	261.297821	574.414856	-469.196991	-71.890465	580.776794	-495.911346	291.775482	86.526115	-541.127808	-117.105507	104.541962	-478.097748	353.689178	1433.866211	-411.486115	-60.650784	1457.552612	-387.303833	147.236664	1458.649902	-417.751831	190.740601	1751.723999	-535.727783	444.300110	1163.523193	-466.210968	-186.879349	1202.500366	-429.062469	408.424530	862.233459	-342.212036	-148.789276	899.453552	-404.910797	117.925522	1055.096069	548.445313	6.854781	898.204224	546.149048	205.517410
-426.518402	249.035507	956.547607	-425.236664	-14.650861	958.112488	-507.311859	261.217590	574.407349	-469.241547	-71.864677	580.776367	-495.892670	291.751587	86.529465	-541.094666	-117.103462	104.522171	-478.179626	353.676208	1433.879883	-411.595490	-60.666878	1457.547363	-387.410034	147.195404	1458.662231	-417.879211	190.695099	1751.739014	-535.791016	444.258636	1163.527466	-466.366058	-186.914886	1202.506592	-429.082977	408.355804	862.238098	-342.369690	-148.876907	899.472595	-404.975281	117.874268	1055.118774	548.431030	6.843649	898.186218	546.168091	205.497177
-426.558990	249.024216	956.545715	-425.300751	-14.639757	958.111328	-507.339569	261.207001	574.406616	-469.301392	-71.847481	580.790466	-495.897369	291.775330	86.536423	-541.116211	-117.105713	104.509537	-478.260803	353.638916	1433.890869	-411.735413	-60.704235	1457.531372	-387.522095	147.176788	1458.669189	-418.003052	190.652893	1751.752319	-535.830872	444.238281	1163.494873	-466.523346	-186.957428	1202.502686	-429.123230	408.320068	862.235229	-342.527557	-148.976852	899.462769	-405.041138	117.872581	1055.120117	548.601807	6.717943	898.210815	546.472656	204.985641
-426.633362	249.012115	956.550232	-425.385864	-14.645158	958.114563	-507.371124	261.215912	574.406006	-469.313538	-71.864456	580.790710	-495.881226	291.773499	86.537300	-541.125122	-117.132065	104.489655	-478.359955	353.608734	1433.873901	-411.865356	-60.735119	1457.531982	-387.617126	147.157394	1458.665527	-418.129608	190.595795	1751.768433	-535.889587	444.204468	1163.490234	-466.686707	-186.994629	1202.506714	-429.153015	408.289368	862.231384	-342.699249	-149.087463	899.439819	-405.117065	117.862541	1055.123169	548.438293	6.784349	898.183533	546.254944	205.443573
-426.677521	248.994049	956.560425	-425.433655	-14.690551	958.120972	-507.415070	261.176697	574.379150	-469.359650	-71.868645	580.765320	-495.903076	291.767365	86.515503	-541.148682	-117.146950	104.503006	-478.433380	353.595886	1433.875732	-411.978760	-60.759830	1457.548706	-387.708862	147.120560	1458.667969	-418.248932	190.557434	1751.776367	-535.940979	444.184265	1163.477295	-466.826630	-187.024277	1202.505249	-429.195404	408.263306	862.231201	-342.843964	-149.171844	899.438477	-405.177307	117.829018	1055.134521	548.468933	6.780665	898.198547	546.279724	205.451279
-426.751678	248.959305	956.550171	-425.486023	-14.707911	958.139954	-507.426544	261.170166	574.370483	-469.439392	-71.930885	580.797668	-495.875092	291.786011	86.523048	-541.151978	-117.148666	104.502609	-478.521515	353.582855	1433.872192	-412.095367	-60.790604	1457.545410	-387.831970	147.089996	1458.655396	-418.361267	190.507889	1751.784790	-536.011292	444.150513	1163.474487	-466.966614	-187.065292	1202.521973	-429.252228	408.255676	862.231812	-343.034210	-149.254654	899.401062	-405.240631	117.815582	1055.138794	548.528198	6.741242	898.220886	546.366089	205.399231
-426.821503	248.961746	956.546997	-425.593872	-14.687169	958.099365	-507.508606	261.187927	574.396606	-469.415192	-71.900993	580.804077	-495.911530	291.792358	86.523651	-541.123108	-117.138657	104.471794	-478.613251	353.568909	1433.877319	-412.202454	-60.811695	1457.530029	-387.920135	147.068130	1458.654785	-418.478760	190.457687	1751.802002	-536.074463	444.143799	1163.454956	-467.106476	-187.087387	1202.513428	-429.292572	408.214050	862.224854	-343.183167	-149.308884	899.389160	-405.325195	117.810326	1055.116089	548.616455	6.559580	898.206421	546.638000	204.855270
-426.877167	248.968521	956.564270	-425.648651	-14.729990	958.106201	-507.516663	261.156036	574.363831	-469.597595	-72.086861	580.820129	-495.867371	291.748413	86.521713	-541.246216	-117.192940	104.512764	-478.694977	353.565460	1433.883179	-412.317810	-60.826813	1457.521484	-388.020905	147.017105	1458.636841	-418.589020	190.428513	1751.783691	-536.135071	444.117676	1163.434692	-467.254974	-187.095551	1202.517700	-429.331665	408.197845	862.214783	-343.338654	-149.389648	899.341187	-405.391541	117.788345	1055.130615	548.548706	6.651585	898.203918	546.437805	205.322235
-426.952057	248.922485	956.535522	-425.693237	-14.756149	958.121887	-507.566803	261.151611	574.371155	-469.552277	-72.014008	580.812256	-495.868774	291.759827	86.493179	-541.245117	-117.190742	104.487122	-478.784027	353.544983	1433.869019	-412.416321	-60.862343	1457.510132	-388.120697	147.003632	1458.626953	-418.700531	190.387543	1751.783081	-536.209839	444.088257	1163.431274	-467.390961	-187.133591	1202.513306	-429.381744	408.169922	862.223328	-343.534241	-149.476990	899.322510	-405.457214	117.771149	1055.125244	548.729004	6.513733	898.201599	546.734253	204.793854
-427.008026	248.913895	956.548645	-425.787659	-14.754225	958.123169	-507.716461	261.260315	574.402344	-469.687683	-72.121986	580.848206	-495.947144	291.795197	86.507584	-541.279663	-117.203491	104.502983	-478.866119	353.526093	1433.868408	-412.531860	-60.875332	1457.495972	-388.228516	146.988373	1458.620972	-418.809174	190.321335	1751.822998	-536.264343	444.070190	1163.410156	-467.525513	-187.154526	1202.503662	-429.443237	408.181580	862.228149	-343.677795	-149.528137	899.298279	-405.538879	117.760368	1055.133911	548.767334	6.443822	898.222229	546.812866	204.728165
-427.059570	248.881485	956.550964	-425.802246	-14.810898	958.142517	-507.762604	261.197174	574.375977	-469.633820	-72.037971	580.851379	-495.933441	291.797150	86.496925	-541.198853	-117.195396	104.483871	-478.951111	353.504517	1433.865479	-412.626160	-60.906162	1457.485352	-388.351379	146.970749	1458.610962	-418.915680	190.274826	1751.817505	-536.331909	444.050659	1163.407715	-467.660156	-187.154144	1202.511841	-429.497009	408.160522	862.242798	-343.854279	-149.568237	899.268066	-405.587067	117.724976	1055.147827	548.814453	6.378503	898.207275	546.874268	204.677139
-427.133698	248.874847	956.541199	-425.877502	-14.872340	958.146423	-507.818024	261.188263	574.390259	-469.643250	-72.058128	580.845825	-495.957306	291.789093	86.506149	-541.211243	-117.216110	104.451576	-479.035187	353.494598	1433.882690	-412.727814	-60.913124	1457.466553	-388.452362	146.947357	1458.606934	-419.033325	190.241562	1751.820068	-536.412292	444.034424	1163.420410	-467.815399	-187.157333	1202.476318	-429.563416	408.139374	862.237793	-344.002869	-149.612793	899.223816	-405.669128	117.695740	1055.146484	548.867065	6.296731	898.217834	546.958008	204.568726
-427.206482	248.868286	956.553345	-425.980835	-14.849742	958.128418	-507.806213	261.153809	574.387268	-469.653076	-72.018143	580.821899	-495.946594	291.780701	86.490219	-541.175110	-117.228027	104.452263	-479.144531	353.482056	1433.873657	-412.826172	-60.948986	1457.441040	-388.560455	146.921783	1458.605713	-419.142944	190.223557	1751.809448	-536.489197	444.066223	1163.431641	-467.938873	-187.187408	1202.467163	-429.649689	408.161438	862.242981	-344.134796	-149.639786	899.215149	-405.760742	117.690239	1055.144409	548.913391	6.220322	898.201050	547.032471	204.515549
-427.252014	248.863068	956.584900	-426.017578	-14.845842	958.138794	-507.876740	261.187378	574.401733	-469.671722	-72.041893	580.808105	-495.957825	291.768280	86.500687	-541.213013	-117.239220	104.443214	-479.218048	353.487091	1433.865601	-412.921631	-60.953468	1457.444214	-388.671875	146.908890	1458.585449	-419.255371	190.207458	1751.805420	-536.569885	444.058411	1163.417725	-468.056976	-187.190536	1202.435669	-429.740173	408.153931	862.248657	-344.271881	-149.636261	899.185974	-405.822144	117.682373	1055.169678	548.941895	6.284274	898.212830	546.921753	204.923767
-427.325378	248.837082	956.561584	-426.089539	-14.860888	958.135925	-507.907410	261.149200	574.404358	-469.680176	-72.054916	580.794739	-495.944763	291.766357	86.497406	-541.211426	-117.243767	104.444847	-479.321808	353.452118	1433.852905	-413.027252	-60.968372	1457.415039	-388.780212	146.891800	1458.581299	-419.360748	190.191055	1751.796021	-536.653198	444.063629	1163.426758	-468.180389	-187.195251	1202.412476	-429.825500	408.150299	862.249451	-344.400024	-149.629272	899.175659	-405.898163	117.669563	1055.157349	549.081238	6.205380	898.224304	547.048889	204.873444
-427.398376	248.817184	956.545044	-426.164581	-14.896151	958.124390	-507.917297	261.109650	574.367432	-469.730988	-72.137161	580.812439	-495.939636	291.777710	86.466629	-541.263733	-117.257614	104.460075	-479.398224	353.434967	1433.851807	-413.116943	-60.984215	1457.401367	-388.896362	146.857010	1458.547119	-419.479218	190.172897	1751.790283	-536.733765	444.072479	1163.425415	-468.296936	-187.197403	1202.373291	-429.918488	408.177338	862.251709	-344.543915	-149.643738	899.126343	-405.975677	117.643608	1055.143921	549.220703	6.141130	898.236450	547.166504	204.768997
-427.456207	248.796036	956.559937	-426.230347	-14.896022	958.115723	-507.931549	261.160522	574.372864	-469.742889	-72.156448	580.756348	-495.949615	291.779053	86.470238	-541.281616	-117.244148	104.448624	-479.515015	353.433594	1433.843384	-413.256439	-61.014069	1457.380859	-389.013611	146.844208	1458.548828	-419.602905	190.152664	1751.774902	-536.839417	444.070129	1163.419678	-468.415863	-187.241852	1202.363281	-430.006409	408.197388	862.235413	-344.643463	-149.619324	899.135254	-406.053406	117.623741	1055.150513	549.270996	6.016020	898.243164	547.248657	204.674438
-427.523071	248.783432	956.573120	-426.276703	-14.929902	958.120178	-507.993561	261.217865	574.367004	-469.710968	-72.159157	580.790344	-495.979492	291.783447	86.474045	-541.244385	-117.251953	104.458664	-479.626678	353.417389	1433.838989	-413.358551	-61.026932	1457.371582	-389.155457	146.809631	1458.540527	-419.770020	190.079895	1751.740479	-536.933533	444.060699	1163.431030	-468.518921	-187.226730	1202.334595	-430.106171	408.201813	862.247681	-344.805359	-149.652786	899.099548	-406.133453	117.598763	1055.164429	549.455994	5.978940	898.264038	547.398926	204.609680
-427.597290	248.737793	956.545593	-426.364685	-14.967111	958.117493	-507.959137	261.097839	574.349670	-469.675598	-72.100868	580.752625	-495.918671	291.760803	86.473915	-541.237732	-117.235199	104.438499	-479.745941	353.392731	1433.837769	-413.483856	-61.049496	1457.329102	-389.264954	146.799683	1458.536133	-419.825562	190.126587	1751.759277	-537.031677	444.079224	1163.419922	-468.632141	-187.242020	1202.304077	-430.200836	408.206329	862.263611	-344.909058	-149.636673	899.100769	-406.210541	117.565506	1055.148315	549.555054	5.853481	898.281006	547.528809	204.476532
-427.646179	248.739624	956.551208	-426.419189	-15.016319	958.134277	-507.949982	261.062866	574.348022	-469.709320	-72.122757	580.767944	-495.909546	291.759369	86.471237	-541.264648	-117.255966	104.441933	-479.867645	353.367035	1433.837036	-413.604767	-61.061913	1457.330322	-389.389130	146.784485	1458.541504	-419.935425	190.113220	1751.756104	-537.148621	444.060577	1163.405151	-468.750366	-187.248749	1202.273804	-430.293976	408.234375	862.256714	-345.034180	-149.643173	899.064209	-406.282227	117.545303	1055.163818	549.723938	5.732489	898.307312	547.669922	204.376633
-427.678528	248.714935	956.576599	-426.447021	-15.012757	958.145203	-507.981506	261.089905	574.345520	-469.708740	-72.130241	580.770203	-495.904968	291.735291	86.464851	-541.265625	-117.273895	104.418617	-479.999084	353.332458	1433.833496	-413.730682	-61.118034	1457.319946	-389.527039	146.765533	1458.536621	-420.047516	190.099152	1751.749878	-537.269653	444.051697	1163.412964	-468.870667	-187.235336	1202.261963	-430.370453	408.260010	862.253357	-345.132019	-149.626190	899.058655	-406.333618	117.529716	1055.186523	549.842834	5.610145	898.289001	547.796997	204.267929
-427.750122	248.698715	956.553345	-426.526886	-15.053434	958.136597	-508.019714	261.070099	574.338928	-469.836517	-72.279472	580.783081	-495.931824	291.739075	86.461876	-541.330261	-117.299530	104.447609	-480.133514	353.337219	1433.825073	-413.821320	-61.123398	1457.304199	-389.659851	146.748276	1458.537231	-420.151337	190.093994	1751.739258	-537.384949	444.041595	1163.375122	-468.984406	-187.248245	1202.223999	-430.469635	408.303833	862.220642	-345.211578	-149.601486	899.035583	-406.409271	117.505997	1055.170532	550.024292	5.518281	898.319397	547.974915	204.111755
-427.801880	248.669983	956.546936	-426.564972	-15.063772	958.135620	-508.065918	261.099548	574.335388	-469.828674	-72.247665	580.775879	-495.944275	291.741150	86.463737	-541.277100	-117.298119	104.412964	-480.256287	353.308350	1433.804077	-413.932312	-61.143364	1457.302734	-389.787262	146.745316	1458.534668	-420.265411	190.082092	1751.719727	-537.493835	444.052216	1163.375854	-469.082062	-187.225845	1202.219238	-430.577087	408.348206	862.221313	-345.304382	-149.587357	899.033875	-406.460663	117.489578	1055.168213	550.137451	5.355567	898.319092	548.123657	203.934006
-427.863434	248.642715	956.548462	-426.609406	-15.074339	958.159241	-508.073547	261.071625	574.336975	-469.825439	-72.231918	580.769104	-495.934021	291.755463	86.470673	-541.306763	-117.316025	104.410469	-480.399261	353.297546	1433.790283	-414.077423	-61.170380	1457.287476	-389.933472	146.732697	1458.519775	-420.384399	190.071350	1751.713501	-537.635315	444.031494	1163.365234	-469.210571	-187.211227	1202.186890	-430.673462	408.358307	862.193359	-345.367401	-149.518967	899.022461	-406.534393	117.480202	1055.185059	550.245361	5.167539	898.336304	548.272888	203.770126
-427.925537	248.609268	956.556152	-426.684387	-15.077924	958.158447	-508.140106	261.121704	574.338501	-469.886200	-72.321037	580.776794	-495.979462	291.770386	86.469582	-541.330994	-117.332497	104.424805	-480.525696	353.284698	1433.795532	-414.192322	-61.189201	1457.309326	-390.069183	146.726456	1458.530151	-420.507538	190.068802	1751.710327	-537.758423	444.026978	1163.342285	-469.329102	-187.208069	1202.189087	-430.758667	408.388489	862.189209	-345.462158	-149.484848	899.009949	-406.607666	117.457550	1055.189575	550.546265	4.868160	898.346191	548.701599	203.081757
-427.957184	248.588699	956.563965	-426.702820	-15.127953	958.182068	-508.115692	261.069214	574.320923	-469.911591	-72.299690	580.769409	-495.965515	291.750519	86.469749	-541.359680	-117.336258	104.430420	-480.718201	353.192200	1433.696045	-414.302887	-61.204060	1457.312500	-390.196442	146.708313	1458.531006	-420.683655	190.077026	1751.713135	-537.907349	444.034760	1163.331787	-469.450348	-187.203125	1202.171021	-430.863739	408.417572	862.190369	-345.553223	-149.471069	899.019897	-406.650574	117.429031	1055.208984	550.687622	4.683756	898.362305	548.828064	202.909958
-428.029663	248.569290	956.557617	-426.782013	-15.143856	958.192993	-508.196259	261.115204	574.335510	-469.896240	-72.289635	580.761719	-496.008636	291.766266	86.489288	-541.322937	-117.323395	104.417038	-480.864136	353.189758	1433.696655	-414.447357	-61.227200	1457.314087	-390.320587	146.681458	1458.530762	-420.808105	190.067474	1751.715576	-538.041992	444.023651	1163.322144	-469.565735	-187.218582	1202.152100	-430.938904	408.438568	862.178101	-345.582123	-149.426804	899.038452	-406.736938	117.417244	1055.213379	550.840881	4.465160	898.367249	549.023743	202.692902
-428.100281	248.540771	956.576050	-426.838715	-15.147779	958.185303	-508.227539	261.156311	574.344116	-469.895172	-72.267509	580.751221	-496.012238	291.765106	86.474556	-541.317627	-117.333611	104.417030	-480.992126	353.185150	1433.682983	-414.555878	-61.232861	1457.308960	-390.466003	146.652023	1458.530396	-421.000793	189.992844	1751.687378	-538.173218	444.019379	1163.323730	-469.668213	-187.223587	1202.161865	-431.070587	408.485443	862.167419	-345.648895	-149.414825	899.049561	-406.802917	117.392464	1055.219360	550.898315	4.381279	898.362793	548.945007	203.039566
-428.153961	248.551956	956.566833	-426.927948	-15.130211	958.151306	-508.161682	261.025879	574.296814	-469.907867	-72.301003	580.744507	-495.948334	291.769196	86.455574	-541.346802	-117.325653	104.408913	-481.121460	353.166138	1433.682373	-414.680664	-61.265339	1457.327881	-390.603180	146.649139	1458.535278	-421.073975	190.058044	1751.719360	-538.320496	444.015228	1163.317749	-469.768555	-187.198761	1202.156006	-431.186279	408.492706	862.166504	-345.670593	-149.340317	899.091003	-406.878937	117.394859	1055.198730	551.076965	4.156485	898.399536	549.140015	202.787720
-428.205719	248.524460	956.567627	-426.976654	-15.174320	958.153381	-508.246887	261.094879	574.303833	-469.940491	-72.355896	580.760559	-495.997772	291.776917	86.459732	-541.384705	-117.335297	104.419250	-481.253540	353.147797	1433.665405	-414.818329	-61.283627	1457.308960	-390.704987	146.634583	1458.535034	-421.217926	190.047363	1751.715942	-538.453369	444.000427	1163.311035	-469.873138	-187.200012	1202.156860	-431.294922	408.521118	862.167725	-345.720764	-149.294678	899.098511	-406.942932	117.359688	1055.203125	551.359314	3.821624	898.453064	549.560730	202.050018
-428.279785	248.475418	956.548767	-427.039276	-15.193558	958.145996	-508.274261	261.119934	574.297119	-469.933777	-72.331894	580.736023	-496.025604	291.781097	86.461090	-541.326538	-117.352432	104.400238	-481.394836	353.150726	1433.634888	-414.933258	-61.303719	1457.328857	-390.854828	146.628937	1458.535278	-421.468811	189.994843	1751.699463	-538.592102	443.991638	1163.314087	-469.978516	-187.183426	1202.137573	-431.421265	408.569977	862.170654	-345.760590	-149.295120	899.135986	-407.017151	117.330742	1055.191162	551.513184	3.517861	898.472656	549.790527	201.763489
-428.339417	248.419266	956.544434	-427.047668	-15.275492	958.179504	-508.262695	261.047180	574.272949	-470.077698	-72.439606	580.794434	-496.011749	291.779297	86.455093	-541.379639	-117.366890	104.415558	-481.488220	353.175507	1433.708740	-415.069702	-61.315296	1457.323242	-390.989349	146.602997	1458.536987	-421.572266	190.075836	1751.676758	-538.727600	443.960083	1163.301758	-470.077820	-187.180511	1202.131592	-431.552734	408.584564	862.155029	-345.770325	-149.234604	899.149170	-407.079773	117.279610	1055.211670	551.665894	3.226007	898.493958	550.006470	201.466385
-428.397095	248.429337	956.561768	-427.109894	-15.276972	958.180908	-508.288940	261.060028	574.291565	-470.085571	-72.403755	580.777405	-496.016235	291.756683	86.447517	-541.385803	-117.382446	104.372101	-481.624939	353.143066	1433.704224	-415.186035	-61.342281	1457.318970	-391.133362	146.588699	1458.535522	-421.740051	190.046158	1751.718750	-538.876770	443.925568	1163.271973	-470.160431	-187.174225	1202.127075	-431.687897	408.590637	862.140015	-345.775848	-149.203232	899.180908	-407.149414	117.277557	1055.223145	551.791260	2.929122	898.487305	550.215637	201.156662
-428.463745	248.378448	956.562927	-427.156494	-15.329411	958.182495	-508.312225	261.105652	574.292847	-470.141479	-72.371689	580.809692	-496.021027	291.742920	86.459587	-541.382507	-117.375298	104.364738	-481.738129	353.132446	1433.686890	-415.320892	-61.348801	1457.310669	-391.262665	146.568314	1458.535034	-421.901062	190.028214	1751.718384	-539.008850	443.903168	1163.242310	-470.269073	-187.156235	1202.132935	-431.825928	408.618500	862.135986	-345.832062	-149.195572	899.177917	-407.215668	117.227592	1055.226563	551.948547	2.580873	898.516052	550.402893	200.846451
-428.519775	248.378571	956.563721	-427.189484	-15.342290	958.188660	-508.301086	261.087463	574.312256	-470.153412	-72.305435	580.800476	-496.016144	291.744141	86.476852	-541.350159	-117.363327	104.345451	-481.894623	353.120422	1433.675171	-415.430115	-61.375061	1457.328613	-391.374390	146.552704	1458.543701	-422.067017	190.030014	1751.719849	-539.149902	443.915131	1163.230103	-470.342560	-187.169373	1202.102539	-431.982056	408.640533	862.121338	-345.816986	-149.145767	899.230774	-407.283447	117.224869	1055.234863	552.134277	2.229165	898.515198	550.617371	200.546875
-428.598206	248.382935	956.580322	-427.230286	-15.350419	958.180603	-508.337067	261.064056	574.311584	-470.238770	-72.262199	580.797974	-496.024689	291.756226	86.474335	-541.351624	-117.392998	104.326515	-482.014832	353.103180	1433.636963	-415.561707	-61.392597	1457.322998	-391.511322	146.551392	1458.546997	-422.230804	190.019836	1751.716187	-539.274963	443.921387	1163.221069	-470.432312	-187.179123	1202.108032	-432.115753	408.678925	862.104614	-345.824921	-149.125900	899.233093	-407.351288	117.216705	1055.240967	552.156433	1.981067	898.533752	550.589478	200.690384
-428.656403	248.385361	956.580811	-427.304077	-15.378193	958.161804	-508.338135	261.062714	574.303833	-470.370209	-72.339882	580.843994	-496.025146	291.756409	86.474014	-541.415833	-117.416100	104.323715	-482.129272	353.094940	1433.637207	-415.669922	-61.384979	1457.311401	-391.657623	146.552048	1458.544189	-422.397461	190.036514	1751.676758	-539.395081	443.894531	1163.193970	-470.525940	-187.171600	1202.077637	-432.246918	408.702423	862.073853	-345.840607	-149.125946	899.267700	-407.421722	117.195572	1055.232788	552.381592	1.497193	898.533936	551.033630	199.832687
-428.729462	248.388336	956.585754	-427.335938	-15.388650	958.165894	-508.358826	261.059235	574.287964	-470.432159	-72.303833	580.840454	-496.035767	291.756195	86.454903	-541.421753	-117.433571	104.271378	-482.282288	353.082947	1433.606689	-415.779510	-61.428062	1457.329468	-391.776672	146.550568	1458.550293	-422.559753	189.995880	1751.713623	-539.509216	443.890656	1163.165894	-470.600372	-187.167755	1202.081177	-432.386169	408.722992	862.053833	-345.833649	-149.121201	899.277710	-407.489258	117.194626	1055.240479	552.571594	1.137358	898.545593	551.294739	199.396164
-428.788818	248.365692	956.590271	-427.406952	-15.394032	958.165161	-508.380096	261.094482	574.281677	-470.488037	-72.298401	580.806641	-496.044128	291.757141	86.457100	-541.445129	-117.446487	104.258217	-482.386658	353.060883	1433.584839	-415.897888	-61.415585	1457.322754	-391.895660	146.542770	1458.552490	-422.720032	189.989685	1751.721313	-539.614502	443.903809	1163.152588	-470.675140	-187.166580	1202.083618	-432.512878	408.748444	862.030029	-345.819824	-149.097595	899.304016	-407.560944	117.177780	1055.243774	552.718445	0.736708	898.569092	551.506409	199.037842
-428.836914	248.339569	956.602295	-427.431458	-15.446780	958.192322	-508.306335	260.951141	574.247498	-470.494598	-72.274345	580.857361	-495.974792	291.751740	86.472748	-541.437805	-117.483780	104.254883	-482.535187	353.043854	1433.585938	-416.024628	-61.416916	1457.328979	-392.036652	146.535507	1458.564941	-422.879791	189.991501	1751.724365	-539.729370	443.870148	1163.159790	-470.745270	-187.169006	1202.074951	-432.634125	408.753082	862.023499	-345.826904	-149.100388	899.316956	-407.611023	117.145660	1055.266113	552.807312	0.257214	898.578552	551.721863	198.620285
-428.895447	248.321686	956.599365	-427.497986	-15.456645	958.189270	-508.341614	260.956787	574.244629	-470.595032	-72.317245	580.858398	-495.987488	291.737396	86.474403	-541.463806	-117.502510	104.247025	-482.657898	353.039093	1433.586792	-416.125610	-61.439144	1457.345581	-392.176697	146.519760	1458.572510	-423.045013	189.967667	1751.730713	-539.841980	443.851715	1163.148193	-470.795776	-187.160065	1202.082031	-432.759216	408.775299	862.022217	-345.813324	-149.097412	899.353333	-407.683746	117.131111	1055.265259	552.920044	-0.003942	898.616028	551.757507	198.670853
-428.961334	248.305161	956.608826	-427.556122	-15.462180	958.202637	-508.345459	260.903717	574.228088	-470.691589	-72.380249	580.885620	-495.985077	291.728271	86.500809	-541.538391	-117.556000	104.246742	-482.797119	353.015137	1433.566528	-416.254974	-61.445484	1457.356079	-392.317291	146.510223	1458.568726	-423.203125	189.972778	1751.740356	-539.993103	443.810852	1163.152222	-470.863342	-187.181442	1202.083130	-432.916229	408.757080	862.015808	-345.814392	-149.114929	899.400391	-407.760712	117.122108	1055.279907	553.072266	-0.452960	898.620178	551.987915	198.219254
-429.018188	248.301453	956.609741	-427.625580	-15.453475	958.209656	-508.382813	260.881653	574.237427	-470.792114	-72.428787	580.906860	-496.001068	291.744843	86.489937	-541.600647	-117.595863	104.244934	-482.959991	353.004364	1433.569336	-416.364441	-61.449692	1457.357544	-392.446747	146.505035	1458.576294	-423.358826	189.973801	1751.737793	-540.146545	443.784058	1163.143311	-470.924866	-187.208206	1202.090332	-433.026703	408.750793	862.018188	-345.822571	-149.152939	899.419983	-407.837097	117.125870	1055.286621	553.572327	-0.771457	898.679565	552.516846	197.332397
-429.077576	248.323151	956.602356	-427.696198	-15.456563	958.203979	-508.412415	260.860565	574.233337	-470.936951	-72.499916	580.957520	-495.995331	291.744293	86.487480	-541.652710	-117.635178	104.224472	-483.075836	352.980225	1433.560425	-416.466980	-61.465950	1457.371216	-392.581726	146.501144	1458.576294	-423.502350	189.979706	1751.729614	-540.277405	443.786316	1163.155151	-470.976990	-187.238007	1202.095093	-433.157715	408.722473	862.007446	-345.820343	-149.155914	899.452026	-407.908569	117.134850	1055.281372	553.484009	-1.462838	898.636475	552.725525	196.791992
-429.178070	248.310745	956.595642	-427.792084	-15.470357	958.182068	-508.493042	260.940857	574.218201	-470.950317	-72.442474	580.954163	-496.012634	291.750732	86.498665	-541.032166	-117.349365	104.055305	-483.209015	352.970947	1433.551392	-416.560211	-61.474228	1457.376709	-392.706207	146.500595	1458.563232	-423.636444	189.981491	1751.726563	-540.425415	443.757141	1163.131714	-471.026245	-187.249222	1202.101929	-433.269806	408.703949	861.988464	-345.830688	-149.186539	899.472290	-408.006104	117.116447	1055.266968	553.575562	-2.022160	898.645264	552.985291	196.285995
-429.217346	248.282486	956.572266	-427.844055	-15.524922	958.187927	-508.538879	260.899719	574.226440	-471.035126	-72.394508	580.945007	-495.988464	291.750366	86.489922	-541.661804	-117.658508	104.181183	-483.344116	352.956421	1433.548218	-416.652222	-61.464653	1457.378540	-392.823242	146.482483	1458.558960	-423.769562	189.989059	1751.719604	-540.568787	443.753601	1163.143799	-471.066589	-187.294968	1202.093628	-433.392151	408.666473	861.978821	-345.854645	-149.220352	899.479675	-408.059784	117.084793	1055.259888	553.631470	-2.381997	898.683716	553.000732	196.279388
-429.293701	248.288651	956.580200	-427.907532	-15.512901	958.174744	-508.618591	260.964020	574.243347	-471.217438	-72.426964	580.987854	-496.028595	291.756409	86.493698	-541.716736	-117.679924	104.174255	-483.460876	352.949524	1433.517212	-416.710602	-61.479908	1457.376709	-392.935089	146.475723	1458.545776	-423.897552	189.997437	1751.722168	-540.703735	443.738007	1163.134155	-471.131073	-187.298676	1202.106445	-433.487946	408.627350	861.966370	-345.856689	-149.239426	899.504272	-408.136139	117.087044	1055.258545	553.815369	-2.935923	898.698608	553.252563	195.755630
-429.354156	248.284042	956.577209	-427.961273	-15.521788	958.187683	-508.696899	260.907501	574.236023	-471.345398	-72.400848	581.014771	-496.031982	291.755554	86.469269	-541.724670	-117.680519	104.153900	-483.580444	352.924286	1433.518799	-416.816467	-61.485912	1457.390991	-393.036102	146.472916	1458.554932	-424.018921	190.001328	1751.712646	-540.845764	443.711761	1163.125000	-471.155151	-187.322952	1202.099487	-433.602112	408.586548	861.961853	-345.850708	-149.244720	899.517029	-408.199524	117.086708	1055.264893	554.043152	-3.642874	898.720703	553.750977	194.677582
-429.447266	248.254700	956.591553	-428.019806	-15.540874	958.219238	-508.736084	260.879425	574.218872	-471.413605	-72.334320	581.025391	-496.054230	291.752045	86.452171	-541.738892	-117.700134	104.132103	-483.712616	352.908112	1433.505981	-416.925751	-61.485523	1457.405762	-393.140106	146.472076	1458.557251	-424.136414	190.006134	1751.709106	-540.983765	443.677277	1163.120117	-471.221832	-187.354492	1202.098511	-433.727020	408.578918	861.958862	-345.880035	-149.290909	899.545227	-408.287201	117.071510	1055.290161	554.198853	-4.215384	898.728210	553.992371	194.050446
-429.534698	248.256668	956.591980	-428.114990	-15.580200	958.229309	-508.755676	260.861389	574.207642	-471.540344	-72.367813	581.035706	-496.029755	291.761993	86.441643	-541.843872	-117.708954	104.122726	-483.880005	352.865753	1433.417236	-417.016327	-61.490726	1457.405029	-393.254181	146.461502	1458.567749	-424.243683	190.048828	1751.663452	-541.129944	443.661469	1163.108521	-471.265808	-187.386688	1202.098877	-433.826599	408.541809	861.959534	-345.927338	-149.364304	899.546692	-408.386993	117.055672	1055.297241	554.333252	-4.802495	898.771240	554.210632	193.465439
-429.634613	248.284363	956.594055	-428.206390	-15.574965	958.217590	-508.809692	260.862793	574.215393	-471.595612	-72.328949	581.054016	-496.029816	291.762360	86.441139	-541.828979	-117.741951	104.105247	-483.923920	352.912659	1433.486328	-417.116272	-61.493946	1457.408203	-393.350708	146.464096	1458.580078	-424.345154	190.018463	1751.693848	-541.268677	443.626923	1163.122192	-471.319122	-187.396729	1202.098145	-433.900177	408.479584	861.967041	-345.923706	-149.373260	899.599792	-408.478027	117.067642	1055.291504	554.440735	-5.297465	898.807678	554.230347	193.290344
-429.729309	248.233017	956.589478	-428.267303	-15.592638	958.240601	-508.829620	260.774353	574.180359	-471.653900	-72.314240	581.081848	-495.986176	291.742096	86.442841	-541.844360	-117.748627	104.090309	-484.042603	352.897858	1433.497681	-417.200073	-61.507496	1457.411987	-393.432556	146.473907	1458.570435	-424.433563	190.023636	1751.693848	-541.397827	443.565979	1163.101807	-471.389465	-187.419601	1202.104980	-434.019226	408.416901	861.968079	-345.984741	-149.449692	899.594543	-408.567261	117.046036	1055.302979	554.644897	-5.919277	898.817017	554.446472	192.653793
-429.837555	248.224777	956.583374	-428.371887	-15.550062	958.232849	-508.886292	260.782990	574.181213	-471.729584	-72.324654	581.102661	-496.013123	291.730499	86.446594	-541.883667	-117.754974	104.101151	-484.230469	352.828369	1433.391235	-417.265320	-61.491016	1457.406006	-393.519623	146.473938	1458.582886	-424.513916	190.021591	1751.694458	-541.544678	443.560272	1163.096313	-471.455200	-187.443787	1202.115723	-434.134674	408.369324	861.963928	-346.050812	-149.499603	899.597656	-408.673096	117.063026	1055.295898	554.775146	-6.847510	898.844421	554.868347	191.395966
-429.930115	248.223083	956.610291	-428.423248	-15.558397	958.246765	-508.951233	260.789490	574.171204	-471.852783	-72.345329	581.075867	-496.048035	291.726135	86.461685	-541.942627	-117.790291	104.080383	-484.335114	352.811920	1433.411133	-417.370605	-61.497147	1457.410522	-393.611572	146.463074	1458.600830	-424.582703	190.031784	1751.675171	-541.669312	443.501801	1163.076416	-471.519379	-187.451981	1202.108643	-434.258453	408.345398	861.974609	-346.101135	-149.513824	899.613831	-408.757538	117.056305	1055.318970	554.886780	-7.549568	898.838684	555.140320	190.671616
-430.025726	248.236176	956.629211	-428.483398	-15.570469	958.269897	-508.979004	260.783997	574.169739	-471.953766	-72.354263	581.108887	-496.061371	291.690643	86.447144	-541.942871	-117.811852	104.053627	-484.444275	352.798950	1433.394165	-417.457794	-61.501080	1457.419312	-393.698608	146.475235	1458.608765	-424.635986	190.034088	1751.668091	-541.779907	443.489502	1163.077393	-471.594269	-187.475067	1202.121826	-434.359619	408.312927	861.969055	-346.151947	-149.553101	899.617920	-408.844299	117.060997	1055.341797	554.952271	-8.159530	898.854248	555.190552	190.535721
-430.118622	248.259628	956.640137	-428.548431	-15.565119	958.262573	-509.005798	260.777893	574.163086	-471.994232	-72.299805	581.122009	-496.049591	291.721771	86.450562	-541.902527	-117.830612	104.029198	-484.577301	352.795746	1433.406616	-417.530762	-61.517254	1457.421631	-393.778473	146.463654	1458.614624	-424.687103	190.036774	1751.652954	-541.900635	443.449280	1163.072632	-471.654053	-187.498474	1202.146362	-434.480957	408.254578	861.950317	-346.224731	-149.591812	899.654175	-408.936523	117.070686	1055.346436	555.202515	-9.019734	898.869934	555.692322	189.272690
-430.218109	248.253189	956.650024	-428.603241	-15.540280	958.285645	-509.054291	260.752869	574.147339	-472.077209	-72.263947	581.110413	-496.072968	291.744965	86.456917	-541.921143	-117.836456	104.005730	-484.669861	352.798401	1433.405884	-417.603363	-61.502972	1457.434692	-393.869934	146.466263	1458.631104	-424.740875	190.048141	1751.629272	-541.995056	443.417847	1163.056763	-471.762482	-187.502869	1202.149536	-434.610779	408.245880	861.935242	-346.312012	-149.642380	899.666687	-409.026947	117.088249	1055.365601	555.424377	-9.715360	898.887512	555.945618	188.512466
-430.327515	248.285522	956.669067	-428.695343	-15.529589	958.270996	-509.139069	260.802673	574.153687	-472.201935	-72.263420	581.122437	-496.071167	291.755127	86.459923	-541.960449	-117.849075	104.001610	-484.780640	352.786346	1433.408447	-417.688782	-61.507889	1457.444458	-393.944244	146.466553	1458.632080	-424.770294	190.052734	1751.614258	-542.096985	443.400879	1163.047852	-471.841522	-187.554962	1202.179077	-434.733978	408.203308	861.910278	-346.409668	-149.674469	899.658020	-409.126984	117.098526	1055.367676	555.451599	-10.336601	898.896912	555.932068	188.232407
-430.437500	248.268829	956.673828	-428.782288	-15.527799	958.270874	-509.184082	260.813843	574.167236	-472.310303	-72.290520	581.164124	-496.074188	291.755463	86.460167	-542.016968	-117.878265	104.010941	-484.880646	352.775848	1433.408936	-417.777588	-61.504814	1457.455566	-394.027924	146.482224	1458.658691	-424.798981	190.056396	1751.603760	-542.184753	443.378265	1163.058350	-471.925934	-187.561432	1202.200562	-434.847504	408.141907	861.922791	-346.520630	-149.732422	899.677124	-409.230255	117.091072	1055.371094	555.520203	-11.223559	898.911987	556.194336	187.355499
-430.552521	248.309280	956.684265	-428.897186	-15.497100	958.274841	-509.265015	260.850067	574.149048	-472.380951	-72.273643	581.175720	-496.096893	291.748566	86.461952	-542.040161	-117.890480	103.995918	-484.979736	352.761993	1433.436401	-417.855042	-61.488728	1457.460449	-394.096924	146.478363	1458.669189	-424.824890	190.053802	1751.590942	-542.280823	443.360138	1163.059814	-472.031403	-187.588959	1202.211060	-434.969177	408.084717	861.911438	-346.622589	-149.789825	899.672363	-409.344879	117.124237	1055.378174	555.722046	-12.205611	898.963867	556.615845	186.049866
-430.640076	248.305908	956.687012	-428.940430	-15.517198	958.313171	-509.269318	260.765961	574.131714	-472.490204	-72.256248	581.198425	-496.054413	291.758759	86.419365	-542.049316	-117.882706	103.985313	-485.017914	352.831726	1433.538086	-417.906097	-61.491764	1457.466919	-394.164154	146.483795	1458.699341	-424.856689	190.065125	1751.577637	-542.338501	443.342468	1163.071045	-472.116486	-187.617325	1202.239014	-435.103882	408.050323	861.911194	-346.762146	-149.836105	899.660156	-409.417542	117.129044	1055.400146	555.754944	-12.943356	898.961487	556.637817	185.722717
-430.737244	248.323669	956.686218	-429.032562	-15.468938	958.303345	-509.348083	260.797760	574.142456	-472.643127	-72.281937	581.195984	-496.085449	291.767487	86.427338	-542.081787	-117.878975	103.975357	-485.153595	352.771393	1433.440186	-417.988159	-61.483952	1457.453125	-394.224030	146.482559	1458.710815	-424.873199	190.070053	1751.555420	-542.440613	443.368256	1163.081787	-472.216370	-187.617996	1202.213501	-435.211945	407.992462	861.913330	-346.856903	-149.850891	899.647217	-409.517914	117.159149	1055.395996	555.937012	-13.750251	898.990112	556.905273	184.898163
-430.857147	248.333984	956.674988	-429.129181	-15.487577	958.302734	-509.407318	260.815979	574.130066	-472.685089	-72.237648	581.174927	-496.069244	291.778717	86.419991	-542.041443	-117.922462	103.942108	-485.172119	352.827820	1433.567261	-418.047119	-61.488464	1457.446045	-394.282410	146.489532	1458.724854	-424.886658	190.069214	1751.534180	-542.496521	443.332977	1163.077881	-472.295105	-187.636978	1202.223145	-435.339417	407.938446	861.917603	-346.983215	-149.886459	899.630798	-409.620209	117.160683	1055.388794	556.150085	-14.660966	899.038330	557.183533	183.918564
-430.949829	248.389877	956.673523	-429.241150	-15.416694	958.276550	-509.468933	260.836121	574.116089	-472.778595	-72.199081	581.166504	-496.110046	291.765472	86.418365	-542.106079	-117.936401	103.933876	-485.260803	352.827240	1433.576904	-418.097015	-61.490677	1457.450317	-394.335236	146.499359	1458.722900	-424.955139	190.016373	1751.491089	-542.579834	443.344543	1163.094116	-472.374786	-187.663589	1202.209106	-435.451630	407.873505	861.916809	-347.116486	-149.916214	899.611816	-409.718567	117.213478	1055.374268	556.204956	-15.660620	899.029602	557.416565	182.953171
-431.046997	248.405350	956.671021	-429.306122	-15.432060	958.291504	-509.526245	260.805328	574.121887	-472.823059	-72.157166	581.177368	-496.091949	291.762421	86.415245	-542.061646	-117.925117	103.912697	-485.376312	352.775482	1433.484619	-418.151672	-61.487041	1457.445923	-394.382355	146.492615	1458.743652	-424.904236	190.073486	1751.507568	-542.677979	443.343903	1163.115723	-472.460236	-187.707291	1202.223267	-435.555817	407.812164	861.956238	-347.242645	-149.937744	899.590881	-409.801239	117.222404	1055.380737	556.416809	-16.811258	899.073730	557.925415	181.448456
-431.117889	248.429489	956.667419	-429.368439	-15.403763	958.294434	-509.594757	260.819824	574.106079	-472.886688	-72.162163	581.194336	-496.097839	291.766815	86.410049	-542.107666	-117.958626	103.928215	-485.369385	352.821442	1433.620972	-418.219666	-61.492111	1457.458130	-394.444336	146.498032	1458.758545	-424.961700	190.012085	1751.468262	-542.742249	443.340271	1163.117432	-472.535217	-187.704193	1202.256592	-435.677948	407.760437	861.982849	-347.404236	-149.960342	899.582214	-409.877167	117.251640	1055.382324	556.521423	-17.577196	899.100403	557.945251	180.992111
-431.218414	248.452576	956.684326	-429.478119	-15.349183	958.291687	-509.624756	260.797333	574.107361	-472.953430	-72.150574	581.198792	-496.081116	291.764404	86.407967	-542.098328	-117.952492	103.915756	-485.443390	352.834961	1433.658203	-418.264740	-61.480835	1457.468506	-394.501038	146.498550	1458.776001	-424.911835	190.059174	1751.491699	-542.831604	443.345947	1163.173340	-472.621582	-187.722183	1202.286743	-435.790436	407.725739	862.023438	-347.553558	-149.982513	899.576660	-409.976410	117.282600	1055.388184	556.696472	-18.622513	899.134216	558.245300	180.028610
-431.320343	248.473068	956.703186	-429.563019	-15.335772	958.306274	-509.702301	260.818848	574.096191	-473.021637	-72.138649	581.193359	-496.076935	291.763672	86.408813	-542.100525	-117.956070	103.916969	-485.497437	352.828247	1433.686646	-418.309662	-61.475677	1457.488770	-394.551819	146.519516	1458.791382	-424.973969	190.000946	1751.453003	-542.912292	443.327301	1163.193481	-472.711273	-187.714081	1202.297241	-435.881714	407.670776	862.062073	-347.681641	-149.993149	899.559814	-410.076202	117.299217	1055.406250	556.854980	-19.623936	899.181519	558.482056	178.917130
-431.404175	248.487381	956.713318	-429.660767	-15.280831	958.296387	-509.779724	260.861115	574.102234	-473.091156	-72.108109	581.199036	-496.083832	291.764557	86.411308	-542.138611	-117.948395	103.892410	-485.556763	352.845825	1433.702515	-418.380798	-61.446896	1457.494141	-394.595337	146.523987	1458.818237	-424.906708	190.062271	1751.470581	-542.986206	443.349060	1163.224854	-472.782318	-187.719437	1202.330566	-435.999237	407.632355	862.088318	-347.811432	-149.981033	899.570740	-410.171326	117.325439	1055.407349	557.006165	-20.649984	899.162842	558.752747	177.865005
-431.491486	248.519897	956.709106	-429.732300	-15.276879	958.322327	-509.824707	260.888641	574.095520	-473.178314	-72.133224	581.200012	-496.080231	291.792755	86.418480	-542.165039	-117.956314	103.903099	-485.612305	352.849945	1433.760864	-418.421967	-61.455013	1457.496094	-394.636505	146.537476	1458.834595	-424.963776	189.998108	1751.427002	-543.063354	443.353546	1163.261719	-472.865051	-187.711472	1202.343384	-436.099213	407.591949	862.137573	-347.962097	-150.007019	899.580017	-410.251495	117.355988	1055.418335	557.235107	-21.798773	899.159729	559.242737	176.361053
-431.589783	248.545792	956.725403	-429.876221	-15.217563	958.313293	-509.931885	260.936157	574.099609	-473.218781	-72.080887	581.173706	-496.104156	291.788055	86.389381	-542.089905	-117.934723	103.890121	-485.715271	352.791992	1433.683350	-418.476685	-61.439133	1457.510498	-394.701996	146.525070	1458.839722	-424.955017	189.993011	1751.402344	-543.159973	443.404144	1163.317261	-472.950989	-187.700790	1202.361084	-436.225220	407.567200	862.159241	-348.113831	-150.050400	899.555908	-410.367676	117.385811	1055.421021	557.353821	-22.735378	899.183533	559.359558	175.720230
-431.682861	248.552444	956.726807	-429.946106	-15.232981	958.336487	-510.014191	260.968964	574.111328	-473.257446	-72.035744	581.215881	-496.107880	291.789886	86.379295	-542.083435	-117.944290	103.864655	-485.694489	352.872345	1433.832764	-418.523956	-61.444382	1457.520752	-394.751862	146.555069	1458.872559	-424.888123	190.057053	1751.417603	-543.210999	443.403961	1163.352783	-473.021973	-187.716629	1202.385498	-436.332794	407.546631	862.207397	-348.250946	-150.060196	899.540833	-410.441010	117.391281	1055.431519	557.633667	-23.938580	899.175659	559.961182	174.150269
-431.752899	248.601517	956.751953	-430.052063	-15.212734	958.328674	-510.030762	260.890381	574.088257	-473.404236	-72.049271	581.228333	-496.052734	291.805176	86.381798	-542.178467	-117.972168	103.885376	-485.754211	352.862396	1433.855713	-418.570007	-61.419704	1457.510010	-394.799500	146.559219	1458.884399	-424.938507	189.989716	1751.378540	-543.285400	443.455688	1163.410767	-473.096436	-187.720093	1202.387207	-436.444641	407.547699	862.258057	-348.351044	-150.056000	899.529663	-410.527344	117.410851	1055.439941	557.648682	-24.853727	899.174377	559.985718	173.534409
-431.846741	248.607788	956.751526	-430.147034	-15.207891	958.335510	-510.113586	260.863129	574.094604	-473.433197	-71.986771	581.230347	-496.024323	291.789825	86.406540	-542.080688	-117.951927	103.848938	-485.858765	352.801147	1433.794678	-418.618927	-61.420910	1457.503296	-394.847290	146.558090	1458.899048	-424.876740	190.056580	1751.399414	-543.361267	443.505524	1163.451294	-473.174133	-187.737503	1202.396240	-436.560669	407.544678	862.284912	-348.521820	-150.075653	899.513184	-410.614960	117.419052	1055.441772	557.835449	-25.864977	899.169678	560.241882	172.482925
-431.928589	248.628464	956.773132	-430.208588	-15.211843	958.357117	-510.169861	260.842804	574.090942	-473.528717	-71.946220	581.240601	-495.981750	291.783112	86.405128	-542.145630	-117.982880	103.846359	-485.829193	352.892792	1433.930420	-418.678314	-61.393337	1457.524292	-394.898743	146.559509	1458.928955	-424.860931	190.062729	1751.393066	-543.409729	443.525238	1163.530640	-473.250885	-187.739746	1202.412964	-436.667938	407.581055	862.334412	-348.692383	-150.100006	899.493286	-410.694214	117.428886	1055.464844	558.046814	-27.007025	899.110046	560.785522	171.003830
-432.013672	248.671402	956.782410	-430.279388	-15.181327	958.365295	-510.264923	260.876892	574.100891	-473.617096	-71.944611	581.260620	-496.043030	291.806335	86.396545	-542.159119	-117.976944	103.826630	-485.946625	352.834595	1433.873413	-418.734589	-61.383759	1457.520386	-394.947205	146.579834	1458.939087	-424.854370	190.066055	1751.385010	-543.476929	443.586090	1163.564453	-473.329834	-187.743332	1202.425171	-436.760895	407.589600	862.375061	-348.819763	-150.095001	899.488953	-410.774933	117.466248	1055.474243	558.171875	-27.842142	899.069153	560.919006	170.480576
-432.099548	248.687607	956.771973	-430.401520	-15.172912	958.362366	-510.340118	260.953583	574.101929	-473.732452	-71.998688	581.286316	-496.072510	291.807861	86.372185	-542.150635	-117.995430	103.818222	-485.987793	352.876556	1433.917603	-418.786255	-61.369713	1457.544800	-395.015381	146.602051	1458.956787	-424.841980	190.075928	1751.371948	-543.524231	443.651947	1163.611084	-473.395966	-187.733231	1202.447876	-436.839935	407.611572	862.405579	-348.943817	-150.109833	899.482056	-410.878662	117.478539	1055.467529	558.268677	-28.864040	899.002136	561.268311	169.429077
-432.183197	248.687439	956.774536	-430.445038	-15.192566	958.401306	-510.384583	260.951447	574.074646	-473.821991	-72.019142	581.317688	-496.087341	291.814056	86.377708	-542.165894	-118.011719	103.833603	-485.967072	352.952148	1434.049561	-418.859192	-61.349392	1457.542847	-395.060791	146.596725	1458.976563	-424.831818	190.077789	1751.359497	-543.562927	443.687042	1163.677734	-473.479950	-187.721832	1202.463379	-436.943756	407.644623	862.427246	-349.106201	-150.136642	899.470764	-410.948547	117.485138	1055.489380	558.502991	-29.998844	898.924744	561.894958	167.906937
-432.249451	248.699951	956.791992	-430.546997	-15.133339	958.414856	-510.383881	260.858429	574.044617	-473.834290	-71.933670	581.307800	-496.070831	291.827209	86.384598	-542.124146	-117.998291	103.810730	-486.049896	352.899567	1434.001221	-418.909210	-61.346851	1457.551392	-395.122894	146.602127	1458.980835	-424.819061	190.083633	1751.344482	-543.618958	443.783142	1163.720825	-473.562347	-187.729553	1202.479736	-437.027771	407.683594	862.472656	-349.234009	-150.138474	899.466064	-411.032196	117.516930	1055.504761	558.590271	-30.702095	898.811646	562.037903	167.481644
-432.336365	248.725021	956.801147	-430.667603	-15.113286	958.399414	-510.441803	260.862579	574.042725	-473.901825	-71.933495	581.299316	-496.062653	291.811493	86.370445	-542.154480	-118.003204	103.786781	-486.087433	352.924042	1434.032227	-418.993469	-61.345207	1457.553833	-395.169434	146.622849	1458.995972	-424.811157	190.093567	1751.344360	-543.653564	443.839203	1163.753540	-473.664703	-187.714600	1202.489990	-437.100067	407.721771	862.518066	-349.375732	-150.152512	899.457703	-411.130066	117.527779	1055.500610	558.772400	-31.579218	898.667297	562.445557	166.695969
-432.383362	248.704254	956.811157	-430.737305	-15.054909	958.420776	-510.449463	260.833862	574.045532	-473.965790	-71.869934	581.286072	-496.026398	291.788116	86.382248	-542.100586	-117.999680	103.775360	-486.118347	352.938202	1434.050781	-419.052643	-61.315456	1457.566650	-395.204102	146.617233	1459.013672	-424.803864	190.097580	1751.333984	-543.692139	443.901306	1163.819092	-473.747101	-187.714081	1202.502197	-437.152191	407.759674	862.550293	-349.494110	-150.139908	899.473022	-411.195587	117.549225	1055.517700	559.101990	-32.593800	898.563293	563.226318	165.243683
-432.438599	248.704834	956.826294	-430.813599	-15.061384	958.457092	-510.501007	260.852112	574.068542	-474.046753	-71.878212	581.319885	-496.032379	291.802734	86.374687	-542.175110	-117.995621	103.757996	-486.120331	352.968109	1434.100342	-419.123688	-61.292168	1457.593628	-395.259613	146.619217	1459.038940	-424.791595	190.107803	1751.316528	-543.719299	443.955994	1163.857910	-473.859894	-187.669250	1202.520142	-437.192871	407.839417	862.586060	-349.622711	-150.153061	899.449951	-411.271210	117.552452	1055.545410	559.323914	-33.385273	898.447632	563.798828	164.384399
-432.498810	248.720795	956.829468	-430.888672	-15.066669	958.456116	-510.601227	260.927795	574.039185	-474.174286	-71.918488	581.359985	-496.119720	291.819000	86.390770	-542.177185	-118.001831	103.765770	-486.141571	352.993469	1434.132813	-419.179901	-61.303638	1457.605957	-395.315552	146.616196	1459.048218	-424.771088	190.117828	1751.299927	-543.748108	444.043213	1163.897583	-473.946442	-187.665054	1202.543701	-437.235809	407.909027	862.602112	-349.728119	-150.154053	899.480469	-411.343079	117.555008	1055.547485	559.524414	-34.157951	898.320435	564.357788	163.645432
-432.533264	248.680237	956.826599	-430.917236	-15.078462	958.493713	-510.564789	260.777039	573.998474	-474.203949	-71.837128	581.328979	-496.066132	291.811737	86.379555	-542.132202	-118.006477	103.752296	-486.153229	353.022827	1434.166382	-419.254242	-61.289253	1457.630249	-395.350708	146.625687	1459.065674	-424.753357	190.131531	1751.281738	-543.758423	444.111877	1163.937012	-474.053101	-187.657715	1202.590088	-437.279144	407.995941	862.634705	-349.804504	-150.117081	899.511963	-411.385712	117.544319	1055.567017	559.737366	-34.665604	898.183411	564.788086	163.453796
-432.604156	248.712875	956.831665	-431.061310	-14.994974	958.463379	-510.784576	261.421326	574.116211	-474.329773	-71.871788	581.336304	-496.215454	291.845123	86.420418	-542.175171	-118.023758	103.761749	-486.149902	353.026154	1434.180908	-419.324524	-61.282013	1457.659790	-395.401611	146.631516	1459.082153	-424.729401	190.139053	1751.257690	-543.759338	444.170227	1163.979126	-474.156036	-187.643005	1202.614624	-437.315338	408.104675	862.665649	-349.903168	-150.116791	899.551941	-411.489380	117.583771	1055.553711	560.150391	-35.391891	898.072632	565.753052	162.335129
-432.652985	248.698685	956.848938	-431.099640	-15.012470	958.497620	-510.671356	260.915497	574.019165	-474.378571	-71.785400	581.338257	-496.079620	291.837738	86.350586	-542.189514	-118.034760	103.756371	-486.169373	353.047394	1434.222534	-419.378571	-61.274853	1457.690552	-395.433868	146.637405	1459.119751	-424.701294	190.152649	1751.241333	-543.757446	444.263275	1164.031372	-474.245819	-187.633881	1202.657104	-437.332947	408.194336	862.716736	-349.991943	-150.092453	899.574219	-411.542297	117.574989	1055.581299	560.473999	-36.003082	897.962646	566.621521	161.651993
-432.724457	248.709564	956.861450	-431.222839	-14.974909	958.473877	-510.665314	260.866913	574.023804	-474.508209	-71.846848	581.353882	-496.056885	291.820557	86.355400	-542.257568	-118.042328	103.751579	-486.163361	353.058624	1434.257202	-419.442230	-61.273521	1457.734863	-395.458740	146.641769	1459.142822	-424.674316	190.198288	1751.183472	-543.749329	444.363251	1164.079956	-474.339996	-187.637924	1202.687012	-437.356628	408.322021	862.750977	-350.061920	-150.084030	899.643494	-411.626770	117.581871	1055.573242	560.748657	-36.475864	897.863220	567.377808	161.155457
-432.784027	248.665268	956.860291	-431.260010	-14.987643	958.507507	-510.651459	260.828522	573.999268	-474.557098	-71.804192	581.340332	-496.027679	291.816101	86.353050	-542.270081	-118.044991	103.736679	-486.098969	353.124451	1434.393677	-419.521118	-61.244053	1457.786499	-395.472534	146.647659	1459.165894	-424.642242	190.207748	1751.159912	-543.719238	444.419220	1164.142578	-474.432373	-187.650146	1202.740723	-437.372040	408.439117	862.787964	-350.162140	-150.043243	899.698181	-411.685974	117.568069	1055.591553	561.080322	-36.864769	897.753784	568.268921	160.634369
-432.828796	248.645401	956.860596	-431.327545	-15.037849	958.529724	-510.683533	260.827271	574.004333	-474.585907	-71.735382	581.359192	-495.962524	291.806305	86.353859	-542.178894	-118.032280	103.731377	-486.091766	353.145203	1434.434692	-419.568207	-61.226635	1457.818848	-395.502045	146.633484	1459.212524	-424.568359	190.300415	1751.167969	-543.681091	444.511963	1164.206665	-474.516266	-187.649368	1202.830200	-437.379364	408.587738	862.834961	-350.247009	-150.040085	899.755249	-411.746521	117.539291	1055.603760	561.334595	-37.042881	897.626160	568.882996	160.778183
-432.908844	248.671021	956.881531	-431.455139	-15.018536	958.532166	-510.717682	260.818481	573.976929	-474.784607	-71.876251	581.413452	-495.972046	291.821625	86.343422	-542.288879	-118.034523	103.737526	-486.088135	353.173706	1434.468994	-419.638458	-61.222065	1457.862183	-395.545990	146.659607	1459.235840	-424.531403	190.327042	1751.141357	-543.646240	444.637207	1164.260376	-474.601532	-187.667633	1202.876587	-437.414215	408.752106	862.861206	-350.310577	-150.052734	899.824768	-411.845215	117.551239	1055.614380	561.787292	-37.412815	897.533813	570.132935	159.936493
-432.961395	248.663177	956.883118	-431.538727	-15.016806	958.530762	-510.703735	260.718048	573.947998	-474.822632	-71.828911	581.396179	-495.929901	291.816071	86.335640	-542.271423	-118.019119	103.718750	-486.061676	353.189972	1434.501953	-419.729950	-61.203266	1457.912964	-395.570374	146.657730	1459.262939	-424.493103	190.309418	1751.157959	-543.604126	444.761322	1164.334961	-474.666901	-187.705887	1202.955444	-437.418213	408.898987	862.904419	-350.400269	-150.056168	899.895508	-411.911133	117.544716	1055.614136	562.130249	-37.613274	897.448120	571.074585	159.666641
-433.001892	248.686844	956.902039	-431.604279	-15.002224	958.568909	-510.764099	260.848724	573.975403	-474.902985	-71.835022	581.424194	-495.962982	291.820221	86.345558	-542.306824	-118.044594	103.738892	-486.059662	353.205444	1434.557373	-419.799164	-61.192730	1457.962891	-395.596741	146.659653	1459.294800	-424.454712	190.328064	1751.145508	-543.545654	444.865570	1164.398926	-474.737335	-187.766052	1203.013062	-437.427917	409.083832	862.957825	-350.453308	-150.062866	899.968750	-411.977692	117.568962	1055.645386	562.408020	-37.458851	897.359985	571.547180	160.095459
-433.061768	248.643768	956.880005	-431.687012	-15.014708	958.571106	-510.780457	260.868225	573.974487	-474.915833	-71.769669	581.419739	-495.987122	291.808289	86.350700	-542.206177	-118.041168	103.699974	-486.020996	353.219757	1434.617432	-419.845398	-61.194752	1457.996704	-395.639801	146.655579	1459.326294	-424.397827	190.346069	1751.136353	-543.470886	444.996857	1164.478027	-474.796875	-187.775070	1203.057373	-437.416046	409.279480	862.993774	-350.523834	-150.051849	900.025879	-412.043549	117.548508	1055.634277	562.566345	-37.170055	897.306030	571.733582	160.592026
-433.091156	248.685883	956.908691	-431.785431	-14.978855	958.554871	-510.836670	260.933319	574.007202	-474.953430	-71.738014	581.403259	-495.984558	291.809021	86.360497	-542.192322	-118.047935	103.683067	-486.007355	353.247803	1434.662109	-419.904907	-61.187149	1458.056274	-395.663879	146.663177	1459.353882	-424.360229	190.352783	1751.119385	-543.418701	445.113037	1164.549561	-474.859619	-187.801758	1203.124268	-437.411072	409.428833	863.049194	-350.588196	-150.110703	900.081726	-412.112427	117.565475	1055.641724	563.038025	-37.474102	897.208740	573.036255	160.516068
-433.138031	248.677139	956.900696	-431.853088	-14.937827	958.558777	-510.830719	260.863037	573.992126	-475.085510	-71.831284	581.432922	-495.978027	291.808563	86.354668	-542.258972	-118.061058	103.669159	-485.968414	353.265900	1434.710938	-419.952454	-61.159882	1458.090820	-395.707916	146.661652	1459.384033	-424.310577	190.365372	1751.104370	-543.362244	445.221466	1164.606567	-474.923462	-187.837845	1203.179932	-437.387878	409.603424	863.097046	-350.619843	-150.118164	900.164917	-412.169464	117.584549	1055.639526	563.621277	-37.632687	897.176453	574.651001	159.740189
-433.192688	248.671570	956.908386	-431.960510	-14.915080	958.545471	-510.812622	260.766937	573.970032	-475.130829	-71.857224	581.436707	-495.945313	291.804169	86.347191	-542.296997	-118.092758	103.690758	-485.960724	353.284729	1434.750610	-420.022064	-61.147511	1458.133423	-395.710175	146.676300	1459.403076	-424.273315	190.378357	1751.094238	-543.292664	445.347076	1164.679199	-474.955078	-187.854950	1203.214355	-437.359863	409.802063	863.150269	-350.660980	-150.176102	900.225525	-412.248352	117.581367	1055.636353	563.846252	-37.264778	897.169861	574.843079	160.555634
-433.190552	248.690979	956.944153	-431.986053	-14.905408	958.592896	-510.892731	260.895844	573.983215	-475.155579	-71.806549	581.408386	-495.991699	291.806396	86.350708	-542.313293	-118.104820	103.687378	-485.944214	353.306091	1434.803955	-420.070129	-61.142189	1458.179565	-395.740265	146.687241	1459.437012	-424.333832	190.275528	1751.015869	-543.230103	445.490662	1164.730469	-475.015167	-187.908463	1203.268433	-437.314728	409.965790	863.198730	-350.732513	-150.253540	900.263184	-412.284058	117.598007	1055.682983	564.334290	-37.193890	897.178894	575.823730	160.315643
-433.249420	248.653641	956.909790	-432.078125	-14.899368	958.574341	-510.955231	260.972992	573.987976	-475.197144	-71.829254	581.438293	-496.009247	291.820404	86.328934	-542.387451	-118.099220	103.719521	-485.905640	353.332794	1434.853149	-420.132660	-61.118385	1458.211182	-395.750977	146.714569	1459.462646	-424.236023	190.343277	1751.013306	-543.165771	445.610779	1164.796753	-475.067749	-187.913666	1203.319580	-437.263733	410.165680	863.243408	-350.752075	-150.289612	900.326721	-412.355530	117.585808	1055.655640	564.808167	-37.188797	897.199768	577.078674	160.010315
-433.274719	248.649567	956.920654	-432.128693	-14.899425	958.601746	-510.910583	260.879089	573.958862	-475.217499	-71.811211	581.417542	-495.971130	291.815216	86.321716	-542.078064	-117.864990	103.548798	-485.879303	353.345184	1434.896729	-420.168304	-61.107422	1458.261719	-395.780121	146.708145	1459.469238	-424.189484	190.349579	1750.989258	-543.090698	445.752289	1164.839355	-475.136505	-187.942276	1203.367310	-437.196747	410.353943	863.297363	-350.801514	-150.384445	900.380310	-412.406189	117.587898	1055.677490	565.262817	-37.120350	897.213928	578.393188	159.649963
-433.293304	248.627808	956.932129	-432.212250	-14.872781	958.608459	-510.950195	260.921112	573.974243	-475.230499	-71.802406	581.415955	-495.990814	291.817963	86.324684	-542.068420	-117.879875	103.546906	-485.830322	353.379211	1434.929932	-420.238586	-61.092922	1458.290771	-395.794312	146.713776	1459.498291	-424.144867	190.359268	1750.967041	-543.010193	445.866791	1164.911987	-475.176666	-188.000702	1203.420288	-437.108398	410.514404	863.353882	-350.834808	-150.463821	900.443909	-412.462738	117.583687	1055.687744	565.647888	-36.892159	897.267883	579.329956	159.608093
-433.315216	248.630768	956.929077	-432.277771	-14.888705	958.623291	-510.990448	260.863495	573.970825	-475.265076	-71.777489	581.440674	-496.011322	291.826843	86.331589	-542.553894	-117.981644	103.777824	-485.812866	353.386658	1434.976807	-420.260406	-61.089977	1458.343628	-395.796753	146.709671	1459.511230	-424.098938	190.366043	1750.957764	-542.934998	445.991821	1164.928589	-475.209045	-188.017242	1203.487671	-437.022064	410.668762	863.421753	-350.860321	-150.563950	900.495300	-412.510681	117.580437	1055.694458	565.908447	-36.312744	897.306946	579.429077	160.266907
-433.333466	248.605179	956.931885	-432.324921	-14.894386	958.655334	-510.958405	260.796387	573.945740	-475.247986	-71.726387	581.429321	-495.933350	291.802521	86.347984	-542.132507	-117.888123	103.591492	-485.777679	353.403137	1435.010254	-420.297791	-61.063221	1458.381592	-395.810059	146.717667	1459.548828	-424.049500	190.396805	1750.907227	-542.855530	446.110565	1165.006226	-475.255676	-188.065643	1203.543945	-436.921051	410.837463	863.488953	-350.913422	-150.698761	900.520447	-412.553986	117.573463	1055.713989	566.246399	-35.819454	897.370056	579.734863	160.831146
-433.361633	248.629425	956.953125	-432.426361	-14.861148	958.640747	-510.995758	260.842987	573.955872	-475.334991	-71.762596	581.450439	-495.943756	291.803589	86.351418	-542.013733	-117.853767	103.541565	-485.729279	353.435760	1435.058350	-420.345032	-61.051144	1458.410645	-395.829407	146.716339	1459.567139	-423.985565	190.400772	1750.897217	-542.780151	446.216736	1165.072388	-475.290985	-188.082764	1203.599243	-436.813049	410.990448	863.555542	-350.969086	-150.805527	900.585205	-412.620056	117.583275	1055.717651	566.771667	-35.091377	897.921326	579.886536	161.385376
-433.383942	248.647339	956.981323	-432.486725	-14.832409	958.653137	-511.040863	260.899170	573.973877	-475.361176	-71.736374	581.418396	-495.973633	291.845032	86.354538	-541.998352	-117.844360	103.527962	-485.727325	353.449066	1435.103394	-420.393311	-61.033493	1458.457764	-395.839935	146.718018	1459.599121	-423.944580	190.378464	1750.922119	-542.701782	446.349060	1165.120972	-475.319489	-188.158585	1203.660156	-436.711975	411.171570	863.602722	-350.995667	-150.972748	900.608765	-412.669830	117.597809	1055.739868	568.002319	-33.896362	897.594299	581.095459	162.201599
-433.400726	248.633560	956.981995	-432.542847	-14.831676	958.675354	-511.033447	260.838959	573.953369	-475.409760	-71.750000	581.443176	-495.962280	291.844421	86.349884	-542.026855	-117.858879	103.539162	-485.695709	353.469727	1435.131470	-420.451843	-61.017841	1458.490845	-395.844971	146.725708	1459.620239	-423.906799	190.392975	1750.904419	-542.626831	446.462219	1165.158813	-475.355072	-188.199966	1203.732300	-436.620697	411.328217	863.647827	-351.034119	-151.095703	900.660156	-412.710968	117.596283	1055.752197	568.009766	-32.745281	897.611389	580.316772	163.113907
-433.431580	248.632141	956.967651	-432.578400	-14.843597	958.688843	-511.023163	260.865601	573.949951	-475.423798	-71.713432	581.433228	-495.955963	291.844269	86.328606	-542.031738	-117.847740	103.519318	-485.668701	353.491058	1435.164917	-420.488678	-61.013206	1458.523071	-395.861298	146.730804	1459.648804	-423.872986	190.406036	1750.886353	-542.539307	446.532104	1165.200562	-475.370026	-188.218063	1203.789673	-436.507385	411.494720	863.695374	-351.046356	-151.221100	900.714539	-412.747131	117.599564	1055.752319	568.042664	-32.041668	897.694885	580.139954	163.800995
-433.466064	248.622208	956.975342	-432.654999	-14.840823	958.693420	-511.033508	260.878937	573.947021	-475.414673	-71.666130	581.429688	-495.963593	291.845215	86.328987	-542.023132	-117.829651	103.537888	-485.672974	353.518799	1435.222290	-420.537567	-60.979855	1458.543213	-395.875305	146.757568	1459.659546	-423.833191	190.425934	1750.878906	-542.456177	446.662811	1165.243164	-475.405487	-188.294006	1203.846313	-436.390350	411.648499	863.727478	-351.043396	-151.346878	900.764160	-412.799591	117.591644	1055.757813	567.095886	-32.429470	897.623962	579.699402	164.304855
-433.478271	248.622726	956.982727	-432.689789	-14.838905	958.707520	-511.056915	260.961761	573.949280	-475.470276	-71.662270	581.449036	-495.990082	291.845428	86.340866	-542.035889	-117.823997	103.544815	-485.653839	353.531769	1435.253784	-420.577728	-60.967129	1458.565063	-395.886139	146.750458	1459.671997	-423.796844	190.460602	1750.866699	-542.380493	446.768890	1165.301025	-475.417816	-188.323822	1203.905518	-436.290436	411.797577	863.781189	-351.064484	-151.479568	900.815308	-412.826233	117.593628	1055.769165	567.002625	-31.580019	897.702942	579.281555	165.201385
-433.503601	248.664413	957.004517	-432.777832	-14.781985	958.697632	-511.046143	260.912323	573.943481	-475.481079	-71.655342	581.421875	-495.993683	291.846252	86.336731	-542.028809	-117.830139	103.552170	-485.631897	353.551422	1435.316650	-420.601196	-60.956841	1458.593628	-395.907288	146.782837	1459.710938	-423.769409	190.481247	1750.852051	-542.284729	446.865967	1165.342407	-475.457092	-188.370407	1203.954102	-436.151184	411.957642	863.849426	-351.059875	-151.590652	900.872131	-412.884460	117.626358	1055.775635	567.011536	-30.722136	897.706177	579.170166	165.768799
-433.523560	248.615448	957.010193	-432.801605	-14.783542	958.727783	-511.025665	260.884949	573.938965	-475.499664	-71.684982	581.443176	-495.989380	291.847809	86.352936	-541.971313	-117.821861	103.547684	-485.630524	353.591248	1435.359375	-420.646210	-60.923843	1458.631104	-395.913177	146.785660	1459.731567	-423.736145	190.516525	1750.845337	-542.204529	446.954254	1165.395264	-475.480530	-188.416016	1204.016846	-436.043304	412.120392	863.913208	-351.095062	-151.737335	900.934326	-412.925049	117.610016	1055.797363	566.924133	-29.908070	897.691528	578.919800	166.335175
-433.531403	248.623062	957.024170	-432.844727	-14.761096	958.732056	-511.059662	260.930878	573.955811	-475.544556	-71.680748	581.425720	-496.000092	291.849396	86.356674	-541.982910	-117.835587	103.529854	-485.626373	353.592926	1435.405029	-420.672180	-60.908382	1458.666870	-395.926147	146.793427	1459.742432	-423.704742	190.536865	1750.825928	-542.123413	447.033691	1165.453125	-475.517853	-188.458908	1204.067871	-435.906311	412.240936	863.962952	-351.112213	-151.857193	900.983887	-412.956207	117.618752	1055.807617	566.601318	-28.748970	897.675293	577.830078	168.426514
-433.539337	248.639999	957.028748	-432.891205	-14.750510	958.710144	-511.043152	260.925140	573.947449	-475.548431	-71.665962	581.427429	-495.984772	291.844910	86.338249	-542.043518	-117.823074	103.512466	-485.612152	353.627960	1435.436035	-420.696167	-60.869507	1458.679077	-395.936646	146.804016	1459.748779	-423.669769	190.574860	1750.796021	-542.042419	447.110657	1165.481567	-475.528015	-188.474915	1204.123535	-435.771088	412.370056	864.011108	-351.145782	-151.975388	901.027893	-412.988007	117.619659	1055.800049	566.799561	-27.484310	897.704834	577.610291	168.597198
-433.545227	248.642380	957.032288	-432.931641	-14.730433	958.734497	-511.078186	260.959351	573.939331	-475.561859	-71.618828	581.401428	-496.011780	291.848694	86.339722	-542.017456	-117.816246	103.503464	-485.615143	353.654755	1435.471436	-420.702454	-60.870811	1458.683228	-395.939148	146.841370	1459.768311	-423.637604	190.614532	1750.777100	-541.981995	447.194275	1165.533691	-475.576477	-188.519806	1204.154785	-435.649139	412.479828	864.070923	-351.173737	-152.096100	901.061707	-413.011536	117.636040	1055.813965	566.454102	-26.263069	897.658447	576.527100	170.972061
-433.565186	248.645477	957.027466	-432.957184	-14.707045	958.718445	-511.099762	261.016571	573.938110	-475.581451	-71.607513	581.427551	-496.045898	291.857086	86.338364	-542.004211	-117.813271	103.500244	-485.593445	353.685486	1435.494019	-420.739258	-60.848694	1458.704102	-395.942474	146.843857	1459.769043	-423.605530	190.644165	1750.747803	-541.900879	447.265869	1165.548828	-475.608337	-188.556625	1204.183838	-435.522308	412.582764	864.131836	-351.202332	-152.251923	901.091187	-413.033447	117.644722	1055.803467	566.031189	-24.828390	897.588135	575.256226	173.007248
-433.574615	248.621918	957.015625	-432.978607	-14.693195	958.727295	-511.035645	260.901703	573.914673	-475.574463	-71.531456	581.375183	-495.990601	291.855591	86.321381	-541.978821	-117.810364	103.478371	-485.584473	353.716827	1435.508789	-420.746124	-60.831078	1458.712158	-395.951172	146.852859	1459.761719	-423.569916	190.688705	1750.721924	-541.837646	447.344757	1165.583374	-475.636200	-188.591766	1204.228271	-435.399963	412.662964	864.165100	-351.242828	-152.336670	901.122314	-413.060028	117.646721	1055.804199	565.778931	-23.607515	897.529114	574.924133	173.433395
-433.606812	248.640350	957.041260	-433.014038	-14.669545	958.716553	-511.069885	260.974884	573.932007	-475.574738	-71.514290	581.387878	-496.013702	291.858612	86.329811	-541.984985	-117.812035	103.477837	-485.585022	353.745209	1435.538818	-420.741119	-60.802673	1458.743164	-395.953033	146.884964	1459.775757	-423.539246	190.741150	1750.701660	-541.786438	447.412811	1165.596436	-475.656921	-188.635376	1204.269775	-435.298218	412.751404	864.223450	-351.303894	-152.482391	901.151550	-413.101868	117.654007	1055.813354	565.477295	-22.201967	897.516113	574.256470	174.467224
-433.594788	248.672638	957.065247	-433.037628	-14.672610	958.725464	-511.091003	261.014008	573.922974	-475.614258	-71.497917	581.402405	-496.096313	291.857422	86.336937	-541.994263	-117.814438	103.477219	-485.574890	353.753174	1435.579468	-420.758270	-60.777985	1458.769409	-395.939606	146.919846	1459.806030	-423.491150	190.783508	1750.682129	-541.728882	447.475769	1165.612183	-475.687897	-188.653427	1204.320068	-435.193115	412.816986	864.254700	-351.358337	-152.591568	901.185364	-413.116150	117.660164	1055.831665	565.076782	-20.740936	897.478394	573.462158	175.963440
-433.623627	248.645248	957.044617	-433.087677	-14.663925	958.720337	-511.116760	260.941528	573.922607	-475.626678	-71.486794	581.405029	-496.011871	291.864227	86.333572	-541.955444	-117.798431	103.495483	-485.630615	353.731537	1435.492310	-420.773956	-60.737652	1458.803955	-395.944092	146.936234	1459.800537	-423.457001	190.838257	1750.668579	-541.674377	447.544556	1165.610474	-475.703369	-188.711731	1204.369751	-435.084808	412.902405	864.286499	-351.431854	-152.727783	901.203003	-413.144653	117.655075	1055.816528	564.709473	-19.193684	897.429016	572.587769	177.554031
-433.625092	248.632370	957.031860	-433.088837	-14.688528	958.743958	-511.126801	260.953918	573.916748	-475.647491	-71.493271	581.390381	-496.012451	291.868134	86.329079	-541.914429	-117.797409	103.469551	-485.557831	353.834534	1435.603516	-420.796936	-60.698002	1458.816528	-395.942535	146.977509	1459.816650	-423.407898	190.886871	1750.640503	-541.622864	447.603546	1165.630249	-475.716492	-188.748123	1204.416992	-434.990204	412.997894	864.315613	-351.475830	-152.844330	901.231384	-413.154327	117.649841	1055.823608	564.348511	-17.522099	897.409424	571.671021	179.364975
-433.624664	248.638443	957.034546	-433.095856	-14.670367	958.746033	-511.031738	260.815247	573.890259	-475.711884	-71.520454	581.394958	-495.951294	291.854675	86.293633	-542.000305	-117.816040	103.477852	-485.562378	353.858978	1435.608643	-420.782410	-60.661160	1458.837280	-395.921448	146.986862	1459.827148	-423.362671	190.944260	1750.607178	-541.575867	447.640442	1165.614258	-475.717590	-188.763351	1204.473389	-434.891022	413.022308	864.322327	-351.518402	-152.964478	901.261658	-413.167236	117.661163	1055.828003	564.032104	-15.915875	897.434326	570.946350	180.641647
-433.616669	248.635574	957.024231	-433.103363	-14.669357	958.746887	-510.840210	260.615601	573.823792	-475.724579	-71.545044	581.394409	-495.806549	291.827637	86.257278	-541.995483	-117.808189	103.483147	-485.554779	353.892700	1435.602295	-420.807465	-60.629669	1458.860229	-395.926514	147.035461	1459.844727	-423.370422	190.960052	1750.533691	-541.518738	447.685394	1165.594238	-475.747711	-188.799866	1204.511475	-434.805786	413.061096	864.334656	-351.583679	-153.055084	901.279846	-413.169952	117.663223	1055.823853	563.679138	-14.166281	897.471252	569.886230	182.770996
-433.632904	248.626434	957.022888	-433.116119	-14.675338	958.760437	-510.836395	260.518768	573.786621	-475.699799	-71.511711	581.395569	-495.790405	291.816315	86.277039	-541.957825	-117.815292	103.462059	-485.605774	353.856171	1435.504517	-420.802826	-60.595398	1458.899170	-395.912537	147.053085	1459.840942	-423.271332	191.065323	1750.557129	-541.485901	447.737244	1165.598389	-475.737213	-188.809616	1204.568604	-434.719147	413.126007	864.360229	-351.663025	-153.153198	901.302856	-413.185333	117.661476	1055.830078	563.511414	-12.447344	897.593445	569.122559	184.675705
-433.671051	248.632690	957.017517	-433.171570	-14.616023	958.734436	-511.055481	260.771301	573.848328	-475.715515	-71.511436	581.383850	-495.944763	291.856842	86.310623	-541.955688	-117.815094	103.461121	-485.538208	353.939331	1435.625854	-420.781525	-60.562035	1458.927246	-395.896973	147.108215	1459.868408	-423.223267	191.152924	1750.508301	-541.425232	447.738770	1165.604492	-475.764771	-188.843750	1204.612549	-434.632874	413.130524	864.356628	-351.715912	-153.257462	901.334106	-413.225494	117.685402	1055.812988	563.276672	-10.664124	897.779724	568.289734	186.583710
-433.668488	248.619995	957.028503	-433.187531	-14.629020	958.768311	-511.066559	260.731232	573.868591	-475.704498	-71.495537	581.381470	-495.945313	291.854156	86.312881	-541.908997	-117.806656	103.445786	-485.529236	354.008667	1435.640259	-420.782410	-60.527039	1458.953735	-395.887177	147.143066	1459.874023	-423.172241	191.219757	1750.484009	-541.376404	447.787506	1165.600342	-475.772705	-188.877365	1204.671265	-434.557404	413.167847	864.368042	-351.771606	-153.315491	901.381775	-413.236237	117.679642	1055.836304	563.224243	-8.902277	897.979187	567.716614	188.139755
-433.673157	248.618454	957.033508	-433.192108	-14.636692	958.777710	-511.071838	260.725220	573.881531	-475.768951	-71.505875	581.404724	-495.933136	291.838318	86.321281	-541.925476	-117.814606	103.460670	-485.522369	354.033752	1435.649292	-420.763763	-60.494366	1459.002930	-395.858398	147.171646	1459.896118	-423.116425	191.304459	1750.470215	-541.332397	447.820251	1165.607178	-475.775482	-188.877823	1204.753418	-434.502472	413.164459	864.380310	-351.808685	-153.389496	901.404602	-413.235840	117.676666	1055.842407	562.965088	-7.029823	898.159302	566.587708	190.639816
-433.672974	248.609619	957.050903	-433.195679	-14.586246	958.783997	-511.124847	260.831024	573.916992	-475.760986	-71.476028	581.411377	-495.954224	291.844086	86.324013	-541.909729	-117.806587	103.466537	-485.521576	354.065552	1435.649292	-420.762817	-60.442467	1459.028809	-395.832184	147.208313	1459.928101	-423.061157	191.391159	1750.455322	-541.278748	447.837708	1165.578369	-475.799713	-188.873260	1204.817017	-434.436646	413.179718	864.374207	-351.896332	-153.476089	901.430176	-413.242157	117.693192	1055.855225	562.967712	-5.216525	898.385254	565.931030	192.281158
-433.689606	248.598587	957.060913	-433.170258	-14.595788	958.831116	-511.108734	260.728516	573.861084	-475.794922	-71.453217	581.423340	-495.939728	291.824738	86.318558	-541.996765	-117.811005	103.467682	-485.581299	354.027679	1435.547729	-420.730499	-60.402626	1459.084839	-395.819122	147.245438	1459.951904	-423.004272	191.481689	1750.447754	-541.253357	447.890869	1165.566895	-475.806274	-188.844833	1204.855591	-434.399597	413.137115	864.360535	-351.927490	-153.531509	901.479065	-413.241180	117.699951	1055.884399	562.714844	-3.261412	898.518982	564.448547	195.234116
-433.687469	248.623840	957.079468	-433.198456	-14.573695	958.823364	-511.146820	260.700653	573.873535	-475.828918	-71.471268	581.442627	-495.952423	291.835632	86.280792	-542.039063	-117.823326	103.488487	-485.568665	354.054779	1435.558105	-420.697205	-60.356979	1459.152100	-395.782715	147.286682	1459.987793	-422.959351	191.594910	1750.424194	-541.223572	447.902557	1165.557373	-475.802917	-188.851746	1204.950928	-434.362823	413.134796	864.369751	-351.972473	-153.548141	901.524475	-413.252777	117.711517	1055.889648	562.550720	-1.241644	898.636047	563.040527	198.170517
-433.698669	248.626816	957.086243	-433.215088	-14.574709	958.862488	-511.147034	260.723663	573.874084	-475.815369	-71.464836	581.447876	-495.933716	291.846619	86.273727	-542.025269	-117.826599	103.482101	-485.577850	354.083557	1435.558716	-420.665680	-60.335655	1459.204956	-395.760406	147.351669	1460.007202	-422.909943	191.668015	1750.442993	-541.199707	447.932739	1165.552246	-475.802338	-188.861664	1205.030029	-434.327606	413.141602	864.375977	-352.022369	-153.602249	901.584290	-413.266205	117.724083	1055.912354	562.532104	0.561639	898.729126	562.099609	200.269974
-433.693939	248.617462	957.079407	-433.197357	-14.590030	958.896729	-511.173462	260.850647	573.874878	-475.834534	-71.483582	581.465393	-495.947754	291.870941	86.306732	-541.982849	-117.819824	103.476936	-485.563324	354.131134	1435.596680	-420.663971	-60.286648	1459.261963	-395.738281	147.391556	1460.029663	-422.864044	191.793961	1750.421997	-541.165955	447.964294	1165.577515	-475.818237	-188.864792	1205.132080	-434.306702	413.107849	864.383057	-352.066193	-153.626434	901.644592	-413.259918	117.728027	1055.927002	562.795410	1.950219	898.854370	562.744324	200.016983
-433.704376	248.629700	957.087036	-433.215424	-14.544185	958.886169	-511.174500	260.832764	573.874268	-475.763733	-71.447777	581.438904	-495.934357	291.869507	86.306068	-542.369995	-118.177650	103.685394	-485.537537	354.165405	1435.603149	-420.621552	-60.245029	1459.330322	-395.700562	147.428925	1460.062988	-422.827820	191.907486	1750.414917	-541.148132	447.971558	1165.586182	-475.816315	-188.887466	1205.222778	-434.282593	413.081238	864.412415	-352.091034	-153.652664	901.703979	-413.273010	117.749809	1055.925293	563.079773	3.382095	898.948303	562.817383	200.872665
-433.717285	248.607208	957.081238	-433.220428	-14.550816	958.919556	-511.218109	260.812683	573.887207	-475.777618	-71.509315	581.440491	-495.938660	291.846405	86.326965	-542.287354	-118.101204	103.626488	-485.503418	354.180969	1435.649414	-420.568176	-60.196568	1459.381348	-395.649567	147.462967	1460.114136	-422.768951	192.017532	1750.408936	-541.122070	447.957977	1165.602051	-475.797577	-188.874420	1205.317505	-434.274994	413.018494	864.455688	-352.133362	-153.655365	901.758789	-413.281921	117.750473	1055.938965	563.236023	5.187043	898.950928	561.801025	202.871628
-433.688507	248.573639	957.085327	-433.208069	-14.565829	958.939148	-511.225006	260.749542	573.902161	-475.788635	-71.542290	581.439087	-495.944733	291.827667	86.306190	-542.200317	-118.087753	103.606934	-485.481873	354.209869	1435.653442	-420.547363	-60.136967	1459.438232	-395.604126	147.492386	1460.144165	-422.717499	192.118713	1750.397583	-541.125000	447.952484	1165.625488	-475.765198	-188.862061	1205.381836	-434.242798	412.954224	864.462158	-352.135223	-153.670059	901.831360	-413.273560	117.730728	1055.953247	563.334473	6.978053	898.940430	560.749207	204.698029
-433.702240	248.568954	957.063538	-433.199921	-14.575446	958.922668	-511.194214	260.674530	573.886902	-475.736267	-71.523155	581.426880	-495.931854	291.809662	86.321609	-542.192383	-118.096550	103.598381	-485.443665	354.242371	1435.642944	-420.502655	-60.093620	1459.483032	-395.559082	147.540176	1460.143066	-422.674561	192.233063	1750.360107	-541.114502	447.936279	1165.577881	-475.733887	-188.873398	1205.459229	-434.241302	412.912231	864.459778	-352.114716	-153.660095	901.896057	-413.275055	117.727219	1055.933838	563.519104	8.638266	898.902283	559.933594	206.322983
-433.734802	248.555771	957.026611	-433.220856	-14.572406	958.903625	-511.219025	260.715729	573.857605	-475.736603	-71.534637	581.415405	-495.931244	291.830383	86.263412	-542.216736	-118.109268	103.584282	-485.443146	354.294220	1435.606689	-420.462494	-60.044468	1459.529297	-395.520905	147.577637	1460.125977	-422.624237	192.350311	1750.308716	-541.112671	447.980255	1165.547607	-475.704590	-188.899734	1205.520508	-434.246796	412.876709	864.423218	-352.113403	-153.682358	901.948303	-413.290649	117.729752	1055.903564	563.733704	10.200421	898.924927	559.114258	207.922165
-433.746094	248.572403	957.011597	-433.224121	-14.594988	958.887878	-511.232483	260.721771	573.841797	-475.710724	-71.502930	581.404297	-495.929718	291.855927	86.257439	-542.192261	-118.094620	103.573441	-485.397736	354.341461	1435.561523	-420.403625	-59.987595	1459.571045	-395.486511	147.654114	1460.108765	-422.579620	192.474167	1750.245361	-541.107544	448.014984	1165.501465	-475.650513	-188.915039	1205.589478	-434.266205	412.830597	864.372070	-352.089752	-153.663208	902.013123	-413.289917	117.727020	1055.886475	563.831299	11.802066	898.948486	558.250854	209.515808
-433.748077	248.574402	957.006958	-433.230835	-14.597820	958.892761	-511.302277	260.867065	573.854004	-475.730164	-71.477554	581.381958	-495.973785	291.876282	86.259750	-542.190186	-118.090500	103.572945	-485.370209	354.387695	1435.531860	-420.361511	-59.955761	1459.614380	-395.451965	147.686218	1460.093018	-422.523224	192.622086	1750.179932	-541.107849	448.025208	1165.475952	-475.586578	-188.943283	1205.665771	-434.269836	412.804596	864.337769	-352.070343	-153.662857	902.079956	-413.286102	117.729767	1055.884888	563.965942	13.346484	899.028870	557.462891	210.914017
-433.742798	248.551193	957.023010	-433.233307	-14.592753	958.903564	-511.268127	260.734528	573.857666	-475.724762	-71.465691	581.393677	-495.957916	291.868927	86.271027	-542.134033	-118.069069	103.579811	-485.347839	354.418762	1435.526978	-420.299744	-59.886929	1459.671387	-395.402435	147.719467	1460.118774	-422.452789	192.699280	1750.206787	-541.092712	448.034943	1165.459717	-475.530518	-188.970978	1205.754639	-434.272034	412.756683	864.362488	-352.046021	-153.670212	902.144531	-413.294128	117.718224	1055.900269	564.101013	14.839828	899.168640	556.626770	212.518097
-433.742157	248.540863	957.073242	-433.247467	-14.582911	958.928894	-511.259338	260.604614	573.856323	-475.790314	-71.523819	581.421509	-495.934052	291.824371	86.287491	-542.145630	-118.064087	103.594582	-485.300201	354.446411	1435.532349	-420.275757	-59.862045	1459.737427	-395.351593	147.756607	1460.163086	-422.379852	192.803467	1750.222168	-541.081421	448.033203	1165.444092	-475.466827	-188.976364	1205.833984	-434.321289	412.700043	864.407043	-352.028900	-153.703415	902.215271	-413.299805	117.707642	1055.937866	564.319031	16.389063	899.345215	555.936462	214.002258
-433.725220	248.539810	957.105713	-433.233521	-14.601492	958.980957	-511.225525	260.539703	573.862305	-475.807983	-71.519394	581.454102	-495.878204	291.788208	86.299438	-542.160522	-118.071617	103.619522	-485.281921	354.484253	1435.528320	-420.217468	-59.798782	1459.800293	-395.311890	147.796890	1460.216431	-422.299316	192.912323	1750.207886	-541.082397	448.050385	1165.435303	-475.391296	-189.031006	1205.919800	-434.412781	412.538757	864.278931	-351.983948	-153.684067	902.292847	-413.298828	117.704826	1055.983154	564.489319	17.850613	899.522400	555.351746	215.311798
-433.721436	248.535980	957.103516	-433.201752	-14.583672	959.002319	-511.237427	260.564453	573.836121	-475.849579	-71.560013	581.467285	-495.896820	291.804230	86.292076	-542.193726	-118.072403	103.606659	-485.263733	354.516296	1435.475830	-420.178650	-59.744644	1459.852417	-395.289337	147.868073	1460.220581	-422.219482	193.038834	1750.178955	-541.089600	448.061737	1165.399658	-475.313080	-189.016113	1206.001465	-434.439545	412.465759	864.214539	-351.946472	-153.709320	902.366028	-413.290192	117.722794	1055.994507	564.580566	19.447573	899.671631	554.602844	216.970322
-433.725159	248.525391	957.084534	-433.158386	-14.647829	959.038330	-511.278076	260.751221	573.867249	-475.862762	-71.576103	581.484619	-495.936401	291.831085	86.265251	-542.238159	-118.088699	103.611755	-485.261597	354.559784	1435.423218	-420.120911	-59.710724	1459.903198	-395.258606	147.932373	1460.198364	-422.132172	193.173645	1750.124023	-541.080627	448.094727	1165.310791	-475.238892	-189.035141	1206.061890	-434.473297	412.464661	864.150513	-351.860992	-153.718842	902.436096	-413.279480	117.709335	1056.004761	564.626892	20.899654	899.827759	553.970276	218.326263
-433.735596	248.547668	957.065735	-433.173492	-14.654561	959.015747	-511.252380	260.755646	573.835449	-475.826294	-71.569153	581.460449	-495.947754	291.872528	86.250877	-542.235291	-118.128647	103.601921	-485.246765	354.620087	1435.362549	-420.068573	-59.674957	1459.947021	-395.212677	147.985550	1460.169312	-422.051880	193.300476	1750.061035	-541.076965	448.109436	1165.242432	-475.153992	-189.005096	1206.120972	-434.530792	412.449707	864.065491	-351.755371	-153.704010	902.498657	-413.288055	117.715256	1055.983154	564.685120	22.373323	899.917480	553.302307	219.898010
-433.768677	248.607132	957.101135	-433.213837	-14.597390	958.973816	-511.271759	260.736298	573.827209	-475.724121	-71.531120	581.419250	-495.949310	291.873566	86.249260	-542.163269	-118.116814	103.576904	-485.224854	354.657776	1435.318726	-420.044861	-59.639771	1459.998901	-395.171875	148.030350	1460.166992	-421.948761	193.423279	1750.011230	-541.071228	448.108307	1165.197754	-475.063232	-189.028107	1206.179932	-434.589935	412.421143	864.008728	-351.643829	-153.717224	902.570801	-413.311798	117.744240	1055.977417	564.654480	23.705288	900.010193	552.678101	221.220917
-433.809296	248.725006	957.224365	-433.210266	-14.583290	958.972717	-511.297699	260.699982	573.848694	-475.684326	-71.521835	581.402649	-495.966919	291.866913	86.280350	-542.124634	-118.129318	103.560486	-485.203094	354.690491	1435.317993	-419.976563	-59.591396	1460.047607	-395.115387	148.062943	1460.198730	-421.858521	193.534027	1749.990967	-541.061707	448.057465	1165.182617	-474.978180	-189.028564	1206.246460	-434.594299	412.368073	863.999878	-351.527435	-153.738495	902.659729	-413.351013	117.767059	1056.043091	564.611755	25.161154	900.122559	551.976501	222.813736
-433.871094	248.691269	957.343445	-433.192963	-14.572610	959.005371	-511.320831	260.637878	573.848083	-475.623535	-71.496605	581.404175	-495.957184	291.824890	86.313164	-542.101990	-118.129883	103.570190	-485.176270	354.722931	1435.340942	-419.922974	-59.541283	1460.103027	-395.071991	148.111801	1460.252563	-421.763428	193.633011	1749.980713	-541.059387	448.028839	1165.195068	-474.895386	-189.028122	1206.336304	-434.617554	412.281006	864.004150	-351.417877	-153.765961	902.769348	-413.392517	117.729546	1056.123047	564.711487	26.524630	900.219177	551.455017	224.118393
-433.958405	247.855942	957.062866	-433.239655	-14.692425	959.055725	-511.132050	260.460022	573.731628	-475.682709	-71.589966	581.454529	-495.819031	291.781342	86.325615	-542.143188	-118.128479	103.613129	-485.146912	354.739563	1435.356567	-419.858887	-59.509132	1460.192993	-395.024139	148.139984	1460.295898	-421.670807	193.754059	1749.980957	-541.065063	447.996765	1165.205444	-474.819702	-189.010742	1206.452637	-434.641907	412.194489	863.996155	-351.338928	-153.779678	902.864868	-413.408234	117.380409	1055.996460	564.776917	27.712746	900.354858	551.058533	225.143143
-434.025513	247.369461	956.851257	-433.301636	-14.786472	959.099915	-511.005890	260.309662	573.655701	-475.805786	-71.726280	581.479248	-495.736176	291.769287	86.295578	-542.189880	-118.130272	103.630028	-485.114380	354.780060	1435.350952	-419.777069	-59.451786	1460.293457	-394.974152	148.200012	1460.310547	-421.558411	193.888779	1749.958374	-541.093628	447.978943	1165.194824	-474.736877	-188.995529	1206.543945	-434.671539	412.129395	863.979614	-351.230469	-153.807373	902.970215	-413.425781	117.187340	1055.902222	564.838989	29.070976	900.394104	550.479004	226.589600
-434.014252	247.306671	956.805908	-433.281677	-14.850811	959.141846	-511.029358	260.358032	573.635437	-475.872284	-71.793854	581.521423	-495.762482	291.817200	86.266685	-542.252258	-118.114777	103.648880	-485.092407	354.819550	1435.321167	-419.720398	-59.405045	1460.358398	-394.947388	148.256287	1460.296265	-421.463104	194.038315	1749.913208	-541.125488	447.968323	1165.141479	-474.650116	-188.991760	1206.631836	-434.694153	412.120880	863.930359	-351.117615	-153.831390	903.075012	-413.413147	117.157051	1055.900879	565.014282	30.174017	900.478455	550.235413	227.471146
-434.003510	247.301117	956.769531	-433.244568	-14.873104	959.167725	-511.059998	260.433197	573.582642	-475.885162	-71.812134	581.510986	-495.760437	291.840393	86.225739	-542.249817	-118.094780	103.633629	-485.030151	354.928619	1435.350342	-419.670715	-59.353706	1460.394653	-394.903961	148.311234	1460.263062	-421.364380	194.162704	1749.856079	-541.140747	447.964447	1165.090820	-474.569916	-189.007645	1206.696167	-434.725342	412.109802	863.868408	-350.984802	-153.839325	903.154358	-413.397583	117.168335	1055.897095	565.016663	31.363899	900.579285	549.610657	228.844315
-434.001068	247.314148	956.754150	-433.250885	-14.871680	959.137878	-511.058533	260.399506	573.569153	-475.779114	-71.718079	581.466736	-495.769287	291.849243	86.189507	-542.220276	-118.099487	103.611565	-485.061493	354.923340	1435.219360	-419.618500	-59.300957	1460.430054	-394.837494	148.365372	1460.228760	-421.266052	194.287018	1749.785400	-541.190918	447.984406	1165.033691	-474.473297	-189.041885	1206.757935	-434.748718	412.070068	863.831238	-350.871826	-153.888123	903.203369	-413.394745	117.169441	1055.873535	564.954224	32.410091	900.650452	549.124390	229.866119
-434.027649	247.292908	956.759094	-433.299316	-14.865429	959.091003	-511.106018	260.413391	573.614014	-475.645416	-71.629448	581.418701	-495.780426	291.827545	86.233437	-542.120178	-118.082024	103.592308	-484.966888	355.013123	1435.290405	-419.551971	-59.256630	1460.448364	-394.778229	148.395432	1460.214966	-421.157227	194.382843	1749.750488	-541.196472	447.955597	1165.031128	-474.352448	-189.092743	1206.812134	-434.767456	412.023376	863.802612	-350.725220	-153.900238	903.268250	-413.402924	117.141045	1055.846680	564.901062	33.471615	900.748535	548.640625	230.901199
-434.035004	247.286377	956.800293	-433.305237	-14.848276	959.061340	-511.074646	260.245331	573.628540	-475.549622	-71.560097	581.356140	-495.747955	291.757141	86.262955	-542.048584	-118.076553	103.613670	-484.918732	355.043152	1435.289795	-419.499908	-59.193810	1460.470703	-394.693024	148.408371	1460.221313	-421.049225	194.476654	1749.734375	-541.196167	447.926300	1165.041138	-474.237518	-189.170761	1206.885864	-434.804382	411.961121	863.809814	-350.594360	-153.942947	903.350708	-413.404816	117.120094	1055.851807	564.976563	34.588860	900.907837	548.223694	231.788589
-434.033783	247.230225	956.819946	-433.297150	-14.844784	959.087646	-511.089935	260.225342	573.662781	-475.549988	-71.597923	581.361023	-495.708679	291.727142	86.285057	-542.082581	-118.090607	103.608284	-484.888672	355.053314	1435.291870	-419.427460	-59.133900	1460.528931	-394.620605	148.440903	1460.264282	-420.926727	194.565979	1749.728882	-541.206787	447.936890	1165.029663	-474.109589	-189.213913	1206.951294	-434.828949	411.885712	863.804321	-350.457306	-153.981827	903.457886	-413.397705	117.096992	1055.874146	564.950867	35.699173	901.074280	547.790100	232.733948
-434.014069	247.207733	956.807190	-433.251373	-14.876865	959.124939	-511.092560	260.144531	573.632141	-475.596313	-71.697594	581.424500	-495.702850	291.726929	86.278114	-542.094177	-118.083611	103.636879	-484.851044	355.089600	1435.258789	-419.327362	-59.073608	1460.579956	-394.551117	148.506134	1460.253418	-420.799103	194.662445	1749.707520	-541.206665	447.947723	1165.002075	-473.972839	-189.262817	1207.062500	-434.829773	411.868469	863.774414	-350.312714	-154.042542	903.577576	-413.371124	117.090378	1055.887573	565.035767	37.078472	901.225952	547.225891	233.843689
-434.033142	247.173660	956.765320	-433.239960	-14.906054	959.178894	-511.151764	260.279327	573.625183	-475.656158	-71.773987	581.441345	-495.739441	291.756592	86.262947	-542.181885	-118.088959	103.665871	-484.818970	355.137207	1435.236572	-419.263153	-59.024418	1460.643188	-394.484711	148.588150	1460.250000	-420.672729	194.779556	1749.679932	-541.196777	447.984009	1164.959717	-473.852356	-189.294769	1207.185669	-434.886505	411.874481	863.731873	-350.175262	-154.096695	903.700989	-413.377472	117.096893	1055.893677	565.241394	38.609268	901.444275	546.794922	234.914520
-434.057312	247.171585	956.728516	-433.219940	-14.915472	959.207764	-511.189484	260.305939	573.590332	-475.642578	-71.756233	581.472900	-495.768646	291.821106	86.245529	-542.158875	-118.059685	103.670906	-484.797211	355.179474	1435.185181	-419.172974	-58.989117	1460.702026	-394.429260	148.663467	1460.209229	-420.554108	194.878052	1749.631836	-541.198242	448.036530	1164.898682	-473.734833	-189.331070	1207.291504	-434.916748	411.895813	863.660522	-350.053833	-154.147995	903.787781	-413.369354	117.119102	1055.887329	564.994141	39.527954	901.597717	546.196594	235.795654
-434.025604	247.178101	956.711121	-433.183380	-14.931260	959.183899	-511.212341	260.299347	573.582886	-475.638641	-71.755402	581.474915	-495.736084	291.796448	86.207855	-542.161255	-118.051033	103.657555	-484.760101	355.194061	1435.133911	-419.109772	-58.945301	1460.744263	-394.391418	148.687912	1460.185059	-420.433075	194.964645	1749.585205	-541.180908	448.063202	1164.863892	-473.629242	-189.381042	1207.347168	-434.951385	411.893646	863.607239	-349.915222	-154.224640	903.878784	-413.327362	117.112343	1055.865112	564.718933	40.390259	901.697754	545.595398	236.672058
-434.020966	247.179459	956.737000	-433.177948	-14.919866	959.165405	-511.236572	260.266113	573.602539	-475.613586	-71.766380	581.437683	-495.751740	291.784637	86.235703	-542.153259	-118.069305	103.655022	-484.735382	355.208984	1435.124023	-419.051178	-58.894440	1460.764038	-394.314575	148.715363	1460.184326	-420.314026	195.033463	1749.555908	-541.156311	448.075867	1164.861572	-473.518890	-189.412338	1207.397583	-434.990479	411.889923	863.590637	-349.807648	-154.274994	903.935059	-413.314972	117.102249	1055.867432	566.347717	44.274899	901.845215	545.557678	238.277603
-434.074097	247.130310	956.744934	-433.187073	-14.928207	959.138672	-511.245178	260.193359	573.632446	-475.520599	-71.669044	581.371338	-495.756989	291.714966	86.263832	-542.048401	-118.058083	103.616310	-484.771942	355.167358	1435.048462	-418.951996	-58.867786	1460.792847	-394.239166	148.731430	1460.207397	-420.175446	195.086700	1749.537720	-541.144409	448.082520	1164.854858	-473.405792	-189.446777	1207.433472	-435.025391	411.877960	863.569458	-349.672363	-154.393173	903.970886	-413.317810	117.064171	1055.852295	565.864197	44.867928	901.920776	544.809204	239.201889
-434.042786	247.104843	956.766541	-433.148560	-14.934484	959.144775	-511.192566	260.022247	573.616638	-475.528717	-71.680763	581.355835	-495.692322	291.695831	86.265289	-542.038513	-118.074562	103.606400	-484.755859	355.171356	1435.028198	-418.875397	-58.838314	1460.833252	-394.200256	148.748520	1460.179321	-420.043945	195.180435	1749.479004	-541.133728	448.097107	1164.844971	-473.278992	-189.466888	1207.504883	-435.050354	411.865906	863.531982	-349.569061	-154.465485	904.025940	-413.278351	117.043129	1055.865234	565.389832	45.154465	902.044922	544.296631	239.566376
-434.033386	247.119217	956.743103	-433.125031	-14.969404	959.166199	-511.273254	260.154358	573.636597	-475.610199	-71.766777	581.397522	-495.722626	291.713623	86.266487	-542.117798	-118.106880	103.642838	-484.652344	355.250397	1435.087036	-418.753143	-58.786961	1460.876831	-394.148926	148.791275	1460.166870	-419.907013	195.238602	1749.481689	-541.104919	448.089935	1164.822998	-473.172089	-189.492188	1207.563721	-435.068237	411.888672	863.487549	-349.462128	-154.567200	904.082031	-413.255493	117.050529	1055.862793	564.628540	45.156464	902.053406	543.548157	240.258148
-434.050385	247.049133	956.719116	-433.081055	-15.001165	959.228699	-511.228180	260.114655	573.584839	-475.607727	-71.803726	581.444031	-495.712982	291.769196	86.251305	-542.126221	-118.091812	103.638000	-484.695740	355.217743	1434.968506	-418.676819	-58.738583	1460.946045	-394.096130	148.862015	1460.174683	-419.767792	195.317596	1749.458984	-541.112976	448.147400	1164.754272	-473.049438	-189.508575	1207.656982	-435.085144	411.949432	863.455017	-349.371429	-154.674973	904.140808	-413.244781	117.036781	1055.882202	564.003357	45.228123	902.118896	543.005188	240.525528
-434.043396	247.037827	956.681946	-433.023499	-15.023310	959.259583	-511.246368	260.171112	573.578491	-475.640137	-71.864410	581.495178	-495.753632	291.798950	86.245926	-542.175110	-118.080933	103.684746	-484.637756	355.318512	1435.019531	-418.578796	-58.683067	1460.999023	-394.050903	148.923203	1460.166870	-419.631287	195.410782	1749.439941	-541.119446	448.141724	1164.733398	-472.907623	-189.505066	1207.747314	-435.099548	411.994049	863.421692	-349.256042	-154.754318	904.232910	-413.208954	117.049362	1055.878052	563.357605	45.509071	902.170959	542.295044	241.233826
-434.077301	247.015152	956.688354	-433.000336	-15.041940	959.280640	-511.290558	260.257996	573.578613	-475.602875	-71.891968	581.544128	-495.779724	291.780060	86.248199	-542.202393	-118.091049	103.695015	-484.626160	355.326813	1435.011963	-418.482849	-58.633644	1461.073242	-393.997314	148.969986	1460.184082	-419.498596	195.489487	1749.435791	-541.139709	448.116486	1164.721191	-472.787567	-189.530518	1207.849731	-435.128204	411.993713	863.393677	-349.145081	-154.835983	904.310791	-413.209137	117.038651	1055.890625	562.864319	45.807224	902.213379	541.735962	241.740631
-434.068970	247.064423	956.739624	-432.968109	-14.986209	959.293152	-511.261505	260.145844	573.579163	-475.565186	-71.852280	581.526367	-495.763794	291.749817	86.256996	-542.168274	-118.093445	103.704750	-484.635803	355.319214	1435.001465	-418.397980	-58.616402	1461.092041	-393.924561	148.988892	1460.204224	-419.427856	195.503036	1749.339233	-541.164612	448.105347	1164.718140	-472.665741	-189.554611	1207.937012	-435.143341	411.997406	863.419067	-349.049927	-154.943466	904.353455	-413.188538	117.078560	1055.922485	562.380432	46.143932	902.280762	541.206970	242.211792
-434.064484	247.057022	956.770081	-432.951202	-14.972769	959.269470	-511.244812	260.096527	573.621704	-475.555328	-71.850548	581.472412	-495.733856	291.704163	86.288757	-542.136719	-118.120522	103.682884	-484.614594	355.342133	1435.035645	-418.340637	-58.582325	1461.099609	-393.857025	148.993698	1460.208740	-419.259338	195.647171	1749.371704	-541.183105	448.057983	1164.734253	-472.539093	-189.606491	1207.954712	-435.172546	412.008667	863.422546	-348.941193	-155.014038	904.391235	-413.172607	117.062393	1055.925049	561.835327	46.410801	902.344177	540.765991	242.420197
-434.081024	247.047119	956.746643	-432.939484	-15.001698	959.253418	-511.204590	260.036774	573.636108	-475.491150	-71.840897	581.451111	-495.707275	291.698181	86.266502	-542.085449	-118.113152	103.669754	-484.605530	355.339233	1435.003662	-418.240387	-58.547367	1461.114868	-393.817505	149.026291	1460.195557	-419.133575	195.681595	1749.367432	-541.232422	448.044891	1164.724731	-472.391907	-189.654099	1207.979492	-435.197968	412.027557	863.386475	-348.831085	-155.099121	904.409729	-413.159943	117.047897	1055.902100	561.336243	46.741539	902.513062	540.133240	243.031998
-434.037598	247.072632	956.740051	-432.880127	-15.003418	959.266663	-511.165527	260.029297	573.614685	-475.494415	-71.862984	581.430115	-495.677917	291.738037	86.294502	-542.101746	-118.129059	103.656815	-484.600220	355.385864	1434.977051	-418.157379	-58.517540	1461.101929	-393.755402	149.073624	1460.141235	-419.025665	195.768890	1749.321899	-541.246399	448.051575	1164.698120	-472.286621	-189.709015	1207.974243	-435.197388	412.064301	863.332458	-348.753754	-155.177719	904.411438	-413.114380	117.068336	1055.906494	561.199585	47.192577	902.931152	539.676147	243.481842
-434.049011	247.066666	956.681885	-432.857391	-15.026675	959.250916	-511.172089	260.110870	573.567627	-475.500092	-71.860847	581.430115	-495.696991	291.766724	86.229767	-542.050964	-118.096230	103.636940	-484.637024	355.348846	1434.819580	-418.055969	-58.486652	1461.118530	-393.700684	149.121567	1460.091431	-418.901733	195.845215	1749.268799	-541.296082	448.062439	1164.609253	-472.156860	-189.760925	1208.029419	-435.191193	412.121521	863.269897	-348.666504	-155.262131	904.414795	-413.095825	117.072182	1055.866699	560.849548	47.657604	903.016602	539.282837	243.703629
-434.043823	247.035019	956.658325	-432.804688	-15.046288	959.272156	-511.200195	260.173553	573.548645	-475.510712	-71.877190	581.458374	-495.731323	291.802246	86.211876	-542.099731	-118.079842	103.653618	-484.636963	355.352814	1434.761353	-417.950439	-58.448997	1461.139893	-393.656647	149.188477	1460.071167	-418.779236	195.931213	1749.231201	-541.332031	448.070007	1164.561523	-472.021210	-189.788284	1208.077881	-435.209137	412.169006	863.232422	-348.601410	-155.303604	904.435913	-413.065582	117.067024	1055.865112	560.338501	48.103409	903.148193	538.633057	244.320221
-434.044250	246.964706	956.643005	-432.765106	-15.061186	959.280212	-511.221344	260.172180	573.537354	-475.581940	-71.948784	581.486389	-495.716553	291.758148	86.215790	-542.155884	-118.071304	103.689697	-484.578064	355.416504	1434.825806	-417.851898	-58.405575	1461.183350	-393.573792	149.219971	1460.066895	-418.663696	195.988251	1749.229858	-541.345459	448.022675	1164.541992	-471.914124	-189.794571	1208.121338	-435.211395	412.167389	863.221313	-348.520233	-155.344604	904.459900	-413.042603	117.036476	1055.860596	559.862305	48.364880	903.280701	538.126892	244.626266
-433.993988	246.982712	956.680237	-432.682556	-15.027935	959.320496	-511.210846	260.112000	573.572754	-475.480621	-71.828232	581.516541	-495.736969	291.738861	86.264473	-542.124084	-118.060860	103.682587	-484.621002	355.376923	1434.741821	-417.757294	-58.368546	1461.182129	-393.514282	149.233856	1460.097290	-418.556671	196.048477	1749.235596	-541.386597	448.018890	1164.520752	-471.821350	-189.831055	1208.164795	-435.259186	412.175720	863.223328	-348.600769	-155.555054	904.403015	-412.992554	117.065788	1055.902710	559.439819	48.594654	903.456360	537.791931	244.747314
-434.003052	246.990768	956.721252	-432.676514	-15.016855	959.294312	-511.169830	259.995941	573.599243	-475.420197	-71.818985	581.492859	-495.701874	291.718597	86.291153	-542.096191	-118.073280	103.681038	-484.633667	355.359863	1434.725098	-417.673279	-58.341572	1461.160034	-393.461670	149.229187	1460.116333	-418.398438	196.064880	1749.218262	-541.429504	448.026428	1164.538330	-471.727753	-189.890411	1208.165039	-435.291260	412.149414	863.218628	-348.531128	-155.579544	904.403870	-412.981384	117.051468	1055.907715	558.949585	48.926338	903.546326	537.266418	245.084396
-433.965057	246.999100	956.729736	-432.610413	-15.007041	959.276917	-511.172241	259.990875	573.623779	-475.358765	-71.768196	581.473816	-495.708282	291.688904	86.282059	-542.015991	-118.074516	103.682274	-484.614410	355.361084	1434.711914	-417.574554	-58.330376	1461.139526	-393.419189	149.248505	1460.085327	-418.308838	196.125458	1749.185303	-541.449402	448.021759	1164.504150	-471.627838	-189.918854	1208.167358	-435.331055	412.198059	863.197815	-348.470032	-155.612656	904.390564	-412.931122	117.053047	1055.903687	558.477661	49.210106	903.619751	536.829529	245.288071
-433.975311	247.075272	956.700317	-432.659393	-14.944319	959.221375	-511.176208	260.045532	573.641663	-475.326111	-71.740723	581.420166	-495.696564	291.710144	86.274406	-542.017334	-118.095695	103.657684	-484.610382	355.371155	1434.664429	-417.495941	-58.310520	1461.131104	-393.345154	149.293076	1460.049072	-418.194336	196.205032	1749.110962	-541.473572	448.018860	1164.470825	-471.557068	-189.947617	1208.192993	-435.365387	412.225861	863.123474	-348.477509	-155.680283	904.336182	-412.930511	117.109756	1055.855103	557.994385	49.489254	903.677185	536.189819	245.892105
-433.953400	247.076248	956.654419	-432.594666	-14.969371	959.212524	-511.151611	260.091766	573.578003	-475.377441	-71.813614	581.391785	-495.701691	291.740936	86.249695	-542.075989	-118.102585	103.639656	-484.578156	355.381500	1434.613037	-417.411682	-58.306202	1461.116455	-393.283813	149.336365	1460.001953	-418.088501	196.286957	1749.069580	-541.478333	448.034302	1164.420898	-471.474762	-189.953491	1208.195923	-435.415344	412.287842	863.056702	-348.421692	-155.726852	904.318665	-412.875946	117.114830	1055.825195	557.536011	49.653137	903.808716	535.700806	245.888504
-433.936432	247.035858	956.627625	-432.508972	-14.994544	959.239746	-511.146027	260.157074	573.562500	-475.423584	-71.908379	581.443604	-495.719360	291.774475	86.262917	-542.146301	-118.111076	103.640724	-484.557526	355.390411	1434.553223	-417.290894	-58.285374	1461.120972	-393.220215	149.347595	1459.971802	-417.985046	196.342575	1749.038086	-541.500732	448.050171	1164.415894	-471.404724	-189.959213	1208.203613	-435.476013	412.343536	863.017578	-348.457306	-155.802063	904.276062	-412.830658	117.107613	1055.826416	557.080139	49.842850	903.947083	535.264832	245.965759
-433.915222	247.082092	956.648193	-432.474579	-14.969863	959.232849	-511.181030	260.229889	573.577515	-475.413513	-71.923065	581.432190	-495.754883	291.769379	86.271896	-542.160706	-118.100693	103.663895	-484.536835	355.391052	1434.564819	-417.169403	-58.266487	1461.142334	-393.155029	149.366333	1459.968750	-417.882996	196.400925	1749.034790	-541.523315	448.026031	1164.405029	-471.305237	-189.949310	1208.254150	-435.524597	412.308044	862.993286	-348.446289	-155.801361	904.263916	-412.800964	117.133759	1055.832886	556.516724	50.089642	904.146790	534.602783	246.429749
-433.937714	247.011841	956.643311	-432.435516	-15.003371	959.246948	-511.135071	260.149902	573.585510	-475.347290	-71.883896	581.495300	-495.703094	291.738251	86.289856	-542.120361	-118.081917	103.683952	-484.470276	355.369293	1434.553589	-417.088409	-58.249565	1461.156372	-393.073090	149.365875	1459.993652	-417.786621	196.425034	1749.088135	-541.549377	447.962402	1164.404053	-471.260345	-189.953217	1208.289063	-435.580109	412.303497	862.990906	-348.425507	-155.807465	904.282410	-412.779541	117.093964	1055.834717	556.063843	50.282318	904.304199	534.038757	246.728180
-433.910187	247.057053	956.666199	-432.411560	-14.955294	959.239563	-511.127563	260.067261	573.600769	-475.279114	-71.825638	581.468262	-495.710999	291.721893	86.286057	-542.102966	-118.078255	103.697617	-484.456177	355.359619	1434.571289	-417.005798	-58.264000	1461.137939	-393.010681	149.373734	1460.008911	-417.685120	196.457855	1749.081543	-541.572144	447.942261	1164.413940	-471.199585	-189.923096	1208.296143	-435.655121	412.267395	862.972229	-348.375885	-155.780960	904.277466	-412.750519	117.129036	1055.841919	555.694702	50.402637	904.423584	533.592529	246.885315
-433.895294	247.066299	956.673706	-432.376068	-14.948597	959.225403	-511.094757	260.044342	573.609192	-475.166321	-71.739357	581.454956	-495.655853	291.720032	86.274994	-542.059875	-118.067902	103.695023	-484.392548	355.356354	1434.568359	-416.930389	-58.268429	1461.097778	-392.944244	149.385345	1459.997070	-417.595337	196.502151	1749.067871	-541.584961	447.869202	1164.419312	-471.134216	-189.915878	1208.274170	-435.716888	412.271149	862.951172	-348.330994	-155.769058	904.245789	-412.714050	117.130547	1055.836304	555.412903	50.535614	904.533936	533.273560	246.714981
-433.871063	247.117401	956.670776	-432.336853	-14.941995	959.176941	-511.108307	260.112701	573.616638	-475.185883	-71.790581	581.414307	-495.689514	291.736206	86.283829	-542.077026	-118.089531	103.663551	-484.344513	355.372620	1434.544434	-416.805573	-58.278198	1461.082275	-392.865997	149.382065	1459.958740	-417.489716	196.539352	1749.030518	-541.602356	447.835602	1164.386353	-471.078735	-189.905365	1208.228882	-435.795990	412.305786	862.912720	-348.304962	-155.725876	904.189514	-412.669220	117.143440	1055.807983	555.046753	50.613956	904.653198	532.780823	246.770813
-433.862427	247.150864	956.631348	-432.308319	-14.902897	959.137573	-511.122192	260.155060	573.605347	-475.148193	-71.813530	581.405457	-495.724243	291.773438	86.276299	-542.082214	-118.092567	103.668365	-484.287018	355.375031	1434.493408	-416.724121	-58.278896	1461.011230	-392.779938	149.409286	1459.929443	-417.384674	196.582626	1749.000488	-541.617065	447.782867	1164.367188	-471.002930	-189.886734	1208.191650	-435.892395	412.413605	862.864624	-348.173553	-155.578339	904.198425	-412.634674	117.181381	1055.765259	554.711609	50.674179	904.784424	532.238525	246.784637
-433.832062	247.188263	956.607300	-432.257690	-14.879235	959.111877	-511.129211	260.180206	573.596985	-475.211761	-71.901665	581.372253	-495.732819	291.772736	86.259941	-542.171753	-118.110847	103.657097	-484.230194	355.372589	1434.479858	-416.619263	-58.271698	1460.995483	-392.705780	149.408600	1459.900146	-417.279480	196.607925	1748.990479	-541.654724	447.743286	1164.347778	-470.930359	-189.872955	1208.135376	-435.941101	412.274445	862.800476	-348.143158	-155.498901	904.147034	-412.574951	117.212898	1055.736328	554.368225	50.728580	904.912170	531.698425	246.817093
-433.836578	247.147827	956.608459	-432.197418	-14.888392	959.122131	-511.123138	260.106262	573.592712	-475.248230	-72.021790	581.421997	-495.712830	291.762115	86.286369	-542.186096	-118.134247	103.697090	-484.172577	355.382080	1434.480103	-416.535309	-58.264454	1460.973999	-392.626007	149.419220	1459.887451	-417.172546	196.623260	1748.981934	-541.671082	447.719391	1164.364868	-470.863220	-189.830292	1208.118164	-436.015106	412.227631	862.782776	-348.106750	-155.367569	904.118408	-412.541718	117.196693	1055.740845	553.987854	50.776802	905.100952	531.116028	247.087540
-433.776184	247.099792	956.592163	-432.077759	-14.922765	959.162231	-511.100739	260.086151	573.609253	-475.237610	-72.026146	581.430359	-495.681122	291.743011	86.282654	-542.171143	-118.115135	103.696541	-484.115204	355.368011	1434.488770	-416.429199	-58.259731	1460.951660	-392.549377	149.430862	1459.888794	-417.072662	196.626389	1748.993408	-541.701477	447.658142	1164.397705	-470.778290	-189.811630	1208.095947	-436.090118	412.206238	862.771606	-348.095276	-155.280640	904.071838	-412.454010	117.181244	1055.752930	553.657776	50.758778	905.295227	530.644165	247.151031
-433.765747	247.095337	956.595398	-432.095978	-14.901912	959.151306	-511.101135	260.074677	573.608093	-475.081909	-71.877579	581.412659	-495.674530	291.727936	86.290253	-542.091248	-118.079987	103.706429	-484.042969	355.344330	1434.504395	-416.325470	-58.262356	1460.944824	-392.479767	149.429047	1459.884644	-416.962952	196.627792	1748.998291	-541.710999	447.614105	1164.378296	-470.736969	-189.777496	1208.098389	-436.168793	412.171112	862.770508	-348.135742	-155.222412	904.030518	-412.444641	117.182083	1055.746460	553.400452	50.716782	905.491516	530.319763	246.744659
-433.753052	247.157089	956.580200	-432.088989	-14.899990	959.119202	-511.136383	260.143036	573.619690	-474.997742	-71.806053	581.422119	-495.688812	291.702728	86.264091	-542.052063	-118.056892	103.715813	-484.009430	355.361511	1434.499268	-416.250427	-58.276241	1460.915649	-392.392487	149.434006	1459.861572	-416.859955	196.619614	1748.989136	-541.737793	447.596771	1164.392090	-470.701385	-189.746826	1208.057617	-436.243652	412.119934	862.752258	-348.159332	-155.167709	903.992188	-412.409058	117.207001	1055.717407	553.118103	50.805740	905.621216	529.829712	246.799240
-433.703125	247.167450	956.580383	-431.999023	-14.938313	959.128357	-511.109070	260.109833	573.616638	-474.898438	-71.735031	581.435242	-495.642975	291.721466	86.254112	-541.991577	-118.054199	103.702293	-483.889709	355.400909	1434.547974	-416.150360	-58.290298	1460.877563	-392.328705	149.439331	1459.849976	-416.811554	196.536926	1748.935669	-541.738159	447.566254	1164.384155	-470.667450	-189.688736	1208.006592	-436.319580	412.086151	862.721680	-348.190765	-155.109680	903.915649	-412.348358	117.199272	1055.723999	552.758179	50.851772	905.768799	529.347107	246.889389
-433.656372	247.198318	956.560486	-431.958893	-14.894977	959.100159	-511.083740	260.122040	573.621643	-474.883270	-71.753532	581.388245	-495.656281	291.733734	86.241104	-542.068420	-118.060638	103.709213	-483.822144	355.404266	1434.535034	-416.065582	-58.298607	1460.833252	-392.241516	149.429993	1459.821899	-416.628174	196.621689	1748.919434	-541.752563	447.538086	1164.375854	-470.634186	-189.647980	1207.965576	-436.402161	412.045380	862.680359	-348.215057	-155.002335	903.856628	-412.290894	117.232887	1055.697021	552.452148	50.948353	905.861145	528.974182	246.971909
-433.638916	247.250473	956.560608	-431.950806	-14.860314	959.065125	-511.123993	260.183411	573.645081	-474.854614	-71.770149	581.362488	-495.726135	291.735962	86.278732	-542.067322	-118.057594	103.702316	-483.752014	355.393158	1434.536743	-415.954803	-58.306908	1460.790161	-392.152649	149.435516	1459.799927	-416.507813	196.576141	1748.953857	-541.747681	447.510986	1164.390015	-470.621429	-189.601807	1207.907837	-436.482330	412.005676	862.679749	-348.422729	-155.049316	903.675110	-412.265564	117.262405	1055.677124	552.146851	51.040035	906.011047	528.612488	247.004440
-433.602509	247.234039	956.572388	-431.917725	-14.840256	959.043640	-511.097992	260.158508	573.638550	-474.922028	-71.899300	581.364990	-495.694244	291.736786	86.288345	-542.066589	-118.069275	103.704453	-483.745483	355.311676	1434.458008	-415.872040	-58.304913	1460.760986	-392.076660	149.427200	1459.783203	-416.397461	196.549011	1748.946533	-541.769592	447.522949	1164.403809	-470.586761	-189.534073	1207.833374	-436.571411	411.973297	862.671509	-348.282379	-154.817154	903.690979	-412.210876	117.251778	1055.668213	551.794983	51.200447	906.091736	528.131653	247.443008
-433.545105	247.241272	956.582397	-431.824585	-14.834583	959.069153	-511.060272	260.154541	573.647949	-475.025543	-72.034821	581.392029	-495.680603	291.729401	86.310417	-542.166992	-118.113632	103.725136	-483.660339	355.306366	1434.468384	-415.751312	-58.306866	1460.726440	-391.995148	149.425461	1459.790527	-416.281677	196.530716	1748.960327	-541.761841	447.485596	1164.418823	-470.565979	-189.462097	1207.771606	-436.620697	411.932526	862.661438	-348.294525	-154.641357	903.636841	-412.134796	117.266823	1055.685669	551.462646	51.252621	906.203003	527.677124	247.536682
-433.544250	247.204880	956.575500	-431.797699	-14.841008	959.062622	-511.042786	260.145325	573.654907	-474.898712	-71.952789	581.373474	-495.662781	291.726868	86.310547	-542.102722	-118.082451	103.747444	-483.599304	355.286499	1434.479126	-415.680145	-58.325737	1460.721680	-391.908569	149.426636	1459.773315	-416.165314	196.507675	1748.969360	-541.768188	447.496124	1164.453003	-470.533142	-189.396118	1207.730347	-436.688812	411.870544	862.672363	-348.318848	-154.515961	903.590820	-412.108612	117.247772	1055.676392	551.151672	51.251934	906.274353	527.318054	247.288910
-433.453674	247.251389	956.576172	-431.727295	-14.850962	959.091675	-511.037476	260.168732	573.676392	-474.879944	-71.942940	581.396729	-495.663971	291.744659	86.309326	-542.086853	-118.083855	103.755157	-483.530457	355.301788	1434.464478	-415.589935	-58.354969	1460.684448	-391.844910	149.425079	1459.740967	-416.058289	196.491974	1748.958618	-541.761719	447.440155	1164.458374	-470.517029	-189.370102	1207.676758	-436.756165	411.856628	862.665833	-348.354218	-154.399200	903.520874	-412.038239	117.274788	1055.693237	550.846069	51.254673	906.304626	526.908752	247.196533
-433.444794	247.260101	956.561584	-431.724548	-14.852080	959.038635	-511.031006	260.202698	573.640625	-474.745880	-71.830795	581.370667	-495.677704	291.754456	86.279083	-542.014282	-118.052078	103.730606	-483.400269	355.352600	1434.546509	-415.523315	-58.352440	1460.627319	-391.790161	149.410736	1459.708008	-415.944855	196.474670	1748.942017	-541.763611	447.418762	1164.469116	-470.499817	-189.305603	1207.611938	-436.800262	411.818939	862.648376	-348.409485	-154.313690	903.437073	-412.009766	117.263786	1055.654785	550.534180	51.183525	906.332275	526.487976	247.113007
-433.386230	247.244522	956.542603	-431.674744	-14.863050	959.032837	-511.014282	260.223602	573.645569	-474.667114	-71.771675	581.355164	-495.660492	291.730347	86.290771	-542.008301	-118.048813	103.714012	-483.325439	355.346039	1434.541626	-415.437073	-58.389999	1460.581543	-391.707031	149.394577	1459.690552	-415.831543	196.453430	1748.927979	-541.758362	447.393341	1164.485229	-470.459595	-189.261597	1207.550659	-436.851501	411.796600	862.638489	-348.386810	-154.172485	903.379761	-411.949677	117.254822	1055.641113	550.254211	51.212986	906.322815	525.915588	247.234756
-433.328003	247.287933	956.559570	-431.614532	-14.891733	959.010193	-511.126343	260.331299	573.705811	-474.683960	-71.771858	581.358643	-495.729858	291.700256	86.261116	-542.015076	-118.051392	103.709984	-483.246918	355.329803	1434.556030	-415.366058	-58.396141	1460.509399	-391.616547	149.367371	1459.663086	-415.718292	196.428131	1748.927856	-541.731628	447.351318	1164.501587	-470.432007	-189.250900	1207.463867	-436.891663	411.740692	862.629944	-348.373901	-154.034912	903.325989	-411.887756	117.247276	1055.637939	550.025879	51.289505	906.310303	525.449585	247.337662
-433.267944	247.279892	956.552673	-431.537140	-14.883831	959.005005	-511.098022	260.302032	573.716553	-474.658691	-71.764305	581.365051	-495.756073	291.706604	86.298912	-542.004395	-118.034134	103.722610	-483.228851	355.252441	1434.467651	-415.260803	-58.411980	1460.459473	-391.531281	149.350266	1459.658569	-415.591431	196.402161	1748.918579	-541.726318	447.328033	1164.506226	-470.381195	-189.185287	1207.417969	-436.948730	411.699066	862.640320	-348.356567	-153.886536	903.260315	-411.817291	117.249252	1055.631470	549.775696	51.323723	906.345337	524.956848	247.577652
-433.220215	247.262421	956.552856	-431.483368	-14.891231	959.002686	-511.117981	260.355652	573.737427	-474.683258	-71.798370	581.333618	-495.742493	291.677032	86.310539	-542.001160	-118.039017	103.708588	-483.081512	355.306030	1434.578247	-415.200012	-58.420071	1460.418701	-391.456757	149.324417	1459.651611	-415.471283	196.400803	1748.881470	-541.697449	447.305847	1164.548096	-470.329865	-189.160477	1207.366699	-436.987061	411.661835	862.641602	-348.350311	-153.766205	903.205139	-411.754517	117.236481	1055.627930	549.533081	51.359451	906.370117	524.567261	247.549347
-433.172943	247.284744	956.569092	-431.443054	-14.876340	958.991943	-511.104919	260.409210	573.749023	-474.707550	-71.856018	581.391968	-495.763550	291.700897	86.326080	-542.027405	-118.043449	103.728584	-482.999664	355.293854	1434.597046	-415.130310	-58.442726	1460.412598	-391.382202	149.323868	1459.629150	-415.359802	196.346329	1748.898315	-541.659546	447.261322	1164.557617	-470.304871	-189.138214	1207.312012	-437.002289	411.640015	862.616333	-348.376678	-153.636002	903.147217	-411.697937	117.244476	1055.628052	549.238159	51.298309	906.453613	524.255615	247.434875
-433.118164	247.294662	956.550415	-431.422882	-14.873852	959.015503	-511.049652	260.318481	573.720947	-474.651367	-71.806259	581.385376	-495.705963	291.707001	86.291328	-542.044983	-118.039978	103.726837	-482.926361	355.262573	1434.568115	-415.050354	-58.471558	1460.363525	-391.312805	149.316818	1459.608276	-415.240601	196.329224	1748.901367	-541.622864	447.257904	1164.551147	-470.257080	-189.108765	1207.287720	-437.009766	411.612671	862.604553	-348.422119	-153.563904	903.087708	-411.658997	117.263695	1055.630005	548.991821	51.361496	906.502930	523.832092	247.476578
-433.069885	247.214890	956.479858	-431.394806	-14.932568	958.996521	-511.059998	260.377594	573.718872	-474.599762	-71.800423	581.411499	-495.752747	291.742065	86.299980	-542.020996	-118.031609	103.731735	-482.854523	355.259064	1434.557739	-415.003754	-58.500462	1460.347046	-391.234314	149.311142	1459.589478	-415.109894	196.308167	1748.887085	-541.591431	447.240295	1164.540894	-470.218750	-189.088455	1207.254150	-437.008026	411.601227	862.582336	-348.464386	-153.471130	903.017517	-411.606323	117.212296	1055.582031	548.670410	51.340370	906.558838	523.344849	247.510422
-432.990479	247.244232	956.493469	-431.326233	-14.937742	959.004578	-511.040771	260.363312	573.726990	-474.543579	-71.753403	581.377686	-495.759216	291.724823	86.279518	-542.001038	-118.016403	103.725906	-482.766327	355.253662	1434.556274	-414.940918	-58.512329	1460.292480	-391.146667	149.264908	1459.566040	-414.979431	196.275375	1748.871826	-541.545349	447.213531	1164.546021	-470.179138	-189.066345	1207.202637	-437.016693	411.565796	862.564270	-348.479431	-153.371719	902.967651	-411.536743	117.221252	1055.593872	548.338196	51.293396	906.617432	522.891174	247.536591
-432.948029	247.236801	956.499756	-431.305664	-14.923021	958.973633	-511.003998	260.319183	573.721252	-474.541809	-71.815796	581.375916	-495.741608	291.707703	86.284790	-542.027710	-118.037247	103.747017	-482.684845	355.242035	1434.560547	-414.870819	-58.543369	1460.249756	-391.055267	149.234406	1459.552734	-414.847290	196.232910	1748.863892	-541.477112	447.191711	1164.571289	-470.176147	-189.040726	1207.146362	-436.995392	411.564758	862.556458	-348.506683	-153.309586	902.890442	-411.493652	117.209450	1055.579224	548.003479	51.245762	906.663818	522.518127	247.169083
-432.896912	247.224319	956.499268	-431.250153	-14.910820	958.948914	-510.954803	260.253448	573.736694	-474.457916	-71.743469	581.336243	-495.698425	291.691315	86.339729	-541.993225	-118.024002	103.707054	-482.618652	355.224243	1434.566162	-414.788727	-58.568939	1460.196045	-390.970886	149.235840	1459.530029	-414.716644	196.191010	1748.857178	-541.417664	447.175110	1164.569092	-470.144043	-189.002258	1207.083130	-436.980804	411.533997	862.546631	-348.477905	-153.172195	902.831604	-411.434662	117.200722	1055.565552	547.677551	51.287865	906.732300	522.052429	247.133133
-432.837891	247.229065	956.503296	-431.198944	-14.918598	958.953491	-510.953674	260.279236	573.749390	-474.420776	-71.802231	581.337891	-495.720032	291.685608	86.319122	-541.929932	-118.018547	103.729385	-482.540314	355.203217	1434.543335	-414.698639	-58.560791	1460.148071	-390.889465	149.204742	1459.489014	-414.588989	196.164459	1748.847168	-541.347534	447.186035	1164.563232	-470.117889	-188.947235	1207.013916	-436.967102	411.491852	862.527588	-348.469452	-153.102264	902.751770	-411.369904	117.198799	1055.567871	547.322266	51.476826	906.761597	521.441467	247.578857
-432.815125	247.194412	956.485291	-431.164703	-14.919675	958.932434	-510.928070	260.313599	573.730408	-474.484192	-71.905464	581.338257	-495.689056	291.708710	86.318375	-542.028015	-118.044395	103.746071	-482.439301	355.205597	1434.532715	-414.604126	-58.603085	1460.117432	-390.785248	149.195480	1459.473877	-414.450256	196.166031	1748.799194	-541.276123	447.172028	1164.559692	-470.108368	-188.920120	1206.968872	-436.931915	411.522247	862.508545	-348.505493	-153.022949	902.688782	-411.323792	117.180916	1055.544556	546.918579	51.482822	906.800842	520.930420	247.553406
-432.756378	247.221603	956.479492	-431.120361	-14.910054	958.942017	-510.906067	260.292633	573.726563	-474.544800	-72.034119	581.391846	-495.703278	291.725403	86.307899	-542.077576	-118.055664	103.774139	-482.358215	355.196869	1434.519409	-414.538177	-58.601345	1460.078979	-390.717651	149.189484	1459.445190	-414.329224	196.123108	1748.822388	-541.196350	447.201508	1164.554688	-470.091431	-188.876770	1206.947144	-436.904114	411.487671	862.508606	-348.474579	-152.918076	902.652832	-411.262726	117.203896	1055.544434	546.527466	51.514801	906.875977	520.388855	247.533829
-432.673553	247.216354	956.468018	-431.041016	-14.924058	958.963623	-510.900635	260.314331	573.738281	-474.389923	-71.899498	581.394348	-495.713684	291.726807	86.309578	-542.007141	-118.039047	103.754936	-482.256104	355.167236	1434.523315	-414.453705	-58.605316	1460.059204	-390.637787	149.163376	1459.427368	-414.208618	196.096100	1748.820557	-541.109253	447.196716	1164.542725	-470.094696	-188.853775	1206.901001	-436.827942	411.492676	862.487915	-348.466980	-152.843597	902.617065	-411.182953	117.206299	1055.549561	546.174255	51.491261	906.912903	519.943359	247.296844
-432.631012	247.224533	956.464111	-431.019958	-14.916545	958.943115	-510.888885	260.372620	573.749268	-474.347290	-71.858986	581.384033	-495.723236	291.727722	86.314606	-541.975708	-118.015137	103.771675	-482.163361	355.162567	1434.524414	-414.381104	-58.640594	1460.031494	-390.564209	149.149216	1459.414063	-414.087494	196.083069	1748.827759	-541.038452	447.192291	1164.576050	-470.080444	-188.832428	1206.884766	-436.767273	411.470154	862.491089	-348.501801	-152.784958	902.571411	-411.139465	117.206306	1055.535034	545.875244	51.536976	906.932800	519.462158	247.347885
-432.615204	247.239365	956.481140	-431.027802	-14.901299	958.920105	-510.833954	260.259857	573.728760	-474.306854	-71.833946	581.340271	-495.674561	291.690094	86.329697	-541.940430	-118.016731	103.758362	-482.079559	355.130981	1434.529053	-414.318573	-58.652828	1459.985596	-390.481750	149.135651	1459.404419	-413.967865	196.056335	1748.823242	-540.954285	447.178986	1164.586548	-470.072968	-188.785522	1206.822266	-436.698730	411.462921	862.498352	-348.486359	-152.731491	902.522644	-411.127106	117.204567	1055.530396	545.514587	51.532127	906.956177	518.949646	247.283417
-432.568542	247.260376	956.492554	-431.012848	-14.883626	958.900696	-510.836182	260.249054	573.766479	-474.259583	-71.841591	581.341553	-495.713562	291.696777	86.335716	-541.966309	-118.020485	103.748535	-481.979980	355.132721	1434.544678	-414.236694	-58.700798	1459.950562	-390.409882	149.109100	1459.389648	-413.845337	196.042099	1748.817627	-540.883179	447.169922	1164.596558	-470.040405	-188.780045	1206.781982	-436.639648	411.477753	862.515259	-348.484161	-152.702759	902.481689	-411.080963	117.209953	1055.523315	545.139709	51.604385	906.935913	518.238281	247.653152
-432.509949	247.254547	956.478516	-430.945313	-14.922745	958.893005	-510.796539	260.218231	573.778503	-474.184052	-71.786331	581.295776	-495.676880	291.691956	86.334541	-541.944641	-118.019409	103.731293	-481.939331	355.035309	1434.447144	-414.148499	-58.727409	1459.928467	-390.319183	149.076080	1459.366577	-413.710754	196.026352	1748.795898	-540.816162	447.167999	1164.624634	-470.002899	-188.783585	1206.730103	-436.557159	411.458679	862.513672	-348.473755	-152.671738	902.422607	-411.014435	117.190437	1055.511719	544.843262	51.654827	906.938599	517.793823	247.367310
-432.449554	247.280090	956.466553	-430.921783	-14.879333	958.851074	-510.831482	260.353790	573.799683	-474.192871	-71.851807	581.302063	-495.748749	291.715607	86.335220	-541.932373	-118.021072	103.753815	-481.764923	355.086090	1434.518799	-414.054199	-58.749077	1459.905029	-390.244415	149.069305	1459.349121	-413.579651	196.005539	1748.782715	-540.734985	447.128784	1164.630737	-469.938751	-188.791840	1206.708740	-436.461853	411.480164	862.513977	-348.477844	-152.641632	902.381836	-410.958374	117.210945	1055.481934	544.136353	51.127281	906.855957	517.196533	247.264084
-432.391907	247.247055	956.447571	-430.818024	-14.929156	958.882263	-510.805542	260.411743	573.775818	-474.140656	-71.849472	581.335327	-495.710571	291.708252	86.333908	-541.905334	-118.026207	103.755585	-481.657745	355.069519	1434.534302	-413.999054	-58.771427	1459.875366	-390.179779	149.055725	1459.316284	-413.448822	196.010239	1748.761475	-540.641541	447.120361	1164.605225	-469.892090	-188.818466	1206.670776	-436.351593	411.478760	862.522278	-348.488770	-152.651001	902.332581	-410.877502	117.191803	1055.487793	543.623291	50.857174	906.831177	516.687378	247.094864
-432.356262	247.241470	956.439026	-430.768860	-14.952948	958.880005	-510.773254	260.378082	573.787476	-474.163086	-71.927750	581.342773	-495.709961	291.708069	86.331329	-541.897095	-118.023193	103.765190	-481.553375	355.060089	1434.507568	-413.908356	-58.774784	1459.850586	-390.089050	149.059448	1459.308594	-413.302124	196.008194	1748.750854	-540.553833	447.082825	1164.612305	-469.824890	-188.804352	1206.681396	-436.276428	411.472290	862.509460	-348.474762	-152.644379	902.301941	-410.825562	117.180511	1055.480225	543.765381	51.669071	906.913696	516.200073	247.563950
-432.308411	247.243759	956.433838	-430.726563	-14.943258	958.862000	-510.558350	260.202393	573.726807	-474.132782	-71.937187	581.348145	-495.616486	291.681702	86.329453	-541.962402	-118.007477	103.801140	-481.453400	355.053253	1434.508667	-413.862732	-58.787170	1459.827026	-390.010712	149.022186	1459.293213	-413.170715	196.007187	1748.749390	-540.454163	447.062469	1164.626587	-469.791779	-188.803345	1206.661377	-436.165222	411.483978	862.530273	-348.469696	-152.648651	902.258911	-410.771515	117.181335	1055.466797	543.039429	51.074936	906.832275	515.591614	247.400711
-432.231812	247.253769	956.454712	-430.674805	-14.923810	958.847656	-510.543823	260.223846	573.782410	-474.065552	-71.873390	581.325989	-495.615021	291.668396	86.346603	-541.889648	-117.979630	103.797012	-481.365967	355.047699	1434.523804	-413.772888	-58.804470	1459.807861	-389.932678	149.001678	1459.286987	-413.043976	195.986633	1748.750732	-540.376831	447.053253	1164.638428	-469.751740	-188.815292	1206.640259	-436.085175	411.467377	862.541443	-348.492554	-152.656799	902.226868	-410.704651	117.181000	1055.469727	543.238098	51.681889	906.933838	515.365479	247.272141
-432.173126	247.260773	956.464172	-430.611267	-14.913027	958.833679	-510.422729	260.068542	573.757080	-473.978363	-71.825287	581.296753	-495.550415	291.656616	86.341362	-541.884766	-117.983841	103.768517	-481.271667	355.035706	1434.523438	-413.678345	-58.814445	1459.791748	-389.856750	148.986328	1459.266724	-412.915070	195.967163	1748.730713	-540.283997	447.020752	1164.630371	-469.720673	-188.815872	1206.612427	-435.982605	411.481262	862.538757	-348.476990	-152.684280	902.205811	-410.652008	117.181526	1055.469360	542.558411	51.000397	906.810608	514.918396	247.046844
-432.134796	247.278442	956.454468	-430.605072	-14.898849	958.799622	-510.407318	260.102722	573.765076	-474.015930	-71.914726	581.290955	-495.577057	291.669983	86.329514	-541.976501	-118.009811	103.775787	-481.195709	355.023529	1434.522827	-413.595001	-58.849510	1459.757935	-389.780518	148.969818	1459.240234	-412.795776	195.963913	1748.703613	-540.202820	447.038971	1164.637329	-469.699341	-188.805191	1206.575684	-435.884186	411.472168	862.528320	-348.489410	-152.718201	902.142395	-410.613647	117.185867	1055.444214	542.270020	50.927094	906.781677	514.426025	247.232513
-432.101166	247.287323	956.438965	-430.564606	-14.890435	958.778015	-510.371674	260.117432	573.780090	-473.926605	-71.865379	581.258606	-495.575653	291.683746	86.322189	-541.898071	-117.978699	103.778534	-481.107666	355.026428	1434.508911	-413.520844	-58.851650	1459.726685	-389.704102	148.946365	1459.205688	-412.660950	195.967514	1748.640869	-540.104736	447.010956	1164.599976	-469.658813	-188.842300	1206.555664	-435.788177	411.465790	862.512817	-348.497559	-152.754486	902.113403	-410.566132	117.192818	1055.423340	542.590759	51.574055	906.845764	514.211853	247.383652
-432.034210	247.289780	956.426697	-430.525940	-14.923470	958.763062	-510.375732	260.223785	573.764587	-473.842316	-71.825241	581.250122	-495.602264	291.691071	86.336243	-541.865417	-117.976059	103.755264	-481.018341	355.020081	1434.467285	-413.429901	-58.850948	1459.690674	-389.635315	148.928024	1459.158691	-412.551392	195.964157	1748.620239	-540.009399	447.026703	1164.574951	-469.632965	-188.839142	1206.530029	-435.694641	411.484924	862.492920	-348.482239	-152.787949	902.060059	-410.497314	117.174217	1055.406372	542.490112	51.443111	906.835999	514.066223	246.905869
-431.955963	247.308655	956.429199	-430.434540	-14.932110	958.765686	-510.403564	260.324371	573.768433	-473.827026	-71.840149	581.250916	-495.647278	291.698883	86.331100	-541.872742	-117.971878	103.788315	-480.932434	354.993317	1434.467163	-413.329315	-58.886875	1459.670410	-389.529755	148.934128	1459.138428	-412.427338	195.960297	1748.611572	-539.885254	447.020996	1164.548462	-469.584625	-188.848099	1206.525024	-435.586090	411.452209	862.479919	-348.529053	-152.853622	902.021240	-410.418762	117.180305	1055.410278	542.339783	51.399834	906.847473	513.756165	247.175873
-431.929230	247.248077	956.416077	-430.409821	-14.937294	958.761597	-510.266541	260.148346	573.766357	-473.793762	-71.844833	581.284180	-495.557404	291.673004	86.328064	-541.876526	-117.953339	103.805054	-480.845520	354.993744	1434.486084	-413.245605	-58.879257	1459.661377	-389.431000	148.927170	1459.136719	-412.289856	195.946228	1748.617188	-539.762695	447.009674	1164.531250	-469.549530	-188.844116	1206.518555	-435.470032	411.430420	862.487671	-348.488983	-152.871750	902.001038	-410.376892	117.150894	1055.398193	542.245422	51.327324	906.890259	513.595642	247.095856
-431.856476	247.265137	956.433472	-430.314331	-14.940023	958.775269	-510.275513	260.227570	573.782349	-473.768311	-71.844421	581.251038	-495.593109	291.669739	86.367195	-541.879272	-117.948822	103.809181	-480.757263	355.008453	1434.473267	-413.164703	-58.878380	1459.640625	-389.332977	148.909485	1459.127319	-412.152344	195.943466	1748.612305	-539.637939	447.026764	1164.552856	-469.496277	-188.840439	1206.508057	-435.368103	411.393311	862.490051	-348.504578	-152.915359	901.966736	-410.298615	117.158379	1055.415039	542.213318	51.274910	906.942871	513.503235	247.073288
-431.786530	247.238815	956.417542	-430.230438	-14.964876	958.794800	-510.143646	260.083649	573.755371	-473.712585	-71.814117	581.294678	-495.507874	291.661163	86.397133	-541.868591	-117.936256	103.812859	-480.661102	355.004333	1434.463013	-413.079102	-58.880169	1459.622925	-389.247498	148.901215	1459.129272	-412.092194	195.858536	1748.555298	-539.531982	447.007874	1164.532349	-469.447784	-188.865433	1206.514160	-435.288177	411.371674	862.495361	-348.484985	-152.974701	901.939758	-410.220795	117.147148	1055.416504	542.185852	51.212791	907.053101	513.450562	247.072678
-431.749115	247.252884	956.411072	-430.185272	-14.963037	958.786255	-510.212219	260.190796	573.771179	-473.639374	-71.770386	581.248108	-495.595398	291.663849	86.387001	-541.764160	-117.924431	103.816849	-480.573578	354.997803	1434.457397	-413.014893	-58.898754	1459.605469	-389.156647	148.898575	1459.103516	-411.909180	195.955032	1748.602417	-539.440308	447.036133	1164.531738	-469.415710	-188.878540	1206.496704	-435.192139	411.352753	862.480713	-348.510498	-153.029861	901.909729	-410.173737	117.154900	1055.407715	542.120911	51.178234	907.169739	513.436646	247.019089
-431.713959	247.300507	956.392212	-430.206818	-14.936189	958.755432	-510.190247	260.248871	573.810486	-473.653778	-71.856331	581.252014	-495.618835	291.676361	86.376450	-541.867249	-117.948418	103.817711	-480.482452	355.001526	1434.449829	-412.974060	-58.900646	1459.582520	-389.070007	148.887451	1459.068359	-411.784180	195.931381	1748.610840	-539.348389	447.021973	1164.526367	-469.378204	-188.903244	1206.498779	-435.092987	411.302826	862.443665	-348.526215	-153.111984	901.892700	-410.150421	117.183159	1055.379517	541.642578	50.420170	907.255859	513.397278	246.768967
-431.660736	247.301895	956.371155	-430.158234	-14.987982	958.745361	-510.192627	260.313599	573.788391	-473.579224	-71.856400	581.223999	-495.637177	291.680725	86.369019	-541.844116	-117.952377	103.843552	-480.381500	354.999451	1434.439209	-412.926270	-58.898769	1459.572876	-388.990601	148.875137	1459.052734	-411.654388	195.950928	1748.564331	-539.249329	447.003143	1164.500977	-469.319427	-188.916534	1206.478027	-435.006165	411.304565	862.429321	-348.525909	-153.174683	901.856995	-410.084198	117.161537	1055.360596	541.578247	50.317913	907.420349	513.472839	246.655167
-431.589447	247.310150	956.388672	-430.085510	-14.976483	958.752197	-510.145844	260.314362	573.801453	-473.488098	-71.854111	581.219299	-495.612427	291.661926	86.355743	-541.801025	-117.942451	103.826157	-480.334106	354.938995	1434.331421	-412.854645	-58.885433	1459.548340	-388.887604	148.853638	1459.042480	-411.516754	195.918243	1748.575195	-539.160706	447.021240	1164.481445	-469.276550	-188.971085	1206.494385	-434.931305	411.221558	862.411316	-348.552460	-153.243378	901.815125	-410.013275	117.167557	1055.373047	541.595825	50.221882	907.582520	513.600708	246.199753
-431.538727	247.301437	956.372803	-430.037048	-14.965039	958.724182	-510.095886	260.314636	573.789856	-473.484955	-71.933968	581.192566	-495.573090	291.639679	86.345711	-541.855530	-117.957687	103.851425	-480.127502	355.014771	1434.431763	-412.781464	-58.871704	1459.533569	-388.794403	148.847031	1459.025879	-411.390381	195.926453	1748.580444	-539.039490	446.988312	1164.484131	-469.220642	-188.964279	1206.487793	-434.849762	411.196228	862.413452	-348.521423	-153.273148	901.805664	-409.954285	117.164322	1055.349121	541.606140	50.165104	907.793518	513.675354	246.076477
-431.479401	247.334961	956.396912	-429.989197	-14.942877	958.707397	-510.065399	260.279297	573.809204	-473.414703	-71.923988	581.183716	-495.610077	291.652527	86.391144	-541.825012	-117.925209	103.850845	-480.008453	355.032837	1434.434692	-412.694000	-58.861557	1459.520386	-388.713318	148.852844	1459.012329	-411.249390	195.928986	1748.562866	-538.927795	446.959106	1164.489136	-469.152008	-188.988571	1206.497437	-434.772217	411.158051	862.405640	-348.547241	-153.313171	901.756714	-409.896118	117.175995	1055.351929	541.651978	50.200668	908.027771	513.767822	246.040115
-431.387085	247.352478	956.407104	-429.928558	-14.938580	958.703674	-510.016083	260.284637	573.845764	-473.356140	-71.916786	581.182434	-495.577301	291.674103	86.389885	-541.791626	-117.904823	103.856117	-479.897034	355.043518	1434.414307	-412.615662	-58.865177	1459.508789	-388.611450	148.843277	1458.999268	-411.114014	195.951004	1748.518555	-538.854126	446.963959	1164.479614	-469.103821	-188.983444	1206.486694	-434.714569	411.118011	862.398987	-348.542969	-153.359802	901.741821	-409.828888	117.179100	1055.357300	541.856873	50.518135	908.247009	513.928589	246.038330
-431.318756	247.359558	956.395569	-429.879547	-14.937073	958.710083	-510.014740	260.376038	573.869263	-473.274109	-71.851463	581.190918	-495.637848	291.694183	86.399849	-541.756897	-117.886940	103.860275	-479.786591	355.049072	1434.415771	-412.526306	-58.866280	1459.507446	-388.539948	148.855072	1458.978394	-410.984375	195.945709	1748.540161	-538.773254	446.970673	1164.464478	-469.069702	-188.979172	1206.485474	-434.655853	411.134888	862.374573	-348.536804	-153.383804	901.735352	-409.763336	117.188553	1055.353149	541.798889	50.529148	908.402161	514.061035	245.974411
-431.267883	247.384521	956.363525	-429.859467	-14.940698	958.690125	-509.972656	260.426056	573.869446	-473.218811	-71.793251	581.165955	-495.627869	291.703094	86.401443	-541.749329	-117.882339	103.888847	-479.756226	354.990540	1434.284302	-412.462280	-58.877876	1459.483276	-388.457123	148.872223	1458.945801	-410.855713	195.980347	1748.486816	-538.709961	447.004272	1164.446899	-469.041718	-188.986801	1206.503906	-434.619598	411.123047	862.354126	-348.554108	-153.447281	901.711792	-409.714691	117.201225	1055.324341	541.731750	50.268394	908.549683	514.479370	246.072327
-431.171631	247.365417	956.353638	-429.784058	-14.989697	958.704773	-509.901703	260.357361	573.855957	-473.198639	-71.795227	581.208557	-495.576843	291.676910	86.375542	-541.805237	-117.888237	103.863747	-479.676147	355.003845	1434.282349	-412.406403	-58.876865	1459.442505	-388.386383	148.870804	1458.925659	-410.727234	195.964371	1748.493164	-538.642761	447.017029	1164.423828	-469.031464	-188.990707	1206.471802	-434.587952	411.096283	862.315369	-348.558075	-153.493851	901.696655	-409.638489	117.174515	1055.328735	541.475342	50.348030	908.567200	514.248718	245.824829
-431.126892	247.320236	956.326477	-429.736786	-14.995819	958.692627	-509.832031	260.282288	573.832703	-473.172546	-71.786591	581.207764	-495.553284	291.643280	86.369431	-541.752319	-117.887962	103.877930	-479.497009	355.072632	1434.332031	-412.314880	-58.877678	1459.429810	-388.307556	148.858826	1458.904663	-410.597748	195.995575	1748.450317	-538.540222	446.991333	1164.409912	-469.018585	-188.996262	1206.472290	-434.542877	411.068512	862.284180	-348.582214	-153.521423	901.667175	-409.580078	117.154869	1055.306396	541.329773	50.446331	908.599609	514.353943	245.827484
-431.071198	247.305222	956.341858	-429.691162	-14.972543	958.675110	-509.802216	260.330597	573.846375	-473.220276	-71.842514	581.163330	-495.574646	291.636108	86.388046	-541.763306	-117.896751	103.896675	-479.403259	355.083984	1434.305786	-412.262329	-58.836136	1459.406372	-388.222198	148.859146	1458.893921	-410.459412	196.001709	1748.438965	-538.448364	447.015167	1164.404175	-469.016632	-188.982208	1206.471924	-434.514038	411.013641	862.262512	-348.613159	-153.530716	901.645874	-409.520508	117.146103	1055.303589	541.165344	50.657139	908.592773	514.375732	246.295471
-430.974701	247.347260	956.335999	-429.653137	-14.949010	958.673340	-509.767395	260.344421	573.850525	-473.244690	-71.936432	581.200806	-495.587830	291.642822	86.415543	-541.822693	-117.896179	103.909157	-479.308289	355.101013	1434.305786	-412.188049	-58.840397	1459.385010	-388.126465	148.872482	1458.879517	-410.313843	196.023880	1748.429932	-538.354309	447.035095	1164.409546	-469.004517	-188.976349	1206.459961	-434.480011	410.987701	862.242920	-348.608917	-153.559082	901.614136	-409.449951	117.175705	1055.299072	541.065491	50.828648	908.563232	514.448242	246.452484
-430.917175	247.340439	956.328674	-429.574829	-14.969664	958.698669	-509.747375	260.393280	573.903748	-473.224365	-71.948753	581.174988	-495.613007	291.650848	86.425774	-541.821777	-117.904999	103.886703	-479.201599	355.100952	1434.277222	-412.099548	-58.843819	1459.392944	-388.034485	148.900238	1458.854614	-410.165222	196.022919	1748.444824	-538.267273	447.043732	1164.385376	-468.990662	-188.952316	1206.471558	-434.440674	410.959167	862.203186	-348.611938	-153.535629	901.603027	-409.373718	117.175774	1055.306152	541.034485	51.053802	908.524658	514.533630	246.346466
-430.837677	247.358093	956.313965	-429.529755	-14.960044	958.680664	-509.688568	260.389465	573.890930	-473.137421	-71.900658	581.173706	-495.591187	291.662933	86.436188	-541.788025	-117.874733	103.895576	-479.156311	355.011780	1434.131348	-412.027893	-58.853279	1459.379028	-387.930664	148.929733	1458.838257	-410.025208	196.072205	1748.383423	-538.197632	447.084900	1164.375610	-468.958466	-188.931152	1206.448730	-434.417877	410.926575	862.193237	-348.641876	-153.568344	901.588806	-409.302002	117.185440	1055.287842	541.063660	51.375149	908.502808	514.504822	246.604187
-430.767029	247.377151	956.297485	-429.511414	-14.944366	958.663330	-509.675659	260.475616	573.887817	-473.087891	-71.880165	581.160645	-495.629486	291.677460	86.408279	-541.742981	-117.864120	103.900047	-479.058960	355.016815	1434.107666	-411.975006	-58.853432	1459.364380	-387.819397	148.922394	1458.797485	-409.877594	196.075363	1748.386108	-538.112976	447.085815	1164.333496	-468.951904	-188.891678	1206.444458	-434.392548	410.928345	862.164490	-348.622833	-153.546234	901.582214	-409.254913	117.198303	1055.270386	541.199768	51.649807	908.461609	514.383972	246.845657
-430.720886	247.368484	956.272400	-429.486938	-14.943177	958.629517	-509.628693	260.386078	573.846313	-472.990112	-71.797791	581.160767	-495.610992	291.666809	86.387627	-541.757935	-117.847610	103.893982	-478.909851	355.023682	1434.086182	-411.899841	-58.864674	1459.334229	-387.699280	148.920929	1458.763794	-409.734314	196.090210	1748.366211	-538.031494	447.089203	1164.327148	-468.924316	-188.878204	1206.430908	-434.376556	410.893188	862.133728	-348.614807	-153.544647	901.554810	-409.202667	117.189674	1055.237427	540.962952	51.181667	908.395081	514.037354	246.854996
-430.626129	247.361923	956.265564	-429.417236	-14.992366	958.650330	-509.580811	260.411865	573.891418	-472.921082	-71.744003	581.158997	-495.599426	291.651031	86.399742	-541.707031	-117.833115	103.886887	-478.795074	355.045105	1434.076294	-411.842285	-58.865906	1459.299316	-387.594849	148.935043	1458.735718	-409.599548	196.108475	1748.353882	-537.954346	447.059784	1164.331055	-468.933411	-188.878403	1206.415649	-434.363586	410.856598	862.111145	-348.656708	-153.547379	901.512695	-409.122284	117.169937	1055.244629	541.542358	51.709461	908.480530	513.766235	246.959351
-430.595276	247.329575	956.243835	-429.404297	-14.988675	958.625061	-509.558441	260.427917	573.875671	-472.953308	-71.785706	581.158752	-495.633728	291.618896	86.401520	-541.758362	-117.847878	103.895210	-478.678680	355.060028	1434.072754	-411.786407	-58.862896	1459.286499	-387.493744	148.914017	1458.726074	-409.456024	196.114471	1748.349365	-537.886475	447.062073	1164.339966	-468.907593	-188.879166	1206.389893	-434.356232	410.799957	862.095520	-348.685730	-153.532089	901.487244	-409.076416	117.153076	1055.216064	541.782837	51.574829	908.529114	513.367676	246.768219
-430.526154	247.313721	956.225098	-429.362427	-14.980228	958.626038	-509.483032	260.350861	573.857361	-472.959686	-71.800095	581.135742	-495.615784	291.643890	86.430061	-541.740723	-117.840698	103.888077	-478.520721	355.080505	1434.054443	-411.698975	-58.855782	1459.260986	-387.366394	148.909500	1458.706909	-409.317200	196.132553	1748.335205	-537.806335	447.042297	1164.330078	-468.884491	-188.830276	1206.392822	-434.352905	410.765747	862.072266	-348.702637	-153.490051	901.470703	-409.018555	117.154625	1055.206665	542.040161	51.334957	908.600098	512.954041	246.565857
-430.462555	247.301605	956.182861	-429.326538	-14.979167	958.623657	-509.459045	260.402740	573.887268	-473.056946	-71.929985	581.149231	-495.601990	291.620087	86.392021	-541.759583	-117.848114	103.908211	-478.382172	355.098694	1434.051270	-411.613190	-58.840786	1459.257324	-387.287109	148.910889	1458.676636	-409.252136	195.980118	1748.246704	-537.729980	447.007843	1164.326538	-468.858917	-188.822479	1206.404907	-434.340546	410.721222	862.037659	-348.724792	-153.467773	901.437744	-408.954773	117.161858	1055.181152	542.287354	51.205166	908.705994	512.475159	246.319107
-430.413239	247.286469	956.180481	-429.293701	-14.971435	958.630615	-509.419922	260.389313	573.871277	-473.060791	-71.968147	581.178833	-495.570007	291.635559	86.410339	-541.858276	-117.866409	103.929901	-478.214752	355.188721	1434.143921	-411.509949	-58.836559	1459.269287	-387.186005	148.916428	1458.652710	-409.027954	196.146820	1748.293579	-537.663696	447.001526	1164.322266	-468.837646	-188.808167	1206.392090	-434.320923	410.671509	861.995239	-348.785278	-153.458847	901.429932	-408.907471	117.160393	1055.182129	542.520874	51.224735	908.845825	512.105286	246.207748
-430.396149	247.272705	956.158875	-429.277771	-15.020659	958.632446	-509.387878	260.393005	573.867554	-473.050720	-71.978897	581.189209	-495.579498	291.651459	86.402931	-541.845703	-117.858032	103.932182	-478.094849	355.229126	1434.138428	-411.428131	-58.818962	1459.275879	-387.063416	148.923309	1458.621216	-408.871460	196.168915	1748.291748	-537.589233	447.000580	1164.312744	-468.818878	-188.807800	1206.397949	-434.340912	410.673676	861.974060	-348.797607	-153.410400	901.419739	-408.869019	117.137474	1055.167480	542.569397	51.304573	908.995056	511.703674	246.211105
-430.324219	247.297470	956.165222	-429.215790	-15.024921	958.629211	-509.422424	260.487793	573.882263	-472.977356	-71.905960	581.187073	-495.650909	291.680908	86.411720	-541.830017	-117.854225	103.924988	-477.981659	355.216919	1434.122437	-411.346283	-58.820129	1459.255859	-386.972626	148.928238	1458.616089	-408.714417	196.167007	1748.282471	-537.514832	446.983124	1164.307129	-468.805664	-188.757126	1206.391968	-434.341125	410.627808	861.942444	-348.821777	-153.378326	901.403748	-408.803864	117.143234	1055.169434	542.554016	51.574142	909.154175	511.351532	246.707291
-430.280731	247.314224	956.191589	-429.194427	-15.027165	958.621094	-509.322632	260.372559	573.871460	-472.851898	-71.801544	581.196533	-495.619110	291.678375	86.427177	-541.756042	-117.837975	103.909477	-477.850433	355.222656	1434.108032	-411.261444	-58.828075	1459.232300	-386.850250	148.929688	1458.608643	-408.553040	196.174362	1748.273560	-537.439819	446.980804	1164.300415	-468.781647	-188.719315	1206.402344	-434.355438	410.580688	861.926147	-348.878143	-153.369186	901.380005	-408.759003	117.135834	1055.176025	542.494568	51.864597	909.298950	511.190796	246.928146
-430.235138	247.349701	956.195801	-429.195465	-14.993705	958.608032	-509.270844	260.340942	573.895874	-472.791107	-71.742897	581.161194	-495.608978	291.663513	86.434593	-541.687256	-117.826683	103.920097	-477.738708	355.250977	1434.101563	-411.185089	-58.817463	1459.223389	-386.743805	148.939209	1458.590820	-408.394928	196.175293	1748.258423	-537.354248	447.004883	1164.284424	-468.765045	-188.706635	1206.381958	-434.353516	410.539917	861.918762	-348.928589	-153.341003	901.337646	-408.720917	117.160156	1055.168335	542.362305	52.175804	909.389832	511.077209	247.262741
-430.170441	247.388763	956.213623	-429.137695	-14.995108	958.610352	-509.294708	260.451477	573.940186	-472.814301	-71.771431	581.176025	-495.659088	291.668579	86.466446	-541.696350	-117.842400	103.903076	-477.607361	355.252594	1434.087769	-411.078278	-58.799480	1459.190308	-386.630035	148.929703	1458.581909	-408.222839	196.181747	1748.245361	-537.281189	446.992859	1164.285522	-468.731110	-188.683365	1206.369873	-434.374176	410.549683	861.879944	-348.957672	-153.316147	901.322144	-408.656555	117.172508	1055.177856	542.261353	52.644516	909.426758	510.977081	247.638367
-430.113892	247.388535	956.198669	-429.072754	-15.055760	958.631470	-509.259918	260.487152	573.915710	-472.835999	-71.778351	581.183289	-495.671783	291.684143	86.461044	-541.737915	-117.835701	103.899071	-477.500732	355.256531	1434.079956	-410.979523	-58.781380	1459.186768	-386.523468	148.969467	1458.564453	-408.050323	196.202637	1748.234863	-537.208069	447.002350	1164.284912	-468.722168	-188.662720	1206.377808	-434.362152	410.523438	861.840027	-349.010406	-153.241776	901.284119	-408.588440	117.155975	1055.179199	542.125916	52.976582	909.400085	510.917419	248.092163
-430.087067	247.403030	956.162903	-429.078796	-15.043007	958.618286	-509.263489	260.576813	573.931885	-472.862335	-71.837051	581.163879	-495.690186	291.704163	86.464996	-541.734558	-117.836868	103.896385	-477.403717	355.277466	1434.061035	-410.886688	-58.776680	1459.161133	-386.434448	148.971039	1458.540527	-407.878784	196.223633	1748.220215	-537.131592	447.032867	1164.282837	-468.679871	-188.630493	1206.378540	-434.358032	410.517395	861.802979	-349.055939	-153.220795	901.243103	-408.557251	117.175423	1055.150146	541.988892	53.229568	909.385742	510.891998	248.005814
-430.060211	247.424118	956.151184	-429.053833	-15.057686	958.626587	-509.207184	260.494720	573.922180	-472.905121	-71.872612	581.217041	-495.665985	291.684021	86.429886	-541.786743	-117.843269	103.916519	-477.300781	355.295166	1434.061035	-410.785156	-58.775974	1459.157471	-386.331299	148.987579	1458.529297	-407.714294	196.228455	1748.212891	-537.063232	447.023865	1164.263428	-468.659821	-188.590485	1206.360840	-434.351532	410.490326	861.763367	-349.108398	-153.189285	901.193176	-408.514130	117.185814	1055.144653	541.860962	53.430092	909.351196	510.800507	248.249023
-430.024261	247.379959	956.137695	-429.037964	-15.039045	958.631409	-509.161713	260.505493	573.918762	-472.939362	-71.916458	581.211060	-495.643188	291.637726	86.418404	-541.791260	-117.844177	103.920357	-477.187378	355.307709	1434.060425	-410.704315	-58.772907	1459.116333	-386.235535	148.997330	1458.495972	-407.547913	196.238892	1748.194092	-536.986877	447.011810	1164.272339	-468.632751	-188.554352	1206.356689	-434.351318	410.483765	861.743042	-349.142395	-153.130234	901.170471	-408.479279	117.178513	1055.138306	541.799683	53.554745	909.295166	510.723755	248.403336
-429.961273	247.403946	956.127014	-428.991394	-15.070358	958.607910	-509.125946	260.413849	573.929016	-472.930115	-71.897354	581.234741	-495.628204	291.635345	86.447014	-541.809753	-117.845688	103.913818	-477.083710	355.337158	1434.031372	-410.617035	-58.762466	1459.091309	-386.141205	149.013885	1458.471802	-407.373047	196.246704	1748.172119	-536.935608	447.006531	1164.260742	-468.612244	-188.502548	1206.297852	-434.337097	410.444885	861.714111	-349.164490	-153.104355	901.083435	-408.410004	117.168556	1055.118164	541.766357	53.605572	909.270081	510.646179	248.506882
-429.922241	247.430176	956.113403	-428.958282	-15.082690	958.579590	-509.305908	260.646027	573.973022	-472.861664	-71.806328	581.215027	-495.794342	291.664398	86.422691	-541.711731	-117.832977	103.886246	-476.984741	355.354736	1434.021973	-410.517822	-58.747723	1459.048462	-386.048798	149.017792	1458.433472	-407.205566	196.251297	1748.134277	-536.886658	447.010559	1164.235107	-468.578552	-188.464218	1206.250977	-434.323425	410.430420	861.691345	-349.232178	-153.090179	901.018494	-408.359344	117.169434	1055.094116	541.754639	53.633839	909.259644	510.569489	248.532410
-429.879913	247.465012	956.094543	-428.915894	-15.034122	958.536926	-509.116821	260.528900	573.921570	-472.792297	-71.735664	581.180359	-495.682404	291.663361	86.425377	-541.691956	-117.825943	103.877312	-476.890930	355.386902	1433.980469	-410.437042	-58.736408	1458.996338	-385.939087	149.041428	1458.390747	-407.017487	196.280609	1748.099121	-536.830750	447.010345	1164.217163	-468.543091	-188.404663	1206.193237	-434.327087	410.442963	861.642578	-349.247711	-153.055573	900.951599	-408.297424	117.202377	1055.059326	541.769104	53.696869	909.258423	510.452026	248.652084
-429.805786	247.508057	956.085571	-428.842194	-15.044631	958.554260	-509.285095	260.755157	573.980164	-472.759521	-71.679497	581.175476	-495.796112	291.703949	86.432274	-541.660828	-117.823250	103.870140	-476.796051	355.418335	1433.958008	-410.346466	-58.733711	1458.971313	-385.865784	149.081299	1458.354126	-406.824768	196.294922	1748.077637	-536.781372	447.010651	1164.206421	-468.519196	-188.384689	1206.150757	-434.307007	410.453461	861.647766	-349.276581	-152.983429	900.900024	-408.224121	117.228195	1055.063477	541.737061	53.696880	909.302307	510.286163	248.710342
-429.745544	247.520538	956.094482	-428.798431	-15.037318	958.549194	-509.257202	260.761230	574.002441	-472.740540	-71.665672	581.193359	-495.806854	291.692627	86.455513	-541.667053	-117.804596	103.893051	-476.753998	355.370422	1433.879639	-410.240448	-58.712368	1458.969971	-385.771088	149.084198	1458.340454	-406.639587	196.312836	1748.068115	-536.764526	446.999756	1164.185303	-468.475952	-188.315109	1206.160767	-434.292145	410.433929	861.617310	-349.300354	-152.950836	900.855896	-408.159149	117.231567	1055.062622	541.754761	53.812992	909.341064	510.127563	248.748962
-429.655945	247.501511	956.100464	-428.747559	-15.038432	958.586365	-509.067749	260.550659	573.952881	-472.767212	-71.710876	581.211853	-495.685577	291.661224	86.451187	-541.626892	-117.797279	103.898048	-476.606384	355.434784	1433.948975	-410.144623	-58.693935	1458.965088	-385.699310	149.088821	1458.328491	-406.456329	196.325546	1748.066895	-536.703613	446.983734	1164.209106	-468.430695	-188.268188	1206.153076	-434.267914	410.408661	861.625916	-349.324493	-152.902161	900.828247	-408.089478	117.230087	1055.084229	541.709595	53.945179	909.432312	509.848480	249.216492
-429.625702	247.499130	956.108093	-428.705200	-15.022053	958.614685	-509.023712	260.523804	573.967407	-472.816803	-71.767410	581.242554	-495.640411	291.646179	86.469131	-541.676453	-117.778625	103.926376	-476.489410	355.439667	1433.965454	-410.059357	-58.669781	1458.961670	-385.608704	149.106445	1458.335571	-406.275604	196.348190	1748.040283	-536.647644	446.974060	1164.216064	-468.406403	-188.235641	1206.161011	-434.259064	410.389954	861.624695	-349.373901	-152.860428	900.800537	-408.046814	117.245827	1055.100830	541.647400	54.005085	909.528076	509.657227	249.208435
-429.589111	247.420670	956.102356	-428.649170	-15.027510	958.636414	-508.974609	260.440552	573.923584	-472.794830	-71.735794	581.216370	-495.627380	291.642853	86.444572	-541.659851	-117.772125	103.926895	-476.393829	355.463043	1433.945679	-409.970398	-58.660099	1458.951782	-385.535217	149.123566	1458.334595	-406.102356	196.362549	1748.027466	-536.599609	446.943298	1164.207642	-468.364746	-188.194122	1206.157593	-434.225708	410.383667	861.582336	-349.402130	-152.790985	900.781982	-407.999908	117.215927	1055.108521	541.625244	54.060555	909.655090	509.574768	248.883194
-429.523346	247.452927	956.084167	-428.605957	-15.019368	958.621826	-508.988098	260.479126	573.932190	-472.808960	-71.755150	581.223511	-495.662720	291.669220	86.458626	-541.723083	-117.776306	103.926613	-476.287476	355.479980	1433.920288	-409.896729	-58.640400	1458.911255	-385.459167	149.144012	1458.290894	-405.947388	196.333099	1748.037231	-536.563293	446.953033	1164.205688	-468.324249	-188.174942	1206.138550	-434.215271	410.380157	861.559753	-349.441284	-152.739899	900.729370	-407.931671	117.235565	1055.089111	541.500305	54.146358	909.736816	509.302887	249.263763
-429.511749	247.500259	956.073914	-428.599182	-15.031155	958.581909	-508.995392	260.603302	573.931641	-472.765686	-71.765877	581.225098	-495.683594	291.684387	86.438652	-541.724182	-117.793953	103.936188	-476.225769	355.452545	1433.824951	-409.808258	-58.625656	1458.883911	-385.378357	149.146698	1458.242188	-405.779449	196.370941	1747.979126	-536.518738	446.973236	1164.181152	-468.278351	-188.162598	1206.122192	-434.205322	410.419769	861.523560	-349.468323	-152.690857	900.691711	-407.899567	117.241730	1055.059204	541.388855	54.167366	909.829834	509.134735	249.323349
-429.452850	247.530380	956.060425	-428.526978	-15.025743	958.569031	-508.952423	260.573364	573.948242	-472.639557	-71.669937	581.214355	-495.649750	291.720032	86.430557	-541.652832	-117.781670	103.915497	-476.062805	355.539398	1433.886841	-409.719147	-58.625202	1458.876953	-385.279083	149.158997	1458.209717	-405.596375	196.380737	1747.950928	-536.442017	446.987976	1164.153809	-468.242157	-188.147858	1206.100098	-434.186401	410.434692	861.489319	-349.462463	-152.630936	900.666382	-407.829163	117.260704	1055.045044	541.291260	54.148945	909.904663	508.993439	249.353653
-429.408173	247.549789	956.082642	-428.497681	-15.011346	958.539551	-508.954712	260.575684	573.956421	-472.615631	-71.685127	581.179993	-495.666687	291.698181	86.446465	-541.630432	-117.777687	103.907486	-475.935394	355.563263	1433.878906	-409.618347	-58.620594	1458.868286	-385.176971	149.168198	1458.191406	-405.425354	196.362885	1747.966919	-536.377930	447.005615	1164.188965	-468.194122	-188.149673	1206.098389	-434.185516	410.454407	861.504395	-349.461243	-152.550507	900.653687	-407.779785	117.257118	1055.038940	541.198181	54.196289	910.018799	508.820068	249.390839
-429.337646	247.568573	956.106628	-428.434601	-15.010123	958.561340	-508.942688	260.574890	573.965027	-472.602966	-71.742065	581.185913	-495.679657	291.643921	86.430008	-541.656738	-117.778946	103.918953	-475.833191	355.563690	1433.891724	-409.497467	-58.616898	1458.892334	-385.080231	149.165390	1458.187500	-405.226685	196.367325	1747.966187	-536.309692	447.019012	1164.205811	-468.135132	-188.146149	1206.115234	-434.150238	410.430725	861.517639	-349.487671	-152.499390	900.649963	-407.718658	117.265656	1055.062988	541.118896	54.246098	910.122192	508.664337	249.370956
-429.289856	247.560272	956.123047	-428.325165	-15.031234	958.599854	-508.904266	260.562897	573.973511	-472.567535	-71.700401	581.211731	-495.640350	291.647278	86.460793	-541.648560	-117.775658	103.909264	-475.709076	355.566956	1433.892700	-409.380127	-58.609932	1458.885132	-384.973389	149.163513	1458.199829	-405.041443	196.376953	1747.964111	-536.228577	447.026917	1164.228394	-468.090668	-188.118362	1206.141968	-434.150391	410.413269	861.523621	-349.471863	-152.437836	900.653564	-407.655243	117.264069	1055.093628	541.072815	54.262623	910.230957	508.537262	249.046173
-429.265656	247.531326	956.104553	-428.305023	-15.037712	958.606689	-508.889648	260.583923	573.984070	-472.544067	-71.734245	581.236633	-495.652588	291.649963	86.463577	-541.661682	-117.766449	103.933647	-475.622253	355.549011	1433.904541	-409.257507	-58.616642	1458.902832	-384.890228	149.157562	1458.201172	-404.851440	196.371063	1747.941650	-536.164978	447.048920	1164.242920	-468.056946	-188.119705	1206.154297	-434.136139	410.428070	861.520874	-349.461029	-152.350937	900.672607	-407.620880	117.255554	1055.085083	540.991882	54.315884	910.298828	508.332367	249.130554
-429.232697	247.553055	956.074097	-428.301270	-14.976002	958.592407	-508.907196	260.627563	573.989563	-472.524078	-71.711945	581.222595	-495.654053	291.678955	86.453873	-541.659607	-117.754539	103.945015	-475.507355	355.581177	1433.910034	-409.136139	-58.612411	1458.890869	-384.799194	149.162888	1458.168213	-404.657654	196.386124	1747.911621	-536.104431	447.107117	1164.260376	-468.033722	-188.092834	1206.162231	-434.146881	410.449585	861.500122	-349.470825	-152.296082	900.665894	-407.588043	117.301102	1055.059570	540.913696	54.420269	910.360779	508.096985	249.235184
-429.201508	247.584671	956.053711	-428.259796	-14.972467	958.568298	-508.871918	260.661926	573.999084	-472.554626	-71.736481	581.225159	-495.691101	291.692566	86.437233	-541.694275	-117.766563	103.938484	-475.423584	355.598663	1433.916626	-409.025543	-58.615131	1458.882324	-384.715240	149.173721	1458.142334	-404.475586	196.411957	1747.828125	-536.028748	447.158875	1164.262329	-467.998688	-188.099564	1206.168091	-434.166473	410.492737	861.475525	-349.492584	-152.295029	900.636292	-407.546448	117.318031	1055.036133	540.849365	54.517750	910.401855	507.875122	249.401917
-429.159363	247.659988	956.075134	-428.247803	-14.950607	958.520996	-508.834381	260.628662	573.977661	-472.502014	-71.706268	581.164001	-495.645233	291.715668	86.442528	-541.684998	-117.767090	103.932823	-475.341064	355.625702	1433.928955	-408.939423	-58.623001	1458.863403	-384.632690	149.170364	1458.101318	-404.291534	196.399231	1747.783203	-535.982117	447.188599	1164.287476	-467.965637	-188.103836	1206.145630	-434.180023	410.531219	861.463440	-349.472473	-152.228683	900.631775	-407.513214	117.338425	1055.022095	540.709106	54.516998	910.440796	507.682037	249.433517
-429.149170	247.613785	956.047302	-428.224152	-14.932522	958.508240	-508.831360	260.622345	573.972473	-472.418671	-71.645508	581.158020	-495.646179	291.702637	86.451370	-541.667786	-117.769989	103.921349	-475.220520	355.609467	1433.953003	-408.811707	-58.614628	1458.841919	-384.520813	149.149002	1458.086060	-404.086243	196.400467	1747.749390	-535.897156	447.206116	1164.327759	-467.906799	-188.130417	1206.133911	-434.172485	410.559723	861.465210	-349.465179	-152.234985	900.600098	-407.482819	117.331322	1054.998901	540.581116	54.591087	910.466309	507.484467	249.532715
-429.121063	247.611404	956.059143	-428.185577	-14.923222	958.494690	-508.812317	260.608398	573.993164	-472.375214	-71.623322	581.138977	-495.644836	291.674438	86.468224	-541.672241	-117.784538	103.922791	-475.104889	355.600220	1433.988770	-408.700928	-58.627636	1458.826294	-384.414764	149.146851	1458.074341	-403.865845	196.377670	1747.734375	-535.819397	447.230499	1164.369507	-467.845154	-188.178513	1206.145630	-434.169037	410.550201	861.503418	-349.443481	-152.193481	900.594788	-407.448883	117.326210	1054.997925	540.397461	54.721863	910.485168	507.198395	249.912552
-429.057892	247.660507	956.085632	-428.114838	-14.890843	958.487610	-508.799347	260.574646	574.012390	-472.342010	-71.658394	581.155884	-495.632874	291.639709	86.472160	-541.636414	-117.767570	103.919350	-474.989594	355.589142	1434.015259	-408.569519	-58.630974	1458.843384	-384.295776	149.130157	1458.073364	-403.640961	196.335770	1747.762817	-535.744812	447.236023	1164.415649	-467.757629	-188.179871	1206.160400	-434.144318	410.577820	861.541504	-349.430054	-152.201416	900.587097	-407.384338	117.355003	1055.008301	540.159729	54.755810	910.550781	506.968231	249.915146
-429.033173	247.579651	956.084167	-428.031494	-14.877475	958.541382	-508.819092	260.638794	574.029053	-472.370300	-71.709618	581.167175	-495.629242	291.629028	86.491798	-541.683838	-117.785645	103.943222	-474.861511	355.596497	1434.050781	-408.415100	-58.629536	1458.839600	-384.204224	149.137238	1458.083130	-403.411377	196.322571	1747.748169	-535.676453	447.268982	1164.449219	-467.658203	-188.184906	1206.224609	-434.113251	410.615387	861.586426	-349.412201	-152.220764	900.597168	-407.337616	117.346909	1055.035767	539.949768	54.853733	910.569336	506.752319	249.953461
-429.008240	247.596970	956.070618	-427.997009	-14.886653	958.562378	-508.854889	260.700867	574.031189	-472.362457	-71.777748	581.210999	-495.677460	291.646057	86.451584	-541.692627	-117.775497	103.961937	-474.726379	355.613129	1434.055420	-408.280945	-58.620934	1458.874634	-384.087311	149.164551	1458.093140	-403.181915	196.314178	1747.731201	-535.621399	447.297394	1164.480469	-467.551575	-188.224609	1206.274048	-434.090179	410.642639	861.597778	-349.349487	-152.230576	900.629944	-407.307465	117.364494	1055.039307	539.635315	54.878994	910.623352	506.449188	250.043549
-428.983307	247.591919	956.083740	-427.934113	-14.888898	958.580322	-508.828278	260.637390	573.991333	-472.304596	-71.747986	581.221436	-495.637177	291.667633	86.445282	-541.707336	-117.776169	103.959167	-474.639740	355.628510	1434.069946	-408.149872	-58.633308	1458.883789	-383.962830	149.155914	1458.073853	-403.031799	196.229553	1747.666748	-535.562988	447.326538	1164.517334	-467.442657	-188.258118	1206.291260	-434.076233	410.713013	861.635620	-349.350372	-152.265305	900.630371	-407.263214	117.365715	1055.054688	539.406555	54.913372	910.640381	506.308838	249.842255
-428.937927	247.632813	956.092712	-427.938141	-14.825397	958.545471	-508.870911	260.647583	574.005432	-472.207642	-71.707138	581.199402	-495.655609	291.706055	86.427193	-541.667114	-117.761581	103.944267	-474.593109	355.540253	1434.002930	-408.042084	-58.639267	1458.896851	-383.850555	149.154663	1458.062134	-402.748993	196.291702	1747.656982	-535.525269	447.384613	1164.558960	-467.340271	-188.304214	1206.344727	-434.078583	410.767853	861.658875	-349.338501	-152.321274	900.630859	-407.235809	117.397713	1055.040527	539.096069	54.986198	910.622192	506.027405	250.398560
-428.966309	247.634705	956.069214	-427.967468	-14.808435	958.495300	-508.849457	260.575775	573.985718	-472.159332	-71.665688	581.119080	-495.638428	291.681396	86.425148	-541.663635	-117.781387	103.929840	-474.490143	355.538666	1434.051270	-407.891998	-58.650311	1458.907104	-383.737671	149.144684	1458.050903	-402.524292	196.261429	1747.630127	-535.504333	447.398102	1164.630737	-467.209167	-188.347031	1206.368896	-434.053864	410.802826	861.701904	-349.279755	-152.364899	900.622253	-407.234711	117.397247	1054.997314	538.890442	55.019451	910.609558	505.907074	250.619339
-428.925873	247.568344	956.075195	-427.919403	-14.819621	958.510376	-508.821411	260.467865	574.000183	-472.243011	-71.807053	581.117920	-495.582489	291.650238	86.461014	-541.760559	-117.805847	103.956490	-474.320160	355.595490	1434.198975	-407.749237	-58.621521	1458.922485	-383.596680	149.115356	1458.063354	-402.266479	196.234711	1747.611816	-535.430603	447.410583	1164.732178	-467.088959	-188.412003	1206.386841	-434.036407	410.846527	861.756836	-349.254150	-152.451935	900.612488	-407.187256	117.362694	1055.007080	538.754089	55.031124	910.605652	505.906036	250.459442
-428.922058	247.566071	956.081055	-427.884003	-14.822496	958.503479	-508.860748	260.510040	574.021729	-472.200775	-71.786903	581.145996	-495.597931	291.650482	86.446091	-541.720947	-117.812592	103.951920	-474.205200	355.579041	1434.240723	-407.590424	-58.627720	1458.923706	-383.472473	149.108627	1458.068604	-401.995483	196.207550	1747.592407	-535.354736	447.441742	1164.800415	-466.940613	-188.502197	1206.434570	-434.012970	410.902954	861.836182	-349.196106	-152.513504	900.629089	-407.152832	117.357925	1055.003296	538.385681	55.201008	910.524048	505.218323	250.252670
-428.902222	247.557632	956.063599	-427.875977	-14.805993	958.494080	-508.894958	260.561737	574.033508	-472.190582	-71.791016	581.113953	-495.593079	291.653595	86.455215	-541.669067	-117.805672	103.945961	-474.060089	355.576416	1434.289795	-407.418823	-58.649292	1458.948120	-383.356598	149.110504	1458.056396	-401.708679	196.199203	1747.570557	-535.289124	447.473328	1164.870483	-466.798920	-188.564468	1206.513184	-433.987610	410.977661	861.862427	-349.141449	-152.610535	900.641235	-407.130432	117.364128	1054.988037	538.107239	55.297825	910.482361	504.845032	250.332062
-428.846222	247.590561	956.036011	-427.788727	-14.834438	958.534851	-508.913910	260.565979	574.009888	-472.172211	-71.757057	581.164795	-495.562225	291.667206	86.440338	-541.665222	-117.778755	103.950493	-473.950012	355.558899	1434.329834	-407.270752	-58.645676	1458.990479	-383.218140	149.127014	1458.065796	-401.413513	196.208893	1747.521240	-535.216248	447.520935	1164.903931	-466.651794	-188.635757	1206.580322	-433.949982	411.038574	861.927124	-349.101837	-152.712158	900.670166	-407.062408	117.394127	1054.995117	537.811035	55.350712	910.466125	504.436615	250.398804
-428.852997	247.578842	956.025269	-427.752167	-14.854481	958.559204	-508.956818	260.555542	574.005310	-472.166687	-71.760254	581.172363	-495.596771	291.676208	86.429459	-541.699890	-117.770424	103.963364	-473.832123	355.551605	1434.368286	-407.104889	-58.636837	1459.027588	-383.083679	149.143509	1458.053955	-401.136688	196.163132	1747.538452	-535.137817	447.566498	1164.958252	-466.530029	-188.693817	1206.653320	-433.944885	411.131348	861.973206	-349.009735	-152.791748	900.718445	-407.039612	117.394791	1055.000122	537.501831	55.464458	910.421814	503.938782	251.030609
-428.828339	247.605026	956.038208	-427.692871	-14.872619	958.557007	-508.990356	260.558868	574.006287	-472.129669	-71.715431	581.211487	-495.614716	291.689941	86.437553	-541.692078	-117.772293	103.991219	-473.742950	355.539642	1434.412109	-406.949738	-58.633072	1459.047729	-382.936615	149.162216	1458.067383	-400.869385	196.149338	1747.508179	-535.070251	447.631439	1165.025879	-466.409760	-188.799484	1206.755981	-433.918640	411.195801	862.025818	-349.211426	-153.119614	900.626404	-406.994171	117.395821	1055.004761	537.173828	55.481770	910.375732	503.509399	251.078339
-428.847809	247.589996	956.016663	-427.693085	-14.884920	958.540588	-508.965515	260.485687	573.999146	-472.069611	-71.679726	581.220642	-495.611725	291.676392	86.442398	-541.653259	-117.770142	103.984497	-473.688324	355.443054	1434.377563	-406.782532	-58.641415	1459.027100	-382.807404	149.144638	1458.071167	-400.584473	196.115784	1747.480591	-535.011902	447.691498	1165.112061	-466.255890	-188.817413	1206.770264	-433.909424	411.257141	862.081299	-348.833893	-153.020767	900.763184	-406.979523	117.385681	1054.980347	536.878418	55.516621	910.301453	503.125000	250.650803
-428.844604	247.621017	956.043762	-427.674866	-14.868190	958.510742	-508.945770	260.427826	574.032593	-472.061371	-71.683022	581.173401	-495.580597	291.639008	86.427208	-541.640076	-117.788345	103.957886	-473.575500	355.422485	1434.424316	-406.637756	-58.680103	1459.020386	-382.669769	149.120438	1458.067505	-400.287720	196.079834	1747.441040	-534.935242	447.754242	1165.208618	-466.108429	-188.889832	1206.780396	-433.920471	411.375153	862.126404	-348.720551	-153.125092	900.791138	-406.948914	117.389595	1054.974854	536.592712	55.605072	910.236511	502.638641	250.734695
-428.863251	247.645981	956.044250	-427.680573	-14.784450	958.473633	-509.000427	260.477722	574.053345	-472.040436	-71.686188	581.097839	-495.594757	291.641479	86.461342	-541.637146	-117.796844	103.964714	-473.446686	355.393677	1434.478638	-406.426361	-58.669796	1459.022095	-382.521179	149.100555	1458.059937	-399.979431	196.052338	1747.403809	-534.838379	447.801239	1165.266235	-465.955658	-188.986084	1206.805908	-433.918671	411.456207	862.170227	-348.686096	-153.319839	900.720276	-406.944611	117.431259	1054.953125	536.319275	55.749001	910.142090	502.114746	250.846832
-428.832336	247.690582	956.036682	-427.633179	-14.798147	958.471863	-509.013702	260.517883	574.059448	-472.083649	-71.753647	581.116943	-495.600098	291.632965	86.448242	-541.665771	-117.819283	103.955070	-473.258057	355.444916	1434.588257	-406.230286	-58.672756	1459.021606	-382.369385	149.101761	1458.058960	-399.682037	196.029572	1747.342285	-534.742249	447.846252	1165.325684	-465.849121	-189.145859	1206.878662	-433.895020	411.551025	862.197083	-349.044312	-153.708893	900.463257	-406.899841	117.449997	1054.947144	536.061584	55.865250	910.077881	501.676025	250.946320
-428.832794	247.667969	956.010620	-427.587433	-14.816684	958.480835	-509.033173	260.537445	574.032410	-472.057922	-71.790459	581.129089	-495.593414	291.667908	86.428261	-541.679749	-117.818199	103.947075	-473.111084	355.444244	1434.633301	-406.033112	-58.674267	1459.052124	-382.227295	149.093643	1458.030762	-399.430237	195.965393	1747.225098	-534.660461	447.901611	1165.395508	-465.659546	-189.192123	1206.939087	-433.884735	411.664642	862.238403	-348.753784	-153.757095	900.584351	-406.873871	117.446243	1054.937744	535.803894	55.969292	910.031067	501.178467	251.053726
-428.845520	247.660645	955.997131	-427.555969	-14.786679	958.478638	-508.994110	260.472748	573.997192	-472.035736	-71.768211	581.132507	-495.552917	291.670532	86.424103	-541.638855	-117.787163	103.970825	-472.987091	355.431183	1434.686646	-405.824921	-58.697392	1459.112061	-382.063019	149.091125	1458.027588	-399.021149	196.012329	1747.218872	-534.561646	447.974731	1165.452759	-465.436218	-189.241943	1206.981079	-433.871338	411.755707	862.296936	-348.348206	-153.734390	900.847717	-406.852356	117.465553	1054.927124	535.516907	56.128662	909.992920	500.571564	251.158447
-428.809814	247.697449	956.036865	-427.499512	-14.770499	958.480774	-509.022430	260.502899	574.014038	-471.958405	-71.722519	581.158569	-495.559601	291.671204	86.426437	-541.655212	-117.789207	103.979805	-472.833496	355.418121	1434.753540	-405.643127	-58.681118	1459.141724	-381.890381	149.066238	1458.034058	-398.675568	195.988785	1747.191162	-534.455688	448.031403	1165.540894	-465.252380	-189.350449	1207.066284	-433.861145	411.856110	862.355164	-348.265625	-153.875748	900.883545	-406.809357	117.479652	1054.948853	535.218933	56.258003	909.949707	499.985596	251.175888
-428.813477	247.671326	956.063965	-427.443909	-14.793452	958.482727	-509.021973	260.498169	574.039917	-471.970245	-71.735550	581.177612	-495.574066	291.657013	86.452217	-541.726929	-117.800735	103.999100	-472.713531	355.404663	1434.827393	-405.466217	-58.681313	1459.174683	-381.712433	149.044693	1458.068604	-398.279724	195.786224	1747.220825	-534.372864	448.066010	1165.636230	-465.108002	-189.593002	1207.219482	-433.840607	411.949310	862.428467	-348.865814	-154.367767	900.646423	-406.778839	117.450584	1054.962402	534.959290	56.242687	909.917847	499.558594	251.234634
-428.817780	247.704575	956.100708	-427.434509	-14.742491	958.465088	-509.041962	260.501892	574.061279	-471.906219	-71.667763	581.154541	-495.563690	291.641754	86.461891	-541.659424	-117.781395	103.999451	-472.575104	355.381531	1434.897827	-405.301910	-58.702091	1459.218506	-381.557861	149.035507	1458.098145	-397.936035	195.745392	1747.186157	-534.287964	448.121826	1165.744629	-464.896240	-189.675262	1207.273926	-433.858002	412.060730	862.498413	-348.569611	-154.485641	900.793518	-406.769135	117.473656	1054.970581	534.736877	56.281071	909.872375	499.144379	251.437500
-428.781281	247.675018	956.126465	-427.368835	-14.731709	958.473511	-509.020264	260.428162	574.081787	-471.833221	-71.634933	581.135376	-495.523651	291.597961	86.454224	-541.650391	-117.798203	103.963943	-472.417633	355.377289	1434.989380	-405.120636	-58.699902	1459.247803	-381.403809	149.026642	1458.118164	-397.584045	195.717834	1747.123779	-534.211426	448.172302	1165.838379	-464.667175	-189.738953	1207.317505	-433.846832	412.152008	862.563721	-348.127441	-154.459702	900.990173	-406.725220	117.460335	1054.989258	534.363708	56.461498	909.763306	498.395752	251.407120
-428.773621	247.759476	956.151428	-427.371521	-14.724735	958.485657	-509.040833	260.457642	574.066956	-471.913269	-71.761223	581.136597	-495.539063	291.625427	86.466377	-541.658630	-117.808502	103.999954	-472.267975	355.358398	1435.026855	-404.950684	-58.699684	1459.278320	-381.256805	149.029343	1458.115723	-397.204102	195.696686	1747.061279	-534.138184	448.240906	1165.939209	-464.469391	-189.810059	1207.375122	-433.839905	412.276917	862.614563	-347.880859	-154.547958	901.129761	-406.714447	117.500168	1055.006104	534.066345	56.523933	909.687988	497.773041	251.520065
-428.751373	247.765549	956.159241	-427.318634	-14.681634	958.514099	-509.045288	260.457520	574.060852	-471.896149	-71.790062	581.115540	-495.521606	291.636658	86.438286	-541.649597	-117.811760	103.980118	-472.112000	355.358887	1435.094971	-404.751556	-58.698540	1459.336426	-381.104370	149.037582	1458.116455	-396.828491	195.669388	1746.998657	-534.039551	448.279968	1166.017944	-464.282135	-189.939255	1207.496460	-433.818390	412.411438	862.651794	-347.781189	-154.701630	901.206360	-406.680450	117.535057	1055.024902	533.773865	56.630230	909.618286	497.304565	252.157150
-428.748077	247.748795	956.164551	-427.272949	-14.687568	958.529297	-509.089111	260.471130	574.041565	-472.014252	-71.935936	581.156128	-495.504852	291.632446	86.415154	-541.759216	-117.815445	104.038879	-471.960663	355.344818	1435.138550	-404.549316	-58.689266	1459.403931	-380.963074	149.034744	1458.115112	-396.498474	195.586044	1746.912231	-533.968994	448.368774	1166.119995	-464.082855	-190.045563	1207.609375	-433.792877	412.508820	862.706726	-347.676941	-154.885193	901.263855	-406.651520	117.530914	1055.034180	533.273010	56.857960	909.509521	496.242737	250.650421
-428.754578	247.776489	956.177124	-427.259247	-14.670822	958.523621	-509.095398	260.481812	574.037964	-472.032074	-71.955704	581.203918	-495.518341	291.627625	86.443192	-541.752441	-117.786957	104.038223	-471.783875	355.317078	1435.199097	-404.309082	-58.702427	1459.467041	-380.777191	149.034454	1458.127686	-396.035248	195.889297	1746.904175	-533.884766	448.415497	1166.197510	-463.878418	-190.190338	1207.759155	-433.787506	412.643097	862.776001	-347.564697	-155.052658	901.341858	-406.625275	117.548019	1055.032715	533.030884	56.843582	909.479492	495.932709	251.590897
-428.742218	247.751083	956.181213	-427.176727	-14.699924	958.543030	-509.104309	260.407623	574.031189	-471.911102	-71.802994	581.182617	-495.508392	291.603088	86.446884	-541.663208	-117.753777	104.038010	-471.652893	355.289215	1435.274902	-404.141541	-58.688313	1459.511108	-380.600403	149.011292	1458.157104	-395.634491	195.835007	1746.874390	-533.790649	448.500641	1166.311035	-463.679688	-190.326447	1207.852905	-433.770081	412.755371	862.846375	-347.470245	-155.239899	901.417908	-406.577026	117.532181	1055.044189	532.852539	56.848846	909.446655	495.636536	252.066086
-428.735413	247.771790	956.218567	-427.151703	-14.667285	958.538635	-509.131805	260.429108	574.063416	-471.834320	-71.693985	581.187317	-495.523956	291.605408	86.468185	-541.617310	-117.746353	104.019783	-471.503510	355.252533	1435.327881	-403.907715	-58.720295	1459.562134	-380.404236	148.978683	1458.181030	-395.242798	195.812378	1746.787842	-533.691223	448.590881	1166.418579	-463.513580	-190.464706	1207.937012	-433.759796	412.882538	862.919556	-347.351196	-155.399948	901.467957	-406.553314	117.544853	1055.059082	532.572632	56.927288	909.386292	495.176514	252.227768
-428.727295	247.776855	956.236755	-427.103912	-14.667872	958.525391	-509.105316	260.380676	574.069702	-471.759003	-71.596756	581.191528	-495.508087	291.607025	86.451416	-541.589478	-117.736450	104.007065	-471.342224	355.203156	1435.387573	-403.701202	-58.723335	1459.597778	-380.185699	148.970261	1458.189941	-394.821075	195.739441	1746.765137	-533.599304	448.648834	1166.530273	-463.343231	-190.585403	1208.004395	-433.757599	413.026825	862.993225	-347.283813	-155.608780	901.514282	-406.515167	117.538681	1055.059448	532.301086	56.976292	909.317444	494.738373	251.769470
-428.702240	247.829361	956.230957	-427.072418	-14.660465	958.512329	-509.116577	260.413483	574.059937	-471.770660	-71.555084	581.126404	-495.487823	291.593262	86.465759	-541.588135	-117.736557	103.997604	-471.179535	355.193604	1435.442383	-403.465240	-58.725197	1459.641113	-379.976624	148.940094	1458.200317	-394.404846	195.704010	1746.715698	-533.504944	448.733551	1166.617065	-463.177338	-190.690369	1208.072266	-433.753571	413.184052	863.056335	-347.159607	-155.765289	901.560608	-406.476501	117.566307	1055.047729	531.966492	57.062683	909.225342	494.196289	251.802353
-428.675934	247.823746	956.239929	-427.001343	-14.615823	958.515442	-509.059296	260.331482	574.041504	-471.803436	-71.596985	581.138184	-495.463593	291.593933	86.412048	-541.617676	-117.760651	103.972198	-471.008484	355.184875	1435.485962	-403.223999	-58.728706	1459.661621	-379.756775	148.942688	1458.191528	-393.987183	195.475479	1746.624023	-533.395752	448.810486	1166.705566	-462.983459	-190.839172	1208.158203	-433.745392	413.362946	863.106018	-347.039124	-155.951981	901.615295	-406.434692	117.587456	1055.055298	531.592102	57.096390	909.175293	493.662659	252.305222
-428.681671	247.861633	956.232727	-427.008850	-14.594936	958.497681	-509.051025	260.440002	574.037781	-471.870972	-71.661247	581.142944	-495.478760	291.614594	86.440254	-541.674377	-117.773819	103.996437	-470.811005	355.173828	1435.538818	-402.983185	-58.726021	1459.681030	-379.556335	148.956223	1458.188110	-393.568237	195.477676	1746.542358	-533.304504	448.866241	1166.791016	-462.797943	-190.943985	1208.272339	-433.738617	413.527740	863.152100	-346.950562	-156.160751	901.656067	-406.419342	117.612801	1055.037964	531.275818	57.188488	909.101929	493.177277	252.293198
-428.674713	247.842697	956.231323	-426.962128	-14.563258	958.531128	-509.035126	260.426361	574.036682	-471.934601	-71.783096	581.197876	-495.474243	291.633331	86.430847	-541.676208	-117.775070	103.997536	-470.626282	355.165283	1435.618408	-402.742493	-58.736725	1459.731934	-379.344696	148.965515	1458.211792	-393.137390	195.449463	1746.480591	-533.205017	448.899506	1166.897461	-462.610474	-191.071625	1208.356323	-433.726318	413.690460	863.225708	-346.840820	-156.341614	901.726196	-406.381989	117.635628	1055.051514	530.927063	57.179050	909.029602	492.717346	252.255081
-428.665863	247.851730	956.272095	-426.935089	-14.558317	958.562622	-509.018585	260.444794	574.024719	-471.996826	-71.891129	581.219421	-495.457062	291.634796	86.438324	-541.741455	-117.784325	104.031372	-470.434113	355.146454	1435.699585	-402.496521	-58.758587	1459.793091	-379.132477	148.949493	1458.206665	-392.723236	195.363968	1746.469482	-533.117737	448.957123	1166.999756	-462.496857	-191.272324	1208.541260	-433.708130	413.837006	863.304199	-347.493439	-157.145401	901.372498	-406.358276	117.640648	1055.086426	530.648987	57.186966	908.990295	492.324890	252.264130
-428.698944	247.879639	956.294312	-426.932220	-14.562016	958.553284	-509.042297	260.462646	574.041321	-473.500732	-73.891327	581.725464	-495.474518	291.641785	86.465370	-542.883667	-118.097481	104.380196	-470.242340	355.128143	1435.788452	-402.252777	-58.752312	1459.803711	-378.925201	148.936676	1458.212158	-392.289948	195.301483	1746.404419	-533.026611	449.013275	1167.105591	-462.272339	-191.265854	1208.571655	-433.703003	413.997314	863.373840	-346.715332	-156.799011	901.825134	-406.360748	117.643921	1055.090088	530.231079	57.202087	908.918274	491.580109	251.846268
-428.681305	247.917755	956.307983	-426.903381	-14.497128	958.540161	-509.033844	260.452942	574.044373	-473.656525	-74.111305	581.778442	-495.476807	291.633575	86.433525	-543.024170	-118.139252	104.449265	-470.093994	355.107025	1435.839355	-402.031128	-58.763653	1459.811401	-378.675903	148.914001	1458.225098	-391.837311	195.262192	1746.354492	-532.943726	449.063873	1167.210571	-462.079865	-191.384583	1208.658325	-433.704163	414.142151	863.452759	-346.612915	-157.008209	901.882385	-406.330444	117.686501	1055.088989	530.065063	57.158562	908.854492	491.383362	251.629303
-428.674927	248.007141	956.362610	-426.889954	-14.448248	958.514893	-509.058044	260.485687	574.070068	-472.914246	-73.092194	581.523804	-495.479431	291.630157	86.440521	-542.483093	-117.968475	104.260872	-469.990448	355.008636	1435.806641	-401.769135	-58.782780	1459.825684	-378.439026	148.912170	1458.242188	-391.470947	195.355179	1746.273193	-532.841797	449.130768	1167.306885	-461.957001	-191.564590	1208.798218	-433.702545	414.286163	863.525085	-347.253876	-157.713409	901.514771	-406.310425	117.726387	1055.101685	529.751526	57.161201	908.775330	490.904541	251.943756
-428.662201	248.018921	956.376404	-426.857513	-14.440534	958.500427	-509.028168	260.398315	574.057434	-471.694122	-71.520790	581.114197	-495.444702	291.621765	86.428650	-541.621643	-117.761604	103.990547	-469.702911	355.060425	1435.954468	-401.495697	-58.788490	1459.820068	-378.213715	148.910156	1458.244141	-391.008698	195.314484	1746.204590	-532.713989	449.146698	1167.409302	-461.742493	-191.685104	1208.887207	-433.681030	414.426697	863.584961	-347.207458	-157.906097	901.526917	-406.285095	117.727211	1055.100830	529.527161	57.110939	908.706543	490.661102	251.783417
-428.651520	248.084381	956.394470	-426.799957	-14.395293	958.504822	-509.102081	260.505768	574.066772	-471.627594	-71.442177	581.071594	-495.505005	291.623932	86.457024	-541.551270	-117.744080	103.969925	-469.477112	355.046356	1436.025391	-401.199951	-58.776493	1459.851196	-377.978027	148.904938	1458.247437	-390.515015	195.269928	1746.137695	-532.603516	449.209930	1167.543335	-461.498718	-191.835724	1209.002930	-433.688965	414.559509	863.645447	-347.114685	-158.082153	901.539612	-406.243103	117.781281	1055.110352	529.379028	57.038177	908.631958	490.517975	251.621689
-428.634949	248.126663	956.404663	-426.781006	-14.367275	958.504639	-509.085632	260.431244	574.083252	-471.708588	-71.541534	581.118164	-495.434204	291.633820	86.454262	-541.564514	-117.750244	103.981102	-469.248260	355.033173	1436.109741	-400.918121	-58.764591	1459.885254	-377.732147	148.889603	1458.246338	-390.036377	195.197357	1746.069580	-532.477234	449.260101	1167.652344	-461.250122	-192.005188	1209.061279	-433.692627	414.710266	863.709167	-347.042633	-158.261765	901.559448	-406.207092	117.812813	1055.111450	529.071655	57.072952	908.536438	489.880402	251.515305
-428.658112	248.115128	956.421997	-426.751587	-14.382458	958.560791	-509.094055	260.459198	574.075500	-473.619812	-74.114494	581.743103	-495.456482	291.625031	86.454826	-543.025452	-118.147926	104.435204	-469.041870	355.025543	1436.165894	-400.623352	-58.793880	1459.896484	-377.466461	148.904099	1458.250000	-389.552124	195.165817	1746.019897	-532.352905	449.321960	1167.764771	-460.982452	-192.045807	1209.118652	-433.687897	414.818085	863.789001	-346.471649	-158.139008	901.881226	-406.196411	117.818237	1055.146362	528.808533	57.052467	908.482117	489.474976	251.844025
-428.650909	248.155457	956.441467	-426.753113	-14.333011	958.560181	-509.176544	260.565979	574.082581	-473.674408	-74.184303	581.781128	-495.503387	291.625183	86.452095	-543.088989	-118.159126	104.466019	-468.816956	354.986237	1436.260620	-400.328918	-58.785889	1459.939209	-377.192932	148.886368	1458.239990	-389.051392	195.137512	1745.956787	-532.242004	449.403748	1167.872925	-460.779846	-192.125778	1209.190552	-433.684235	414.963898	863.854431	-346.384674	-158.346588	901.915649	-406.179840	117.855042	1055.152832	528.552856	56.915554	908.420593	489.148560	251.744431
-428.643799	248.208649	956.458191	-426.755585	-14.308899	958.569458	-509.173737	260.466827	574.090698	-473.563354	-74.048866	581.741638	-495.465637	291.620300	86.444221	-543.045532	-118.149200	104.452225	-468.626984	354.962311	1436.311279	-400.078888	-58.773899	1459.946045	-376.927795	148.881165	1458.222900	-388.540314	195.121979	1745.906372	-532.134277	449.484924	1167.981201	-460.582611	-192.331711	1209.307251	-433.668060	415.060333	863.913940	-346.800323	-158.826828	901.645569	-406.160309	117.890114	1055.161987	528.360291	56.885071	908.336792	488.815735	251.654663
-428.647095	248.265091	956.480957	-426.763733	-14.251097	958.530029	-509.186493	260.480042	574.107910	-473.478973	-74.016823	581.707825	-495.436005	291.608124	86.432999	-542.979858	-118.124710	104.438560	-468.388580	354.949585	1436.377808	-399.825195	-58.767498	1459.917236	-376.670319	148.857162	1458.196777	-388.021973	195.094238	1745.801514	-532.015625	449.512207	1168.090942	-460.375549	-192.452209	1209.366089	-433.654663	415.206665	863.995361	-346.714355	-159.012512	901.661560	-406.139313	117.923874	1055.147949	528.133118	56.734978	908.244324	488.523132	251.523239
-428.647919	248.316986	956.502930	-426.774323	-14.236871	958.503784	-509.201904	260.448364	574.104736	-473.451233	-73.999474	581.687195	-495.431824	291.604187	86.435226	-542.992554	-118.146980	104.421799	-468.126892	354.936432	1436.445557	-399.498352	-58.789661	1459.928589	-376.406342	148.812531	1458.178223	-387.501587	195.041443	1745.711792	-531.875244	449.596191	1168.204102	-460.125977	-192.520889	1209.411621	-433.647766	415.316010	864.059448	-346.590424	-159.170395	901.693848	-406.122131	117.938187	1055.140991	527.934265	56.536068	908.166016	488.298737	251.200516
-428.608734	248.379166	956.520203	-426.736969	-14.181623	958.500854	-509.192596	260.450745	574.094482	-473.427094	-73.979973	581.647217	-495.437103	291.582977	86.463013	-542.977417	-118.138374	104.416977	-467.889343	354.896423	1436.483154	-399.161224	-58.795666	1459.917969	-376.093994	148.805695	1458.170532	-386.970673	194.974167	1745.677368	-531.735657	449.684082	1168.303955	-459.904541	-192.621460	1209.472656	-433.666016	415.444977	864.124023	-346.530945	-159.305588	901.690063	-406.073242	117.989288	1055.145874	527.962524	56.313255	908.107178	488.538544	250.645233
-428.601959	248.415192	956.545532	-426.708984	-14.173868	958.499146	-509.169250	260.412933	574.114075	-473.338379	-73.927910	581.656311	-495.407928	291.597931	86.492538	-542.893127	-118.112297	104.394051	-467.623199	354.855804	1436.516113	-398.815125	-58.807587	1459.918823	-375.810486	148.804596	1458.151367	-386.447815	194.946564	1745.606812	-531.598755	449.779816	1168.422729	-459.673920	-192.729492	1209.540283	-433.663116	415.558960	864.180054	-346.434814	-159.416946	901.690796	-406.034119	118.002869	1055.152954	527.611145	56.333050	907.993469	487.585754	251.418610
-428.608124	248.456345	956.576416	-426.726379	-14.102540	958.509766	-509.176941	260.483826	574.103699	-473.290924	-73.858055	581.637695	-495.438324	291.565735	86.462814	-542.799133	-118.080605	104.401794	-467.373016	354.807007	1436.577515	-398.505493	-58.817276	1459.936890	-375.528656	148.811539	1458.135742	-385.905365	194.923386	1745.550659	-531.453430	449.843719	1168.520752	-459.468048	-192.815567	1209.583984	-433.682007	415.690521	864.229553	-346.365234	-159.551636	901.687134	-406.018005	118.050919	1055.167603	527.230713	56.314240	907.903870	486.930023	251.159271
-428.598602	248.483032	956.602600	-426.696472	-14.094872	958.531860	-509.182617	260.587646	574.120483	-473.258789	-73.819313	581.634583	-495.500458	291.611633	86.473557	-542.826294	-118.073692	104.428642	-467.199310	354.677765	1436.541748	-398.168610	-58.851479	1459.923584	-375.249908	148.813324	1458.112671	-385.369324	194.883484	1745.489746	-531.323547	449.938324	1168.631836	-459.275391	-192.872833	1209.640137	-433.676605	415.807434	864.275513	-346.313629	-159.684082	901.690552	-405.980133	118.068291	1055.187744	527.168579	56.096878	907.866516	487.053589	250.895508
-428.622894	248.431702	956.599304	-426.744354	-14.035955	958.522156	-509.083984	260.480804	574.067871	-473.188232	-73.708046	581.587891	-495.421173	291.603729	86.484436	-542.753906	-118.042625	104.408852	-466.932983	354.656097	1436.561890	-397.837128	-58.853622	1459.915649	-374.962830	148.803055	1458.092896	-384.808472	194.839355	1745.436279	-531.188782	449.967377	1168.714355	-459.100281	-192.939865	1209.680542	-433.682709	415.968018	864.330444	-346.285980	-159.827362	901.681824	-405.975952	118.068344	1055.172363	526.998840	55.916199	907.810059	486.946289	250.704483
-428.585236	248.487579	956.652466	-426.691895	-13.988793	958.537354	-509.061432	260.479523	574.081726	-473.205017	-73.666786	581.601685	-495.437653	291.582397	86.476204	-542.736267	-118.025307	104.397636	-466.618652	354.710968	1436.679565	-397.491913	-58.873398	1459.915527	-374.677917	148.773972	1458.070435	-384.259949	194.802536	1745.383789	-531.038574	449.968079	1168.806885	-458.899445	-193.006317	1209.720093	-433.692871	416.096130	864.352844	-346.226410	-159.934387	901.660583	-405.921967	118.106979	1055.204590	526.839417	55.753910	907.747009	486.817535	250.556259
-428.578461	248.556854	956.682007	-426.728760	-13.953694	958.519226	-509.081726	260.591553	574.125610	-472.672546	-72.906166	581.383911	-495.502777	291.586548	86.478355	-542.311829	-117.912415	104.268639	-466.360138	354.691956	1436.719849	-397.208099	-58.875702	1459.850464	-374.343994	148.756836	1458.045776	-383.699921	194.754868	1745.322754	-530.917786	450.002716	1168.899658	-458.721039	-193.077805	1209.764038	-433.706299	416.208130	864.389343	-346.165771	-160.085297	901.631836	-405.908844	118.137894	1055.204224	526.731323	55.616772	907.702881	486.749878	250.418610
-428.547119	248.653488	956.728577	-426.721497	-13.881307	958.502686	-509.049133	260.609680	574.116638	-473.146759	-73.498535	581.537842	-495.493286	291.569000	86.513481	-542.708801	-118.019371	104.368294	-466.118195	354.679382	1436.737793	-396.904968	-58.879150	1459.819092	-374.028381	148.719116	1458.000366	-383.117340	194.719910	1745.231201	-530.775696	450.008789	1168.957031	-458.533630	-193.132462	1209.781372	-433.695282	416.312805	864.407593	-346.111511	-160.183533	901.591370	-405.865356	118.196983	1055.214111	526.539124	55.375793	907.616455	486.698669	250.178757
-428.542389	248.669510	956.713745	-426.750122	-13.859045	958.469971	-508.965424	260.494202	574.109009	-473.160461	-73.502274	581.504395	-495.456390	291.526459	86.482674	-542.718811	-118.022179	104.369736	-465.817963	354.640900	1436.747803	-396.546082	-58.891850	1459.775391	-373.711273	148.730179	1457.959473	-382.543457	194.664810	1745.149902	-530.632507	450.002960	1169.016479	-458.328827	-193.193466	1209.808472	-433.697479	416.413666	864.410400	-346.071075	-160.309509	901.559570	-405.833466	118.206978	1055.180542	526.406860	55.206188	907.547180	486.654663	250.022217
-428.529419	248.662399	956.739685	-426.707611	-13.875012	958.508057	-509.006897	260.649567	574.122620	-473.139587	-73.485703	581.497070	-495.522675	291.539154	86.517670	-542.660950	-118.011612	104.361130	-465.479370	354.602905	1436.745850	-396.157318	-58.939671	1459.723267	-373.376495	148.707458	1457.885376	-381.961884	194.582382	1745.108887	-530.491760	449.974854	1169.073975	-458.102417	-193.228683	1209.840576	-433.693634	416.550568	864.406921	-346.017578	-160.396301	901.504761	-405.782349	118.202522	1055.207275	526.250061	55.039585	907.478638	486.620483	249.843246
-428.522980	248.681244	956.762085	-426.725281	-13.845016	958.506897	-508.952881	260.569000	574.101685	-473.100616	-73.444130	581.498413	-495.471680	291.520264	86.520287	-542.627136	-117.983276	104.350525	-465.214417	354.604675	1436.730591	-395.808258	-58.938904	1459.713745	-373.000793	148.743759	1457.822266	-381.378815	194.546906	1745.040039	-530.355713	449.973999	1169.104004	-457.888367	-193.289536	1209.881226	-433.695679	416.650116	864.410767	-345.982300	-160.480988	901.479004	-405.749817	118.216408	1055.209473	526.085632	54.880695	907.393677	486.611847	249.731552
-428.501038	248.706497	956.767578	-426.728455	-13.788366	958.493774	-508.945282	260.637482	574.135437	-473.107086	-73.452011	581.500610	-495.480713	291.506226	86.549797	-542.563110	-117.974648	104.386765	-464.950043	354.561798	1436.709106	-395.461792	-58.933281	1459.664795	-372.627014	148.738495	1457.756836	-380.791046	194.474396	1744.981079	-530.239624	449.942017	1169.106445	-457.680634	-193.335632	1209.879028	-433.723572	416.722748	864.364929	-345.999878	-160.580185	901.426086	-405.703888	118.248642	1055.197510	525.914368	54.643494	907.334534	486.664368	249.513885
-428.473114	248.739990	956.784058	-426.727142	-13.771312	958.498413	-508.890350	260.651855	574.123535	-473.072296	-73.446907	581.514282	-495.472076	291.511993	86.556747	-542.572693	-117.970154	104.384308	-464.659912	354.545593	1436.725586	-395.119354	-58.938889	1459.629150	-372.249268	148.731293	1457.677246	-380.186157	194.425644	1744.906738	-530.121399	449.905518	1169.125977	-457.475677	-193.390701	1209.907349	-433.740051	416.795197	864.335632	-346.012299	-160.664169	901.383118	-405.656525	118.267426	1055.200806	525.792542	54.481232	907.234802	486.731506	249.376648
-428.450867	248.753830	956.781616	-426.755188	-13.758373	958.470276	-508.889313	260.657074	574.137634	-473.059906	-73.418343	581.508362	-495.491882	291.485809	86.551460	-542.576355	-117.964935	104.398514	-464.359650	354.564514	1436.729248	-394.817444	-58.958450	1459.578857	-371.886230	148.714996	1457.603760	-379.595032	194.356155	1744.859497	-529.987305	449.841125	1169.148193	-457.290894	-193.427048	1209.908447	-433.783905	416.820740	864.295166	-346.034241	-160.735703	901.321411	-405.625214	118.267220	1055.177856	525.662354	54.313179	907.138245	486.837585	249.234680
-428.386932	248.804428	956.789246	-426.769897	-13.731450	958.460999	-508.818329	260.583435	574.132568	-473.044342	-73.406548	581.473450	-495.445557	291.494812	86.561218	-542.584595	-117.955193	104.408859	-464.153503	354.453339	1436.643921	-394.473511	-58.952435	1459.514648	-371.506012	148.721634	1457.546387	-379.001953	194.293503	1744.800781	-529.883484	449.821960	1169.150635	-457.066315	-193.374054	1209.860352	-433.822968	416.857758	864.247009	-345.536591	-160.523956	901.557861	-405.570526	118.293190	1055.170410	525.531921	54.100243	907.017029	486.991699	249.058990
-428.352692	248.763397	956.782349	-426.761261	-13.721091	958.447021	-508.778900	260.616974	574.105774	-473.024231	-73.403465	581.466919	-495.487274	291.494354	86.563492	-542.578369	-117.951103	104.400719	-463.748322	354.471893	1436.721558	-394.058136	-58.982773	1459.467407	-371.107758	148.708374	1457.461914	-378.400360	194.232559	1744.733154	-529.742371	449.716431	1169.169067	-456.933899	-193.474945	1209.927979	-433.879486	416.860596	864.211487	-346.129608	-160.847321	901.183289	-405.523071	118.273338	1055.154175	525.424561	53.899914	906.895691	487.165314	248.881989
-428.356628	248.743454	956.758850	-426.789459	-13.700942	958.411804	-508.735718	260.653656	574.129333	-473.013245	-73.380569	581.447021	-495.494324	291.499054	86.572693	-542.569214	-117.933792	104.398064	-463.414337	354.475769	1436.704102	-393.704346	-59.006035	1459.423096	-370.710693	148.681900	1457.389648	-377.759796	194.166763	1744.683716	-529.613647	449.657501	1169.193604	-456.697968	-193.404907	1209.879639	-433.957733	416.863129	864.159302	-345.633789	-160.609985	901.412048	-405.494812	118.267365	1055.114868	525.321960	53.706059	906.742065	487.337402	248.787109
-428.325317	248.748230	956.755737	-426.778687	-13.686474	958.395142	-508.861359	260.896851	574.145508	-472.993744	-73.371536	581.425842	-495.636719	291.519379	86.589615	-542.567932	-117.940895	104.393082	-463.070374	354.468719	1436.697388	-393.330505	-59.020844	1459.403931	-370.332489	148.664291	1457.306030	-377.168610	194.114487	1744.596924	-529.453369	449.606567	1169.233643	-456.578552	-193.535339	1209.962524	-434.015533	416.869080	864.115173	-346.313385	-160.993530	901.023743	-405.452026	118.270348	1055.099976	525.182251	53.458359	906.601624	487.497681	248.666290
-428.281311	248.791016	956.766357	-426.772064	-13.668079	958.373230	-508.677948	260.757446	574.125183	-472.967560	-73.427116	581.408813	-495.533112	291.483002	86.590454	-542.531128	-117.949730	104.395195	-462.763275	354.433044	1436.680054	-392.981018	-59.025593	1459.374878	-369.933502	148.661499	1457.225586	-376.539886	194.021347	1744.556152	-529.321411	449.583496	1169.242065	-456.405487	-193.514648	1209.974731	-434.073914	416.840393	864.096619	-346.287292	-160.946686	900.971985	-405.400299	118.285759	1055.088501	525.188721	53.227200	906.456726	487.936066	247.931870
-428.273132	248.752121	956.785156	-426.730377	-13.681142	958.372070	-508.601349	260.703644	574.111633	-472.927429	-73.414543	581.391479	-495.488800	291.480225	86.593231	-542.520630	-117.936974	104.400360	-462.549500	354.343475	1436.575562	-392.631683	-59.056652	1459.352783	-369.551239	148.649994	1457.136353	-375.920197	193.952301	1744.501709	-529.184998	449.594055	1169.252930	-456.245453	-193.539291	1210.006592	-434.119324	416.802002	864.062561	-346.317444	-160.958466	900.916321	-405.353210	118.255333	1055.092285	525.004883	53.090481	906.335632	487.935883	248.427048
-428.216156	248.754990	956.829529	-426.707123	-13.657389	958.385925	-508.744049	260.988129	574.169495	-472.560089	-72.933510	581.269897	-495.649048	291.518982	86.609306	-542.207336	-117.878685	104.351822	-462.137543	354.406799	1436.648926	-392.306030	-59.053116	1459.282227	-369.191193	148.663528	1457.035156	-375.296509	193.902298	1744.416016	-529.019287	449.543640	1169.290161	-456.101501	-193.529449	1210.020020	-434.188843	416.751373	864.036072	-346.381714	-160.992264	900.872437	-405.301178	118.254570	1055.118774	524.949402	52.946545	906.191345	488.232086	248.321381
-428.168182	248.803253	956.891113	-426.690857	-13.563926	958.375183	-508.718079	261.029694	574.197266	-472.805603	-73.337051	581.394165	-495.668488	291.526642	86.639061	-542.463013	-117.928337	104.418282	-461.864563	354.333160	1436.548950	-391.925995	-59.047646	1459.231201	-368.865021	148.653625	1456.952637	-374.697266	193.808090	1744.365479	-528.876282	449.515259	1169.326904	-455.907684	-193.427383	1209.993896	-434.261993	416.696991	864.000854	-345.875397	-160.698303	901.115417	-405.251312	118.296104	1055.140381	524.423523	52.029236	906.013367	488.433289	247.987274
-428.143829	248.739166	956.900513	-426.661438	-13.579652	958.392700	-508.601471	260.927063	574.184998	-472.792908	-73.333267	581.390686	-495.632111	291.514130	86.635841	-542.435974	-117.895012	104.402176	-461.441162	354.418854	1436.647583	-391.586914	-59.037319	1459.170776	-368.511688	148.650360	1456.836670	-374.100311	193.744431	1744.286133	-528.737366	449.474365	1169.358887	-455.812592	-193.524261	1210.052979	-434.340210	416.640991	863.957581	-346.519958	-161.037262	900.739502	-405.215759	118.259796	1055.151855	524.447083	51.681461	905.884033	488.962036	247.180725
-428.103821	248.737427	956.928467	-426.624146	-13.562618	958.390015	-508.520660	260.881226	574.181030	-472.699921	-73.283119	581.387939	-495.625549	291.523804	86.628922	-542.392029	-117.877007	104.394539	-461.113129	354.431366	1436.609131	-391.261169	-59.033104	1459.091675	-368.178101	148.640472	1456.731323	-373.483215	193.678040	1744.204590	-528.596191	449.484589	1169.364014	-455.692841	-193.555695	1210.054199	-434.430481	416.567657	863.909668	-346.606232	-161.052856	900.661560	-405.156189	118.255981	1055.159790	524.907593	52.234715	905.818176	489.342438	247.270981
-428.100372	248.735977	956.959900	-426.613434	-13.539338	958.406799	-508.467865	260.884094	574.150391	-472.699463	-73.294701	581.345215	-495.640717	291.526306	86.629410	-542.375183	-117.876488	104.400040	-460.750275	354.438263	1436.564697	-390.875336	-59.039280	1459.028442	-367.841400	148.627365	1456.602051	-372.877991	193.604996	1744.145020	-528.481018	449.470825	1169.394043	-455.549713	-193.570648	1210.057983	-434.537048	416.490723	863.851379	-346.672150	-161.064072	900.601868	-405.135590	118.262161	1055.180908	524.767334	52.144947	905.683716	489.347321	247.781525
-428.087372	248.727814	956.964050	-426.614319	-13.507753	958.413757	-508.435608	260.887054	574.149353	-472.703033	-73.320068	581.342957	-495.666901	291.531189	86.585907	-542.357727	-117.869736	104.401794	-460.377472	354.471344	1436.533447	-390.507538	-59.058834	1458.961426	-367.515900	148.592331	1456.477051	-372.237671	193.545990	1744.056152	-528.345032	449.479370	1169.394775	-455.430878	-193.618042	1210.055054	-434.647552	416.407135	863.825317	-346.761841	-161.052338	900.520996	-405.101563	118.273964	1055.180054	524.787659	51.964188	905.529114	489.686737	247.699036
-428.043762	248.737305	957.009644	-426.556183	-13.492037	958.432678	-508.403168	260.885681	574.143738	-472.673553	-73.351456	581.363953	-495.669006	291.541321	86.635513	-542.373352	-117.870491	104.401505	-460.104889	354.401917	1436.412476	-390.145264	-59.039551	1458.881714	-367.209167	148.593948	1456.354004	-371.630096	193.484222	1743.988770	-528.263428	449.511475	1169.413330	-455.300568	-193.689636	1210.023926	-434.764496	416.306488	863.767334	-346.837921	-161.049347	900.456970	-405.040527	118.277954	1055.210083	524.790039	51.742928	905.381775	489.969330	247.622421
-428.037720	248.752350	957.030029	-426.557739	-13.485040	958.415894	-508.397949	260.956696	574.173340	-472.664764	-73.345367	581.363770	-495.687531	291.540894	86.635956	-542.353149	-117.864464	104.415161	-459.686920	354.509186	1436.489502	-389.891418	-59.065029	1458.759399	-366.906525	148.620026	1456.253174	-371.014862	193.449173	1743.911987	-528.128784	449.473419	1169.441040	-455.186127	-193.737274	1210.004272	-434.895660	416.223175	863.715576	-346.929626	-161.046951	900.383484	-405.000275	118.274658	1055.203247	524.754700	51.546078	905.246521	490.243958	247.481293
-428.004852	248.762314	957.073425	-426.526031	-13.484385	958.432617	-508.361969	260.863281	574.172241	-472.673767	-73.382935	581.382629	-495.670380	291.538330	86.628059	-542.346069	-117.869728	104.407936	-459.354156	354.540649	1436.439819	-389.623932	-59.030056	1458.643921	-366.587250	148.628738	1456.091309	-370.387451	193.387054	1743.833984	-528.019226	449.485138	1169.447998	-455.066284	-193.829025	1209.992065	-435.003113	416.127411	863.691162	-347.020233	-161.043533	900.308533	-404.944092	118.270027	1055.227905	524.721741	51.276390	905.099731	490.508087	247.272476
-427.941681	248.811447	957.079163	-426.465332	-13.473492	958.414185	-508.380310	260.911804	574.206787	-472.634125	-73.364868	581.355652	-495.725098	291.546021	86.632523	-542.328430	-117.889702	104.370209	-459.012726	354.548248	1436.394531	-389.323242	-59.037266	1458.544678	-366.313110	148.612717	1455.974854	-369.763702	193.331802	1743.749512	-527.920166	449.471649	1169.448242	-454.966125	-193.897308	1209.987183	-435.110229	416.018951	863.644104	-347.142365	-161.053207	900.239258	-404.857635	118.290871	1055.216064	524.726990	51.083073	904.961731	490.791687	247.157730
-427.939545	248.747910	957.053772	-426.445648	-13.484450	958.412964	-508.364990	260.869110	574.177917	-472.608307	-73.338081	581.343201	-495.691772	291.541168	86.629547	-542.356628	-117.911285	104.383583	-458.709412	354.571350	1436.362183	-389.045654	-59.005817	1458.415283	-365.990509	148.586105	1455.874268	-369.155457	193.281952	1743.647827	-527.819763	449.451660	1169.448730	-454.906616	-193.989731	1209.981323	-435.240967	415.910248	863.587830	-347.360718	-161.121857	900.128113	-404.803955	118.264435	1055.192871	524.760864	50.846668	904.814575	491.168793	246.959839
-427.903473	248.762741	957.064331	-426.417480	-13.465364	958.374451	-508.402374	260.887177	574.167358	-472.604553	-73.323639	581.326843	-495.709015	291.536804	86.629539	-542.360718	-117.906395	104.388763	-458.406738	354.571747	1436.295898	-388.770355	-59.023232	1458.325195	-365.616821	148.601852	1455.760986	-368.549988	193.247009	1743.556152	-527.707336	449.442596	1169.438965	-454.830170	-194.007614	1209.942627	-435.320770	415.789795	863.532410	-347.367004	-161.083008	900.088562	-404.742371	118.262611	1055.172241	524.856262	50.486774	904.695129	491.718292	246.091537
-427.885132	248.815491	957.080139	-426.397675	-13.495805	958.368469	-508.415741	260.882568	574.174683	-472.562897	-73.327942	581.327576	-495.722717	291.541626	86.623650	-542.337097	-117.901688	104.370857	-458.112305	354.570282	1436.233521	-388.474457	-59.031605	1458.223877	-365.263611	148.621124	1455.640991	-367.952057	193.184540	1743.480469	-527.617920	449.388397	1169.413330	-454.763123	-194.048172	1209.948486	-435.442047	415.703308	863.478271	-347.520844	-161.097733	900.014954	-404.693451	118.265747	1055.170288	524.921692	50.317467	904.527771	492.024719	245.845688
-427.838470	248.772446	957.051025	-426.331757	-13.504190	958.381470	-508.404694	260.831512	574.170776	-472.495300	-73.280586	581.308105	-495.694061	291.531525	86.575439	-542.282593	-117.897850	104.370148	-457.789673	354.581635	1436.211548	-388.163666	-59.025330	1458.126221	-364.935333	148.626434	1455.520630	-367.297699	193.145172	1743.384155	-527.516418	449.365662	1169.422241	-454.744446	-194.102966	1209.974976	-435.559387	415.576111	863.417542	-347.757202	-161.168472	899.911377	-404.616180	118.257492	1055.157349	524.837463	50.160328	904.363892	492.067352	246.289520
-427.823181	248.809555	957.054810	-426.385834	-13.462241	958.329895	-508.477783	260.914520	574.205383	-472.452332	-73.245468	581.274902	-495.711029	291.528839	86.621193	-542.252014	-117.885788	104.326813	-457.491791	354.615143	1436.168945	-387.827118	-58.994247	1458.065186	-364.588531	148.646729	1455.415283	-366.695313	193.101212	1743.299316	-527.412720	449.311554	1169.446533	-454.709137	-194.102951	1209.978516	-435.677673	415.460541	863.370056	-347.916534	-161.238968	899.870300	-404.598450	118.270706	1055.125000	524.921326	49.914253	904.193726	492.429169	246.138046
-427.871338	248.752243	957.043274	-426.408539	-13.514277	958.320801	-508.493439	260.865723	574.190735	-472.447510	-73.255196	581.253052	-495.717865	291.525818	86.591789	-542.239319	-117.886482	104.342461	-457.169708	354.616821	1436.130005	-387.542633	-58.981697	1457.922729	-364.226501	148.644867	1455.312744	-366.059753	193.061584	1743.198853	-527.335449	449.259613	1169.441895	-454.712952	-194.129669	1209.991211	-435.817566	415.391144	863.316833	-348.075531	-161.244827	899.816650	-404.591522	118.219307	1055.104858	525.049561	49.737534	903.991028	492.792572	246.028885
-427.843292	248.761505	957.037476	-426.384796	-13.531152	958.312866	-508.511597	260.875641	574.211914	-472.371094	-73.257942	581.223022	-495.703094	291.550964	86.626045	-542.215454	-117.893318	104.349564	-456.803040	354.633728	1436.082031	-387.248901	-58.958351	1457.833984	-363.838501	148.685974	1455.173706	-365.396484	193.023499	1743.088257	-527.247864	449.203156	1169.441406	-454.695953	-194.152634	1209.984863	-435.959625	415.310120	863.278992	-348.225830	-161.274292	899.762573	-404.540771	118.214394	1055.092285	525.282959	49.438763	903.822144	493.419250	245.166916
-427.820557	248.806030	957.054688	-426.349945	-13.565604	958.321411	-508.375519	260.740356	574.179626	-472.297791	-73.234390	581.247437	-495.599762	291.523438	86.594170	-542.241516	-117.911987	104.331375	-456.440582	354.650421	1436.028931	-386.880463	-58.949116	1457.777710	-363.474487	148.653473	1455.053101	-364.703186	192.989044	1742.970337	-527.162781	449.166107	1169.452881	-454.695007	-194.156403	1210.003540	-436.080078	415.203796	863.206299	-348.421814	-161.319534	899.715393	-404.497314	118.217133	1055.101807	525.394836	49.215981	903.669495	493.759399	244.952133
-427.801941	248.814911	957.054871	-426.398376	-13.552212	958.296692	-508.552155	260.946106	574.223328	-472.213226	-73.177994	581.184021	-495.752625	291.567657	86.599937	-542.167725	-117.896828	104.315750	-456.096680	354.661072	1435.953979	-386.533112	-58.948288	1457.679565	-363.119965	148.680847	1454.928955	-364.003693	192.985504	1742.847778	-527.071228	449.121887	1169.438232	-454.677979	-194.158890	1209.992065	-436.263947	415.226318	863.165283	-348.519470	-161.303635	899.693176	-404.479553	118.213394	1055.082031	525.449463	48.933201	903.533142	494.003052	244.819199
-427.810364	248.828705	957.053650	-426.378479	-13.613985	958.305786	-508.562622	260.885376	574.198059	-472.181763	-73.226173	581.200562	-495.748535	291.544891	86.586624	-542.191223	-117.883133	104.326843	-455.719055	354.674866	1435.904053	-386.220337	-58.947773	1457.534302	-362.751160	148.695496	1454.821655	-363.263153	192.982544	1742.711182	-526.978821	449.092987	1169.454590	-454.664551	-194.156448	1210.011963	-436.377747	415.006042	863.067688	-348.842926	-161.423615	899.589294	-404.445129	118.195633	1055.079224	525.582275	48.686916	903.398987	494.362000	244.570740
-427.798370	248.865570	957.064636	-426.422363	-13.583423	958.297607	-508.397400	260.663635	574.159424	-472.058228	-73.143242	581.166870	-495.622894	291.510895	86.562073	-542.075928	-117.862724	104.321182	-455.367340	354.652832	1435.843872	-385.899078	-58.967159	1457.436157	-362.390564	148.702423	1454.713013	-362.521271	193.000671	1742.567627	-526.898132	449.046051	1169.446289	-454.646301	-194.172821	1210.007690	-436.524109	414.918365	863.010315	-348.956573	-161.413116	899.530457	-404.417236	118.217575	1055.070435	525.633484	48.593140	903.246582	494.423279	245.059525
-427.808350	248.849258	957.078186	-426.423492	-13.625260	958.320068	-508.544342	260.835571	574.192139	-472.048492	-73.159340	581.174500	-495.768341	291.516785	86.576599	-542.109009	-117.866020	104.333839	-455.019257	354.688324	1435.822754	-385.515839	-58.967102	1457.364502	-362.012085	148.673187	1454.588257	-361.716583	192.998840	1742.393433	-526.793457	448.999634	1169.480103	-454.606049	-194.200485	1210.023438	-436.680115	414.809326	862.955139	-349.187897	-161.437241	899.423401	-404.381134	118.192680	1055.078735	525.738037	48.371441	903.114258	494.643524	244.871689
-427.791504	248.876648	957.085876	-426.427124	-13.616348	958.311890	-508.575623	260.885101	574.230103	-472.030640	-73.147400	581.153137	-495.821655	291.515045	86.595787	-542.057739	-117.854919	104.325966	-454.650299	354.695679	1435.773926	-385.198059	-58.941273	1457.290771	-361.607666	148.654343	1454.488037	-360.911469	193.019379	1742.230835	-526.680664	448.978027	1169.478149	-454.568756	-194.219681	1210.025635	-436.863647	414.710999	862.874756	-349.437988	-161.509766	899.333313	-404.332184	118.203316	1055.068604	525.873901	48.140934	902.995911	494.876312	244.635956
-427.782959	248.878922	957.078369	-426.436615	-13.629385	958.322021	-508.549500	260.858948	574.223816	-472.030731	-73.126793	581.129150	-495.805878	291.509186	86.587379	-542.052002	-117.853508	104.323128	-454.263397	354.669312	1435.732178	-384.874603	-58.923519	1457.167603	-361.218781	148.646881	1454.386963	-360.147797	192.933182	1742.000122	-526.564575	448.939606	1169.503784	-454.497162	-194.283630	1210.054077	-437.044037	414.620728	862.800720	-349.801605	-161.652756	899.201721	-404.284668	118.203094	1055.058716	526.068481	47.917576	902.880127	495.161682	244.356644
-427.788940	248.865997	957.097473	-426.459290	-13.608049	958.330261	-508.546906	260.854248	574.218262	-471.854309	-72.888374	581.063110	-495.805115	291.522339	86.577805	-541.938965	-117.821030	104.291092	-453.920227	354.707367	1435.719116	-384.457611	-58.912754	1457.069214	-360.888245	148.612320	1454.278198	-359.260284	193.082230	1741.900024	-526.453125	448.935394	1169.550049	-454.437042	-194.289917	1210.082275	-437.238251	414.586792	862.752930	-349.980530	-161.715103	899.122742	-404.250946	118.202072	1055.061157	526.271118	47.442135	902.828491	495.680237	243.395721
-427.789001	248.867218	957.093628	-426.480988	-13.622837	958.341492	-508.582947	260.876312	574.206116	-471.924255	-73.007164	581.108093	-495.830200	291.527832	86.597084	-541.976685	-117.827599	104.311562	-453.554504	354.689484	1435.684570	-384.074036	-58.897179	1456.975220	-360.474579	148.682205	1454.150024	-358.423950	193.114044	1741.732788	-526.317566	448.933777	1169.568115	-454.364075	-194.317963	1210.105957	-437.410980	414.509003	862.706238	-350.209412	-161.799835	899.078064	-404.208252	118.199165	1055.052124	526.378906	47.306175	902.714294	495.695892	243.742081
-427.774292	248.893112	957.118164	-426.496735	-13.634374	958.331421	-508.542297	260.789215	574.197693	-471.930084	-72.965576	581.083923	-495.800903	291.523773	86.591003	-541.948425	-117.816406	104.284531	-453.167938	354.708344	1435.635864	-383.689362	-58.891911	1456.887451	-360.132538	148.640930	1454.054199	-357.613312	193.144043	1741.571533	-526.172485	448.931274	1169.591309	-454.295654	-194.370316	1210.165283	-437.588074	414.458588	862.654053	-350.477173	-161.914749	899.002502	-404.159973	118.190941	1055.047974	526.510498	46.951180	902.656372	495.916626	243.496078
-427.769562	248.891464	957.118103	-426.495911	-13.629372	958.336487	-508.572113	260.805817	574.203247	-471.887451	-72.912933	581.080688	-495.830017	291.528198	86.591408	-541.944397	-117.826591	104.282837	-452.835632	354.712433	1435.595459	-383.334595	-58.857994	1456.796631	-359.669769	148.686676	1453.961426	-356.774414	193.175934	1741.401367	-526.034973	448.933472	1169.621582	-454.255371	-194.425308	1210.215942	-437.760590	414.401031	862.608398	-350.802185	-162.056335	898.940674	-404.100922	118.194397	1055.037231	526.593689	46.577953	902.574646	496.062622	243.235092
-427.762360	248.845428	957.091248	-426.513824	-13.652481	958.356140	-508.575439	260.810730	574.200745	-471.848328	-72.881561	581.059265	-495.850342	291.531342	86.591438	-541.909302	-117.808975	104.292671	-452.557251	354.622650	1435.460327	-382.899200	-58.814968	1456.769287	-359.229065	148.698334	1453.862915	-355.967529	193.188019	1741.229492	-525.893433	448.979797	1169.624023	-454.202454	-194.497238	1210.287842	-437.949097	414.359100	862.541443	-351.132721	-162.200775	898.880859	-404.042755	118.175163	1055.018433	526.726013	46.276531	902.480835	496.239594	242.905472
-427.680878	248.924484	957.088318	-426.489349	-13.677915	958.354797	-508.572021	260.804626	574.235840	-471.811096	-72.840385	581.029724	-495.877136	291.503815	86.617622	-541.867249	-117.839859	104.264496	-452.060730	354.747925	1435.530518	-382.473297	-58.790550	1456.712280	-358.869751	148.673645	1453.746948	-355.128448	193.222519	1741.069336	-525.718933	448.971710	1169.677246	-454.141663	-194.559204	1210.349121	-438.127808	414.312042	862.490356	-351.551056	-162.409927	898.794983	-403.944977	118.197472	1055.005737	526.983887	45.873665	902.384338	496.704590	241.854370
-427.664063	248.971527	957.103333	-426.528015	-13.641723	958.337708	-508.582794	260.810181	574.231567	-471.802948	-72.808899	581.002625	-495.868774	291.487701	86.614594	-541.833557	-117.834595	104.263611	-451.783905	354.658936	1435.406860	-382.107208	-58.769554	1456.636719	-358.501312	148.707657	1453.688721	-354.314819	193.251099	1740.911255	-525.590698	449.024170	1169.685791	-454.091217	-194.635742	1210.444214	-438.292755	414.284332	862.441711	-351.858215	-162.558167	898.732422	-403.894653	118.222488	1054.990234	527.130005	45.542294	902.289246	496.852509	241.529770
-427.631561	248.927002	957.092407	-426.529297	-13.637850	958.361816	-508.566406	260.806274	574.220703	-471.792755	-72.806969	581.011597	-495.897217	291.509247	86.627716	-541.831177	-117.831650	104.269363	-451.280273	354.754852	1435.478638	-381.651581	-58.740414	1456.614624	-358.161865	148.750885	1453.594238	-353.490295	193.302597	1740.759521	-525.421021	449.010254	1169.726074	-454.029175	-194.688690	1210.492554	-438.461029	414.250702	862.386902	-352.156189	-162.688934	898.692688	-403.822205	118.212410	1054.983154	527.355774	45.260677	902.212830	497.041962	241.277969
-427.616089	248.937744	957.107178	-426.536957	-13.627064	958.362305	-508.579865	260.820557	574.212891	-471.760742	-72.751320	581.004272	-495.913330	291.516754	86.650963	-541.800476	-117.826225	104.274315	-450.891205	354.785156	1435.434570	-381.257141	-58.716434	1456.568970	-357.733032	148.806335	1453.533081	-352.687256	193.324753	1740.611084	-525.278442	448.992126	1169.757813	-453.960938	-194.744583	1210.592651	-438.612854	414.208496	862.324280	-352.343079	-162.759323	898.669495	-403.759277	118.216019	1054.976685	527.393921	44.943298	902.171997	497.006226	241.501663
-427.631195	248.852951	957.109253	-426.540619	-13.629760	958.369751	-508.503815	260.719177	574.195740	-471.722412	-72.690781	580.989807	-495.892090	291.511505	86.655388	-541.728027	-117.769478	104.258987	-450.508789	354.796417	1435.395142	-380.925049	-58.700436	1456.515259	-357.339661	148.799820	1453.453613	-351.938049	193.236618	1740.409058	-525.117188	448.990662	1169.771973	-453.892456	-194.798019	1210.669189	-438.750610	414.169189	862.286255	-352.622925	-162.911957	898.617554	-403.702545	118.175652	1054.965576	527.508728	44.562588	902.127075	497.182648	241.131607
-427.570435	248.881836	957.137634	-426.463531	-13.678361	958.395630	-508.510712	260.746307	574.219849	-471.640015	-72.611168	580.969299	-495.921539	291.490234	86.653984	-541.671143	-117.727249	104.266495	-450.158600	354.800507	1435.361694	-380.517578	-58.676022	1456.503906	-356.960846	148.771423	1453.372681	-351.152588	193.268005	1740.254395	-524.992310	448.973846	1169.805054	-453.811249	-194.830856	1210.731201	-438.901947	414.145966	862.233093	-352.892090	-163.081253	898.574768	-403.594574	118.166283	1054.983276	527.692322	44.267452	902.072571	497.365295	240.791962
-427.523956	248.921158	957.159180	-426.437744	-13.670790	958.415039	-508.498444	260.753540	574.257324	-471.590790	-72.553093	580.974731	-495.931488	291.483673	86.707970	-541.659668	-117.726479	104.255249	-449.741699	354.827301	1435.351929	-380.086151	-58.664364	1456.515991	-356.580505	148.807144	1453.315674	-350.357483	193.298004	1740.106689	-524.839417	448.989197	1169.850464	-453.711395	-194.861801	1210.819092	-439.037872	414.133759	862.212646	-353.148804	-163.245499	898.534546	-403.505493	118.187187	1054.990967	527.772705	43.851566	902.059631	497.473480	240.359589
-427.435913	248.956604	957.179321	-426.403442	-13.600667	958.420288	-508.462402	260.792206	574.259705	-471.518768	-72.496017	580.927124	-495.929047	291.499207	86.708794	-541.555603	-117.708992	104.257378	-449.300812	354.857819	1435.336914	-379.762115	-58.649544	1456.469482	-356.191162	148.807205	1453.251709	-349.515625	193.453659	1740.034424	-524.681702	448.974182	1169.895508	-453.626923	-194.920822	1210.882080	-439.181915	414.112152	862.161865	-353.389557	-163.437164	898.480652	-403.395447	118.229851	1054.991943	528.016418	43.336277	902.044006	497.850342	239.290405
-427.387909	248.994522	957.197876	-426.368835	-13.600991	958.415161	-508.298981	260.609222	574.236572	-471.437805	-72.440315	580.927429	-495.848785	291.459961	86.691429	-541.498413	-117.678482	104.272072	-448.927277	354.843384	1435.309448	-379.426666	-58.645870	1456.418213	-355.805664	148.845383	1453.175049	-348.789490	193.361282	1739.834473	-524.523376	448.959900	1169.954224	-453.526855	-195.013992	1210.972412	-439.300201	414.088196	862.105408	-353.765167	-163.732864	898.383240	-403.301544	118.238739	1054.985962	528.193970	43.007107	901.984558	497.925781	238.955963
-427.298523	249.054031	957.227783	-426.324677	-13.620420	958.439209	-508.235748	260.583496	574.222412	-471.375549	-72.361778	580.917053	-495.822449	291.470642	86.728203	-541.405334	-117.647423	104.259567	-448.576599	354.875275	1435.282227	-379.072296	-58.610085	1456.395142	-355.512787	148.798431	1453.107056	-348.008118	193.385345	1739.689209	-524.344299	448.967010	1169.993164	-453.419403	-195.060440	1211.026489	-439.412048	414.118317	862.072876	-353.971588	-163.943680	898.334534	-403.196350	118.252502	1055.003662	528.260620	42.660450	901.917725	497.833801	239.151382
-427.183167	249.135788	957.239380	-426.245911	-13.617669	958.450928	-508.213898	260.643799	574.264526	-471.336823	-72.304260	580.918884	-495.856781	291.457642	86.731895	-541.353760	-117.617683	104.245338	-448.216248	354.882507	1435.297729	-378.738190	-58.595840	1456.346436	-355.160461	148.804703	1453.026733	-347.243988	193.414902	1739.556274	-524.161438	448.985809	1170.067139	-453.325531	-195.124237	1211.087524	-439.501129	414.119904	862.062805	-354.165955	-164.147186	898.284912	-403.054749	118.291451	1055.004517	528.457092	42.360405	901.816833	497.980896	238.837646
-427.134674	249.067139	957.264343	-426.199707	-13.589108	958.462585	-508.276855	260.807678	574.284363	-471.282837	-72.231018	580.900818	-495.930298	291.441040	86.769012	-541.333557	-117.601028	104.249191	-447.856934	354.900421	1435.316162	-378.450256	-58.607792	1456.295044	-354.805481	148.841492	1452.975952	-346.490326	193.430725	1739.444458	-523.967834	449.024719	1170.128662	-453.217102	-195.167191	1211.156250	-439.586945	414.143951	862.048767	-354.319305	-164.330002	898.250305	-402.962433	118.266586	1055.011841	528.580688	41.921227	901.730286	498.128632	238.407303
-427.036377	249.060516	957.286072	-426.112091	-13.591379	958.492188	-508.043152	260.611145	574.266785	-471.209412	-72.119621	580.946899	-495.828033	291.413544	86.783234	-541.257568	-117.574020	104.273376	-447.563934	354.913055	1435.336060	-378.157837	-58.617348	1456.256226	-354.513824	148.828445	1452.906982	-345.750732	193.462036	1739.352295	-523.786804	449.039459	1170.180664	-453.123688	-195.236923	1211.198242	-439.635986	414.142059	862.028137	-354.470764	-164.553787	898.199707	-402.832031	118.264191	1055.028320	528.759155	41.509808	901.654053	498.314362	237.982483
-426.899963	249.046265	957.310059	-425.997955	-13.590570	958.541138	-508.077057	260.728516	574.321045	-471.110992	-71.994614	580.948669	-495.870880	291.383362	86.801231	-541.129028	-117.530190	104.261726	-447.259583	354.940613	1435.346436	-377.793732	-58.610886	1456.284790	-354.305206	148.765091	1452.858887	-345.028656	193.479919	1739.255127	-523.597107	449.072845	1170.226318	-453.016754	-195.263260	1211.240234	-439.666656	414.153870	862.024109	-354.590057	-164.724411	898.159973	-402.678406	118.264763	1055.057861	528.921082	41.111141	901.549133	498.504181	237.599304
-426.790344	249.019012	957.344788	-425.890808	-13.542927	958.557068	-508.009247	260.718292	574.316406	-471.032990	-71.874336	580.928894	-495.889618	291.373566	86.827873	-541.066101	-117.511345	104.264153	-447.057953	354.843903	1435.237549	-377.503723	-58.617939	1456.247192	-354.013031	148.799713	1452.818359	-344.328156	193.500687	1739.168701	-523.445740	449.108093	1170.253418	-452.942169	-195.288208	1211.281128	-439.661774	414.197540	861.996948	-354.665924	-164.915085	898.160706	-402.537628	118.268028	1055.075195	529.110168	40.698414	901.483093	498.715851	237.186020
-426.594177	249.033081	957.358948	-425.733826	-13.533602	958.600464	-507.922516	260.697571	574.329163	-470.903168	-71.682426	580.908386	-495.847687	291.369873	86.858437	-540.954956	-117.475998	104.226349	-446.674591	354.964600	1435.321045	-377.236420	-58.595413	1456.233521	-353.776764	148.773788	1452.746948	-343.663269	193.534073	1739.092896	-523.237854	449.123169	1170.293823	-452.835724	-195.341171	1211.308960	-439.629181	414.233459	861.992188	-354.608734	-165.004715	898.174988	-402.329865	118.287048	1055.096436	529.276855	40.309933	901.410522	498.899719	236.800171
-426.425720	249.058853	957.355042	-425.643036	-13.505681	958.586243	-507.820831	260.742981	574.356201	-470.801666	-71.521019	580.862305	-495.811432	291.340607	86.865753	-540.817871	-117.426392	104.201454	-446.417175	354.955109	1435.292603	-376.974243	-58.592731	1456.163818	-353.561188	148.758133	1452.691040	-343.028900	193.567215	1739.036865	-523.057861	449.137115	1170.305908	-452.767273	-195.380554	1211.364380	-439.566833	414.259583	861.968262	-354.770020	-165.255020	898.113647	-402.156647	118.303108	1055.076660	529.425476	39.947124	901.334045	499.044342	236.455734
-426.317535	248.985733	957.367249	-425.496490	-13.476254	958.632080	-507.693604	260.683075	574.322693	-470.683350	-71.339348	580.848083	-495.758881	291.331238	86.866280	-540.727173	-117.384323	104.204033	-446.193237	354.987732	1435.286133	-376.749420	-58.594349	1456.166260	-353.259155	148.773972	1452.654175	-342.407898	193.579041	1738.990601	-522.858215	449.165192	1170.311401	-452.706207	-195.396912	1211.395752	-439.483734	414.288208	861.933716	-354.796753	-165.451691	898.121399	-401.998840	118.297478	1055.098145	529.546265	39.557941	901.260681	499.215454	236.065277
-426.099670	248.944824	957.375427	-425.356079	-13.458736	958.655457	-507.625519	260.710327	574.371582	-470.578522	-71.192955	580.848633	-495.778320	291.329437	86.911148	-540.581604	-117.335945	104.189415	-445.993195	355.002441	1435.278931	-376.533417	-58.612907	1456.175781	-352.974365	148.808594	1452.651489	-341.821167	193.586136	1738.910522	-522.686462	449.175568	1170.303101	-452.650787	-195.408981	1211.433838	-439.384338	414.326569	861.925354	-354.783417	-165.621490	898.117554	-401.791016	118.284500	1055.106812	529.713135	39.166676	901.176086	499.422607	235.610977
-425.868347	249.027267	957.382202	-425.213013	-13.459745	958.704041	-507.498352	260.694031	574.370117	-470.493591	-71.074875	580.892273	-495.732544	291.272247	86.929367	-540.495667	-117.290527	104.161316	-445.767639	355.016602	1435.255371	-376.320984	-58.595699	1456.179688	-352.748688	148.812927	1452.634277	-341.246704	193.557693	1738.844116	-522.505188	449.197815	1170.302979	-452.600861	-195.396317	1211.468994	-439.271240	414.357025	861.926453	-354.759033	-165.776596	898.125244	-401.584930	118.332481	1055.129761	529.896240	38.787342	901.094055	499.589600	235.252167
-425.674469	249.016968	957.392578	-425.076080	-13.448761	958.729858	-507.251678	260.491394	574.351563	-470.336975	-70.887131	580.889709	-495.593475	291.241302	86.907158	-540.369629	-117.264687	104.169083	-445.547516	355.053101	1435.239136	-376.125916	-58.593616	1456.161499	-352.532471	148.812393	1452.590088	-340.657471	193.531815	1738.805176	-522.329834	449.214783	1170.275391	-452.564911	-195.384171	1211.533447	-439.109528	414.369843	861.903625	-354.687225	-165.970276	898.163086	-401.380341	118.333405	1055.138184	530.035400	38.414902	901.022522	499.760803	234.861404
-425.440002	249.011551	957.414978	-424.883575	-13.477001	958.780273	-507.121674	260.507813	574.383667	-470.243896	-70.750664	580.906128	-495.562958	291.233093	86.969742	-540.310364	-117.221420	104.153107	-445.326385	355.072937	1435.210938	-375.943512	-58.575844	1456.166138	-352.357971	148.799866	1452.554932	-340.107971	193.513977	1738.762695	-522.159302	449.194214	1170.282837	-452.515106	-195.353943	1211.565918	-438.935883	414.391388	861.896179	-354.606995	-166.142853	898.210144	-401.149445	118.323097	1055.170288	530.170959	38.007084	900.946411	499.969879	234.449234
-425.275574	248.996155	957.443542	-424.742188	-13.407253	958.777710	-507.015930	260.524353	574.372070	-470.183960	-70.603622	580.875793	-495.536469	291.207428	86.957596	-540.293335	-117.201004	104.186272	-445.098053	355.102142	1435.190918	-375.771179	-58.550018	1456.167969	-352.140533	148.817322	1452.522461	-339.590546	193.466721	1738.726685	-521.983459	449.212067	1170.255981	-452.475342	-195.326889	1211.612915	-438.762207	414.388123	861.889954	-354.492035	-166.291519	898.256897	-400.969604	118.336845	1055.176636	530.337646	37.574898	900.901245	500.185272	234.011047
-425.087708	248.979950	957.469055	-424.556915	-13.393866	958.792053	-506.935272	260.565155	574.395081	-470.109253	-70.527054	580.876587	-495.514496	291.204498	86.999939	-540.164978	-117.160469	104.165672	-444.875366	355.097107	1435.149048	-375.614838	-58.557663	1456.161743	-351.955414	148.786728	1452.477295	-339.047302	193.409241	1738.695801	-521.796753	449.205505	1170.222168	-452.436005	-195.300644	1211.662598	-438.546021	414.424744	861.869812	-354.358551	-166.434570	898.308655	-400.765076	118.331154	1055.192139	530.556030	37.056717	900.823364	500.598236	232.987061
-424.852600	249.031921	957.493225	-424.398041	-13.347961	958.783875	-506.856964	260.665985	574.418457	-470.025513	-70.458931	580.905518	-495.520294	291.194214	87.029953	-540.124695	-117.138634	104.151382	-444.660492	355.123505	1435.129395	-375.461884	-58.559849	1456.184326	-351.744507	148.783371	1452.457153	-338.534210	193.320877	1738.650513	-521.609131	449.224396	1170.235962	-452.373077	-195.279205	1211.691650	-438.329376	414.437622	861.864258	-354.200012	-166.547134	898.360474	-400.536285	118.361137	1055.192383	530.611511	36.746624	900.732422	500.597961	233.167099
-424.708801	248.958084	957.501038	-424.211517	-13.330142	958.802063	-506.741455	260.702728	574.421570	-469.938385	-70.342728	580.890442	-495.540009	291.205719	87.066551	-540.030029	-117.106773	104.126740	-444.449310	355.147095	1435.114990	-375.299194	-58.563717	1456.219971	-351.585022	148.789719	1452.430176	-338.050903	193.230042	1738.609497	-521.395996	449.241638	1170.209106	-452.313080	-195.255524	1211.708252	-438.095947	414.448792	861.838135	-354.045929	-166.646194	898.398804	-400.348816	118.341072	1055.199829	530.761353	36.296947	900.656189	500.801910	232.762512
-424.486572	248.987717	957.528931	-424.035126	-13.261421	958.791504	-506.646149	260.758118	574.469604	-471.804382	-72.735756	581.515503	-495.536713	291.198853	87.059410	-541.427856	-117.415466	104.558327	-444.189270	355.161774	1435.085938	-375.200806	-58.579842	1456.209106	-351.386414	148.800323	1452.408447	-337.631104	193.155197	1738.572510	-521.170044	449.219482	1170.179321	-452.234711	-195.241058	1211.726318	-437.823242	414.476471	861.816711	-353.749115	-166.649399	898.501038	-400.143982	118.371880	1055.207153	530.886353	35.840004	900.589661	500.957489	232.367569
-424.241455	249.059326	957.527161	-423.863953	-13.236345	958.782043	-506.445740	260.748871	574.468689	-472.057587	-73.167580	581.618774	-495.442322	291.200195	87.056023	-541.738159	-117.489922	104.652130	-443.967743	355.162079	1435.058228	-375.086853	-58.587536	1456.221313	-351.197540	148.789551	1452.379272	-337.193359	193.082016	1738.529541	-520.932068	449.243469	1170.176147	-452.148621	-195.231873	1211.752197	-437.545441	414.456329	861.813416	-353.570221	-166.708298	898.534241	-399.928619	118.410500	1055.199829	531.090637	35.498199	900.511841	501.187714	231.992661
-424.041992	249.027405	957.518982	-423.668488	-13.230979	958.791321	-506.375549	260.806610	574.498901	-471.865509	-73.005798	581.609070	-495.507477	291.193115	87.051949	-541.622314	-117.476563	104.639732	-443.700195	355.195770	1435.033813	-374.976227	-58.600464	1456.223755	-351.044922	148.791580	1452.348999	-336.787903	193.007614	1738.476440	-520.680054	449.260956	1170.146973	-452.060791	-195.255997	1211.773071	-437.256775	414.445404	861.777649	-353.382233	-166.803772	898.578918	-399.732697	118.403374	1055.200684	531.173767	35.057510	900.477356	501.332947	231.613770
-423.861511	248.970474	957.514526	-423.529785	-13.201708	958.775024	-506.240234	260.843384	574.494385	-471.657837	-72.877281	581.556702	-495.499634	291.155243	87.083977	-541.545471	-117.442947	104.636063	-443.429810	355.198944	1435.046387	-374.910706	-58.633781	1456.213379	-350.872681	148.760239	1452.291260	-336.394012	192.938690	1738.417480	-520.425049	449.284027	1170.123535	-451.957825	-195.298676	1211.759399	-436.965302	414.409760	861.773926	-353.147278	-166.903992	898.603577	-399.566895	118.381485	1055.188843	531.292542	34.634148	900.414490	501.539795	231.157562
-423.597443	249.018524	957.504028	-423.369781	-13.171023	958.749268	-506.053864	260.752930	574.516663	-471.458923	-72.784088	581.515442	-495.428619	291.144104	87.099419	-541.423889	-117.410881	104.614120	-443.169159	355.197693	1435.020752	-374.824829	-58.642277	1456.199951	-350.701294	148.728531	1452.243652	-336.005951	192.865417	1738.351318	-520.139648	449.347260	1170.113281	-451.807800	-195.300598	1211.707886	-436.690216	414.384094	861.763794	-352.895294	-166.957703	898.625549	-399.347076	118.405602	1055.168823	531.454285	34.168919	900.407104	501.827393	230.716171
-423.409546	249.047928	957.517395	-423.213715	-13.131615	958.712524	-505.928253	260.711426	574.523315	-471.334198	-72.738281	581.481445	-495.408875	291.118073	87.098259	-541.433960	-117.419113	104.617874	-442.905731	355.209839	1435.010742	-374.744690	-58.669502	1456.178467	-350.470428	148.681549	1452.207153	-335.618195	192.830444	1738.291138	-519.843262	449.349457	1170.110596	-451.672668	-195.328445	1211.666748	-436.408386	414.413513	861.745300	-352.634552	-167.040710	898.638855	-399.177460	118.418556	1055.157837	531.552185	33.679836	900.385925	502.057404	230.194412
-423.199158	249.037994	957.527710	-423.036652	-13.129225	958.719788	-505.808105	260.760712	574.546875	-471.207367	-72.727196	581.464417	-495.415924	291.122437	87.109665	-541.417053	-117.389580	104.633507	-442.635437	355.189697	1434.971802	-374.655182	-58.711464	1456.168701	-350.254913	148.635818	1452.172852	-335.221191	192.769638	1738.208984	-519.508118	449.369476	1170.100342	-451.537994	-195.333145	1211.623169	-436.093658	414.408203	861.733459	-352.373749	-167.080963	898.638306	-398.997131	118.410606	1055.170044	531.669434	33.282322	900.377747	502.225372	229.807266
-422.938782	249.124893	957.567322	-422.877075	-13.068344	958.697021	-505.747559	260.886444	574.607849	-471.021942	-72.667747	581.423645	-495.450775	291.116058	87.130890	-541.358398	-117.364021	104.629303	-442.336273	355.175476	1434.928711	-374.581451	-58.748478	1456.125610	-350.043457	148.556793	1452.100464	-334.834198	192.720993	1738.128784	-519.156494	449.386566	1170.066772	-451.397247	-195.339828	1211.547729	-435.774323	414.421143	861.730713	-352.090576	-167.125763	898.633972	-398.807831	118.452118	1055.183716	531.792847	32.807777	900.379639	502.403534	229.347702
-422.697693	249.223328	957.604858	-422.723145	-13.023882	958.667175	-505.801239	261.135010	574.676270	-470.839417	-72.581055	581.407654	-495.527435	291.160065	87.173431	-541.263916	-117.345490	104.658096	-442.025513	355.162628	1434.915894	-374.491425	-58.802647	1456.116943	-349.807587	148.521500	1452.059448	-334.450134	192.705460	1738.049072	-518.803894	449.458801	1170.054443	-451.270264	-195.322403	1211.512695	-435.450745	414.428650	861.734436	-351.787079	-167.150269	898.660339	-398.622681	118.490540	1055.190796	531.932434	32.341236	900.346741	502.620789	228.882614
-422.471222	249.415268	957.645813	-422.611694	-12.943206	958.644958	-505.691681	261.222412	574.730530	-470.731049	-72.574997	581.393188	-495.540985	291.155457	87.161461	-541.227600	-117.295219	104.666466	-441.758057	355.160461	1434.918945	-374.408936	-58.837479	1456.051514	-349.623322	148.451111	1452.004395	-334.067383	192.667191	1737.965698	-518.428894	449.544067	1170.049561	-451.181427	-195.281616	1211.440186	-435.117157	414.414246	861.739746	-351.489136	-167.152893	898.667358	-398.467224	118.592766	1055.203613	531.402100	30.923256	900.171509	502.715912	228.137756
-422.271362	249.402283	957.677979	-422.423889	-12.990318	958.693176	-505.528656	261.201782	574.738953	-470.602234	-72.474487	581.401794	-495.498657	291.143585	87.154678	-541.210693	-117.270119	104.657593	-441.488922	355.148438	1434.913696	-374.309998	-58.876965	1456.013062	-349.409485	148.419174	1451.935425	-333.668518	192.617401	1737.879150	-518.083191	449.602570	1170.015137	-451.096924	-195.269470	1211.354858	-434.781036	414.388092	861.713928	-351.240570	-167.146439	898.670898	-398.312622	118.567574	1055.253540	531.503174	30.416739	900.120728	502.904388	227.726212
-422.078949	249.515915	957.692383	-422.362396	-12.942045	958.660339	-505.468353	261.314484	574.776978	-470.453674	-72.386360	581.346497	-495.514618	291.165955	87.187477	-541.176819	-117.254623	104.638832	-441.198669	355.125336	1434.915649	-374.226501	-58.908504	1455.973999	-349.241913	148.340500	1451.847168	-333.302185	192.564621	1737.794434	-517.714050	449.672455	1170.006714	-451.010803	-195.264862	1211.281860	-434.427155	414.373627	861.692139	-351.016205	-167.145905	898.649231	-398.188477	118.618973	1055.245117	531.669678	29.913244	900.058411	503.151031	227.285873
-421.840698	249.639954	957.730530	-422.215912	-12.898665	958.664307	-505.368011	261.345673	574.824158	-470.381470	-72.360207	581.316711	-495.512299	291.165924	87.192513	-541.176025	-117.234276	104.636909	-440.918121	355.109558	1434.932495	-374.122833	-58.960171	1455.912842	-349.061859	148.312973	1451.782959	-332.934662	192.503098	1737.705322	-517.324646	449.748169	1170.022827	-450.938721	-195.262451	1211.239990	-434.080475	414.356293	861.682983	-350.806244	-167.169983	898.634033	-398.016449	118.681595	1055.271240	531.814758	29.437506	900.018372	503.372131	226.813232
-421.791199	249.551788	957.729004	-422.166565	-12.935598	958.644836	-505.243317	261.366028	574.818237	-470.297241	-72.325035	581.303345	-495.478668	291.146118	87.187790	-541.161194	-117.245750	104.634720	-440.619598	355.085144	1434.912842	-373.992737	-58.996426	1455.856079	-348.886810	148.238815	1451.727417	-332.561707	192.450729	1737.621826	-516.924622	449.789032	1170.029175	-450.867584	-195.208435	1211.176270	-433.690491	414.372742	861.704102	-350.550140	-167.135895	898.630554	-397.953613	118.612411	1055.257446	531.936890	28.900309	899.974854	503.620178	226.310379
-421.721954	249.520279	957.753052	-422.126068	-12.928349	958.633606	-505.183167	261.412872	574.819946	-470.267181	-72.306023	581.291809	-495.469910	291.135681	87.215523	-541.160889	-117.240898	104.625572	-440.343628	355.068451	1434.910278	-373.859375	-59.043182	1455.842896	-348.697784	148.174240	1451.684814	-332.184601	192.403290	1737.555664	-516.568298	449.813873	1170.023071	-450.788422	-195.212234	1211.122803	-433.302216	414.379150	861.734253	-350.330444	-167.115646	898.629578	-397.883575	118.584610	1055.260132	532.100769	28.397303	899.946106	503.858856	225.810120
-421.782623	249.301987	957.736389	-422.115631	-12.951083	958.628662	-505.112213	261.390045	574.778015	-470.210114	-72.329552	581.270325	-495.443085	291.121490	87.229866	-541.143372	-117.249130	104.634064	-440.095764	355.040771	1434.925781	-373.771118	-59.073086	1455.804688	-348.474365	148.162277	1451.653320	-331.835022	192.347305	1737.494995	-516.191040	449.831207	1170.020630	-450.702118	-195.191589	1211.111206	-432.946411	414.399170	861.746643	-350.085907	-167.068054	898.655212	-397.880035	118.475128	1055.242188	532.420166	27.870113	899.968750	504.257263	224.766098
-423.383881	246.627426	957.201233	-422.504730	-13.581640	958.676086	-504.800903	260.996094	574.189026	-470.339752	-72.521751	581.333374	-495.231079	291.084229	87.192375	-541.251587	-117.279144	104.641304	-439.791077	355.017120	1434.927490	-373.633118	-59.113640	1455.813110	-348.244751	148.124588	1451.621704	-331.503754	192.299301	1737.447266	-515.813965	449.894531	1170.024658	-450.628845	-195.205521	1211.097046	-432.545746	414.383698	861.765930	-349.984680	-167.078323	898.627930	-398.626862	117.154823	1054.934937	532.518982	27.594070	899.914917	504.259033	224.924835
-423.329468	246.392471	957.146301	-422.457672	-13.617192	958.713196	-504.715729	260.893829	574.138306	-470.307007	-72.489861	581.325562	-495.180969	291.076416	87.184700	-541.269165	-117.300293	104.656845	-439.497040	355.002441	1434.945923	-373.493256	-59.144077	1455.799316	-348.035461	148.075729	1451.582031	-331.168304	192.241562	1737.385620	-515.449524	449.939148	1170.019653	-450.550140	-195.218811	1211.118164	-432.101624	414.328644	861.807129	-349.795532	-167.038300	898.643738	-398.544067	117.053741	1054.917725	532.597961	27.077389	899.879639	504.423370	224.471909
-422.038635	248.374435	957.601257	-422.114136	-13.136194	958.643616	-504.933838	261.231384	574.595459	-470.181030	-72.314560	581.275085	-495.354828	291.099121	87.205673	-541.169373	-117.288437	104.615601	-439.197906	354.966858	1434.926025	-373.351959	-59.162388	1455.788818	-347.878876	148.031357	1451.556152	-330.846130	192.164246	1737.317261	-515.112488	449.958588	1170.015015	-450.443420	-195.168457	1211.090942	-431.680420	414.298645	861.816895	-349.526581	-166.911026	898.698853	-397.862152	117.998856	1055.145752	532.726135	26.485176	899.810425	504.609955	224.014038
-421.838898	248.495880	957.641663	-422.050140	-13.112904	958.642639	-504.800629	261.082947	574.602173	-470.133301	-72.263237	581.253723	-495.262787	291.088531	87.202690	-541.157043	-117.297745	104.609619	-438.945374	354.937500	1434.931030	-373.205566	-59.179077	1455.734619	-347.657440	148.005661	1451.539795	-330.539276	192.095444	1737.246094	-514.803772	449.990143	1170.016113	-450.364899	-195.166245	1211.084473	-431.301331	414.316498	861.815308	-349.372467	-166.859512	898.726013	-397.708710	118.043129	1055.160156	532.956787	26.013649	899.839417	504.881165	223.483948
-422.273865	247.573166	957.408020	-422.182709	-13.297797	958.643005	-504.638824	260.851044	574.391785	-470.191681	-72.375870	581.239807	-495.162048	291.078979	87.143829	-541.214783	-117.322884	104.600975	-438.637390	354.889984	1434.922607	-373.004944	-59.210796	1455.731567	-347.539001	147.970230	1451.503418	-330.187256	192.039780	1737.138062	-514.456787	450.031158	1170.033081	-450.278381	-195.160950	1211.088135	-430.929169	414.340027	861.861145	-349.225525	-166.776749	898.751465	-397.883514	117.605354	1055.015747	533.210266	25.461060	899.841797	505.284058	222.380386
-422.853668	246.362427	957.126892	-422.329163	-13.604874	958.686829	-504.588043	260.772888	574.126770	-470.255798	-72.474464	581.275574	-495.109222	291.070770	87.136047	-541.285583	-117.333618	104.602692	-438.258606	354.857941	1434.921875	-372.830688	-59.230724	1455.695557	-347.429779	147.924820	1451.458374	-329.772919	191.974960	1737.045410	-514.075623	450.023376	1170.022705	-450.208344	-195.179794	1211.097290	-430.499237	414.335052	861.890137	-349.266022	-166.790588	898.727722	-398.125214	117.009956	1054.865601	533.255127	25.079033	899.806641	505.284363	222.494034
-422.821411	246.171143	957.062378	-422.345490	-13.657242	958.687378	-504.578583	260.740173	574.114502	-470.242188	-72.483200	581.274536	-495.086426	291.057770	87.169357	-541.257629	-117.325966	104.598801	-437.911041	354.829193	1434.934204	-372.601685	-59.252243	1455.701782	-347.318512	147.863464	1451.401855	-329.338928	191.917160	1736.974121	-513.720520	450.027649	1170.008667	-450.129242	-195.199661	1211.096313	-430.070984	414.291107	861.913940	-349.041107	-166.634583	898.799377	-398.078125	116.908173	1054.823608	533.351990	24.578783	899.801453	505.457458	222.018417
-422.744232	246.118195	957.083679	-422.319275	-13.697006	958.710938	-504.622467	260.775787	574.142944	-470.212799	-72.505257	581.250610	-495.097778	291.063568	87.178276	-541.247803	-117.340118	104.604095	-437.578979	354.811279	1434.938477	-372.419586	-59.282719	1455.672607	-347.191437	147.799927	1451.367676	-328.904907	191.860367	1736.923950	-513.388367	450.071289	1170.009033	-450.070862	-195.219070	1211.111450	-429.693726	414.254395	861.913391	-348.969482	-166.559662	898.806885	-398.004852	116.857872	1054.840698	533.499512	24.102074	899.780396	505.627686	221.550354
-422.670349	246.121048	957.100891	-422.283508	-13.722289	958.723389	-504.577362	260.675781	574.160217	-470.191162	-72.505882	581.282349	-495.076019	291.064819	87.176285	-541.201111	-117.319916	104.619186	-437.262787	354.805969	1434.949951	-372.236725	-59.289490	1455.688477	-347.128265	147.628128	1451.378418	-328.475098	191.776627	1736.845093	-513.011841	450.144379	1170.019775	-449.995819	-195.227539	1211.119263	-429.308624	414.251221	861.937927	-348.906281	-166.477585	898.826721	-397.931488	116.841209	1054.850830	534.559937	24.806408	900.045349	506.016815	221.393463
-422.600037	246.103622	957.099731	-422.281494	-13.744136	958.759216	-504.558136	260.688080	574.185669	-470.180603	-72.536621	581.337402	-495.024933	291.039703	87.188370	-541.235962	-117.316383	104.655685	-436.988495	354.763977	1434.973877	-372.106689	-59.329998	1455.670654	-346.932892	147.592117	1451.377075	-328.077118	191.662247	1736.742676	-512.625183	450.170502	1170.023560	-449.921082	-195.249649	1211.111572	-428.912872	414.231323	861.960815	-348.908234	-166.400314	898.833740	-397.870392	116.828911	1054.861816	534.780884	24.472359	900.024109	506.192261	220.955811
-422.510223	246.144775	957.146667	-422.268219	-13.753118	958.756470	-504.522949	260.669922	574.191650	-470.195435	-72.572617	581.352478	-495.046326	291.021271	87.196686	-541.223999	-117.307732	104.658348	-436.699615	354.732666	1434.971558	-371.965179	-59.375233	1455.674805	-346.685242	147.548676	1451.363403	-327.709229	191.515289	1736.649414	-512.268677	450.220947	1170.039673	-449.866180	-195.249741	1211.133545	-428.512268	414.229004	861.985291	-348.886353	-166.333633	898.842712	-397.800934	116.819077	1054.879517	534.047180	22.792320	899.796143	506.166199	220.188416
-422.427765	246.144180	957.156616	-422.218414	-13.792693	958.764465	-504.515564	260.692902	574.188171	-470.184631	-72.565804	581.325256	-495.071350	291.010864	87.207619	-541.208557	-117.303841	104.650703	-436.395966	354.702118	1434.993408	-371.847595	-59.405937	1455.648071	-346.454285	147.490753	1451.344482	-327.338470	191.370468	1736.558472	-511.928162	450.237152	1170.088135	-449.812195	-195.254242	1211.134644	-428.157257	414.249878	862.014648	-348.910095	-166.286118	898.838562	-397.724884	116.795097	1054.885986	534.080322	22.241251	899.735779	506.293579	219.732620
-422.398651	246.103775	957.161926	-422.183594	-13.852583	958.773438	-504.459564	260.703522	574.198975	-470.160828	-72.541992	581.336060	-495.080139	291.002197	87.221657	-541.181824	-117.291656	104.646362	-436.126709	354.655945	1435.023315	-371.727081	-59.429867	1455.624023	-346.239410	147.403885	1451.327393	-326.967468	191.244827	1736.491577	-511.557892	450.265228	1170.111694	-449.778931	-195.253067	1211.111816	-427.804352	414.261414	862.051270	-348.903625	-166.242615	898.818359	-397.672943	116.746765	1054.888062	534.265747	21.793798	899.718994	506.464630	219.285706
-422.337646	246.151505	957.166077	-422.215546	-13.823343	958.745483	-504.531860	260.826630	574.258545	-470.177124	-72.599281	581.279785	-495.184235	291.015717	87.235580	-541.227600	-117.316292	104.632797	-435.860779	354.640656	1435.053955	-371.593903	-59.475189	1455.584961	-346.060516	147.324295	1451.316040	-326.606140	191.123032	1736.429810	-511.179626	450.270203	1170.144653	-449.742310	-195.282730	1211.095703	-427.423340	414.245300	862.086670	-348.925659	-166.171371	898.794922	-397.632813	116.764427	1054.869751	534.351440	21.274670	899.697449	506.591003	218.811050
-422.313110	246.094238	957.175537	-422.199738	-13.856517	958.752563	-504.440552	260.797485	574.233704	-470.184418	-72.608818	581.286926	-495.151764	290.998871	87.236938	-541.231750	-117.319298	104.630638	-435.689117	354.512817	1434.969727	-371.447540	-59.547371	1455.554688	-345.864960	147.263138	1451.294067	-326.277588	191.007797	1736.391846	-510.815521	450.299530	1170.134644	-449.704468	-195.290787	1211.073486	-427.067993	414.260468	862.111511	-348.975952	-166.151550	898.758362	-397.597931	116.717537	1054.874390	534.485657	20.813887	899.687805	506.725128	218.304428
-422.248108	246.075745	957.168152	-422.178253	-13.901588	958.743286	-504.372528	260.774689	574.221130	-470.156189	-72.577530	581.268738	-495.146606	290.979980	87.241760	-541.193787	-117.309349	104.622063	-435.303894	354.588043	1435.066284	-371.269043	-59.622215	1455.519653	-345.684296	147.224228	1451.251709	-325.944092	190.884186	1736.360352	-510.420898	450.287781	1170.150879	-449.686676	-195.311615	1211.056152	-426.699219	414.283722	862.135742	-349.012695	-166.096115	898.723206	-397.524414	116.680801	1054.858276	534.516541	20.281469	899.697144	506.845642	217.737595
-422.167633	246.071899	957.174622	-422.163910	-13.927329	958.771545	-504.298553	260.762054	574.198181	-470.196167	-72.671654	581.301392	-495.136108	290.991089	87.242409	-541.206055	-117.307144	104.657104	-435.056702	354.586426	1435.068481	-371.102844	-59.669807	1455.478516	-345.496643	147.180161	1451.236572	-325.624023	190.764481	1736.327881	-510.074890	450.309875	1170.186035	-449.676056	-195.326111	1211.053833	-426.319122	414.287170	862.151123	-349.076233	-166.043762	898.691345	-397.457825	116.667801	1054.870728	534.624634	19.792650	899.748413	506.959106	217.296692
-422.064850	246.118790	957.190491	-422.155487	-13.909523	958.750183	-504.224426	260.749847	574.216064	-470.175507	-72.660606	581.314148	-495.112091	290.980164	87.252632	-541.199707	-117.305481	104.655937	-434.822113	354.569214	1435.080200	-370.958710	-59.755142	1455.424072	-345.309296	147.115494	1451.209717	-325.301941	190.658615	1736.314331	-509.751007	450.345398	1170.192993	-449.675140	-195.343399	1211.006104	-425.969299	414.271301	862.181396	-349.151764	-166.005798	898.660645	-397.374725	116.677193	1054.861206	534.774658	19.409786	899.784180	507.102844	216.824692
-422.007721	246.058975	957.199890	-422.145569	-13.937719	958.775940	-504.387878	260.980286	574.268860	-470.156219	-72.646446	581.324768	-495.260925	291.003540	87.269127	-541.162842	-117.298569	104.662354	-434.594971	354.531067	1435.096680	-370.806183	-59.810966	1455.393799	-345.132202	147.071976	1451.195679	-325.009644	190.569305	1736.305908	-509.452454	450.367859	1170.202393	-449.683197	-195.381226	1210.997192	-425.636047	414.280304	862.219360	-349.369904	-166.028824	898.569336	-397.323364	116.634804	1054.874146	534.881958	18.959757	899.787109	507.245026	216.370331
-421.960449	245.947739	957.180481	-422.162231	-13.973185	958.758972	-504.173370	260.725372	574.209412	-470.152588	-72.709160	581.351990	-495.158020	290.969360	87.253975	-541.166382	-117.295937	104.660782	-434.362274	354.504395	1435.110474	-370.646179	-59.891113	1455.348267	-344.956818	147.000671	1451.182861	-324.726257	190.498917	1736.307861	-509.122009	450.393280	1170.207031	-449.665741	-195.402664	1210.958252	-425.328400	414.305908	862.248901	-349.359100	-165.911087	898.550110	-397.268799	116.556366	1054.845947	534.886658	18.389975	899.784912	507.361176	215.859848
-421.900421	245.895370	957.183655	-422.133698	-14.038277	958.794922	-503.968506	260.525269	574.194336	-470.149475	-72.732147	581.346863	-494.995087	290.935089	87.264153	-541.150208	-117.296547	104.656456	-434.120361	354.486847	1435.133789	-370.509674	-59.963943	1455.301514	-344.776154	146.917542	1451.161377	-324.454895	190.429306	1736.306885	-508.806030	450.421295	1170.253906	-449.672089	-195.457855	1210.921753	-424.971466	414.252472	862.262878	-349.501282	-165.901215	898.500000	-397.202271	116.506752	1054.859741	534.962830	17.913122	899.755066	507.502563	215.379028
-421.772064	245.888687	957.201111	-422.140625	-14.041376	958.786072	-503.872253	260.444550	574.175232	-470.221130	-72.823296	581.361450	-494.977783	290.911530	87.268379	-541.224670	-117.324211	104.680885	-433.910950	354.438385	1435.141479	-370.366364	-60.035130	1455.272705	-344.602478	146.828934	1451.116577	-324.192444	190.368423	1736.306274	-508.531036	450.415405	1170.250732	-449.696198	-195.481369	1210.901978	-424.630219	414.233276	862.269348	-349.655304	-165.894470	898.417236	-397.124786	116.479095	1054.859863	535.118164	17.509417	899.760498	507.647705	214.932205
-421.653748	245.839935	957.185486	-422.099091	-14.076258	958.797424	-503.959351	260.578156	574.201233	-469.708099	-72.182808	581.183960	-495.054901	290.918671	87.270935	-540.821106	-117.239586	104.564995	-433.706055	354.397156	1435.164673	-370.232391	-60.102329	1455.221924	-344.409973	146.780106	1451.082275	-323.972076	190.300018	1736.313965	-508.245880	450.399597	1170.251221	-449.699097	-195.528824	1210.874512	-424.282562	414.255157	862.305481	-349.820465	-165.892029	898.359741	-397.021484	116.439957	1054.851807	535.111389	16.972120	899.713928	507.734955	214.516876
-421.570953	245.728424	957.155334	-422.045959	-14.137127	958.825745	-503.915283	260.600708	574.218567	-470.143494	-72.758057	581.361816	-495.052704	290.926697	87.305786	-541.101807	-117.309959	104.678764	-433.485291	354.371460	1435.179810	-370.147522	-60.152962	1455.184448	-344.243622	146.711731	1451.025024	-323.748505	190.224014	1736.315918	-507.995270	450.399292	1170.234741	-449.725525	-195.534012	1210.851196	-423.973541	414.258942	862.323975	-349.959503	-165.923157	898.314331	-396.931824	116.372757	1054.845215	535.177795	16.479824	899.707520	507.794922	214.062317
-421.497894	245.678726	957.166687	-422.015411	-14.192342	958.872742	-503.710297	260.437500	574.165771	-470.347504	-73.039253	581.433350	-494.949738	290.905579	87.282921	-541.278015	-117.335739	104.712402	-433.289703	354.343781	1435.217896	-370.046967	-60.208458	1455.157104	-344.058960	146.655136	1451.001221	-323.546936	190.133499	1736.314453	-507.714111	450.421967	1170.252319	-449.763916	-195.567947	1210.873047	-423.681793	414.266388	862.367004	-350.131470	-165.923935	898.268555	-396.863007	116.329430	1054.869995	535.279907	16.074804	899.725464	507.864594	213.640488
-421.435425	245.612061	957.174744	-421.977936	-14.225259	958.897156	-503.655396	260.377625	574.154053	-470.357513	-73.108788	581.482117	-494.956696	290.901917	87.251556	-541.273071	-117.318695	104.727669	-433.092285	354.310150	1435.258179	-369.928131	-60.296200	1455.158569	-343.883514	146.600830	1451.013916	-323.340546	190.045349	1736.329590	-507.470734	450.402771	1170.291504	-449.799530	-195.571915	1210.872681	-423.387482	414.250519	862.419006	-350.297363	-165.952698	898.241455	-396.797943	116.283371	1054.882324	535.187927	15.569100	899.862244	507.881805	213.033066
-421.301941	245.606171	957.208679	-421.940552	-14.186753	958.892639	-503.570190	260.304443	574.172913	-470.336914	-73.114906	581.458740	-494.932526	290.877319	87.285706	-541.260437	-117.313766	104.719719	-432.889954	354.256439	1435.297241	-369.821594	-60.368408	1455.148926	-343.749176	146.520477	1450.993530	-323.134186	189.954163	1736.359497	-507.243164	450.371124	1170.313599	-449.850861	-195.565353	1210.884033	-423.086426	414.230652	862.487671	-350.530548	-166.057602	898.169067	-396.706024	116.276207	1054.895386	535.144470	14.966739	899.897827	507.931213	212.447327
-421.191101	245.552322	957.221741	-421.878571	-14.221805	958.915466	-503.519043	260.281616	574.192322	-470.412811	-73.241089	581.486511	-494.945343	290.855438	87.276886	-541.349854	-117.312996	104.757759	-432.671814	354.219574	1435.305298	-369.710297	-60.434879	1455.137817	-343.619415	146.461990	1450.989380	-322.937347	189.863846	1736.377563	-507.014709	450.380981	1170.354614	-449.890991	-195.553299	1210.865112	-422.768982	414.206696	862.558289	-350.686981	-166.102768	898.117188	-396.609070	116.230728	1054.910645	535.149109	14.444492	899.984863	508.032654	211.860687
-421.077850	245.522675	957.231689	-421.809326	-14.240925	958.894165	-503.561920	260.405670	574.200562	-470.431091	-73.336227	581.498413	-495.028748	290.872009	87.291580	-541.358887	-117.356155	104.785858	-432.476593	354.191528	1435.325684	-369.634796	-60.492001	1455.122192	-343.487091	146.390152	1450.988403	-322.750977	189.775818	1736.373535	-506.799683	450.365692	1170.351563	-449.939240	-195.551743	1210.863892	-422.421021	414.248962	862.647156	-350.733826	-166.086151	898.104492	-396.514008	116.190453	1054.904053	535.208435	13.988181	900.001953	508.127167	211.389481
-420.978943	245.563370	957.231323	-421.724487	-14.300374	958.904175	-503.366547	260.264679	574.195435	-470.450287	-73.470284	581.525024	-494.934540	290.850128	87.281166	-541.411255	-117.369789	104.795837	-432.371246	354.052185	1435.210693	-369.541473	-60.566616	1455.105591	-343.395020	146.339096	1450.946167	-322.585266	189.698914	1736.372070	-506.616821	450.402069	1170.361938	-450.002472	-195.544403	1210.847778	-422.125458	414.263519	862.697205	-350.893463	-166.151260	898.035645	-396.406830	116.183311	1054.905029	535.210266	13.479572	900.062622	508.173523	210.939896
-420.863708	245.568878	957.246399	-421.673187	-14.317394	958.902466	-503.343750	260.385529	574.200134	-470.639587	-73.791481	581.598022	-494.973755	290.859283	87.318459	-541.585205	-117.411079	104.837502	-432.060577	354.134918	1435.308350	-369.463562	-60.608593	1455.091064	-343.326691	146.275131	1450.909302	-322.425720	189.627014	1736.358643	-506.387146	450.406952	1170.392456	-450.057495	-195.541885	1210.828003	-421.866302	414.244873	862.700012	-351.060730	-166.251999	897.981445	-396.311707	116.165062	1054.908691	535.238770	12.982953	900.042297	508.248535	210.497177
-420.784882	245.522705	957.236267	-421.616394	-14.360919	958.887024	-503.295837	260.329407	574.171997	-470.902313	-74.218300	581.683899	-494.986145	290.857330	87.288429	-541.808777	-117.467293	104.904770	-431.848389	354.121429	1435.304321	-369.385315	-60.684399	1455.058228	-343.267792	146.212311	1450.872192	-322.281342	189.539902	1736.352295	-506.175049	450.412903	1170.400879	-450.131256	-195.529221	1210.826050	-421.605804	414.226440	862.722778	-351.175385	-166.353668	897.950867	-396.228821	116.116058	1054.891968	535.262878	12.527992	900.026001	508.300476	210.039017
-420.635895	245.529556	957.262878	-421.535278	-14.365679	958.887756	-503.225830	260.332001	574.228516	-470.882538	-74.270073	581.685242	-494.959534	290.847351	87.307541	-541.820618	-117.479538	104.917984	-431.630554	354.053406	1435.280518	-369.314178	-60.744102	1455.052979	-343.201752	146.130676	1450.847290	-322.127167	189.459747	1736.343994	-505.987610	450.417694	1170.413330	-450.198517	-195.508606	1210.844360	-421.365143	414.173248	862.739502	-351.298126	-166.428543	897.931580	-396.108978	116.100883	1054.904541	535.295654	12.086389	900.074585	508.403107	209.513916
-420.489380	245.479553	957.278015	-421.470551	-14.388273	958.882996	-503.172363	260.313385	574.222839	-470.815216	-74.217278	581.689880	-494.974976	290.828003	87.282906	-541.798279	-117.476402	104.920158	-431.439697	354.029877	1435.263916	-369.257965	-60.808399	1455.039673	-343.070313	146.035416	1450.857422	-321.962341	189.374039	1736.334229	-505.805420	450.398865	1170.422607	-450.300018	-195.507828	1210.835327	-421.133514	414.159027	862.743164	-351.407837	-166.520584	897.912598	-396.002625	116.049362	1054.909668	535.350403	11.640545	900.095215	508.488251	209.035736
-420.355011	245.467850	957.264404	-421.408539	-14.427487	958.887817	-503.132385	260.318695	574.237244	-470.746521	-74.149292	581.686157	-494.969391	290.826477	87.283363	-541.752441	-117.463715	104.908112	-431.236176	354.000732	1435.237793	-369.172791	-60.854469	1455.027344	-342.938690	145.977982	1450.826782	-321.804169	189.296600	1736.327393	-505.614471	450.407745	1170.397583	-450.374603	-195.519730	1210.838623	-420.940826	414.136292	862.749084	-351.524048	-166.631577	897.889282	-395.899841	116.023750	1054.904053	535.389771	11.215516	900.107117	508.549072	208.567902
-420.257019	245.369278	957.218933	-421.342224	-14.485889	958.875977	-503.088654	260.329620	574.216248	-470.739105	-74.188316	581.696167	-494.987854	290.847534	87.303215	-541.781433	-117.441345	104.907112	-430.991180	353.960632	1435.221069	-369.117798	-60.941036	1454.992188	-342.799286	145.922821	1450.807129	-321.643524	189.212814	1736.296509	-505.427582	450.423157	1170.377808	-450.449188	-195.567078	1210.815186	-420.767914	414.106567	862.732910	-351.652100	-166.725082	897.852051	-395.810699	115.954750	1054.873535	535.409851	10.780694	900.132996	508.603424	208.155807
-420.120117	245.457092	957.192261	-421.302155	-14.484771	958.836975	-503.028687	260.337646	574.245056	-470.734283	-74.217003	581.696045	-494.977966	290.846344	87.305458	-541.777161	-117.448975	104.912018	-430.762482	353.921997	1435.183594	-369.064941	-60.999348	1454.932373	-342.658997	145.855331	1450.753174	-321.477753	189.125839	1736.249023	-505.234344	450.432251	1170.357544	-450.485474	-195.593842	1210.816406	-420.610535	414.096069	862.718933	-351.805328	-166.837875	897.815979	-395.711700	115.985100	1054.838013	535.494568	10.364279	900.124146	508.701477	207.798615
-419.994263	245.471405	957.132568	-421.273712	-14.523014	958.807434	-502.980927	260.399292	574.245117	-470.656403	-74.175583	581.697327	-495.016541	290.852966	87.310135	-541.745850	-117.427887	104.905563	-430.552948	353.895233	1435.146240	-369.001373	-61.053890	1454.889771	-342.487854	145.816269	1450.692871	-321.309479	189.043610	1736.182129	-505.041199	450.479431	1170.371582	-450.538239	-195.635147	1210.794556	-420.485992	414.086609	862.714600	-351.932983	-166.949371	897.755920	-395.619934	115.974800	1054.789673	535.529175	9.929136	900.096191	508.776459	207.391861
-419.900330	245.446991	957.107788	-421.208740	-14.569553	958.792969	-502.926941	260.449463	574.261169	-470.693024	-74.259705	581.720886	-495.059967	290.840118	87.312431	-541.771057	-117.423103	104.910866	-430.330658	353.871063	1435.126831	-368.924347	-61.105713	1454.840332	-342.327240	145.743637	1450.656982	-321.149231	188.958588	1736.134766	-504.835449	450.463074	1170.380249	-450.571991	-195.691345	1210.794678	-420.356903	414.063293	862.700439	-352.059418	-167.060486	897.709290	-395.534241	115.940300	1054.768433	535.547668	9.509530	900.067017	508.882965	206.958832
-419.830536	245.380936	957.101868	-421.168762	-14.598801	958.794495	-502.853729	260.469147	574.274658	-470.591278	-74.219887	581.661133	-495.092316	290.844818	87.314819	-541.705994	-117.401749	104.896057	-430.109375	353.807312	1435.094604	-368.858521	-61.157116	1454.819702	-342.143127	145.660553	1450.622314	-320.981720	188.870407	1736.110962	-504.626465	450.496277	1170.407471	-450.599915	-195.729462	1210.754028	-420.233551	414.051056	862.713745	-352.170410	-167.168549	897.665955	-395.475311	115.892593	1054.765137	535.592773	9.077989	900.083862	508.968262	206.503098
-419.748901	245.358231	957.095947	-421.161224	-14.638725	958.782043	-502.759399	260.435272	574.286560	-470.542236	-74.183716	581.645874	-495.081940	290.839722	87.334007	-541.719666	-117.410728	104.891441	-429.890442	353.764496	1435.067993	-368.784271	-61.188751	1454.775269	-341.996490	145.592117	1450.578369	-320.808746	188.766006	1736.074097	-504.427277	450.481537	1170.438232	-450.625214	-195.764709	1210.777222	-420.134216	414.039001	862.709534	-352.286316	-167.314346	897.638306	-395.427216	115.851662	1054.755127	535.693298	8.551490	900.113220	509.208191	205.508118
-419.655243	245.338440	957.072815	-421.131134	-14.668973	958.792297	-502.687134	260.485626	574.289246	-470.508759	-74.218201	581.658936	-495.086517	290.814636	87.352722	-541.744385	-117.389854	104.916664	-429.640747	353.740234	1435.057495	-368.719269	-61.229721	1454.731445	-341.841400	145.542664	1450.525879	-320.651978	188.690521	1736.024780	-504.209534	450.494049	1170.464478	-450.660645	-195.819580	1210.777222	-420.022095	414.034180	862.707642	-352.388733	-167.426056	897.615417	-395.364532	115.832932	1054.748413	535.688293	8.069160	900.117126	509.291504	205.002579
-419.597015	245.293381	957.048523	-421.113983	-14.723000	958.789429	-502.583679	260.440643	574.280762	-470.496063	-74.241165	581.652466	-495.072327	290.822235	87.354919	-541.747864	-117.381912	104.908226	-429.417847	353.730499	1435.026489	-368.628967	-61.261200	1454.679077	-341.706512	145.487335	1450.467651	-320.489838	188.599838	1735.974854	-504.035797	450.534210	1170.460449	-450.709106	-195.852249	1210.755615	-419.933228	414.037720	862.683289	-352.493805	-167.584869	897.602478	-395.324982	115.787369	1054.734375	535.624695	7.753641	900.111755	509.219635	205.163040
-419.515228	245.319077	957.022583	-421.128296	-14.743478	958.766724	-502.551300	260.505157	574.287537	-470.484406	-74.330353	581.644043	-495.110046	290.795654	87.351776	-541.785339	-117.399460	104.917198	-429.164276	353.713989	1435.002441	-368.512115	-61.315292	1454.616089	-341.603363	145.446304	1450.357178	-320.314880	188.502716	1735.914307	-503.838684	450.563019	1170.444946	-450.751495	-195.884552	1210.738525	-419.868317	414.050842	862.639648	-352.566895	-167.718369	897.563110	-395.276093	115.781746	1054.706177	535.666077	7.350817	900.115967	509.258728	204.767685
-419.432526	245.406647	957.015564	-421.145538	-14.753756	958.720886	-502.496826	260.526031	574.287720	-470.340088	-74.229721	581.594238	-495.095856	290.812653	87.350945	-541.742615	-117.389992	104.896370	-428.938110	353.688232	1434.970093	-368.365173	-61.363239	1454.530273	-341.500458	145.385452	1450.239380	-320.155823	188.396484	1735.855591	-503.641510	450.621124	1170.459473	-450.803345	-195.913040	1210.706421	-419.770996	414.038391	862.611694	-352.645050	-167.841995	897.509033	-395.225647	115.795959	1054.675293	535.716003	6.944951	900.132385	509.324585	204.355209
-419.390839	245.341385	956.972107	-421.175079	-14.801530	958.690491	-502.446655	260.543884	574.291626	-470.263519	-74.250702	581.552185	-495.092285	290.802582	87.368195	-541.685669	-117.377426	104.885658	-428.690369	353.664764	1434.874756	-368.230865	-61.394882	1454.406250	-341.345673	145.312576	1450.115234	-319.958191	188.284195	1735.819824	-503.459747	450.641296	1170.448364	-450.842407	-195.926163	1210.636475	-419.688232	414.018829	862.553406	-352.710175	-167.979355	897.452148	-395.200348	115.737328	1054.633423	535.750427	6.542595	900.135193	509.393097	203.918716
-419.350647	245.329330	956.939209	-421.185181	-14.834162	958.655090	-502.383972	260.497559	574.294922	-470.241516	-74.337730	581.529968	-495.089020	290.799530	87.347084	-541.717834	-117.392258	104.912529	-428.384094	353.618774	1434.807983	-368.066101	-61.446888	1454.300415	-341.183014	145.254654	1449.964478	-319.752045	188.155746	1735.775391	-503.248657	450.659149	1170.420532	-450.883820	-195.971512	1210.579346	-419.626587	413.994751	862.507141	-352.769653	-168.106339	897.369080	-395.158447	115.708946	1054.592285	535.768005	6.173219	900.094299	509.473053	203.547821
-418.446838	247.598541	957.695923	-420.877808	-14.468814	958.594482	-502.828766	261.134491	574.790955	-470.101959	-74.262230	581.479065	-495.408386	290.860504	87.401253	-541.670593	-117.384308	104.896202	-428.094299	353.604218	1434.741089	-367.902344	-61.477310	1454.179688	-340.996979	145.188705	1449.831665	-319.511139	188.018753	1735.713379	-503.072937	450.644775	1170.379639	-450.921539	-196.007599	1210.504150	-419.580231	413.963104	862.444824	-352.966003	-168.340347	897.242554	-394.753815	116.665878	1054.993286	535.836487	5.680924	900.089783	509.698944	202.610535
-418.313202	247.702759	957.684875	-420.858215	-14.494618	958.575134	-502.762085	261.130280	574.834106	-470.017426	-74.257271	581.477234	-495.473816	290.849213	87.423943	-541.618408	-117.369728	104.888519	-427.813477	353.581177	1434.664063	-367.765930	-61.520012	1454.054932	-340.815094	145.140564	1449.672241	-319.241302	187.899338	1735.650024	-502.903625	450.676392	1170.327393	-450.946564	-196.047928	1210.444824	-419.559387	413.939362	862.390076	-353.043671	-168.475006	897.141785	-394.661133	116.690964	1054.973999	535.818176	5.288909	900.089539	509.761475	202.243866
-418.205322	247.699081	957.636536	-420.842102	-14.562117	958.553101	-502.740417	261.120453	574.831360	-469.969452	-74.275368	581.456116	-495.496796	290.869385	87.414589	-541.638123	-117.380653	104.880692	-427.529694	353.569580	1434.611572	-367.612335	-61.558952	1453.956787	-340.639679	145.114105	1449.498657	-318.945465	187.804321	1735.587646	-502.727417	450.680084	1170.264771	-450.959930	-196.079193	1210.350708	-419.553467	413.938049	862.307556	-353.131744	-168.623520	897.036499	-394.570343	116.656044	1054.931396	535.710510	4.934969	900.084290	509.674255	202.455994
-418.210144	247.635422	957.541382	-420.885254	-14.643984	958.521484	-502.727234	261.091553	574.820496	-469.983154	-74.336960	581.458313	-495.419952	290.856201	87.412361	-541.669250	-117.382339	104.900955	-427.286743	353.544250	1434.547119	-367.502228	-61.592434	1453.854492	-340.468536	145.071396	1449.353149	-318.635315	187.696899	1735.518188	-502.579742	450.708038	1170.213745	-450.975983	-196.106079	1210.278442	-419.565155	413.920044	862.231079	-353.228577	-168.769226	896.924805	-394.552307	116.602623	1054.857178	535.681824	4.563050	900.089661	509.716644	202.097366
-418.140594	247.578964	957.501648	-420.888245	-14.718259	958.513916	-502.662170	261.042267	574.804443	-469.925568	-74.346672	581.463684	-495.386475	290.840118	87.409332	-541.678711	-117.384773	104.905106	-427.029602	353.524628	1434.490356	-367.367126	-61.639591	1453.755371	-340.288452	145.038651	1449.215088	-318.308624	187.580521	1735.445801	-502.425110	450.683197	1170.197388	-450.967377	-196.137772	1210.242432	-419.572510	413.912354	862.177246	-353.338989	-168.928299	896.817993	-394.489685	116.541855	1054.825928	535.697754	4.240108	900.076843	509.748505	201.742966
-418.087463	247.536224	957.480774	-420.902466	-14.766759	958.511169	-502.632233	261.004303	574.799133	-469.948303	-74.409874	581.456299	-495.385132	290.839844	87.406464	-541.731750	-117.389694	104.911011	-426.787048	353.496033	1434.448120	-367.274536	-61.685711	1453.696655	-340.059784	144.977188	1449.129150	-317.956451	187.461365	1735.357666	-502.273926	450.676453	1170.204956	-450.964783	-196.156921	1210.199829	-419.595276	413.896332	862.140137	-353.456848	-169.075668	896.714905	-394.454498	116.496307	1054.810059	535.696228	3.887501	900.104248	509.772888	201.353561
-418.019653	247.375351	957.438171	-420.883820	-14.849793	958.523499	-502.585358	260.928040	574.808472	-469.848389	-74.340958	581.445679	-495.372467	290.801178	87.400497	-541.644287	-117.381699	104.906570	-426.547760	353.446716	1434.423950	-367.170227	-61.705780	1453.635376	-339.879395	144.894058	1449.063843	-317.601746	187.345963	1735.273071	-502.119507	450.668518	1170.236816	-450.955139	-196.165436	1210.155518	-419.635010	413.864807	862.106201	-353.599487	-169.209610	896.629761	-394.389832	116.389725	1054.789307	535.711304	3.559679	900.114136	509.820038	200.971039
-417.957184	247.288254	957.423401	-420.884796	-14.900569	958.550171	-502.534058	260.885681	574.791748	-469.868317	-74.409050	581.418640	-495.326660	290.765350	87.424492	-541.643738	-117.380455	104.909134	-426.288971	353.404938	1434.416870	-367.039307	-61.748383	1453.604492	-339.729034	144.808548	1449.000488	-317.230408	187.244263	1735.181030	-501.978027	450.655487	1170.272217	-450.936676	-196.147125	1210.152832	-419.686340	413.845398	862.062500	-353.571167	-169.273056	896.615540	-394.340607	116.329819	1054.790527	535.712952	3.185537	900.125122	509.855042	200.615662
-417.911957	247.168762	957.366760	-420.885040	-14.947807	958.537170	-502.485840	260.820679	574.772827	-469.907257	-74.482178	581.420166	-495.297913	290.764893	87.425842	-541.668213	-117.403938	104.906975	-426.046082	353.383545	1434.407593	-366.924286	-61.812698	1453.574707	-339.587860	144.760391	1448.915283	-316.863281	187.159973	1735.087402	-501.822052	450.676331	1170.322266	-450.930908	-196.150925	1210.140625	-419.738220	413.849884	862.047791	-353.674164	-169.399185	896.555359	-394.289398	116.257904	1054.748169	535.787537	2.784631	900.106995	510.021088	199.742508
-417.858063	247.046585	957.318481	-420.912811	-14.959402	958.548218	-502.445404	260.801910	574.740540	-469.872284	-74.513290	581.404785	-495.289093	290.754028	87.407501	-541.709656	-117.416740	104.906738	-425.829803	353.351349	1434.384033	-366.824554	-61.870247	1453.545044	-339.432007	144.701309	1448.886230	-316.505707	187.083572	1734.996826	-501.699310	450.688568	1170.353638	-450.936249	-196.168625	1210.153320	-419.789368	413.835083	862.027161	-353.798706	-169.485870	896.517395	-394.249390	116.204811	1054.722534	535.752136	2.435730	900.100098	510.055786	199.382828
-417.818298	246.979813	957.287781	-420.949921	-14.999165	958.563599	-502.384521	260.760864	574.734863	-469.841461	-74.500534	581.391602	-495.304932	290.730194	87.395607	-541.738220	-117.414986	104.941574	-425.609863	353.310516	1434.383789	-366.702118	-61.930187	1453.535034	-339.283997	144.655579	1448.863892	-316.155731	187.024689	1734.914673	-501.593048	450.683380	1170.391479	-450.979675	-196.143021	1210.168823	-419.853455	413.847412	862.001282	-353.934509	-169.581711	896.498840	-394.229797	116.160980	1054.710083	535.651978	2.144862	900.108337	509.969604	199.597458
-417.755310	246.919861	957.268372	-420.971039	-15.046285	958.564636	-502.351318	260.722290	574.727539	-469.819611	-74.493958	581.386719	-495.264313	290.751343	87.406677	-541.779114	-117.439774	104.964622	-425.369751	353.286652	1434.386719	-366.569733	-62.025623	1453.529297	-339.155090	144.591614	1448.861084	-315.781128	186.946838	1734.841309	-501.477142	450.694000	1170.429565	-451.018585	-196.164856	1210.199585	-419.909302	413.803894	861.997864	-354.070313	-169.669724	896.476868	-394.188141	116.106636	1054.695557	535.647095	1.843370	900.079834	509.979858	199.362625
-417.733551	246.820923	957.266418	-421.018005	-15.121581	958.582275	-502.310638	260.669159	574.760132	-469.795074	-74.525192	581.407349	-495.286957	290.728241	87.418419	-541.838806	-117.467827	105.008301	-425.178253	353.255463	1434.385376	-366.444275	-62.091282	1453.508423	-339.036255	144.499115	1448.852173	-315.415894	186.880493	1734.759399	-501.374786	450.701111	1170.484375	-451.084869	-196.201477	1210.224731	-419.992706	413.773071	862.006287	-354.239105	-169.736420	896.465515	-394.177460	116.019844	1054.697388	535.618652	1.454584	900.091614	510.046356	198.995392
-417.705780	246.717422	957.257690	-421.034271	-15.223182	958.605530	-502.247162	260.620697	574.785156	-469.797699	-74.548889	581.431519	-495.227325	290.715332	87.455429	-541.819397	-117.487183	105.011597	-424.945007	353.201447	1434.393677	-366.293945	-62.184666	1453.530640	-338.903442	144.416153	1448.837891	-315.035980	186.801346	1734.690918	-501.270966	450.671021	1170.537720	-451.148590	-196.239288	1210.266602	-420.059143	413.719208	862.007324	-354.547150	-169.889343	896.409546	-394.142395	115.924469	1054.697021	535.605713	1.176839	900.091431	510.082794	198.724884
-417.660950	246.649033	957.258728	-421.057861	-15.311865	958.610596	-502.201416	260.536774	574.781006	-469.876495	-74.615250	581.419006	-495.244354	290.720001	87.448677	-541.859436	-117.519562	105.031639	-424.680481	353.129730	1434.375854	-366.162323	-62.275131	1453.556763	-338.786774	144.340347	1448.825684	-314.641205	186.751251	1734.613037	-501.147705	450.630249	1170.589966	-451.207397	-196.291595	1210.277954	-420.127075	413.683716	862.028503	-354.705872	-169.952118	896.398926	-394.097961	115.840347	1054.691162	535.590942	0.887441	900.075928	510.156769	198.425659
-417.629150	246.514847	957.203857	-421.041931	-15.428880	958.648865	-502.153625	260.550812	574.754333	-469.903442	-74.624763	581.433655	-495.223145	290.693024	87.453804	-541.839661	-117.524773	105.027191	-424.427490	353.084259	1434.340088	-366.231018	-62.267128	1453.658691	-338.646484	144.266739	1448.788940	-314.241669	186.681686	1734.522827	-501.013306	450.610809	1170.631958	-451.279572	-196.374939	1210.304810	-420.191803	413.661255	861.996338	-354.857239	-169.986877	896.411865	-394.054596	115.747322	1054.677734	535.612488	0.642661	900.056702	510.217499	198.136642
-417.581940	246.454529	957.159912	-421.044403	-15.530454	958.629761	-502.122833	260.549103	574.760986	-469.916656	-74.614723	581.431396	-495.186432	290.685669	87.431343	-541.809631	-117.502258	105.031227	-424.184662	353.019714	1434.321899	-366.140717	-62.333828	1453.672241	-338.499329	144.193130	1448.743530	-313.846191	186.628952	1734.433228	-500.901093	450.630707	1170.655273	-451.328186	-196.416718	1210.345703	-420.269409	413.636841	861.983826	-354.994385	-170.038818	896.408386	-393.996918	115.670219	1054.636963	535.627014	0.367508	900.065247	510.259521	197.879471
-417.541168	246.396591	957.135559	-421.061951	-15.630350	958.646362	-502.084808	260.488525	574.736389	-470.004120	-74.711899	581.447327	-495.176514	290.692200	87.447014	-541.847717	-117.511887	105.042892	-424.087189	352.855682	1434.206787	-365.786865	-62.535786	1453.619507	-338.357819	144.121582	1448.706543	-313.469055	186.597351	1734.346069	-500.788391	450.667786	1170.676147	-451.347961	-196.404587	1210.427246	-420.329285	413.613525	861.963867	-355.126160	-170.068924	896.409729	-393.955597	115.600304	1054.625366	535.612793	0.081057	900.063660	510.299500	197.651825
-417.461212	246.363312	957.125610	-421.078064	-15.648096	958.629211	-502.072418	260.457184	574.738586	-470.105896	-74.784256	581.476318	-495.214813	290.692383	87.462646	-541.859192	-117.526138	105.048874	-423.737305	352.910278	1434.313965	-365.939667	-62.439823	1453.621338	-338.189484	144.032425	1448.646973	-313.098969	186.576569	1734.261353	-500.645447	450.592804	1170.722046	-451.403137	-196.501892	1210.415771	-420.385559	413.565460	861.954224	-355.263428	-170.110245	896.417480	-393.905914	115.562584	1054.607178	535.595093	-0.170376	900.056274	510.319580	197.423965
-417.431458	246.310242	957.119385	-421.111969	-15.739872	958.628784	-502.019409	260.379852	574.730042	-470.091003	-74.770241	581.495544	-495.228851	290.662354	87.495285	-541.538757	-117.160278	104.839363	-423.550690	352.870422	1434.299316	-365.873047	-62.486458	1453.595581	-338.044739	143.958847	1448.608276	-312.735413	186.531464	1734.181641	-500.533142	450.563690	1170.752930	-451.471191	-196.543198	1210.436035	-420.417084	413.518341	861.951233	-355.392456	-170.154053	896.418640	-393.874023	115.485580	1054.594849	535.671021	-0.502641	900.053650	510.487549	196.652054
-417.357758	246.254578	957.135925	-421.115906	-15.773616	958.632080	-501.942474	260.256287	574.748108	-470.109894	-74.837173	581.479858	-495.178284	290.637299	87.499596	-541.479736	-117.145676	104.823936	-423.361938	352.817596	1434.289063	-365.796875	-62.536880	1453.582397	-337.859741	143.851547	1448.581177	-312.381317	186.470718	1734.113037	-500.411774	450.531067	1170.784668	-451.510956	-196.591690	1210.444336	-420.463409	413.476501	861.923767	-355.493591	-170.202576	896.410522	-393.818420	115.428162	1054.599365	535.589233	-0.653681	900.056274	510.384918	196.957138
-417.273895	246.207397	957.117981	-421.114716	-15.840713	958.619324	-501.880096	260.226318	574.771362	-470.044067	-74.847038	581.484924	-495.211487	290.582855	87.531776	-541.469055	-117.155960	104.855232	-423.143036	352.776367	1434.281250	-365.700470	-62.577759	1453.549438	-337.695374	143.776855	1448.541382	-312.032074	186.425049	1734.067871	-500.286316	450.492584	1170.784790	-451.538330	-196.625778	1210.430908	-420.460999	413.456146	861.916565	-355.469543	-170.168777	896.457458	-393.748993	115.364456	1054.577026	535.555664	-0.858502	900.037231	510.420990	196.753433
-417.190216	246.146805	957.114075	-421.112732	-15.879569	958.641724	-501.790100	260.153595	574.766235	-470.090698	-75.021828	581.512329	-495.169556	290.616943	87.545372	-541.519043	-117.163498	104.866478	-422.930695	352.728271	1434.221802	-365.642242	-62.634293	1453.508179	-337.529785	143.708405	1448.488892	-311.680206	186.390228	1733.999634	-500.158112	450.470367	1170.780884	-451.596771	-196.657761	1210.446899	-420.487457	413.425751	861.860046	-355.591125	-170.162506	896.446655	-393.691071	115.316277	1054.582275	535.532410	-1.084450	900.046631	510.425049	196.533691
-417.131775	246.085663	957.094543	-421.127380	-15.924357	958.637329	-501.754578	260.167664	574.751953	-470.061157	-75.088562	581.485840	-495.174652	290.594940	87.561646	-541.577087	-117.198341	104.868919	-422.749878	352.683075	1434.183350	-365.570892	-62.697216	1453.492188	-337.376404	143.683548	1448.454468	-311.334290	186.352478	1733.931641	-500.031372	450.477417	1170.769165	-451.658417	-196.694839	1210.430420	-420.486084	413.418182	861.811279	-355.719696	-170.215195	896.431396	-393.637390	115.261261	1054.561890	535.529297	-1.249488	900.043945	510.472107	196.353119
-417.054718	246.043457	957.089783	-421.144226	-15.945289	958.647156	-501.709717	260.165985	574.741211	-469.991455	-75.079292	581.465149	-495.215485	290.576569	87.547951	-541.561584	-117.190384	104.892838	-422.576202	352.664276	1434.143799	-365.503723	-62.759533	1453.465332	-337.221680	143.617249	1448.415405	-311.006317	186.328568	1733.860596	-499.908203	450.451355	1170.747070	-451.729218	-196.707016	1210.427612	-420.470062	413.374481	861.774109	-355.833984	-170.229736	896.408997	-393.582153	115.225525	1054.557861	535.515747	-1.428953	900.034302	510.494568	196.157608
-416.978210	245.957245	957.057678	-421.133545	-16.038471	958.658203	-501.630951	260.166077	574.752380	-469.518219	-74.528656	581.355713	-495.211761	290.563232	87.590408	-541.192383	-117.115501	104.815338	-422.380646	352.606384	1434.099487	-365.427917	-62.856350	1453.448486	-337.118103	143.549255	1448.392944	-310.683716	186.292847	1733.800537	-499.777069	450.410400	1170.721558	-451.823364	-196.738922	1210.445923	-420.463623	413.341217	861.737122	-356.076691	-170.354568	896.354309	-393.515564	115.144958	1054.541260	535.500366	-1.631814	900.037109	510.509613	196.002960
-416.917175	245.874527	957.054199	-421.145447	-16.128895	958.655396	-501.520355	260.052612	574.755554	-469.873230	-75.042953	581.481995	-495.182861	290.545807	87.611420	-541.399353	-117.143539	104.875633	-422.204803	352.552704	1434.074707	-365.381958	-62.925316	1453.403809	-336.998474	143.469604	1448.378418	-310.385986	186.242767	1733.755005	-499.678040	450.383270	1170.752686	-451.906494	-196.747223	1210.440552	-420.431152	413.268982	861.719971	-356.204803	-170.371552	896.339966	-393.470337	115.051140	1054.532593	535.486389	-1.799304	900.020691	510.553619	195.810226
-416.841766	245.826309	957.059021	-421.147156	-16.189556	958.653442	-501.462280	260.071991	574.777710	-469.940430	-75.234818	581.537720	-495.195953	290.520966	87.620209	-541.487244	-117.181915	104.925568	-421.985229	352.501740	1434.056152	-365.324310	-63.011658	1453.381714	-336.885132	143.367767	1448.359497	-310.104156	186.187820	1733.714600	-499.548492	450.323334	1170.757202	-452.007568	-196.741898	1210.438477	-420.390198	413.212921	861.709229	-356.302521	-170.378113	896.331055	-393.414825	114.986320	1054.529175	535.486633	-1.936388	900.005188	510.577423	195.653305
-416.805969	245.707855	957.019714	-421.104095	-16.322193	958.662842	-501.370758	260.024017	574.775208	-470.029602	-75.318588	581.546265	-495.193085	290.483643	87.636627	-541.543152	-117.193321	104.950928	-421.803497	352.436340	1434.015381	-365.276978	-63.102310	1453.339355	-336.778107	143.312668	1448.334229	-309.838287	186.149658	1733.676025	-499.425323	450.324036	1170.753052	-452.073151	-196.734955	1210.410522	-420.345093	413.141449	861.685364	-356.300323	-170.375931	896.346375	-393.356567	114.879097	1054.509155	535.513306	-2.127895	900.009766	510.620209	195.498993
-416.759796	245.614532	957.017639	-421.118317	-16.374544	958.669128	-501.257111	259.989990	574.761475	-470.075439	-75.397209	581.568665	-495.212738	290.514526	87.655907	-541.528137	-117.182571	104.941780	-421.626984	352.375916	1433.968994	-365.222961	-63.188347	1453.302734	-336.664398	143.225311	1448.301392	-309.599396	186.096802	1733.635620	-499.283234	450.290466	1170.728027	-452.174347	-196.703094	1210.417114	-420.285522	413.117584	861.656921	-356.490997	-170.460098	896.295288	-393.323914	114.803200	1054.506836	535.509949	-2.272059	900.004517	510.627991	195.342285
-416.647461	245.579575	957.018982	-421.059509	-16.453068	958.681458	-501.145721	259.947266	574.745117	-470.103088	-75.436592	581.579041	-495.238983	290.510590	87.646301	-541.560425	-117.172623	104.932671	-421.453400	352.346985	1433.937378	-365.199158	-63.256489	1453.281616	-336.529236	143.153809	1448.274780	-309.374298	186.051254	1733.605713	-499.137726	450.266266	1170.715576	-452.271973	-196.699417	1210.393921	-420.219940	413.093323	861.630859	-356.452637	-170.458420	896.320251	-393.242798	114.745308	1054.514893	535.526489	-2.373771	900.014709	510.637817	195.251205
-416.561646	245.477570	956.995544	-420.998810	-16.549501	958.696228	-501.029114	259.953735	574.746948	-470.054840	-75.428619	581.618408	-495.213715	290.481781	87.682190	-541.515747	-117.176407	104.936607	-421.269470	352.300812	1433.878296	-365.146576	-63.324440	1453.274902	-336.433228	143.076645	1448.237427	-309.169434	186.002563	1733.572632	-498.989624	450.217712	1170.672485	-452.352173	-196.671280	1210.369751	-420.121979	413.052704	861.576904	-356.518036	-170.489960	896.289673	-393.161041	114.657600	1054.508301	535.532837	-2.488075	900.008972	510.671661	195.096725
-416.501190	245.443100	956.992615	-420.992462	-16.641472	958.715149	-500.940857	259.916412	574.764099	-470.075531	-75.463867	581.611877	-495.238953	290.481445	87.722000	-541.554993	-117.187698	104.946266	-421.065430	352.275208	1433.850708	-365.089478	-63.392910	1453.263306	-336.356354	142.994186	1448.218018	-308.983398	185.957718	1733.555298	-498.816132	450.201447	1170.663208	-452.446167	-196.672028	1210.361328	-420.038177	412.994629	861.535645	-356.717804	-170.595215	896.225098	-393.110779	114.596794	1054.511841	535.524048	-2.605768	900.013672	510.690369	194.951233
-416.411346	245.427155	957.009460	-420.969757	-16.696484	958.689026	-500.806122	259.844055	574.787415	-470.000763	-75.435158	581.565979	-495.214020	290.424896	87.728600	-541.705261	-117.386002	105.053261	-420.975922	352.109436	1433.717529	-365.061523	-63.470322	1453.227051	-336.313965	142.907822	1448.212280	-308.822601	185.897781	1733.540894	-498.659821	450.202148	1170.631592	-452.521027	-196.704483	1210.337891	-419.925507	412.926605	861.512817	-356.794891	-170.680115	896.176575	-393.043762	114.538643	1054.504395	535.565491	-2.667160	900.019531	510.722748	194.899292
-416.325653	245.391129	956.997681	-420.962616	-16.775162	958.662903	-500.715332	259.835693	574.805725	-469.943115	-75.451286	581.585327	-495.205505	290.409119	87.756989	-541.462769	-117.187981	104.947037	-420.632019	352.205322	1433.785767	-365.067200	-63.517761	1453.173462	-336.361237	142.769653	1448.188843	-308.643066	185.827881	1733.513184	-498.442383	450.114807	1170.599854	-452.592529	-196.731735	1210.286987	-419.818665	412.849640	861.484619	-356.881500	-170.747635	896.146606	-392.981567	114.467979	1054.481201	535.583740	-2.755095	900.023010	510.739136	194.789902
-416.294678	245.305664	956.974243	-420.953491	-16.851128	958.649048	-500.527374	259.698639	574.774170	-469.960144	-75.546089	581.586609	-495.149017	290.378448	87.771240	-541.511658	-117.164955	104.959030	-420.427673	352.169800	1433.716797	-365.035828	-63.576305	1453.130005	-336.421692	142.628464	1448.149658	-308.458374	185.790939	1733.488281	-498.242981	450.116608	1170.583496	-452.645233	-196.753220	1210.256836	-419.694275	412.767303	861.445007	-356.811218	-170.758987	896.136169	-392.945496	114.388382	1054.458374	535.613831	-2.851193	900.021179	510.798798	194.708633
-416.192596	245.244431	956.942810	-420.907837	-16.968088	958.633789	-500.447815	259.703369	574.791687	-469.998932	-75.726196	581.639526	-495.143829	290.348450	87.790520	-541.575867	-117.191673	104.976616	-420.259460	352.118927	1433.673828	-365.029449	-63.661510	1453.080078	-336.553009	142.492233	1448.118164	-308.255859	185.749084	1733.436035	-498.053589	450.117432	1170.535522	-452.693634	-196.859161	1210.223633	-419.548706	412.711853	861.389465	-356.885162	-170.848007	896.098572	-392.860901	114.299461	1054.432129	535.632080	-2.914793	899.988281	510.821930	194.628525
-416.066223	245.189316	956.901794	-420.881836	-17.052908	958.632996	-500.347229	259.692657	574.784180	-469.915070	-75.714149	581.607788	-495.127747	290.338379	87.777718	-541.623230	-117.208138	105.007942	-420.087219	352.072205	1433.601440	-365.048431	-63.714771	1453.056152	-336.679443	142.407608	1448.130005	-308.073914	185.696396	1733.365967	-497.864716	450.126892	1170.489746	-452.752747	-196.903732	1210.193237	-419.386902	412.629852	861.343018	-356.907867	-170.948349	896.065430	-392.782410	114.234413	1054.410645	535.681335	-2.979670	900.001831	510.862946	194.580597
-415.943848	245.101364	956.855957	-420.813812	-17.099056	958.616821	-500.209686	259.657410	574.764771	-469.859924	-75.740288	581.630432	-495.116699	290.347412	87.826553	-541.520447	-117.171043	104.977203	-419.955597	352.017578	1433.544800	-365.054474	-63.758327	1453.024536	-336.809906	142.311600	1448.152100	-307.883942	185.629837	1733.292236	-497.675110	450.165588	1170.464233	-452.779999	-196.984146	1210.157104	-419.212524	412.569122	861.287781	-356.923859	-171.025131	896.042297	-392.688904	114.173042	1054.380005	535.698669	-3.038000	900.028381	510.871277	194.542374
-415.799896	245.012115	956.815430	-420.731628	-17.202305	958.612976	-500.116730	259.598572	574.764648	-469.863068	-75.873802	581.609375	-495.085602	290.295105	87.816902	-541.538452	-117.181389	105.003304	-419.827423	351.995239	1433.485107	-365.107117	-63.826244	1452.966797	-336.831818	142.219696	1448.199341	-307.723877	185.560913	1733.210938	-497.502777	450.185364	1170.420044	-452.834320	-197.081009	1210.132202	-419.023376	412.533508	861.215149	-356.940186	-171.153366	895.997742	-392.577515	114.084290	1054.358276	535.727173	-3.088230	900.042480	510.882843	194.479904
-415.710907	244.930557	956.755432	-420.740417	-17.232950	958.548279	-499.983124	259.549500	574.750732	-469.806976	-75.913460	581.616943	-495.046112	290.281891	87.846741	-541.555176	-117.190567	105.001297	-419.745422	351.949982	1433.434692	-365.142792	-63.870792	1452.942261	-336.800812	142.145615	1448.241821	-307.580353	185.483292	1733.114014	-497.320343	450.203888	1170.370483	-452.883362	-197.136917	1210.084961	-418.826202	412.488800	861.177307	-356.928955	-171.246399	895.972717	-392.516754	114.016464	1054.290527	535.752991	-3.083468	900.046997	510.897400	194.459702
-415.599487	244.832947	956.730469	-420.655701	-17.317722	958.537659	-499.903778	259.531738	574.776001	-469.694946	-75.862755	581.582581	-495.033997	290.287476	87.891022	-541.522339	-117.181435	104.993622	-419.652466	351.921387	1433.386841	-365.233795	-63.932816	1452.908813	-336.711029	142.076187	1448.316162	-307.461212	185.391022	1733.013428	-497.099304	450.199066	1170.299927	-452.925385	-197.255081	1210.040649	-418.607635	412.446259	861.122009	-356.915802	-171.348648	895.989685	-392.428162	113.928131	1054.275146	535.768188	-3.162189	900.044067	510.938812	194.418869
-415.483856	244.773773	956.699280	-420.588959	-17.386496	958.523438	-499.866333	259.550659	574.802185	-469.595154	-75.858353	581.565552	-495.093658	290.272888	87.890671	-541.466919	-117.185982	104.989128	-419.552155	351.886719	1433.365234	-365.302185	-64.008278	1452.882813	-336.629730	142.025970	1448.366577	-307.341156	185.295624	1732.925171	-496.878723	450.185913	1170.228027	-452.987305	-197.333511	1210.057251	-418.379242	412.394135	861.074829	-356.879272	-171.477020	895.987000	-392.360352	113.866150	1054.258667	535.786987	-3.145382	900.041382	510.945984	194.421844
-415.366547	244.745209	956.685486	-420.527588	-17.409750	958.513245	-499.739380	259.499512	574.774780	-469.512482	-75.868034	581.536316	-495.029510	290.255524	87.867577	-541.494812	-117.197456	104.993584	-419.443512	351.830231	1433.308105	-365.360260	-64.058228	1452.875977	-336.539856	141.963684	1448.446289	-307.216522	185.192917	1732.830566	-496.653473	450.182190	1170.153931	-453.048492	-197.407028	1210.066650	-418.122406	412.330170	861.033630	-356.820404	-171.566116	896.052490	-392.302673	113.836761	1054.255127	535.785339	-3.164587	900.029114	510.950165	194.415634
-415.261292	244.709381	956.646118	-420.464783	-17.477829	958.490845	-499.645447	259.458588	574.757568	-469.460541	-75.957062	581.542053	-495.048523	290.232941	87.862213	-541.552917	-117.236649	104.984001	-419.457031	351.654938	1433.160156	-365.348694	-64.159050	1452.916870	-336.465485	141.911926	1448.502319	-307.087463	185.081482	1732.747314	-496.458191	450.209198	1170.067871	-453.136780	-197.480286	1210.112061	-417.835144	412.243011	860.997925	-356.836334	-171.698364	896.090942	-392.245209	113.787453	1054.231323	535.843018	-3.168099	900.059204	510.993347	194.385651
-415.158661	244.657562	956.633057	-420.393860	-17.547174	958.470947	-499.535156	259.488739	574.760193	-469.417908	-76.051132	581.537903	-495.050354	290.223572	87.881348	-541.567810	-117.237114	104.991867	-419.227814	351.709381	1433.256348	-365.461639	-64.211563	1452.923584	-336.355225	141.876617	1448.600586	-306.939392	184.978348	1732.670532	-496.216400	450.196075	1170.035156	-453.218506	-197.597946	1210.180298	-417.572296	412.222504	860.987732	-356.815277	-171.820084	896.170776	-392.191895	113.721992	1054.223633	535.852539	-3.169452	900.066467	511.012177	194.344330
-415.061005	244.612137	956.604248	-420.331421	-17.602928	958.481873	-499.414185	259.406647	574.754211	-469.300812	-76.014442	581.504150	-495.041962	290.178040	87.906586	-541.575928	-117.231873	104.987000	-419.115417	351.667145	1433.241699	-365.500031	-64.286629	1452.971802	-336.273438	141.876404	1448.730347	-306.767578	184.869873	1732.597656	-496.016876	450.244141	1170.003662	-453.280853	-197.671875	1210.245239	-417.311981	412.187012	860.978943	-356.777557	-171.968719	896.262024	-392.139832	113.683212	1054.222168	535.929138	-3.250797	900.059021	511.164185	193.828934
-415.028625	244.575180	956.599182	-420.365112	-17.628166	958.453308	-499.311401	259.400238	574.769409	-469.201172	-76.080971	581.462646	-495.050720	290.162994	87.909569	-541.651062	-117.260620	105.022545	-419.023346	351.592743	1433.226807	-365.566162	-64.348778	1452.989746	-336.170166	141.842834	1448.867676	-306.607239	184.777054	1732.528320	-495.802246	450.237579	1169.996338	-453.366913	-197.748611	1210.285156	-417.032257	412.154480	860.985962	-356.778076	-172.124069	896.334351	-392.149567	113.637222	1054.207764	535.893738	-3.133961	900.080994	511.047333	194.365158
-414.950500	244.589676	956.610962	-420.327515	-17.707251	958.434692	-499.185242	259.396362	574.780334	-469.094391	-76.057449	581.433350	-495.034729	290.193115	87.934128	-541.568909	-117.247063	105.021164	-418.916229	351.518311	1433.223633	-365.652496	-64.403717	1453.020752	-336.046204	141.823257	1449.000488	-306.448395	184.693481	1732.457642	-495.582855	450.257233	1169.989624	-453.428955	-197.803497	1210.336182	-416.721039	412.091644	861.000366	-356.743774	-172.276276	896.402405	-392.112701	113.590187	1054.209839	535.894165	-3.101964	900.088440	511.062347	194.415131
-414.866974	244.545425	956.615356	-420.300873	-17.750420	958.439392	-499.090515	259.391937	574.762695	-469.084717	-76.192299	581.432983	-495.053772	290.195099	87.940880	-541.618103	-117.270813	105.040031	-418.852661	351.450287	1433.197998	-365.780334	-64.427261	1453.036743	-335.922455	141.784485	1449.051636	-306.301605	184.614044	1732.399780	-495.357147	450.287689	1169.947144	-453.494537	-197.936539	1210.370361	-416.392212	412.058350	861.004761	-356.714142	-172.429581	896.489197	-392.073761	113.541412	1054.218628	535.914612	-3.101931	900.084290	511.089417	194.404648
-414.827209	244.476578	956.619690	-420.279907	-17.783550	958.423828	-498.973175	259.360504	574.755798	-469.009888	-76.207947	581.411499	-495.034058	290.220795	87.926872	-541.636169	-117.256393	105.043633	-418.763702	351.387238	1433.208374	-365.835388	-64.482826	1453.070313	-335.808411	141.725845	1449.090942	-306.169006	184.547806	1732.365967	-495.143402	450.313446	1169.916138	-453.524231	-198.031891	1210.422729	-416.074677	412.048950	861.012573	-356.721008	-172.591400	896.555176	-392.054047	113.481522	1054.215820	535.939514	-3.047038	900.073486	511.089294	194.456833
-414.753754	244.422928	956.652344	-420.270233	-17.800179	958.440430	-498.912140	259.380005	574.746460	-468.927185	-76.202980	581.367798	-495.060913	290.226105	87.929443	-541.777893	-117.414696	105.143799	-418.659485	351.328949	1433.202881	-365.873962	-64.547791	1453.151367	-335.749847	141.642319	1449.101807	-306.054016	184.493958	1732.337158	-494.924805	450.322052	1169.917969	-453.564117	-198.125656	1210.504395	-415.759460	411.986786	861.040833	-356.666382	-172.721466	896.669922	-392.043854	113.435013	1054.248779	535.934082	-3.010656	900.065430	511.117004	194.500381
-414.693024	244.368195	956.716675	-420.236084	-17.796118	958.491028	-498.830841	259.383514	574.737854	-468.827606	-76.151993	581.333984	-495.072968	290.218658	87.899139	-541.609680	-117.240616	105.020584	-418.572540	351.269257	1433.207397	-365.882904	-64.609512	1453.192505	-335.708374	141.561691	1449.106445	-305.943054	184.462357	1732.325195	-494.720184	450.350433	1169.916138	-453.583984	-198.237701	1210.592407	-415.441772	411.945770	861.059692	-356.661285	-172.879761	896.737976	-392.022949	113.402664	1054.313232	535.950256	-2.976680	900.078979	511.115387	194.508530
-414.662476	244.223663	956.763855	-420.212372	-17.777813	958.500000	-498.768860	259.389954	574.714966	-468.893677	-76.266052	581.337708	-495.067505	290.241608	87.884659	-541.677063	-117.275024	105.040627	-418.495636	351.223969	1433.215088	-365.822205	-64.738091	1453.294189	-335.711182	141.483002	1449.106567	-305.826538	184.427856	1732.334717	-494.507446	450.365234	1169.919678	-453.603119	-198.324875	1210.690063	-415.112396	411.931000	861.076965	-356.628937	-173.051697	896.847473	-392.000092	113.324959	1054.342529	535.990173	-2.923612	900.078979	511.149261	194.555893
-414.567444	244.128342	956.881104	-420.134521	-17.731430	958.532959	-498.729584	259.397675	574.708923	-468.818909	-76.222290	581.306824	-495.076721	290.242767	87.886566	-541.620544	-117.258415	105.002693	-418.418610	351.153595	1433.195068	-365.836334	-64.817505	1453.375854	-335.713074	141.436798	1449.088135	-305.717133	184.412842	1732.354614	-494.298767	450.394440	1169.877930	-453.633942	-198.423492	1210.793701	-414.731476	411.901123	861.097351	-356.650360	-173.242462	896.930359	-391.952423	113.268631	1054.427856	536.006165	-2.843455	900.112427	511.161194	194.622131
-414.486176	243.985184	956.973755	-420.014679	-17.698975	958.582275	-498.708832	259.400024	574.701660	-468.739594	-76.180054	581.290588	-495.052368	290.250397	87.861839	-541.613953	-117.316315	104.994324	-418.356354	351.128998	1433.156494	-365.963165	-64.817490	1453.412109	-335.647247	141.375443	1449.045410	-305.639648	184.373505	1732.365479	-494.102081	450.376923	1169.811035	-453.669556	-198.568390	1210.886597	-414.351105	411.905243	861.116394	-356.601105	-173.426987	897.049072	-391.877441	113.201614	1054.505493	536.031311	-2.796653	900.121399	511.172333	194.661346
-414.455780	243.862900	957.084839	-419.953156	-17.673040	958.609802	-498.711182	259.416779	574.681702	-468.730408	-76.189354	581.322388	-495.030914	290.288116	87.887894	-541.580444	-117.312462	104.989502	-418.292206	351.067963	1433.124878	-365.980652	-64.897011	1453.491089	-335.493469	141.314056	1449.011597	-305.558197	184.343140	1732.372803	-493.912628	450.418152	1169.740356	-453.712738	-198.659027	1210.970337	-414.030304	411.890625	861.132080	-356.578430	-173.618607	897.161011	-391.844360	113.125893	1054.578125	536.061279	-2.732583	900.145325	511.175293	194.727203
-414.396790	243.750854	957.194458	-419.869537	-17.705849	958.657471	-498.673218	259.369171	574.663269	-468.668335	-76.156990	581.327942	-494.996796	290.268616	87.871788	-541.824402	-117.655159	105.149162	-418.239899	351.001160	1433.079346	-366.019440	-64.964012	1453.527222	-335.310364	141.248962	1448.949707	-305.459595	184.318649	1732.369385	-493.772888	450.432281	1169.683472	-453.730286	-198.781631	1211.065186	-413.704468	411.836334	861.121704	-356.516357	-173.820007	897.255615	-391.805450	113.033676	1054.665283	536.081482	-2.609477	900.138123	511.203522	194.826019
-414.243622	243.680389	957.335632	-419.730591	-17.738852	958.747192	-498.691101	259.283234	574.688843	-468.687622	-76.247063	581.360840	-494.972229	290.260498	87.872322	-541.549316	-117.352356	104.992043	-418.185181	350.944946	1433.033691	-366.060608	-65.030952	1453.590942	-335.068420	141.191650	1448.852051	-305.362183	184.292099	1732.380981	-493.634521	450.413086	1169.607056	-453.771149	-198.856812	1211.149536	-413.363403	411.789307	861.110413	-356.532745	-174.031937	897.361755	-391.700867	112.962448	1054.791626	536.101013	-2.556979	900.143494	511.197784	194.873962
-414.115631	243.615692	957.399841	-419.612762	-17.843204	958.843079	-498.669586	259.257080	574.690857	-468.682983	-76.244759	581.392883	-494.963165	290.245544	87.883286	-541.578613	-117.342659	104.984497	-418.148834	350.858704	1432.963623	-366.097504	-65.056297	1453.671143	-334.820099	141.139175	1448.763184	-305.255310	184.267487	1732.396973	-493.505798	450.445251	1169.532593	-453.790955	-198.932648	1211.230957	-412.996918	411.711548	861.086853	-356.473572	-174.216171	897.466309	-391.611908	112.889427	1054.880615	536.144226	-2.410632	900.134094	511.216675	194.963654
-414.002136	243.573776	957.490051	-419.561646	-17.922575	958.885193	-498.827545	259.432983	574.794617	-468.679321	-76.255943	581.403931	-495.068268	290.244415	87.895554	-541.632751	-117.353088	105.000359	-418.094635	350.785522	1432.931152	-366.159515	-65.124901	1453.751221	-334.565521	141.092468	1448.700806	-305.175934	184.264267	1732.422363	-493.401978	450.454498	1169.472778	-453.825928	-198.992615	1211.327759	-412.714386	411.666595	861.062195	-356.451691	-174.406448	897.571655	-391.526428	112.804878	1054.945923	536.177795	-2.319667	900.161377	511.225922	195.061325
-413.922638	243.519287	957.529541	-419.501740	-18.035204	958.936523	-498.715668	259.252441	574.760681	-468.707275	-76.296005	581.426208	-494.989349	290.268555	87.903519	-541.655334	-117.359444	105.007355	-418.024506	350.736176	1432.880493	-366.197693	-65.154999	1453.844238	-334.383118	141.003525	1448.627075	-305.097626	184.266968	1732.453125	-493.291260	450.460419	1169.420654	-453.859070	-199.090515	1211.399780	-412.442017	411.642761	861.057983	-356.405243	-174.590393	897.689880	-391.453125	112.723717	1054.990356	536.238708	-2.198750	900.163208	511.247406	195.165710
-413.866302	243.465057	957.540100	-419.491638	-18.146189	958.955505	-498.734406	259.269653	574.768616	-468.623505	-76.233505	581.434692	-494.979156	290.269287	87.923798	-541.603210	-117.320892	105.002464	-417.963745	350.672943	1432.831543	-366.236969	-65.193924	1453.924072	-334.281158	140.941711	1448.581787	-305.035339	184.268784	1732.482666	-493.161407	450.481018	1169.380249	-453.902710	-199.135086	1211.505615	-412.228180	411.626190	861.046448	-356.403412	-174.775101	897.813660	-391.393494	112.639191	1054.998291	536.272766	-2.069233	900.196655	511.222748	195.254272
-413.788605	243.455505	957.553101	-419.460724	-18.185406	958.964172	-498.789886	259.243896	574.783142	-468.640717	-76.202118	581.398132	-495.018250	290.276672	87.910721	-541.909790	-117.656540	105.182938	-417.894012	350.596558	1432.770874	-366.250519	-65.253914	1453.978394	-334.296753	140.869766	1448.551270	-304.979248	184.267975	1732.498291	-493.052032	450.487030	1169.340332	-453.952209	-199.191391	1211.615967	-412.036377	411.598541	861.041687	-356.425842	-175.010757	897.926697	-391.317993	112.608192	1055.003540	536.318420	-1.938321	900.176697	511.237274	195.347153
-413.733978	243.458313	957.539734	-419.462982	-18.210642	958.941956	-498.802002	259.163177	574.740906	-468.611389	-76.195343	581.366760	-494.983154	290.269012	87.884697	-541.562683	-117.314377	104.981598	-417.805573	350.565277	1432.725464	-366.142456	-65.335693	1454.032959	-334.423981	140.782104	1448.495361	-304.909546	184.246277	1732.515137	-492.946991	450.458588	1169.309937	-453.995453	-199.203964	1211.683105	-411.821472	411.551575	861.045105	-356.382050	-175.220581	898.026001	-391.254700	112.587318	1054.975952	536.627075	-1.611926	900.440063	511.259155	195.474045
-413.659607	243.455002	957.489624	-419.412811	-18.272175	958.936584	-498.851318	259.090546	574.758362	-468.619049	-76.200462	581.387817	-494.979095	290.259277	87.845406	-541.862671	-117.669495	105.150085	-417.740723	350.546783	1432.667603	-366.095398	-65.393936	1454.044556	-334.472778	140.735001	1448.478394	-304.822754	184.227142	1732.506104	-492.843811	450.399872	1169.276855	-454.070770	-199.242706	1211.724854	-411.616272	411.484772	861.032532	-356.372559	-175.441437	898.091980	-391.163025	112.568428	1054.940552	536.425781	-1.723137	900.201660	511.265991	195.559418
-413.589539	243.428879	957.455750	-419.364868	-18.269554	958.920654	-499.065125	259.228424	574.788940	-468.639008	-76.236740	581.394226	-495.047028	290.217499	87.822029	-541.943970	-117.677330	105.177666	-417.683380	350.505402	1432.609497	-366.179749	-65.358261	1453.999756	-334.366364	140.698761	1448.499023	-304.698792	184.183945	1732.497925	-492.746582	450.376190	1169.229248	-454.177856	-199.316727	1211.739990	-411.438293	411.443878	861.008484	-356.365753	-175.628784	898.128052	-391.092224	112.560890	1054.912598	536.459717	-1.589457	900.209106	511.260223	195.671616
-413.506958	243.471848	957.416077	-419.315491	-18.277767	958.896851	-499.144531	259.268402	574.807251	-468.646301	-76.301865	581.392761	-495.146393	290.213165	87.853027	-541.575012	-117.335686	104.974693	-417.646027	350.465118	1432.567017	-366.175140	-65.398705	1453.953125	-334.227081	140.690735	1448.502319	-304.570862	184.138641	1732.497803	-492.665558	450.330139	1169.149536	-454.181030	-199.285370	1211.657593	-411.277252	411.379608	860.976624	-355.798218	-175.609772	898.414368	-391.017822	112.580704	1054.878662	536.542603	-1.459015	900.221558	511.274811	195.783920
-413.445526	243.525085	957.404419	-419.251923	-18.360062	958.898010	-499.176941	259.220154	574.822388	-468.641052	-76.398697	581.435303	-495.102539	290.183929	87.860481	-541.539490	-117.336777	104.983376	-417.599121	350.439270	1432.503052	-366.171936	-65.433144	1453.915894	-334.099213	140.677521	1448.489502	-304.469086	184.099365	1732.491455	-492.588318	450.330566	1169.099243	-454.325958	-199.410461	1211.688721	-411.155365	411.308411	860.903503	-356.375671	-175.959503	898.114075	-390.968811	112.571457	1054.876953	536.577148	-1.321956	900.220459	511.267212	195.933594
-413.378601	243.583740	957.388855	-419.197876	-18.420729	958.899658	-499.012115	258.940186	574.808777	-468.649261	-76.489426	581.511841	-495.002228	290.169739	87.845314	-541.591919	-117.354652	105.006294	-417.548035	350.409576	1432.455811	-366.147583	-65.466263	1453.874512	-333.975311	140.643188	1448.449829	-304.395752	184.045624	1732.462891	-492.496582	450.331085	1169.005737	-454.331421	-199.365326	1211.602173	-411.049622	411.238983	860.844177	-355.880157	-175.923065	898.333496	-390.917328	112.575768	1054.872314	536.623230	-1.197780	900.252747	511.255951	196.057846
-413.336060	243.589996	957.371948	-419.143250	-18.546692	958.905090	-499.015839	258.954895	574.825562	-468.651459	-76.596153	581.550110	-495.036407	290.174469	87.858498	-541.956787	-117.768112	105.238663	-417.492371	350.374573	1432.376709	-366.150940	-65.491417	1453.811890	-333.837524	140.615540	1448.388184	-304.349945	183.984238	1732.432129	-492.392242	450.316742	1168.917969	-454.441437	-199.464737	1211.603516	-410.978638	411.168793	860.765991	-356.458893	-176.210800	898.024048	-390.887970	112.525795	1054.871582	536.662109	-1.101946	900.248596	511.255463	196.159668
-413.291870	243.589615	957.383118	-419.104828	-18.711138	958.932129	-498.954895	258.951263	574.808411	-468.517487	-76.580978	581.549805	-495.043518	290.121063	87.868530	-541.885437	-117.741249	105.246841	-417.397797	350.368469	1432.313232	-366.132904	-65.495193	1453.714600	-333.745758	140.597061	1448.307617	-304.300690	183.927002	1732.385010	-492.298065	450.280518	1168.830444	-454.483582	-199.522919	1211.547974	-410.912170	411.084167	860.694885	-356.549225	-176.327484	897.945068	-390.860291	112.448990	1054.894287	536.693909	-0.933184	900.256348	511.220703	196.278732
-413.253174	243.542953	957.386841	-419.016785	-18.842815	958.954529	-498.889801	258.870819	574.835876	-468.489380	-76.678078	581.588440	-495.016815	290.131622	87.858559	-541.929199	-117.758446	105.249336	-417.292084	350.346985	1432.252808	-366.086151	-65.493752	1453.633911	-333.633514	140.556458	1448.222046	-304.245605	183.870102	1732.338745	-492.204254	450.276337	1168.787842	-454.505005	-199.512985	1211.487549	-410.881592	410.975952	860.638672	-356.637146	-176.443604	897.870728	-390.826752	112.372169	1054.915161	536.728149	-0.799377	900.277832	511.204163	196.409729
-413.210815	243.529999	957.396423	-418.969360	-19.007587	958.984253	-498.840912	258.879456	574.833496	-468.424347	-76.755836	581.608398	-495.035950	290.122101	87.869232	-541.930847	-117.744698	105.261902	-417.171326	350.336487	1432.200562	-366.032440	-65.509819	1453.542603	-333.532196	140.540359	1448.144165	-304.174774	183.824936	1732.299805	-492.108185	450.274048	1168.721069	-454.534698	-199.525131	1211.444092	-410.878021	410.899719	860.586365	-356.762543	-176.576691	897.784790	-390.797699	112.291580	1054.938965	536.787598	-0.701040	900.286499	511.225189	196.514511
-413.148895	243.536591	957.430725	-418.940887	-19.068991	958.969177	-498.800293	258.863007	574.813660	-468.341492	-76.767159	581.569275	-495.014862	290.138763	87.858376	-541.889526	-117.712852	105.257492	-417.059174	350.307739	1432.148560	-365.979187	-65.508751	1453.484375	-333.395996	140.537689	1448.073486	-304.084137	183.796890	1732.253662	-492.029877	450.272156	1168.675659	-454.539398	-199.534134	1211.385254	-410.899689	410.814209	860.512939	-356.915344	-176.702774	897.681885	-390.758331	112.242882	1054.950073	536.848328	-0.567939	900.297119	511.229706	196.610153
-413.080261	243.493332	957.421326	-418.833496	-19.237207	959.004333	-498.785431	258.873169	574.807190	-468.350006	-76.840370	581.551147	-495.053741	290.168732	87.815643	-541.955994	-117.707588	105.254372	-416.975128	350.280060	1432.104248	-365.930878	-65.519196	1453.389648	-333.294373	140.528015	1448.015259	-303.970398	183.794495	1732.186279	-491.970062	450.319336	1168.619141	-454.552734	-199.522339	1211.349854	-410.939026	410.712738	860.445435	-357.056854	-176.835449	897.584961	-390.691528	112.157799	1054.968506	536.869263	-0.435608	900.311523	511.215393	196.764145
-413.080261	243.426086	957.381836	-418.821198	-19.343281	958.996765	-498.770996	258.884552	574.795288	-468.331329	-76.890282	581.579285	-495.063599	290.186829	87.802010	-541.656006	-117.364006	105.076424	-416.912079	350.258514	1432.031494	-365.888428	-65.536064	1453.319092	-333.211426	140.494751	1447.939331	-303.829102	183.792542	1732.121948	-491.898651	450.358337	1168.554810	-454.513611	-199.418320	1211.244263	-410.975708	410.658081	860.381409	-356.620453	-176.762054	897.786621	-390.674744	112.083809	1054.942139	536.919250	-0.315076	900.326416	511.206940	196.907074
-413.047241	243.418793	957.385986	-418.797363	-19.406080	958.966003	-498.788361	258.892670	574.790283	-468.239777	-76.809105	581.520142	-495.070740	290.188293	87.802612	-541.872620	-117.664955	105.227676	-416.849274	350.229645	1431.973145	-365.831726	-65.549942	1453.278320	-333.097565	140.468369	1447.892334	-303.668762	183.792480	1732.054443	-491.829956	450.407898	1168.497437	-454.565918	-199.461838	1211.266357	-411.042297	410.582764	860.309509	-357.311096	-177.013596	897.437805	-390.636139	112.034782	1054.926270	536.977356	-0.168737	900.348206	511.210083	197.022156
-413.021362	243.435623	957.360718	-418.797760	-19.479755	958.904175	-498.808685	258.882660	574.812683	-468.241699	-76.822441	581.515320	-495.075287	290.173981	87.792213	-541.825439	-117.641380	105.219902	-416.802673	350.199219	1431.921631	-365.763733	-65.575020	1453.203125	-333.051544	140.406754	1447.842163	-303.499542	183.789810	1731.986694	-491.758148	450.418854	1168.428223	-454.597992	-199.461990	1211.223145	-411.099976	410.522430	860.253235	-357.444153	-177.079773	897.324768	-390.611664	111.990105	1054.879639	537.028870	0.008930	900.337463	511.201385	197.146439
-412.982056	243.442978	957.342163	-418.726837	-19.576641	958.847534	-498.841003	258.830078	574.823181	-468.247650	-76.837074	581.532959	-495.036682	290.153076	87.795761	-541.809265	-117.645462	105.204376	-416.723267	350.177429	1431.866333	-365.699341	-65.609863	1453.163086	-332.974060	140.369736	1447.789673	-303.300262	183.790100	1731.909180	-491.710724	450.439545	1168.404297	-454.609558	-199.415375	1211.182251	-411.177460	410.443359	860.193359	-357.570801	-177.119537	897.260864	-390.538300	111.933914	1054.837280	537.077515	0.175949	900.318115	511.209839	197.288376
-412.907562	243.469498	957.342102	-418.664825	-19.626959	958.839600	-498.849213	258.774078	574.839111	-468.306427	-76.992973	581.593750	-495.040497	290.138031	87.824516	-541.866882	-117.663345	105.209778	-416.632507	350.132782	1431.777710	-365.635315	-65.640610	1453.123169	-332.882935	140.324631	1447.743286	-303.101837	183.788788	1731.824097	-491.669800	450.448242	1168.363281	-454.657959	-199.368591	1211.141724	-411.273407	410.385193	860.133911	-357.704041	-177.112427	897.201782	-390.463440	111.917770	1054.831543	537.149902	0.324629	900.317261	511.220581	197.408081
-412.892029	243.504028	957.324829	-418.616364	-19.733856	958.821350	-498.874023	258.706512	574.839294	-468.314178	-77.051369	581.583801	-495.021515	290.095734	87.814598	-541.903076	-117.687233	105.210640	-416.555054	350.114624	1431.706421	-365.581085	-65.671768	1453.087158	-332.786591	140.284256	1447.691162	-302.887177	183.794861	1731.750366	-491.648071	450.462097	1168.329224	-454.717896	-199.357513	1211.138550	-411.350128	410.322449	860.085999	-357.835052	-177.097778	897.174133	-390.411041	111.883926	1054.808472	537.266541	0.407007	900.304504	511.360382	196.978241
-412.845734	243.543442	957.309937	-418.534210	-19.796608	958.800049	-498.897339	258.681244	574.851074	-468.243805	-77.033882	581.591553	-495.095306	290.109100	87.815292	-541.851318	-117.689781	105.189545	-416.481110	350.080841	1431.645752	-365.509583	-65.702011	1453.062622	-332.666779	140.270844	1447.628052	-302.653564	183.806610	1731.684570	-491.618683	450.463928	1168.294067	-454.754761	-199.326126	1211.138184	-411.455200	410.263947	860.019653	-357.993103	-177.086899	897.134583	-390.331329	111.872971	1054.786255	537.341187	0.575614	900.329773	511.329224	197.117950
-412.807556	243.581055	957.330444	-418.478424	-19.854460	958.824280	-498.950897	258.763306	574.891479	-468.170288	-77.039337	581.607361	-495.101715	290.124146	87.812927	-541.797668	-117.670563	105.183083	-416.373779	350.053986	1431.589966	-365.437805	-65.740433	1453.041870	-332.553040	140.215378	1447.579590	-302.427399	183.815201	1731.631714	-491.613861	450.488525	1168.266113	-454.794891	-199.249222	1211.110107	-411.580444	410.260376	859.980042	-357.630341	-176.855774	897.383057	-390.269623	111.865578	1054.804810	537.376831	0.729095	900.313416	511.339630	197.267746
-412.810303	243.524246	957.321655	-418.440216	-19.930664	958.858643	-498.949432	258.705536	574.861694	-468.200439	-77.137383	581.667114	-495.096527	290.130798	87.808479	-541.793762	-117.695282	105.202248	-416.297119	350.049408	1431.532104	-365.353790	-65.751038	1453.038208	-332.441650	140.186707	1447.509277	-302.199524	183.818130	1731.570679	-491.622986	450.428070	1168.250122	-454.853485	-199.270660	1211.122437	-411.676849	410.198639	859.936035	-357.787476	-176.802017	897.399414	-390.228302	111.818336	1054.811401	537.449097	0.896067	900.367188	511.324188	197.424210
-412.797394	243.457489	957.354797	-418.334106	-20.028234	958.934692	-498.933716	258.676605	574.854309	-468.168304	-77.154160	581.705688	-495.081604	290.113953	87.796631	-541.769714	-117.688492	105.227333	-416.171204	350.036682	1431.505371	-365.255249	-65.771263	1453.054565	-332.328796	140.136093	1447.454346	-301.939362	183.812286	1731.512817	-491.630341	450.393097	1168.250610	-454.949493	-199.281601	1211.191040	-411.805481	410.149261	859.900818	-357.997223	-176.742157	897.411133	-390.164673	111.760826	1054.864868	537.492615	1.042855	900.385437	511.309662	197.559265
-412.759888	243.446732	957.381470	-418.289612	-20.070856	958.968750	-498.911804	258.623749	574.871033	-468.112732	-77.144333	581.702820	-495.063965	290.101379	87.807114	-541.733215	-117.659966	105.234764	-416.062042	350.039703	1431.458618	-365.162628	-65.772522	1453.076294	-332.247894	140.062912	1447.415161	-301.619690	183.809128	1731.449097	-491.659882	450.335358	1168.252319	-454.993835	-199.300201	1211.261353	-411.932373	410.102142	859.863098	-358.157928	-176.663528	897.432129	-390.112091	111.737228	1054.892212	537.547852	1.167226	900.408264	511.299591	197.672195
-412.739929	243.418488	957.382751	-418.207611	-20.161127	959.002380	-498.865051	258.625031	574.876648	-468.158722	-77.254829	581.743896	-495.064209	290.090332	87.848083	-541.786804	-117.653137	105.235527	-416.075958	349.897736	1431.319336	-365.086823	-65.780685	1453.089233	-332.137085	140.011795	1447.371338	-301.293243	183.804993	1731.371216	-491.683289	450.336121	1168.232300	-455.084808	-199.419662	1211.364502	-412.065765	410.047211	859.817444	-358.878387	-176.803497	897.190125	-390.050323	111.695595	1054.906738	537.546509	1.438005	900.441833	511.150604	198.317459
-412.699341	243.429596	957.390320	-418.157349	-20.157652	958.994629	-498.854034	258.616425	574.887268	-468.257538	-77.391388	581.773804	-495.070068	290.081848	87.831146	-541.853210	-117.689346	105.260223	-415.842438	350.030792	1431.412842	-365.034882	-65.780563	1453.114746	-332.026672	139.966949	1447.354980	-300.960449	183.819717	1731.271606	-491.651489	450.293243	1168.238159	-455.135193	-199.470474	1211.424561	-412.203918	410.014618	859.771362	-359.086151	-176.747437	897.193176	-389.985443	111.697754	1054.901611	537.580017	1.525865	900.435425	511.132233	198.486221
-413.476471	241.228485	956.614197	-418.394012	-20.627253	959.014587	-498.442078	258.060455	574.428223	-468.376831	-77.561729	581.835083	-494.761353	290.040009	87.788315	-541.942017	-117.720184	105.284683	-415.750641	350.012146	1431.368774	-364.973633	-65.805016	1453.134155	-331.914764	139.943405	1447.329468	-300.648071	183.836563	1731.154785	-491.665344	450.268677	1168.227295	-455.147766	-199.471481	1211.472412	-412.363220	409.978729	859.719299	-359.210999	-176.725067	897.244995	-390.258453	110.704361	1054.460815	537.648865	1.707528	900.412048	511.101288	198.649582
-413.521088	241.057190	956.574341	-418.368347	-20.688866	958.988464	-498.394318	258.051605	574.379211	-468.340576	-77.545082	581.851624	-494.780243	290.047119	87.795128	-541.944336	-117.720818	105.284569	-415.671661	350.010101	1431.340576	-364.932129	-65.831711	1453.138550	-331.784302	139.903641	1447.299561	-300.322083	183.851379	1731.039063	-491.667084	450.249786	1168.229126	-455.191986	-199.476761	1211.508179	-412.505798	409.941589	859.663757	-359.307800	-176.662048	897.272949	-390.227020	110.599167	1054.416992	537.706482	1.864449	900.428284	511.075287	198.802429
-413.405640	241.175156	956.608459	-418.228455	-20.729383	959.005249	-498.379364	258.062195	574.416809	-468.377686	-77.608047	581.890503	-494.816864	290.032135	87.818192	-541.993469	-117.717468	105.287346	-415.560150	349.978638	1431.301636	-364.860291	-65.835999	1453.151245	-331.688019	139.840897	1447.276489	-300.003723	183.864105	1730.926514	-491.633484	450.241760	1168.218140	-455.240814	-199.493057	1211.541870	-412.651917	409.919128	859.641602	-359.394104	-176.606720	897.306213	-390.109833	110.633858	1054.445190	537.765015	2.022337	900.418640	511.071289	198.929413
-412.590698	243.322113	957.388367	-417.880249	-20.362873	958.962769	-498.721771	258.563538	574.890747	-468.274628	-77.472221	581.866150	-495.033508	290.055725	87.867706	-541.867065	-117.685669	105.281044	-415.456085	349.940521	1431.302856	-364.789337	-65.867981	1453.149292	-331.582794	139.791336	1447.279053	-299.727051	183.885696	1730.836670	-491.608063	450.222534	1168.249146	-455.265747	-199.496918	1211.568604	-412.777649	409.863281	859.615417	-359.457947	-176.582443	897.320679	-389.724335	111.545181	1054.866699	537.798706	2.181609	900.442200	511.036835	199.059662
-413.187531	241.350662	956.703186	-418.050781	-20.743689	958.996521	-498.341553	258.055359	574.504761	-468.464630	-77.670189	581.926636	-494.742493	289.983246	87.870552	-541.993469	-117.701431	105.318176	-415.339508	349.911011	1431.276367	-364.698944	-65.897812	1453.134033	-331.476471	139.712112	1447.270630	-299.467560	183.895523	1730.762329	-491.568115	450.210022	1168.263916	-455.290863	-199.469711	1211.569702	-412.911163	409.831512	859.589050	-359.520569	-176.543381	897.334351	-389.902252	110.671860	1054.485718	537.891052	2.354661	900.468445	511.024353	199.206253
-413.238892	241.032089	956.619995	-417.956329	-20.865154	959.027161	-498.387726	258.130859	574.490051	-468.463837	-77.646286	581.952454	-494.799377	289.992950	87.877113	-542.015564	-117.707565	105.319977	-415.229004	349.869965	1431.228271	-364.595856	-65.936623	1453.122559	-331.374390	139.676224	1447.211792	-299.182556	183.910080	1730.662354	-491.546295	450.224792	1168.278198	-455.321533	-199.476288	1211.578857	-413.057556	409.795258	859.542480	-359.573486	-176.517868	897.326782	-389.848236	110.507797	1054.450684	537.911316	2.511656	900.454346	510.988678	199.331467
-413.112274	241.111938	956.617126	-417.892883	-20.882441	959.002258	-498.217377	257.986786	574.460083	-468.519440	-77.742081	581.980896	-494.713470	289.980743	87.854530	-542.081482	-117.710167	105.359200	-415.088196	349.834717	1431.157471	-364.453491	-65.978737	1453.083130	-331.451538	139.660278	1447.307129	-298.857422	183.936554	1730.576538	-491.521820	450.240662	1168.264771	-455.341827	-199.457123	1211.586548	-413.185944	409.763428	859.479004	-359.609680	-176.504822	897.305664	-389.744751	110.524391	1054.434570	537.960938	2.669690	900.479431	510.975403	199.448288
-413.042450	241.152191	956.597107	-417.838135	-20.934908	958.990051	-498.330322	258.193604	574.506836	-468.433533	-77.675888	581.991455	-494.813202	289.984314	87.847313	-542.006897	-117.689964	105.338692	-414.972565	349.804138	1431.120728	-364.371552	-66.022644	1453.052979	-331.349457	139.642593	1447.213257	-298.537659	183.968399	1730.472412	-491.481689	450.265350	1168.266113	-455.371704	-199.442657	1211.556396	-413.336853	409.769135	859.406067	-359.632751	-176.474380	897.294250	-389.673462	110.519363	1054.416016	538.060486	2.868618	900.489624	510.962555	199.637619
-412.956482	241.210175	956.609558	-417.776764	-20.956121	958.971436	-498.173492	258.095154	574.496033	-468.468323	-77.757790	582.006958	-494.749725	289.986511	87.831505	-542.067322	-117.693802	105.350258	-414.853882	349.775909	1431.037842	-364.320679	-66.033089	1452.993652	-331.220856	139.592010	1447.133911	-298.264648	183.977661	1730.374634	-491.460754	450.281403	1168.244995	-455.385864	-199.473831	1211.519531	-413.479919	409.761566	859.354919	-359.668396	-176.474808	897.236206	-389.590363	110.523552	1054.410522	538.109924	3.007432	900.472656	510.961578	199.798630
-412.859375	241.240616	956.605103	-417.705444	-20.955404	958.946716	-498.096100	258.032349	574.511292	-468.385132	-77.718956	581.970886	-494.715271	289.998322	87.842110	-542.054016	-117.684090	105.338371	-414.694336	349.778015	1430.988159	-364.226501	-66.063828	1452.954834	-331.077820	139.563171	1447.072510	-297.986176	183.976715	1730.278320	-491.423157	450.304382	1168.229492	-455.389740	-199.445511	1211.479126	-413.639740	409.735413	859.309143	-359.673279	-176.484756	897.191528	-389.499878	110.528954	1054.394287	538.203125	3.170552	900.520081	510.946503	199.944412
-412.776306	241.194138	956.590942	-417.655212	-21.003550	958.940369	-498.040466	258.072479	574.521179	-468.276672	-77.664848	581.977905	-494.712524	289.989044	87.881775	-542.017273	-117.669792	105.346214	-414.533966	349.734161	1430.950806	-364.159210	-66.081703	1452.898560	-330.919342	139.557648	1447.026978	-297.733337	183.971375	1730.196045	-491.389923	450.303345	1168.222778	-455.352020	-199.435944	1211.434448	-413.758972	409.671814	859.272217	-359.664215	-176.507767	897.151367	-389.425262	110.481117	1054.381836	538.225342	3.311240	900.539978	510.907196	200.077087
-412.658844	241.233536	956.618042	-417.578278	-21.033749	958.928650	-497.981598	258.029510	574.561768	-468.273285	-77.756477	581.979797	-494.735687	289.978394	87.912247	-542.079529	-117.681740	105.360161	-414.350555	349.725708	1430.908447	-364.080292	-66.098305	1452.865356	-330.777130	139.510132	1446.967285	-297.476654	183.970490	1730.112305	-491.346191	450.286194	1168.218018	-455.295959	-199.443954	1211.400757	-413.862061	409.628510	859.255371	-359.617004	-176.507141	897.107544	-389.333496	110.467445	1054.391113	538.271179	3.492634	900.531677	510.881348	200.205902
-412.583893	241.266907	956.627258	-417.558441	-20.990232	958.898071	-497.919617	258.034241	574.583496	-468.204865	-77.746902	581.973267	-494.700348	289.959656	87.921936	-542.012939	-117.665207	105.348854	-414.176971	349.713074	1430.869141	-364.009644	-66.117813	1452.816284	-330.619385	139.490936	1446.912354	-297.214783	183.984802	1730.031494	-491.318665	450.275635	1168.224365	-455.246887	-199.448181	1211.356812	-413.967041	409.589813	859.203979	-359.594635	-176.547424	897.071472	-389.276764	110.485619	1054.378052	538.363831	3.687359	900.597412	510.851746	200.332199
-412.509247	241.260391	956.602051	-417.485291	-21.046431	958.912292	-497.753571	257.981018	574.529236	-468.224152	-77.824646	581.952332	-494.616272	289.933533	87.910728	-542.026978	-117.661789	105.358360	-414.168640	349.571320	1430.696655	-363.905365	-66.123230	1452.779541	-330.487061	139.463470	1446.831421	-296.944061	184.009705	1729.957275	-491.289642	450.324127	1168.173828	-455.174622	-199.459610	1211.329590	-414.069275	409.550323	859.178406	-359.559082	-176.584808	897.041443	-389.203796	110.468597	1054.372681	538.392273	3.802000	900.588562	510.833191	200.438599
-412.399261	241.352524	956.606018	-417.428131	-21.089731	958.924988	-497.703522	258.017761	574.572815	-468.155792	-77.809364	581.956970	-494.672455	289.933319	87.897797	-542.028137	-117.666656	105.365562	-413.908234	349.702545	1430.745728	-363.860291	-66.136360	1452.730347	-330.235626	139.393982	1446.639526	-296.691772	184.042831	1729.892090	-491.232910	450.304962	1168.164551	-455.112976	-199.467606	1211.318726	-414.152191	409.556213	859.104980	-359.516052	-176.629272	897.015137	-389.123840	110.490929	1054.381958	538.442139	3.996088	900.580078	510.814087	200.586380
-412.364380	241.363113	956.610901	-417.400452	-21.122374	958.908447	-497.738037	258.135803	574.577881	-468.056885	-77.758080	581.950745	-494.722168	289.927826	87.904259	-542.048889	-117.662392	105.367485	-413.780426	349.682281	1430.692383	-363.776031	-66.175125	1452.679199	-330.081726	139.352051	1446.542236	-296.427551	184.054199	1729.832520	-491.198364	450.324036	1168.122803	-455.051361	-199.504471	1211.307373	-414.241791	409.524078	859.018555	-359.538452	-176.723831	896.956848	-389.080566	110.471001	1054.373047	538.460388	4.100192	900.600037	510.777649	200.698959
-412.278870	241.394180	956.605225	-417.374084	-21.204746	958.891296	-497.668182	258.136078	574.590515	-467.966614	-77.730911	581.952148	-494.695374	289.924255	87.924599	-541.983032	-117.632301	105.381958	-413.629181	349.670746	1430.612305	-363.698090	-66.183388	1452.646729	-329.938568	139.305481	1446.505981	-296.194641	184.075867	1729.773315	-491.128601	450.338745	1168.089233	-454.992828	-199.521362	1211.287720	-414.327423	409.513275	858.973877	-359.478119	-176.781998	896.950745	-389.016876	110.434998	1054.359619	538.497314	4.267969	900.617188	510.744598	200.841766
-412.170258	241.449234	956.644592	-417.318359	-21.271627	958.880127	-497.617157	258.136047	574.618469	-467.935577	-77.755920	581.912720	-494.700287	289.916656	87.960915	-541.995605	-117.626236	105.400322	-413.570404	349.517303	1430.433838	-363.542358	-66.224403	1452.614380	-329.911835	139.319366	1446.650146	-295.976257	184.094452	1729.713257	-491.067108	450.368591	1168.078247	-454.910645	-199.510071	1211.286377	-414.388092	409.493713	858.913452	-359.481262	-176.863693	896.922119	-388.928558	110.404999	1054.372070	538.560364	4.315860	900.578735	510.814423	200.488373
-412.097839	241.501556	956.654175	-417.311127	-21.286682	958.846313	-497.596039	258.209717	574.672668	-467.875214	-77.773552	581.919250	-494.743469	289.910461	87.977448	-541.943787	-117.606262	105.397125	-413.286743	349.641571	1430.488770	-363.440277	-66.224304	1452.581299	-329.627808	139.232819	1446.447144	-295.762756	184.097321	1729.660278	-490.940613	450.370544	1168.048950	-454.856689	-199.539841	1211.260498	-414.463623	409.470276	858.867615	-359.419525	-176.902252	896.919678	-388.861755	110.400620	1054.352905	538.632690	4.485119	900.597412	510.811584	200.595383
-412.058899	241.463318	956.642029	-417.306641	-21.335157	958.828735	-497.508148	258.197662	574.652466	-467.791199	-77.732048	581.896423	-494.701843	289.907257	87.983208	-541.901123	-117.610611	105.418282	-413.082214	349.630035	1430.447510	-363.307434	-66.212105	1452.591187	-329.490662	139.236282	1446.387207	-295.526520	184.119827	1729.603271	-490.835358	450.389252	1168.055908	-454.782440	-199.545212	1211.291870	-414.510803	409.483215	858.795837	-359.392303	-176.958664	896.923828	-388.816589	110.351334	1054.331787	538.654663	4.602620	900.608154	510.768127	200.742188
-411.922150	241.560211	956.642822	-417.261841	-21.345909	958.829041	-497.460999	258.286682	574.706055	-467.800995	-77.796227	581.909363	-494.739960	289.931610	88.000923	-541.907776	-117.583473	105.429459	-412.902557	349.612640	1430.410278	-363.198181	-66.218605	1452.575928	-329.325073	139.247910	1446.351685	-295.292877	184.128998	1729.539551	-490.713165	450.443329	1168.041016	-454.720581	-199.530060	1211.320557	-414.574219	409.478302	858.751343	-359.353882	-177.027740	896.950745	-388.722260	110.384995	1054.331421	538.684937	4.789936	900.599121	510.733215	200.899292
-411.793732	241.590515	956.660339	-417.200775	-21.397263	958.861389	-497.362427	258.308014	574.692322	-467.761963	-77.788437	581.929016	-494.703613	289.959351	87.997353	-541.876648	-117.558861	105.434250	-412.751740	349.596680	1430.369629	-363.062225	-66.234741	1452.608643	-329.151245	139.279785	1446.310669	-295.069794	184.140701	1729.479980	-490.602966	450.432922	1168.024902	-454.653320	-199.537140	1211.385254	-414.613953	409.499512	858.701965	-359.276428	-177.086685	897.002258	-388.629822	110.373238	1054.356934	538.669189	5.013178	900.618896	510.601288	201.539139
-411.703125	241.546875	956.637146	-417.170074	-21.428061	958.856018	-497.273224	258.322845	574.689514	-467.751251	-77.781242	581.946106	-494.728302	289.960968	87.993179	-541.865356	-117.544350	105.413887	-412.587463	349.584167	1430.349365	-362.963440	-66.238091	1452.621582	-329.007446	139.303879	1446.278198	-294.855408	184.157364	1729.432983	-490.493683	450.446594	1168.032471	-454.540588	-199.451355	1211.382568	-414.637024	409.485138	858.677917	-358.661896	-176.997238	897.333984	-388.560120	110.336487	1054.340210	538.709412	5.168364	900.659546	510.580414	201.659042
-411.576874	241.525162	956.633850	-417.102234	-21.471003	958.889954	-497.153961	258.308289	574.684448	-467.729034	-77.744133	581.958923	-494.728363	289.933014	88.006500	-541.844177	-117.537201	105.435143	-412.414337	349.567596	1430.332520	-362.870117	-66.218979	1452.662720	-328.833954	139.345581	1446.241089	-294.651459	184.148010	1729.407593	-490.352875	450.484741	1168.057861	-454.483795	-199.439880	1211.449951	-414.654968	409.486450	858.660278	-358.535522	-177.031097	897.426880	-388.463562	110.312088	1054.355591	538.765442	5.322508	900.689514	510.543274	201.800262
-411.529572	241.413132	956.618652	-417.117310	-21.497187	958.856079	-497.045471	258.320282	574.718262	-467.675781	-77.691414	581.932861	-494.729553	289.914429	88.059845	-541.811890	-117.521019	105.427498	-412.210327	349.554901	1430.321289	-362.750305	-66.200600	1452.672729	-328.662231	139.340286	1446.206421	-294.481415	184.142914	1729.382446	-490.231415	450.493683	1168.046753	-454.420654	-199.483093	1211.499634	-414.646484	409.478210	858.639343	-358.466370	-177.109894	897.485657	-388.418671	110.229370	1054.323486	538.828857	5.484385	900.708069	510.511993	201.956558
-411.460785	241.326721	956.606445	-417.083588	-21.544710	958.856384	-497.064514	258.404144	574.716064	-467.663635	-77.683990	581.952393	-494.770477	289.901337	88.072937	-541.808472	-117.534393	105.433235	-412.003052	349.568848	1430.268311	-362.646667	-66.205528	1452.670166	-328.549652	139.338394	1446.149048	-294.320984	184.131973	1729.349365	-490.092926	450.532959	1168.045166	-454.382294	-199.496429	1211.558472	-414.641357	409.450806	858.599915	-358.403198	-177.219833	897.537170	-388.345947	110.163094	1054.311768	538.850098	5.609280	900.705872	510.468201	202.071701
-411.364990	241.323410	956.545044	-417.106415	-21.575111	958.844360	-496.819733	258.239166	574.700867	-467.725677	-77.774025	581.950073	-494.673370	289.853271	88.078026	-541.804443	-117.548325	105.463394	-411.769928	349.598450	1430.213623	-362.502502	-66.186295	1452.682739	-328.405914	139.350449	1446.083496	-294.165466	184.122101	1729.318726	-489.924896	450.588684	1168.015259	-454.324310	-199.542328	1211.603027	-414.610596	409.453186	858.556763	-358.332520	-177.283401	897.603149	-388.276520	110.151863	1054.266113	538.913696	5.737413	900.706421	510.443573	202.219009
-411.297485	241.224625	956.479248	-417.058380	-21.649382	958.877136	-496.856262	258.423462	574.732849	-467.699677	-77.807182	581.978271	-494.764099	289.852722	88.094978	-541.821899	-117.536552	105.457069	-411.539764	349.607208	1430.130493	-362.371613	-66.172302	1452.701782	-328.283691	139.376068	1446.000854	-294.024567	184.132202	1729.281616	-489.765442	450.651245	1167.987427	-454.283447	-199.591705	1211.672607	-414.567200	409.456726	858.488037	-358.255310	-177.336426	897.681763	-388.197601	110.099113	1054.243774	538.953552	5.930212	900.728149	510.397675	202.335022
-411.193878	241.229477	956.423279	-417.056061	-21.676079	958.844421	-496.783783	258.414459	574.712952	-467.707855	-77.862915	581.966858	-494.814056	289.861847	88.095436	-541.796875	-117.528709	105.456657	-411.319916	349.613739	1430.074463	-362.220001	-66.149536	1452.684937	-328.149994	139.392471	1445.946045	-293.884155	184.128098	1729.206299	-489.597473	450.730591	1167.915894	-454.222961	-199.655655	1211.738525	-414.530212	409.461243	858.451172	-358.222809	-177.440414	897.747192	-388.115417	110.085983	1054.191650	539.018311	6.115599	900.755371	510.351898	202.496597
-411.100372	241.128128	956.387390	-416.997803	-21.770891	958.860107	-496.669006	258.355042	574.699646	-467.708221	-77.900314	581.971375	-494.774902	289.822510	88.104454	-541.802856	-117.520912	105.469757	-411.092896	349.653564	1430.036865	-362.052246	-66.148865	1452.676270	-328.046661	139.388702	1445.876831	-293.747864	184.128052	1729.142334	-489.437073	450.794952	1167.908936	-454.213989	-199.813095	1211.877075	-414.468842	409.444672	858.408203	-358.716339	-177.691818	897.545715	-388.025970	110.002983	1054.177856	539.111450	6.257576	900.792236	510.355133	202.597961
-411.035736	241.076065	956.327881	-416.980591	-21.838499	958.853333	-496.571289	258.312408	574.691406	-467.686951	-77.946060	582.003967	-494.816071	289.814697	88.125015	-541.820313	-117.523178	105.467575	-410.870209	349.652252	1429.986816	-361.883514	-66.120827	1452.660767	-327.905884	139.408096	1445.836182	-293.594543	184.127151	1729.049072	-489.262421	450.890503	1167.901001	-454.163727	-199.913925	1211.939331	-414.417755	409.443024	858.393677	-358.700012	-177.789551	897.615417	-387.963745	109.957291	1054.138916	539.150208	6.411977	900.839417	510.292297	202.694138
-410.955505	241.093796	956.320129	-416.985229	-21.851410	958.817078	-496.484467	258.277740	574.721069	-467.638794	-77.966408	582.015137	-494.803619	289.812042	88.170746	-541.792114	-117.520721	105.468811	-410.610809	349.652740	1429.946655	-361.670776	-66.095375	1452.627441	-327.795380	139.422989	1445.809814	-293.435333	184.126831	1728.958496	-489.081146	450.976044	1167.910156	-454.090576	-199.990738	1212.007202	-414.353271	409.415192	858.380371	-358.692719	-177.888504	897.677856	-387.911072	109.940399	1054.112915	539.187561	6.542469	900.832520	510.239380	202.846222
-410.858765	241.042221	956.301086	-416.923004	-21.916620	958.824402	-496.416016	258.288696	574.724792	-467.535950	-77.870934	581.994812	-494.833740	289.816162	88.161278	-541.680359	-117.491898	105.478439	-410.393372	349.653168	1429.904907	-361.466156	-66.064621	1452.580933	-327.671295	139.428406	1445.743774	-293.264435	184.166565	1728.857788	-488.916931	451.036621	1167.917847	-454.053192	-200.091965	1212.082886	-414.290955	409.428497	858.364624	-358.704071	-177.982346	897.723999	-387.821442	109.888008	1054.104370	539.211731	6.684605	900.833801	510.230011	202.918945
-410.798798	241.020920	956.265076	-416.903992	-21.976362	958.820618	-496.351501	258.303711	574.707397	-467.549042	-78.001381	581.997009	-494.855774	289.818268	88.144791	-541.720886	-117.503838	105.478218	-410.130432	349.674530	1429.847534	-361.245789	-66.059914	1452.547363	-327.565247	139.426559	1445.671021	-293.063324	184.196945	1728.752441	-488.743530	451.127899	1167.909668	-453.986969	-200.223679	1212.153687	-414.220154	409.458374	858.330505	-358.719055	-178.094086	897.776917	-387.770111	109.854889	1054.081177	539.234558	6.761013	900.822083	510.182312	203.028015
-410.746887	240.921448	956.231262	-416.894287	-22.023577	958.851990	-496.080017	258.079376	574.634583	-467.544891	-78.086334	582.032593	-494.743622	289.792847	88.117172	-541.709961	-117.501419	105.504128	-409.880096	349.677979	1429.804199	-361.048889	-66.032181	1452.524170	-327.462341	139.413467	1445.615845	-292.811493	184.241257	1728.638306	-488.541229	451.201050	1167.902100	-453.854279	-200.257355	1212.169067	-414.111359	409.484985	858.317993	-358.198029	-178.016647	898.108276	-387.731537	109.801155	1054.077759	539.293091	6.905490	900.849609	510.162201	203.109756
-410.682037	240.860458	956.190857	-416.852997	-22.083754	958.848938	-496.017853	258.103882	574.600830	-467.585144	-78.173988	582.010986	-494.737244	289.773926	88.098328	-541.764404	-117.481979	105.535751	-409.634033	349.677429	1429.742310	-360.881958	-66.029289	1452.485107	-327.368927	139.412506	1445.541382	-292.532898	184.293228	1728.510498	-488.333160	451.299561	1167.883545	-453.772888	-200.325531	1212.227051	-414.021454	409.502563	858.274475	-358.231903	-178.154510	898.134644	-387.664368	109.751602	1054.052246	539.300293	6.990783	900.843323	510.128235	203.197357
-410.385651	241.489594	956.420532	-416.725281	-22.010731	958.848999	-496.049286	258.190002	574.742981	-467.524231	-78.179054	582.033813	-494.784607	289.792725	88.144203	-541.734131	-117.483368	105.542130	-409.424622	349.667999	1429.694092	-360.748779	-66.039993	1452.467651	-327.260071	139.406311	1445.480103	-292.201111	184.325027	1728.368408	-488.117004	451.375214	1167.861450	-453.691986	-200.445511	1212.287109	-413.926758	409.540527	858.238770	-358.270844	-178.296585	898.152954	-387.513153	110.002701	1054.183838	539.353027	7.135563	900.853638	510.079285	203.312241
-410.540985	240.818192	956.204224	-416.763824	-22.161463	958.860779	-495.876434	258.034393	574.632813	-467.491730	-78.258736	582.032410	-494.750061	289.771454	88.137741	-541.795471	-117.491013	105.561615	-409.211029	349.636261	1429.647827	-360.639496	-66.003212	1452.440674	-327.156097	139.387817	1445.395752	-291.881226	184.378769	1728.212402	-487.905853	451.454010	1167.818726	-453.656433	-200.597305	1212.390625	-413.812164	409.579224	858.193665	-358.867157	-178.587860	897.897461	-387.541199	109.685638	1054.062744	539.362488	7.210551	900.831909	510.067230	203.403397
-410.561920	240.657288	956.180359	-416.724274	-22.237972	958.847229	-495.821564	258.024933	574.613647	-467.445251	-78.320564	582.056396	-494.711060	289.751129	88.127991	-541.750488	-117.478355	105.563988	-409.030457	349.642273	1429.603149	-360.533600	-66.004608	1452.393311	-327.040985	139.365707	1445.349487	-291.537720	184.409760	1728.059570	-487.686798	451.514557	1167.777954	-453.564789	-200.593521	1212.365479	-413.715546	409.620422	858.149170	-358.396637	-178.564651	898.138245	-387.505646	109.576141	1054.036865	539.431824	7.373794	900.835999	510.021851	203.522003
-410.523926	240.644699	956.186890	-416.685242	-22.307047	958.821960	-495.782928	257.992889	574.617065	-467.358246	-78.323494	582.036499	-494.746429	289.767151	88.133232	-541.720947	-117.499237	105.573326	-408.876099	349.627106	1429.515503	-360.429565	-66.013657	1452.352539	-326.869110	139.329819	1445.292236	-291.206299	184.464630	1727.901611	-487.489197	451.575043	1167.723267	-453.498901	-200.652542	1212.364624	-413.604767	409.679077	858.085449	-358.465729	-178.718597	898.120850	-387.449219	109.523201	1054.022705	539.429199	7.496208	900.812195	509.962952	203.659241
-410.473480	240.699661	956.178101	-416.669800	-22.338402	958.809326	-495.760284	258.037323	574.621338	-467.366486	-78.454033	582.009766	-494.783478	289.757141	88.142792	-541.762207	-117.523438	105.587303	-408.721222	349.607330	1429.445068	-360.314240	-66.030304	1452.319458	-326.701904	139.299530	1445.248169	-290.870239	184.493210	1727.740479	-487.290161	451.620270	1167.639282	-453.473938	-200.663284	1212.381836	-413.476807	409.717865	858.016235	-358.542206	-178.820831	898.091492	-387.399261	109.529533	1054.007324	539.420044	7.572871	900.773438	509.940613	203.722656
-410.443329	240.676682	956.181152	-416.647156	-22.386642	958.791748	-495.739685	258.002258	574.601746	-467.314178	-78.507324	581.996948	-494.783783	289.773193	88.136055	-541.803711	-117.542473	105.593735	-408.542145	349.614960	1429.364014	-360.207092	-66.039886	1452.298706	-326.553406	139.280609	1445.205933	-290.521118	184.538696	1727.592529	-487.100159	451.659058	1167.598877	-453.506256	-200.773010	1212.456177	-413.347107	409.754089	857.941589	-359.165588	-179.118607	897.805176	-387.353699	109.485092	1053.994873	539.521057	7.753423	900.802734	509.917297	203.836014
-410.404297	240.644836	956.179993	-416.595520	-22.472141	958.807617	-495.701294	257.948029	574.604919	-467.317780	-78.594643	582.043030	-494.792877	289.763855	88.142075	-541.843872	-117.557289	105.606384	-408.339050	349.592834	1429.316406	-360.050293	-66.031853	1452.278564	-326.393890	139.265152	1445.191895	-290.194580	184.579376	1727.461914	-486.939209	451.640747	1167.555054	-453.510895	-200.794662	1212.512329	-413.227417	409.762268	857.883545	-359.283936	-179.221680	897.787537	-387.298004	109.433571	1053.999512	539.507202	7.831048	900.805908	509.871216	203.893051
-410.439697	240.500305	956.145264	-416.570648	-22.548069	958.842407	-495.675201	257.885559	574.573303	-467.275787	-78.627853	582.032166	-494.759521	289.720367	88.137634	-541.832153	-117.555603	105.577232	-408.169220	349.584656	1429.254028	-359.904694	-66.059357	1452.259766	-326.222046	139.254456	1445.168579	-289.871002	184.612686	1727.349365	-486.777222	451.680908	1167.524414	-453.520782	-200.823029	1212.561890	-413.106750	409.803345	857.829468	-359.522858	-179.372452	897.731750	-387.277344	109.354263	1053.992310	539.531128	7.956377	900.801086	509.824493	204.013748
-410.465515	240.435593	956.101807	-416.625793	-22.551704	958.807556	-495.665955	257.871368	574.571533	-467.265106	-78.625572	582.012695	-494.750702	289.734283	88.132263	-541.809326	-117.541847	105.583855	-408.134125	349.415588	1429.097534	-359.771790	-66.069275	1452.257446	-326.075745	139.254837	1445.154541	-289.543701	184.632507	1727.260864	-486.646423	451.687561	1167.458740	-453.520630	-200.817444	1212.581543	-412.993622	409.834625	857.780640	-359.539398	-179.392151	897.777588	-387.268127	109.319115	1053.939697	539.587646	8.126900	900.816162	509.801239	204.124863
-410.446960	240.388580	956.062805	-416.591919	-22.621002	958.813232	-495.669098	257.850708	574.568604	-467.378967	-78.729973	582.020813	-494.753937	289.724121	88.160789	-541.888977	-117.577774	105.605492	-407.823059	349.538239	1429.152466	-359.623260	-66.088943	1452.227783	-325.939209	139.214279	1445.144531	-289.214020	184.666946	1727.175293	-486.514496	451.609558	1167.450806	-453.535828	-200.845169	1212.620850	-412.864014	409.881683	857.744080	-359.689819	-179.432938	897.767395	-387.209351	109.277977	1053.914063	539.566650	8.208391	900.796570	509.745819	204.210999
-410.446533	240.371674	956.034790	-416.590027	-22.632177	958.800598	-495.704468	257.832947	574.579407	-467.437256	-78.787262	582.064026	-494.744049	289.722321	88.159203	-541.947693	-117.585777	105.626350	-407.694977	349.517822	1429.121216	-359.467102	-66.103851	1452.213013	-325.802399	139.190781	1445.136230	-288.881348	184.693878	1727.092896	-486.406036	451.613342	1167.420532	-453.522797	-200.898117	1212.664063	-412.757233	409.922028	857.687439	-359.863678	-179.526154	897.763367	-387.179932	109.269005	1053.885986	539.614929	8.340150	900.832886	509.697723	204.341904
-410.398651	240.342667	955.992615	-416.573700	-22.689817	958.780518	-495.730164	257.775208	574.594910	-467.379364	-78.716637	582.057007	-494.737030	289.711273	88.153496	-541.876831	-117.574425	105.617889	-407.535278	349.506592	1429.065796	-359.344574	-66.146774	1452.158936	-325.682037	139.176224	1445.150513	-288.576355	184.713806	1727.014648	-486.297791	451.561401	1167.385620	-453.531555	-200.950317	1212.692749	-412.638092	409.936920	857.657837	-360.046387	-179.613129	897.739197	-387.110046	109.229576	1053.844482	539.687744	8.478601	900.837158	509.689362	204.427856
-410.372437	240.362061	955.997437	-416.558380	-22.698570	958.766113	-495.741638	257.741089	574.567627	-467.456024	-78.760300	582.060120	-494.731262	289.706543	88.143234	-541.908691	-117.557968	105.615585	-407.386078	349.473175	1429.008179	-359.216583	-66.161095	1452.139526	-325.525024	139.139160	1445.160767	-288.280457	184.709427	1726.948975	-486.190186	451.488647	1167.353760	-453.468628	-200.893433	1212.676392	-412.517700	409.965668	857.604858	-359.669891	-179.537369	897.981567	-387.056824	109.225861	1053.830811	539.742004	8.595471	900.871460	509.650116	204.523117
-410.334686	240.347870	955.996643	-416.521454	-22.732004	958.755737	-495.781097	257.694855	574.582275	-467.533447	-78.880684	582.090271	-494.722321	289.705200	88.138557	-541.952087	-117.563499	105.631516	-407.188873	349.456299	1428.954712	-359.043976	-66.206169	1452.137817	-325.387573	139.112335	1445.177612	-288.010040	184.706802	1726.905884	-486.073486	451.433319	1167.325562	-453.517151	-200.995300	1212.760864	-412.405548	409.977295	857.559692	-360.369598	-179.793533	897.687805	-386.991821	109.197678	1053.817749	539.805664	8.731148	900.877441	509.625671	204.618713
-410.306824	240.254944	955.982178	-416.503326	-22.730129	958.764038	-495.797485	257.639404	574.582214	-467.583313	-78.927246	582.093384	-494.720428	289.685974	88.139565	-541.982056	-117.597519	105.639191	-407.139893	349.304962	1428.808105	-358.895416	-66.218803	1452.124512	-325.237427	139.065735	1445.185547	-287.768341	184.701401	1726.831787	-485.970459	451.380493	1167.299316	-453.512207	-201.012756	1212.788696	-412.308105	409.968384	857.537415	-360.534546	-179.859741	897.671875	-386.944855	109.159035	1053.808105	539.800903	8.830812	900.894287	509.563599	204.706863
-410.318604	240.231644	955.997314	-416.469055	-22.781170	958.790100	-495.833374	257.626373	574.582153	-467.636871	-79.031403	582.125549	-494.706848	289.688812	88.182983	-542.005432	-117.605209	105.659912	-406.821655	349.453552	1428.913696	-358.742462	-66.226135	1452.114868	-325.100494	139.030807	1445.210449	-287.513733	184.719864	1726.847046	-485.854370	451.263916	1167.299194	-453.456543	-200.970917	1212.749634	-412.226868	409.971558	857.522217	-360.178131	-179.774384	897.921814	-386.915070	109.129974	1053.823486	539.858032	8.986412	900.904114	509.519043	204.805664
-410.285126	240.249634	956.005188	-416.429688	-22.796707	958.806824	-495.878876	257.622833	574.608032	-467.623840	-79.080589	582.156433	-494.702850	289.670685	88.180092	-541.983276	-117.607300	105.644806	-406.642334	349.444000	1428.890747	-358.591461	-66.245277	1452.094727	-324.962341	139.034653	1445.214111	-287.284668	184.727310	1726.827026	-485.734650	451.199982	1167.295654	-453.516785	-201.059982	1212.845337	-412.139343	409.965790	857.499023	-360.841309	-179.977127	897.651306	-386.857544	109.134445	1053.829956	539.912598	9.055606	900.919250	509.483063	204.927551
-410.245300	240.236435	956.002930	-416.411713	-22.834154	958.812195	-495.900024	257.623901	574.615784	-467.713989	-79.213234	582.209167	-494.691162	289.665344	88.161858	-542.125671	-117.652252	105.686432	-406.449371	349.450592	1428.897949	-358.422699	-66.242836	1452.054688	-324.843079	139.013611	1445.202881	-287.058136	184.728256	1726.813721	-485.626587	451.140991	1167.285889	-453.506897	-201.068619	1212.893555	-412.076202	409.950500	857.499756	-361.033173	-180.045609	897.631836	-386.805939	109.109070	1053.825317	539.948303	9.144033	900.918640	509.479340	204.987274
-410.250244	240.152115	955.979370	-416.394043	-22.844608	958.809265	-495.896423	257.558990	574.587585	-467.652374	-79.224739	582.204102	-494.682068	289.638550	88.171135	-542.064636	-117.639755	105.698502	-406.267303	349.470642	1428.888550	-358.272156	-66.240654	1452.010254	-324.716064	138.994476	1445.187256	-286.830139	184.719528	1726.803467	-485.506592	451.087646	1167.292603	-453.498047	-201.091217	1212.904297	-411.997925	409.914337	857.459045	-361.184052	-180.105774	897.583618	-386.768433	109.070816	1053.803467	539.954529	9.207803	900.929260	509.432831	205.051514
-410.214355	240.153839	955.976013	-416.360291	-22.901260	958.814697	-495.885895	257.551697	574.610962	-467.744080	-79.388489	582.223999	-494.661530	289.633514	88.171722	-542.155212	-117.669373	105.733406	-406.123718	349.457153	1428.880005	-358.109009	-66.261032	1451.960449	-324.589050	138.975098	1445.168213	-286.602051	184.691376	1726.786743	-485.374023	451.012115	1167.259399	-453.443909	-201.016327	1212.859009	-411.939819	409.892792	857.432800	-360.820190	-180.039810	897.784790	-386.713715	109.045731	1053.799072	539.967957	9.295743	900.916443	509.381744	205.170197
-410.232391	240.177444	955.976990	-416.392548	-22.898987	958.775696	-495.897919	257.560211	574.632446	-467.719391	-79.479485	582.206543	-494.670135	289.636169	88.171608	-542.181946	-117.674767	105.736984	-406.004242	349.442963	1428.847046	-357.959473	-66.281654	1451.939697	-324.464172	138.981049	1445.156494	-286.384644	184.668106	1726.769775	-485.268890	450.964203	1167.240479	-453.452820	-201.099152	1212.947021	-411.859222	409.826874	857.422913	-361.477783	-180.226715	897.504944	-386.702087	109.041595	1053.769897	539.997437	9.398939	900.902283	509.333252	205.240891
-410.144836	240.221939	955.993042	-416.324036	-22.938272	958.791138	-496.051361	257.751617	574.706482	-467.636047	-79.435951	582.214294	-494.775726	289.639343	88.220085	-542.141968	-117.670242	105.728317	-405.816284	349.435486	1428.838379	-357.740234	-66.266884	1451.924438	-324.510742	138.918427	1445.317993	-286.157074	184.659409	1726.750977	-485.135834	450.907532	1167.230103	-453.419525	-201.079666	1212.967896	-411.809845	409.761871	857.406494	-361.602600	-180.290115	897.453003	-386.616455	109.041733	1053.783569	540.044922	9.484518	900.905579	509.318268	205.309982
-410.095886	240.283813	956.008606	-416.276459	-22.926477	958.787842	-495.930573	257.609009	574.686462	-467.736359	-79.618141	582.223145	-494.710968	289.630920	88.203987	-542.230530	-117.694382	105.781120	-405.725189	349.416473	1428.817627	-357.630463	-66.281555	1451.933472	-324.173309	138.936935	1445.141602	-285.950195	184.651611	1726.728516	-485.024719	450.882568	1167.214111	-453.312378	-200.992325	1212.922363	-411.739502	409.689178	857.394714	-361.162994	-180.171249	897.671570	-386.553802	109.071068	1053.785767	540.085693	9.574549	900.904114	509.289642	205.407944
-410.055420	240.274628	956.003174	-416.249878	-22.897602	958.771179	-496.016632	257.769745	574.727966	-467.650299	-79.540482	582.244263	-494.816223	289.666473	88.249374	-542.165649	-117.672882	105.776711	-405.594360	349.400421	1428.803955	-357.486115	-66.302635	1451.943848	-324.045441	138.942566	1445.129272	-285.737579	184.655701	1726.702515	-484.897797	450.865448	1167.192749	-453.260132	-200.969757	1212.925903	-411.659973	409.604462	857.395264	-361.183228	-180.161972	897.680481	-386.497772	109.074852	1053.768555	540.116272	9.638192	900.917847	509.271088	205.448746
-410.005859	240.272522	955.993469	-416.219574	-22.911840	958.797485	-496.020142	257.837921	574.734375	-467.667572	-79.572487	582.258850	-494.875854	289.691345	88.248055	-542.161072	-117.664879	105.787903	-405.468140	349.394897	1428.786987	-357.351563	-66.318382	1451.938477	-323.920166	138.941177	1445.117188	-285.539642	184.669235	1726.675903	-484.792236	450.857178	1167.172241	-453.218536	-200.977264	1212.955444	-411.600464	409.522247	857.391663	-361.245758	-180.210083	897.643127	-386.438080	109.077377	1053.771362	540.152039	9.708913	900.949463	509.216125	205.553741
-409.978516	240.277390	955.997375	-416.202698	-22.906244	958.781494	-495.799316	257.653595	574.680298	-467.621826	-79.482788	582.248779	-494.700317	289.646454	88.230309	-542.138184	-117.628845	105.769211	-405.377350	349.383362	1428.768433	-357.244446	-66.327911	1451.913940	-323.787445	138.931030	1445.107422	-285.349854	184.676819	1726.662354	-484.700745	450.858002	1167.166382	-453.216431	-201.057175	1213.028442	-411.527039	409.433563	857.375488	-361.834900	-180.371841	897.366211	-386.401031	109.073853	1053.761230	540.195007	9.778443	900.954895	509.204437	205.615021
-409.950073	240.250259	955.967468	-416.147095	-22.895018	958.765564	-495.918152	257.825165	574.732971	-467.605103	-79.458893	582.250366	-494.856720	289.655884	88.247818	-542.138489	-117.621483	105.783005	-405.256958	349.391144	1428.762573	-357.137329	-66.329002	1451.865479	-323.655487	138.905243	1445.098389	-285.174194	184.684219	1726.651245	-484.607819	450.839661	1167.154541	-453.169922	-201.055603	1213.017944	-411.449951	409.322968	857.362610	-361.915894	-180.414612	897.328796	-386.345306	109.073471	1053.734497	540.219360	9.853644	900.956299	509.165527	205.679733
-409.874084	240.263412	955.957458	-416.119293	-22.899778	958.765686	-495.724487	257.659302	574.702637	-467.636017	-79.502342	582.248718	-494.733490	289.614288	88.253777	-542.191406	-117.644150	105.791512	-405.149567	349.380249	1428.731567	-357.017120	-66.326035	1451.843872	-323.506134	138.888397	1445.072998	-284.992432	184.697998	1726.629883	-484.520233	450.819031	1167.139038	-453.111511	-201.074249	1213.012817	-411.363037	409.205536	857.335144	-361.937775	-180.454453	897.298157	-386.277252	109.076012	1053.724976	540.261780	9.933235	900.942566	509.144226	205.743683
-409.803711	240.265640	955.928894	-416.064362	-22.932531	958.733032	-495.842560	257.821320	574.751770	-467.609741	-79.467804	582.231995	-494.799530	289.611542	88.245476	-542.205627	-117.649681	105.790764	-405.044006	349.395447	1428.722778	-356.911682	-66.324692	1451.784424	-323.383270	138.882065	1445.051147	-284.822754	184.703033	1726.615845	-484.454407	450.774139	1167.111450	-453.068665	-201.075638	1212.985107	-411.268250	409.081390	857.311829	-361.915833	-180.462112	897.270630	-386.190796	109.056992	1053.687866	540.296631	9.972072	900.933838	509.125732	205.806168
-409.743378	240.321960	955.946045	-416.037292	-22.908278	958.693481	-495.657959	257.659973	574.722412	-467.573425	-79.418999	582.224792	-494.673828	289.577179	88.279564	-542.170288	-117.650795	105.784447	-404.935516	349.389771	1428.690186	-356.792236	-66.322342	1451.783081	-323.249054	138.895813	1445.041016	-284.659363	184.709625	1726.598755	-484.378693	450.727173	1167.092285	-453.006989	-201.072205	1212.984253	-411.212219	408.975067	857.298279	-361.893066	-180.471985	897.238037	-386.126678	109.072578	1053.671021	540.357056	10.075935	900.924622	509.115417	205.856003
-409.648621	240.346451	955.946655	-415.956055	-22.888300	958.680664	-495.623566	257.699005	574.761597	-467.565704	-79.417496	582.212097	-494.675293	289.554077	88.276581	-542.135193	-117.631248	105.769920	-404.806915	349.393982	1428.661133	-356.636414	-66.300697	1451.738647	-323.302216	138.941788	1445.240601	-284.504883	184.737045	1726.579590	-484.332428	450.695435	1167.072632	-452.945618	-201.060837	1212.964844	-411.112061	408.841095	857.283813	-361.855133	-180.490936	897.224060	-386.028412	109.088234	1053.662109	540.412415	10.178355	900.930603	509.071747	205.880112
-409.578003	240.348221	955.912537	-415.908356	-22.905222	958.688232	-495.575806	257.695648	574.758606	-467.522919	-79.432037	582.231262	-494.653748	289.541138	88.286377	-542.140015	-117.626976	105.776489	-404.750183	349.405640	1428.661743	-356.572296	-66.305252	1451.731689	-323.044159	138.939224	1445.039063	-284.353516	184.759155	1726.574707	-484.291016	450.695923	1167.068726	-452.884460	-201.043228	1212.972412	-411.131195	408.637634	857.227844	-361.781219	-180.479263	897.223572	-385.951630	109.093086	1053.643921	540.447998	10.218294	900.963989	509.020844	205.967575
-409.438782	240.389420	955.938599	-415.774811	-22.903210	958.725708	-495.536255	257.671051	574.789978	-467.447571	-79.354103	582.264709	-494.660217	289.542542	88.285378	-542.077026	-117.604630	105.796898	-404.685150	349.403992	1428.641846	-356.507385	-66.285637	1451.701538	-322.939423	138.935837	1445.043701	-284.230774	184.769943	1726.561279	-484.262360	450.626038	1167.054443	-452.821655	-201.037399	1212.969482	-411.056519	408.522125	857.229248	-361.726715	-180.508026	897.225342	-385.825134	109.118500	1053.678467	540.522644	10.318913	900.961487	509.021210	206.013504
-409.342255	240.426529	955.937744	-415.727783	-22.887428	958.717407	-495.532990	257.742340	574.792908	-467.425110	-79.375977	582.287292	-494.693237	289.543762	88.308350	-542.158386	-117.627357	105.807327	-404.601593	349.391144	1428.633057	-356.440430	-66.294975	1451.730103	-322.815063	138.954498	1445.076538	-284.106476	184.774414	1726.556885	-484.189636	450.584198	1167.019287	-452.755524	-200.996765	1212.976074	-410.934631	408.478088	857.279358	-361.612823	-180.497177	897.254883	-385.748352	109.137016	1053.672485	540.566101	10.372355	900.986084	508.973297	206.093460
-409.239655	240.476929	955.930176	-415.678162	-22.887720	958.729187	-495.621429	257.855347	574.859863	-467.398834	-79.328056	582.284546	-494.783203	289.560211	88.318108	-542.161804	-117.638283	105.831161	-404.504395	349.408569	1428.650757	-356.356873	-66.298813	1451.746338	-322.679443	138.959106	1445.069946	-283.994476	184.794861	1726.556396	-484.144958	450.555695	1167.034790	-452.701202	-200.985291	1213.002197	-410.920471	408.296753	857.241699	-361.653351	-180.580109	897.237976	-385.667145	109.163544	1053.673096	540.624023	10.462891	900.975891	508.947510	206.149918
-409.168945	240.442017	955.900635	-415.607117	-22.908318	958.750732	-495.422302	257.702362	574.792725	-467.388580	-79.324821	582.294922	-494.664124	289.538269	88.306480	-542.118835	-117.614655	105.812523	-404.407379	349.408905	1428.640869	-356.294556	-66.296829	1451.766724	-322.571991	138.973984	1445.092651	-283.884888	184.794769	1726.552246	-484.086609	450.527191	1167.030640	-452.638855	-200.925125	1212.976685	-410.849243	408.182068	857.220032	-361.376404	-180.506149	897.286438	-385.584503	109.154221	1053.665894	540.700989	10.546535	900.982910	508.914703	206.212463
-409.116852	240.405090	955.889771	-415.536926	-22.911909	958.762085	-495.390076	257.711792	574.810791	-467.444366	-79.410248	582.282654	-494.650085	289.533508	88.290161	-542.190918	-117.627151	105.814980	-404.301727	349.430847	1428.612793	-356.208435	-66.289467	1451.768677	-322.491241	138.981735	1445.081787	-283.786713	184.797150	1726.557007	-483.993347	450.502167	1167.022095	-452.560364	-200.882599	1212.981812	-410.775574	408.092072	857.215637	-361.230713	-180.471405	897.300659	-385.510559	109.143646	1053.662476	540.753601	10.624714	900.975891	508.886963	206.269699
-409.059540	240.451996	955.857788	-415.518555	-22.860325	958.736938	-495.350922	257.702576	574.798096	-467.337769	-79.315346	582.262329	-494.621246	289.532318	88.295197	-542.060669	-117.584869	105.806038	-404.170715	349.462738	1428.616089	-356.118469	-66.274757	1451.779297	-322.421509	138.971512	1445.062378	-283.691925	184.815567	1726.556885	-483.890930	450.474060	1166.997314	-452.483643	-200.858658	1212.970215	-410.717041	407.993286	857.188538	-361.048828	-180.441025	897.325623	-385.450775	109.190811	1053.627808	540.810059	10.664696	900.970703	508.842743	206.303284
-408.996918	240.417953	955.845764	-415.433411	-22.858736	958.753479	-495.317657	257.736603	574.804260	-467.329102	-79.293968	582.267883	-494.665802	289.538544	88.320198	-542.119812	-117.602089	105.819756	-404.026703	349.460052	1428.614502	-356.033356	-66.268440	1451.797852	-322.318329	138.983185	1445.081055	-283.599854	184.820251	1726.571045	-483.761719	450.442657	1166.982300	-452.405426	-200.820175	1212.979126	-410.646515	407.925415	857.191406	-360.872772	-180.424713	897.337402	-385.370331	109.187187	1053.628174	540.866638	10.715313	900.989136	508.783295	206.341843
-408.929138	240.417892	955.808594	-415.392059	-22.877062	958.755066	-495.291687	257.716644	574.812683	-467.154694	-79.132866	582.244690	-494.640869	289.537598	88.326042	-542.012268	-117.570671	105.804153	-403.894531	349.483826	1428.607300	-355.963928	-66.242554	1451.820190	-322.204742	138.977417	1445.110107	-283.529846	184.821640	1726.582642	-483.644653	450.431274	1166.990234	-452.323273	-200.782135	1212.967773	-410.581451	407.820190	857.199158	-360.702576	-180.400513	897.356750	-385.298889	109.189003	1053.605591	540.948547	10.752116	901.009338	508.750305	206.353638
-408.883911	240.430405	955.802246	-415.342316	-22.872263	958.739197	-495.234375	257.686066	574.805603	-467.135132	-79.137566	582.255920	-494.615601	289.540710	88.328758	-542.035767	-117.575310	105.814980	-403.755096	349.510162	1428.632813	-355.913757	-66.246407	1451.815430	-322.108154	138.991119	1445.131104	-283.450287	184.813690	1726.603638	-483.499573	450.416748	1166.975586	-452.225311	-200.773071	1212.980469	-410.503021	407.762177	857.199402	-360.518127	-180.376068	897.398132	-385.235443	109.194160	1053.590088	540.988953	10.798929	901.012817	508.650604	206.357941
-408.782227	240.478912	955.796631	-415.271759	-22.857340	958.740234	-495.189514	257.659119	574.812317	-467.044525	-79.073364	582.268066	-494.621185	289.501221	88.334305	-542.006714	-117.557335	105.829643	-403.625397	349.540894	1428.631592	-355.856018	-66.226410	1451.838501	-322.013062	138.999146	1445.124878	-283.369415	184.810730	1726.617310	-483.353882	450.377319	1166.951660	-452.113892	-200.774857	1212.998657	-410.440430	407.686096	857.181335	-360.384277	-180.338196	897.423279	-385.140320	109.224838	1053.585205	541.058594	10.864824	901.011841	508.563507	206.372620
-408.737305	240.507736	955.788940	-415.243164	-22.847328	958.705627	-495.173676	257.688599	574.841980	-467.030060	-79.078575	582.255737	-494.627930	289.498779	88.342133	-541.953674	-117.552254	105.826935	-403.633514	349.402954	1428.498535	-355.798676	-66.206177	1451.843994	-321.937683	138.997787	1445.106689	-283.307831	184.805054	1726.641113	-483.222229	450.412811	1166.919678	-451.945679	-200.702744	1212.925659	-410.350433	407.630249	857.200012	-359.678925	-180.187714	897.676758	-385.088470	109.232307	1053.559937	541.106506	10.886930	901.008728	508.459625	206.361588
-408.677460	240.499649	955.775513	-415.175385	-22.801733	958.727051	-495.164490	257.693329	574.838379	-467.010742	-79.132149	582.239563	-494.627136	289.477600	88.352211	-541.974670	-117.549706	105.810333	-403.383850	349.565826	1428.619873	-355.735962	-66.201370	1451.849487	-321.828918	139.024673	1445.112671	-283.243103	184.800934	1726.663818	-483.057434	450.409485	1166.930786	-451.880280	-200.776321	1212.978882	-410.295441	407.507416	857.127502	-359.939911	-180.255249	897.469482	-385.010590	109.264313	1053.559937	541.130737	10.846542	901.029419	508.351929	206.291214
-408.626190	240.510910	955.762451	-415.146423	-22.795038	958.724670	-495.136322	257.671173	574.851135	-467.024017	-79.150497	582.239563	-494.608032	289.473785	88.350639	-541.986267	-117.570183	105.821030	-403.274963	349.584045	1428.594971	-355.672241	-66.173782	1451.839355	-321.730469	139.012955	1445.088867	-283.178131	184.787918	1726.695313	-482.902283	450.445953	1166.918213	-451.767517	-200.775360	1212.962891	-410.190765	407.448364	857.092712	-359.750458	-180.221039	897.482971	-384.951477	109.274384	1053.546997	541.172668	10.867225	901.037781	508.215698	206.238464
-408.552795	240.502991	955.734985	-415.036102	-22.823786	958.746643	-495.127899	257.659546	574.853027	-466.999969	-79.111130	582.238586	-494.606995	289.473816	88.349762	-541.955505	-117.553001	105.809372	-403.169586	349.600128	1428.583496	-355.602020	-66.155800	1451.847778	-321.670502	139.040268	1445.087769	-283.114197	184.769989	1726.720703	-482.756897	450.500732	1166.878784	-451.616730	-200.762222	1212.957275	-410.108185	407.393494	857.069519	-359.552673	-180.152939	897.490845	-384.856018	109.277763	1053.543091	541.213745	10.854410	901.036316	508.098511	206.210281
-408.481171	240.457840	955.705933	-414.943726	-22.796400	958.773804	-495.103485	257.648041	574.848755	-466.906708	-78.973557	582.222534	-494.561462	289.463806	88.330292	-541.887756	-117.515778	105.813446	-403.058350	349.616394	1428.570313	-355.552643	-66.108658	1451.849854	-321.575439	139.056854	1445.061279	-283.054413	184.747711	1726.757568	-482.603912	450.546631	1166.863403	-451.494324	-200.747925	1212.945190	-409.984985	407.353577	857.019165	-359.325134	-180.088791	897.513733	-384.761566	109.291344	1053.538574	541.255249	10.856743	901.058777	507.956177	206.198242
-408.385773	240.508453	955.699219	-414.901917	-22.775484	958.778381	-495.053436	257.608337	574.830750	-466.863892	-78.910500	582.235779	-494.535004	289.463440	88.353317	-541.864624	-117.495422	105.816322	-402.942383	349.635590	1428.543457	-355.488220	-66.112930	1451.838501	-321.487701	139.078110	1445.079712	-282.996857	184.731125	1726.792847	-482.447571	450.551666	1166.817749	-451.368622	-200.743835	1212.921631	-409.855194	407.304871	856.993530	-359.097656	-180.063065	897.533936	-384.683319	109.325439	1053.534790	541.264404	10.830506	901.079346	507.849792	206.161575
-408.368134	240.516190	955.661804	-414.892426	-22.777948	958.755310	-495.057739	257.630035	574.841003	-466.875214	-78.922852	582.271179	-494.547180	289.447083	88.315582	-541.866150	-117.492851	105.829681	-402.867950	349.659821	1428.516235	-355.454681	-66.089302	1451.827026	-321.399933	139.079041	1445.091431	-282.950806	184.710007	1726.826904	-482.301727	450.600800	1166.789917	-451.202728	-200.634338	1212.820923	-409.720947	407.289978	856.962463	-358.356415	-179.841415	897.816895	-384.641022	109.331650	1053.496460	541.298462	10.862044	901.099731	507.716736	206.174408
-408.254425	240.617645	955.694092	-414.834869	-22.760786	958.753662	-495.040405	257.658295	574.852478	-466.863892	-78.977959	582.278198	-494.548676	289.436890	88.352791	-541.899841	-117.503456	105.844810	-402.753845	349.667999	1428.499634	-355.373596	-66.075119	1451.826538	-321.314819	139.096878	1445.105957	-282.907837	184.688568	1726.869873	-482.162018	450.602570	1166.764160	-451.093292	-200.584488	1212.794434	-409.558502	407.273987	856.959900	-358.144165	-179.785553	897.815674	-384.554016	109.372612	1053.511475	541.341003	10.848549	901.103394	507.611481	206.151566
-408.195190	240.657532	955.706726	-414.767334	-22.754185	958.757690	-495.031921	257.684875	574.885803	-466.828674	-78.975281	582.285278	-494.572113	289.457855	88.388588	-541.894348	-117.499641	105.846321	-402.604919	349.689026	1428.489502	-355.259796	-66.039665	1451.808228	-321.416321	139.142120	1445.312500	-282.869171	184.658966	1726.914307	-482.009735	450.603973	1166.758301	-450.972473	-200.496643	1212.749390	-409.392151	407.274719	856.950500	-357.933929	-179.748688	897.827515	-384.484558	109.393333	1053.518188	541.402222	10.848361	901.109436	507.532684	206.159180
-408.144836	240.705688	955.691101	-414.733490	-22.743635	958.724121	-495.036133	257.725830	574.901550	-466.782990	-78.973099	582.261169	-494.603851	289.459595	88.366318	-541.898682	-117.515213	105.834801	-402.475494	349.709625	1428.471313	-355.172852	-66.032883	1451.825684	-321.364014	139.117615	1445.289673	-282.842926	184.633163	1726.937744	-481.866455	450.639130	1166.730103	-450.914642	-200.513504	1212.761963	-409.216156	407.262512	856.944031	-358.254456	-179.837219	897.563232	-384.426788	109.413948	1053.489136	541.469727	10.857816	901.120056	507.420624	206.178467
-408.089630	240.683228	955.676453	-414.705017	-22.780657	958.742798	-494.972809	257.677979	574.885925	-466.702301	-78.928833	582.234070	-494.553864	289.447144	88.366776	-541.849304	-117.487976	105.826157	-402.367706	349.725616	1428.447632	-355.122559	-66.023766	1451.820190	-321.265228	139.144699	1445.266968	-282.820435	184.613632	1726.975220	-481.746704	450.625336	1166.718994	-450.834473	-200.421097	1212.733887	-409.038818	407.274109	856.919800	-358.071167	-179.760529	897.537537	-384.380737	109.393463	1053.489990	541.487427	10.871723	901.106201	507.323975	206.140167
-407.989532	240.731537	955.668091	-414.647888	-22.766798	958.743591	-494.967529	257.684357	574.900330	-466.602631	-78.878296	582.206421	-494.550201	289.437012	88.380287	-541.789673	-117.471214	105.827255	-402.258850	349.737946	1428.429199	-355.040436	-66.008530	1451.819824	-321.204041	139.143219	1445.230835	-282.792542	184.605453	1727.001465	-481.626373	450.605713	1166.681396	-450.743347	-200.360413	1212.704346	-408.871490	407.263916	856.908997	-357.862488	-179.690338	897.541931	-384.294769	109.423225	1053.484131	541.512451	10.871412	901.130615	507.207062	206.093857
-407.960602	240.687836	955.630127	-414.605347	-22.801228	958.767517	-494.901642	257.688385	574.903137	-466.567535	-78.886757	582.200317	-494.542938	289.434235	88.382111	-541.780273	-117.469727	105.844498	-402.148712	349.759216	1428.426758	-354.968903	-66.006927	1451.818237	-321.112152	139.152313	1445.221313	-282.755951	184.583038	1727.027466	-481.496002	450.592865	1166.656372	-450.667267	-200.282806	1212.674683	-408.695099	407.290375	856.904419	-357.674255	-179.608582	897.521851	-384.248749	109.407906	1053.474121	541.561035	10.889047	901.145203	507.105957	206.122299
-407.900940	240.709534	955.640259	-414.604553	-22.799171	958.744263	-494.896240	257.716980	574.919128	-466.440979	-78.781265	582.177002	-494.569183	289.416626	88.376343	-541.749817	-117.454750	105.848213	-402.039001	349.757935	1428.409424	-354.889008	-65.985756	1451.801025	-321.033020	139.156586	1445.209961	-282.709503	184.570084	1727.046143	-481.378265	450.593323	1166.625244	-450.537018	-200.151154	1212.580078	-408.513550	407.293274	856.882019	-357.012848	-179.414886	897.751892	-384.201447	109.401009	1053.462891	541.590698	10.872826	901.146912	507.005768	206.079819
-407.838348	240.689285	955.621948	-414.548584	-22.810219	958.739014	-494.821838	257.726746	574.891052	-466.395721	-78.793579	582.143494	-494.570068	289.423065	88.379135	-541.707031	-117.441803	105.830467	-401.960266	349.769226	1428.401123	-354.808655	-65.986816	1451.789063	-320.961761	139.161270	1445.213257	-282.652344	184.548508	1727.054443	-481.261383	450.599915	1166.599854	-450.440521	-200.099548	1212.552856	-408.327942	407.305420	856.876648	-356.768280	-179.291016	897.783386	-384.140472	109.389427	1053.450562	541.652222	10.883142	901.156860	506.927856	206.055954
-407.748535	240.726959	955.613281	-414.524719	-22.789593	958.714294	-494.733002	257.715790	574.890991	-466.351593	-78.791084	582.161804	-494.550262	289.419678	88.379608	-541.680725	-117.423767	105.829460	-401.885040	349.779785	1428.377075	-354.733917	-65.978424	1451.767700	-320.893616	139.151917	1445.195068	-282.614807	184.539337	1727.039063	-481.122528	450.590790	1166.565063	-450.367035	-200.036774	1212.507935	-408.125702	407.281738	856.856812	-356.618866	-179.222931	897.749878	-384.079834	109.405815	1053.432861	541.661743	10.894190	901.151123	506.821136	206.058655
-407.731598	240.705826	955.572754	-414.515869	-22.834803	958.685852	-494.672241	257.704376	574.894775	-466.367828	-78.899933	582.179260	-494.516113	289.403107	88.363495	-541.715027	-117.436707	105.856522	-401.824310	349.772217	1428.384521	-354.720398	-65.992043	1451.751221	-320.653687	139.194260	1444.974487	-282.571747	184.517853	1727.041992	-481.003601	450.571625	1166.535522	-450.315491	-200.080139	1212.513794	-407.925812	407.285767	856.830139	-356.989380	-179.273514	897.493103	-384.048706	109.375664	1053.393311	541.715271	10.904755	901.159546	506.779053	206.056778
-407.649353	240.735855	955.579712	-414.487732	-22.813150	958.678406	-494.615662	257.724243	574.905884	-466.257477	-78.786186	582.141541	-494.505737	289.400513	88.365524	-541.633179	-117.427834	105.848312	-401.778748	349.765533	1428.354736	-354.684174	-65.972687	1451.720581	-320.565491	139.198135	1444.966187	-282.546875	184.510635	1727.048584	-480.865051	450.614502	1166.494629	-450.239838	-200.069550	1212.491089	-407.702393	407.301086	856.824585	-356.869873	-179.187363	897.489197	-383.999603	109.390846	1053.394775	541.747070	10.945381	901.155029	506.715851	206.044205
-407.555389	240.745026	955.581604	-414.435516	-22.814121	958.692383	-494.587555	257.767487	574.916565	-466.182281	-78.791061	582.126953	-494.550598	289.462860	88.388664	-541.659424	-117.435204	105.862663	-401.667603	349.776245	1428.342651	-354.608948	-65.962891	1451.689697	-320.665436	139.168915	1445.133789	-282.528595	184.497818	1727.055664	-480.727173	450.598297	1166.476685	-450.174957	-200.035461	1212.449951	-407.488403	407.327759	856.822083	-356.766418	-179.070679	897.479187	-383.935364	109.395309	1053.405151	541.744141	10.934858	901.153564	506.663788	206.032181
-407.537872	240.687775	955.538696	-414.436279	-22.820967	958.684387	-494.525452	257.751343	574.902710	-466.140533	-78.812431	582.098389	-494.507477	289.417236	88.366768	-541.621216	-117.420959	105.851746	-401.601563	349.771179	1428.307251	-354.544403	-65.968048	1451.670044	-320.592194	139.177582	1445.112915	-282.503998	184.475113	1727.063477	-480.592438	450.589203	1166.437378	-450.092621	-200.028427	1212.421753	-407.274139	407.367981	856.794373	-356.630066	-178.967651	897.460205	-383.908386	109.373672	1053.374512	541.783325	10.961717	901.148376	506.634247	206.048187
-407.443451	240.754578	955.545776	-414.365265	-22.849735	958.701843	-494.518433	257.783966	574.918762	-466.122253	-78.833992	582.100891	-494.541199	289.431885	88.401291	-541.610596	-117.392540	105.853142	-401.540070	349.769623	1428.285400	-354.516113	-65.968704	1451.628296	-320.512360	139.170700	1445.090210	-282.497131	184.472977	1727.077881	-480.467621	450.576813	1166.399414	-450.050201	-200.010437	1212.376587	-407.074921	407.441437	856.755310	-356.556152	-178.889908	897.444336	-383.833679	109.394157	1053.388916	541.796875	10.986984	901.153931	506.578400	206.063721
-407.354279	240.814957	955.542297	-414.360504	-22.820038	958.661926	-494.502136	257.796295	574.936646	-466.088501	-78.863258	582.109192	-494.558014	289.435822	88.403893	-541.600342	-117.394928	105.874565	-401.450195	349.759949	1428.276123	-354.469757	-65.982407	1451.604858	-320.440094	139.179596	1445.080444	-282.481323	184.449539	1727.100098	-480.324432	450.602661	1166.362427	-449.980377	-200.004639	1212.337402	-406.893158	407.473145	856.734924	-356.460114	-178.797195	897.443054	-383.779633	109.416962	1053.365356	541.820251	10.997579	901.137085	506.591003	206.102646
-407.302856	240.768280	955.534119	-414.304474	-22.878704	958.680359	-494.435852	257.745361	574.937744	-466.092529	-78.872017	582.107605	-494.545776	289.433319	88.422844	-541.603577	-117.398552	105.874199	-401.385193	349.753693	1428.270508	-354.429626	-65.977623	1451.573853	-320.375122	139.163834	1445.067383	-282.458679	184.442154	1727.114014	-480.215851	450.616943	1166.365967	-449.956329	-200.003937	1212.331055	-406.733795	407.532257	856.741211	-356.426727	-178.690948	897.435974	-383.728027	109.374519	1053.371094	541.866516	11.069658	901.117371	506.616943	206.121323
-407.215027	240.792770	955.536255	-414.238434	-22.888094	958.694397	-494.390869	257.729584	574.965271	-466.054688	-78.839279	582.134705	-494.524170	289.376526	88.409958	-541.595825	-117.385956	105.887115	-401.307861	349.759949	1428.274902	-354.354095	-65.981697	1451.563843	-320.295624	139.168991	1445.058960	-282.437439	184.427612	1727.151611	-480.072083	450.620148	1166.350098	-449.932526	-199.966476	1212.311035	-406.588013	407.569733	856.747070	-356.400574	-178.563095	897.430786	-383.660431	109.384384	1053.381836	541.926636	11.096915	901.120544	506.653503	206.226959
-407.172821	240.789352	955.530579	-414.240906	-22.921251	958.694946	-494.389618	257.733154	574.972839	-466.092255	-78.857803	582.161133	-494.522064	289.381165	88.435066	-541.608215	-117.375420	105.903122	-401.223480	349.749268	1428.273438	-354.304871	-65.996307	1451.561768	-320.251953	139.147614	1445.048828	-282.407715	184.384583	1727.164795	-479.973175	450.599976	1166.332642	-449.911469	-199.994919	1212.316162	-406.433685	407.583557	856.754639	-356.375977	-178.470917	897.432800	-383.623322	109.363213	1053.374390	541.954102	11.119643	901.123352	506.694305	206.251968
-407.075928	240.801193	955.527100	-414.173157	-22.968010	958.712830	-494.361481	257.714417	574.968445	-466.095703	-78.904358	582.172546	-494.530884	289.368652	88.421265	-541.656555	-117.381340	105.895515	-401.124481	349.715485	1428.271362	-354.281952	-66.014427	1451.558838	-320.200195	139.115875	1445.057495	-282.374573	184.350891	1727.186523	-479.833862	450.600067	1166.330444	-449.895874	-199.982285	1212.317017	-406.267242	407.618530	856.759033	-356.376373	-178.348938	897.435608	-383.538177	109.350388	1053.380737	541.991882	11.139092	901.113647	506.757965	206.295868
-407.042389	240.767822	955.502258	-414.100281	-23.039534	958.719055	-494.341003	257.669159	574.951050	-466.141479	-78.982071	582.199585	-494.509918	289.350098	88.425934	-541.659973	-117.382072	105.901276	-401.032867	349.715637	1428.293335	-354.226532	-66.035454	1451.555176	-320.150085	139.094315	1445.068726	-282.336578	184.325394	1727.202148	-479.711975	450.603424	1166.336426	-449.884613	-199.944534	1212.327881	-406.115540	407.649170	856.778503	-356.384735	-178.249985	897.424438	-383.471100	109.312836	1053.367432	542.030945	11.146930	901.132324	506.829620	206.332993
-407.041077	240.790115	955.525757	-414.123169	-23.004290	958.674561	-494.348724	257.698669	574.974792	-466.122711	-79.006470	582.190308	-494.517792	289.332611	88.437523	-541.609009	-117.387733	105.893394	-400.968811	349.694489	1428.306519	-354.206787	-66.049057	1451.593506	-320.128052	139.100800	1445.098389	-282.309143	184.289948	1727.218872	-479.596710	450.607117	1166.349854	-449.913879	-199.939377	1212.322998	-405.966583	407.686890	856.813721	-356.419586	-178.136398	897.426880	-383.462189	109.313728	1053.351563	542.092468	11.231681	901.126465	506.902863	206.407135
-406.985779	240.757828	955.516846	-414.069519	-23.060751	958.704041	-494.353607	257.727325	575.044617	-466.127594	-79.043541	582.191284	-494.541870	289.342957	88.472313	-541.667908	-117.406799	105.921379	-400.891174	349.690277	1428.330322	-354.177856	-66.075180	1451.630005	-320.064880	139.066650	1445.132202	-282.275757	184.265198	1727.237183	-479.486389	450.617035	1166.382202	-449.920654	-199.934296	1212.343628	-405.817810	407.720428	856.842957	-356.494781	-178.052307	897.432800	-383.399384	109.282913	1053.359497	542.137634	11.268014	901.114868	506.985626	206.495743
-406.931458	240.697067	955.510193	-413.996643	-23.090290	958.747986	-494.359436	257.711517	575.043335	-466.165039	-79.115372	582.224609	-494.507477	289.323303	88.457176	-541.660400	-117.402977	105.946953	-400.798798	349.656891	1428.350952	-354.158905	-66.096657	1451.652710	-320.014954	139.046829	1445.144653	-282.245911	184.222549	1727.252197	-479.364807	450.610504	1166.413940	-449.938141	-199.923401	1212.355225	-405.670410	407.763214	856.852356	-356.529663	-177.955246	897.446106	-383.339691	109.258278	1053.379150	542.185120	11.365976	901.093201	507.109680	206.562012
-406.847656	240.757797	955.511108	-413.970337	-23.054750	958.742554	-494.356873	257.718964	575.059509	-466.223694	-79.255989	582.272461	-494.524078	289.311829	88.433838	-541.731689	-117.430244	105.964767	-400.733917	349.631256	1428.359375	-354.153412	-66.147804	1451.663940	-319.975616	139.010300	1445.160767	-282.200653	184.176056	1727.271973	-479.263062	450.607971	1166.438843	-449.954590	-199.927399	1212.375000	-405.546448	407.771515	856.864319	-356.588531	-177.868576	897.441772	-383.278412	109.297974	1053.375122	542.230835	11.402818	901.075134	507.221191	206.628311
-406.824066	240.766922	955.508301	-414.023041	-23.027777	958.696411	-494.327057	257.680328	575.050964	-466.218781	-79.310257	582.257324	-494.508179	289.322662	88.453979	-541.748291	-117.435074	105.972275	-400.644257	349.606049	1428.389648	-354.141418	-66.172241	1451.646240	-319.938416	138.955322	1445.191528	-282.145325	184.127777	1727.278076	-479.075256	450.002258	1166.305908	-450.020996	-199.944412	1212.366699	-405.399109	407.801849	856.848267	-356.687805	-177.814392	897.417297	-383.277679	109.291931	1053.346436	542.276123	11.453468	901.068481	507.364044	206.714554
-406.761414	240.730698	955.486938	-413.951477	-23.043701	958.701477	-494.310242	257.660309	575.050781	-466.202026	-79.347717	582.292175	-494.511444	289.300232	88.445168	-541.751465	-117.442314	105.972328	-400.569153	349.593597	1428.391602	-354.121063	-66.218628	1451.649048	-319.879089	138.923706	1445.204834	-282.095398	184.076508	1727.295898	-479.045349	450.619965	1166.454712	-450.044983	-199.968567	1212.378296	-405.275604	407.809814	856.891357	-356.777832	-177.731033	897.406494	-383.210938	109.276459	1053.338379	542.338074	11.565218	901.051880	507.501648	206.790863
-406.674255	240.753738	955.495667	-413.873322	-23.095659	958.723877	-494.264557	257.651581	575.055237	-466.190186	-79.378853	582.279480	-494.515808	289.304840	88.471169	-541.747070	-117.438950	105.979073	-400.513000	349.543365	1428.411499	-354.144775	-66.258934	1451.638672	-319.613220	138.928055	1445.049683	-282.034180	184.021637	1727.295654	-478.943939	450.607727	1166.455933	-450.107391	-200.000397	1212.364624	-405.153473	407.828796	856.911072	-356.890778	-177.665604	897.398865	-383.131683	109.266022	1053.354858	542.378479	11.641004	901.033325	507.700500	206.926651
-406.670898	240.686142	955.476746	-413.865631	-23.100460	958.709839	-494.208557	257.577454	575.022400	-466.294281	-79.548401	582.313416	-494.484070	289.286072	88.451988	-541.850769	-117.489708	106.028503	-400.421051	349.487946	1428.400391	-354.120361	-66.294586	1451.635254	-319.545898	138.888000	1445.061401	-281.970856	183.960022	1727.308228	-478.860840	450.606445	1166.451294	-450.153595	-199.989609	1212.358521	-405.054169	407.837830	856.928528	-357.004547	-177.629318	897.377319	-383.120728	109.231995	1053.336792	542.427856	11.715067	901.012085	507.932831	207.054642
-406.625397	240.625504	955.467407	-413.811188	-23.163694	958.741089	-494.165375	257.602997	575.030518	-466.277313	-79.587975	582.344238	-494.475616	289.288116	88.460320	-541.835632	-117.472672	106.023102	-400.353577	349.466064	1428.418701	-354.118439	-66.335678	1451.594482	-319.478180	138.821976	1445.081787	-281.909821	183.899109	1727.316895	-478.754761	450.623291	1166.475098	-450.215759	-200.019745	1212.343262	-404.939148	407.812286	856.944214	-357.117859	-177.580811	897.355896	-383.072144	109.185829	1053.348145	542.468445	11.773899	901.026245	508.199707	207.173950
-406.588226	240.617630	955.462708	-413.799408	-23.156551	958.732361	-494.115814	257.530243	575.031433	-466.324585	-79.683388	582.353394	-494.475891	289.250549	88.478661	-541.901001	-117.478394	106.032349	-400.257690	349.446198	1428.430908	-354.082001	-66.368179	1451.559692	-319.415619	138.790359	1445.077026	-281.849792	183.833420	1727.326294	-478.670410	450.593018	1166.492798	-450.269958	-200.025986	1212.328613	-404.844849	407.821594	856.965149	-357.235779	-177.551178	897.331360	-383.039673	109.181168	1053.339111	542.489136	11.884206	900.993835	508.406921	207.303253
-406.585846	240.584702	955.462463	-413.770111	-23.200512	958.718994	-494.091461	257.564728	575.044800	-466.371857	-79.768623	582.370605	-494.440765	289.243683	88.501625	-541.997192	-117.500389	106.062752	-400.203247	349.412048	1428.435547	-354.075439	-66.410278	1451.525879	-319.367615	138.753494	1445.093262	-281.791687	183.764679	1727.327759	-478.578766	450.596863	1166.486938	-450.346741	-200.050720	1212.323120	-404.741852	407.799957	856.990234	-357.384613	-177.503418	897.294556	-383.015564	109.140419	1053.330078	542.539063	12.045837	900.972290	508.624939	207.471664
-406.557312	240.581818	955.464233	-413.761780	-23.194836	958.722778	-494.096527	257.596588	575.077881	-466.358612	-79.807732	582.372009	-494.487122	289.250000	88.510223	-541.993408	-117.500107	106.070107	-400.092224	349.382294	1428.440796	-354.027496	-66.420929	1451.503418	-319.512085	138.663879	1445.256592	-281.734192	183.708221	1727.327515	-478.493652	450.595001	1166.515747	-450.434723	-200.042953	1212.299072	-404.659271	407.827728	857.008606	-357.545868	-177.469742	897.239136	-382.987610	109.140205	1053.330078	542.545532	12.166190	900.953003	508.791412	207.664566
-406.511078	240.575836	955.450684	-413.746765	-23.243370	958.700317	-494.014771	257.531921	575.047974	-466.381042	-79.841072	582.387878	-494.436127	289.226868	88.491257	-541.993286	-117.500244	106.068161	-400.072296	349.354004	1428.465820	-354.070313	-66.493492	1451.474243	-319.285919	138.651169	1445.086670	-281.668915	183.635773	1727.323364	-478.406158	450.564728	1166.535767	-450.510712	-200.067108	1212.281006	-404.579865	407.819214	857.018555	-357.670776	-177.438217	897.198242	-382.943665	109.105995	1053.308350	542.612427	12.266157	900.922424	509.067780	207.820251
-406.506836	240.488770	955.432556	-413.739105	-23.316849	958.728760	-494.007355	257.563446	575.043823	-466.464874	-79.977806	582.420959	-494.473175	289.233276	88.494087	-542.072815	-117.538300	106.109726	-400.037079	349.321014	1428.479370	-354.091064	-66.535843	1451.454834	-319.259033	138.614792	1445.079590	-281.619415	183.546310	1727.319946	-478.326355	450.526611	1166.564575	-450.605682	-200.062973	1212.250732	-404.503479	407.813690	857.037354	-357.817230	-177.420624	897.144775	-382.936005	109.043015	1053.312988	542.645508	12.319682	900.912109	509.377411	208.002472
-406.431030	240.501312	955.431885	-413.717346	-23.296413	958.713806	-493.972870	257.545563	575.038879	-466.491302	-80.022629	582.436829	-494.470642	289.233063	88.493256	-542.119629	-117.551758	106.122665	-399.962006	349.291626	1428.499268	-354.097961	-66.580650	1451.419189	-319.232452	138.535233	1445.090088	-281.571106	183.468170	1727.322510	-478.222595	450.500824	1166.587158	-450.694031	-200.056854	1212.217407	-404.416138	407.816193	857.053223	-357.985138	-177.430466	897.096619	-382.886688	109.048721	1053.305054	542.689880	12.435456	900.881897	509.683533	208.172195
-406.445740	240.413483	955.424500	-413.736511	-23.278069	958.699768	-493.938293	257.550079	575.046570	-466.530182	-80.165726	582.461060	-494.434723	289.246826	88.495972	-542.124329	-117.549271	106.136482	-399.913971	349.263611	1428.540771	-354.099579	-66.636543	1451.410400	-319.192108	138.496185	1445.097290	-281.512024	183.386765	1727.333740	-478.143402	450.478729	1166.624512	-450.773560	-200.010941	1212.187500	-404.341644	407.800293	857.080688	-358.103790	-177.408951	897.030701	-382.890839	109.010880	1053.290771	542.742432	12.595630	900.843384	509.959839	208.377655
-406.402954	240.392319	955.413269	-413.679413	-23.292757	958.693787	-493.915100	257.582062	575.061584	-466.566711	-80.255775	582.496826	-494.442261	289.236572	88.509422	-542.199158	-117.577705	106.151649	-399.829865	349.237061	1428.561768	-354.088196	-66.670700	1451.355957	-319.175934	138.452744	1445.117432	-281.480530	183.289734	1727.349365	-478.052856	450.443207	1166.666748	-450.858032	-200.000427	1212.157227	-404.277954	407.796051	857.124695	-358.243134	-177.394180	896.992126	-382.843719	108.996452	1053.282959	542.754883	12.753357	900.819092	510.188110	208.511398
-406.350403	240.391434	955.419495	-413.658569	-23.302443	958.715820	-493.895386	257.546570	575.061890	-466.599152	-80.393188	582.527588	-494.458893	289.229980	88.542702	-542.216797	-117.584198	106.190323	-399.752441	349.184662	1428.577515	-354.112183	-66.734665	1451.311890	-319.125061	138.397339	1445.139404	-281.451843	183.186554	1727.371826	-477.974670	450.415680	1166.696899	-450.943176	-199.957809	1212.145386	-404.212036	407.784363	857.156799	-358.403931	-177.421234	896.937927	-382.810425	108.993767	1053.297974	542.819336	12.943069	900.802856	510.437561	208.711945
-406.352234	240.347031	955.405090	-413.647034	-23.288929	958.708435	-493.869385	257.502930	575.055237	-466.674255	-80.534721	582.554138	-494.439728	289.191895	88.535431	-542.327942	-117.609924	106.208893	-399.684021	349.151855	1428.610229	-354.127289	-66.766869	1451.276367	-319.119202	138.357635	1445.137207	-281.417908	183.064957	1727.400635	-477.907135	450.401276	1166.722778	-451.027954	-199.960724	1212.117065	-404.143677	407.763123	857.173767	-358.567566	-177.440720	896.882629	-382.799805	108.982170	1053.285522	542.867493	13.056485	900.788452	510.703094	208.931122
-406.256439	240.412277	955.424255	-413.615326	-23.283918	958.734131	-493.847229	257.468994	575.066589	-466.661987	-80.605835	582.577515	-494.379730	289.208221	88.559067	-542.356628	-117.634087	106.252625	-399.613892	349.118927	1428.611572	-354.139038	-66.842613	1451.248657	-319.068878	138.305298	1445.126831	-281.404083	182.960114	1727.437500	-477.837433	450.380920	1166.738770	-451.121857	-199.944321	1212.083862	-404.075134	407.766724	857.196899	-358.729584	-177.471497	896.831970	-382.758301	109.013657	1053.314209	542.939636	13.141567	900.768005	511.025177	209.096359
-406.266571	240.448334	955.430237	-413.677277	-23.255280	958.709045	-493.878937	257.541779	575.107361	-466.692932	-80.712837	582.594299	-494.423981	289.203949	88.558670	-542.359619	-117.641144	106.272507	-399.527252	349.076660	1428.632690	-354.156799	-66.885185	1451.210449	-319.029602	138.269531	1445.122803	-281.394257	182.831375	1727.456421	-477.790833	450.368134	1166.765015	-451.229919	-199.941238	1212.042847	-404.022522	407.738678	857.222656	-358.909149	-177.463135	896.779358	-382.786865	109.029083	1053.302612	543.019226	13.220427	900.735413	511.353394	209.263596
-406.235352	240.531097	955.442261	-413.701263	-23.232813	958.699707	-493.902985	257.572418	575.114868	-466.698730	-80.734985	582.586914	-494.436157	289.214844	88.561432	-542.404175	-117.630859	106.291458	-399.449921	349.063599	1428.664551	-354.176270	-66.915527	1451.176758	-318.992004	138.232727	1445.114136	-281.377625	182.716309	1727.481079	-477.733002	450.364197	1166.767700	-451.308014	-199.941498	1211.998657	-403.963715	407.725800	857.214844	-359.069946	-177.472931	896.716919	-382.772919	109.067802	1053.301025	543.091980	13.353045	900.711914	511.577850	209.423523
-406.234314	240.490540	955.428040	-413.699249	-23.282469	958.701050	-493.922974	257.585846	575.104919	-466.750000	-80.837471	582.574890	-494.467072	289.192596	88.570801	-542.444397	-117.637085	106.309135	-399.362183	349.042450	1428.663330	-354.189880	-66.941940	1451.137207	-318.949738	138.182785	1445.115112	-281.365540	182.593445	1727.503296	-477.663910	450.358704	1166.787231	-451.407837	-199.942627	1211.977905	-403.918427	407.688354	857.233032	-359.237946	-177.508240	896.652344	-382.768524	109.028366	1053.293823	543.154602	13.496322	900.680298	511.802612	209.604095
-406.250702	240.505295	955.421082	-413.785187	-23.267481	958.663391	-493.915436	257.524658	575.106934	-466.747986	-80.809982	582.583984	-494.443512	289.187897	88.565399	-542.400879	-117.620384	106.296974	-399.244324	349.009857	1428.670654	-354.178131	-66.978188	1451.076904	-318.909241	138.138916	1445.122803	-281.339355	182.467743	1727.527954	-477.594208	450.356934	1166.808716	-451.477448	-199.929764	1211.932373	-403.883972	407.664795	857.257263	-359.395416	-177.532471	896.600098	-382.797424	109.024155	1053.265259	543.224060	13.589967	900.685608	512.084045	209.795303
-406.208496	240.541595	955.435120	-413.761353	-23.311604	958.682556	-493.923950	257.535736	575.118835	-466.878693	-80.954178	582.614746	-494.432465	289.182983	88.567337	-542.521606	-117.656021	106.317184	-399.180786	348.986847	1428.710693	-354.210266	-67.019455	1451.045166	-318.880707	138.089218	1445.138062	-281.323944	182.341354	1727.555054	-477.501923	450.337219	1166.855835	-451.554047	-199.978607	1211.893188	-403.831116	407.638458	857.291199	-359.564362	-177.554352	896.545105	-382.766998	109.020164	1053.282715	543.268616	13.675942	900.652283	512.379272	209.991943
[truncated: 256 more rows]
[truncated: 40 more columns]
