# Supplementary material for: A dyadic stimulus set of audiovisual affective displays for the study of multisensory, emotional, social interactions
Source: Behav Res Methods. 2015 Nov 5;48(4):1285–95. doi: 10.3758/s13428-015-0654-4 (PMC5101291; doi:10.3758/s13428-015-0654-4)
Supplement: Supplementary file 1 — (ZIP 270 MB) [file 13428_2015_654_MOESM1_ESM.zip › supplementary_material_2_stimuli_set_files/B/B24.txt]

-408.377350	232.364639	961.828735	-407.063599	-38.356064	965.428162	-488.407532	249.122177	572.641663	-444.728668	-88.278465	581.346924	-471.491547	294.523102	85.250786	-506.420898	-131.412399	102.117836	-452.986755	329.399017	1439.986572	-396.693146	-88.492264	1445.684814	-367.257416	119.342735	1455.933716	-348.354523	108.504196	1743.350708	-494.212158	429.090332	1168.070557	-448.117371	-206.591660	1186.719971	-392.517120	376.695251	866.959473	-322.577209	-163.892014	884.381104	-386.681488	98.406059	1061.380127	569.940857	4.059705	899.059143	565.629150	203.019226
-408.351471	232.392075	961.837219	-407.060120	-38.358223	965.441711	-488.303375	249.000656	572.635803	-444.704102	-88.174461	581.313293	-471.373169	294.491089	85.257896	-506.331329	-131.391907	102.100685	-453.018402	329.391815	1439.969238	-396.720154	-88.494843	1445.679443	-367.280273	119.365005	1455.928833	-348.352478	108.512589	1743.325317	-494.264343	429.114166	1168.064209	-448.147095	-206.586624	1186.700195	-392.544495	376.715942	866.954956	-322.638092	-163.882080	884.357544	-386.679016	98.418610	1061.393799	569.911743	4.026007	899.065491	565.549072	202.972702
-408.375336	232.389313	961.839539	-407.117828	-38.348091	965.426636	-488.349060	248.999390	572.639160	-444.740448	-88.174637	581.315918	-471.409332	294.488739	85.252144	-506.336487	-131.404068	102.105675	-453.062958	329.411804	1439.953369	-396.767975	-88.489754	1445.670654	-367.320587	119.364128	1455.924561	-348.355103	108.517433	1743.321167	-494.312164	429.145813	1168.078003	-448.187958	-206.572342	1186.682373	-392.574524	376.728729	866.956909	-322.686890	-163.866959	884.323975	-386.719513	98.413475	1061.387451	570.165771	4.311792	899.103699	565.537842	203.014725
-408.396851	232.401749	961.850891	-407.121857	-38.347301	965.425293	-488.364838	248.977524	572.634277	-444.838196	-88.258247	581.323608	-471.433563	294.469788	85.252380	-506.383850	-131.411453	102.108063	-453.108185	329.413635	1439.944824	-396.792786	-88.494896	1445.646362	-367.357727	119.365410	1455.904785	-348.358673	108.522125	1743.300903	-494.355072	429.155548	1168.049438	-448.219147	-206.563538	1186.661255	-392.592896	376.741425	866.932617	-322.760406	-163.875336	884.306946	-386.733826	98.416786	1061.392944	569.774902	3.903366	899.060303	565.395691	202.865570
-408.427124	232.402328	961.837158	-407.167511	-38.345249	965.429260	-488.391418	248.976669	572.636597	-444.892365	-88.314247	581.317383	-471.418823	294.492126	85.243347	-506.424164	-131.422806	102.117409	-453.122559	329.412018	1439.915039	-396.827820	-88.491158	1445.649780	-367.392639	119.371979	1455.898682	-348.356201	108.529068	1743.289551	-494.385254	429.197601	1168.052124	-448.280701	-206.553299	1186.656982	-392.657928	376.796448	866.928284	-322.828491	-163.848206	884.282959	-386.768372	98.423294	1061.387207	569.670532	3.815916	899.051514	565.332947	202.816833
-408.440338	232.400497	961.845459	-407.171814	-38.344696	965.430603	-488.381866	248.960571	572.629150	-444.878662	-88.373032	581.364624	-471.414734	294.482422	85.242310	-506.442413	-131.433228	102.124237	-453.165924	329.406952	1439.911743	-396.861969	-88.485878	1445.659058	-367.417877	119.379097	1455.908936	-348.361511	108.526627	1743.273193	-494.415253	429.215149	1168.050171	-448.317871	-206.531967	1186.670532	-392.707703	376.841370	866.910828	-322.863892	-163.811447	884.301453	-386.775604	98.420868	1061.391724	569.639893	3.842448	899.039063	565.289490	202.830490
-408.470734	232.360901	961.844727	-407.211700	-38.336582	965.432129	-488.368744	248.945938	572.608887	-444.764374	-88.228142	581.315186	-471.396332	294.474152	85.224022	-506.339325	-131.402130	102.101517	-453.178802	329.399323	1439.911011	-396.904480	-88.494789	1445.660767	-367.440552	119.375938	1455.902954	-348.357056	108.530983	1743.262207	-494.423920	429.236725	1168.044434	-448.368286	-206.523285	1186.667603	-392.767609	376.881714	866.907471	-322.942413	-163.760345	884.289734	-386.810333	98.405441	1061.391968	569.568054	3.802741	899.036377	565.215881	202.813339
-408.503387	232.381439	961.860657	-407.252991	-38.324364	965.433228	-488.378174	248.961319	572.612183	-444.682556	-88.201675	581.314575	-471.393402	294.486725	85.248138	-506.318726	-131.404984	102.101433	-453.196686	329.401245	1439.908691	-396.926514	-88.498528	1445.671631	-367.469360	119.351204	1455.884033	-348.361420	108.537163	1743.259277	-494.438995	429.264679	1168.052368	-448.433136	-206.500549	1186.670654	-392.841431	376.941345	866.883789	-323.007172	-163.741837	884.290161	-386.852478	98.415756	1061.401733	569.469666	3.795791	899.048584	565.147827	202.824966
-408.551086	232.355530	961.833313	-407.286957	-38.342911	965.418457	-488.382172	248.964233	572.604492	-444.730804	-88.289841	581.317810	-471.406555	294.498779	85.248497	-506.368195	-131.429504	102.118698	-453.187744	329.401611	1439.920166	-396.965271	-88.507652	1445.672974	-367.498352	119.358101	1455.894775	-348.366333	108.544701	1743.248169	-494.464447	429.281982	1168.081055	-448.483368	-206.485626	1186.675659	-392.929443	376.955353	866.859497	-323.084259	-163.733322	884.300659	-386.883209	98.399200	1061.378418	569.381531	3.776295	899.038879	565.090332	202.821899
-408.550110	232.353729	961.830261	-407.285095	-38.343334	965.415894	-488.367340	248.974625	572.587036	-444.705322	-88.339203	581.307617	-471.382996	294.492798	85.254356	-506.392059	-131.436310	102.127190	-453.205627	329.401215	1439.919434	-396.975616	-88.498840	1445.669434	-367.522491	119.346710	1455.880371	-348.369873	108.538399	1743.232910	-494.488312	429.293457	1168.096069	-448.541962	-206.487656	1186.664063	-392.994202	377.004852	866.868835	-323.112488	-163.666687	884.309998	-386.884247	98.398323	1061.376099	569.286682	3.783971	899.021912	565.029846	202.841370
-408.545105	232.371979	961.840210	-407.297180	-38.365669	965.395386	-488.397980	248.990738	572.624023	-444.729401	-88.367805	581.313599	-471.419342	294.507904	85.240204	-506.420013	-131.444275	102.133324	-453.210938	329.387329	1439.909912	-397.029877	-88.531578	1445.673828	-367.535889	119.339340	1455.885498	-348.371826	108.540581	1743.224854	-494.522583	429.298340	1168.090820	-448.596375	-206.494095	1186.681885	-393.078430	377.042145	866.847290	-323.168945	-163.607483	884.308960	-386.898621	98.383743	1061.373413	569.232788	3.822078	899.002930	564.982788	202.849258
-408.541779	232.378967	961.825439	-407.292389	-38.369324	965.389099	-488.413147	249.027756	572.622681	-444.718658	-88.408020	581.342957	-471.426453	294.511719	85.238060	-506.417725	-131.459396	102.130043	-453.220032	329.375061	1439.895752	-397.029724	-88.534027	1445.676514	-367.559509	119.315529	1455.864502	-348.378265	108.535706	1743.198730	-494.533234	429.311890	1168.081055	-448.658234	-206.478027	1186.670898	-393.157196	377.076172	866.825989	-323.227295	-163.592514	884.311890	-386.900848	98.388489	1061.364136	569.130615	3.797272	898.993591	564.935608	202.866989
-408.558563	232.390701	961.833496	-407.289124	-38.370689	965.386292	-488.425354	249.026062	572.618896	-444.748718	-88.458023	581.330750	-471.417480	294.525177	85.228859	-506.468506	-131.455124	102.136375	-453.212280	329.364960	1439.873291	-397.076080	-88.574722	1445.677368	-367.578918	119.304192	1455.838135	-348.370911	108.534164	1743.171143	-494.584045	429.318085	1168.076904	-448.701965	-206.478668	1186.645020	-393.250549	377.125916	866.808044	-323.256348	-163.544800	884.324585	-386.914307	98.391243	1061.368164	569.067566	3.870347	898.969482	564.903564	202.879044
-408.574615	232.427887	961.818726	-407.354553	-38.349678	965.333557	-488.437927	249.017700	572.623291	-444.812408	-88.550117	581.312683	-471.415955	294.521027	85.201561	-506.527710	-131.476578	102.134789	-453.227173	329.356659	1439.862305	-397.101379	-88.576622	1445.657837	-367.608246	119.286034	1455.822144	-348.361633	108.522141	1743.157227	-494.599731	429.328857	1168.074951	-448.735046	-206.490997	1186.641113	-393.323639	377.152069	866.776184	-323.310699	-163.517914	884.307800	-386.947540	98.402733	1061.333130	568.861206	4.037877	898.990295	564.518616	203.667847
-408.633057	232.385132	961.808167	-407.368683	-38.362003	965.330750	-488.527130	249.113098	572.633240	-444.831299	-88.544067	581.337036	-471.472198	294.531128	85.256775	-506.502991	-131.468353	102.143303	-453.230804	329.348511	1439.868408	-397.126831	-88.574562	1445.643066	-367.618774	119.273651	1455.816040	-348.352295	108.528221	1743.143188	-494.645966	429.310394	1168.094482	-448.785492	-206.521851	1186.623169	-393.407959	377.155731	866.748657	-323.365387	-163.470245	884.296509	-386.980316	98.381584	1061.325562	568.780762	4.094914	898.987244	564.432495	203.740005
-408.636108	232.383667	961.816956	-407.405762	-38.348206	965.335205	-488.541290	249.080307	572.640503	-444.863251	-88.547523	581.300293	-471.475769	294.485352	85.258934	-506.496429	-131.475037	102.141281	-453.240509	329.333496	1439.858032	-397.143280	-88.601212	1445.643311	-367.642456	119.267746	1455.819702	-348.353027	108.518784	1743.130615	-494.689240	429.304596	1168.095337	-448.847382	-206.525436	1186.612671	-393.472412	377.173218	866.738464	-323.429138	-163.455917	884.282593	-387.002289	98.383644	1061.332642	568.688538	4.136178	898.978088	564.367126	203.796188
-408.641907	232.380127	961.824036	-407.409363	-38.354706	965.349976	-488.565125	249.090454	572.658386	-444.823120	-88.532288	581.308899	-471.503204	294.480774	85.253807	-506.524414	-131.471771	102.180923	-453.247314	329.315735	1439.857056	-397.161804	-88.620499	1445.638916	-367.659668	119.246185	1455.818481	-348.350616	108.495140	1743.126953	-494.719666	429.300690	1168.074829	-448.908569	-206.531738	1186.596924	-393.565155	377.184143	866.708191	-323.474670	-163.422440	884.267822	-387.012695	98.381523	1061.344727	568.614075	4.191419	899.002563	564.308350	203.777725
-408.656433	232.334610	961.812744	-407.410980	-38.422920	965.369873	-488.528473	249.043716	572.636780	-444.789581	-88.458679	581.305420	-471.481171	294.482178	85.256264	-506.471710	-131.450714	102.165627	-453.270233	329.315887	1439.861084	-397.187744	-88.640732	1445.615723	-367.684052	119.226479	1455.805176	-348.335663	108.473999	1743.104248	-494.763245	429.305359	1168.083374	-448.919495	-206.536362	1186.597412	-393.630554	377.194641	866.701843	-323.524414	-163.398605	884.256958	-387.022339	98.336800	1061.349243	568.538940	4.297402	899.020325	564.211060	203.858994
-408.664917	232.350296	961.799805	-407.441620	-38.407242	965.353455	-488.540741	249.033981	572.639282	-444.730469	-88.432755	581.301880	-471.461243	294.509857	85.242737	-506.443665	-131.442444	102.160309	-453.414429	329.188477	1439.688599	-397.188477	-88.670990	1445.597168	-367.706726	119.221886	1455.794800	-348.323425	108.457146	1743.096924	-494.817169	429.319275	1168.044067	-448.957855	-206.550171	1186.582642	-393.682434	377.216888	866.672302	-323.591827	-163.403336	884.231201	-387.040771	98.349503	1061.334351	568.443970	4.403955	899.010620	564.135376	203.909012
-408.672272	232.363144	961.798706	-407.449463	-38.390129	965.313904	-488.518799	249.022766	572.627197	-444.745453	-88.456268	581.306702	-471.453827	294.466980	85.242584	-506.429047	-131.447632	102.134544	-453.444092	329.177643	1439.668945	-397.213379	-88.681915	1445.580933	-367.708893	119.201385	1455.781860	-348.316986	108.438446	1743.077759	-494.858124	429.295288	1168.041992	-448.993561	-206.551651	1186.578125	-393.753998	377.219879	866.681152	-323.617004	-163.409195	884.218445	-387.041016	98.350616	1061.312622	568.323547	4.468930	899.038208	564.014038	203.934448
-408.690460	232.350082	961.792236	-407.452148	-38.395031	965.311646	-488.518433	249.020615	572.631409	-444.813812	-88.539467	581.305969	-471.453369	294.465820	85.242195	-506.495209	-131.472137	102.145988	-453.347046	329.272217	1439.814209	-397.218262	-88.690025	1445.579834	-367.729431	119.189857	1455.772827	-348.304443	108.402748	1743.067017	-494.887543	429.256866	1168.061523	-449.021301	-206.548843	1186.546875	-393.827301	377.198883	866.665466	-323.661499	-163.413071	884.195313	-387.051697	98.344398	1061.308350	568.240906	4.561028	899.054932	563.903259	204.033524
-408.670105	232.373062	961.821594	-407.462830	-38.383633	965.295898	-488.512604	249.014999	572.634888	-444.783936	-88.574501	581.322632	-471.464722	294.464050	85.235901	-506.507324	-131.467834	102.170418	-453.368256	329.258423	1439.825317	-397.208984	-88.711182	1445.567505	-367.745087	119.178856	1455.776978	-348.290405	108.382156	1743.052490	-494.925537	429.252930	1168.084473	-449.044586	-206.559113	1186.552612	-393.883179	377.199432	866.677734	-323.730652	-163.431305	884.187195	-387.052734	98.342812	1061.316650	568.100098	4.654450	899.076355	563.767517	204.048737
-408.677246	232.386658	961.823059	-407.497894	-38.359848	965.280823	-488.557190	249.050751	572.654907	-444.937500	-88.785828	581.358459	-471.494263	294.453186	85.246849	-506.621368	-131.517731	102.189117	-453.397034	329.226044	1439.829712	-397.220154	-88.716660	1445.577515	-367.770996	119.142960	1455.784180	-348.265869	108.344879	1743.041626	-494.963501	429.215881	1168.087158	-449.074402	-206.544724	1186.552246	-393.915161	377.163574	866.700317	-323.755310	-163.434891	884.181458	-387.069580	98.353439	1061.308960	568.065857	4.581918	899.101624	563.895630	203.409775
-408.685699	232.382507	961.830627	-407.506775	-38.368279	965.298218	-488.516541	249.005447	572.642883	-444.777161	-88.626106	581.314209	-471.445160	294.499939	85.254189	-506.539307	-131.489288	102.170128	-453.406433	329.212952	1439.859985	-397.246643	-88.733223	1445.571045	-367.798889	119.144524	1455.772461	-348.256622	108.305962	1743.020630	-495.020813	429.213409	1168.110718	-449.088654	-206.560379	1186.549805	-394.002014	377.149628	866.700378	-323.817322	-163.456451	884.155518	-387.082184	98.350639	1061.322266	567.909973	4.659936	899.094971	563.778076	203.435303
-408.676758	232.373550	961.827820	-407.489288	-38.373917	965.315430	-488.513702	249.033661	572.653992	-444.744629	-88.619423	581.309998	-471.462250	294.487579	85.260971	-506.494629	-131.481613	102.158928	-453.429016	329.206329	1439.849121	-397.246918	-88.745010	1445.572266	-367.823669	119.119347	1455.755981	-348.232941	108.291504	1743.002441	-495.057312	429.181824	1168.114502	-449.102478	-206.574875	1186.543945	-394.036407	377.099487	866.712402	-323.863037	-163.468552	884.144653	-387.077515	98.351219	1061.331299	567.766968	4.756867	899.092346	563.668091	203.526825
-408.684479	232.331421	961.809448	-407.475586	-38.431999	965.310608	-488.545929	249.106201	572.643616	-444.796356	-88.651146	581.299988	-471.474823	294.517883	85.253067	-506.524261	-131.490433	102.164780	-453.447754	329.188110	1439.864990	-397.240448	-88.762146	1445.562866	-367.841522	119.101784	1455.746094	-348.180603	108.240112	1743.021851	-495.107788	429.156982	1168.130981	-449.104736	-206.590775	1186.548340	-394.079376	377.091553	866.720276	-323.897888	-163.524933	884.117493	-387.081940	98.307587	1061.321167	567.562012	4.789005	899.083435	563.510437	203.644272
-409.061798	232.777161	961.829346	-408.529053	-37.813728	964.474731	-488.723816	249.302032	572.687500	-444.815674	-88.666359	581.114197	-471.586426	294.531830	85.265533	-506.555725	-131.503815	102.165649	-453.485168	329.162445	1439.849487	-397.252655	-88.783218	1445.559814	-367.850037	119.096542	1455.735840	-348.208008	108.232063	1742.962036	-495.144562	429.144257	1168.113403	-449.120667	-206.633301	1186.511841	-394.110504	377.031616	866.753235	-323.934082	-163.533203	884.095032	-387.527069	98.478798	1060.859009	567.386169	4.852713	899.076904	563.412598	203.720917
-409.096222	232.824112	961.831970	-408.626892	-37.742920	964.384277	-488.773804	249.319977	572.703796	-444.786041	-88.619667	581.091797	-471.617737	294.535736	85.265953	-506.500824	-131.493011	102.150070	-453.494995	329.149902	1439.849243	-397.254211	-88.804115	1445.523071	-367.867676	119.076012	1455.733398	-348.171387	108.182419	1742.982178	-495.196899	429.122620	1168.119751	-449.122314	-206.681610	1186.501221	-394.131226	376.988556	866.766235	-323.954132	-163.579773	884.062927	-387.567352	98.499161	1060.809937	567.255554	4.973355	899.076599	563.319214	203.769684
-409.081177	232.809372	961.836731	-408.605988	-37.752590	964.399048	-488.752655	249.266663	572.703308	-444.791046	-88.606651	581.071106	-471.612091	294.517151	85.264992	-506.520905	-131.489227	102.160469	-453.528168	329.127625	1439.869995	-397.248596	-88.815384	1445.506470	-367.891357	119.053940	1455.726196	-348.188568	108.185379	1742.924683	-495.228180	429.089447	1168.103882	-449.113373	-206.684906	1186.483276	-394.171478	376.940918	866.775757	-323.995758	-163.639542	884.054138	-387.562073	98.491058	1060.822388	566.978088	5.227715	899.061523	562.890015	204.627640
-409.074860	232.781876	961.846680	-408.565948	-37.786068	964.437866	-488.761627	249.285461	572.711121	-444.829285	-88.655487	581.090454	-471.603180	294.519257	85.272461	-506.484741	-131.470047	102.146935	-453.567322	329.104584	1439.880615	-397.240479	-88.837982	1445.488159	-367.890259	119.049950	1455.724609	-348.185272	108.159447	1742.920166	-495.276581	429.065155	1168.122437	-449.098907	-206.735260	1186.492065	-394.203491	376.906860	866.772034	-324.013306	-163.668716	884.010010	-387.551147	98.473648	1060.849365	567.179504	5.701260	899.102478	562.849487	204.826080
-409.093994	232.765625	961.841919	-408.565063	-37.796116	964.443115	-488.801331	249.292389	572.696045	-444.849609	-88.678116	581.090332	-471.634918	294.484314	85.267853	-506.528229	-131.481644	102.154816	-453.571320	329.091644	1439.889038	-397.262970	-88.871445	1445.477661	-367.912079	119.027733	1455.725464	-348.179718	108.141136	1742.914551	-495.298187	429.048828	1168.119751	-449.097076	-206.766861	1186.468262	-394.246857	376.854126	866.775452	-324.017792	-163.708252	884.004944	-387.559082	98.465668	1060.849243	566.628662	5.447958	899.057983	562.614380	204.829330
-409.090149	232.761581	961.830322	-408.541504	-37.847847	964.457153	-488.774567	249.233932	572.710632	-444.857147	-88.712715	581.106018	-471.618164	294.496002	85.254280	-506.529816	-131.472794	102.166794	-453.595825	329.080963	1439.878052	-397.255768	-88.865738	1445.447632	-367.927704	119.011955	1455.724121	-348.131256	108.080360	1742.939819	-495.332367	429.020325	1168.123291	-449.096527	-206.778534	1186.463379	-394.258362	376.815125	866.780029	-324.040802	-163.755783	883.970764	-387.549927	98.448441	1060.851318	566.395325	5.516292	899.040527	562.477905	204.907990
-409.093628	232.747742	961.843750	-408.538239	-37.840763	964.442383	-488.810791	249.287048	572.709473	-444.860107	-88.714363	581.129883	-471.650116	294.503296	85.275475	-506.555359	-131.482300	102.154327	-453.619263	329.043335	1439.883179	-397.235413	-88.898659	1445.466675	-367.940918	119.001045	1455.725342	-348.162842	108.102600	1742.898315	-495.346222	429.007843	1168.112427	-449.095917	-206.795044	1186.465698	-394.300140	376.789520	866.781006	-324.011536	-163.752640	883.985352	-387.544800	98.435486	1060.849609	566.218994	5.641879	899.013245	562.316833	204.994751
-409.122650	232.788620	961.851440	-408.603088	-37.819946	964.400696	-488.871490	249.304901	572.708801	-445.859100	-90.057022	581.367798	-471.678040	294.507233	85.276199	-507.311310	-131.711060	102.359161	-453.635254	329.038757	1439.887085	-397.252502	-88.902420	1445.428345	-367.943359	118.985435	1455.723877	-348.177582	108.090431	1742.885498	-495.383331	428.971649	1168.121216	-449.088867	-206.843353	1186.435181	-394.324036	376.746124	866.786560	-324.015961	-163.837891	883.985535	-387.578705	98.445618	1060.830078	565.998291	5.726801	898.989502	562.143127	205.068604
-409.105774	232.754822	961.863464	-408.547180	-37.836678	964.451965	-488.857910	249.245804	572.718872	-445.944427	-90.184357	581.399902	-471.679596	294.479736	85.274689	-507.375946	-131.733856	102.394501	-453.672058	329.009521	1439.898804	-397.263123	-88.922874	1445.427490	-367.960052	118.958267	1455.727661	-348.180237	108.063126	1742.876831	-495.403534	428.954987	1168.129639	-449.082153	-206.878372	1186.440674	-394.347900	376.697388	866.795410	-324.026367	-163.885071	883.967102	-387.564362	98.437660	1060.866333	565.833008	5.802782	898.966125	561.980164	205.221161
-409.158600	232.761414	961.861694	-408.583649	-37.838291	964.420410	-488.867096	249.253128	572.693115	-445.875000	-90.121902	581.407593	-471.657959	294.477234	85.263229	-507.326111	-131.724136	102.374901	-453.682526	328.989990	1439.918579	-397.256378	-88.935806	1445.427124	-367.958160	118.944656	1455.736328	-348.184814	108.037918	1742.868408	-495.436462	428.907135	1168.144043	-449.091095	-206.910889	1186.451660	-394.367706	376.648315	866.813416	-324.030975	-163.935577	883.954285	-387.600586	98.430649	1060.847900	565.590332	5.868061	898.936401	561.796326	205.287857
-409.200684	232.733536	961.857056	-408.599884	-37.842945	964.414368	-488.861267	249.245422	572.682556	-445.876099	-90.136086	581.408325	-471.655975	294.477142	85.262375	-507.361328	-131.749664	102.383034	-453.688232	328.958008	1439.937256	-397.262451	-88.960915	1445.412354	-367.983368	118.914047	1455.743652	-348.198822	108.011101	1742.863892	-495.443481	428.866974	1168.149048	-449.075684	-206.918533	1186.451050	-394.389404	376.624329	866.823730	-324.037689	-164.001968	883.958008	-387.625549	98.415977	1060.841553	565.427673	5.925352	898.917908	561.633179	205.350098
-409.190857	232.732559	961.848206	-408.597260	-37.843945	964.413879	-488.863953	249.264008	572.696350	-445.890045	-90.188850	581.410156	-471.642151	294.475189	85.264488	-507.336548	-131.764786	102.411095	-453.690521	328.957581	1439.936279	-397.269867	-88.975334	1445.407593	-367.981812	118.909088	1455.740723	-348.202209	107.986359	1742.852783	-495.456818	428.833984	1168.177612	-449.073120	-206.928955	1186.445190	-394.412415	376.590973	866.802795	-323.983978	-164.027802	883.963440	-387.619781	98.417442	1060.837036	565.619507	6.421791	898.934082	561.564514	205.557907
-409.187744	232.746368	961.857544	-408.548340	-37.853607	964.433167	-488.912598	249.274643	572.706787	-445.878937	-90.198486	581.382629	-471.653137	294.486450	85.264503	-507.303253	-131.751175	102.395813	-453.694794	328.924377	1439.960938	-397.269440	-88.988541	1445.404297	-368.002045	118.878242	1455.734863	-348.214844	107.963608	1742.842407	-495.460419	428.830292	1168.174927	-449.090210	-206.979767	1186.452637	-394.425232	376.551453	866.818298	-323.989075	-164.080902	883.936646	-387.606720	98.426636	1060.854126	565.122803	6.179008	898.882751	561.335388	205.483856
-409.184021	232.745880	961.855652	-408.542664	-37.855423	964.433228	-488.933960	249.285080	572.689819	-445.872162	-90.180878	581.405640	-471.656586	294.515533	85.264557	-507.293335	-131.742401	102.396492	-453.725861	328.924377	1439.938354	-397.269958	-88.996353	1445.418701	-368.006470	118.873199	1455.734131	-348.234192	107.939354	1742.837891	-495.468201	428.810822	1168.168823	-449.041504	-206.991608	1186.428833	-394.424591	376.543335	866.818665	-323.929321	-164.107330	883.960876	-387.605713	98.426331	1060.854004	565.024719	6.079007	898.880005	561.454651	204.868454
-409.220917	232.835999	961.876831	-408.610168	-37.809116	964.374878	-488.960175	249.308823	572.727478	-445.872772	-90.181854	581.391785	-471.668579	294.529694	85.273636	-507.298859	-131.744827	102.392639	-453.763763	328.904419	1439.930908	-397.272491	-89.011894	1445.423096	-368.010254	118.870636	1455.750977	-348.252106	107.907913	1742.833618	-495.496216	428.792603	1168.171021	-449.048737	-206.992371	1186.433716	-394.423920	376.504211	866.838135	-323.933960	-164.144638	883.976135	-387.645813	98.463280	1060.833008	565.065125	6.698164	898.891235	561.061462	205.710022
-409.240082	232.810455	961.876160	-408.584534	-37.823250	964.391785	-488.962646	249.288239	572.718689	-445.897400	-90.202477	581.414734	-471.858643	294.533203	85.278458	-507.398712	-131.766342	102.394737	-453.774719	328.889313	1439.939819	-397.285919	-89.027412	1445.429199	-368.030273	118.860779	1455.747437	-348.277649	107.880455	1742.832764	-495.495972	428.778839	1168.179688	-449.059631	-207.018738	1186.452759	-394.429871	376.481506	866.840637	-323.929993	-164.186829	883.970886	-387.651031	98.453346	1060.842896	564.555908	6.448142	898.827637	560.822693	205.761230
-409.241425	232.758133	961.852234	-408.531891	-37.878277	964.448486	-488.971130	249.255295	572.714050	-445.904297	-90.197273	581.433899	-471.836517	294.508362	85.252724	-507.341095	-131.738419	102.374252	-453.805237	328.885040	1439.945313	-397.287140	-89.032249	1445.420044	-368.042206	118.834312	1455.765015	-348.303558	107.852654	1742.825928	-495.505890	428.751495	1168.163086	-449.033203	-207.053238	1186.445801	-394.446716	376.453156	866.837463	-323.902893	-164.202942	883.995728	-387.635040	98.432999	1060.861084	564.326355	6.506666	898.813599	560.639526	205.824020
-409.282562	232.756577	961.861633	-408.564423	-37.865204	964.393921	-488.976501	249.252777	572.714661	-445.906860	-90.206306	581.421143	-471.654877	294.472961	85.255981	-507.352264	-131.761002	102.368484	-453.816467	328.868378	1439.940796	-397.308441	-89.043037	1445.404175	-368.056335	118.815163	1455.745605	-348.319702	107.825089	1742.821045	-495.520538	428.732849	1168.157593	-449.027008	-207.085709	1186.437866	-394.433716	376.412750	866.834473	-323.885132	-164.243683	883.974609	-387.661865	98.416382	1060.836548	564.113831	6.604937	898.795410	560.395935	205.926086
-409.286438	232.771378	961.843689	-408.531342	-37.878658	964.413025	-488.962494	249.225983	572.690308	-445.864014	-90.162453	581.406311	-471.849731	294.500183	85.249542	-507.351715	-131.746750	102.384003	-453.846588	328.840210	1439.937500	-397.299377	-89.050110	1445.408325	-368.070007	118.811241	1455.746826	-348.342010	107.798897	1742.806152	-495.524872	428.713623	1168.135742	-449.020752	-207.088318	1186.440674	-394.436523	376.380249	866.821411	-323.863495	-164.268982	883.975281	-387.653870	98.433235	1060.838379	563.917419	6.709282	898.773071	560.193115	206.053268
-409.290161	232.788055	961.838928	-408.541962	-37.850918	964.365601	-488.929230	249.188828	572.683044	-445.847198	-90.137405	581.373779	-471.816254	294.499756	85.253258	-507.287079	-131.762329	102.388077	-453.843140	328.844208	1439.942017	-397.301727	-89.059753	1445.410889	-368.086914	118.814743	1455.747559	-348.354004	107.790215	1742.803345	-495.524414	428.712555	1168.136230	-448.985382	-207.115097	1186.425171	-394.432343	376.364777	866.813354	-323.820923	-164.254944	883.992432	-387.657837	98.439552	1060.811768	563.687012	6.752752	898.731689	560.006409	206.085403
-409.289337	232.728210	961.840515	-408.459442	-37.898556	964.431824	-488.913940	249.141281	572.667786	-445.799347	-90.171188	581.400208	-471.588837	294.469147	85.254501	-507.306000	-131.758362	102.394310	-453.870605	328.837036	1439.946899	-397.284485	-89.072678	1445.429810	-368.088776	118.809265	1455.769653	-348.324005	107.742867	1742.835693	-495.526672	428.703369	1168.125732	-448.985352	-207.145752	1186.441406	-394.429474	376.368896	866.820984	-323.803864	-164.293625	883.997620	-387.637695	98.415565	1060.849976	563.443359	6.789598	898.717896	559.793640	206.102722
-409.312653	232.745956	961.846985	-408.501190	-37.831184	964.392212	-488.941772	249.172302	572.673645	-445.820496	-90.213432	581.386719	-471.625916	294.473846	85.255966	-507.339661	-131.772369	102.410080	-453.902161	328.806702	1439.956787	-397.282501	-89.067726	1445.448730	-368.118622	118.814606	1455.795532	-348.380859	107.764526	1742.792725	-495.560455	428.653839	1168.135620	-448.959808	-207.147858	1186.483154	-394.418091	376.342041	866.844421	-323.760712	-164.278137	884.029419	-387.662689	98.440247	1060.832031	563.204773	6.822375	898.687622	559.574768	206.190613
-409.313751	232.789459	961.888916	-408.522247	-37.837517	964.364502	-488.878113	249.076416	572.675537	-445.810913	-90.256264	581.403198	-471.567535	294.466736	85.249870	-507.351837	-131.763428	102.414192	-453.945160	328.804779	1439.958252	-397.265167	-89.067787	1445.487793	-368.124756	118.802269	1455.808838	-348.411682	107.766060	1742.785767	-495.569122	428.661285	1168.137817	-448.926392	-207.135651	1186.491455	-394.412872	376.320831	866.862122	-323.738739	-164.280045	884.048401	-387.679352	98.431931	1060.840576	562.980957	6.889459	898.680481	559.348694	206.248459
-409.308228	232.753845	961.876038	-408.470764	-37.879135	964.402283	-488.871094	249.090576	572.673706	-445.788910	-90.230499	581.407532	-471.569519	294.469635	85.269058	-507.365845	-131.770752	102.416840	-453.947571	328.798401	1440.004761	-397.253143	-89.065536	1445.495483	-368.143402	118.797691	1455.832642	-348.430450	107.761887	1742.773438	-495.599640	428.625580	1168.174805	-448.896362	-207.156754	1186.513306	-394.402222	376.281799	866.877991	-323.712799	-164.260849	884.062561	-387.671783	98.415154	1060.857422	562.776001	6.936543	898.664917	559.175781	206.288849
-409.324524	232.753357	961.875366	-408.460205	-37.889885	964.406555	-488.872803	249.070053	572.674744	-445.752594	-90.202950	581.391907	-471.558746	294.468597	85.267921	-507.304749	-131.753357	102.406754	-453.992767	328.770050	1439.989502	-397.269226	-89.080788	1445.514404	-368.160370	118.776421	1455.836182	-348.446075	107.759117	1742.759399	-495.612701	428.622223	1168.184448	-448.880096	-207.178268	1186.528442	-394.401794	376.281494	866.877014	-323.701660	-164.290588	884.072571	-387.681396	98.413406	1060.860596	562.573364	7.016976	898.650391	558.989990	206.359024
-409.301727	232.727371	961.870483	-408.395752	-37.917843	964.447937	-488.866699	249.051483	572.670471	-445.741364	-90.175323	581.403992	-471.559387	294.465973	85.248222	-507.306000	-131.759109	102.401253	-454.002380	328.767670	1440.023193	-397.279877	-89.077553	1445.508667	-368.164825	118.776283	1455.831543	-348.457153	107.757278	1742.749878	-495.624146	428.576630	1168.191162	-448.863251	-207.172333	1186.528198	-394.379547	376.286102	866.909973	-323.675964	-164.257675	884.087219	-387.655487	98.406380	1060.882568	562.365234	7.017367	898.641235	558.834290	206.379944
-409.352112	232.743896	961.842712	-408.470032	-37.905033	964.386108	-488.877960	249.074402	572.671814	-445.772278	-90.208466	581.380310	-471.569000	294.477478	85.234695	-507.324524	-131.760056	102.403038	-454.032959	328.756958	1440.024048	-397.234711	-89.083290	1445.535522	-368.199799	118.763809	1455.824585	-348.477142	107.760811	1742.733521	-495.645752	428.594330	1168.193848	-448.848022	-207.204102	1186.553833	-394.373352	376.288513	866.906799	-323.632629	-164.250687	884.114319	-387.690216	98.406876	1060.831909	562.323181	6.966685	898.619019	558.989014	205.702866
-409.340729	232.743591	961.857178	-408.409943	-37.914452	964.415466	-488.954712	249.160889	572.684143	-445.760223	-90.242493	581.361633	-471.610901	294.486420	85.246132	-507.340088	-131.759506	102.412292	-454.068756	328.747833	1440.035156	-397.240540	-89.083496	1445.540039	-368.213043	118.774055	1455.841187	-348.490448	107.765259	1742.736938	-495.666046	428.575043	1168.197632	-448.835602	-207.219437	1186.556519	-394.358337	376.273315	866.929810	-323.591064	-164.227493	884.124146	-387.676331	98.411156	1060.858398	562.126587	6.995007	898.622986	558.855042	205.701599
-409.336334	232.662323	961.858521	-408.336182	-37.953400	964.478638	-488.850098	249.042511	572.656555	-445.748291	-90.231712	581.391785	-471.532410	294.462494	85.247971	-507.309082	-131.749359	102.404961	-454.086182	328.754639	1440.046021	-397.240479	-89.074539	1445.552612	-368.222900	118.772057	1455.863525	-348.502594	107.771629	1742.742554	-495.668732	428.580078	1168.206543	-448.792908	-207.217209	1186.585327	-394.363312	376.271942	866.942627	-323.576874	-164.228195	884.148743	-387.659668	98.378929	1060.895264	561.951294	7.067419	898.637512	558.734375	205.751602
-409.341248	232.640579	961.872253	-408.311798	-37.987659	964.504272	-488.838867	249.029358	572.650208	-445.789063	-90.283821	581.413696	-471.532928	294.462402	85.246918	-507.388153	-131.774841	102.422699	-454.122284	328.737427	1440.066284	-397.258545	-89.078735	1445.584106	-368.241211	118.779305	1455.872192	-348.508698	107.772232	1742.733154	-495.693726	428.573334	1168.221313	-448.782227	-207.233063	1186.582275	-394.336517	376.259186	866.984070	-323.522827	-164.209244	884.165405	-387.651276	98.357468	1060.915161	561.581970	7.203656	898.624329	558.269287	206.569931
-409.355316	232.619949	961.844666	-408.313171	-37.998169	964.497498	-488.850464	248.984970	572.665527	-445.693817	-90.234207	581.408569	-471.528320	294.462280	85.243202	-507.333740	-131.757431	102.412659	-454.161469	328.735901	1440.063354	-397.254211	-89.065033	1445.586304	-368.263855	118.779404	1455.881958	-348.523926	107.779472	1742.731934	-495.709900	428.583588	1168.237061	-448.742188	-207.251831	1186.601318	-394.321808	376.242554	867.000793	-323.489288	-164.161560	884.193481	-387.661346	98.350433	1060.898438	561.451843	7.094225	898.631226	558.422974	205.870789
-409.368286	232.626373	961.869019	-408.315582	-37.991524	964.496155	-488.882751	248.997879	572.662842	-445.707245	-90.253830	581.412048	-471.544891	294.467163	85.261497	-507.334839	-131.772934	102.416191	-454.180664	328.728577	1440.078125	-397.257141	-89.069702	1445.588135	-368.285828	118.782860	1455.881348	-348.536987	107.791992	1742.716187	-495.732880	428.612885	1168.238281	-448.711975	-207.250778	1186.609985	-394.327515	376.255157	867.004822	-323.470886	-164.181519	884.193054	-387.671631	98.348518	1060.910522	561.292786	7.128564	898.629517	558.348755	205.858322
-409.410797	232.681381	961.871033	-408.394348	-37.966827	964.439514	-488.927856	249.026199	572.640625	-445.705963	-90.269135	581.401428	-471.555084	294.465790	85.245407	-507.321259	-131.778900	102.414627	-454.220673	328.724121	1440.058960	-397.254883	-89.072807	1445.617798	-368.300507	118.785034	1455.878174	-348.544922	107.791794	1742.694702	-495.762329	428.614532	1168.245483	-448.688477	-207.279160	1186.621094	-394.321869	376.244110	866.997803	-323.423615	-164.149704	884.213013	-387.719177	98.364265	1060.880615	561.093689	7.139076	898.634705	558.239014	205.862045
-409.397278	232.672287	961.864746	-408.373260	-37.982441	964.455811	-488.997467	249.103210	572.658569	-445.655060	-90.273384	581.399902	-471.615326	294.472015	85.261551	-507.374908	-131.799026	102.426880	-454.251953	328.719543	1440.062744	-397.258789	-89.052879	1445.613892	-368.320862	118.780090	1455.875610	-348.555908	107.802963	1742.671997	-495.783356	428.627838	1168.242432	-448.657013	-207.291306	1186.616211	-394.321045	376.259644	867.007935	-323.395416	-164.133331	884.219543	-387.715576	98.360603	1060.888550	560.927246	7.191237	898.638855	558.127319	205.916000
-409.404663	232.652664	961.851501	-408.355865	-37.996395	964.457520	-489.030640	249.109436	572.671753	-445.652069	-90.264229	581.390808	-471.614868	294.475861	85.268074	-507.345947	-131.785736	102.406403	-454.269623	328.711334	1440.057861	-397.244934	-89.060219	1445.614624	-368.341858	118.806206	1455.860107	-348.564453	107.819778	1742.652588	-495.792297	428.652771	1168.245239	-448.620300	-207.293640	1186.634399	-394.307251	376.262970	867.028137	-323.360870	-164.118088	884.241882	-387.722168	98.351158	1060.885132	560.774780	7.270157	898.632446	558.003906	205.994049
-409.343964	232.561096	961.849792	-408.157074	-38.097912	964.596313	-488.949371	248.981384	572.632446	-445.681366	-90.258339	581.414856	-471.568756	294.467010	85.252998	-507.291290	-131.780792	102.380562	-454.282166	328.717804	1440.076050	-397.256317	-89.054832	1445.616455	-368.340027	118.814812	1455.865723	-348.576019	107.831711	1742.642334	-495.811066	428.662628	1168.275635	-448.596558	-207.325287	1186.650391	-394.327454	376.303345	867.045349	-323.327179	-164.093826	884.255066	-387.645752	98.315971	1060.964600	560.561401	7.271659	898.634033	557.935059	206.006927
-409.076691	232.138504	961.816711	-407.337555	-38.672588	965.281311	-488.677368	248.661041	572.552551	-445.736816	-90.302887	581.613892	-471.347504	294.437622	85.215065	-507.357086	-131.790344	102.422691	-454.307617	328.709045	1440.089478	-397.265411	-89.036560	1445.635132	-368.356232	118.807755	1455.878174	-348.584198	107.835236	1742.637939	-495.832764	428.671783	1168.276367	-448.566803	-207.336975	1186.683350	-394.317535	376.324921	867.051575	-323.311371	-164.081879	884.270020	-387.325836	98.118065	1061.334839	560.300476	7.500246	898.628113	557.544922	206.827682
-409.063049	232.118271	961.814270	-407.308990	-38.707699	965.325134	-488.664246	248.646561	572.548645	-445.749969	-90.267502	581.612671	-471.345978	294.423004	85.222565	-507.328400	-131.770844	102.414207	-454.335114	328.715912	1440.092529	-397.231873	-89.021675	1445.656860	-368.369171	118.816513	1455.889526	-348.591309	107.854630	1742.632690	-495.838104	428.703156	1168.280518	-448.542603	-207.334686	1186.682983	-394.334442	376.348175	867.060364	-323.262177	-164.058304	884.307678	-387.318115	98.108124	1061.358032	560.102478	7.534208	898.656250	557.417542	206.918854
-409.092163	232.118713	961.813416	-407.303040	-38.710537	965.318970	-488.660675	248.642197	572.544128	-445.733002	-90.219208	581.650635	-471.338104	294.442749	85.237419	-507.294861	-131.757874	102.407013	-454.337402	328.732056	1440.099854	-397.233765	-89.017235	1445.661743	-368.382019	118.830925	1455.885864	-348.597351	107.870155	1742.631592	-495.862549	428.704254	1168.290527	-448.512756	-207.344757	1186.719360	-394.353546	376.396576	867.056763	-323.242279	-164.070938	884.317749	-387.328674	98.107689	1061.354248	559.946838	7.606652	898.667358	557.334595	206.938736
-409.127991	232.095718	961.823059	-407.305054	-38.714329	965.315796	-488.661163	248.641464	572.536560	-445.778168	-90.227730	581.645569	-471.355652	294.442902	85.219315	-507.316406	-131.776260	102.427567	-454.353058	328.733887	1440.108154	-397.248077	-89.010925	1445.663818	-368.375916	118.831085	1455.893555	-348.598358	107.879128	1742.626221	-495.867096	428.739014	1168.286255	-448.480042	-207.355118	1186.736084	-394.355408	376.412537	867.063782	-323.224823	-164.040848	884.330627	-387.352112	98.092377	1061.358521	559.798584	7.590947	898.662842	557.253784	206.986130
-409.171753	232.074707	961.806091	-407.323578	-38.739471	965.335510	-488.650665	248.627426	572.534302	-445.766968	-90.184929	581.643982	-471.333038	294.439667	85.218170	-507.299805	-131.759995	102.394142	-454.394562	328.734070	1440.112915	-397.254578	-89.011154	1445.673950	-368.394348	118.841759	1455.909546	-348.607239	107.905212	1742.605591	-495.890717	428.753448	1168.293823	-448.470734	-207.346664	1186.728271	-394.386169	376.465576	867.061462	-323.192047	-164.043732	884.360840	-387.380096	98.084465	1061.359009	559.600037	7.609824	898.652893	557.094360	207.031158
-409.203003	232.074112	961.805176	-407.328125	-38.747593	965.336548	-488.645538	248.621048	572.528931	-445.803955	-90.229301	581.628845	-471.331360	294.435852	85.212074	-507.395416	-131.789658	102.400810	-454.412720	328.737488	1440.109009	-397.254364	-89.003944	1445.689209	-368.402954	118.853661	1455.912231	-348.609589	107.912453	1742.593872	-495.896759	428.784973	1168.300903	-448.444244	-207.332092	1186.768188	-394.389343	376.488983	867.066284	-323.173248	-164.023849	884.364014	-387.397491	98.082832	1061.358887	559.476074	7.638652	898.656067	557.018433	207.079788
-409.210815	232.084274	961.805847	-407.350739	-38.693687	965.317017	-488.669708	248.619919	572.526428	-445.770233	-90.197098	581.605713	-471.361755	294.439697	85.210884	-507.373962	-131.786865	102.385414	-454.429199	328.743988	1440.110352	-397.241455	-88.978302	1445.723755	-368.403534	118.867012	1455.913940	-348.602539	107.925598	1742.591431	-495.908630	428.805725	1168.305908	-448.436981	-207.356842	1186.779053	-394.436737	376.558533	867.044312	-323.143311	-164.022858	884.385498	-387.406891	98.106682	1061.348389	559.314148	7.629467	898.658142	556.906372	207.098282
-409.166840	232.083847	961.831604	-407.300903	-38.677654	965.342651	-488.660950	248.610901	572.529175	-445.772736	-90.228844	581.609436	-471.333740	294.426147	85.246048	-507.335297	-131.767426	102.374191	-454.447052	328.739594	1440.110718	-397.238861	-88.966393	1445.732666	-368.410156	118.882950	1455.929810	-348.598877	107.947830	1742.578369	-495.910675	428.826630	1168.319580	-448.425751	-207.325043	1186.788452	-394.458282	376.605499	867.070068	-323.110962	-164.039734	884.412781	-387.382874	98.114876	1061.378906	559.198975	7.670297	898.635864	556.811707	207.152100
-409.201202	232.093262	961.831726	-407.324341	-38.689220	965.330505	-488.659973	248.600647	572.537415	-445.766449	-90.270859	581.627502	-471.349396	294.426697	85.237350	-507.328735	-131.772705	102.358070	-454.453674	328.746368	1440.126953	-397.221588	-88.961884	1445.750000	-368.420197	118.901398	1455.940063	-348.598572	107.965546	1742.574707	-495.933411	428.856445	1168.340088	-448.392029	-207.320953	1186.826050	-394.475372	376.645477	867.082825	-323.099640	-164.053055	884.437073	-387.408722	98.110115	1061.372314	559.020325	7.648424	898.630920	556.675171	207.140472
-409.239288	232.062378	961.810181	-407.342377	-38.710812	965.348083	-488.666504	248.606308	572.530884	-445.790833	-90.271759	581.625061	-471.339661	294.439850	85.228455	-507.394958	-131.803329	102.366035	-454.469177	328.760284	1440.131348	-397.230011	-88.960663	1445.783081	-368.428101	118.914513	1455.946655	-348.599426	107.993782	1742.576172	-495.943176	428.852631	1168.351318	-448.377350	-207.323441	1186.856812	-394.500061	376.704620	867.095032	-323.069244	-164.041275	884.489258	-387.429993	98.099648	1061.368652	559.004578	7.500990	898.642212	556.842590	206.405396
-409.237030	232.050766	961.810486	-407.321747	-38.716263	965.361877	-488.687195	248.578339	572.526306	-445.766846	-90.226685	581.628723	-471.368317	294.428589	85.229439	-507.362244	-131.807404	102.367073	-454.473419	328.766418	1440.156494	-397.231232	-88.930824	1445.819092	-368.433167	118.916275	1455.954956	-348.601929	108.020370	1742.561890	-495.968628	428.896667	1168.386230	-448.368866	-207.339417	1186.895996	-394.531006	376.737701	867.101501	-323.032715	-164.027054	884.535339	-387.432678	98.097351	1061.378662	558.882874	7.464228	898.643921	556.752808	206.387100
-409.254883	232.025787	961.788696	-407.333954	-38.737888	965.380127	-488.691467	248.540421	572.499756	-445.825195	-90.292809	581.654724	-471.339722	294.424896	85.226654	-507.353516	-131.798248	102.403969	-454.476105	328.773651	1440.156372	-397.222137	-88.931686	1445.850830	-368.422699	118.929375	1455.963013	-348.608215	108.028358	1742.558105	-495.990540	428.923767	1168.400146	-448.360107	-207.366257	1186.933228	-394.560822	376.794037	867.116028	-323.020020	-164.056747	884.569214	-387.446960	98.088989	1061.376465	558.790771	7.468368	898.635742	556.651062	206.394684
-409.247833	232.007858	961.801636	-407.330139	-38.743393	965.391724	-488.686920	248.519424	572.490906	-445.838959	-90.284821	581.654724	-471.330719	294.424042	85.225044	-507.359741	-131.808273	102.367706	-454.482574	328.784180	1440.171021	-397.215302	-88.923790	1445.873535	-368.426544	118.940353	1455.976563	-348.609100	108.036186	1742.552734	-496.021606	428.958069	1168.415527	-448.334442	-207.365555	1187.002197	-394.604980	376.830292	867.119690	-323.025146	-164.076111	884.602661	-387.457916	98.076508	1061.392334	558.691284	7.472058	898.636414	556.539612	206.387955
-409.277649	231.992065	961.803284	-407.333740	-38.750084	965.391907	-488.729156	248.553223	572.504639	-445.811890	-90.253014	581.685852	-471.348938	294.423157	85.209068	-507.335419	-131.798233	102.358833	-454.485535	328.780029	1440.166016	-397.204651	-88.901253	1445.895142	-368.412415	118.944183	1455.978271	-348.613586	108.050827	1742.553711	-496.033142	429.005951	1168.439453	-448.300018	-207.391357	1187.017700	-394.637756	376.873413	867.132019	-323.006317	-164.095642	884.636597	-387.475250	98.066818	1061.393311	558.914978	7.790401	898.673279	556.479309	206.485565
-409.286957	231.967316	961.773438	-407.343201	-38.768593	965.407166	-488.725739	248.510574	572.471130	-445.812042	-90.241379	581.685669	-471.333527	294.421478	85.205284	-507.316040	-131.794189	102.348579	-454.479370	328.793640	1440.184814	-397.173798	-88.887459	1445.912231	-368.406189	118.947159	1455.971313	-348.609985	108.056786	1742.549683	-496.045197	429.043365	1168.454834	-448.286560	-207.430588	1187.060913	-394.673492	376.938690	867.154968	-322.957397	-164.084473	884.683228	-387.481964	98.061508	1061.385254	558.542114	7.489171	898.598694	556.309204	206.422699
-409.296204	231.981110	961.777405	-407.342987	-38.770168	965.407471	-488.747253	248.526093	572.477966	-445.877533	-90.297043	581.636475	-471.309784	294.433868	85.202919	-507.367035	-131.807571	102.365669	-454.467438	328.800659	1440.192383	-397.136444	-88.881409	1445.940796	-368.387909	118.967575	1455.962402	-348.605408	108.077446	1742.548096	-496.059784	429.093506	1168.468628	-448.259430	-207.466003	1187.086426	-394.717163	376.995483	867.152649	-322.948364	-164.119110	884.702698	-387.488068	98.066940	1061.387695	558.456848	7.524744	898.584900	556.150024	206.470078
-409.298828	231.987549	961.788269	-407.332764	-38.772686	965.428894	-488.737213	248.517990	572.489868	-445.914612	-90.312904	581.665710	-471.318207	294.419800	85.206505	-507.404999	-131.820999	102.359421	-454.445221	328.809570	1440.214111	-397.128723	-88.877548	1445.969116	-368.372406	118.995163	1455.963135	-348.590607	108.080673	1742.546509	-496.071625	429.167908	1168.497803	-448.226715	-207.525955	1187.123657	-394.796234	377.084778	867.147888	-322.923340	-164.153381	884.763062	-387.486267	98.073631	1061.404175	558.414795	7.553620	898.564026	556.044922	206.462585
-409.315033	232.000366	961.797852	-407.329529	-38.774529	965.427612	-488.743652	248.538315	572.482544	-445.893677	-90.268799	581.677673	-471.320007	294.422394	85.226051	-507.366974	-131.794083	102.354256	-454.443481	328.820862	1440.218994	-397.101715	-88.844658	1445.976807	-368.344116	119.005592	1455.974854	-348.573730	108.101318	1742.549805	-496.077881	429.208923	1168.520508	-448.197296	-207.584625	1187.183228	-394.868256	377.166046	867.136780	-322.901703	-164.173309	884.807434	-387.498779	98.076569	1061.409668	558.378662	7.580860	898.560364	555.944641	206.471909
-409.319763	232.003906	961.790222	-407.333466	-38.787704	965.440430	-488.740112	248.521393	572.489929	-445.909302	-90.232948	581.672485	-471.310272	294.421570	85.225311	-507.414459	-131.840622	102.374367	-454.425049	328.821655	1440.220093	-397.067108	-88.843597	1446.026978	-368.334167	119.017998	1455.993286	-348.546814	108.097221	1742.548218	-496.070892	429.268555	1168.562134	-448.167633	-207.623672	1187.214844	-394.898621	377.225494	867.152832	-322.862152	-164.211166	884.845215	-387.511902	98.079086	1061.414063	558.357117	7.622587	898.553040	555.819946	206.514526
-409.369598	231.951553	961.784973	-407.337158	-38.806454	965.466492	-488.720642	248.497635	572.472290	-445.977264	-90.296196	581.692200	-471.310303	294.421692	85.223160	-507.434357	-131.846008	102.367859	-454.392883	328.830902	1440.264526	-397.036194	-88.823433	1446.023682	-368.309052	119.039925	1455.991943	-348.523895	108.097870	1742.551147	-496.066498	429.306152	1168.590576	-448.152161	-207.676163	1187.258545	-394.944122	377.297729	867.181091	-322.865051	-164.286270	884.872009	-387.531433	98.058586	1061.422607	558.345520	7.652854	898.553467	555.740723	206.527939
-409.388428	231.971878	961.790894	-407.352661	-38.804478	965.450256	-488.725311	248.505676	572.462463	-445.960510	-90.247055	581.715637	-471.287170	294.431305	85.202019	-507.394775	-131.833221	102.357742	-454.360779	328.842834	1440.292603	-396.984100	-88.821815	1446.064087	-368.298340	119.028870	1455.972168	-348.496399	108.103111	1742.541260	-496.062897	429.367767	1168.626343	-448.116455	-207.705750	1187.306152	-395.001160	377.355896	867.188354	-322.833588	-164.337524	884.903687	-387.542572	98.061935	1061.416382	558.555725	7.968793	898.569519	555.688232	206.656403
-409.415588	231.958282	961.782471	-407.347229	-38.816677	965.468079	-488.743469	248.505859	572.469971	-446.037262	-90.280006	581.728149	-471.316193	294.419586	85.205093	-507.384613	-131.827789	102.358643	-454.355774	328.836395	1440.311523	-396.941467	-88.818657	1446.075439	-368.269592	119.025932	1455.974731	-348.459717	108.091171	1742.526367	-496.054840	429.399139	1168.677124	-448.091919	-207.757858	1187.331177	-395.054138	377.468506	867.184082	-322.821838	-164.421951	884.933289	-387.555267	98.061012	1061.421265	558.205505	7.662759	898.523499	555.542725	206.573196
-409.437622	231.969559	961.788818	-407.345337	-38.818989	965.468872	-488.757813	248.506729	572.468750	-446.037018	-90.261040	581.734375	-471.310211	294.418549	85.205345	-507.426544	-131.846527	102.339447	-454.341278	328.844910	1440.334229	-396.884827	-88.795143	1446.123413	-368.257141	119.035316	1455.948853	-348.424835	108.083450	1742.527710	-496.042816	429.463989	1168.695068	-448.028168	-207.804932	1187.387939	-395.106018	377.543701	867.181763	-322.803253	-164.494385	884.967163	-387.565186	98.065285	1061.424805	558.154236	7.673141	898.516541	555.438232	206.613129
-409.492798	231.944138	961.766541	-407.384430	-38.782410	965.454041	-488.773468	248.513336	572.474548	-446.102448	-90.292999	581.730530	-471.302063	294.422607	85.213211	-507.464264	-131.860016	102.336403	-454.343750	328.847137	1440.348877	-396.851135	-88.816940	1446.130249	-368.233093	119.053215	1455.952271	-348.387512	108.075958	1742.514282	-496.045593	429.497223	1168.712769	-447.972351	-207.869400	1187.434570	-395.130859	377.610352	867.189331	-322.806366	-164.575287	884.994141	-387.593964	98.075211	1061.402222	558.477722	8.025916	898.550903	555.473206	206.687012
-409.495331	232.000809	961.777649	-407.390930	-38.786461	965.468811	-488.825623	248.538589	572.466125	-446.048004	-90.204239	581.727112	-471.324585	294.425507	85.214424	-507.378632	-131.848221	102.319260	-454.322723	328.843292	1440.369629	-396.801788	-88.802391	1446.167236	-368.234070	119.051331	1455.953491	-348.335114	108.061195	1742.492310	-496.051941	429.547516	1168.749268	-447.922302	-207.904373	1187.473022	-395.192139	377.727539	867.187195	-322.780334	-164.664734	885.031799	-387.605469	98.102158	1061.416748	558.121460	7.753460	898.511047	555.320923	206.629562
-409.486969	231.994736	961.777954	-407.375214	-38.791847	965.488281	-488.823181	248.528748	572.467102	-446.098450	-90.278114	581.773926	-471.328705	294.428894	85.208786	-507.468414	-131.883789	102.346794	-454.305664	328.858551	1440.386597	-396.737000	-88.791992	1446.197998	-368.207031	119.067513	1455.931519	-348.273804	108.047562	1742.476563	-496.045105	429.586945	1168.770752	-447.857635	-207.964127	1187.521362	-395.224243	377.802216	867.207520	-322.754944	-164.763046	885.048889	-387.599640	98.103874	1061.427734	558.090576	7.790154	898.502869	555.273743	206.646744
-409.481567	231.993484	961.773438	-407.368927	-38.792877	965.484863	-488.791504	248.520569	572.453247	-446.098969	-90.265320	581.778259	-471.469238	294.454712	85.198074	-507.459778	-131.886993	102.333664	-454.294800	328.845978	1440.410889	-396.670654	-88.796577	1446.204956	-368.206451	119.070930	1455.911133	-348.220673	108.023712	1742.451660	-496.063782	429.627777	1168.810181	-447.794189	-208.022888	1187.565063	-395.271545	377.887268	867.196899	-322.739624	-164.849365	885.083252	-387.599792	98.103172	1061.425049	558.084961	7.809901	898.505066	555.254578	206.683594
-409.510345	232.027512	961.789307	-407.340118	-38.817989	965.500916	-488.786285	248.552567	572.489258	-446.171600	-90.360802	581.819519	-471.296204	294.419525	85.227341	-507.519806	-131.895676	102.361763	-454.420380	328.745331	1440.275024	-396.599457	-88.807442	1446.228027	-368.182648	119.063362	1455.894897	-348.138397	107.989738	1742.415894	-496.087952	429.688843	1168.823242	-447.693176	-208.065536	1187.581055	-395.322906	378.013794	867.218811	-322.709808	-164.969604	885.074402	-387.603851	98.111786	1061.441772	558.000427	7.767297	898.509277	555.217529	206.611694
-409.523102	232.048264	961.784363	-407.339630	-38.824394	965.501526	-488.792816	248.554443	572.444946	-446.165833	-90.352753	581.797913	-471.282837	294.436890	85.229332	-507.541290	-131.930725	102.337074	-454.420074	328.727081	1440.278198	-396.523346	-88.825951	1446.256226	-368.162231	119.074371	1455.874023	-348.082550	107.964806	1742.343262	-496.129761	429.723053	1168.844116	-447.591034	-208.103546	1187.627930	-395.381042	378.106354	867.221252	-322.673523	-165.061646	885.074280	-387.610626	98.121811	1061.439819	557.955017	7.793783	898.499084	555.175354	206.676102
-409.482971	232.082672	961.770447	-407.277344	-38.847340	965.523010	-488.751404	248.560135	572.471069	-446.202881	-90.412865	581.834534	-471.268433	294.432495	85.212776	-507.545166	-131.939987	102.344444	-454.267395	328.823151	1440.435913	-396.434967	-88.887527	1446.282471	-368.161987	119.050949	1455.827271	-347.974274	107.918045	1742.340332	-496.126251	429.728241	1168.895508	-447.420715	-208.140686	1187.689697	-395.437408	378.203094	867.252197	-322.621796	-165.159515	885.073120	-387.582794	98.141602	1061.448242	557.857788	8.002871	898.492676	554.869019	207.494080
-409.490906	232.028793	961.748657	-407.200073	-38.911613	965.572388	-488.678101	248.498688	572.445679	-446.164368	-90.398811	581.828491	-471.232086	294.428009	85.208534	-507.582306	-131.980438	102.332779	-454.238464	328.806000	1440.471069	-396.376251	-88.941422	1446.344849	-368.135040	119.007599	1455.770142	-347.907318	107.877342	1742.241577	-496.178009	429.732330	1168.929443	-447.173462	-208.193802	1187.764526	-395.490906	378.299805	867.260681	-322.553406	-165.272598	885.079163	-387.557098	98.114616	1061.463501	557.748596	7.950640	898.492676	554.824646	207.462936
-409.488678	232.042740	961.757202	-407.126495	-38.910099	965.594971	-488.654877	248.508041	572.436768	-446.145264	-90.390045	581.827637	-471.259552	294.431458	85.209023	-507.567078	-132.014923	102.306473	-454.347656	328.653107	1440.322388	-396.275360	-89.022232	1446.413574	-368.122253	118.972794	1455.720825	-347.771088	107.818283	1742.217529	-496.232056	429.808472	1168.953857	-446.839386	-208.257660	1187.888428	-395.543854	378.371613	867.298523	-322.403809	-165.357849	885.120117	-387.541901	98.132721	1061.483765	557.742249	7.989268	898.484192	554.811462	207.440628
-409.434052	231.992416	961.742249	-406.963715	-38.969955	965.654053	-488.610168	248.516861	572.433044	-446.079132	-90.356674	581.818420	-471.265045	294.432068	85.210098	-507.552856	-132.034042	102.284241	-454.202667	328.716492	1440.473022	-396.375397	-89.078674	1446.643433	-368.111389	118.934097	1455.659424	-347.662628	107.751747	1742.130615	-496.257019	429.810425	1169.003906	-446.473450	-208.275299	1187.980591	-395.606293	378.454865	867.334961	-322.179626	-165.435226	885.160889	-387.460266	98.112389	1061.510986	557.700806	8.004290	898.485535	554.775696	207.470108
-409.367126	232.015884	961.769897	-406.809235	-39.015953	965.752075	-488.547699	248.523117	572.447449	-446.053864	-90.351265	581.805237	-471.240875	294.428894	85.211975	-507.589630	-132.079102	102.273361	-454.147461	328.638336	1440.504272	-396.047394	-89.120911	1446.562012	-368.096863	118.896873	1455.613770	-347.520996	107.678131	1742.055542	-496.287628	429.841034	1169.076294	-445.958832	-208.275055	1188.080200	-395.663239	378.540222	867.385864	-321.902039	-165.522202	885.192322	-387.392822	98.132545	1061.582397	557.694763	8.035102	898.516541	554.769287	207.459946
-409.290710	231.949753	961.746033	-406.617340	-39.077106	965.871094	-488.469238	248.504913	572.437927	-445.978668	-90.294678	581.787231	-471.401550	294.464813	85.203194	-507.548187	-132.106277	102.264442	-454.096375	328.609558	1440.530029	-395.923798	-89.170372	1446.617554	-368.097717	118.855026	1455.558594	-347.393097	107.591362	1741.913696	-496.336792	429.883606	1169.150879	-445.385284	-208.405243	1188.153931	-395.767853	378.601990	867.410767	-321.530457	-165.635895	885.218872	-387.309875	98.128960	1061.639893	557.920532	8.308599	898.549927	554.814087	207.552368
-409.200928	231.868210	961.766846	-406.382538	-39.183453	966.027283	-488.372894	248.456772	572.427246	-445.824890	-90.091972	581.822449	-471.370148	294.509613	85.199898	-507.414703	-132.082275	102.207664	-454.191254	328.420715	1440.405273	-395.778961	-89.213829	1446.680664	-368.089630	118.799080	1455.510742	-347.219849	107.489273	1741.820190	-496.392853	429.990875	1169.192627	-444.721924	-208.459137	1188.206299	-395.865845	378.723206	867.471191	-321.070374	-165.770416	885.197571	-387.223389	98.094208	1061.743286	557.638428	8.049296	898.502319	554.732971	207.502014
-409.555786	232.416824	961.859497	-407.891571	-38.238544	965.343079	-488.596558	248.803406	572.536743	-445.979248	-90.128151	581.529663	-471.328735	294.502441	85.229279	-507.576447	-132.158096	102.237114	-454.174713	328.322540	1440.413940	-395.590332	-89.272202	1446.711914	-368.082153	118.756607	1455.450439	-347.044037	107.373077	1741.707275	-496.425690	430.029602	1169.278809	-443.902008	-208.540497	1188.323608	-395.989105	378.814178	867.517212	-320.384949	-165.765320	885.245178	-387.927429	98.475853	1061.405151	557.578186	8.025901	898.514099	554.689453	207.469788
-410.373749	233.510452	962.011719	-410.554352	-36.780155	963.566345	-489.110077	249.498917	572.708862	-446.580566	-90.609306	581.359192	-471.945709	294.632507	85.283493	-507.895050	-132.285019	102.265991	-454.034546	328.324036	1440.587646	-395.633087	-89.326843	1446.863037	-368.066864	118.697716	1455.401245	-346.816315	107.236732	1741.624878	-496.463989	430.063995	1169.386475	-442.957581	-208.679016	1188.333618	-396.115540	378.903290	867.557678	-319.512543	-165.726532	885.270935	-389.088928	98.912727	1060.476318	557.576294	8.053617	898.518433	554.675293	207.473328
-410.358032	233.601669	962.074768	-410.723267	-36.600910	963.476929	-489.056305	249.606628	572.749084	-446.372253	-90.384903	581.128296	-471.957855	294.653168	85.284912	-507.722717	-132.242615	102.227859	-454.014984	328.237396	1440.639893	-395.439209	-89.387093	1446.845947	-368.050049	118.629768	1455.343384	-346.596466	107.107170	1741.481201	-496.482544	430.120667	1169.487061	-441.823120	-208.894043	1188.298706	-396.247314	379.003113	867.615051	-318.365601	-165.622787	885.365234	-389.168030	98.978416	1060.463989	557.552612	8.072302	898.506409	554.618713	207.550201
-410.284485	233.550262	962.085571	-410.673309	-36.640850	963.524536	-489.056702	249.795364	572.755981	-446.656097	-90.624397	581.365845	-471.817444	294.636688	85.296425	-507.964569	-132.321289	102.288277	-453.971680	328.111359	1440.696655	-395.184937	-89.482567	1446.813477	-368.023621	118.539520	1455.284668	-346.365936	106.965675	1741.336914	-496.510895	430.188019	1169.613892	-440.485504	-209.022415	1188.261108	-396.410004	379.129730	867.676392	-316.903870	-165.439362	885.470886	-389.145874	98.944305	1060.501831	557.519897	8.031570	898.508545	554.590454	207.548706
-410.222931	233.531601	962.124146	-410.748688	-36.615765	963.554138	-488.918610	249.802368	572.750610	-446.728912	-90.616081	581.320618	-471.789490	294.669952	85.312996	-507.971527	-132.343567	102.266281	-453.925110	327.963684	1440.788940	-394.922424	-89.537300	1446.782593	-368.011810	118.489571	1455.256958	-346.118530	106.802368	1741.168457	-496.529419	430.291962	1169.792480	-439.026825	-209.143570	1188.201782	-396.594421	379.262238	867.766907	-314.805420	-165.169418	885.733765	-389.178772	98.933609	1060.541626	557.502808	8.063817	898.504272	554.530579	207.516769
-410.210480	233.488312	962.145203	-410.890015	-36.592106	963.587769	-488.790527	249.838654	572.733826	-446.738831	-90.529442	581.319763	-471.811310	294.689178	85.313210	-507.888885	-132.323929	102.238556	-454.045410	327.723114	1440.741455	-394.677399	-89.624702	1446.717285	-367.974640	118.412498	1455.212280	-345.876343	106.620476	1740.973022	-496.585571	430.407043	1169.938843	-437.434143	-209.115250	1188.048218	-396.810669	379.397705	867.874695	-312.086578	-164.778992	886.139954	-389.269470	98.916443	1060.574829	557.495972	8.010165	898.491272	554.614624	207.005875
-410.209778	233.445129	962.197266	-411.055756	-36.565243	963.600830	-488.664978	249.924347	572.732422	-446.777710	-90.408035	581.313171	-471.811188	294.736877	85.324203	-507.893280	-132.300247	102.242592	-453.884094	327.672180	1441.005127	-394.424561	-89.661751	1446.633301	-367.947083	118.347153	1455.186279	-345.583008	106.437119	1740.823486	-496.620148	430.461029	1170.183594	-435.762390	-209.015289	1187.870483	-397.044098	379.525360	868.022888	-308.717590	-164.250870	886.758911	-389.372864	98.881264	1060.611938	557.523682	8.008608	898.515747	554.603394	206.982590
-410.163147	233.446777	962.274170	-411.302429	-36.478519	963.623596	-488.525848	249.994095	572.753601	-445.275879	-88.326408	580.820801	-471.848511	294.769653	85.300209	-506.682190	-131.939774	101.900841	-453.841858	327.532379	1441.129883	-394.216980	-89.712753	1446.535767	-367.930176	118.256622	1455.134399	-345.279572	106.235565	1740.676514	-496.646210	430.525085	1170.406860	-434.005859	-208.846054	1187.609375	-397.284058	379.701630	868.189697	-304.774902	-163.622192	887.536560	-389.505157	98.883080	1060.669067	557.507080	8.018570	898.505005	554.538757	207.005676
-410.166626	233.417236	962.299438	-411.535065	-36.475945	963.651306	-488.425690	250.087189	572.759766	-445.636810	-88.565399	580.896057	-471.875336	294.769196	85.304420	-506.793671	-131.994110	101.915825	-453.787933	327.372986	1441.277100	-394.058441	-89.772087	1446.382935	-367.858429	118.135490	1455.066406	-344.912415	105.980576	1740.583252	-496.715302	430.631653	1170.653320	-432.087921	-208.643234	1187.246338	-397.540680	379.918610	868.367920	-300.181244	-162.761948	888.490417	-389.632904	98.852562	1060.697754	557.466858	7.981194	898.470520	554.473633	207.010422
-410.158752	233.398666	962.335938	-411.804382	-36.464478	963.653931	-488.302063	250.159088	572.755798	-445.932861	-88.613152	580.881470	-471.868958	294.797119	85.317871	-506.882050	-132.023483	101.887939	-453.743530	327.202881	1441.435303	-393.958191	-89.798103	1446.192383	-367.780884	118.028542	1454.993286	-344.541992	105.723434	1740.400391	-496.796326	430.710205	1170.922485	-430.118744	-208.491974	1186.894409	-397.765076	380.072479	868.553040	-294.784790	-161.511414	889.714905	-389.771790	98.815048	1060.719116	557.523804	8.044646	898.448059	554.411865	207.076218
-410.176178	233.379150	962.374023	-412.082642	-36.436142	963.656189	-488.236664	250.282211	572.743713	-446.240417	-88.377884	581.052307	-471.938507	294.847748	85.359695	-506.924469	-132.018799	101.850845	-453.683014	327.035156	1441.614746	-393.834045	-89.844391	1446.009277	-367.675903	117.896034	1454.940308	-344.163574	105.462646	1740.218384	-496.875366	430.787048	1171.211792	-427.988098	-208.299866	1186.472168	-397.988617	380.220947	868.746338	-289.191437	-160.334076	891.115479	-389.918427	98.785995	1060.739136	557.535400	8.064981	898.452148	554.332092	207.088577
-410.212769	233.368912	962.445862	-412.382233	-36.410988	963.672058	-488.061462	250.367081	572.738647	-446.352295	-88.495453	580.907104	-471.914948	294.843323	85.368889	-506.801331	-131.989609	101.834831	-453.618561	326.841187	1441.837524	-393.750977	-89.921570	1445.763184	-367.538696	117.754738	1454.880859	-343.774994	105.189674	1740.038452	-496.977020	430.834534	1171.496460	-425.834229	-208.158737	1185.977051	-398.238800	380.407867	868.997681	-283.002808	-158.972275	892.836426	-390.094269	98.752625	1060.784912	557.528015	8.064625	898.430115	554.240234	207.126221
-410.518677	233.680542	962.535461	-413.695160	-35.429474	963.317688	-488.131500	250.623810	572.782410	-446.623230	-88.469803	580.653687	-472.090088	294.889801	85.364227	-506.252075	-131.683060	101.632286	-453.545197	326.648224	1442.074341	-393.680511	-90.000977	1445.527710	-367.427124	117.590515	1454.826660	-343.325623	104.887383	1739.843750	-497.090057	430.953003	1171.836060	-423.498199	-207.981735	1185.450806	-398.536072	380.665649	869.250366	-275.931885	-157.211227	894.982117	-390.768707	99.157623	1060.623413	557.503357	8.037339	898.432129	554.159973	207.101974
-410.375732	233.397095	962.550903	-413.069214	-36.275150	963.608032	-487.923798	250.567383	572.746399	-446.821564	-88.361237	580.906189	-471.993073	294.877075	85.343307	-506.831238	-131.985016	101.761002	-453.493195	326.462708	1442.332397	-393.599396	-90.119904	1445.280396	-367.283386	117.412140	1454.784546	-342.818298	104.620171	1739.699707	-497.205383	431.054810	1172.230103	-421.084595	-207.770889	1184.958008	-398.823608	380.893829	869.513550	-268.285919	-155.285110	897.542114	-390.510712	98.732193	1060.803711	557.551453	8.086587	898.408936	554.075012	207.167633
-410.446686	233.361923	962.563416	-413.261902	-36.238537	963.687683	-487.856567	250.618668	572.736328	-447.042053	-88.286530	580.924805	-472.071320	294.902283	85.373001	-506.832947	-131.996277	101.724327	-453.420288	326.260071	1442.617310	-393.418335	-90.317696	1445.080566	-367.135773	117.241127	1454.738281	-342.382660	104.235725	1739.467773	-497.311279	431.140289	1172.628540	-418.549561	-207.531647	1184.446777	-399.107513	381.117737	869.815979	-260.048798	-153.001404	900.524292	-390.666229	98.747993	1060.854980	557.645813	7.961143	898.420044	554.216187	206.711060
-410.173950	232.868622	962.541321	-412.021484	-36.593281	964.200745	-487.558289	250.396698	572.644897	-447.033417	-87.908958	581.167847	-471.894073	294.890167	85.360352	-506.668030	-131.983261	101.644051	-453.386597	326.006958	1442.864014	-393.518799	-90.379288	1444.837524	-366.967010	117.081154	1454.697388	-341.862915	103.886536	1739.266968	-497.406006	431.202484	1173.026367	-415.913269	-207.319275	1183.898804	-399.372070	381.408875	870.140320	-251.384415	-150.609055	903.958313	-390.108154	98.595879	1061.142334	557.674805	7.954383	898.430786	554.153809	206.676636
-410.179047	232.780762	962.586853	-411.968506	-36.704350	964.476501	-487.483307	250.422119	572.604553	-447.235413	-87.858711	581.204651	-472.087006	294.919250	85.359383	-506.645508	-131.971191	101.619194	-453.314667	325.768372	1443.155518	-393.482483	-90.487480	1444.655518	-366.804932	116.892303	1454.661743	-341.308472	103.596031	1739.119629	-497.502228	431.224243	1173.457153	-413.188507	-207.113739	1183.324219	-399.647430	381.713440	870.488098	-242.236588	-148.010696	907.900757	-390.184540	98.585205	1061.323975	557.601074	8.094295	898.431030	553.831299	207.176620
-410.515686	233.027267	962.636230	-412.750977	-37.071609	964.053528	-487.615875	250.606873	572.616089	-447.545380	-87.963547	581.242065	-472.056305	294.927124	85.363564	-506.735962	-132.003128	101.616562	-453.238464	325.519043	1443.495850	-393.429230	-90.630653	1444.493896	-366.608368	116.669334	1454.631958	-340.805328	103.151245	1738.886841	-497.631134	431.245422	1173.943848	-410.370087	-206.750305	1182.869995	-399.961884	382.077484	870.893677	-232.775253	-145.234650	912.362305	-390.611359	98.316856	1061.109619	557.778748	7.997277	898.419434	554.023254	206.709381
-410.697266	233.128860	962.714661	-413.114838	-36.967606	964.006470	-487.677826	250.719223	572.622131	-447.793304	-87.973717	581.215027	-472.210815	294.938110	85.360146	-506.821808	-132.022186	101.617165	-453.092560	325.265442	1443.820068	-393.284088	-90.707542	1444.369751	-366.573792	116.177750	1454.720947	-340.245453	102.755447	1738.655518	-497.748657	431.290375	1174.451538	-407.516998	-206.456131	1182.427490	-400.267670	382.395233	871.276062	-223.037277	-142.278030	917.366150	-390.875885	98.359978	1061.123779	557.789734	8.007710	898.403564	553.966248	206.696091
-410.888000	233.192108	962.742065	-413.460876	-36.897072	963.979065	-487.718903	250.755661	572.591064	-448.098633	-88.019989	581.218140	-472.156647	294.938751	85.362999	-506.871368	-132.042664	101.612389	-453.003387	324.983002	1444.137817	-393.176758	-90.867081	1444.221924	-366.383636	115.940590	1454.693848	-339.554138	102.376358	1738.521240	-497.904327	431.326477	1174.921265	-404.542847	-206.127197	1182.050781	-400.568481	382.763641	871.674133	-213.116013	-139.235092	922.878662	-391.131409	98.394806	1061.121094	557.794861	7.954772	898.415283	553.907837	206.688202
-411.124756	233.259796	962.767395	-413.786530	-36.783813	963.937256	-487.779358	250.796722	572.580261	-448.284424	-87.932205	581.193970	-472.148956	294.937653	85.365952	-506.887787	-132.053009	101.589027	-452.934174	324.679047	1444.507446	-393.019196	-91.018646	1444.093384	-366.170898	115.712585	1454.668579	-338.906311	101.941620	1738.311890	-498.076721	431.410034	1175.434448	-401.480988	-205.780182	1181.685303	-400.882813	383.156921	872.066223	-203.045364	-136.037537	928.918335	-391.376526	98.453705	1061.105225	557.829834	7.980306	898.424133	553.864014	206.666580
-411.299774	233.364395	962.846680	-414.052643	-36.661518	963.918640	-487.918579	250.900604	572.598267	-448.451080	-87.791016	581.176880	-472.282837	294.968536	85.354301	-506.843689	-132.001709	101.531967	-452.879272	324.335480	1444.796997	-392.821899	-91.147942	1443.969971	-365.941223	115.518143	1454.656860	-338.307007	101.453613	1738.034424	-498.253204	431.441559	1175.961548	-398.310913	-205.350342	1181.396729	-401.183533	383.587799	872.468567	-192.890762	-132.704529	935.445984	-391.575470	98.524353	1061.130981	557.888306	7.977071	898.390076	553.835266	206.663330
-411.531891	233.435333	962.877502	-414.251373	-36.538898	963.882568	-488.037750	250.949051	572.560425	-448.601685	-87.661705	581.190125	-472.332092	294.980652	85.362518	-506.829132	-132.000504	101.520081	-452.840088	323.975769	1445.118896	-392.607819	-91.248459	1443.859985	-365.671387	115.228539	1454.640625	-337.577789	101.039886	1737.840942	-498.414917	431.495300	1176.461060	-395.038269	-204.961365	1181.180664	-401.536896	384.022614	872.909973	-182.697586	-129.350922	942.536255	-391.767883	98.599327	1061.123413	557.908813	8.010153	898.391174	553.783203	206.693558
-411.770264	233.492157	962.954590	-414.468323	-36.380856	963.876831	-488.135742	250.973373	572.538452	-448.728119	-87.523483	581.201538	-472.148834	294.946991	85.340256	-506.845673	-131.961304	101.503929	-452.958160	323.493378	1445.318237	-392.356903	-91.388176	1443.765869	-365.361237	114.940956	1454.620728	-336.870728	100.547195	1737.604980	-498.615356	431.598175	1176.970337	-391.717987	-204.496033	1180.953003	-401.873138	384.484039	873.335083	-172.445068	-125.909119	950.222839	-391.979309	98.678314	1061.155640	557.913452	7.949054	898.394348	553.778015	206.640839
-411.948853	233.474792	963.012024	-414.381439	-36.275890	963.999084	-488.237915	250.933060	572.511841	-448.822357	-87.319229	581.229553	-472.284973	294.924286	85.339920	-506.732391	-131.914307	101.483627	-452.781311	323.240479	1445.806152	-392.041077	-91.573868	1443.645874	-365.066132	114.673386	1454.609009	-336.170929	100.070328	1737.357178	-498.791077	431.582092	1177.529541	-388.353760	-204.044174	1180.822754	-402.179474	384.888794	873.741211	-162.292252	-122.403053	958.484070	-392.050659	98.766708	1061.250854	557.833069	8.069056	898.404602	553.514404	207.110947
-412.170776	233.427444	963.097656	-414.183624	-36.171513	964.163818	-488.416962	251.007721	572.487183	-448.944061	-87.192482	581.273193	-472.133759	294.902008	85.341972	-506.721161	-131.921967	101.461685	-452.755859	322.851471	1446.186035	-391.636993	-91.766685	1443.553223	-364.770447	114.449203	1454.586914	-335.435089	99.522942	1737.145020	-499.016144	431.576080	1178.071777	-384.956848	-203.597366	1180.728271	-402.519012	385.424408	874.211670	-152.293091	-118.856323	967.234619	-392.101929	98.857201	1061.384399	557.861206	8.056044	898.398010	553.507690	207.097763
-412.530823	233.568314	963.194275	-414.327667	-36.002243	964.117554	-488.650177	251.124802	572.475159	-449.054352	-87.079414	581.237732	-472.127167	294.895264	85.335846	-506.690063	-131.890488	101.436966	-452.732178	322.445160	1446.525269	-391.189331	-91.904472	1443.475342	-364.431305	114.224037	1454.547729	-334.683228	98.987022	1736.911865	-499.240997	431.628510	1178.676514	-381.556305	-203.096512	1180.641357	-402.896759	385.960541	874.655090	-142.508133	-115.342804	976.413574	-392.313263	98.977058	1061.400879	557.894104	8.061290	898.419800	553.527893	207.060013
-412.827728	233.723816	963.270447	-414.414063	-35.785862	964.064697	-488.821259	251.170517	572.458618	-449.166046	-87.009003	581.215942	-472.149170	294.933990	85.344154	-506.691376	-131.886215	101.411766	-452.732880	322.067230	1446.895264	-390.655518	-92.035713	1443.403931	-364.055756	113.921074	1454.504517	-333.958527	98.382957	1736.633301	-499.458588	431.678772	1179.208984	-378.035675	-202.658676	1180.586060	-403.203217	386.463165	875.127625	-133.020706	-111.708153	986.084412	-392.466400	99.132484	1061.404297	557.875854	8.011109	898.414795	553.495911	207.040009
-413.185944	233.825912	963.331055	-414.510498	-35.586437	964.017883	-489.035370	251.226013	572.428711	-449.189972	-86.926117	581.195740	-472.137421	294.924622	85.314545	-506.715942	-131.894882	101.394646	-452.739075	321.625793	1447.239746	-390.045166	-92.198822	1443.320313	-363.701782	113.672974	1454.475220	-333.131409	97.838280	1736.443604	-499.678009	431.658417	1179.717407	-374.523895	-202.168686	1180.570923	-403.489471	387.041931	875.661377	-123.764374	-107.995354	996.226135	-392.646790	99.264626	1061.401001	557.871765	7.993550	898.388428	553.502686	207.032394
-413.507874	233.943024	963.396057	-414.593964	-35.415852	963.973511	-489.203430	251.223572	572.398193	-449.269226	-86.826324	581.184631	-472.343536	294.958313	85.298538	-506.727112	-131.909393	101.365326	-452.915100	321.050293	1447.396118	-389.465332	-92.371712	1443.309082	-363.352234	113.461052	1454.431396	-332.378601	97.220284	1736.161377	-499.971313	431.703369	1180.278687	-371.002960	-201.696213	1180.634521	-403.983704	387.553833	875.987976	-114.927269	-104.424782	1006.670105	-392.795502	99.387367	1061.399658	557.871216	7.921731	898.400330	553.513489	206.984680
-413.865875	234.090424	963.461365	-414.624207	-35.288746	963.961792	-489.413391	251.218521	572.406677	-449.281586	-86.731857	581.212463	-472.149323	294.910126	85.267479	-506.642670	-131.893219	101.368309	-452.849518	320.735077	1447.933105	-388.242645	-92.427940	1443.710327	-362.857788	113.208405	1454.442505	-331.549316	96.563126	1735.926025	-500.257416	431.684387	1180.884888	-367.458069	-201.152054	1180.739380	-404.417145	388.136292	876.488159	-106.641304	-100.822296	1017.489136	-392.938995	99.522369	1061.415405	557.887207	7.948491	898.411438	553.492737	207.003998
-414.425629	234.549393	963.629395	-415.349365	-35.413090	963.592957	-489.759888	251.433716	572.454346	-449.508698	-86.875572	581.193542	-472.241333	294.940552	85.300705	-506.785187	-131.921371	101.429932	-452.923523	320.250885	1448.314697	-388.147675	-92.647713	1443.371460	-362.435028	113.066589	1454.403198	-330.675537	95.992218	1735.730835	-500.560181	431.626343	1181.468994	-363.985291	-200.752167	1180.832275	-404.799408	388.707611	876.972961	-98.568474	-97.150429	1028.642212	-393.415314	99.481499	1061.278687	557.916565	7.943622	898.424622	553.503845	207.019165
-414.826385	234.720078	963.755127	-415.370911	-35.304337	963.559937	-489.988525	251.447830	572.400574	-449.571136	-86.832794	581.184143	-472.265503	294.911011	85.306709	-506.834137	-131.913406	101.440567	-452.979340	319.816467	1448.725220	-387.428894	-92.767914	1443.418457	-362.082855	112.697563	1454.410767	-329.804169	95.296715	1735.487793	-500.929901	431.589935	1182.092163	-360.412292	-200.295441	1180.943848	-405.204590	389.338684	877.472595	-91.047134	-93.648148	1040.013672	-393.580322	99.593895	1061.314819	557.924377	7.908647	898.429626	553.518066	206.963715
-415.165924	234.872620	963.821289	-415.314941	-35.160717	963.534973	-490.140045	251.396408	572.400269	-449.593475	-86.791946	581.226501	-472.286316	294.903839	85.295258	-506.841797	-131.910172	101.429588	-453.085754	319.346039	1449.075195	-386.717438	-92.925003	1443.455811	-361.635010	112.476021	1454.389893	-328.918091	94.640427	1735.220215	-501.355316	431.554565	1182.716675	-356.850586	-199.799332	1181.151001	-405.601074	389.933716	877.920593	-83.953766	-90.267418	1051.614868	-393.670746	99.740509	1061.324097	557.976624	7.922191	898.425842	553.522034	206.939804
-415.537292	235.003784	963.883728	-415.231445	-34.985619	963.459106	-490.402588	251.432312	572.390137	-449.658600	-86.752289	581.214905	-472.312653	294.904266	85.288399	-506.841370	-131.909958	101.427246	-453.125854	318.834595	1449.426025	-386.011871	-93.069183	1443.527466	-361.200897	112.256790	1454.387451	-328.026215	93.922981	1734.964478	-501.672119	431.464966	1183.326660	-353.260010	-199.358292	1181.337524	-406.056458	390.532166	878.408813	-77.338165	-86.941414	1063.353027	-393.751556	99.880028	1061.303345	557.977356	7.916251	898.408997	553.517090	206.944107
-415.917511	235.093140	963.958130	-415.074432	-34.846619	963.434265	-490.576538	251.420105	572.385681	-449.867432	-87.506142	581.177063	-472.324554	294.911438	85.277100	-507.044220	-131.955231	101.507599	-453.213379	318.316559	1449.796143	-385.273315	-93.210587	1443.589600	-360.699951	112.010735	1454.401123	-327.099792	93.202797	1734.760986	-501.946594	431.361694	1183.853638	-349.584290	-198.875717	1181.614014	-406.484406	391.125732	878.922302	-70.988892	-83.699745	1075.299561	-393.819824	100.001511	1061.318604	557.983521	7.893799	898.414124	553.517578	206.934219
-416.278564	235.248978	964.105896	-414.918549	-34.615677	963.398865	-490.741180	251.415009	572.380493	-449.700226	-86.982697	581.200256	-472.326080	294.896240	85.278877	-506.823761	-131.877441	101.440117	-453.248444	317.802582	1450.236694	-384.563171	-93.403679	1443.623901	-360.170258	111.756393	1454.370972	-326.192352	92.508430	1734.438110	-502.279907	431.200531	1184.392578	-345.857117	-198.404205	1181.955566	-406.926575	391.772461	879.469299	-65.023773	-80.535690	1087.382080	-393.883148	100.170349	1061.365967	557.989380	7.865517	898.432861	553.506165	206.943665
-416.707001	235.291260	964.187744	-414.740479	-34.430779	963.362915	-490.965546	251.458740	572.346313	-449.783325	-86.846664	581.289124	-472.380493	294.904968	85.279755	-506.890930	-131.894348	101.469177	-453.439270	317.184204	1450.465576	-383.823059	-93.578285	1443.679932	-359.668091	111.547607	1454.373535	-325.273895	91.822479	1734.172729	-502.777283	431.015320	1185.017456	-342.031433	-197.792496	1182.253418	-407.428009	392.324524	879.974365	-59.174957	-77.702065	1099.524902	-393.954315	100.290489	1061.376953	557.999878	7.864254	898.423706	553.506592	206.950714
-417.035645	235.366608	964.270996	-414.493835	-34.284698	963.354370	-491.055023	251.352524	572.293091	-449.751831	-86.695267	581.349060	-472.289948	294.878448	85.263489	-506.780762	-131.854172	101.448746	-453.485901	316.631256	1450.804077	-383.096771	-93.769508	1443.739380	-359.134796	111.297676	1454.358887	-324.296814	91.061890	1733.963623	-503.367004	430.842865	1185.653931	-338.160156	-197.162613	1182.641846	-407.955139	392.960632	880.540405	-54.184963	-74.896194	1111.813843	-393.964844	100.414688	1061.407471	558.011719	7.871574	898.429443	553.494507	206.957367
-417.420502	235.449585	964.358582	-414.313385	-34.140717	963.348267	-491.190033	251.278290	572.256836	-449.599152	-86.517784	581.350769	-472.315063	294.831970	85.267540	-506.705414	-131.827805	101.441856	-453.473663	316.120941	1451.212646	-382.312378	-93.923088	1443.751709	-358.558105	111.005798	1454.324951	-323.358856	90.373016	1733.640869	-503.897003	430.631165	1186.282715	-334.336975	-196.504761	1182.941284	-408.457794	393.482056	881.049133	-49.455410	-71.722023	1123.992065	-394.019440	100.540520	1061.437622	558.057861	7.890642	898.418274	553.504822	206.973938
-417.760437	235.531754	964.468750	-414.037750	-34.019024	963.350830	-491.319305	251.202087	572.202148	-449.478363	-86.477341	581.361145	-472.303101	294.811401	85.242210	-506.721405	-131.823517	101.453484	-453.247192	315.662964	1451.823242	-381.494141	-94.144768	1443.779541	-358.025116	110.797913	1454.351563	-322.340240	89.649002	1733.368042	-504.373108	430.373993	1186.986084	-330.426422	-195.841751	1183.268311	-409.099670	394.084198	881.478577	-45.125179	-69.033813	1136.075073	-394.018768	100.653870	1061.486572	558.089111	7.889274	898.407410	553.532898	206.951492
-418.207062	235.853027	964.618164	-414.334869	-34.013443	963.071472	-491.585449	251.282623	572.226685	-449.534119	-86.612190	581.352173	-472.381714	294.780518	85.283638	-506.772430	-131.831757	101.498772	-453.217987	315.115692	1452.208862	-380.683716	-94.374847	1443.811401	-357.471252	110.543114	1454.317871	-321.297821	88.919594	1733.084961	-504.908081	430.144775	1187.576782	-326.514740	-195.134689	1183.608276	-409.671600	394.578979	882.050842	-41.233875	-66.437050	1148.173218	-394.259521	100.676552	1061.391846	558.070740	7.869499	898.409424	553.534485	206.948013
-418.469879	235.841125	964.712463	-413.773712	-33.869343	963.123535	-491.643707	251.192490	572.195313	-449.400574	-86.532455	581.413025	-472.313141	294.771454	85.276634	-506.765411	-131.828690	101.516640	-453.169067	314.551605	1452.608521	-379.919189	-94.584892	1443.882202	-356.860565	110.251236	1454.311646	-320.224915	88.144241	1732.845825	-505.470001	429.924164	1188.282593	-322.611969	-194.466812	1183.942993	-410.303497	395.180267	882.598999	-37.787910	-63.823128	1160.246460	-394.097076	100.794739	1061.462280	558.098816	7.872355	898.423645	553.549927	206.933456
-418.705017	235.727249	964.742004	-413.068268	-33.637394	963.265930	-491.690002	250.958649	572.124268	-449.266174	-86.442352	581.434998	-472.250916	294.754242	85.257195	-506.661438	-131.775162	101.498001	-453.051178	313.976227	1452.992676	-379.061279	-94.776169	1443.915649	-356.248657	109.997932	1454.295898	-319.207458	87.440125	1732.494141	-506.022797	429.658234	1188.933594	-318.666687	-193.765305	1184.297607	-410.934265	395.696686	883.134094	-34.676247	-61.362713	1172.239868	-393.875519	100.970985	1061.551392	558.205078	7.743514	898.429260	553.789185	206.450394
-418.999786	235.701614	964.824158	-412.537445	-33.426247	963.327148	-491.786926	250.843689	572.090271	-449.067932	-86.303040	581.470215	-472.206390	294.691223	85.257103	-506.574493	-131.772293	101.495110	-452.959198	313.409668	1453.376831	-378.252289	-94.887329	1443.954712	-355.626831	109.732994	1454.288696	-318.114746	86.695770	1732.175049	-506.575531	429.416168	1189.571533	-314.708862	-193.149597	1184.710449	-411.615234	396.200928	883.692749	-31.960783	-58.990669	1183.906006	-393.741669	101.124016	1061.619507	558.202576	7.741550	898.425903	553.794006	206.407654
-419.307617	235.729889	964.909729	-412.246216	-33.355289	963.316528	-491.929626	250.755081	572.058350	-448.898224	-86.221962	581.466248	-472.211273	294.682220	85.249046	-506.515594	-131.731400	101.490128	-453.040466	312.679382	1453.579346	-377.420166	-95.055016	1443.998779	-355.054993	109.450233	1454.247559	-317.019562	85.939438	1731.876953	-507.196625	429.230713	1190.229492	-310.702606	-192.483276	1185.189331	-412.340759	396.671753	884.202087	-29.506807	-56.869278	1195.282349	-393.691620	101.189407	1061.643799	558.176819	7.700802	898.406433	553.819641	206.411911
-419.580750	235.734833	965.009277	-411.945465	-33.268131	963.275940	-492.065033	250.660370	572.026123	-448.799103	-86.236412	581.478210	-472.385620	294.723206	85.229324	-506.569611	-131.733871	101.506943	-452.823578	312.226959	1454.128784	-376.657043	-95.203545	1444.029541	-354.438873	109.179260	1454.199951	-315.900543	85.182053	1731.582153	-507.690918	428.947327	1190.871948	-306.654572	-191.802444	1185.781372	-413.066223	397.207611	884.704041	-27.326727	-54.850697	1206.397095	-393.609344	101.233810	1061.657837	558.242188	7.776262	898.411194	553.858704	206.450027
-419.913452	235.766281	965.110107	-411.777588	-33.397675	963.159668	-492.204803	250.530869	572.012512	-448.808105	-86.319901	581.500732	-472.173218	294.677124	85.235405	-506.610718	-131.709061	101.544556	-452.744324	311.616089	1454.502930	-375.831207	-95.434555	1444.107666	-353.849609	108.928322	1454.150757	-314.748108	84.398773	1731.285034	-508.246674	428.691589	1191.576050	-302.489075	-191.052917	1186.492188	-413.885193	397.666992	885.265076	-25.058371	-53.239414	1217.490234	-393.603455	101.150116	1061.630005	558.209900	7.743430	898.399963	553.870544	206.451538
-420.232513	235.707932	965.172241	-411.658752	-33.531643	963.225769	-492.382416	250.447906	571.979919	-448.762115	-86.344856	581.544067	-472.155975	294.678925	85.234749	-506.560272	-131.691025	101.551689	-452.676788	311.007690	1454.889282	-374.984375	-95.492798	1444.107910	-353.175018	108.618645	1454.090942	-313.577545	83.616531	1730.966797	-508.785645	428.487885	1192.206299	-298.410126	-190.423996	1187.166382	-414.673676	398.151733	885.790039	-23.267752	-51.665710	1228.116455	-393.642853	101.093613	1061.680176	558.580505	8.088187	898.457642	553.983459	206.549667
-420.547882	235.698685	965.278198	-411.166595	-33.745029	963.014160	-492.549347	250.303497	571.941223	-448.716888	-86.371635	581.648315	-472.141113	294.659271	85.197876	-506.596191	-131.680862	101.590286	-452.565155	310.380737	1455.250977	-374.078094	-95.677994	1444.156860	-352.475433	108.359634	1454.060669	-312.426086	82.821236	1730.645996	-509.322296	428.265930	1192.882080	-294.236725	-189.715485	1187.983398	-415.590729	398.599579	886.249634	-21.798594	-49.993778	1238.515137	-393.436920	100.938576	1061.600464	558.247131	8.000442	898.424744	553.694885	207.023422
-420.793060	235.670502	965.372131	-410.871277	-33.726582	963.071960	-492.732025	250.214172	571.919739	-448.686127	-86.431099	581.717407	-472.129578	294.685699	85.213051	-506.563507	-131.665375	101.627647	-452.369904	309.802887	1455.617065	-373.095947	-95.781845	1444.152100	-351.693329	108.114288	1454.020752	-311.227234	82.016495	1730.363281	-509.821777	428.003174	1193.574097	-290.117432	-189.062225	1188.848022	-416.473053	399.005554	886.756348	-20.930561	-47.979507	1248.348022	-393.359863	100.967621	1061.664307	558.320557	7.825549	898.420166	553.980347	206.526154
-420.997101	235.614487	965.448975	-410.578369	-33.647797	963.109497	-492.970154	250.207535	571.936340	-448.605682	-86.398537	581.769714	-472.188080	294.695770	85.228760	-506.538910	-131.633484	101.627998	-452.378601	309.083923	1455.817383	-372.201935	-95.892456	1444.175659	-350.922058	107.841484	1453.998413	-310.026672	81.205856	1730.022095	-510.303284	427.790771	1194.181885	-285.949646	-188.505127	1189.701172	-417.390106	399.405334	887.245361	-19.933609	-46.467388	1257.727417	-393.261932	101.008438	1061.709106	558.372437	7.887068	898.426575	554.031494	206.541840
-421.187866	235.552521	965.484985	-410.296051	-33.582470	963.119995	-493.079956	250.047440	571.903137	-448.583099	-86.432915	581.817871	-472.125854	294.681274	85.210808	-506.490784	-131.624405	101.635025	-452.117218	308.616791	1456.390747	-371.359375	-96.033401	1444.212646	-350.068939	107.621460	1453.936646	-308.806915	80.370331	1729.697388	-510.766022	427.445129	1194.868042	-281.766754	-187.899963	1190.600098	-418.347931	399.815155	887.760376	-18.956001	-45.015652	1267.024414	-393.162811	101.042755	1061.719971	558.392334	7.877805	898.422974	554.087769	206.554642
-421.412964	235.514145	965.558350	-410.082703	-33.631451	963.172791	-493.248749	249.940338	571.880249	-448.504211	-86.323692	581.823059	-472.103210	294.660553	85.203140	-506.388794	-131.577103	101.605125	-452.124237	307.853302	1456.556885	-370.562561	-96.145454	1444.211670	-349.197266	107.378197	1453.858398	-307.594116	79.529701	1729.397583	-511.287537	427.199036	1195.550049	-277.587982	-187.268723	1191.528198	-419.249756	400.211426	888.370728	-18.108788	-43.648312	1276.106812	-393.106598	101.031158	1061.768677	558.411377	7.934240	898.409241	554.129822	206.587631
-421.616852	235.459229	965.594971	-409.800995	-33.648056	963.254517	-493.378754	249.790802	571.852234	-448.603027	-86.481171	581.926514	-472.111115	294.647156	85.192772	-506.400848	-131.575714	101.640945	-451.916382	307.268921	1456.931152	-369.707428	-96.211899	1444.220581	-348.328308	107.166718	1453.828857	-306.372986	78.685585	1729.070435	-511.734192	426.931519	1196.195679	-273.514435	-186.637329	1192.530640	-420.296478	400.576538	888.834290	-17.348118	-42.261932	1284.549316	-393.017181	101.054901	1061.816040	558.395386	7.923921	898.404846	554.174377	206.587479
-421.838043	235.387833	965.672302	-409.519043	-33.679901	963.372681	-493.477539	249.693008	571.808594	-448.639740	-86.526222	581.983521	-472.093567	294.656555	85.233299	-506.441010	-131.571991	101.646706	-451.572052	306.805847	1457.540527	-368.975922	-96.271255	1444.248291	-347.404938	106.921806	1453.784790	-305.154266	77.852615	1728.718872	-512.213806	426.543274	1196.898193	-269.401581	-185.988251	1193.563232	-421.321136	400.929840	889.326477	-16.567387	-41.089531	1292.866821	-392.930664	101.063210	1061.900635	558.424805	7.943974	898.420532	554.205933	206.595642
-422.057404	235.305984	965.767334	-409.246399	-33.567261	963.444824	-493.533813	249.545959	571.770508	-448.689423	-86.553947	582.050415	-472.088440	294.669159	85.240097	-506.408752	-131.549759	101.685532	-451.368073	306.205902	1457.957397	-368.202393	-96.350586	1444.271118	-346.551178	106.721306	1453.732788	-303.965790	76.916771	1728.389160	-512.644897	426.231598	1197.551758	-265.286560	-185.269348	1194.697266	-422.430176	401.269867	889.760437	-15.969610	-39.927017	1300.564209	-392.835480	101.115494	1061.968018	558.442200	7.887354	898.431274	554.244202	206.631500
-422.302002	235.184906	965.861572	-408.941345	-33.475533	963.539307	-493.586151	249.403625	571.723083	-448.701996	-86.551262	582.088745	-472.075104	294.668732	85.227333	-506.348816	-131.530319	101.692032	-451.320526	305.498322	1458.131104	-367.410828	-96.416313	1444.278076	-345.670837	106.457329	1453.615234	-302.677246	76.105644	1728.117920	-513.146179	425.975006	1198.257080	-261.364410	-184.765747	1195.719604	-423.458191	401.534821	890.259949	-15.314144	-38.974239	1307.975708	-392.741699	101.151062	1062.047363	558.501831	7.759610	898.513184	554.275452	206.647171
-422.525208	235.144073	965.919922	-408.621796	-33.351654	963.557983	-493.656311	249.343552	571.730957	-448.683380	-86.499336	582.162354	-472.068115	294.630219	85.222122	-506.313507	-131.518921	101.688530	-450.867920	305.052734	1458.747559	-366.552460	-96.562515	1444.265015	-344.856628	106.275139	1453.506836	-301.421936	75.239716	1727.805176	-513.579834	425.613861	1198.924194	-257.472198	-184.298401	1196.792847	-424.504974	401.762421	890.685547	-14.699040	-38.090572	1315.079834	-392.596008	101.229881	1062.062744	559.229797	8.528053	898.751099	554.445313	206.816940
-422.768250	235.112915	966.016602	-408.390503	-33.359814	963.553650	-493.751923	249.262589	571.702881	-448.817322	-86.593323	582.232361	-472.070984	294.620605	85.213783	-506.331787	-131.517151	101.689133	-450.740448	304.360870	1458.940430	-365.747498	-96.645882	1444.328003	-344.071442	105.974785	1453.393433	-300.217285	74.400063	1727.491211	-514.049683	425.328369	1199.575806	-253.531021	-183.700806	1197.937744	-425.571960	401.979156	891.178345	-14.149475	-37.270195	1321.823120	-392.507782	101.219498	1062.086670	559.320923	8.666800	898.754333	554.501282	206.850266
-423.030670	235.060913	966.079346	-408.169586	-33.407661	963.563049	-493.826965	249.202988	571.677246	-448.921051	-86.681252	582.321289	-472.088440	294.635284	85.258476	-506.383087	-131.525696	101.705406	-450.459534	303.797607	1459.289795	-364.820404	-96.773750	1444.291870	-343.297333	105.722153	1453.241699	-299.043335	73.489632	1727.183105	-514.519714	424.999084	1200.265259	-249.717651	-183.084122	1199.062500	-426.595184	402.127625	891.630005	-13.601071	-36.575722	1328.248779	-392.435364	101.197136	1062.100464	559.295227	8.641668	898.738281	554.539856	206.876083
-423.261902	235.008774	966.149170	-407.953735	-33.401409	963.574524	-493.870178	249.067261	571.660889	-448.973511	-86.668625	582.371338	-472.074860	294.619843	85.252251	-506.311493	-131.522476	101.717407	-449.968903	303.390778	1459.853882	-363.916718	-96.838623	1444.265503	-342.560425	105.451965	1453.082520	-297.839050	72.636375	1726.885986	-514.932434	424.608917	1200.934448	-246.070862	-182.623260	1200.067261	-427.581299	402.305511	892.079468	-13.079827	-35.899647	1334.293823	-392.337646	101.197968	1062.115845	559.257629	8.654191	898.730835	554.526245	206.920273
-423.516602	234.915558	966.226868	-407.737366	-33.438805	963.618896	-493.902893	248.921555	571.605286	-449.014832	-86.670013	582.458923	-472.045105	294.650879	85.256363	-506.325256	-131.526947	101.713173	-449.617889	302.838257	1460.194092	-363.032166	-96.927658	1444.245117	-341.778992	105.185158	1452.881714	-296.676880	71.837608	1726.618042	-515.356689	424.294617	1201.543823	-242.557724	-182.233246	1201.086792	-428.621948	402.431427	892.535950	-12.589538	-35.314423	1339.896729	-392.258636	101.167496	1062.153198	559.298157	8.697444	898.743958	554.584717	206.949219
-423.765289	234.809509	966.291931	-407.508850	-33.456627	963.661743	-493.997223	248.831741	571.562988	-449.145660	-86.755501	582.515747	-472.033417	294.665466	85.239204	-506.305145	-131.515213	101.717316	-449.303467	302.309174	1460.509644	-362.089935	-97.005173	1444.187744	-341.030487	104.940598	1452.732666	-295.541168	70.987999	1726.365234	-515.799194	424.002563	1202.199463	-239.200378	-181.837036	1202.017334	-429.581238	402.543457	892.950562	-11.929969	-34.869255	1345.066284	-392.147888	101.146843	1062.177856	559.342407	8.741301	898.731873	554.630798	206.998611
-423.991333	234.740463	966.411377	-407.279907	-33.406155	963.717773	-494.088409	248.730972	571.538269	-449.146332	-86.755219	582.541931	-472.027466	294.665436	85.229164	-506.309448	-131.503220	101.703278	-448.944275	301.785980	1460.797607	-361.147980	-97.056274	1444.109131	-340.273499	104.682251	1452.531616	-294.403992	70.164688	1726.105591	-516.235840	423.758118	1202.800537	-235.985336	-181.417770	1202.955078	-430.565247	402.625977	893.322388	-11.179820	-34.295559	1349.830566	-392.035370	101.161850	1062.238525	559.362671	8.831426	898.730469	554.648987	207.022751
-424.244385	234.646042	966.487244	-407.096558	-33.444134	963.741821	-494.209167	248.648590	571.501953	-449.265076	-86.838135	582.599182	-471.983429	294.664398	85.250931	-506.313995	-131.479797	101.699677	-448.631897	301.244598	1461.049561	-360.177826	-97.158936	1444.053833	-339.507599	104.478737	1452.386719	-293.309509	69.343796	1725.828735	-516.614807	423.511322	1203.369385	-232.943115	-180.988602	1203.864380	-431.469238	402.654114	893.721191	-10.478566	-33.988396	1354.129272	-391.946899	101.123550	1062.258301	559.346924	8.787132	898.730652	554.669312	207.045120
-424.436951	234.647339	966.627319	-406.865967	-33.373585	963.736694	-494.347107	248.582962	571.488525	-449.248505	-86.857216	582.660339	-472.033875	294.673035	85.244270	-506.224640	-131.468063	101.719139	-448.446655	300.589630	1461.170898	-359.247589	-97.249596	1443.948120	-338.731140	104.242172	1452.201782	-292.197266	68.531197	1725.593262	-517.039490	423.278473	1203.934204	-229.946274	-180.572647	1204.690918	-432.400665	402.674469	894.054321	-9.693341	-33.750973	1358.124146	-391.828033	101.151268	1062.301392	559.357239	8.784505	898.721191	554.710815	207.082520
-424.701874	234.578049	966.688721	-406.636566	-33.389156	963.736145	-494.503174	248.493713	571.514343	-449.280273	-86.932854	582.695923	-472.010071	294.716156	85.302689	-506.179871	-131.478226	101.732414	-447.994019	300.223724	1461.635620	-358.354095	-97.329041	1443.898315	-337.896881	104.061783	1452.057861	-291.057953	67.696739	1725.384766	-517.378174	422.938965	1204.458374	-227.152557	-180.175720	1205.472412	-433.286011	402.696228	894.407532	-8.878271	-33.561466	1361.744507	-391.740082	101.137848	1062.305664	559.359802	8.853621	898.726318	554.714478	207.132996
-424.928711	234.590546	966.804504	-406.407440	-33.446056	963.758423	-494.736664	248.466904	571.538696	-449.244720	-86.996849	582.751526	-472.042084	294.707764	85.326324	-506.154083	-131.479095	101.753784	-447.804565	299.606110	1461.705811	-357.432861	-97.417267	1443.807983	-337.158813	103.845993	1451.939331	-289.961304	66.931572	1725.080566	-517.759155	422.685944	1204.981812	-224.522217	-179.742477	1206.201050	-434.176208	402.708344	894.762512	-8.024053	-33.447636	1365.039795	-391.637573	101.129631	1062.349609	559.360840	8.891006	898.700989	554.737793	207.172668
-425.171387	234.538132	966.838074	-406.165466	-33.494812	963.760376	-494.900146	248.376022	571.541382	-449.220551	-87.088638	582.778503	-472.030670	294.696869	85.318764	-506.181488	-131.493896	101.779129	-447.457733	299.209442	1462.124268	-356.562927	-97.515106	1443.678589	-336.323029	103.612656	1451.768799	-288.840851	66.175117	1724.862793	-518.121460	422.349213	1205.513916	-222.014465	-179.371613	1206.863525	-435.039093	402.705170	895.078979	-7.125100	-33.398495	1368.071045	-391.532654	101.118828	1062.341064	559.268494	9.014811	898.696350	554.526428	207.693314
-425.407288	234.496704	966.863281	-405.933380	-33.546177	963.749268	-495.071777	248.259857	571.546448	-449.187897	-87.217896	582.846375	-472.012878	294.697235	85.344215	-506.169556	-131.497665	101.800484	-447.310913	298.627838	1462.182739	-355.654022	-97.602646	1443.606323	-335.610443	103.477470	1451.619751	-287.736053	65.408852	1724.563599	-518.507751	422.035889	1205.967773	-219.598160	-179.020203	1207.443359	-435.851410	402.727753	895.422119	-6.180272	-33.441628	1370.782227	-391.426117	101.109596	1062.320801	559.283997	9.081452	898.689880	554.547241	207.744003
-425.609772	234.457565	966.914001	-405.726379	-33.523098	963.767212	-495.255402	248.148941	571.516174	-449.163910	-87.373619	582.874207	-471.977417	294.698669	85.360626	-506.185730	-131.494125	101.832680	-446.834167	298.264526	1462.652588	-354.782013	-97.708527	1443.478271	-334.807739	103.252441	1451.448120	-286.671326	64.669182	1724.274170	-518.856628	421.651154	1206.493896	-217.419998	-178.640823	1207.994385	-436.840454	403.040771	895.956177	-5.330299	-33.437809	1373.231812	-391.308533	101.135780	1062.326050	559.300842	9.167305	898.709595	554.576477	207.796509
-425.771851	234.408447	966.959595	-405.489563	-33.520039	963.766541	-495.416992	247.961868	571.500977	-449.058411	-87.495781	582.894531	-471.933655	294.702911	85.357292	-506.166840	-131.498978	101.887581	-446.551941	297.848999	1462.955200	-353.886566	-97.824417	1443.351929	-334.112305	103.053612	1451.313477	-285.601929	64.002144	1724.015137	-519.207886	421.318787	1207.015137	-215.304428	-178.356384	1208.469604	-437.475281	402.851288	896.229553	-4.532230	-33.438847	1375.431763	-391.171112	101.140289	1062.323120	559.309753	9.212732	898.704346	554.595520	207.859528
-425.941681	234.350540	967.008423	-405.226013	-33.505791	963.728943	-495.602448	247.806107	571.495300	-448.925262	-87.563293	582.939331	-471.941833	294.664276	85.405815	-506.132233	-131.485657	101.908653	-446.297241	297.394531	1463.210327	-353.371460	-97.786484	1442.857666	-333.433960	102.919449	1451.200928	-284.630615	63.261150	1723.678467	-519.558594	420.931213	1207.503662	-213.320496	-178.108963	1208.745361	-438.224426	402.846252	896.632019	-3.713400	-33.429012	1377.369263	-391.035278	101.134102	1062.306030	559.405701	9.144485	898.720032	554.856079	207.378281
-426.124664	234.290298	967.071716	-404.945648	-33.491093	963.716797	-495.781891	247.681839	571.485901	-448.810150	-87.691650	582.927673	-471.890015	294.641846	85.409584	-506.180176	-131.511292	101.960052	-446.143341	296.830750	1463.248047	-352.098511	-98.077240	1443.031494	-332.778473	102.710526	1451.062378	-283.511169	62.639576	1723.430786	-519.944092	420.595551	1207.991455	-211.551315	-177.963043	1209.143799	-438.974945	402.855804	897.059631	-2.865174	-33.509647	1379.088989	-390.890228	101.134598	1062.307007	559.414673	9.179696	898.713562	554.873657	207.424713
-426.245178	234.292984	967.135071	-404.634155	-33.490742	963.720276	-495.958740	247.582733	571.513245	-448.582550	-87.720650	582.939819	-471.896271	294.604401	85.412445	-506.069550	-131.492554	101.967163	-445.693298	296.505615	1463.742920	-351.236969	-98.201706	1442.852417	-332.091492	102.495407	1450.884277	-282.488342	62.036655	1723.104004	-520.233154	420.138000	1208.477905	-209.773727	-177.738892	1209.457520	-439.653198	402.858948	897.516663	-1.989855	-33.548569	1380.526978	-390.718506	101.160622	1062.320801	559.414551	9.197806	898.703308	554.905762	207.464310
-426.428833	234.255295	967.198669	-404.347382	-33.502274	963.694580	-496.136749	247.476425	571.520325	-448.366364	-87.729317	582.915283	-471.840454	294.580322	85.439713	-506.048767	-131.469589	101.975815	-445.420227	296.112518	1464.010620	-350.369568	-98.331635	1442.635986	-331.532043	102.347008	1450.780396	-281.425598	61.424339	1722.834961	-520.536865	419.734283	1208.972900	-208.159714	-177.661819	1209.694214	-440.220245	402.702240	897.853821	-1.036462	-33.579288	1381.765259	-390.578613	101.154778	1062.317139	559.405823	9.218576	898.700012	554.917236	207.493652
-426.575043	234.227554	967.272095	-404.042053	-33.519577	963.691345	-496.300323	247.377396	571.538757	-448.197601	-87.787971	582.910400	-471.841248	294.562256	85.428848	-506.081390	-131.454697	102.041718	-445.081329	295.714508	1464.246338	-349.597412	-98.405777	1442.442383	-330.952057	102.172287	1450.612915	-280.389496	60.875004	1722.492188	-520.874634	419.376221	1209.475098	-206.580902	-177.510864	1209.930420	-440.824585	402.586853	898.243103	-0.054399	-33.614674	1382.760864	-390.414551	101.153809	1062.330322	559.397705	9.234290	898.696350	554.919739	207.534744
-426.773895	234.181519	967.317444	-403.750793	-33.500664	963.708435	-496.464478	247.257858	571.530640	-448.018738	-87.852470	582.908691	-471.846283	294.575897	85.456757	-506.036285	-131.409744	102.068451	-444.787506	295.304230	1464.426636	-348.829834	-98.521103	1442.203369	-330.385345	101.957848	1450.458252	-279.354980	60.310627	1722.211426	-521.195496	419.054810	1209.940308	-205.069550	-177.463058	1210.097290	-441.378113	402.539551	898.618958	0.939025	-33.662983	1383.583862	-390.287567	101.183006	1062.340332	559.404846	9.266337	898.690491	554.976196	207.581314
-426.935120	234.178040	967.386414	-403.499054	-33.455254	963.675171	-496.607544	247.156357	571.520264	-447.871368	-87.874825	582.934937	-471.834045	294.560638	85.452278	-505.992188	-131.382797	102.089020	-444.698486	294.771790	1464.470093	-348.064667	-98.626167	1441.968384	-329.837830	101.782516	1450.282837	-278.326569	59.782108	1721.896729	-521.534851	418.759064	1210.372559	-203.680817	-177.368164	1210.317627	-441.954041	402.506866	899.047729	1.966260	-33.717247	1384.269531	-390.151306	101.213982	1062.334595	559.425659	9.307151	898.700989	554.990601	207.592331
-427.084961	234.135574	967.434265	-403.213531	-33.474648	963.647339	-496.703522	247.016647	571.497986	-447.775269	-87.998138	582.979919	-471.779053	294.558960	85.466866	-506.018585	-131.400391	102.134384	-444.245667	294.549683	1464.800293	-347.357727	-98.740334	1441.758423	-329.253845	101.588448	1450.080444	-277.391907	59.288631	1721.510132	-521.814453	418.437714	1210.814819	-202.297501	-177.294891	1210.377808	-442.407715	402.362579	899.429993	3.011279	-33.776428	1384.906860	-390.012115	101.203163	1062.325928	559.415100	9.349504	898.707520	555.017517	207.615570
-427.205444	234.098740	967.496582	-402.931458	-33.441170	963.623169	-496.809387	246.911041	571.523132	-447.704773	-88.105202	583.008118	-471.744354	294.542084	85.467796	-506.038757	-131.407303	102.180565	-443.940063	294.136932	1464.986084	-346.605896	-98.850304	1441.480957	-328.770294	101.406616	1449.915894	-276.364441	58.767677	1721.236694	-522.107544	418.198059	1211.242065	-201.012634	-177.256439	1210.496338	-442.849335	402.253937	899.775269	3.929071	-33.728664	1385.335693	-389.866394	101.214386	1062.328003	559.411072	9.340489	898.700317	555.031677	207.631531
-427.303741	234.068710	967.537170	-402.615326	-33.471249	963.622437	-496.898621	246.861465	571.520996	-447.556946	-88.143768	583.044556	-471.710632	294.551453	85.483040	-506.018219	-131.394379	102.172386	-443.850037	293.566589	1465.105225	-345.905579	-98.993210	1441.230835	-328.182556	101.257248	1449.756104	-275.385071	58.310776	1720.897827	-522.388367	418.006561	1211.629883	-199.742218	-177.260910	1210.499878	-443.274994	402.095795	900.111816	4.979160	-33.769524	1385.742798	-389.704712	101.213501	1062.333862	559.383911	9.353995	898.680481	555.075378	207.666473
-427.387115	234.036835	967.599060	-402.304382	-33.468575	963.622070	-497.020355	246.793228	571.528015	-447.472473	-88.196114	583.079529	-471.706329	294.552185	85.476608	-506.049774	-131.435364	102.195564	-443.582611	293.391602	1465.419800	-345.203461	-99.078056	1440.943604	-327.628082	101.073799	1449.580078	-274.466583	57.771912	1720.533691	-522.618774	417.786499	1212.046753	-198.560760	-177.291077	1210.532227	-443.678528	401.960388	900.438232	5.962268	-33.725594	1386.022949	-389.543457	101.218353	1062.352051	559.381348	9.393214	898.703796	555.071289	207.722809
-427.467560	234.015656	967.645752	-401.982697	-33.455372	963.600708	-497.118164	246.720749	571.553955	-447.379517	-88.274994	583.092834	-471.733673	294.555176	85.508667	-506.111511	-131.467926	102.208542	-443.400604	293.020294	1465.595825	-344.549286	-99.175735	1440.689819	-327.114136	100.887489	1449.420288	-273.468262	57.368740	1720.223633	-522.836304	417.617096	1212.388550	-197.396164	-177.315735	1210.533325	-444.069550	401.825653	900.764954	6.936192	-33.659046	1386.190308	-389.378693	101.232285	1062.353027	559.381897	9.403376	898.703674	555.067200	207.746155
-427.492798	234.029892	967.743286	-401.634033	-33.365185	963.589478	-497.185364	246.662094	571.585022	-447.226471	-88.329651	583.093689	-471.707428	294.572571	85.507683	-506.036499	-131.471298	102.212067	-443.199677	292.665009	1465.811890	-343.869537	-99.246315	1440.419800	-326.589783	100.795311	1449.260742	-272.478577	56.881733	1719.944458	-523.036987	417.478668	1212.745483	-196.273041	-177.368103	1210.576050	-444.585663	401.697266	900.984802	8.047170	-33.660835	1386.255859	-389.193481	101.283249	1062.390015	559.442261	9.519304	898.687805	555.135132	207.797256
-427.573059	234.066940	967.808716	-401.380890	-33.310909	963.565857	-497.252197	246.623428	571.598999	-447.061279	-88.370766	583.118530	-471.700104	294.573120	85.523010	-506.099335	-131.508759	102.225677	-443.016663	292.335388	1466.011230	-343.256714	-99.303879	1440.180054	-326.075806	100.663445	1449.134399	-271.617767	56.452271	1719.636963	-523.197937	417.324310	1213.085571	-195.226501	-177.347580	1210.518555	-444.717163	401.606842	901.383301	9.135899	-33.570095	1386.141479	-389.055450	101.333649	1062.397339	559.425476	9.492696	898.699158	555.147949	207.830948
-427.668030	234.061798	967.866699	-401.152771	-33.219002	963.534485	-497.284393	246.622971	571.601135	-446.872467	-88.456558	583.113525	-471.698242	294.585510	85.532211	-506.082550	-131.512360	102.243034	-442.835449	291.974030	1466.223633	-342.659943	-99.359344	1439.935913	-325.570831	100.486320	1448.976440	-270.713440	55.955830	1719.337402	-523.386536	417.187653	1213.480103	-194.170227	-177.396103	1210.576904	-445.138245	401.483154	901.662476	10.421452	-33.623188	1386.010254	-388.940216	101.380829	1062.397827	559.388733	9.439140	898.696716	555.147522	207.858139
-427.731628	234.106583	967.909363	-400.888031	-33.195675	963.492065	-497.284698	246.602753	571.608276	-446.678741	-88.517609	583.082336	-471.683044	294.588104	85.538445	-506.058411	-131.481720	102.261436	-442.674957	291.663025	1466.439087	-342.019257	-99.405052	1439.690430	-325.121613	100.361290	1448.858154	-269.891235	55.524918	1719.041748	-523.526367	417.000916	1213.842773	-193.210388	-177.377686	1210.573242	-445.349213	401.364746	901.998352	11.673505	-33.651241	1385.728760	-388.786224	101.420906	1062.383789	559.375610	9.485044	898.684631	555.156555	207.867432
-427.846649	234.151001	967.951294	-400.675354	-33.161671	963.441406	-497.307953	246.625641	571.613953	-446.437408	-88.502609	583.041016	-471.676331	294.625885	85.544350	-506.053375	-131.483276	102.272743	-442.521790	291.305603	1466.638916	-341.451813	-99.486809	1439.444458	-324.728333	100.272995	1448.790405	-269.098694	55.062233	1718.748657	-523.680420	416.787262	1214.157593	-192.171555	-177.327423	1210.624268	-445.407898	401.264679	902.377380	13.128089	-33.798203	1385.527466	-388.683380	101.463608	1062.365112	559.381653	9.508512	898.670227	555.161072	207.907394
-427.932343	234.160339	968.001404	-400.432587	-33.186409	963.417053	-497.306885	246.607452	571.633606	-446.227875	-88.515526	583.032349	-471.693390	294.647400	85.559845	-506.010223	-131.467728	102.291557	-442.499756	290.836426	1466.672974	-340.887238	-99.518509	1439.222900	-324.337555	100.178764	1448.735596	-268.302338	54.622177	1718.468262	-523.844299	416.638824	1214.478394	-191.204575	-177.308853	1210.671753	-445.583923	401.134766	902.703369	14.424358	-33.864796	1385.272705	-388.567596	101.464294	1062.368042	559.393616	9.556029	898.683350	555.140015	207.976700
-427.943878	234.208511	968.069336	-400.154846	-33.191746	963.403687	-497.322662	246.596039	571.643188	-446.015442	-88.493889	583.039246	-471.725494	294.680359	85.570717	-505.973969	-131.441620	102.292114	-442.260437	290.640900	1467.011353	-340.375092	-99.566460	1438.966187	-323.937927	100.078247	1448.668335	-267.595093	54.199661	1718.198975	-523.986877	416.429657	1214.802124	-190.212189	-177.231079	1210.712891	-445.820190	401.003418	902.992371	15.822695	-33.932552	1385.090576	-388.409485	101.486549	1062.388672	559.450500	9.622695	898.685364	555.176147	208.013702
-428.013245	234.234741	968.130798	-399.911743	-33.189430	963.379639	-497.301941	246.592911	571.644653	-445.928101	-88.555313	583.037476	-471.673706	294.679932	85.546883	-506.010254	-131.435608	102.336121	-442.168243	290.311615	1467.177124	-339.852814	-99.592293	1438.734375	-323.514465	100.002846	1448.606323	-266.887512	53.749226	1717.942261	-524.175842	416.216888	1215.120483	-189.242538	-177.147949	1210.791626	-445.900085	400.896698	903.282227	17.190357	-33.980484	1384.889160	-388.291260	101.503235	1062.399048	559.471191	9.630343	898.680664	555.196533	208.010971
-428.029846	234.286469	968.186157	-399.687561	-33.156265	963.361572	-497.316559	246.608292	571.640991	-445.821747	-88.579643	583.044556	-471.704285	294.685883	85.555695	-506.052673	-131.450333	102.358238	-442.050873	290.014496	1467.347778	-339.369354	-99.611313	1438.573975	-323.145172	99.873123	1448.552002	-266.301636	53.306046	1717.647095	-524.333008	415.976074	1215.421387	-188.243607	-177.124725	1210.888428	-445.929962	400.818268	903.588562	18.536169	-34.001293	1384.712402	-388.155487	101.545731	1062.409180	559.468689	9.630399	898.681274	555.190735	208.034927
-428.059418	234.296921	968.233215	-399.394928	-33.119568	963.336670	-497.296844	246.624161	571.669495	-445.635895	-88.519905	583.035339	-471.692627	294.684540	85.558464	-505.959106	-131.426376	102.339584	-441.890167	289.710083	1467.508789	-338.890289	-99.678650	1438.331299	-322.835907	99.823311	1448.515015	-265.655090	52.920860	1717.387939	-524.475830	415.744781	1215.691162	-187.241104	-177.108536	1210.990967	-445.943329	400.717834	903.875366	19.932781	-34.093948	1384.541260	-388.007416	101.576210	1062.415771	559.513489	9.659983	898.686890	555.217224	208.023727
-428.051086	234.327408	968.269165	-399.123657	-33.069000	963.308960	-497.259521	246.645065	571.670471	-445.492767	-88.498871	583.041809	-471.737244	294.709961	85.552055	-505.976746	-131.420441	102.341301	-441.782471	289.406494	1467.647339	-338.415283	-99.706451	1438.115479	-322.497467	99.767975	1448.470337	-265.008514	52.497986	1717.217529	-524.637207	415.519287	1215.902100	-186.307724	-177.128799	1211.152954	-445.914246	400.638092	904.137573	21.171843	-34.039047	1384.372070	-387.850525	101.621040	1062.415283	559.518677	9.667276	898.689453	555.205200	208.036118
-428.027374	234.383224	968.322571	-398.861053	-32.955254	963.252625	-497.200806	246.592026	571.630676	-445.376068	-88.537460	583.007446	-471.719330	294.732056	85.556664	-505.997162	-131.475922	102.334633	-441.666809	289.128937	1467.756592	-337.972992	-99.744980	1437.944702	-322.173523	99.711693	1448.407104	-264.448181	52.075249	1717.035156	-524.747925	415.338531	1216.096680	-185.295700	-177.125336	1211.328613	-445.864258	400.530731	904.389954	22.384109	-34.061092	1384.274048	-387.695313	101.690735	1062.410767	559.535828	9.657611	898.674988	555.222107	208.062912
-427.999390	234.432922	968.386841	-398.580261	-32.888504	963.217590	-497.186249	246.639435	571.652832	-445.244934	-88.556458	582.976257	-471.733124	294.730621	85.565720	-506.005585	-131.487808	102.325172	-441.709229	288.791565	1467.665405	-337.509888	-99.820198	1437.806885	-321.860901	99.614700	1448.326294	-263.935242	51.670662	1716.818726	-524.874390	415.164276	1216.265137	-184.380966	-177.172119	1211.456177	-445.791199	400.431030	904.622925	23.444483	-34.097645	1384.269409	-387.535980	101.738052	1062.424194	559.511475	9.594983	898.661499	555.223755	208.064575
-427.980835	234.442642	968.413513	-398.323059	-32.828438	963.193604	-497.161530	246.628204	571.651611	-445.066681	-88.565392	582.986938	-471.726227	294.706299	85.556992	-506.036987	-131.496368	102.335060	-441.636658	288.536835	1467.772705	-337.075043	-99.838120	1437.669434	-321.465271	99.523994	1448.235596	-263.380096	51.257275	1716.685059	-524.967590	414.972260	1216.455933	-183.459702	-177.239120	1211.669556	-445.677765	400.333435	904.858459	24.433403	-34.156479	1384.384033	-387.378448	101.780106	1062.420166	559.540466	9.609752	898.664551	555.249207	208.088974
-427.978333	234.452972	968.478699	-398.078461	-32.737907	963.146667	-497.073792	246.621521	571.652588	-444.873749	-88.606102	582.943970	-471.722351	294.728546	85.565254	-506.002533	-131.501144	102.341919	-441.424194	288.358154	1468.071655	-336.657898	-99.835609	1437.533691	-321.037872	99.445747	1448.186890	-262.855957	50.872662	1716.524414	-525.058838	414.734344	1216.645874	-182.523621	-177.296158	1211.835693	-445.557556	400.269409	905.071777	25.190302	-34.194336	1384.697266	-387.239502	101.815437	1062.425415	559.574341	9.636188	898.669373	555.258545	208.097473
-427.970306	234.439087	968.496765	-397.796997	-32.702652	963.134705	-496.983002	246.609848	571.640564	-444.670135	-88.606041	582.952698	-471.679810	294.724335	85.567245	-505.980286	-131.488419	102.359955	-441.486572	287.988556	1467.973145	-336.218140	-99.877380	1437.436279	-320.663391	99.386299	1448.158569	-262.411713	50.524796	1716.326660	-525.150024	414.561554	1216.793579	-181.635696	-177.374557	1211.939453	-445.393585	400.197266	905.317627	25.729591	-34.217464	1385.108765	-387.078857	101.843712	1062.423950	559.583435	9.634766	898.677307	555.268066	208.096954
-427.914886	234.447723	968.544922	-397.509674	-32.650070	963.093018	-496.915985	246.615784	571.623657	-444.426331	-88.600311	582.924133	-471.674377	294.751129	85.559509	-505.960022	-131.477234	102.360405	-441.240051	287.856873	1468.291626	-335.713287	-99.937851	1437.366577	-320.366119	99.308220	1448.137695	-261.949493	50.178856	1716.237793	-525.191528	414.321533	1217.000854	-180.829056	-177.419312	1212.055420	-445.245850	400.155884	905.548889	26.103855	-34.273308	1385.670044	-386.893829	101.866005	1062.423706	559.606262	9.646553	898.688843	555.272339	208.100067
-427.916199	234.468842	968.598511	-397.210541	-32.606709	963.057068	-496.849701	246.614899	571.627258	-444.204956	-88.575447	582.944824	-471.670349	294.774353	85.568405	-505.908875	-131.463593	102.393990	-441.107056	287.609863	1468.395386	-335.176514	-99.960785	1437.286499	-320.083923	99.213814	1448.089111	-261.610748	49.828762	1716.098511	-525.247498	414.111786	1217.211670	-179.968430	-177.495834	1212.154297	-445.075439	400.087402	905.788635	26.278036	-34.351871	1386.452026	-386.730682	101.896729	1062.428711	559.645142	9.614224	898.685547	555.305786	208.090576
-427.884338	234.498947	968.652161	-396.902649	-32.535473	962.998047	-496.817139	246.659973	571.646484	-443.992432	-88.480728	582.894958	-471.664215	294.825439	85.568214	-505.891754	-131.458984	102.389069	-441.124115	287.276276	1468.290039	-334.672516	-100.007202	1437.219971	-319.872620	99.111244	1448.037109	-261.213440	49.570637	1716.010254	-525.283264	414.006317	1217.374146	-179.188278	-177.569763	1212.160400	-444.904816	399.998749	906.011658	26.215990	-34.411144	1387.340698	-386.538666	101.936172	1062.420166	559.652039	9.612510	898.678467	555.313110	208.099487
-427.886566	234.539047	968.686584	-396.638702	-32.471096	962.967407	-496.745941	246.692215	571.657166	-443.851868	-88.509247	582.875366	-471.667084	294.861450	85.551430	-505.867004	-131.453262	102.384232	-440.800690	287.185211	1468.530884	-334.164032	-100.044113	1437.131958	-319.690247	98.957069	1447.922852	-260.900940	49.284199	1715.887451	-525.276367	413.795807	1217.570923	-178.470245	-177.675644	1212.154419	-444.731750	399.916290	906.247131	25.998617	-34.479519	1388.358887	-386.378296	101.994339	1062.414185	559.713440	9.632522	898.698242	555.360657	208.092743
-427.881683	234.544388	968.745911	-396.347809	-32.368629	962.927795	-496.698639	246.697372	571.632324	-443.696594	-88.507050	582.850464	-471.679321	294.899170	85.539902	-505.872894	-131.454971	102.388138	-440.657562	286.998535	1468.594238	-333.559479	-100.079544	1437.021484	-319.578674	98.807968	1447.815918	-260.446472	49.073105	1715.907227	-525.270447	413.623901	1217.758179	-177.729401	-177.811508	1212.152954	-444.546448	399.874329	906.479492	25.556852	-34.488659	1389.448853	-386.210999	102.042946	1062.418823	559.751709	9.645598	898.669067	555.386597	208.098648
-427.894196	234.550903	968.755066	-396.041504	-32.320374	962.894653	-496.629791	246.657639	571.617065	-443.598938	-88.515251	582.866211	-471.626251	294.932678	85.525879	-505.909393	-131.465179	102.397545	-440.472809	286.761383	1468.659058	-332.990356	-100.150009	1436.943848	-319.419342	98.687111	1447.669434	-260.029938	48.874023	1715.801514	-525.248230	413.470001	1217.914307	-176.990601	-177.983582	1212.104736	-444.348114	399.799591	906.660095	24.987610	-34.533772	1390.562744	-386.034058	102.089874	1062.398560	559.805969	9.653557	898.684570	555.406982	208.105545
-427.894531	234.587189	968.823486	-395.703369	-32.238449	962.876709	-496.549255	246.599564	571.616150	-443.439606	-88.471664	582.880432	-471.627533	294.936707	85.547058	-505.907074	-131.461731	102.386635	-440.320404	286.526917	1468.703735	-332.508514	-100.226288	1436.840332	-319.225494	98.571236	1447.578979	-259.591248	48.700645	1715.646729	-525.220398	413.299255	1218.054199	-176.333939	-178.132721	1212.054199	-444.152405	399.756226	906.851013	24.326452	-34.568283	1391.702271	-385.837646	102.154274	1062.416382	559.836426	9.660881	898.697754	555.419128	208.083496
-427.947144	234.612915	968.881470	-395.387238	-32.165714	962.822693	-496.547333	246.584946	571.620239	-443.313782	-88.470360	582.885010	-471.611786	294.935059	85.547081	-505.923279	-131.456497	102.418068	-440.149689	286.298157	1468.785767	-331.950958	-100.349258	1436.765503	-319.038757	98.478279	1447.516113	-259.107544	48.522961	1715.593262	-525.168396	413.172241	1218.195557	-175.735352	-178.278503	1212.008179	-443.955719	399.690308	907.022949	23.584610	-34.634739	1392.857910	-385.673248	102.203201	1062.409546	559.885193	9.630386	898.701477	555.431824	208.078583
-427.938843	234.664917	968.961548	-395.060974	-32.102238	962.784241	-496.560303	246.545059	571.643616	-443.198517	-88.464783	582.916931	-471.559570	294.920837	85.578308	-505.929382	-131.463425	102.445900	-440.235626	285.970947	1468.748779	-331.450409	-100.482712	1436.716187	-318.802185	98.365562	1447.457153	-258.692291	48.379837	1715.482544	-525.151611	413.059601	1218.292480	-175.072525	-178.388840	1211.933594	-443.733459	399.630829	907.165710	22.785885	-34.709259	1394.128418	-385.495026	102.250488	1062.427612	559.958923	9.681449	898.707458	555.480286	208.077713
-427.953094	234.704773	969.007019	-394.720581	-32.083530	962.716370	-496.519928	246.530991	571.682373	-443.045380	-88.428642	582.936279	-471.551758	294.939880	85.581123	-505.898346	-131.449615	102.446205	-439.949799	285.885712	1468.831299	-330.988525	-100.539696	1436.681519	-318.617493	98.242485	1447.378296	-258.280884	48.256187	1715.348511	-525.086792	412.852905	1218.436401	-174.482208	-178.456741	1211.819214	-443.517090	399.527557	907.300964	21.820944	-34.791508	1395.394653	-385.311493	102.275932	1062.410889	560.018005	9.615106	898.719421	555.531311	208.054169
-427.959045	234.756454	969.064026	-394.382233	-32.013519	962.644470	-496.484772	246.489334	571.672485	-442.823120	-88.393288	582.912537	-471.513763	294.944641	85.546684	-505.914215	-131.453949	102.451035	-439.842072	285.619965	1468.825562	-330.519958	-100.624352	1436.635620	-318.342743	98.137810	1447.310547	-257.910553	48.149029	1715.177734	-525.057495	412.722931	1218.548584	-173.925034	-178.472778	1211.722412	-443.328857	399.487000	907.448120	20.827808	-34.869633	1396.779419	-385.124756	102.326469	1062.398071	560.061462	9.606054	898.734314	555.556030	208.059540
-427.979462	234.794708	969.126587	-394.052979	-31.915813	962.563965	-496.446991	246.460754	571.623718	-442.564911	-88.338165	582.845825	-471.506042	294.973785	85.549728	-505.879822	-131.465714	102.407104	-439.824707	285.338318	1468.833252	-330.057098	-100.708504	1436.608765	-317.954681	98.022949	1447.175659	-257.559723	47.998600	1715.017822	-525.000793	412.563354	1218.585571	-173.407883	-178.436462	1211.603149	-442.914032	399.581360	907.682190	19.636026	-34.904148	1398.188599	-384.938568	102.381294	1062.380615	560.111877	9.580329	898.728027	555.601929	208.003632
-428.019958	234.824112	969.160645	-393.758728	-31.821617	962.505432	-496.431396	246.458649	571.610535	-442.294556	-88.243721	582.789368	-471.532318	294.999268	85.526291	-505.880432	-131.470886	102.417458	-439.803223	285.029572	1468.845215	-329.533417	-100.785843	1436.587036	-317.548309	97.941605	1447.066528	-257.125763	47.848484	1714.967773	-525.050781	412.461182	1218.655884	-172.824173	-178.395889	1211.408691	-442.858459	399.364319	907.695007	18.453806	-34.986279	1399.627319	-384.782532	102.446480	1062.360474	560.187256	9.569057	898.738892	555.618103	208.038574
-428.046356	234.803360	969.186035	-393.469452	-31.676441	962.477844	-496.379303	246.432877	571.579956	-442.005402	-88.175362	582.723389	-471.513763	295.009399	85.497444	-505.858124	-131.462631	102.425560	-439.692780	284.800537	1468.859009	-329.051025	-100.833443	1436.538452	-317.172028	97.917091	1446.977173	-256.623199	47.761440	1714.943604	-525.034790	412.289154	1218.720703	-172.299118	-178.411560	1211.250610	-442.629120	399.275360	907.819885	17.249630	-35.027256	1401.071533	-384.634033	102.523346	1062.354614	560.268921	9.594937	898.743958	555.670898	208.019424
-428.065460	234.792511	969.221130	-393.195953	-31.584492	962.437683	-496.339355	246.456070	571.551819	-441.814056	-88.219963	582.680542	-471.515991	295.051361	85.499550	-505.842377	-131.453720	102.454071	-439.608398	284.599609	1468.908203	-328.563782	-100.848541	1436.535767	-316.634155	97.794258	1446.787598	-256.160828	47.624550	1714.882568	-525.045959	412.117706	1218.771240	-171.753128	-178.363571	1211.036377	-442.402649	399.220306	907.942932	15.975194	-34.992943	1402.433960	-384.496368	102.567116	1062.349243	560.293884	9.527406	898.762329	555.702271	207.992172
-428.025879	234.780594	969.243530	-392.875763	-31.502432	962.441772	-496.290405	246.434601	571.543396	-441.559235	-88.211487	582.695801	-471.476624	295.091583	85.511223	-505.860413	-131.442047	102.489571	-439.481995	284.406311	1468.954224	-328.058960	-100.935753	1436.476929	-316.338470	97.838379	1446.755249	-255.731339	47.519699	1714.789185	-525.059998	411.901031	1218.823120	-171.188461	-178.277298	1210.829102	-442.190979	399.144592	908.063354	14.860616	-35.015079	1403.789917	-384.306824	102.624817	1062.359619	560.403198	9.511612	898.769470	555.763306	207.971573
-428.034729	234.828934	969.276428	-392.554474	-31.170557	962.391296	-496.288330	246.461716	571.574768	-441.316986	-88.180466	582.663940	-471.476990	295.110626	85.496513	-505.818146	-131.416183	102.520035	-439.389954	284.229797	1469.020874	-327.530396	-100.952682	1436.411133	-315.986511	97.826988	1446.684082	-255.316895	47.348568	1714.677246	-525.078857	411.681580	1218.894775	-170.668488	-178.202209	1210.644287	-442.002228	399.060669	908.202637	13.726004	-34.972454	1405.021118	-384.119263	102.822533	1062.342285	560.441467	9.463416	898.796143	555.796143	207.924225
-428.058350	234.789063	969.284485	-392.324585	-31.379763	962.454041	-496.271149	246.458069	571.578003	-441.189789	-88.317017	582.694519	-471.442902	295.130096	85.505547	-505.946533	-131.464203	102.593552	-439.314667	284.078186	1469.083374	-327.035919	-100.987717	1436.334106	-315.693207	97.764565	1446.619019	-254.737793	47.237133	1714.695313	-525.070984	411.384338	1218.932739	-170.088379	-178.132385	1210.436890	-441.616425	399.130768	908.474365	12.845595	-34.896061	1406.197388	-384.008667	102.743217	1062.375122	560.508484	9.467999	898.793945	555.841980	207.913879
-428.092560	234.811996	969.297424	-392.039063	-31.420691	962.460815	-496.302490	246.455200	571.602173	-441.040070	-88.352188	582.721741	-471.481537	295.172119	85.498199	-505.944183	-131.473083	102.622124	-439.218262	283.910645	1469.146362	-326.525665	-101.059769	1436.270752	-315.394745	97.727432	1446.581177	-254.264511	47.102745	1714.597900	-525.108337	411.117767	1219.015991	-169.484955	-178.003448	1210.265991	-441.417236	399.017578	908.596191	12.122619	-34.774654	1407.142944	-383.858582	102.766663	1062.378052	560.620789	9.451536	898.827271	555.897583	207.853973
-428.094849	234.872711	969.316223	-391.772949	-31.334417	962.415588	-496.324615	246.426422	571.607544	-440.880890	-88.374794	582.719666	-471.493744	295.198212	85.505119	-505.953186	-131.482086	102.649681	-439.156128	283.739563	1469.212646	-326.072662	-101.111580	1436.205811	-315.088623	97.737335	1446.514648	-253.866089	46.994701	1714.450195	-525.142212	410.869019	1219.107666	-168.878281	-177.940918	1210.169800	-441.275787	398.920258	908.713074	11.791760	-34.675476	1407.942139	-383.697906	102.847603	1062.356934	560.686646	9.443781	898.819458	555.924377	207.859299
-428.105560	234.994370	969.348938	-391.558624	-31.268219	962.382874	-496.358002	246.444687	571.626343	-440.760406	-88.389748	582.698914	-471.451569	295.200836	85.494972	-505.929596	-131.484955	102.655586	-439.095367	283.549500	1469.270386	-325.688904	-101.156593	1436.081055	-314.704193	97.692230	1446.408936	-253.454742	46.807331	1714.336548	-525.179382	410.633026	1219.172607	-168.262024	-177.921448	1210.177734	-441.122375	398.824341	908.846191	11.883122	-34.491741	1408.412109	-383.563446	102.944489	1062.348022	560.618958	9.473271	898.824036	555.717224	208.326004
-428.047119	235.097198	969.372131	-391.306580	-31.170189	962.378357	-496.458313	246.496536	571.683716	-440.641907	-88.347923	582.689758	-471.525116	295.220306	85.512817	-505.880066	-131.466309	102.654549	-438.977631	283.376801	1469.345825	-325.337250	-101.158432	1435.994629	-314.392792	97.631104	1446.305664	-252.949280	46.679817	1714.276123	-525.204224	410.393738	1219.266846	-167.645569	-177.877579	1210.313110	-440.985626	398.713959	908.949524	12.601564	-34.225189	1408.550781	-383.391968	103.056297	1062.352783	560.766113	9.297822	898.849304	555.995972	207.781525
-428.033264	235.179001	969.395691	-391.150055	-31.060736	962.371826	-496.502411	246.441299	571.692383	-440.511108	-88.326813	582.695862	-471.491516	295.225616	85.530136	-505.831238	-131.478897	102.684845	-438.836151	283.217712	1469.420654	-325.123230	-101.131195	1435.929688	-314.117035	97.555573	1446.202271	-252.504745	46.504665	1714.163696	-525.233521	410.189026	1219.400879	-167.055725	-177.765656	1210.649292	-440.849030	398.615051	909.079529	14.185850	-33.946201	1408.223022	-383.282410	103.158775	1062.354492	560.723206	9.399575	898.858704	555.792114	208.230698
-428.007813	235.199081	969.404907	-391.009125	-31.018488	962.379211	-496.508698	246.389420	571.682556	-440.442108	-88.336685	582.691223	-471.458679	295.170074	85.508614	-505.808655	-131.427826	102.708885	-438.687927	283.060394	1469.566284	-325.034088	-101.045784	1435.933594	-313.838562	97.451477	1446.101807	-252.131165	46.343369	1713.993042	-525.239441	410.007690	1219.568359	-166.343811	-177.580856	1211.230347	-440.711456	398.492065	909.278259	16.747915	-33.706635	1407.470947	-383.184418	103.202957	1062.358643	560.783630	9.356700	898.874634	555.857300	208.162125
-427.928680	235.232590	969.460266	-390.896942	-30.911324	962.424255	-496.507233	246.342621	571.724731	-440.296844	-88.303467	582.687378	-471.437653	295.141327	85.540901	-505.752441	-131.419281	102.757019	-438.543610	282.905884	1469.703003	-325.088409	-100.965981	1435.982422	-313.631287	97.356430	1445.996338	-251.689270	46.164925	1713.927979	-525.249817	409.830994	1219.762695	-165.597214	-177.092575	1212.002686	-440.611359	398.342316	909.479370	20.232555	-33.450367	1406.323486	-383.087921	103.273262	1062.408691	560.816589	9.296802	898.914063	555.864197	208.155365
-427.884888	235.215195	969.444397	-390.850800	-30.898746	962.453796	-496.525055	246.249634	571.712708	-440.207642	-88.343391	582.675354	-471.425934	295.100769	85.529152	-505.863342	-131.444427	102.788231	-438.410736	282.765839	1469.871094	-325.199951	-100.875130	1436.106445	-313.476837	97.212364	1445.933228	-251.293213	45.952259	1713.761597	-525.257751	409.728027	1219.968628	-164.693512	-176.455627	1212.932861	-440.547974	398.189270	909.719604	24.475853	-33.273037	1404.760986	-383.033020	103.289124	1062.412476	560.888000	9.284629	898.927124	555.916504	208.095230
-427.803223	235.226318	969.468323	-390.817688	-30.851204	962.458862	-496.528503	246.221130	571.718933	-440.086121	-88.360466	582.667786	-471.397156	295.042328	85.526215	-505.798004	-131.408218	102.819672	-438.261841	282.654449	1470.007080	-325.279724	-100.761620	1436.255371	-313.383789	97.044029	1445.877197	-250.897278	45.733715	1713.563477	-525.248840	409.676270	1220.159180	-163.734634	-175.679230	1213.899048	-440.487213	398.049988	909.954346	29.028378	-33.104301	1402.866211	-382.973755	103.307251	1062.426636	560.940063	9.277381	898.915283	555.963928	208.056335
-427.705078	235.259964	969.474609	-390.821228	-30.843800	962.462158	-496.500671	246.207413	571.758667	-439.927460	-88.398026	582.633850	-471.359955	295.029022	85.530052	-505.767395	-131.399918	102.855316	-438.176758	282.540955	1470.133301	-325.209198	-100.672241	1436.424927	-313.310486	96.893120	1445.824341	-250.577744	45.483665	1713.301025	-525.221069	409.657593	1220.346558	-162.692093	-174.920456	1214.767212	-440.464325	397.943085	910.145569	33.521793	-33.069641	1400.975708	-382.921387	103.317245	1062.430176	560.965759	9.191153	898.926331	555.996460	207.991653
-427.571533	235.262314	969.477783	-390.775757	-30.883894	962.474731	-496.499664	246.234421	571.758545	-439.807281	-88.467140	582.603516	-471.363739	295.034088	85.539658	-505.774445	-131.413757	102.868553	-438.074738	282.462677	1470.235962	-324.962860	-100.531349	1436.601196	-313.242096	96.758362	1445.781738	-250.178970	45.303017	1713.107056	-525.237305	409.736725	1220.551025	-161.747452	-174.432205	1215.393433	-440.682739	397.716187	910.156494	37.415592	-33.072491	1399.066284	-382.841400	103.291481	1062.440796	560.962708	9.095044	898.907898	556.003723	207.961502
-427.471283	235.290115	969.524902	-390.799500	-30.884684	962.473206	-496.521027	246.279648	571.820679	-439.732849	-88.565414	582.580750	-471.375397	295.035187	85.569931	-505.760956	-131.415359	102.884995	-438.001038	282.381897	1470.326904	-324.538269	-100.402245	1436.737915	-313.118744	96.683426	1445.800781	-249.844742	45.108948	1712.900024	-525.193665	409.801758	1220.702271	-160.839523	-174.310684	1215.768311	-440.637939	397.643768	910.313232	40.395714	-33.132992	1397.581787	-382.788757	103.277061	1062.459961	560.989380	9.005484	898.919739	556.025208	207.921997
-427.399994	235.284912	969.586853	-390.802734	-30.869944	962.496948	-496.520050	246.302521	571.837036	-439.639160	-88.585030	582.573608	-471.363403	294.989624	85.580109	-505.761566	-131.426193	102.902908	-437.923492	282.293945	1470.428589	-323.966553	-100.148102	1436.735229	-312.903931	96.602020	1445.846802	-249.458847	44.890182	1712.733521	-525.105103	409.813812	1220.820190	-160.118286	-174.463394	1215.748535	-440.337341	397.768066	910.610779	42.332703	-33.203945	1396.439697	-382.747711	103.261696	1062.501099	561.082092	8.961550	898.942688	556.096130	207.863800
-427.350708	235.321060	969.679626	-390.733307	-30.855898	962.493530	-496.503448	246.334183	571.886169	-439.569733	-88.614449	582.557556	-471.337494	294.993317	85.580139	-505.700134	-131.416901	102.919983	-437.850616	282.167725	1470.519897	-323.309967	-99.858391	1436.591064	-312.598389	96.540016	1445.944214	-249.024094	44.676682	1712.580933	-525.057556	409.888123	1220.956177	-159.404083	-174.808380	1215.507813	-440.266083	397.696228	910.774353	43.287483	-33.211666	1395.758057	-382.679413	103.255135	1062.543701	561.125061	8.943165	898.994202	556.116882	207.822372
-427.353455	235.380569	969.756592	-390.666779	-30.803440	962.504639	-496.510773	246.339569	571.919739	-439.464203	-88.616425	582.557739	-471.348328	294.969238	85.616676	-505.606903	-131.382141	102.955383	-437.748322	282.016083	1470.606323	-322.624725	-99.534653	1436.305908	-312.181335	96.501221	1446.016846	-248.613235	44.456028	1712.399048	-525.054871	410.026123	1221.107910	-158.833267	-175.246735	1215.188965	-440.416199	397.522430	910.791565	43.619583	-33.250664	1395.488525	-382.623383	103.297569	1062.581299	561.212524	8.944986	899.008606	556.184875	207.748230
-427.417114	235.398621	969.764038	-390.533997	-30.770821	962.545105	-496.540375	246.371567	571.931030	-439.392639	-88.688499	582.577515	-471.356934	294.973297	85.624985	-505.624603	-131.386948	103.001900	-437.570526	281.842163	1470.668579	-322.044312	-99.305534	1436.057251	-311.744507	96.468750	1446.053345	-248.100006	44.338417	1712.241211	-525.005737	410.078400	1221.185669	-158.409256	-175.602707	1214.884155	-440.143005	397.669281	911.085815	43.587803	-33.282726	1395.501221	-382.563843	103.358086	1062.598022	561.300720	8.930542	899.015869	556.240112	207.710785
-427.526489	235.455688	969.734192	-390.373077	-30.722212	962.569275	-496.572479	246.349792	571.898438	-439.291595	-88.713821	582.601318	-471.360809	294.984009	85.607956	-505.593475	-131.357071	103.023537	-437.360046	281.692261	1470.748657	-321.525574	-99.104828	1435.814331	-311.374115	96.408417	1446.057251	-247.515411	44.272293	1712.030273	-525.070129	410.234528	1221.367554	-158.068115	-175.855225	1214.652710	-440.339569	397.513367	911.092041	43.519928	-33.267899	1395.587524	-382.500214	103.462860	1062.584229	561.363037	8.882962	899.031494	556.267212	207.653900
-427.644440	235.497833	969.670776	-390.179565	-30.675554	962.590881	-496.620453	246.342484	571.886169	-439.158508	-88.696327	582.645508	-471.349823	294.981628	85.602531	-505.538177	-131.356384	103.054733	-437.034058	281.593140	1470.828613	-321.227051	-98.931061	1435.670044	-311.042755	96.409782	1446.110840	-246.885406	44.141422	1711.782471	-525.089111	410.317169	1221.557983	-157.828995	-175.959625	1214.576660	-440.327362	397.539368	911.265686	43.675549	-33.325737	1395.628540	-382.409607	103.576874	1062.547974	561.431824	8.800417	899.007263	556.327087	207.606842
-427.795898	235.487381	969.587830	-389.975098	-30.648911	962.612610	-496.676331	246.257355	571.844666	-439.057098	-88.744331	582.647400	-471.332336	294.984436	85.586617	-505.518768	-131.332962	103.064941	-436.722168	281.520233	1470.890869	-321.146027	-98.794151	1435.602783	-310.723145	96.343666	1446.150635	-246.216873	44.055996	1711.454102	-525.111694	410.389496	1221.782349	-157.641174	-175.895645	1214.635864	-440.326111	397.534241	911.515320	44.069820	-33.360699	1395.633057	-382.328430	103.666695	1062.501343	561.149353	8.213575	898.975769	556.293518	207.423203
-427.898132	235.478958	969.529358	-389.776154	-30.626423	962.606750	-496.738647	246.135513	571.812256	-438.988098	-88.831520	582.663086	-471.285004	294.949280	85.605232	-505.521393	-131.348969	103.116676	-436.355194	281.412048	1471.008301	-321.166168	-98.702011	1435.676514	-310.544403	96.256073	1446.213989	-245.482666	43.971497	1711.118408	-525.163025	410.440063	1222.117920	-157.496277	-175.688477	1214.772339	-440.351074	397.511810	911.779236	44.690399	-33.350044	1395.502197	-382.229034	103.730682	1062.454346	561.070007	7.944563	898.965698	556.281555	207.337021
-427.933136	235.494949	969.492493	-389.615265	-30.535934	962.619263	-496.808929	245.946213	571.829956	-438.849823	-88.862076	582.706665	-471.226898	294.892395	85.625000	-505.512634	-131.364182	103.145409	-435.998840	281.336487	1471.134155	-321.235199	-98.667564	1435.810425	-310.418701	96.124062	1446.220581	-244.739151	43.875557	1710.768921	-525.188477	410.476257	1222.415161	-157.349457	-175.440704	1215.005859	-440.373871	397.505920	912.069946	45.511673	-33.351826	1395.275146	-382.131775	103.826965	1062.432007	561.212646	8.016955	899.003967	556.343750	207.305984
-427.938049	235.466049	969.473816	-389.438812	-30.530306	962.633972	-496.907227	245.810608	571.819336	-438.774139	-88.943855	582.747070	-471.170715	294.839386	85.642410	-505.562073	-131.373245	103.224236	-435.688843	281.258484	1471.194946	-321.244171	-98.666351	1436.005249	-310.319855	96.000389	1446.187500	-244.059341	43.811649	1710.358398	-525.224548	410.516174	1222.696045	-157.199997	-175.101288	1215.256836	-440.424622	397.527008	912.343689	46.540310	-33.417805	1394.929077	-382.028595	103.848427	1062.424805	561.171143	7.837258	899.003540	556.360718	207.208817
-427.938751	235.441833	969.472229	-389.310333	-30.495398	962.657715	-497.043884	245.746292	571.842651	-438.657776	-88.936615	582.777405	-471.131104	294.835754	85.637749	-505.537506	-131.361145	103.248924	-435.425049	281.229218	1471.244385	-321.201752	-98.730301	1436.194092	-310.213684	95.949074	1446.091431	-243.326279	43.683205	1709.986572	-525.227783	410.562744	1222.899658	-157.075562	-174.881470	1215.480591	-440.457001	397.572144	912.551208	47.403416	-33.343166	1394.510254	-381.952698	103.878052	1062.432251	561.208496	7.819832	899.041931	556.389160	207.142334
-427.885712	235.417831	969.475037	-389.180878	-30.487818	962.700928	-497.128693	245.655655	571.841492	-438.598907	-88.986160	582.840820	-471.099121	294.785461	85.627808	-505.587219	-131.370636	103.321106	-435.247498	281.202240	1471.234375	-321.077423	-98.792740	1436.334595	-310.085419	95.981880	1446.009399	-242.677200	43.546173	1709.690552	-525.227051	410.625031	1223.037476	-156.922684	-174.742371	1215.650635	-440.543671	397.670593	912.682434	48.334087	-33.403065	1393.968994	-381.867645	103.891373	1062.456543	561.260376	7.759703	899.037048	556.433533	207.052856
-427.823975	235.416473	969.519287	-389.076050	-30.493137	962.744263	-497.195313	245.606491	571.832947	-438.532501	-88.956184	582.883118	-471.063599	294.792877	85.628662	-505.564423	-131.342880	103.324387	-435.106232	281.219208	1471.221802	-320.910767	-98.817604	1436.358643	-309.943390	96.048187	1445.919556	-242.091812	43.402519	1709.352295	-525.141663	410.667664	1223.094116	-156.749985	-174.768127	1215.714478	-440.381012	397.947601	912.904358	49.043137	-33.385971	1393.446899	-381.781891	103.892380	1062.499634	561.311035	7.712549	899.047363	556.485535	207.015747
-427.801147	235.364822	969.579773	-389.024261	-30.545429	962.754883	-497.277771	245.631958	571.858826	-438.563690	-89.070488	582.877991	-471.050018	294.805573	85.622574	-505.672180	-131.370010	103.356926	-435.005157	281.232941	1471.186768	-320.652863	-98.835159	1436.393555	-309.766479	96.135391	1445.843506	-241.559280	43.255722	1709.132690	-525.059265	410.780579	1223.135010	-156.583969	-174.883392	1215.749268	-440.446960	398.094330	912.930481	49.617584	-33.304794	1392.980957	-381.715607	103.829674	1062.527344	561.208679	7.491560	899.023865	556.460083	206.946472
-427.767609	235.341446	969.625671	-388.962555	-30.541670	962.755127	-497.307251	245.649887	571.878662	-438.530518	-89.052780	582.866760	-471.033997	294.791565	85.664169	-505.611786	-131.347565	103.349846	-434.908295	281.259552	1471.180786	-320.381439	-98.852585	1436.327271	-309.586243	96.257317	1445.794067	-241.115234	43.111172	1708.956055	-524.991028	410.904724	1223.183472	-156.377533	-175.055389	1215.745972	-440.726013	398.122223	912.787109	50.132690	-33.270897	1392.499023	-381.648163	103.809311	1062.545044	561.212769	7.397977	899.046936	556.465820	206.834793
-427.798187	235.307739	969.693115	-388.975677	-30.520081	962.738586	-497.308807	245.669769	571.908264	-438.498657	-88.964134	582.847229	-471.041412	294.769012	85.704262	-505.533112	-131.349167	103.353668	-434.854340	281.308044	1471.152954	-320.127686	-98.868797	1436.223022	-309.396393	96.384048	1445.746338	-240.706497	42.960114	1708.835327	-524.864136	411.010773	1223.173218	-156.119858	-175.247772	1215.746948	-440.818695	398.285248	912.740356	50.594219	-33.234852	1392.075195	-381.632172	103.780640	1062.560303	561.162354	7.277591	899.046082	556.449463	206.751587
-427.793335	235.263412	969.734314	-388.945465	-30.547453	962.760498	-497.285065	245.711411	571.944580	-438.525208	-89.007607	582.857727	-471.007568	294.792450	85.728981	-505.552826	-131.330902	103.350204	-434.794403	281.355316	1471.126831	-319.898315	-98.891808	1436.153809	-309.193939	96.542801	1445.701172	-240.383575	42.852890	1708.704590	-524.747620	411.088928	1223.152100	-155.867386	-175.406143	1215.796509	-440.925049	398.455933	912.674072	51.084831	-33.191853	1391.711914	-381.606995	103.741638	1062.589844	561.092346	7.145340	899.064392	556.399841	206.676941
-427.804443	235.261002	969.752930	-388.957642	-30.535179	962.742371	-497.241089	245.792343	571.949646	-438.495117	-88.924240	582.831604	-471.032959	294.808289	85.726707	-505.548645	-131.299057	103.327461	-434.720581	281.416168	1471.093994	-319.729828	-98.928696	1436.060547	-309.013184	96.719643	1445.664307	-240.063080	42.750488	1708.695190	-524.624268	411.138123	1223.111328	-155.647903	-175.491104	1215.833862	-441.041321	398.643951	912.590027	51.524326	-33.124451	1391.421265	-381.591858	103.737328	1062.582764	561.096924	7.044185	899.054199	556.416992	206.605682
-427.809967	235.295486	969.759705	-388.977112	-30.534386	962.703918	-497.220001	245.912888	571.946167	-438.501740	-88.920410	582.841431	-471.064423	294.856537	85.703049	-505.475250	-131.260193	103.319321	-434.665436	281.480194	1471.043457	-319.611267	-98.980507	1436.044678	-308.833954	96.861801	1445.635620	-239.796158	42.717945	1708.664063	-524.528076	411.154480	1223.068848	-155.408615	-175.479843	1215.874023	-441.138428	398.816376	912.494141	52.179974	-33.220860	1391.081543	-381.578949	103.740891	1062.560059	561.057373	6.989238	899.049988	556.418213	206.534134
-427.838043	235.318436	969.761292	-389.034851	-30.517008	962.683044	-497.161896	245.991043	571.928284	-438.518799	-88.879051	582.828430	-471.087372	294.903687	85.710274	-505.518616	-131.267426	103.306183	-434.626587	281.503571	1471.004761	-319.479706	-99.024658	1436.031006	-308.721863	96.997978	1445.611816	-239.535553	42.681705	1708.616333	-524.415649	411.091827	1223.012451	-155.191193	-175.429871	1215.880859	-441.036346	399.150757	912.553650	52.739498	-33.267506	1390.832275	-381.598907	103.753380	1062.544067	561.001770	6.852730	899.051392	556.408508	206.476868
-427.828857	235.321945	969.717224	-389.055878	-30.546389	962.649048	-497.108307	246.059464	571.942200	-438.567963	-88.901451	582.818787	-471.098785	294.939819	85.697395	-505.502411	-131.306839	103.297691	-434.559509	281.525665	1470.999146	-319.354553	-99.060638	1436.026611	-308.603912	97.101974	1445.583862	-239.313492	42.667599	1708.589233	-524.372681	411.045746	1223.004028	-155.011459	-175.372955	1215.868042	-441.120667	399.285492	912.503113	53.205048	-33.289558	1390.569580	-381.582672	103.744293	1062.498901	561.048767	6.866101	899.086060	556.414001	206.432816
-427.799225	235.347015	969.702576	-389.097717	-30.534807	962.612305	-497.064331	246.061859	571.944519	-438.593323	-88.909698	582.821472	-471.101440	294.937775	85.724739	-505.495056	-131.284317	103.271461	-434.481873	281.559448	1470.988281	-319.230286	-99.077179	1436.018921	-308.503113	97.131653	1445.550781	-239.110336	42.669735	1708.546387	-524.320007	410.929443	1223.020630	-154.807953	-175.242767	1215.822510	-441.182159	399.435211	912.476807	53.585171	-33.289547	1390.371582	-381.573090	103.749725	1062.468994	560.949402	6.696517	899.100464	556.364380	206.346481
-427.758453	235.404358	969.675720	-389.151978	-30.525059	962.599243	-497.002716	246.022659	571.959656	-438.661865	-88.947258	582.762939	-471.091888	294.905914	85.745834	-505.528229	-131.317795	103.233124	-434.415924	281.576813	1470.995483	-319.088318	-99.063133	1435.960205	-308.437408	97.192596	1445.543457	-238.958969	42.686462	1708.434082	-524.291687	410.854187	1223.076660	-154.653076	-175.140137	1215.729736	-441.488129	399.405823	912.307617	53.805508	-33.177994	1390.222900	-381.557495	103.781815	1062.442749	560.936157	6.581431	899.101624	556.341064	206.262817
-427.745880	235.459595	969.648010	-389.221985	-30.503571	962.561462	-496.985992	246.052368	571.986694	-438.725616	-88.970245	582.755188	-471.087280	294.882324	85.740524	-505.483032	-131.326813	103.205048	-434.303864	281.600098	1471.033447	-318.940674	-99.031067	1435.922485	-308.369202	97.193329	1445.489746	-238.800995	42.697159	1708.368408	-524.226929	410.767029	1223.096436	-154.485672	-175.012177	1215.670776	-441.570648	399.545258	912.247559	54.211452	-33.242321	1390.000366	-381.557251	103.812416	1062.401978	560.866150	6.465956	899.077820	556.314392	206.154343
-427.744965	235.491455	969.618042	-389.238831	-30.518877	962.571960	-496.986053	246.085846	571.987000	-438.745148	-88.987549	582.748352	-471.087067	294.876923	85.700768	-505.535767	-131.348679	103.195175	-434.238922	281.637512	1471.040649	-318.793884	-98.967773	1435.881348	-308.316254	97.219215	1445.424194	-238.641037	42.706650	1708.303589	-524.159241	410.691803	1223.098755	-154.374451	-174.917603	1215.626831	-441.640137	399.686859	912.219849	54.366455	-33.133060	1389.825562	-381.550537	103.835571	1062.387939	561.551331	7.389053	899.240295	556.445557	206.286957
-427.744751	235.488678	969.599670	-389.278473	-30.475542	962.578857	-496.987091	246.090836	571.903503	-438.835785	-89.028030	582.770020	-471.113403	294.886536	85.685028	-505.568665	-131.348984	103.173546	-434.172241	281.657867	1471.049805	-318.675232	-98.953110	1435.840332	-308.312653	97.278778	1445.352905	-238.517822	42.712276	1708.224731	-524.089722	410.594574	1223.071533	-154.251801	-174.771194	1215.600098	-441.676941	399.858429	912.161804	54.807236	-33.224243	1389.582520	-381.549408	103.864349	1062.376343	563.192566	10.326981	899.014343	556.923401	206.926270
-427.712616	235.477798	969.574341	-389.285095	-30.453043	962.595215	-496.940186	246.091385	571.887268	-438.826263	-89.002785	582.782898	-471.097046	294.898804	85.677483	-505.591614	-131.347549	103.196739	-434.113098	281.702759	1471.038208	-318.600281	-98.924751	1435.789551	-308.336365	97.301460	1445.313721	-238.387695	42.693798	1708.139404	-523.967651	410.505646	1223.031982	-154.167694	-174.647110	1215.610107	-441.474701	400.149323	912.254333	55.164524	-33.225986	1389.353638	-381.540894	103.880859	1062.372925	563.340271	10.622347	898.975281	556.944397	206.914032
-427.660095	235.556885	969.615662	-389.281097	-30.433865	962.594666	-496.945496	246.120544	571.911133	-438.753510	-88.937187	582.797913	-471.112549	294.893219	85.636108	-505.541260	-131.329178	103.188118	-434.045532	281.741455	1471.054199	-318.521515	-98.918152	1435.797485	-308.397430	97.331039	1445.324341	-238.219635	42.647469	1708.093750	-523.884216	410.444153	1223.000000	-154.087982	-174.531296	1215.634277	-441.457855	400.282227	912.236755	55.567299	-33.286358	1389.138428	-381.516510	103.909012	1062.394653	563.161133	10.297600	899.050537	556.819763	206.788086
-427.636871	235.563141	969.668945	-389.271973	-30.412632	962.594849	-496.935059	246.151855	571.924072	-438.751526	-88.975677	582.795898	-471.162689	294.925293	85.675148	-505.615021	-131.355713	103.174652	-433.996216	281.760406	1471.049683	-318.483337	-98.922699	1435.783936	-308.455627	97.295860	1445.359253	-238.090500	42.589481	1708.003174	-523.809631	410.463593	1223.031006	-154.015533	-174.421616	1215.657959	-441.495178	400.406067	912.251465	56.028183	-33.442039	1388.935059	-381.508881	103.900879	1062.424072	563.125000	10.209988	899.043152	556.798828	206.709122
-427.572357	235.575333	969.700623	-389.260620	-30.397490	962.577698	-496.868805	246.144958	571.931885	-438.674255	-88.866028	582.764587	-471.162964	294.917389	85.692574	-505.556274	-131.346359	103.163231	-433.921478	281.785767	1471.048950	-318.458374	-98.931221	1435.783203	-308.533234	97.268990	1445.452148	-237.967926	42.524017	1707.900757	-523.749451	410.465942	1223.054199	-153.934891	-174.286209	1215.727173	-441.483795	400.499969	912.235901	56.575191	-33.602013	1388.667725	-381.477997	103.890419	1062.433594	563.181519	10.010622	899.072266	557.007568	206.134033
-427.550049	235.607315	969.718201	-389.248505	-30.342627	962.540894	-496.860260	246.213333	571.934204	-438.645752	-88.868301	582.716064	-471.173889	294.916229	85.678734	-505.539307	-131.349030	103.138672	-433.834747	281.827881	1471.033936	-318.487366	-98.948807	1435.788208	-308.665619	97.230743	1445.500854	-237.846313	42.462921	1707.778687	-523.709534	410.527740	1223.046387	-153.893768	-174.173553	1215.777344	-441.473572	400.596649	912.243103	57.037098	-33.655109	1388.343994	-381.463837	103.912743	1062.425171	563.068970	10.022330	899.064453	556.738037	206.484894
-427.534637	235.610382	969.712708	-389.228241	-30.332092	962.494263	-496.868378	246.291977	571.933289	-438.671906	-88.885170	582.700806	-471.207184	294.963440	85.649696	-505.644196	-131.400055	103.129616	-433.756805	281.881012	1470.978271	-318.489014	-98.937592	1435.790283	-308.863892	97.175980	1445.545166	-237.743958	42.399422	1707.641113	-523.665039	410.623169	1223.051392	-153.830933	-174.097534	1215.860474	-441.471527	400.693451	912.216431	57.525284	-33.732872	1388.001831	-381.448730	103.904770	1062.400024	563.004944	9.932979	899.079529	556.671265	206.428513
-427.489807	235.650879	969.668518	-389.178314	-30.296038	962.443420	-496.814758	246.351669	571.881836	-438.643280	-88.844131	582.653748	-471.197266	295.031281	85.581017	-505.583374	-131.367004	103.051208	-433.687195	281.930481	1470.913696	-318.461487	-98.898422	1435.824951	-309.046234	97.125359	1445.542603	-237.653412	42.319702	1707.502930	-523.610352	410.742767	1223.028198	-153.771667	-174.055725	1215.947021	-441.471710	400.806183	912.180115	57.895512	-33.673111	1387.742432	-381.405853	103.940445	1062.353882	563.114807	9.794298	899.063904	556.905334	205.898895
-427.505920	235.640717	969.636658	-389.170441	-30.258793	962.387268	-496.817444	246.388489	571.842896	-438.661682	-88.821472	582.619934	-471.228607	295.068268	85.582214	-505.656677	-131.399261	102.997520	-433.600311	281.956909	1470.812500	-318.487976	-98.889313	1435.798096	-309.250641	97.074684	1445.541870	-237.593567	42.224670	1707.389038	-523.574158	410.856873	1223.002197	-153.684860	-174.012482	1216.073608	-441.428589	400.879730	912.168579	58.319462	-33.737877	1387.483765	-381.406036	103.948456	1062.308838	562.976379	9.806003	899.077209	556.597290	206.291611
-427.495331	235.646805	969.621521	-389.137512	-30.220390	962.332397	-496.793884	246.450577	571.805725	-438.655792	-88.771103	582.616699	-471.253296	295.067352	85.537926	-505.697998	-131.425186	102.958633	-433.510345	281.969788	1470.759155	-318.469208	-98.864815	1435.796753	-309.420807	97.029152	1445.538452	-237.571198	42.111511	1707.331299	-523.521423	410.956024	1222.991455	-153.581680	-173.993515	1216.186279	-441.392334	400.958893	912.159668	58.818863	-33.904522	1387.198120	-381.392303	103.957489	1062.276245	563.051208	9.665933	899.099304	556.807312	205.771118
-427.435242	235.660629	969.650024	-389.100220	-30.167624	962.313721	-496.761139	246.456573	571.812927	-438.663849	-88.754814	582.586914	-471.291870	295.076447	85.529213	-505.654663	-131.435806	102.940781	-433.410980	281.981079	1470.701416	-318.446991	-98.836761	1435.783691	-309.558075	97.020828	1445.514648	-237.576599	41.988136	1707.283325	-523.468994	411.063660	1222.983398	-153.456589	-174.011459	1216.317505	-441.314087	400.978699	912.177429	59.131752	-33.953434	1387.038330	-381.350189	103.970535	1062.283203	563.008301	9.504701	899.119629	556.788696	205.673859
-427.444183	235.698135	969.641785	-389.064392	-30.111320	962.267334	-496.762909	246.476456	571.823242	-438.617493	-88.680870	582.569641	-471.313690	295.085388	85.498383	-505.658264	-131.459534	102.906761	-433.317963	281.991211	1470.651855	-318.375458	-98.805161	1435.744873	-309.629211	96.998512	1445.471436	-237.602585	41.843525	1707.234619	-523.411987	411.130859	1222.991211	-153.312897	-174.044403	1216.436035	-441.230225	401.015411	912.200256	59.428143	-33.978901	1386.962158	-381.329712	104.009315	1062.254028	562.940979	9.614774	899.113037	556.537170	206.054749
-427.434601	235.759323	969.638855	-389.072693	-30.052504	962.220703	-496.759979	246.559570	571.823853	-438.585541	-88.583031	582.538940	-471.367462	295.116455	85.484718	-505.612854	-131.453949	102.871590	-433.237000	281.991577	1470.567383	-318.320618	-98.781403	1435.674805	-309.653046	97.039917	1445.383545	-237.626007	41.699844	1707.198608	-523.406677	411.210724	1222.992676	-153.136536	-174.097565	1216.525757	-441.417389	400.909363	912.022095	59.586258	-34.006042	1387.016357	-381.323486	104.052528	1062.227905	562.889465	9.498271	899.124878	556.512634	205.969070
-427.393768	235.812454	969.618774	-389.032837	-29.980450	962.201538	-496.768219	246.584732	571.805725	-438.575836	-88.564682	582.500122	-471.379211	295.164154	85.440598	-505.675934	-131.466370	102.859756	-433.151306	281.992126	1470.511597	-318.256805	-98.736946	1435.594849	-309.627899	97.059128	1445.265869	-237.649826	41.560081	1707.127319	-523.357117	411.247742	1222.965698	-152.954376	-174.164993	1216.573120	-441.338654	400.938354	911.999268	59.757900	-34.100933	1387.125732	-381.284668	104.115196	1062.208740	562.912659	9.399799	899.138428	556.508606	205.898239
-427.371857	235.836411	969.579224	-388.990692	-29.905405	962.196838	-496.760498	246.619888	571.762512	-438.591766	-88.540390	582.460510	-471.418427	295.223419	85.399330	-505.657410	-131.459183	102.829735	-433.074951	282.015411	1470.482422	-318.177612	-98.696533	1435.497559	-309.598602	97.046906	1445.127075	-237.644714	41.390968	1707.111816	-523.309326	411.258728	1222.935913	-152.726547	-174.255371	1216.615234	-441.253540	400.976593	911.969604	59.822495	-34.223743	1387.332153	-381.248810	104.180191	1062.185303	562.880005	9.306334	899.147583	556.520203	205.786789
-427.286194	235.931137	969.574341	-388.910034	-29.856995	962.197327	-496.793274	246.687851	571.769958	-438.566071	-88.541435	582.467773	-471.472198	295.257660	85.355148	-505.671570	-131.482407	102.824181	-432.987579	282.027344	1470.472778	-318.065247	-98.669838	1435.412476	-309.543243	97.054306	1445.033569	-237.607803	41.222404	1707.159424	-523.235657	411.140503	1222.876221	-152.503952	-174.310532	1216.636475	-440.938385	401.143158	912.093689	59.861595	-34.467457	1387.583618	-381.176575	104.251328	1062.186157	562.986938	9.143270	899.132935	556.764343	205.302979
-427.258850	235.959198	969.560547	-388.859467	-29.783470	962.200256	-496.809601	246.678146	571.759277	-438.527130	-88.422394	582.435608	-471.510986	295.294037	85.334137	-505.652008	-131.469131	102.808090	-432.919678	282.026855	1470.492065	-318.002228	-98.630432	1435.335693	-309.460876	96.982613	1444.939209	-237.583603	41.058594	1707.170410	-523.167725	411.114441	1222.902588	-152.299164	-174.369934	1216.661255	-440.862183	401.123047	912.116333	59.706440	-34.627014	1388.011597	-381.125214	104.312645	1062.177124	562.915405	9.268331	899.144287	556.535095	205.678223
-427.202911	236.006775	969.565308	-388.771057	-29.715607	962.180054	-496.822754	246.654053	571.760620	-438.502380	-88.401184	582.465576	-471.513275	295.320862	85.305565	-505.649109	-131.480194	102.796791	-432.851349	282.016388	1470.568604	-317.938293	-98.624557	1435.254761	-309.325043	96.972725	1444.881348	-237.564758	40.932533	1707.149902	-523.102173	411.021698	1222.930542	-152.098648	-174.464218	1216.668213	-440.771484	401.102966	912.156616	59.448063	-34.770844	1388.491211	-381.051819	104.364876	1062.169189	562.886414	9.132257	899.166931	556.512573	205.632584
-427.171021	236.053070	969.593628	-388.735199	-29.633732	962.179749	-496.849518	246.663223	571.742310	-438.518311	-88.386452	582.436340	-471.574188	295.384247	85.293594	-505.665741	-131.477631	102.778419	-432.765015	281.980072	1470.636475	-317.889252	-98.627769	1435.188599	-309.076202	96.953316	1444.778931	-237.472198	40.736649	1707.217529	-523.032898	410.928314	1223.004883	-151.931152	-174.531891	1216.665283	-440.682526	401.077454	912.222595	59.104847	-34.935677	1389.065796	-381.005035	104.421127	1062.179688	562.893372	9.072178	899.182983	556.550049	205.543350
-427.081818	236.121140	969.597107	-388.638763	-29.608770	962.205444	-496.851624	246.655411	571.748169	-438.499115	-88.398621	582.479736	-471.574188	295.377594	85.261795	-505.684021	-131.511948	102.772087	-432.719696	281.937012	1470.691040	-317.875610	-98.637032	1435.111938	-308.778961	96.940414	1444.713379	-237.378479	40.566513	1707.230713	-522.962036	410.860321	1223.084106	-151.749619	-174.654373	1216.658569	-440.589447	401.045959	912.299316	58.660336	-35.130306	1389.719482	-380.909637	104.476624	1062.193359	562.924927	9.058193	899.161987	556.565979	205.523651
-426.996613	236.175323	969.603760	-388.500488	-29.575151	962.217773	-496.901947	246.671738	571.756714	-438.472321	-88.342690	582.499756	-471.625336	295.382782	85.257225	-505.670013	-131.521988	102.771423	-432.619659	281.870575	1470.775635	-317.779602	-98.657135	1435.069214	-308.497192	96.957565	1444.650269	-237.287109	40.429420	1707.242188	-522.874817	410.793030	1223.127075	-151.569504	-174.768768	1216.605347	-440.491852	401.010468	912.362610	58.196033	-35.311684	1390.452393	-380.787415	104.529472	1062.199829	562.934265	8.907332	899.187683	556.613647	205.414902
-426.901581	236.226181	969.635010	-388.379852	-29.460178	962.237000	-496.891632	246.659424	571.769409	-438.483124	-88.317383	582.485046	-471.604736	295.438385	85.236206	-505.687836	-131.517593	102.746330	-432.522858	281.820221	1470.833496	-317.685028	-98.681702	1435.059204	-308.255341	96.957184	1444.564087	-237.183975	40.281326	1707.258789	-522.790100	410.785645	1223.239868	-151.413300	-174.852386	1216.575806	-440.377777	400.964844	912.457275	57.521683	-35.463936	1391.274536	-380.681580	104.610634	1062.225708	562.935181	8.820209	899.183289	556.613098	205.376892
-426.817932	236.315582	969.690369	-388.262238	-29.371786	962.277710	-496.947540	246.740204	571.795715	-438.477539	-88.279411	582.506165	-471.657227	295.431030	85.247192	-505.731445	-131.549622	102.740959	-432.392975	281.774384	1470.911011	-317.568146	-98.686394	1435.031250	-308.032776	96.941322	1444.489258	-237.061920	40.143532	1707.271240	-522.721497	410.729156	1223.328857	-151.268555	-174.922821	1216.541138	-440.244141	400.914093	912.590149	57.046501	-35.791771	1392.092896	-380.568146	104.699623	1062.270142	562.965637	8.830293	899.168274	556.653809	205.353989
-426.726257	236.373657	969.715698	-388.064911	-29.236704	962.290283	-496.923401	246.672943	571.841248	-438.512177	-88.233604	582.515625	-471.620361	295.445831	85.253006	-505.696198	-131.539413	102.725273	-432.247986	281.728912	1471.013794	-317.449371	-98.713364	1435.044312	-307.796112	96.910683	1444.409668	-236.925613	40.006828	1707.281250	-522.649780	410.724762	1223.493530	-151.096176	-175.045044	1216.511841	-440.140594	400.878876	912.748047	56.406624	-36.032532	1393.020142	-380.421539	104.802971	1062.288452	562.974792	8.729104	899.194885	556.684631	205.258636
-426.612000	236.453110	969.788147	-387.874420	-29.104353	962.334351	-496.948669	246.708298	571.866455	-438.503082	-88.167709	582.512878	-471.616821	295.455353	85.273994	-505.694611	-131.526184	102.712120	-432.147125	281.638031	1471.108521	-317.283051	-98.778633	1435.080444	-307.599213	96.879639	1444.375488	-236.758240	39.830826	1707.277832	-522.585144	410.761108	1223.637451	-151.014267	-175.129669	1216.462036	-440.018097	400.829468	912.913879	55.529758	-36.233898	1393.965454	-380.266937	104.906898	1062.346069	563.019226	8.690069	899.224487	556.716980	205.209549
-426.548431	236.475220	969.809143	-387.714844	-29.036406	962.360962	-496.905731	246.690765	571.892456	-438.474823	-88.040230	582.525024	-471.617157	295.473206	85.253685	-505.638977	-131.515884	102.701630	-432.071869	281.485443	1471.150757	-317.139343	-98.943275	1435.113159	-307.167297	97.299973	1444.579224	-236.569122	39.653782	1707.264771	-522.522278	410.808716	1223.737671	-150.869476	-175.215759	1216.420898	-439.891693	400.836426	913.080994	54.810162	-36.644810	1394.919556	-380.145111	104.965538	1062.366821	563.047241	8.631694	899.219299	556.758423	205.152588
-426.471405	236.577148	969.863831	-387.535614	-28.932505	962.349304	-496.840454	246.726944	571.888428	-438.470245	-87.913513	582.515198	-471.615997	295.496613	85.265350	-505.637909	-131.475037	102.682411	-431.927338	281.503876	1471.211060	-316.952942	-98.935646	1435.124756	-307.120514	96.787018	1444.311768	-236.346008	39.462967	1707.232300	-522.466125	410.866913	1223.911499	-150.779724	-175.293640	1216.320679	-439.740448	400.812195	913.247070	53.784733	-36.863796	1395.968384	-379.998413	105.057663	1062.383301	563.059875	8.544063	899.220886	556.771423	205.114197
-426.389435	236.658325	969.870056	-387.332825	-28.849241	962.329895	-496.815369	246.746704	571.908691	-438.443970	-87.801788	582.558472	-471.631317	295.542053	85.250183	-505.612335	-131.458237	102.696274	-431.774628	281.422760	1471.253418	-316.758057	-99.005623	1435.142578	-306.928223	96.749329	1444.326904	-236.142715	39.304749	1707.161865	-522.374817	410.921021	1224.035522	-150.640366	-175.360687	1216.216919	-439.577332	400.827179	913.385803	52.877522	-37.260216	1396.981079	-379.844391	105.144691	1062.373291	563.122498	8.485429	899.207031	556.835938	205.058701
-426.305023	236.735886	969.870728	-387.143799	-28.772299	962.321899	-496.715302	246.767365	571.891785	-438.448334	-87.755669	582.593750	-471.580627	295.556793	85.255432	-505.593323	-131.427673	102.687050	-431.608185	281.356964	1471.300049	-316.532837	-99.099457	1435.138062	-306.685822	96.710564	1444.324585	-235.904114	39.125725	1707.132568	-522.286987	410.944489	1224.133545	-150.528397	-175.464081	1216.066162	-439.407990	400.805725	913.541626	51.685089	-37.509735	1398.100708	-379.694427	105.231499	1062.365845	563.159241	8.460399	899.191650	556.873840	205.016647
-426.223602	236.799866	969.890381	-386.938385	-28.747309	962.304382	-496.641693	246.759750	571.892639	-438.415710	-87.704430	582.627502	-471.593628	295.580200	85.232193	-505.650787	-131.421631	102.711998	-431.427063	281.251160	1471.344482	-316.343048	-99.154205	1435.090820	-306.451172	96.689667	1444.363403	-235.645432	38.954941	1707.134277	-522.203857	410.989014	1224.231567	-150.378555	-175.546021	1215.890381	-439.265656	400.807129	913.679382	50.392605	-37.704704	1399.358032	-379.539825	105.276672	1062.363770	563.229919	8.372696	899.205505	556.908813	204.982193
-426.161530	236.881973	969.921509	-386.727448	-28.710188	962.297058	-496.572845	246.790741	571.927612	-438.385437	-87.634560	582.642883	-471.594818	295.575317	85.278343	-505.594757	-131.403549	102.726753	-431.261627	281.166351	1471.399780	-316.104614	-99.226440	1435.066772	-306.237671	96.697624	1444.401978	-235.380432	38.794563	1707.096191	-522.123901	410.989990	1224.342285	-150.214478	-175.659317	1215.664795	-439.113129	400.817749	913.808960	49.009254	-37.858009	1400.583252	-379.390869	105.339264	1062.372070	563.276306	8.331889	899.226318	556.949829	204.911758
-426.081940	236.933395	969.909668	-386.530090	-28.624390	962.248047	-496.497070	246.771606	571.934631	-438.297455	-87.582123	582.631348	-471.604553	295.591309	85.292389	-505.602753	-131.407074	102.725594	-431.121552	281.063568	1471.445068	-315.835968	-99.289009	1435.020264	-305.986053	96.688919	1444.436035	-235.106415	38.652882	1707.056274	-522.046082	410.942871	1224.437622	-150.017319	-175.800552	1215.415405	-438.956787	400.850342	913.945923	47.495987	-37.943390	1401.871216	-379.229584	105.410141	1062.335205	563.352234	8.324250	899.231873	557.016174	204.853180
-426.009827	237.000610	969.930725	-386.342468	-28.657349	962.227173	-496.446350	246.811203	571.969666	-438.196228	-87.530426	582.647949	-471.592529	295.590057	85.297020	-505.569672	-131.395844	102.734947	-430.986206	280.990570	1471.475952	-315.556122	-99.356941	1434.940552	-305.733398	96.674599	1444.415771	-234.850815	38.534733	1706.954590	-521.972412	410.920227	1224.505859	-149.806244	-175.966354	1215.144165	-438.804871	400.905304	914.050964	46.037746	-38.071869	1403.178589	-379.081970	105.426147	1062.330322	563.425293	8.348604	899.221619	557.051147	204.830795
-425.928558	237.074127	969.952515	-386.155640	-28.601395	962.157043	-496.382355	246.853607	571.994812	-438.115509	-87.486000	582.642639	-471.577057	295.611755	85.310188	-505.599243	-131.379730	102.744133	-430.831085	280.903625	1471.487549	-315.269989	-99.449005	1434.839111	-305.501709	96.662827	1444.407349	-234.557007	38.404671	1706.901245	-521.907410	410.849335	1224.562134	-149.579605	-176.156906	1214.905640	-438.649200	400.928650	914.112854	44.469391	-38.101158	1404.427979	-378.926239	105.471703	1062.300293	563.503662	8.362376	899.207031	557.130859	204.790466
-425.849579	237.134827	969.944031	-386.001587	-28.571815	962.087219	-496.332977	246.897476	572.001282	-438.018768	-87.464302	582.609802	-471.602936	295.645569	85.320961	-505.598663	-131.371246	102.743172	-430.691803	280.820251	1471.463379	-314.947174	-99.525414	1434.725342	-305.247070	96.613777	1444.317749	-234.261917	38.276138	1706.851807	-521.844299	410.760101	1224.587646	-149.359543	-176.261917	1214.656860	-438.473328	400.974365	914.181946	42.920414	-38.087234	1405.686890	-378.778748	105.507027	1062.252563	563.533875	8.302214	899.212341	557.153320	204.759003
-425.786316	237.161499	969.940857	-385.853882	-28.574013	962.032593	-496.271027	246.922974	571.995300	-437.964142	-87.470230	582.643494	-471.592529	295.678650	85.297501	-505.648499	-131.373062	102.766068	-430.513977	280.732361	1471.447876	-314.657471	-99.611755	1434.610107	-304.968414	96.575737	1444.228394	-233.933594	38.129959	1706.848633	-521.771667	410.631775	1224.606323	-149.057312	-176.352203	1214.416626	-438.289154	401.024109	914.215088	41.429157	-38.071537	1406.893799	-378.641144	105.514236	1062.214600	563.576965	8.260698	899.233398	557.197876	204.728607
-425.680481	237.194061	969.950195	-385.663940	-28.542055	961.963806	-496.195251	246.981033	572.006897	-437.776855	-87.375183	582.611938	-471.598724	295.697418	85.311562	-505.564911	-131.323517	102.740219	-430.300598	280.653320	1471.457397	-314.429169	-99.670235	1434.491699	-304.663879	96.523888	1444.128662	-233.616089	37.999695	1706.783569	-521.698059	410.498871	1224.611572	-148.732193	-176.350067	1214.189819	-438.138092	401.067780	914.240417	40.121170	-38.025360	1408.121338	-378.469818	105.530525	1062.178467	563.647827	8.238592	899.222229	557.251160	204.733551
-425.553925	237.253387	969.984314	-385.511597	-28.510324	961.927612	-496.152069	247.060944	572.037537	-437.677826	-87.402122	582.590942	-471.618958	295.722565	85.326973	-505.582794	-131.318130	102.795990	-430.075958	280.548981	1471.458618	-314.140839	-99.732201	1434.428833	-304.329895	96.501930	1444.022461	-233.298859	37.868683	1706.713379	-521.616089	410.367798	1224.642212	-148.436371	-176.321426	1213.965576	-437.980713	401.125732	914.273315	38.883461	-37.898781	1409.185425	-378.305298	105.557083	1062.170654	563.692261	8.205391	899.234558	557.290283	204.696472
-425.425842	237.267212	969.987793	-385.329071	-28.505363	961.895874	-496.102020	247.109344	572.061218	-437.544434	-87.390678	582.585266	-471.629181	295.749176	85.322952	-505.568909	-131.338089	102.814644	-429.848938	280.482849	1471.484375	-313.894867	-99.787407	1434.345703	-303.996124	96.467873	1443.947266	-232.953995	37.726517	1706.619385	-521.550537	410.239563	1224.690430	-148.113586	-176.242096	1213.832886	-438.060547	401.054260	914.156311	37.835373	-37.794304	1410.166016	-378.126984	105.562927	1062.150024	563.725464	8.175986	899.244507	557.344666	204.663574
-425.316833	237.300049	969.998291	-385.167908	-28.461475	961.854614	-496.016663	247.150833	572.076782	-437.407898	-87.409622	582.572021	-471.582306	295.762573	85.330292	-505.583435	-131.324951	102.824463	-429.611481	280.383606	1471.490967	-313.617126	-99.857803	1434.272705	-303.716827	96.419739	1443.854980	-232.642944	37.604191	1706.494507	-521.393188	410.096954	1224.674927	-147.799988	-176.193146	1213.712891	-437.717682	401.220825	914.301880	37.021816	-37.559895	1410.994507	-377.962494	105.592659	1062.126465	563.815552	8.175741	899.241089	557.421936	204.659531
-425.106628	237.344650	969.976196	-384.904480	-28.069412	961.749146	-495.923157	247.192062	572.072876	-437.179749	-87.295517	582.518494	-471.584991	295.786255	85.342827	-505.447968	-131.290848	102.830360	-429.414063	280.268311	1471.505493	-313.380493	-99.934250	1434.234863	-303.384613	96.385635	1443.795532	-232.267624	37.452679	1706.439941	-521.258423	409.945343	1224.695923	-147.475220	-176.131699	1213.625732	-437.592407	401.294403	914.314270	36.504047	-37.377216	1411.608887	-377.700165	105.791855	1062.055664	563.879578	8.206378	899.231995	557.505371	204.607391
-424.897614	237.456100	970.008423	-384.771027	-28.344917	961.814148	-495.854309	247.190430	572.120911	-437.134735	-87.435677	582.543579	-471.602112	295.805389	85.351433	-505.522949	-131.313950	102.896545	-429.204834	280.186310	1471.551147	-313.183319	-99.994408	1434.226563	-303.020111	96.340340	1443.723022	-231.947220	37.312370	1706.363892	-521.095825	409.829865	1224.753906	-147.101852	-176.121918	1213.628784	-437.494141	401.367462	914.322876	36.332748	-37.141502	1412.032349	-377.548340	105.709145	1062.109741	563.927002	8.176740	899.248230	557.574829	204.620956
-424.665955	237.511963	970.019348	-384.605347	-28.310587	961.802673	-495.721466	247.209534	572.145630	-437.010742	-87.448708	582.534607	-471.546967	295.800751	85.388222	-505.546783	-131.301956	102.908844	-428.997528	280.081024	1471.570313	-313.076263	-100.059883	1434.229736	-302.698792	96.263779	1443.649292	-231.629486	37.174778	1706.277222	-520.907227	409.713074	1224.811768	-146.722351	-176.167938	1213.722656	-437.398895	401.416840	914.349670	36.641926	-36.896133	1412.153931	-377.348236	105.739517	1062.109253	564.023621	8.196145	899.244751	557.662354	204.600296
-424.425262	237.547821	970.042725	-384.361877	-27.807556	961.696594	-495.618286	247.217987	572.187988	-436.802063	-87.276779	582.416565	-471.550323	295.800873	85.390419	-505.448029	-131.283493	102.907784	-428.792877	279.965820	1471.607544	-312.940704	-100.104294	1434.260742	-302.471649	96.168922	1443.602905	-231.355988	37.011574	1706.127563	-520.692932	409.579468	1224.848389	-146.338120	-176.240067	1213.972412	-437.279419	401.474396	914.375366	37.555706	-36.636810	1411.923218	-377.088135	105.967163	1062.063232	564.077576	8.194402	899.255188	557.731506	204.587616
-424.237305	237.520447	970.041809	-384.263885	-28.233015	961.794617	-495.520447	247.227402	572.180908	-436.757416	-87.416061	582.497375	-471.535797	295.789581	85.393326	-505.522064	-131.290329	102.984627	-428.569031	279.885864	1471.656250	-312.927002	-100.122459	1434.301880	-302.241333	96.047928	1443.573242	-231.076370	36.834156	1706.037231	-520.464600	409.487122	1224.921875	-145.955276	-176.284668	1214.356934	-437.207794	401.552246	914.388672	39.092663	-36.373512	1411.289673	-376.964600	105.762596	1062.117065	564.170410	8.272494	899.241333	557.801208	204.636215
-424.019592	237.519287	970.056030	-384.142731	-28.274164	961.828369	-495.395874	247.235718	572.201660	-436.636810	-87.418671	582.495300	-471.533356	295.807098	85.396461	-505.434265	-131.252274	102.996895	-428.327057	279.784424	1471.699341	-313.328339	-99.936935	1434.040771	-302.042084	95.964310	1443.551880	-230.771545	36.619236	1705.989624	-520.224182	409.435181	1224.987183	-145.528885	-176.143860	1214.848267	-437.120636	401.593597	914.431641	41.436520	-36.169334	1410.333984	-376.796722	105.738159	1062.141602	564.203552	8.212231	899.262878	557.852051	204.582504
-423.819336	237.500748	970.045227	-384.022034	-28.263189	961.837891	-495.313568	247.291748	572.244934	-436.524628	-87.389229	582.506775	-471.525452	295.795044	85.425133	-505.415588	-131.200134	103.024719	-428.091431	279.718048	1471.751831	-313.064148	-100.092148	1434.499878	-301.868256	95.849380	1443.552734	-230.516541	36.439995	1705.899048	-519.984680	409.394775	1225.067139	-145.065826	-175.794922	1215.627075	-437.022736	401.633728	914.467773	44.520542	-36.064487	1409.044922	-376.632660	105.734268	1062.139893	564.380066	8.158800	899.256287	558.152344	204.141541
-423.606079	237.472931	970.041931	-383.923523	-28.322376	961.851074	-495.210205	247.337555	572.278625	-436.455963	-87.372803	582.495483	-471.520660	295.793640	85.430473	-505.389801	-131.180923	103.045792	-427.827484	279.641815	1471.786621	-313.092438	-100.080002	1434.683105	-301.703918	95.763771	1443.587280	-230.277405	36.238415	1705.803589	-519.722900	409.395782	1225.175171	-144.501282	-175.309479	1216.408936	-436.912506	401.694946	914.514526	48.118141	-35.992447	1407.504639	-376.469513	105.685982	1062.142822	564.460083	8.101701	899.258423	558.246826	204.107422
-423.386169	237.451721	970.055420	-383.834991	-28.389946	961.869995	-495.120270	247.366531	572.311523	-436.395386	-87.345352	582.549805	-471.513580	295.793671	85.449791	-505.332001	-131.147110	103.062279	-427.593323	279.607391	1471.819458	-313.111115	-100.032417	1434.880981	-301.562347	95.647430	1443.616211	-230.065689	36.035351	1705.710449	-519.470581	409.445770	1225.265015	-143.888123	-174.788589	1217.198608	-436.799866	401.722565	914.562195	51.971710	-35.974129	1405.741943	-376.322693	105.628700	1062.161255	564.546509	8.178011	899.244385	558.289490	204.124374
-423.123962	237.460556	970.093201	-383.762390	-28.429903	961.904968	-494.988586	247.373718	572.372253	-436.393677	-87.356537	582.568909	-471.478882	295.790894	85.485054	-505.329376	-131.135880	103.109238	-427.363312	279.559937	1471.868286	-312.976837	-100.007629	1435.122192	-301.473694	95.550240	1443.671753	-229.854797	35.822849	1705.614990	-519.241028	409.500153	1225.347290	-143.187042	-174.289215	1217.923828	-436.679718	401.776001	914.625549	55.842236	-36.087116	1403.922363	-376.164124	105.591064	1062.200439	564.657654	8.214602	899.238220	558.352600	204.119919
-422.903961	237.456863	970.165833	-383.716370	-28.471247	961.904968	-494.929840	247.408478	572.414307	-436.422394	-87.383423	582.578613	-471.480652	295.753662	85.521240	-505.338776	-131.144516	103.118652	-427.182129	279.541473	1471.889893	-312.674377	-100.011749	1435.347168	-301.380981	95.483849	1443.781494	-229.658722	35.630341	1705.540771	-518.936890	409.623260	1225.418701	-142.567047	-173.961166	1218.428345	-436.550629	401.805389	914.667542	59.122967	-36.148300	1402.220947	-376.032684	105.524025	1062.237671	564.696289	8.151939	899.245239	558.422668	204.096649
-422.733826	237.362198	970.180664	-383.698242	-28.559975	961.896729	-494.791901	247.403152	572.444092	-436.434418	-87.392677	582.607727	-471.435455	295.750702	85.552559	-505.283783	-131.099808	103.102554	-427.011078	279.520660	1471.940063	-312.239319	-99.977913	1435.539307	-301.271515	95.491135	1443.855957	-229.487259	35.429836	1705.490967	-518.656128	409.726929	1225.500732	-141.926163	-173.866806	1218.691895	-436.377075	401.840851	914.702515	61.933735	-36.448616	1400.651123	-375.919922	105.411270	1062.235962	564.775330	8.200731	899.258118	558.446716	204.116302
-422.550171	237.293137	970.223328	-383.639648	-28.595011	961.892334	-494.653656	247.389099	572.457581	-436.459259	-87.428795	582.616699	-471.433563	295.732880	85.567505	-505.283600	-131.104935	103.112274	-426.863953	279.526093	1471.948608	-311.664642	-99.933022	1435.615479	-301.126160	95.478996	1443.935181	-229.307083	35.273701	1705.418823	-518.385681	409.831818	1225.535156	-141.401276	-173.997955	1218.703003	-436.185883	401.906677	914.731750	63.729507	-36.655926	1399.361938	-375.784637	105.331703	1062.251343	564.834412	8.205234	899.234741	558.486694	204.144363
-422.426514	237.187027	970.237488	-383.581573	-28.699673	961.902832	-494.551605	247.425827	572.467651	-436.514252	-87.510002	582.668030	-471.427185	295.681000	85.581787	-505.301941	-131.101440	103.133667	-426.698578	279.489044	1471.953613	-310.969635	-99.898285	1435.573364	-300.933838	95.512611	1443.995361	-229.076294	35.117847	1705.418945	-518.147217	409.956787	1225.548706	-140.950790	-174.315765	1218.503052	-435.950714	401.944183	914.755127	64.611282	-36.738853	1398.519287	-375.666321	105.222496	1062.255859	564.880554	8.196581	899.245972	558.538757	204.145584
-422.370422	237.111038	970.255615	-383.518677	-28.797205	961.948547	-494.408630	247.406647	572.462769	-436.530487	-87.557060	582.689941	-471.405273	295.695160	85.606041	-505.261627	-131.099838	103.174736	-426.544403	279.491913	1471.930786	-310.220245	-99.872772	1435.419067	-300.692749	95.581215	1444.021484	-228.802551	34.999043	1705.420532	-517.930542	410.050873	1225.518677	-140.535858	-174.627228	1218.159424	-435.688690	402.026093	914.763000	65.384964	-36.969215	1398.041138	-375.556885	105.154083	1062.273438	564.921814	8.172757	899.266052	558.557007	204.147186
-422.338074	237.075836	970.286987	-383.411041	-28.847763	961.953491	-494.318939	247.450455	572.461853	-436.514191	-87.605324	582.739258	-471.422760	295.684875	85.620224	-505.271301	-131.098099	103.179466	-426.287659	279.489624	1471.901855	-309.606598	-99.801956	1435.113770	-300.397675	95.693558	1444.022949	-228.457703	34.900024	1705.489014	-517.718628	410.132721	1225.482910	-140.183502	-174.890900	1217.862549	-435.425690	402.076721	914.763611	65.645981	-37.055389	1397.840332	-375.425446	105.118904	1062.273926	565.022339	8.280560	899.252625	558.646729	204.154297
-422.312134	237.044357	970.305969	-383.259552	-28.920620	961.986267	-494.197601	247.473434	572.454895	-436.473785	-87.666519	582.782471	-471.391846	295.675446	85.627571	-505.224335	-131.091843	103.201820	-425.957306	279.471741	1471.893555	-309.102417	-99.805473	1434.870117	-300.040619	95.779900	1443.988403	-228.090271	34.850891	1705.495605	-517.514221	410.191956	1225.505737	-139.901031	-175.083664	1217.603027	-435.155884	402.139893	914.795837	65.809212	-37.132832	1397.752563	-375.276794	105.093872	1062.282471	565.042725	8.245204	899.273865	558.676941	204.178650
-422.321655	237.023895	970.260803	-383.080841	-28.962877	961.981018	-494.094330	247.404343	572.462341	-436.417084	-87.728104	582.844788	-471.376190	295.651093	85.649132	-505.170593	-131.088760	103.227661	-425.555115	279.470520	1471.896729	-308.649170	-99.846481	1434.709961	-299.669952	95.922089	1443.959106	-227.689270	34.825233	1705.485107	-517.347839	410.190826	1225.528076	-139.682220	-175.155060	1217.422119	-434.901672	402.178528	914.857483	66.087379	-37.231346	1397.657593	-375.117096	105.108070	1062.235229	565.071045	8.290742	899.268494	558.702698	204.193405
-422.279724	237.030426	970.238953	-382.860901	-28.978390	961.993225	-494.053131	247.350616	572.479858	-436.387054	-87.771194	582.896851	-471.364288	295.638336	85.683601	-505.158081	-131.073349	103.272270	-425.118500	279.381256	1471.879517	-308.322632	-99.901344	1434.599976	-299.277283	96.189667	1443.957764	-227.255646	34.819656	1705.435425	-517.180115	410.163269	1225.577026	-139.444412	-175.109512	1217.352295	-434.650543	402.184662	914.931763	66.567261	-37.341793	1397.511597	-374.935699	105.142212	1062.215454	565.111206	8.276598	899.282349	558.742981	204.219269
-422.231567	236.945023	970.165100	-382.613831	-29.048592	962.043945	-493.972992	247.226089	572.470825	-436.322021	-87.862419	582.934753	-471.295990	295.574493	85.688858	-505.122498	-131.080917	103.296959	-424.695892	279.357971	1471.848755	-308.068054	-99.912575	1434.574097	-299.024384	96.155670	1443.790039	-226.775314	34.836010	1705.345581	-517.021484	410.098633	1225.643311	-139.210663	-174.949036	1217.321655	-434.409515	402.180878	915.014771	67.181671	-37.422188	1397.283691	-374.741852	105.137451	1062.189697	565.204651	8.385688	899.258240	558.792053	204.233215
-422.151245	236.912354	970.090271	-382.375336	-29.106407	962.056213	-494.015533	247.125183	572.459717	-436.269287	-87.900604	582.982788	-471.231232	295.569000	85.712700	-505.087830	-131.079346	103.310158	-424.228577	279.361084	1471.838013	-307.858704	-99.897552	1434.556519	-298.796570	96.102081	1443.636108	-226.310486	34.864548	1705.221680	-516.830444	410.005280	1225.740356	-138.957336	-174.765503	1217.313721	-434.136444	402.158203	915.096741	67.905128	-37.538811	1396.956421	-374.530396	105.148293	1062.142700	565.175354	8.347857	899.267883	558.805786	204.234406
-422.069977	236.828003	970.007019	-382.155945	-29.177622	962.061523	-494.059174	246.955765	572.452759	-436.221466	-88.015152	583.032654	-471.180054	295.565826	85.695808	-505.102539	-131.076340	103.325096	-423.773438	279.388336	1471.856079	-307.605103	-99.902008	1434.638428	-298.558594	96.024727	1443.473755	-225.864319	34.882748	1705.029785	-516.636658	409.928772	1225.792603	-138.728394	-174.598068	1217.352417	-433.879669	402.140015	915.166016	68.747398	-37.656887	1396.533081	-374.329071	105.125061	1062.088257	565.195007	8.311993	899.278809	558.835999	204.268021
-421.885071	236.791397	969.992859	-381.927277	-29.188328	962.094849	-494.149017	246.861847	572.477112	-436.122253	-88.049088	583.058411	-471.189087	295.551086	85.694946	-505.077698	-131.085419	103.340187	-423.409149	279.388397	1471.844360	-307.371552	-99.873650	1434.638794	-298.254303	95.940559	1443.336426	-225.325760	34.863132	1704.944580	-516.401611	409.858887	1225.821899	-138.500595	-174.486679	1217.321655	-433.617218	402.131226	915.209290	69.435722	-37.677643	1396.102051	-374.103302	105.126274	1062.092041	565.191650	8.346503	899.272034	558.835022	204.268021
-421.724854	236.691254	969.960022	-381.740479	-29.207146	962.126831	-494.222229	246.699112	572.506287	-435.982544	-88.115448	583.097595	-471.133362	295.505646	85.699890	-505.060272	-131.091492	103.398720	-423.058594	279.394348	1471.836304	-307.065643	-99.876801	1434.659424	-297.972290	95.900459	1443.235107	-224.834290	34.852695	1704.830688	-516.125244	409.798462	1225.839233	-138.251801	-174.431595	1217.299072	-433.381775	402.139679	915.230713	70.338226	-37.805813	1395.596680	-373.905762	105.097221	1062.084106	565.223022	8.401644	899.253418	558.869995	204.317017
-421.484833	236.684967	970.023132	-381.489502	-29.221542	962.187378	-494.295288	246.583389	572.571838	-435.807831	-88.133797	583.122925	-471.083191	295.460327	85.742088	-505.021454	-131.083176	103.435547	-422.725464	279.361206	1471.819336	-306.751312	-99.908966	1434.654663	-297.673553	95.894791	1443.217041	-224.371078	34.852135	1704.728760	-515.813049	409.792877	1225.842896	-137.991699	-174.437729	1217.324219	-433.143951	402.157898	915.206604	71.148788	-37.890076	1395.126831	-373.666840	105.086006	1062.147949	565.254333	8.418354	899.263550	558.921631	204.322052
-421.280762	236.604874	970.068726	-381.273773	-29.266220	962.243652	-494.594086	246.651489	572.641907	-435.670441	-88.240562	583.177368	-471.175385	295.428680	85.814621	-504.988434	-131.071335	103.475113	-422.402100	279.361969	1471.821289	-306.416809	-99.902473	1434.649658	-297.339752	95.842102	1443.180420	-223.903656	34.858105	1704.610962	-515.462036	409.743134	1225.842651	-137.691589	-174.481949	1217.338135	-432.724243	402.120148	915.218567	71.944275	-37.855167	1394.635254	-373.446289	105.030563	1062.195679	565.254700	8.455457	899.263794	558.933228	204.355499
-421.127258	236.566803	970.141235	-381.029144	-29.377863	962.327881	-494.661713	246.549637	572.701355	-435.518494	-88.292984	583.240540	-471.144135	295.395416	85.818596	-504.964142	-131.069122	103.551132	-422.144104	279.335388	1471.839966	-306.125275	-99.902588	1434.649292	-296.972321	95.875351	1443.188110	-223.492065	34.876808	1704.472900	-515.077759	409.756439	1225.786133	-137.391891	-174.512787	1217.357544	-432.503601	402.158142	915.172974	72.750153	-37.857189	1394.128662	-373.248016	104.969009	1062.274048	565.295532	8.504110	899.253967	558.965820	204.386169
-420.978760	236.477554	970.153564	-380.771210	-29.491943	962.395020	-494.421509	246.241959	572.657471	-435.403900	-88.352028	583.270569	-470.958710	295.363251	85.809845	-504.935516	-131.038818	103.603607	-421.884735	279.306915	1471.818237	-305.824188	-99.892616	1434.632324	-296.584167	95.894836	1443.149292	-223.033325	34.871380	1704.414551	-514.709595	409.793549	1225.750732	-137.057785	-174.598709	1217.380249	-432.502838	402.280121	915.057739	73.462234	-37.827705	1393.634644	-373.038910	104.899391	1062.311646	565.295349	8.464881	899.271790	558.970032	204.398819
-420.843048	236.410339	970.172241	-380.565369	-29.536440	962.415405	-494.385101	246.161530	572.673157	-435.265747	-88.356003	583.301392	-470.912964	295.341187	85.822464	-504.943848	-131.031769	103.633293	-421.602142	279.274323	1471.805176	-305.547333	-99.877098	1434.652710	-296.252533	95.865067	1443.136108	-222.614502	34.898365	1704.326416	-514.339844	409.805511	1225.709351	-136.782349	-174.650024	1217.363403	-432.325043	402.323639	914.987122	74.087303	-37.787651	1393.200562	-372.848083	104.854836	1062.325195	565.303772	8.514657	899.283936	559.001648	204.397888
-420.734955	236.348221	970.174744	-380.387482	-29.587917	962.415710	-494.302765	246.122757	572.683228	-435.160614	-88.458717	583.316284	-470.879150	295.321960	85.817612	-504.899780	-131.016846	103.671722	-421.324280	279.247284	1471.799438	-305.258942	-99.905556	1434.626343	-295.948029	95.830620	1443.115112	-222.214386	34.914024	1704.242920	-513.974060	409.803009	1225.721680	-136.501099	-174.770676	1217.318115	-432.155090	402.359283	914.908142	74.520348	-37.664349	1392.835327	-372.682526	104.808235	1062.319824	565.288452	8.499204	899.270935	558.972656	204.421341
-420.620209	236.352417	970.210815	-380.236237	-29.599524	962.412354	-494.216919	246.135757	572.716492	-435.009491	-88.471626	583.308411	-470.878265	295.295319	85.873665	-504.883179	-130.978210	103.671593	-421.021881	279.225433	1471.799316	-304.966827	-99.935043	1434.567871	-295.652191	95.798424	1443.109009	-221.826370	34.951328	1704.197021	-513.637024	409.775665	1225.698608	-136.233475	-174.838348	1217.265869	-431.948212	402.357727	914.870361	75.033073	-37.586147	1392.428589	-372.524872	104.797989	1062.329224	565.315430	8.554904	899.262451	558.969116	204.445694
-420.505249	236.346939	970.226990	-380.094177	-29.629887	962.364258	-494.304718	246.352570	572.823975	-434.821838	-88.476227	583.301941	-471.013428	295.294861	85.933891	-504.819641	-130.966919	103.691406	-420.736481	279.160278	1471.777344	-304.630463	-99.960106	1434.548584	-295.337189	95.791168	1443.131714	-221.483780	35.019817	1704.103027	-513.327698	409.744263	1225.709717	-135.953186	-174.818268	1217.227417	-431.579041	402.261871	914.895264	75.647903	-37.639847	1392.040527	-372.355865	104.766068	1062.301636	565.322632	8.560066	899.290222	558.945862	204.462662
-420.411346	236.311768	970.242859	-379.957794	-29.633005	962.334595	-494.271423	246.432465	572.874390	-434.665283	-88.501442	583.255798	-471.020355	295.307068	85.961876	-504.814514	-130.960724	103.700668	-420.433441	279.099152	1471.754639	-304.320282	-99.972992	1434.512817	-295.055359	95.782349	1443.091675	-221.111816	35.052147	1704.055420	-513.052979	409.743927	1225.735107	-135.657410	-174.822037	1217.166870	-431.354645	402.252838	914.906677	76.175201	-37.564297	1391.682983	-372.210449	104.739960	1062.286011	565.312378	8.562738	899.287781	558.930359	204.481140
-420.311920	236.326431	970.247925	-379.839722	-29.632311	962.283691	-494.161346	246.470078	572.901001	-434.518616	-88.584122	583.252319	-471.046204	295.310242	85.995949	-504.819214	-130.972961	103.731735	-420.144348	279.010498	1471.739136	-303.980194	-99.991714	1434.463623	-294.771332	95.791031	1443.050659	-220.754410	35.096985	1704.025269	-512.802490	409.701477	1225.750366	-135.317917	-174.816513	1217.121582	-431.133026	402.168243	914.907593	76.722572	-37.499981	1391.345947	-372.058929	104.736214	1062.250854	565.350037	8.614755	899.278809	558.939941	204.498367
-420.213287	236.341660	970.242126	-379.737976	-29.677418	962.225525	-493.965820	246.435455	572.890930	-434.399597	-88.639915	583.248169	-471.018097	295.325104	85.992615	-504.827698	-130.968231	103.748512	-419.863434	278.965729	1471.711426	-303.649078	-99.995392	1434.416626	-294.529358	95.726395	1442.974365	-220.395035	35.157021	1703.980713	-512.561646	409.623932	1225.730225	-135.023270	-174.820206	1217.056519	-430.896118	402.129578	914.895508	77.245583	-37.457569	1390.998047	-371.918030	104.708939	1062.207153	565.327393	8.571898	899.293335	558.893616	204.509720
-420.088348	236.342529	970.218140	-379.585724	-29.695269	962.212036	-493.835876	246.473495	572.893494	-434.302643	-88.720741	583.250183	-471.006714	295.322662	85.995438	-504.781433	-130.965775	103.782883	-419.615784	278.939392	1471.669556	-303.305298	-100.014587	1434.369385	-294.316132	95.669624	1442.893677	-220.016739	35.176765	1703.981079	-512.340698	409.541260	1225.698730	-134.744736	-174.812958	1216.952515	-430.655243	402.038910	914.895264	77.707214	-37.425365	1390.710327	-371.750305	104.711716	1062.179688	565.332764	8.593732	899.301208	558.893921	204.510056
-419.982971	236.304108	970.214783	-379.444550	-29.703922	962.186707	-493.720001	246.525894	572.918823	-434.194397	-88.749390	583.236328	-470.981659	295.334015	86.037689	-504.821503	-130.970200	103.781410	-419.393341	278.905518	1471.619995	-302.929596	-100.029518	1434.337402	-294.086609	95.626350	1442.807251	-219.685867	35.200325	1703.932251	-512.126221	409.485046	1225.645508	-134.465073	-174.763092	1216.849121	-430.430481	401.985016	914.856079	78.124123	-37.401085	1390.476563	-371.598724	104.688751	1062.157104	565.342407	8.625682	899.303528	558.891785	204.503128
-419.872803	236.221939	970.205200	-379.277374	-29.756327	962.168091	-493.539520	246.462387	572.906860	-434.071045	-88.783272	583.236389	-470.969574	295.333740	86.034561	-504.805603	-130.972580	103.793327	-419.151001	278.863037	1471.580933	-302.620453	-100.018021	1434.268311	-293.855469	95.545494	1442.731445	-219.352249	35.219429	1703.883057	-511.896240	409.383331	1225.569702	-134.170105	-174.698486	1216.735474	-430.146790	401.889526	914.808105	78.507790	-37.382843	1390.276367	-371.440674	104.627525	1062.137207	565.298157	8.599847	899.325623	558.843323	204.536499
-419.732605	236.139603	970.193237	-379.107330	-29.831522	962.145081	-493.371948	246.422379	572.921448	-434.007141	-88.811424	583.248352	-470.941864	295.304138	86.069092	-504.814453	-130.987854	103.835724	-418.899231	278.812134	1471.533691	-302.294495	-100.068230	1434.201416	-293.607513	95.526474	1442.684570	-219.061020	35.227669	1703.780762	-511.702301	409.284332	1225.515869	-133.911850	-174.654572	1216.604370	-429.894562	401.830078	914.752136	78.812904	-37.288578	1390.130859	-371.268585	104.550720	1062.114746	565.283386	8.628094	899.320984	558.825378	204.529922
-419.614410	236.096741	970.202026	-378.931183	-29.876184	962.122803	-493.249786	246.398224	572.920959	-433.923676	-88.827385	583.243408	-470.951843	295.304535	86.068108	-504.783234	-130.989838	103.835861	-418.664734	278.740509	1471.482300	-302.020752	-100.117813	1434.147217	-293.374573	95.454895	1442.617188	-218.733582	35.195297	1703.782959	-511.533295	409.174713	1225.459717	-133.671631	-174.583237	1216.508057	-429.643433	401.751892	914.693604	79.243385	-37.302113	1389.937866	-371.104614	104.504593	1062.103027	565.289185	8.714860	899.300903	558.803589	204.576172
-419.498505	236.052795	970.214661	-378.716583	-29.967211	962.103699	-493.135590	246.388641	572.943359	-433.847565	-88.869972	583.274292	-470.902557	295.296997	86.074982	-504.778748	-130.973129	103.837029	-418.443726	278.694458	1471.457642	-301.777100	-100.167107	1434.118286	-293.151825	95.423546	1442.585938	-218.480850	35.184738	1703.686523	-511.370880	409.041168	1225.402832	-133.441010	-174.508484	1216.430176	-429.381256	401.671173	914.666687	79.673950	-37.364845	1389.754028	-370.930145	104.437340	1062.097168	565.295654	8.723474	899.301819	558.800476	204.578674
-419.401825	235.986221	970.249146	-378.537109	-30.021164	962.094849	-493.025543	246.364471	572.950928	-433.760498	-88.851120	583.313049	-470.896271	295.311554	86.084152	-504.805084	-130.973038	103.853165	-418.246735	278.607910	1471.418579	-301.531921	-100.225212	1434.080566	-292.933228	95.411613	1442.570313	-218.204987	35.150780	1703.657471	-511.245209	408.917114	1225.363403	-133.217117	-174.434021	1216.356079	-429.143951	401.579163	914.664124	80.097816	-37.424278	1389.556763	-370.770477	104.373802	1062.103638	565.297119	8.719300	899.304932	558.784363	204.598953
-419.289642	235.916245	970.280762	-378.349609	-30.073849	962.072144	-492.965485	246.368301	572.980103	-433.674133	-88.848465	583.308655	-470.871948	295.281158	86.117821	-504.806305	-130.933136	103.856964	-418.054199	278.536713	1471.416748	-301.258118	-100.267342	1434.076904	-292.728241	95.403702	1442.554810	-217.930817	35.108192	1703.621948	-511.120636	408.772644	1225.331421	-133.018768	-174.375824	1216.278076	-428.911804	401.452576	914.673950	80.501389	-37.507214	1389.374146	-370.604675	104.303528	1062.103516	565.292419	8.717253	899.302124	558.779907	204.598953
-419.168701	235.872452	970.289185	-378.188995	-30.093512	962.064209	-492.863525	246.319199	572.979492	-433.633118	-88.986603	583.327454	-470.854309	295.279144	86.115311	-504.853546	-130.952164	103.886032	-417.830963	278.467255	1471.425537	-300.981537	-100.339981	1434.046509	-292.506653	95.384766	1442.538330	-217.614410	35.036110	1703.631958	-510.988251	408.607788	1225.360718	-132.806641	-174.372345	1216.178467	-428.680481	401.338867	914.688599	80.867737	-37.550694	1389.195435	-370.439301	104.274269	1062.096558	565.296997	8.756897	899.306091	558.762878	204.611053
-419.050537	235.815674	970.303406	-378.026245	-30.074247	962.069092	-492.791168	246.258041	572.990784	-433.491333	-88.983177	583.313354	-470.841003	295.266693	86.138420	-504.788757	-130.941299	103.895462	-417.577850	278.430695	1471.462524	-300.679504	-100.380157	1434.004028	-292.306183	95.321487	1442.538818	-217.321701	34.989334	1703.591309	-510.854950	408.432373	1225.371704	-132.606201	-174.360718	1216.082520	-428.488403	401.201508	914.713074	81.246819	-37.619263	1389.002197	-370.293304	104.258179	1062.104370	565.337708	8.848882	899.296631	558.746643	204.640228
-418.909607	235.774780	970.320740	-377.850830	-30.057957	962.060913	-492.745972	246.276489	573.029053	-433.311768	-88.963417	583.301758	-470.845459	295.266937	86.151703	-504.726685	-130.925385	103.922066	-417.335144	278.386749	1471.512817	-300.407257	-100.414413	1433.953491	-292.123077	95.227348	1442.542358	-217.014984	34.955788	1703.543701	-510.711365	408.274719	1225.422485	-132.355942	-174.351746	1216.008545	-428.290527	401.054596	914.783752	81.767876	-37.802956	1388.726440	-370.122528	104.242691	1062.105347	565.292480	8.816082	899.297791	558.708984	204.611923
-418.765076	235.787201	970.334351	-377.688568	-30.092028	962.066162	-492.688934	246.255203	573.056519	-433.151123	-88.943916	583.283325	-470.822205	295.269562	86.176819	-504.724213	-130.923645	103.948433	-417.089172	278.339111	1471.529053	-300.138000	-100.451859	1433.924561	-291.996704	95.141014	1442.535645	-216.717468	34.915028	1703.465576	-510.581879	408.120422	1225.465210	-132.142059	-174.390930	1215.941650	-428.132416	400.921356	914.802917	82.179169	-37.877987	1388.483643	-369.953064	104.233124	1062.109985	565.270630	8.775207	899.291565	558.686584	204.622025
-418.634064	235.770248	970.338013	-377.536804	-30.103518	962.046387	-492.583374	246.192566	573.063782	-432.976196	-88.948647	583.295410	-470.808594	295.265594	86.167618	-504.643921	-130.886169	103.947929	-416.876678	278.287231	1471.568970	-299.877441	-100.510132	1433.905884	-291.906738	95.040947	1442.515015	-216.429932	34.834999	1703.380615	-510.461304	407.990509	1225.481812	-131.930710	-174.421585	1215.941040	-427.981659	400.774506	914.848633	82.588737	-37.959385	1388.232178	-369.797546	104.214996	1062.097778	565.239929	8.649682	899.305908	558.641846	204.589310
-418.529480	235.736328	970.325562	-377.358887	-30.111694	962.053467	-492.548218	246.159622	573.080444	-432.870056	-89.029716	583.280640	-470.780670	295.280212	86.162720	-504.707062	-130.908508	103.991142	-416.654388	278.200470	1471.553955	-299.645630	-100.569191	1433.855713	-291.792786	94.961098	1442.485229	-216.190781	34.778511	1703.253052	-510.323517	407.900330	1225.513672	-131.694214	-174.478470	1215.878906	-427.844696	400.610352	914.882202	82.905525	-37.951889	1388.076904	-369.642578	104.211182	1062.090820	565.216309	8.610462	899.300720	558.616150	204.592834
-418.355804	235.767395	970.357910	-377.149048	-30.120636	962.050110	-492.530457	246.152618	573.113586	-432.672241	-89.030930	583.260071	-470.799286	295.253967	86.174835	-504.708313	-130.937195	104.016350	-416.430573	278.104401	1471.556274	-299.439911	-100.587852	1433.814453	-291.654144	94.868950	1442.461792	-215.926056	34.701328	1703.192871	-510.179474	407.803497	1225.540527	-131.446396	-174.508087	1215.827759	-427.712280	400.445770	914.918518	83.350952	-38.132660	1387.843140	-369.453278	104.212616	1062.106201	565.220825	8.610332	899.300293	558.604980	204.558533
-418.243286	235.743866	970.364990	-376.981323	-30.177280	962.067383	-492.469360	246.112457	573.143921	-432.563538	-89.073387	583.270996	-470.764221	295.220093	86.218254	-504.659393	-130.898499	104.014084	-416.187958	277.996613	1471.558716	-299.185608	-100.653717	1433.746826	-291.479706	94.789795	1442.421753	-215.607635	34.570778	1703.187012	-510.013672	407.756378	1225.608765	-131.226532	-174.569229	1215.766113	-427.551270	400.274658	914.983459	83.667595	-38.204834	1387.673096	-369.302673	104.183624	1062.115112	565.222473	8.618591	899.302673	558.596313	204.550797
-418.099121	235.739304	970.401306	-376.822693	-30.157286	962.079224	-492.432404	246.086411	573.162598	-432.434540	-89.152542	583.297974	-470.742279	295.191803	86.231888	-504.642090	-130.925705	104.030251	-415.939606	277.913757	1471.579224	-298.922882	-100.706635	1433.715332	-291.317352	94.711670	1442.412720	-215.332977	34.466179	1703.155762	-509.830109	407.709991	1225.671021	-131.016861	-174.658112	1215.711182	-427.405029	400.119568	915.033875	83.915062	-38.275410	1387.549316	-369.141785	104.185753	1062.136475	565.270996	8.706673	899.295044	558.599487	204.544464
-417.995850	235.668015	970.378601	-376.652191	-30.217182	962.079224	-492.382294	246.070221	573.186829	-432.336700	-89.233154	583.337097	-470.730042	295.191833	86.250183	-504.639404	-130.940414	104.065315	-415.693787	277.808197	1471.597900	-298.674316	-100.776749	1433.617310	-291.154602	94.671432	1442.386841	-215.058502	34.355564	1703.123291	-509.672394	407.685913	1225.727905	-130.795502	-174.720169	1215.618042	-427.313446	399.995758	915.092346	84.141769	-38.372604	1387.464233	-368.991577	104.137764	1062.120972	565.221741	8.648627	899.295959	558.579163	204.519180
-417.894836	235.645721	970.404419	-376.493866	-30.224743	962.069580	-492.321503	246.016876	573.185120	-432.248260	-89.237228	583.314880	-470.734863	295.193329	86.246033	-504.620026	-130.934448	104.064781	-415.481262	277.761749	1471.580322	-298.447205	-100.830307	1433.562622	-291.010071	94.609108	1442.344360	-214.798950	34.239670	1703.080566	-509.550049	407.663086	1225.778320	-130.602554	-174.778885	1215.532227	-427.254486	399.913086	915.122375	84.254601	-38.331612	1387.441528	-368.846405	104.118797	1062.124512	565.211853	8.635200	899.296448	558.571838	204.482697
-417.807892	235.585342	970.399109	-376.334198	-30.279385	962.060120	-492.262695	246.003174	573.168762	-432.188232	-89.282471	583.311218	-470.720398	295.228577	86.245064	-504.657166	-130.937881	104.081245	-415.253845	277.695343	1471.574585	-298.228333	-100.881416	1433.487793	-290.861206	94.560921	1442.309204	-214.528397	34.110275	1703.014526	-509.405579	407.661957	1225.812622	-130.422852	-174.834091	1215.450562	-427.170135	399.791718	915.136719	84.444565	-38.357349	1387.343262	-368.705658	104.070465	1062.111816	565.161621	8.605223	899.313171	558.499939	204.459686
-417.735474	235.519150	970.380615	-376.199402	-30.336512	962.038757	-492.193146	245.976105	573.178711	-432.128082	-89.281822	583.329346	-470.703766	295.249786	86.216461	-504.617889	-130.913055	104.067467	-415.035004	277.625427	1471.548950	-297.990997	-100.937912	1433.408936	-290.753845	94.533127	1442.264526	-214.239700	33.981266	1702.959229	-509.281799	407.652710	1225.834961	-130.248093	-174.849014	1215.405762	-427.100098	399.671875	915.176636	84.750481	-38.469799	1387.158203	-368.576904	104.018631	1062.084351	565.141113	8.575819	899.306763	558.464600	204.460693
-417.634277	235.472031	970.368225	-376.043182	-30.401485	962.020752	-492.126038	245.934860	573.171631	-432.078827	-89.279373	583.328247	-470.701050	295.257904	86.261543	-504.602631	-130.908203	104.065674	-414.786530	277.566528	1471.516602	-297.783844	-100.980034	1433.364136	-290.622955	94.426231	1442.219849	-213.977005	33.862717	1702.838135	-509.171143	407.621735	1225.862427	-130.095474	-174.847778	1215.334595	-427.016724	399.534149	915.198181	84.916245	-38.437458	1387.116821	-368.427155	103.969833	1062.062744	565.125732	8.543337	899.297180	558.443542	204.420563
-417.556641	235.466263	970.385620	-375.955170	-30.405884	961.981018	-492.100494	245.951553	573.210083	-432.010498	-89.280586	583.302063	-470.718323	295.260773	86.283020	-504.623138	-130.921738	104.060654	-414.523956	277.483734	1471.497559	-297.580383	-101.037163	1433.348022	-290.512695	94.338005	1442.180420	-213.636398	33.695599	1702.803223	-509.039825	407.540405	1225.880493	-129.921722	-174.781250	1215.260742	-426.927521	399.408325	915.201721	85.183243	-38.532993	1387.018433	-368.317657	103.949661	1062.043945	565.075562	8.498611	899.300781	558.399048	204.386932
-417.446259	235.421738	970.407288	-375.814575	-30.454287	961.937561	-492.032623	245.889725	573.211792	-431.948853	-89.301132	583.304382	-470.697998	295.246002	86.287544	-504.630554	-130.926422	104.044983	-414.281677	277.398285	1471.477051	-297.390808	-101.104660	1433.316040	-290.391113	94.248802	1442.136230	-213.333954	33.563728	1702.725708	-508.928223	407.473572	1225.912109	-129.760742	-174.737335	1215.195068	-426.876984	399.299713	915.204468	85.471382	-38.621418	1386.908936	-368.170166	103.886597	1062.026733	564.952332	8.536642	899.287537	558.116028	204.811646
-417.390045	235.368454	970.416016	-375.732391	-30.463713	961.912109	-492.011597	245.919510	573.246826	-431.908112	-89.347816	583.291626	-470.704193	295.240662	86.316147	-504.632904	-130.931473	104.060814	-414.049164	277.313873	1471.457031	-297.174164	-101.184181	1433.285034	-290.266754	94.132309	1442.090454	-213.055817	33.433853	1702.655151	-508.790466	407.372742	1225.914917	-129.598404	-174.679794	1215.112671	-426.795074	399.193085	915.220520	85.783356	-38.696144	1386.790894	-368.073486	103.850502	1062.010254	564.896606	8.496099	899.295837	558.054749	204.765198
-417.254211	235.380569	970.446350	-375.634888	-30.484306	961.909363	-491.912750	245.876266	573.272461	-431.823975	-89.389832	583.304810	-470.651825	295.241913	86.339790	-504.667633	-130.939056	104.071548	-413.811462	277.232239	1471.460327	-296.957550	-101.280609	1433.289917	-290.129364	94.041725	1442.023438	-212.770416	33.301247	1702.592529	-508.652161	407.265564	1225.937256	-129.428406	-174.604614	1215.040894	-426.730469	399.089020	915.219788	86.104584	-38.736557	1386.659790	-367.942627	103.832390	1062.020020	564.890686	8.495567	899.294495	558.027405	204.737259
-417.159607	235.324478	970.455811	-375.532806	-30.548168	961.901367	-491.893127	245.899841	573.294189	-431.749115	-89.437668	583.315918	-470.707275	295.246552	86.340446	-504.661041	-130.945023	104.125244	-413.630829	277.138916	1471.435303	-296.730865	-101.388367	1433.265137	-289.976471	93.923607	1441.988159	-212.527557	33.192444	1702.544556	-508.521088	407.154053	1225.952148	-129.246689	-174.614883	1214.963745	-426.661865	399.015625	915.213562	86.445839	-38.740170	1386.504150	-367.823517	103.770340	1062.014648	564.832214	8.389074	899.315491	557.980896	204.666824
-417.006226	235.314926	970.477783	-375.430237	-30.522875	961.910706	-491.827972	245.896881	573.300842	-431.669312	-89.499313	583.318298	-470.716400	295.243744	86.345284	-504.659821	-130.942398	104.143509	-413.420746	277.070190	1471.440918	-296.544189	-101.470833	1433.209106	-289.832275	93.847618	1441.953613	-212.273758	33.087505	1702.504272	-508.355927	407.012543	1225.972656	-129.086807	-174.619614	1214.894775	-426.614502	398.935150	915.185303	86.694160	-38.703621	1386.324097	-367.687988	103.769630	1062.028198	564.792542	8.337670	899.309082	557.915466	204.613052
-416.885529	235.254517	970.479675	-375.321594	-30.570133	961.901794	-491.708405	245.835037	573.297119	-431.567047	-89.493347	583.293640	-470.646057	295.183289	86.327881	-504.686340	-130.960876	104.150002	-413.216553	277.075867	1471.430420	-296.335297	-101.485023	1433.155396	-289.810486	93.446167	1441.789673	-212.036835	32.975395	1702.470947	-508.200226	406.899811	1226.008301	-128.888367	-174.616943	1214.820801	-426.532806	398.881378	915.177429	86.917610	-38.665215	1386.163086	-367.566376	103.711815	1062.022705	564.773010	8.313498	899.301392	557.875488	204.556274
-416.780487	235.199371	970.471375	-375.239563	-30.651373	961.868164	-491.598755	245.810104	573.310364	-431.522705	-89.539513	583.304810	-470.619598	295.195435	86.370628	-504.707581	-130.949936	104.149857	-413.016785	277.013062	1471.422241	-296.138367	-101.562660	1433.130859	-289.680420	93.314713	1441.775879	-211.791473	32.883064	1702.442261	-508.054932	406.781006	1226.020752	-128.716599	-174.634384	1214.750366	-426.478119	398.837219	915.170776	87.080925	-38.629631	1386.020142	-367.455750	103.634750	1061.996704	564.705322	8.176142	899.324341	557.815918	204.451126
-416.646790	235.187225	970.469849	-375.133240	-30.706726	961.872437	-491.532288	245.820145	573.299744	-431.457703	-89.528381	583.305969	-470.641418	295.188751	86.372726	-504.624084	-130.909454	104.138008	-412.831909	276.935272	1471.431641	-295.964417	-101.632484	1433.070190	-289.561737	93.227943	1441.780640	-211.569550	32.789635	1702.417847	-507.923889	406.676941	1226.037720	-128.559296	-174.624603	1214.651367	-426.407471	398.796753	915.149170	87.187515	-38.557350	1385.890137	-367.322540	103.602104	1061.994141	564.677856	8.107026	899.323486	557.768921	204.382462
-416.542023	235.198639	970.472351	-375.078644	-30.717485	961.854370	-491.477631	245.787064	573.330750	-431.453674	-89.561012	583.314270	-470.629303	295.201569	86.395859	-504.636780	-130.907532	104.152245	-412.676849	276.844574	1471.436157	-295.797699	-101.714584	1433.034790	-289.384399	93.255325	1441.768066	-211.347595	32.695320	1702.392944	-507.784393	406.537689	1226.037964	-128.443420	-174.628983	1214.595947	-426.313782	398.773712	915.136230	87.367706	-38.558475	1385.681641	-367.226257	103.592239	1061.981567	564.600159	7.951405	899.346924	557.676147	204.309113
-416.459381	235.135239	970.471436	-374.981842	-30.777420	961.842651	-491.439636	245.794556	573.355347	-431.400360	-89.535408	583.318420	-470.632385	295.192627	86.397728	-504.654724	-130.910950	104.149193	-412.517242	276.802155	1471.447388	-295.656281	-101.775612	1433.007813	-289.292480	93.074387	1441.743530	-211.132050	32.604446	1702.364258	-507.628357	406.458313	1226.047363	-128.333862	-174.628204	1214.510498	-426.222290	398.738739	915.120239	87.468842	-38.453339	1385.519531	-367.117218	103.531441	1061.969482	564.560120	7.851711	899.364624	557.637207	204.179932
-416.345032	235.105743	970.463562	-374.873566	-30.836569	961.846741	-491.356140	245.773407	573.339172	-431.379059	-89.563835	583.310425	-470.601379	295.227722	86.383789	-504.631561	-130.903702	104.147804	-412.377869	276.708862	1471.423218	-295.522797	-101.845940	1432.988525	-289.124298	92.995049	1441.720825	-210.918671	32.512989	1702.345703	-507.515015	406.371490	1226.069580	-128.258820	-174.613174	1214.472778	-426.124969	398.699280	915.122803	87.624573	-38.373211	1385.331177	-366.992004	103.492920	1061.963379	564.493835	7.762144	899.370483	557.555359	204.086487
-416.286011	235.025421	970.456360	-374.787140	-30.885618	961.853394	-491.337982	245.762039	573.336609	-431.352814	-89.596382	583.341125	-470.601471	295.219879	86.416008	-504.618561	-130.889893	104.141953	-412.217010	276.627167	1471.447021	-295.439758	-101.885620	1432.965820	-288.889496	92.917480	1441.700928	-210.722504	32.435699	1702.331665	-507.370514	406.304565	1226.096558	-128.159897	-174.585159	1214.413086	-426.053619	398.669678	915.118958	87.813004	-38.303631	1385.147827	-366.899963	103.439560	1061.957153	564.563354	7.584816	899.404785	557.737366	203.499588
-416.187805	235.023056	970.469727	-374.676758	-30.940475	961.855408	-491.265564	245.737930	573.344849	-431.352173	-89.669380	583.335510	-470.594269	295.216003	86.420250	-504.634949	-130.914978	104.176239	-412.048065	276.538666	1471.457275	-295.317047	-101.952881	1432.965942	-288.688995	92.850746	1441.683594	-210.550629	32.342720	1702.328125	-507.225952	406.215179	1226.142334	-128.080261	-174.514008	1214.347534	-425.955261	398.640076	915.146118	88.009331	-38.226288	1384.944336	-366.786743	103.409370	1061.962158	564.411255	7.588357	899.413452	557.456299	203.821350
-416.120636	234.964569	970.455261	-374.573547	-30.998098	961.847351	-491.176056	245.658325	573.347473	-431.268799	-89.660255	583.314209	-470.570831	295.214600	86.414665	-504.611511	-130.914185	104.157059	-411.868378	276.453644	1471.454834	-295.174866	-102.043076	1432.965820	-288.488708	92.771660	1441.680420	-210.411316	32.259384	1702.263672	-507.077362	406.143066	1226.186279	-128.031540	-174.466049	1214.266479	-425.878540	398.598083	915.158813	88.184662	-38.187927	1384.736450	-366.687531	103.359833	1061.946655	564.323853	7.429893	899.444275	557.336975	203.722717
-416.044586	234.949707	970.462524	-374.465302	-31.040964	961.838501	-491.172516	245.665314	573.358948	-431.207977	-89.759087	583.307434	-470.600800	295.226440	86.449951	-504.652985	-130.930145	104.161652	-411.698700	276.407684	1471.479248	-295.041656	-102.082947	1432.923584	-288.330688	92.663795	1441.647827	-210.191772	32.135929	1702.286621	-506.928131	406.079590	1226.235840	-127.978554	-174.406723	1214.178711	-425.760284	398.552032	915.207764	88.259468	-38.097355	1384.647583	-366.586090	103.330017	1061.942993	564.233826	7.191957	899.469299	557.276917	203.533707
-415.953949	234.919998	970.462402	-374.368042	-31.061125	961.812622	-491.069916	245.597092	573.379211	-431.114319	-89.748199	583.292053	-470.531403	295.215332	86.436806	-504.640076	-130.933151	104.170975	-411.524994	276.361664	1471.474976	-294.892792	-102.149979	1432.908691	-288.197937	92.605721	1441.599487	-210.020401	32.016731	1702.263550	-506.776886	406.032227	1226.246582	-127.927856	-174.372498	1214.075195	-425.629669	398.531067	915.227661	88.378471	-38.103298	1384.507446	-366.479553	103.298691	1061.926270	564.120422	7.028482	899.482849	557.206116	203.381927
-415.898102	234.897232	970.465820	-374.282349	-31.117611	961.807861	-491.106812	245.626068	573.384705	-431.019562	-89.763535	583.331726	-470.567047	295.223602	86.481544	-504.629974	-130.934906	104.190735	-411.343384	276.309235	1471.483154	-294.759644	-102.213867	1432.841553	-288.079681	92.527817	1441.555908	-209.841705	31.898449	1702.230713	-506.634552	405.962463	1226.282227	-127.885864	-174.335709	1213.943115	-425.529297	398.513458	915.259644	88.482101	-38.144375	1384.381592	-366.398529	103.260857	1061.922607	564.077820	6.906452	899.461121	557.155151	203.233566
-415.835999	234.843018	970.461487	-374.162537	-31.156050	961.817383	-491.005219	245.545044	573.392395	-430.936707	-89.836815	583.334351	-470.528351	295.223267	86.496010	-504.665771	-130.948120	104.266045	-411.207825	276.257751	1471.494263	-294.639374	-102.289444	1432.810913	-287.964874	92.486641	1441.537720	-209.650833	31.779779	1702.197876	-506.510040	405.923828	1226.314575	-127.825935	-174.262070	1213.827148	-425.402161	398.512360	915.290039	88.590599	-38.193752	1384.270264	-366.297363	103.227516	1061.921997	564.028381	6.684966	899.496338	557.133301	202.999283
-415.774872	234.842651	970.508301	-374.113068	-31.193941	961.818481	-490.957886	245.485504	573.402039	-430.869720	-89.861633	583.366455	-470.483398	295.167419	86.509918	-504.666656	-130.920517	104.275581	-411.067993	276.195679	1471.530518	-294.525269	-102.358711	1432.760864	-287.838196	92.422760	1441.514404	-209.479248	31.650536	1702.166504	-506.381317	405.882874	1226.352295	-127.788559	-174.206802	1213.737915	-425.281738	398.507874	915.342712	88.799095	-38.320877	1384.046265	-366.220703	103.194031	1061.939697	563.989563	6.562573	899.489441	557.069397	202.869247
-415.721802	234.828598	970.538269	-374.023071	-31.197895	961.821228	-490.933533	245.448883	573.402039	-430.801971	-89.908638	583.371704	-470.529022	295.147034	86.542259	-504.618378	-130.898361	104.335426	-410.921082	276.108734	1471.574219	-294.425415	-102.431549	1432.731567	-287.727417	92.352005	1441.494263	-209.310013	31.547676	1702.120972	-506.242737	405.882019	1226.399292	-127.756210	-174.147583	1213.628418	-425.147858	398.498169	915.390503	88.904510	-38.307671	1383.980835	-366.132996	103.181976	1061.951172	563.947021	6.380550	899.492859	557.052124	202.704056
-415.683899	234.780121	970.539856	-373.941498	-31.248674	961.830444	-490.897522	245.456436	573.433899	-430.762787	-89.961082	583.400757	-470.569885	295.119019	86.565498	-504.582947	-130.865814	104.345406	-410.808868	275.948822	1471.579590	-294.370361	-102.590942	1432.685791	-287.417358	92.738861	1441.705200	-209.138855	31.443018	1702.089478	-506.089874	405.877747	1226.438354	-127.727928	-174.056442	1213.540894	-425.014099	398.522034	915.441345	89.155693	-38.461964	1383.723267	-366.057007	103.142487	1061.951660	563.983276	5.997923	899.505859	557.268188	202.039230
-415.599182	234.784897	970.557129	-373.839417	-31.257030	961.799438	-490.877533	245.427628	573.433716	-430.702332	-89.958870	583.390869	-470.587860	295.120392	86.562523	-504.608154	-130.875519	104.352020	-410.650116	275.942963	1471.596924	-294.247101	-102.571259	1432.630859	-287.502502	92.227104	1441.423096	-208.980591	31.359692	1702.052734	-505.933685	405.871307	1226.506714	-127.670975	-173.969650	1213.432495	-424.859894	398.540558	915.495972	89.342018	-38.557549	1383.573242	-365.951813	103.127121	1061.941406	563.896057	5.955989	899.466187	557.000305	202.312744
-415.518433	234.777039	970.554321	-373.724609	-31.260567	961.796936	-490.809357	245.382584	573.412598	-430.701721	-89.975517	583.403564	-470.481964	295.112091	86.562340	-504.651184	-130.883972	104.357300	-410.497131	275.873657	1471.604858	-294.161469	-102.630486	1432.546753	-287.406525	92.131470	1441.374756	-208.863449	31.288658	1701.974731	-505.781372	405.887878	1226.532959	-127.619492	-173.889648	1213.287231	-424.708252	398.576660	915.549805	89.514832	-38.632904	1383.432617	-365.849030	103.126053	1061.937134	563.861694	5.705491	899.474243	556.948486	202.096329
-415.435760	234.776138	970.576050	-373.617523	-31.282619	961.787720	-490.797638	245.401337	573.445129	-430.616638	-89.956963	583.416443	-470.474976	295.120880	86.564262	-504.592834	-130.864258	104.341911	-410.373932	275.795013	1471.624268	-294.054047	-102.723694	1432.486450	-287.319763	92.085938	1441.344727	-208.721802	31.213507	1701.947021	-505.653137	405.889709	1226.588623	-127.570839	-173.826019	1213.155273	-424.555511	398.580627	915.592102	89.660355	-38.731323	1383.294678	-365.752930	103.106186	1061.943237	563.841736	5.372087	899.478577	556.917419	201.813705
-415.397614	234.731873	970.564453	-373.529541	-31.280563	961.797180	-490.773468	245.384903	573.437317	-430.614349	-89.971123	583.427734	-470.447449	295.175751	86.572151	-504.620911	-130.869080	104.339699	-410.273193	275.723755	1471.632324	-293.915710	-102.801964	1432.416992	-287.271454	91.990349	1441.327026	-208.578125	31.127136	1701.924683	-505.523315	405.879974	1226.626099	-127.519112	-173.798264	1213.023804	-424.389740	398.623077	915.639038	89.765182	-38.801197	1383.159790	-365.689819	103.098274	1061.941895	563.933655	5.034492	899.457458	557.130432	201.104874
-415.325287	234.727753	970.577637	-373.459656	-31.280134	961.755005	-490.767059	245.347443	573.462341	-430.533325	-89.934792	583.428589	-470.496216	295.157471	86.590118	-504.589081	-130.852768	104.332909	-410.183685	275.651276	1471.645264	-293.799103	-102.884888	1432.353149	-287.193909	91.907761	1441.295776	-208.426865	31.046307	1701.903076	-505.417023	405.849640	1226.658325	-127.461945	-173.814255	1212.905762	-424.205353	398.662933	915.720276	89.861656	-38.843060	1383.005127	-365.607086	103.078217	1061.924194	563.959229	4.824703	899.428101	557.089905	200.805389
-415.283112	234.700256	970.596191	-373.367462	-31.316320	961.760010	-490.782379	245.367310	573.484497	-430.533936	-90.004143	583.452026	-470.487183	295.162140	86.586884	-504.600281	-130.876831	104.370926	-410.093384	275.565216	1471.674805	-293.679504	-102.976326	1432.274292	-287.140045	91.857346	1441.292236	-208.252823	30.923025	1701.938721	-505.313019	405.816589	1226.692871	-127.431961	-173.809387	1212.779907	-424.030884	398.710938	915.779907	89.898239	-38.814102	1382.938232	-365.531921	103.048203	1061.933594	563.871338	4.643751	899.422363	556.821655	200.944687
-415.225342	234.655151	970.592407	-373.302734	-31.328310	961.757263	-490.757202	245.355865	573.501465	-430.457764	-90.030373	583.435486	-470.410889	295.165619	86.588242	-504.585846	-130.885071	104.380188	-410.017273	275.504272	1471.689087	-293.569061	-103.050362	1432.206665	-287.088165	91.782303	1441.273315	-208.116516	30.843536	1701.911621	-505.212219	405.799622	1226.716919	-127.400688	-173.867523	1212.704590	-423.874542	398.756439	915.824768	90.009605	-38.823029	1382.759277	-365.461761	103.022423	1061.927490	563.832092	4.272220	899.430786	556.797302	200.625092
-415.166443	234.646912	970.584595	-373.252899	-31.361359	961.754700	-490.755890	245.355713	573.507141	-430.362610	-90.092247	583.441345	-470.467590	295.157562	86.581024	-504.537109	-130.857285	104.389725	-409.938660	275.422455	1471.688477	-293.453705	-103.110237	1432.167236	-287.026520	91.712860	1441.233765	-207.992523	30.756186	1701.880005	-505.118225	405.768677	1226.732056	-127.367119	-173.914780	1212.618408	-423.674530	398.775238	915.855225	90.159760	-38.833233	1382.522217	-365.397278	103.004295	1061.919312	563.787231	3.884157	899.430054	556.819031	200.261169
-415.100403	234.666763	970.598633	-373.196930	-31.378063	961.731873	-490.753998	245.344177	573.521301	-430.301788	-90.127426	583.411499	-470.464294	295.153931	86.584961	-504.575745	-130.877716	104.405907	-409.862701	275.363586	1471.713745	-293.376923	-103.160843	1432.088379	-286.972229	91.648445	1441.204712	-207.876785	30.664307	1701.842041	-505.030914	405.717346	1226.748291	-127.350929	-173.950104	1212.526123	-423.504425	398.809937	915.896545	90.352043	-38.847759	1382.236938	-365.327942	102.992699	1061.912598	563.691101	3.433264	899.443237	556.825378	199.867630
-415.041870	234.667068	970.589050	-373.128296	-31.415709	961.689392	-490.695618	245.280518	573.504700	-430.179230	-90.125954	583.392700	-470.433838	295.167603	86.590096	-504.504028	-130.866104	104.403709	-409.804138	275.324127	1471.719360	-293.303619	-103.236809	1432.072510	-286.912506	91.557816	1441.169556	-207.805664	30.609489	1701.773560	-504.942871	405.685547	1226.755859	-127.332703	-173.982574	1212.461792	-423.323730	398.832947	915.912537	90.614281	-38.966587	1381.831299	-365.248932	102.965691	1061.881958	563.734436	2.882139	899.450073	557.088989	199.049423
-415.020111	234.624542	970.575439	-373.099457	-31.473959	961.677673	-490.723755	245.331940	573.520996	-430.109467	-90.161354	583.375671	-470.466949	295.161652	86.647194	-504.550140	-130.894226	104.413925	-409.729706	275.246216	1471.721558	-293.265015	-103.291313	1432.031372	-286.853180	91.507027	1441.165283	-207.694977	30.516247	1701.830566	-504.864380	405.619873	1226.753784	-127.328262	-173.979187	1212.394043	-423.163635	398.872772	915.927673	90.879898	-39.025837	1381.537842	-365.212646	102.918480	1061.865967	563.655518	2.449588	899.467651	557.152344	198.645355
-414.972656	234.645493	970.621582	-373.049316	-31.482355	961.649048	-490.675781	245.299713	573.549072	-430.027161	-90.129074	583.372253	-470.472809	295.148712	86.649277	-504.521576	-130.878876	104.425987	-409.666748	275.177185	1471.709717	-293.213440	-103.383713	1432.021973	-286.791718	91.420929	1441.160034	-207.628632	30.431870	1701.821167	-504.765015	405.570557	1226.771118	-127.362320	-173.968811	1212.310181	-423.023010	398.890198	915.966187	91.154976	-39.144478	1381.194092	-365.155121	102.899467	1061.872437	563.502625	1.944030	899.524658	557.206848	198.173706
-414.959015	234.616180	970.611816	-373.009430	-31.477049	961.608887	-490.632660	245.259888	573.537659	-429.970276	-90.133888	583.355286	-470.365112	295.119385	86.665741	-504.483459	-130.865891	104.462212	-409.571503	275.117889	1471.732178	-293.184814	-103.450829	1432.006714	-286.734619	91.370415	1441.149170	-207.568115	30.345982	1701.836792	-504.682343	405.526672	1226.791870	-127.389984	-173.919846	1212.219604	-422.880096	398.941223	915.975586	91.416046	-39.212070	1380.967163	-365.104523	102.883545	1061.840332	563.341675	1.700094	899.546204	557.085754	198.212112
-414.955566	234.596664	970.612122	-372.986359	-31.544636	961.597168	-490.625793	245.227753	573.527222	-429.964386	-90.147980	583.380005	-470.388428	295.107758	86.652367	-504.497437	-130.852737	104.469345	-409.502533	275.054199	1471.733276	-293.134399	-103.542046	1432.019043	-286.673889	91.301964	1441.186890	-207.518921	30.275558	1701.868652	-504.587311	405.464539	1226.814941	-127.443535	-173.875092	1212.134033	-422.749054	398.962219	915.986389	91.727928	-39.339699	1380.607056	-365.079285	102.839584	1061.831055	563.337952	1.260215	899.555054	557.455994	197.349945
-414.929108	234.594482	970.622986	-372.919647	-31.581844	961.609070	-490.682098	245.278366	573.541565	-429.934448	-90.129196	583.371948	-470.349792	295.100830	86.681160	-504.466675	-130.847443	104.473732	-409.404114	275.006775	1471.729248	-293.090240	-103.609238	1431.994019	-286.651337	91.232857	1441.203369	-207.493317	30.198143	1701.912476	-504.484131	405.421875	1226.816772	-127.522614	-173.815201	1212.036011	-422.624939	398.973389	916.006836	92.010063	-39.475822	1380.218628	-365.029724	102.824966	1061.841431	563.216858	0.822221	899.601563	557.590271	196.868591
-414.909851	234.557770	970.639404	-372.904175	-31.599861	961.592407	-490.652588	245.263260	573.546753	-429.893768	-90.137062	583.383850	-470.348480	295.109100	86.693420	-504.444611	-130.798630	104.497658	-409.362885	274.956177	1471.718872	-293.036957	-103.707085	1431.977051	-286.622772	91.178444	1441.234131	-207.460815	30.123306	1701.968384	-504.369843	405.385315	1226.818848	-127.623795	-173.791428	1211.918701	-422.492828	398.990173	916.008179	92.288887	-39.622536	1379.687866	-364.989227	102.789246	1061.834473	563.034729	0.271266	899.658997	557.706055	196.394592
-414.856079	234.545807	970.635742	-372.858459	-31.612356	961.577881	-490.668182	245.242142	573.562805	-429.906738	-90.162766	583.396362	-470.360229	295.112213	86.709564	-503.909119	-130.522934	104.390045	-409.299072	274.925201	1471.730469	-293.001373	-103.799492	1431.956665	-286.613892	91.120796	1441.267456	-207.471680	30.064480	1702.025635	-504.238159	405.344238	1226.811035	-127.774307	-173.761108	1211.753906	-422.392242	398.987305	915.999512	92.487099	-39.743996	1379.196289	-364.936096	102.772804	1061.824341	562.931885	-0.165805	899.665955	557.899658	195.883118
-414.798279	234.562256	970.667419	-372.810272	-31.646141	961.570313	-490.623749	245.259720	573.605347	-429.810028	-90.107719	583.415466	-470.351318	295.111206	86.755501	-504.378479	-130.774216	104.518814	-409.255493	274.883911	1471.743408	-292.937347	-103.868492	1431.926880	-286.562653	91.087097	1441.301147	-207.502167	30.007132	1702.099854	-504.101715	405.320374	1226.800781	-127.919350	-173.750824	1211.592163	-422.305389	398.997925	916.000488	92.651436	-39.824745	1378.839844	-364.873108	102.750420	1061.833618	562.735901	-0.789066	899.706909	558.041138	195.299667
-414.789124	234.492798	970.658997	-372.771576	-31.707748	961.576111	-490.623566	245.276077	573.617432	-429.845520	-90.156670	583.424805	-470.372009	295.115936	86.751984	-504.417633	-130.794022	104.524887	-409.212830	274.815704	1471.747070	-292.856201	-103.976463	1431.893066	-286.556274	91.014671	1441.341675	-207.549225	29.938091	1702.173218	-503.986115	405.273621	1226.774780	-128.110138	-173.747375	1211.397217	-422.211670	398.987854	915.967529	92.819679	-39.952530	1378.297607	-364.843475	102.694206	1061.830444	562.467468	-1.363543	899.715088	557.963440	195.127243
-414.761200	234.464691	970.679993	-372.713409	-31.736868	961.564697	-490.583984	245.230606	573.608276	-429.835297	-90.169403	583.438232	-470.383453	295.107605	86.747726	-504.374634	-130.775558	104.534485	-409.191223	274.783264	1471.736206	-292.805389	-104.021629	1431.839722	-286.519745	90.961761	1441.348511	-207.615784	29.888744	1702.244873	-503.887634	405.244019	1226.772583	-128.352325	-173.782028	1211.160889	-422.151672	398.972412	915.961060	92.913811	-40.070335	1377.672363	-364.797852	102.657646	1061.834595	562.341431	-1.898136	899.692810	558.101501	194.560959
-414.743073	234.384430	970.677063	-372.666565	-31.781738	961.575439	-490.492584	245.189865	573.583496	-429.825317	-90.216789	583.471558	-470.295197	295.100220	86.777077	-504.431122	-130.804810	104.551819	-409.147095	274.747345	1471.765137	-292.758972	-104.086876	1431.763306	-286.506958	90.934486	1441.355835	-207.686691	29.829159	1702.329102	-503.777863	405.188416	1226.755615	-128.623978	-173.843781	1210.942871	-422.076385	398.948334	915.919373	93.069725	-40.203785	1376.863281	-364.766693	102.603073	1061.838745	562.288269	-2.696619	899.725037	558.524475	193.367722
-414.730591	234.368927	970.680847	-372.622284	-31.807667	961.565125	-490.508545	245.249008	573.614502	-429.840454	-90.262909	583.489685	-470.338745	295.106537	86.776733	-504.503296	-130.827789	104.577499	-409.137878	274.717163	1471.752197	-292.731964	-104.151619	1431.705078	-286.516785	90.897903	1441.372192	-207.775482	29.790894	1702.412598	-503.710236	405.138763	1226.705933	-128.902618	-173.895920	1210.698853	-422.017609	398.923889	915.881775	93.244118	-40.315220	1376.260620	-364.733978	102.581421	1061.834229	562.106262	-3.353176	899.736389	558.478638	192.968765
-414.693817	234.345749	970.703125	-372.601074	-31.786762	961.549622	-490.462921	245.235611	573.622803	-429.847961	-90.286247	583.481079	-470.298096	295.060333	86.759026	-504.514282	-130.819870	104.590584	-409.114410	274.714020	1471.738647	-292.702820	-104.212967	1431.654785	-286.519135	90.859894	1441.369751	-207.859207	29.767847	1702.507324	-503.629028	405.087189	1226.651978	-129.195587	-173.930664	1210.491455	-421.921326	398.887665	915.840515	93.437393	-40.533504	1375.380249	-364.703674	102.565437	1061.837402	562.001709	-4.027794	899.765137	558.545776	192.293167
-414.653870	234.361252	970.718262	-372.537018	-31.808039	961.542114	-490.417480	245.213745	573.623230	-429.785614	-90.296249	583.462280	-470.285675	295.058441	86.757179	-504.486298	-130.817932	104.576363	-409.109650	274.718750	1471.728271	-292.677917	-104.273628	1431.615601	-286.500427	90.836647	1441.398926	-207.958099	29.758183	1702.586182	-503.571869	405.025848	1226.616455	-129.522812	-173.987015	1210.206055	-421.832611	398.831238	915.808044	93.585274	-40.720570	1374.650635	-364.654877	102.556297	1061.842285	561.976990	-5.014935	899.844910	558.879761	191.123505
-414.595978	234.367218	970.705505	-372.510864	-31.827122	961.513977	-490.450226	245.232697	573.637878	-429.731140	-90.303825	583.474670	-470.343567	295.041779	86.795410	-504.432648	-130.794601	104.563011	-409.100250	274.717560	1471.710815	-292.663269	-104.343414	1431.570557	-286.494904	90.844482	1441.414063	-208.094299	29.762321	1702.615112	-503.543457	404.968353	1226.568237	-129.898697	-174.041931	1209.927246	-421.716553	398.740417	915.785522	93.710403	-40.925518	1373.775146	-364.604767	102.542000	1061.819458	561.928406	-5.756279	899.888367	559.004883	190.291794
-414.583008	234.356277	970.696289	-372.498383	-31.818766	961.488403	-490.430145	245.260376	573.652039	-429.706696	-90.280800	583.429138	-470.352875	295.039001	86.792641	-504.451599	-130.796478	104.581810	-409.105408	274.723419	1471.698730	-292.651886	-104.430428	1431.517822	-286.502777	90.818130	1441.440552	-208.201538	29.751671	1702.695801	-503.515198	404.924469	1226.519165	-130.327164	-174.083817	1209.616211	-421.645172	398.648224	915.740173	93.827225	-41.178234	1372.732788	-364.591400	102.534958	1061.802002	561.853882	-6.470202	899.915771	559.004089	189.742844
-414.529572	234.369781	970.684937	-372.445343	-31.850462	961.462341	-490.419159	245.253174	573.646057	-429.655731	-90.311897	583.437683	-470.364655	295.056213	86.805786	-504.433929	-130.805084	104.586266	-409.090118	274.712921	1471.685913	-292.678070	-104.520233	1431.452637	-286.517120	90.812981	1441.444214	-208.322220	29.745716	1702.774658	-503.485779	404.847961	1226.460571	-130.808548	-174.159317	1209.272583	-421.505646	398.545898	915.720764	93.996971	-41.444725	1371.724121	-364.535309	102.520828	1061.782471	561.752441	-7.402058	899.950317	559.127441	188.810760
-414.543243	234.325470	970.638794	-372.451874	-31.908545	961.419250	-490.417450	245.230652	573.637085	-429.608337	-90.318733	583.430359	-470.335052	295.038330	86.790665	-504.443878	-130.769089	104.621063	-409.100189	274.743805	1471.662354	-292.675903	-104.604767	1431.390381	-286.550354	90.774704	1441.456055	-208.412811	29.717274	1702.888794	-503.470795	404.817139	1226.425049	-131.304047	-174.305542	1208.942871	-421.429077	398.443787	915.664368	94.055725	-41.641621	1370.727295	-364.534698	102.473228	1061.734619	561.710205	-8.271336	899.974670	559.249634	187.987579
-414.476501	234.338623	970.593323	-372.390503	-31.951790	961.411011	-490.366913	245.162704	573.617126	-429.574860	-90.317421	583.423584	-470.281372	295.008362	86.760033	-504.431854	-130.764648	104.613213	-409.115204	274.777679	1471.633179	-292.716003	-104.656952	1431.280396	-286.588318	90.744438	1441.452148	-208.580780	29.725676	1702.922119	-503.443512	404.766235	1226.325684	-131.853531	-174.406937	1208.585327	-421.305481	398.308258	915.624146	94.340927	-41.983559	1369.545166	-364.478699	102.469360	1061.710083	561.646729	-9.342314	900.016907	559.454773	186.850815
-414.486084	234.278442	970.505981	-372.401581	-32.004063	961.381836	-490.407227	245.161530	573.600830	-429.505341	-90.308182	583.412476	-470.324127	294.994659	86.708908	-504.362823	-130.732635	104.598015	-409.131317	274.774506	1471.590698	-292.797150	-104.718399	1431.182251	-286.624908	90.760971	1441.468506	-208.696747	29.697720	1703.059448	-503.428162	404.731415	1226.241333	-132.414520	-174.522171	1208.248413	-421.205597	398.179382	915.546021	94.437973	-42.158714	1368.324341	-364.478149	102.435745	1061.648193	561.566040	-10.399546	900.061340	559.636414	185.840149
-414.427765	234.276581	970.482544	-372.357178	-31.991539	961.350769	-490.421417	245.176651	573.602417	-429.457855	-90.324951	583.377258	-470.289612	294.997498	86.739426	-504.333069	-130.709198	104.586304	-409.120728	274.818420	1471.577148	-292.810577	-104.762222	1431.121338	-286.656097	90.767509	1441.462158	-208.848679	29.690990	1703.150513	-503.388489	404.690948	1226.171143	-132.959824	-174.721130	1207.882324	-421.074799	398.010803	915.493408	94.685410	-42.483162	1367.001831	-364.430084	102.436340	1061.621948	561.534912	-11.563018	900.087524	559.989380	184.535049
-414.374084	234.279083	970.455505	-372.312897	-32.046360	961.344604	-490.432983	245.125687	573.622009	-429.416290	-90.399872	583.401428	-470.303680	294.984741	86.729530	-504.380920	-130.733826	104.612282	-409.151459	274.867584	1471.561646	-292.900543	-104.826263	1431.046997	-286.707855	90.776627	1441.481934	-209.015518	29.691713	1703.268311	-503.367889	404.662964	1226.092896	-133.586823	-174.879791	1207.498657	-420.961121	397.867920	915.425781	95.076691	-42.879398	1365.485107	-364.387939	102.415237	1061.607422	561.451965	-12.447624	900.094055	559.985535	183.795853
-414.336517	234.284470	970.456421	-372.317444	-32.051846	961.307373	-490.467346	245.142593	573.637573	-429.400543	-90.395638	583.385742	-470.293365	294.958862	86.745239	-504.391052	-130.736588	104.614151	-409.172394	274.902100	1471.522949	-292.958221	-104.864670	1431.000122	-286.755676	90.765816	1441.516602	-209.198639	29.690956	1703.369507	-503.318573	404.634338	1226.026855	-134.270401	-175.062454	1207.130371	-420.835327	397.710114	915.400879	95.277756	-43.114029	1363.853638	-364.366180	102.397736	1061.587891	561.470093	-13.379059	900.086121	560.194885	182.790146
-414.289398	234.292496	970.460144	-372.314209	-32.077560	961.287231	-490.489044	245.133026	573.679932	-429.356171	-90.438858	583.377991	-470.273163	294.953827	86.750481	-504.436432	-130.734283	104.650658	-409.171997	274.945648	1471.521973	-293.018738	-104.929619	1430.950928	-286.839111	90.770332	1441.555908	-209.391586	29.677635	1703.481812	-503.262512	404.622040	1225.960938	-134.970078	-175.237091	1206.784546	-420.700409	397.558105	915.349915	95.449478	-43.365536	1362.322021	-364.336212	102.376183	1061.578369	561.500122	-14.453957	900.101135	560.571167	181.481567
-414.231689	234.299606	970.438354	-372.275177	-32.135147	961.276367	-490.486328	245.102448	573.683350	-429.313721	-90.411301	583.395813	-470.308472	294.927094	86.805832	-504.490479	-130.742493	104.707512	-409.205048	275.019684	1471.525391	-293.095856	-105.004799	1430.930542	-286.890137	90.785515	1441.608398	-209.601440	29.681044	1703.603149	-503.224915	404.590637	1225.881958	-135.718002	-175.486832	1206.400391	-420.598053	397.406128	915.308533	95.780678	-43.792297	1360.685059	-364.292236	102.351784	1061.563354	561.549500	-15.430161	900.093628	560.791077	180.439575
-414.227264	234.278992	970.429077	-372.277649	-32.168709	961.267212	-490.511322	245.084351	573.689270	-429.345947	-90.440834	583.425110	-470.303925	294.926910	86.805313	-504.629761	-130.746017	104.775620	-409.254883	275.066315	1471.504150	-293.179840	-105.059525	1430.905151	-286.953125	90.759659	1441.631470	-209.830963	29.682913	1703.715210	-503.161072	404.571472	1225.801758	-136.487686	-175.706802	1206.014893	-420.525482	397.281006	915.233459	96.079872	-44.206959	1358.984009	-364.293915	102.323494	1061.554932	561.520325	-16.545811	900.114563	560.926697	179.320007
-414.240265	234.251724	970.392334	-372.304199	-32.180687	961.255188	-490.504333	245.065460	573.639771	-429.338745	-90.468796	583.404358	-470.286896	294.937805	86.776466	-504.752533	-130.738068	104.838280	-409.302521	275.133514	1471.471802	-293.265320	-105.114212	1430.872559	-287.024902	90.761665	1441.649536	-210.088272	29.699747	1703.836792	-503.114532	404.579163	1225.710327	-137.330826	-175.968109	1205.597168	-420.402985	397.056152	915.098999	96.212425	-44.530838	1357.072632	-364.303314	102.313065	1061.527344	561.470520	-17.720547	900.143311	561.045715	178.155411
-414.218506	234.257919	970.375732	-372.295074	-32.201138	961.243469	-490.484619	245.049133	573.622253	-429.328552	-90.452362	583.427429	-470.265900	294.901398	86.715919	-504.794800	-130.729889	104.848549	-409.333282	275.183197	1471.443848	-293.332336	-105.195023	1430.819458	-287.107330	90.780869	1441.669922	-210.303009	29.911770	1703.966919	-503.044983	404.564087	1225.617188	-138.327103	-176.187347	1205.034424	-420.309998	396.892273	915.015137	96.343040	-44.867043	1355.227783	-364.289520	102.305931	1061.513672	561.499634	-18.820772	900.105225	561.243713	177.050980
-414.172180	234.235916	970.336792	-372.291901	-32.224789	961.228821	-490.480804	245.070801	573.625732	-429.326660	-90.474571	583.411133	-470.280243	294.906586	86.717506	-504.195953	-130.475983	104.559273	-409.359772	275.242493	1471.413330	-293.441284	-105.247551	1430.759277	-287.216980	90.773979	1441.725098	-210.586502	29.940495	1704.106079	-502.986664	404.564636	1225.521118	-139.277267	-176.305084	1204.429321	-420.191864	396.728485	914.943665	96.509476	-45.227379	1353.377441	-364.266266	102.286896	1061.487305	561.497131	-19.939354	900.067261	561.339233	175.977051
-414.131897	234.263535	970.321960	-372.297577	-32.266197	961.205750	-490.447906	245.101685	573.621704	-429.284332	-90.489571	583.402710	-470.264496	294.906738	86.720947	-504.189240	-130.478928	104.551842	-409.414581	275.287628	1471.373901	-293.527374	-105.320076	1430.696533	-287.303619	90.791901	1441.772705	-210.925491	29.979019	1704.209595	-502.918518	404.553864	1225.431152	-140.128220	-176.529938	1203.946777	-420.044800	396.571320	914.889648	96.556870	-45.530910	1351.511230	-364.252106	102.271156	1061.469360	561.480835	-21.057718	900.033936	561.403015	174.833191
-414.080139	234.269135	970.312378	-372.319580	-32.290684	961.189026	-490.442078	245.179565	573.676025	-429.256439	-90.494652	583.370178	-470.296692	294.924377	86.788620	-504.201447	-130.473938	104.550919	-409.445831	275.337433	1471.364258	-293.591980	-105.392944	1430.652222	-287.403778	90.789825	1441.858521	-211.140686	29.997564	1704.445435	-502.850403	404.544647	1225.328369	-140.958099	-176.691544	1203.507935	-419.871552	396.410126	914.832520	96.759140	-45.981579	1349.395630	-364.229584	102.252266	1061.453979	561.537109	-22.055145	899.977905	561.569336	173.636826
-413.989258	234.358749	970.337463	-372.329315	-32.266674	961.154419	-490.439575	245.231842	573.708801	-429.245300	-90.490898	583.354980	-470.336487	294.923279	86.810204	-504.274628	-130.522232	104.581467	-409.454468	275.400726	1471.317383	-293.693207	-105.470650	1430.623779	-287.536560	90.786255	1441.933838	-211.428467	30.031040	1704.637451	-502.779144	404.524292	1225.254639	-141.822632	-176.955811	1203.096069	-419.696564	396.222137	914.750000	96.800087	-46.308922	1347.382568	-364.189484	102.276321	1061.449829	561.518677	-23.295546	900.013367	561.635498	172.542175
-413.960968	234.354630	970.317688	-372.350861	-32.306671	961.152710	-490.385529	245.231644	573.706970	-429.231689	-90.484421	583.346252	-470.299713	294.932953	86.816910	-504.293457	-130.518036	104.598816	-409.525909	275.452881	1471.293335	-293.834930	-105.542740	1430.586914	-287.617889	90.816132	1442.029175	-211.736725	30.071812	1704.821777	-502.714294	404.511780	1225.154053	-142.787140	-177.234772	1202.677612	-419.548828	396.080139	914.674011	96.908203	-46.718670	1345.197510	-364.186279	102.255150	1061.439087	561.559998	-24.249048	899.967041	561.706604	171.352921
-413.976074	234.348068	970.304749	-372.371094	-32.311665	961.143372	-490.348297	245.235168	573.723816	-429.244171	-90.516403	583.367676	-470.304352	294.933319	86.817337	-504.257111	-130.509308	104.605156	-409.608063	275.499329	1471.249023	-293.972748	-105.631966	1430.574097	-287.732361	90.821533	1442.085205	-212.116074	30.133106	1704.960083	-502.661133	404.498993	1225.021851	-143.881882	-177.647659	1202.307739	-419.415985	395.948853	914.604187	96.968750	-47.172966	1342.948853	-364.202118	102.250420	1061.427368	561.571533	-25.081633	899.866272	561.725769	170.616287
-413.987885	234.340225	970.290649	-372.375458	-32.347992	961.133179	-490.320648	245.250488	573.712463	-429.275116	-90.476349	583.413147	-470.287506	294.963257	86.795067	-504.262848	-130.494019	104.627144	-409.688782	275.573792	1471.175537	-294.166351	-105.709938	1430.533569	-287.856598	90.834473	1442.118286	-212.410004	30.167892	1705.197021	-502.637848	404.480408	1224.917725	-145.246094	-178.216919	1201.800659	-419.296539	395.795135	914.477661	97.039337	-47.672298	1340.604614	-364.212769	102.229988	1061.416016	561.562439	-26.098385	899.819031	561.810486	169.725830
-413.967987	234.317368	970.260681	-372.378265	-32.365822	961.137390	-490.332306	245.275696	573.697876	-429.285522	-90.482002	583.421753	-470.246307	294.939026	86.777298	-504.260925	-130.472839	104.618279	-409.778625	275.619507	1471.124512	-294.357422	-105.774490	1430.514038	-287.981689	90.872490	1442.186035	-212.773621	30.211372	1705.380615	-502.583527	404.450867	1224.766235	-146.370529	-178.450134	1201.352051	-419.159851	395.693329	914.379761	97.196335	-48.212631	1338.118652	-364.213898	102.217865	1061.406006	561.543640	-27.172310	899.741150	562.032288	168.525970
-413.923523	234.334030	970.220581	-372.370941	-31.970140	961.097534	-490.322754	245.266113	573.689819	-429.143646	-90.348167	583.346252	-470.250183	294.932098	86.771217	-504.104950	-130.408539	104.577057	-409.853088	275.684937	1471.061279	-294.518555	-105.848610	1430.456787	-288.124603	90.871460	1442.231079	-213.153748	30.262833	1705.573242	-502.531281	404.402191	1224.625366	-147.632309	-178.687180	1200.842285	-418.985687	395.542969	914.257751	97.287941	-48.707119	1335.718018	-364.190613	102.421410	1061.366821	561.659485	-28.102850	899.624390	562.445740	167.283173
-413.827545	234.384354	970.210999	-372.403961	-32.346615	961.067139	-490.365173	245.279739	573.719177	-429.197815	-90.469910	583.373901	-470.263550	294.929901	86.766335	-504.202148	-130.439163	104.600471	-409.932953	275.767456	1471.023438	-294.688599	-105.928391	1430.419800	-288.258270	90.887650	1442.294312	-213.619980	30.321602	1705.702637	-502.474213	404.368622	1224.495483	-148.816620	-178.981674	1200.354004	-418.764832	395.367676	914.153076	97.469109	-49.331894	1333.033325	-364.165009	102.233894	1061.348999	561.670471	-28.865549	899.471619	562.552246	166.761124
-413.752838	234.394592	970.195435	-372.400177	-32.372700	961.054016	-490.361633	245.259140	573.763794	-429.163544	-90.477867	583.317200	-470.280853	294.919312	86.791687	-504.282928	-130.480286	104.604530	-410.016510	275.868286	1470.970459	-294.884460	-105.997498	1430.402954	-288.391113	90.887329	1442.356567	-213.946777	30.338104	1705.965576	-502.437622	404.326477	1224.364380	-150.089233	-179.260880	1199.754883	-418.539581	395.226349	914.047241	97.567368	-49.859287	1330.503906	-364.129333	102.218391	1061.335693	561.817505	-29.711264	899.334900	563.088623	165.573563
-413.672119	234.432297	970.185913	-372.400055	-32.422729	961.054565	-490.390839	245.278473	573.803345	-429.168518	-90.506912	583.331604	-470.298187	294.906921	86.816048	-504.301605	-130.472900	104.619255	-410.106415	275.985687	1470.956421	-295.110107	-106.056839	1430.346558	-288.554932	90.889030	1442.422363	-214.429413	30.391699	1706.122925	-502.394531	404.287903	1224.240723	-151.344437	-179.539215	1199.234009	-418.377563	395.195984	914.051575	97.643456	-50.456448	1327.792969	-364.113617	102.202621	1061.338867	561.865173	-30.262243	899.204407	563.213989	165.281570
-413.644836	234.456329	970.191040	-372.424103	-32.405739	961.025696	-490.366302	245.265030	573.786804	-429.114929	-90.477440	583.319580	-470.311981	294.889496	86.835403	-504.298065	-130.474350	104.635429	-410.201813	276.096344	1470.924561	-295.310944	-106.117973	1430.337769	-288.693207	90.901863	1442.513794	-214.878616	30.417549	1706.342773	-502.364014	404.277466	1224.129761	-152.746536	-179.882095	1198.755249	-418.100525	394.967194	913.912109	97.708000	-51.058369	1324.887329	-364.113281	102.205139	1061.327637	562.089111	-31.041109	899.084656	563.876831	164.159286
-413.602905	234.457077	970.180298	-372.576904	-31.794933	961.132385	-490.338074	245.223007	573.787415	-429.040649	-90.350769	583.221497	-470.285217	294.860901	86.830017	-504.163727	-130.448257	104.628960	-410.291016	276.203094	1470.912842	-295.559906	-106.161400	1430.323730	-288.903320	90.935074	1442.610229	-215.274506	30.430178	1706.629639	-502.333588	404.259186	1223.996826	-154.133652	-180.249741	1198.233154	-417.876007	394.825195	913.810608	97.664352	-51.610672	1322.129272	-364.200897	102.529396	1061.385010	562.260559	-31.592093	898.979126	564.370422	163.621933
-413.605286	234.380066	970.121277	-372.578308	-31.872694	961.138672	-490.304077	245.214249	573.778198	-429.077576	-90.391594	583.284912	-470.238464	294.857849	86.818581	-504.194244	-130.461395	104.631378	-410.419037	276.304596	1470.868530	-295.798676	-106.226341	1430.313477	-289.075897	90.959290	1442.670898	-215.743622	30.466892	1706.870117	-502.281189	404.250519	1223.825195	-155.551971	-180.699127	1197.741577	-417.659698	394.700592	913.710144	97.623894	-52.217724	1319.098877	-364.217499	102.473175	1061.362915	562.305969	-31.951275	898.840271	564.622375	163.667877
-413.591827	234.375290	970.088501	-372.557007	-32.004551	961.119019	-490.284454	245.177399	573.741333	-429.095490	-90.413750	583.270020	-470.212341	294.831696	86.778687	-504.191040	-130.418442	104.634918	-410.538971	276.373657	1470.818604	-296.101837	-106.304428	1430.267090	-289.261444	90.988289	1442.739624	-216.261765	30.511314	1707.025635	-502.243774	404.242523	1223.670532	-157.057220	-181.109436	1197.201782	-417.504700	394.678833	913.685425	97.540756	-52.779884	1316.117188	-364.215363	102.407341	1061.341187	562.465759	-32.264091	898.693298	565.117859	163.388870
-413.552246	234.377472	970.030579	-372.543915	-32.156906	961.067749	-490.272949	245.178360	573.748596	-429.091156	-90.440613	583.248535	-470.204224	294.827301	86.772781	-504.216156	-130.429672	104.611084	-410.630859	276.467407	1470.770996	-296.377533	-106.371391	1430.239868	-289.434204	91.004997	1442.790405	-216.744202	30.348618	1707.256226	-502.184631	404.245056	1223.503662	-158.528656	-181.537613	1196.619873	-417.287140	394.575165	913.574524	97.380203	-53.321396	1312.816162	-364.190491	102.330841	1061.287109	562.707703	-32.578461	898.554810	565.915222	162.667923
-413.479797	234.388428	969.992188	-372.496704	-32.183144	961.011230	-490.289734	245.194977	573.769104	-429.070740	-90.414932	583.235474	-470.247894	294.850220	86.782822	-504.256897	-130.429001	104.620102	-410.725952	276.578125	1470.709961	-296.678497	-106.432816	1430.172363	-289.638489	91.051086	1442.856201	-217.218658	30.359348	1707.454834	-502.095795	404.211670	1223.312866	-160.059662	-182.015594	1196.049072	-416.775360	394.351105	913.539917	97.207130	-53.796745	1309.524780	-364.151550	102.310364	1061.246094	562.756592	-32.696712	898.462341	566.254150	162.845184
-413.425262	234.433289	969.964905	-372.538910	-32.205963	960.962402	-490.315125	245.258087	573.793152	-429.072662	-90.431190	583.240234	-470.260803	294.811096	86.765541	-504.291473	-130.451813	104.621368	-410.824585	276.672333	1470.640381	-296.957062	-106.505028	1430.140625	-289.810730	91.071617	1442.938721	-217.694870	30.403080	1707.667969	-502.002899	404.229218	1223.127197	-161.663132	-182.431854	1195.473633	-416.380096	394.139832	913.475098	97.040321	-54.352879	1306.105347	-364.150330	102.302048	1061.209717	562.821472	-32.858643	898.413757	566.697510	162.825241
-413.365326	234.465225	969.938293	-372.567841	-32.231602	960.973694	-490.267883	245.269196	573.808899	-429.023071	-90.420425	583.225830	-470.236572	294.801910	86.782364	-504.234131	-130.450165	104.617111	-410.911682	276.783051	1470.555542	-297.280304	-106.585701	1430.106567	-290.033478	91.124084	1443.031372	-218.137268	30.426266	1707.930786	-501.894409	404.268890	1223.005249	-163.278412	-182.854996	1194.915039	-415.959869	393.785706	913.255981	96.863365	-54.882893	1302.600586	-364.151245	102.306267	1061.207031	562.939575	-32.783947	898.352722	567.163635	162.889908
-413.335571	234.497192	969.936157	-372.612122	-32.243496	960.964111	-490.262634	245.256454	573.816040	-429.039337	-90.408150	583.237305	-470.248260	294.794525	86.814270	-504.195160	-130.427170	104.618858	-411.025818	276.877502	1470.523315	-297.667938	-106.620644	1430.086670	-290.253784	91.134804	1443.122314	-218.637527	30.473301	1708.158936	-501.816467	404.307892	1222.850830	-164.874405	-183.238327	1194.425537	-415.727264	393.657440	913.158081	96.698761	-55.492847	1299.056885	-364.167938	102.303902	1061.204102	563.091492	-32.977245	898.377319	568.129639	161.944534
-413.305176	234.476456	969.926453	-372.650177	-32.269115	961.007263	-490.246002	245.288086	573.827148	-429.072144	-90.418243	583.267944	-470.274261	294.789948	86.815903	-504.252533	-130.433044	104.673706	-411.154877	276.996277	1470.475098	-298.054535	-106.689819	1430.111450	-290.485596	91.160484	1443.248047	-219.152374	30.517366	1708.359863	-501.704071	404.355286	1222.724365	-166.590042	-183.606537	1193.934204	-415.478058	393.508545	913.089355	96.479179	-56.110821	1295.447388	-364.193726	102.288719	1061.227417	563.114197	-32.716225	898.380249	568.356995	162.097275
-413.282562	234.490997	969.921265	-372.719177	-32.286690	961.036438	-490.206665	245.338486	573.822510	-429.121124	-90.438072	583.318420	-470.258850	294.797546	86.831169	-504.208130	-130.404404	104.664742	-411.277008	277.118530	1470.430054	-298.454193	-106.739304	1430.107910	-290.755402	91.146370	1443.311523	-219.617630	30.528053	1708.625977	-501.587036	404.391541	1222.581421	-168.348328	-183.923599	1193.457397	-415.399689	393.666473	913.159912	96.197685	-56.746578	1291.842407	-364.227203	102.287834	1061.242432	563.124634	-32.343452	898.390747	568.484497	162.376389
-413.254242	234.481964	969.897827	-372.758759	-32.283424	961.059692	-490.170441	245.370193	573.817017	-429.178314	-90.443390	583.324158	-470.259064	294.817902	86.825569	-504.171844	-130.376602	104.643082	-411.434784	277.221924	1470.377319	-298.833069	-106.787094	1430.105835	-290.986908	91.148376	1443.400024	-220.126633	30.589201	1708.833740	-501.491791	404.480652	1222.426514	-170.017487	-184.234390	1192.934448	-415.003815	393.256165	912.852600	95.966393	-57.420395	1288.198608	-364.254913	102.290886	1061.248901	563.010254	-32.080593	898.436279	568.491821	162.697968
-413.230408	234.464737	969.867676	-372.813110	-32.294136	961.061829	-490.172821	245.452209	573.823853	-429.192993	-90.411064	583.306885	-470.276703	294.831207	86.810143	-504.173828	-130.404358	104.631554	-411.581635	277.351196	1470.314941	-299.220886	-106.878098	1430.090088	-291.241791	91.135574	1443.479370	-220.665527	30.668171	1709.052734	-501.376862	404.562683	1222.257446	-171.770721	-184.578995	1192.430786	-414.745789	393.118164	912.704163	95.659698	-58.143986	1284.476074	-364.283508	102.277946	1061.238892	562.929504	-31.714520	898.487854	568.445923	163.078140
-413.187622	234.495377	969.840393	-372.871063	-32.304230	961.010315	-490.138000	245.466522	573.814575	-429.195343	-90.381310	583.224731	-470.261353	294.830597	86.807732	-504.209503	-130.383652	104.577820	-411.720306	277.446594	1470.234009	-299.568726	-106.976639	1430.086426	-291.510162	91.130257	1443.548584	-221.199860	30.717381	1709.248169	-501.271057	404.624420	1222.076660	-173.589142	-184.935562	1191.830444	-414.484802	392.998291	912.573303	95.283325	-58.795479	1280.513672	-364.308411	102.265701	1061.204956	562.778381	-31.398470	898.538208	568.253967	163.532791
-413.100037	234.460098	969.795776	-372.880646	-32.307178	960.986877	-490.130280	245.546539	573.843262	-429.164917	-90.343658	583.200623	-470.306000	294.834961	86.831566	-504.209473	-130.386124	104.542053	-411.845551	277.566132	1470.183472	-299.934479	-107.052956	1430.040405	-291.811310	91.128258	1443.666382	-221.711151	30.755371	1709.448730	-501.107361	404.681641	1221.893799	-175.394943	-185.251129	1191.198486	-414.235901	392.904694	912.463196	94.959343	-59.492336	1276.529785	-364.298370	102.239212	1061.179810	562.966431	-30.025591	898.216309	567.740662	164.947235
-413.038971	234.518707	969.799927	-372.983337	-32.292187	960.933105	-490.109985	245.552567	573.866211	-429.202301	-90.352898	583.148621	-470.335510	294.820282	86.835396	-504.258392	-130.411316	104.555855	-412.010681	277.678497	1470.109497	-300.342224	-107.136063	1429.994751	-292.123962	91.108788	1443.786133	-222.311203	30.823431	1709.618896	-501.058624	404.822021	1221.767944	-177.253571	-185.629181	1190.607178	-414.463959	392.719818	912.101563	94.520958	-60.138531	1272.350586	-364.330048	102.235657	1061.158691	562.323608	-30.268755	898.568359	567.096741	165.287231
-412.979553	234.543686	969.785156	-373.087372	-32.276188	960.906677	-490.115936	245.586487	573.890503	-429.200470	-90.252991	583.126953	-470.374542	294.816467	86.836044	-504.233307	-130.361588	104.544250	-412.215637	277.818024	1470.053467	-300.763702	-107.175674	1430.010742	-292.407257	91.160797	1443.907959	-222.882919	30.909046	1709.830078	-500.944244	404.905365	1221.594482	-179.156418	-186.024170	1190.047485	-414.221649	392.635376	911.990295	93.951141	-60.796856	1268.099609	-364.367737	102.231895	1061.142944	562.087830	-30.046865	898.666260	567.045898	165.160339
-412.933838	234.531036	969.783936	-373.176392	-32.306946	960.895325	-490.104980	245.634293	573.907166	-429.245575	-90.234512	583.130127	-470.382202	294.820282	86.826820	-504.272034	-130.389633	104.567978	-412.410553	277.964691	1470.020142	-301.203979	-107.235207	1430.025024	-292.690369	91.157990	1444.023438	-223.391357	30.985760	1710.118164	-500.850983	404.973541	1221.412720	-181.169937	-186.424835	1189.484253	-413.935516	392.538849	911.864380	93.260864	-61.393932	1263.739868	-364.416321	102.187721	1061.145020	561.874573	-29.333010	898.645935	566.568726	165.768250
-412.846497	234.585342	969.777771	-373.264099	-32.374146	960.896118	-490.062317	245.674927	573.876221	-429.271759	-90.227776	583.189697	-470.364777	294.833130	86.837601	-504.183075	-130.353729	104.563362	-412.608154	278.114380	1469.963501	-301.612762	-107.329842	1430.079224	-293.004517	91.191010	1444.110596	-223.996902	31.072758	1710.291260	-500.710663	404.936523	1221.162231	-183.219101	-186.909576	1188.841431	-413.241608	392.545441	911.987915	92.521873	-62.083153	1259.211548	-364.450500	102.159119	1061.152710	561.498047	-28.287670	898.638367	565.429016	167.228592
-412.827789	234.593552	969.744934	-373.411194	-32.439610	960.862732	-490.036835	245.709610	573.877930	-429.322998	-90.261543	583.208374	-470.365326	294.859131	86.838806	-504.193207	-130.332474	104.537621	-412.829651	278.273590	1469.914063	-302.004211	-107.388123	1430.111694	-293.326935	91.218971	1444.206787	-224.606049	31.185617	1710.488525	-500.636810	404.972839	1220.945068	-185.366180	-187.436676	1188.250488	-412.971863	392.478363	911.818970	91.591942	-62.679115	1254.536499	-364.527557	102.110199	1061.123657	561.197021	-27.754261	898.646118	565.112305	167.371246
-412.822205	234.583389	969.677002	-373.554016	-32.535309	960.795105	-490.044464	245.738007	573.846436	-429.374573	-90.274208	583.167053	-470.401978	294.835632	86.825897	-504.302887	-130.388046	104.548347	-413.073486	278.428070	1469.816650	-302.398407	-107.463234	1430.088623	-293.656586	91.263824	1444.299316	-225.218689	31.286846	1710.679443	-500.582703	405.011688	1220.706787	-187.516266	-187.993912	1187.587524	-412.731812	392.388062	911.644226	90.639389	-63.375084	1249.681030	-364.601776	102.040283	1061.057739	560.603699	-26.811697	898.612854	563.818909	168.698227
-412.735992	234.612030	969.607605	-373.660889	-32.601067	960.698059	-489.975342	245.758255	573.860352	-429.352905	-90.271431	583.099426	-470.395111	294.827271	86.802940	-504.215637	-130.339752	104.486389	-413.306000	278.574829	1469.717773	-302.823883	-107.492332	1430.043213	-293.941895	91.307739	1444.390259	-225.809479	31.412247	1710.888916	-500.516541	405.009613	1220.458862	-189.738220	-188.554825	1186.874023	-412.471375	392.304260	911.459900	89.485474	-63.997097	1244.522705	-364.625336	101.988708	1060.978760	560.007507	-26.069721	898.571289	562.896851	169.569122
-412.678040	234.720810	969.586304	-373.819580	-32.708954	960.590393	-490.024994	245.860809	573.875854	-429.367584	-90.254379	583.059631	-470.456787	294.815979	86.771545	-504.264252	-130.374969	104.500526	-413.539520	278.722351	1469.580078	-303.288849	-107.510490	1429.983521	-294.286011	91.375443	1444.498291	-226.394714	31.543879	1711.151245	-500.516815	405.113342	1220.256592	-192.002777	-189.156464	1186.194580	-412.571045	392.059662	911.058228	88.345421	-64.542709	1239.565063	-364.674164	101.934494	1060.914429	559.300171	-25.107645	898.504089	561.690613	170.827377
-412.569702	234.820755	969.599548	-373.944855	-32.786560	960.516296	-490.038361	245.913132	573.907593	-429.384644	-90.258904	583.052673	-470.510437	294.773102	86.785103	-504.289856	-130.395065	104.472542	-413.695526	278.953583	1469.485596	-303.776764	-107.554970	1429.946045	-294.621735	91.411751	1444.616577	-227.014282	31.687120	1711.313843	-500.454010	405.142731	1220.009155	-194.315079	-189.873367	1185.558716	-412.262787	391.960663	910.921936	87.037354	-65.204391	1234.225952	-364.702087	101.885773	1060.890259	558.681030	-24.084513	898.399963	560.752625	171.762634
-412.488251	234.887497	969.560242	-373.991180	-32.826107	960.485413	-489.722809	245.729950	573.854126	-429.414001	-90.239197	583.028198	-470.341766	294.773041	86.782127	-504.265228	-130.371292	104.441635	-413.959167	279.122559	1469.403931	-304.260284	-107.664467	1429.983032	-294.978729	91.458740	1444.694824	-227.600616	31.852169	1711.570923	-500.403687	405.170319	1219.747192	-196.674667	-190.537125	1185.005249	-411.959259	391.887360	910.776489	85.670448	-65.803436	1228.877319	-364.718414	101.883217	1060.865479	558.217957	-23.211817	898.354553	560.314148	171.932465
-412.308167	234.816574	969.509583	-373.688293	-32.491169	960.571594	-489.536438	245.648300	573.824951	-429.370850	-90.121689	583.042786	-470.257751	294.785370	86.745590	-504.274200	-130.373901	104.448158	-414.238312	279.322723	1469.317871	-305.090424	-107.479156	1429.699707	-295.265259	91.520973	1444.783813	-228.204224	32.016212	1711.802368	-500.332886	405.192657	1219.441040	-199.018967	-191.236084	1184.397095	-411.362061	391.927612	910.813049	84.244087	-66.394012	1223.489014	-364.569611	102.064415	1060.910278	555.227417	-25.545509	898.067810	558.439392	172.818832
-412.334045	234.860062	969.454163	-373.964539	-32.653870	960.528931	-489.525391	245.710968	573.812134	-429.439484	-90.181328	583.088257	-470.228851	294.772278	86.717117	-504.211426	-130.342834	104.453354	-414.500336	279.539886	1469.211670	-305.308807	-107.655426	1430.042358	-295.590454	91.589722	1444.861450	-228.819489	32.187366	1711.967896	-500.296478	405.256622	1219.212036	-201.458664	-191.813095	1183.933594	-411.098999	391.843719	910.662842	82.671967	-67.028847	1218.044312	-364.717041	101.982605	1060.860352	554.489807	-24.487677	898.077454	557.163269	174.170074
-412.196442	234.869873	969.406982	-373.833588	-32.520020	960.580078	-489.797333	246.071899	573.875610	-429.467529	-90.154732	583.093323	-470.462341	294.787842	86.719994	-504.249146	-130.383377	104.431870	-414.716278	279.720978	1469.129150	-305.786407	-107.666428	1430.104492	-295.980255	91.699219	1444.988037	-229.371933	32.401154	1712.234985	-500.243164	405.313538	1218.958862	-203.918030	-192.479675	1183.399902	-410.803192	391.716583	910.485352	81.028984	-67.663689	1212.596924	-364.653961	102.078491	1060.883179	553.774536	-23.094198	898.077087	555.909851	175.778000
-412.075073	234.910889	969.366821	-373.867310	-32.489662	960.563049	-489.401733	245.780945	573.825806	-429.688110	-90.444565	583.091431	-470.249054	294.746216	86.709106	-504.442566	-130.424118	104.443581	-414.932251	279.920929	1469.015991	-306.216888	-107.690109	1430.123291	-296.376190	91.775383	1445.076050	-230.015762	32.561935	1712.391602	-500.245667	405.402008	1218.750244	-206.383270	-193.151566	1182.862061	-410.755676	391.452118	910.125854	79.186066	-68.337151	1207.005371	-364.657990	102.098671	1060.868896	553.184265	-21.792572	898.116028	555.057617	176.973297
-411.973816	234.943359	969.304626	-373.914001	-32.487942	960.525208	-489.325897	245.780273	573.795593	-429.793579	-90.601006	583.093201	-470.252472	294.732117	86.718269	-504.568237	-130.462112	104.431656	-415.175446	280.125458	1468.910034	-306.722626	-107.681061	1430.110474	-296.744232	91.876282	1445.176880	-230.612640	32.746994	1712.578979	-500.184570	405.454651	1218.474121	-208.906738	-193.918594	1182.211426	-410.359436	391.308472	909.992981	77.229553	-69.065735	1201.385742	-364.669800	102.102783	1060.830566	552.707581	-20.364944	898.140015	554.088684	178.534348
-411.860962	234.962021	969.219055	-373.966003	-32.513206	960.518921	-489.265076	245.798874	573.794556	-429.758026	-90.396667	582.990479	-470.235687	294.736206	86.669716	-504.505615	-130.444443	104.357155	-415.648010	280.224365	1468.784058	-307.251526	-107.645355	1430.135010	-297.048065	91.905838	1445.257813	-231.189407	33.011497	1712.797729	-500.170502	405.557220	1218.162842	-211.539505	-194.581192	1181.635620	-410.022064	391.216187	909.832336	75.082634	-69.810318	1195.761353	-364.692352	102.102341	1060.800171	552.210449	-18.847361	898.243469	553.206482	180.091782
-411.815186	234.971527	969.150085	-374.051514	-32.572487	960.498352	-489.415405	245.997772	573.804871	-429.607574	-90.133095	582.933167	-470.350861	294.732697	86.630066	-504.409271	-130.444977	104.282616	-415.729950	280.599854	1468.683960	-307.748352	-107.637238	1430.213135	-297.505951	91.997543	1445.358887	-231.804794	33.234104	1712.975830	-500.091980	405.614624	1217.877197	-214.248505	-195.439667	1180.997925	-409.735718	391.075470	909.636963	72.819115	-70.612572	1190.039429	-364.751556	102.074806	1060.766968	551.989868	-17.151777	898.473633	552.360474	181.874359
-411.741638	234.981491	969.092224	-374.123810	-32.601456	960.481506	-489.193512	245.898865	573.760132	-429.666260	-90.130150	582.940735	-470.227356	294.712555	86.612038	-504.429321	-130.437088	104.270378	-415.973419	280.828094	1468.537720	-308.127014	-107.631378	1430.282837	-297.910309	92.143311	1445.466919	-232.449280	33.436256	1713.110718	-500.047455	405.742493	1217.577637	-217.124359	-196.488403	1180.250854	-409.545288	390.898834	909.378723	70.414299	-71.370934	1184.260864	-364.785614	102.059303	1060.739868	551.612610	-15.928370	898.648621	551.876770	183.035355
-411.672150	235.000427	969.060791	-374.196320	-32.623257	960.481201	-489.193237	245.985641	573.789612	-429.783173	-90.217331	582.943604	-470.260681	294.714539	86.629478	-504.427185	-130.421524	104.279015	-416.281677	281.057770	1468.443848	-308.541443	-107.613571	1430.327393	-298.307434	92.291924	1445.583130	-233.073410	33.715179	1713.296997	-500.012512	405.859344	1217.287598	-219.946533	-197.449905	1179.588013	-409.217651	390.761597	909.197876	67.806168	-72.056381	1178.398560	-364.839539	102.046127	1060.739502	551.518188	-14.241158	898.914612	551.210815	184.695801
-411.569763	235.041290	969.040222	-374.267883	-32.647820	960.513977	-489.144745	246.025574	573.794983	-429.884308	-90.303200	582.974976	-470.239471	294.672821	86.646599	-504.415833	-130.428055	104.291107	-416.636566	281.289124	1468.366699	-308.959778	-107.606964	1430.369751	-298.674225	92.399017	1445.684814	-233.705170	33.986465	1713.487305	-499.975525	405.979523	1216.985840	-222.785538	-198.351944	1179.014893	-408.907745	390.607330	909.008972	65.058769	-72.773392	1172.348511	-364.878265	102.046883	1060.761475	551.109924	-12.903580	899.089600	550.552307	186.186722
-411.481842	235.033478	969.019165	-374.284851	-32.648903	960.544006	-489.072479	246.014160	573.793579	-430.022858	-90.413315	582.981628	-470.239349	294.672119	86.645920	-504.441986	-130.414474	104.285812	-416.967987	281.520203	1468.260254	-309.355957	-107.601967	1430.449829	-299.057587	92.507683	1445.813599	-234.254974	34.292450	1713.749268	-499.929077	406.108124	1216.705322	-225.619644	-199.383591	1178.463745	-408.617859	390.452515	908.803406	62.106552	-73.472107	1166.166748	-364.892517	102.042435	1060.780518	550.856445	-11.305130	899.212646	549.780579	187.814453
-411.381714	235.072144	969.000916	-374.357513	-32.663296	960.582397	-489.079468	246.072205	573.801575	-430.146118	-90.524483	583.012329	-470.270081	294.669556	86.605377	-504.505463	-130.427155	104.312561	-417.297516	281.765839	1468.132446	-309.761322	-107.586403	1430.500122	-299.436584	92.635178	1445.922729	-234.947128	34.589066	1713.935303	-499.888519	406.240906	1216.401611	-228.469482	-200.387482	1177.914673	-408.346375	390.292908	908.580200	59.056366	-74.163284	1159.941284	-364.930267	102.049065	1060.805664	550.866638	-9.709752	899.391418	549.168701	189.129181
-411.320251	235.106552	968.951965	-374.440979	-32.691376	960.609253	-489.084076	246.147629	573.802002	-430.300049	-90.621803	583.074219	-470.279327	294.687805	86.646141	-504.588318	-130.448425	104.299004	-417.604340	282.031525	1468.037354	-310.200012	-107.587875	1430.489746	-299.818573	92.821503	1445.993164	-235.619476	34.870384	1714.149292	-499.853943	406.344727	1216.090454	-231.370193	-201.438049	1177.428223	-408.063446	390.116699	908.353394	55.855495	-74.833977	1153.651855	-364.979584	102.058464	1060.805664	550.479065	-8.532834	899.378479	548.414551	190.600616
-411.256744	235.146042	968.906372	-374.512543	-32.684162	960.632141	-489.056976	246.228790	573.806335	-430.452454	-90.650024	583.067200	-470.280365	294.722839	86.635086	-504.612427	-130.450882	104.263420	-417.934753	282.304993	1467.929199	-310.719849	-107.537628	1430.466187	-300.209656	92.989113	1446.088623	-236.213730	35.208210	1714.410400	-499.828857	406.501404	1215.814575	-234.313217	-202.475449	1176.973999	-407.807465	389.947083	908.186890	52.536949	-75.581535	1147.276733	-365.038422	102.084175	1060.810181	550.710205	-7.215152	899.455017	548.369690	191.083527
-411.169830	235.159241	968.863220	-374.558044	-32.665524	960.654358	-489.032410	246.276306	573.781860	-430.611237	-90.702278	583.082642	-470.314392	294.723755	86.619583	-504.737549	-130.466248	104.266754	-418.203888	282.560120	1467.838989	-311.230408	-107.483734	1430.439331	-300.576935	93.145981	1446.193726	-236.966568	35.499798	1714.556030	-499.805939	406.591705	1215.515991	-237.256592	-203.438354	1176.550171	-407.361511	389.816406	908.079956	49.101555	-76.381348	1140.968140	-365.065491	102.102821	1060.813477	550.528503	-5.800563	899.423401	547.559753	192.640686
-411.101898	235.152740	968.821228	-374.645844	-32.656494	960.661682	-489.007233	246.317963	573.793335	-430.796265	-90.726166	583.115112	-470.291138	294.658417	86.546188	-504.725006	-130.471985	104.271545	-418.448364	282.833588	1467.744629	-311.708160	-107.397072	1430.505493	-300.908966	93.273735	1446.256836	-237.586502	35.816517	1714.848755	-499.809448	406.690765	1215.203979	-240.209518	-204.440430	1176.176147	-407.063110	389.618439	907.909851	45.556759	-77.307510	1134.554321	-365.108551	102.100861	1060.805786	550.238892	-4.350301	899.324036	546.530640	194.230667
-411.076111	235.155396	968.787964	-374.727692	-32.644520	960.681274	-488.996124	246.348511	573.780273	-430.507660	-89.584465	583.033020	-470.288239	294.646149	86.561775	-504.359467	-130.363602	104.089531	-418.883362	282.999573	1467.468018	-312.540192	-107.089355	1430.175659	-301.272522	93.408707	1446.383911	-238.260040	36.147209	1715.047852	-499.863037	406.799652	1214.928711	-243.204102	-205.438950	1175.716064	-406.832001	389.431396	907.749573	41.917130	-78.278168	1128.019043	-365.166260	102.111740	1060.807495	550.105469	-3.059222	899.248291	545.775818	195.556122
-411.036133	235.237747	968.785339	-374.823425	-32.612473	960.673584	-489.026215	246.400467	573.820496	-430.627625	-89.480255	583.035156	-470.318054	294.632233	86.568359	-504.299957	-130.333725	104.022392	-418.953217	283.437714	1467.554565	-312.712280	-107.160034	1430.519043	-301.676422	93.603996	1446.530396	-238.856415	36.459980	1715.322754	-499.889374	406.858765	1214.723877	-246.178528	-206.350082	1175.475708	-406.769897	389.210907	907.494263	38.130054	-79.360580	1121.457886	-365.224274	102.148552	1060.811279	549.933350	-1.756874	899.185486	544.994995	196.919891
-410.927368	235.326736	968.772522	-374.872314	-32.567959	960.678284	-489.052948	246.478470	573.881592	-431.041321	-90.304024	583.093018	-470.320770	294.650726	86.610420	-504.616791	-130.444092	104.138527	-419.190491	283.786560	1467.468628	-313.185760	-107.065987	1430.597778	-302.094452	93.774612	1446.646362	-239.457947	36.839714	1715.546753	-499.928711	406.930389	1214.438965	-249.175888	-207.288589	1175.178101	-406.348511	389.063812	907.412903	34.175781	-80.411026	1114.923950	-365.234589	102.199364	1060.818970	549.834839	-0.597974	899.172241	544.470764	197.854828
-410.896393	235.408981	968.714661	-374.974548	-32.544170	960.675537	-489.089081	246.522369	573.876892	-430.890808	-89.465630	583.052002	-470.330353	294.665588	86.605278	-504.416901	-130.354813	104.033676	-419.469452	284.104065	1467.334717	-313.731354	-106.919617	1430.584961	-302.483795	93.966072	1446.743652	-240.135178	37.177525	1715.768311	-499.983643	407.026794	1214.121460	-252.193771	-208.346558	1174.871948	-406.135834	388.890381	907.203674	30.024767	-81.447311	1108.193726	-365.289307	102.255493	1060.794067	549.622437	0.652770	899.218933	543.627930	199.372894
-410.893646	235.475082	968.638306	-375.040131	-32.538086	960.686768	-489.179932	246.628693	573.876709	-431.258698	-90.082191	583.164978	-470.354889	294.661957	86.570564	-504.681732	-130.435181	104.125618	-419.944366	284.340546	1466.962891	-314.188507	-106.828941	1430.567139	-302.920959	94.188332	1446.858398	-240.836899	37.503311	1715.993164	-500.018311	407.220551	1213.770142	-255.245911	-209.465866	1174.595703	-405.920776	388.736633	906.971558	25.646433	-82.416824	1101.225830	-365.338501	102.313240	1060.766479	549.437805	1.852097	899.264709	543.013855	200.373535
-410.878448	235.592026	968.579529	-375.277283	-32.511147	960.635681	-489.291382	246.737579	573.909424	-431.329956	-89.950684	583.138000	-470.407593	294.660095	86.552841	-504.734497	-130.445343	104.124748	-420.245209	284.718018	1466.844482	-314.676239	-106.735153	1430.548096	-303.310272	94.406593	1446.970459	-241.513824	37.879341	1716.176025	-500.040833	407.342224	1213.462891	-258.344849	-210.559387	1174.295044	-405.720703	388.575928	906.736511	21.019602	-83.266914	1094.484009	-365.448547	102.361771	1060.711426	549.201660	3.131956	899.339844	542.155579	201.833694
-410.936432	235.795975	968.596313	-375.782959	-32.493435	960.499512	-489.418427	246.839111	573.965332	-431.174774	-89.351891	583.037354	-470.487732	294.649109	86.561958	-504.479584	-130.369019	104.011597	-420.555511	285.031769	1466.721069	-315.157898	-106.631271	1430.563477	-303.667542	94.608864	1447.056396	-242.189911	38.226803	1716.417114	-500.072205	407.450378	1213.149292	-261.393005	-211.686707	1174.031860	-405.522980	388.388855	906.533752	16.202036	-84.158844	1087.617676	-365.688599	102.376945	1060.640503	548.981934	4.276779	899.404480	541.517761	202.909409
-411.005676	236.025238	968.611755	-376.367218	-32.447853	960.365845	-489.553009	246.988617	574.015442	-431.329926	-89.374512	582.980164	-470.572388	294.655640	86.588173	-504.543091	-130.373962	103.997719	-420.841522	285.375549	1466.616821	-315.646851	-106.462357	1430.546143	-303.978912	94.772102	1447.135254	-242.824112	38.579899	1716.658325	-500.085449	407.615356	1212.856812	-264.561096	-212.724365	1173.763672	-405.351959	388.219666	906.300049	11.262513	-85.221283	1080.847900	-365.960663	102.414955	1060.566284	548.748108	5.342129	899.488770	540.876160	203.728165
-410.797729	235.907440	968.524597	-375.781464	-32.384346	960.544983	-489.453735	246.902145	573.972778	-431.351410	-89.212456	583.052551	-470.493622	294.630615	86.548668	-504.504852	-130.361526	103.989120	-421.031158	285.847107	1466.673828	-316.099152	-106.302597	1430.544800	-304.344177	95.011459	1447.237915	-243.464966	38.972553	1716.937622	-500.091888	407.722198	1212.581787	-267.732513	-213.602524	1173.519287	-405.187500	388.089172	906.070496	6.225357	-86.364159	1074.211548	-365.707306	102.502693	1060.652832	548.432617	6.485780	899.568115	540.023987	205.060486
-410.752777	236.013718	968.480713	-375.873199	-32.337486	960.581421	-489.484528	246.987885	573.972229	-431.407227	-89.196487	583.042542	-470.466858	294.623688	86.488525	-504.410614	-130.332550	103.985962	-421.317688	286.218353	1466.560059	-316.579895	-106.108887	1430.523071	-304.739624	95.302063	1447.310913	-244.136505	39.369488	1717.107056	-500.132599	407.909180	1212.248657	-270.996094	-214.373917	1173.169922	-405.057037	387.972626	905.833313	1.113509	-87.700317	1067.651489	-365.778229	102.587250	1060.662598	548.204468	7.334453	899.650818	539.413147	205.711533
-410.742920	236.163788	968.433838	-375.978973	-32.264668	960.576355	-489.522339	247.108597	573.958740	-431.440491	-89.097267	583.039490	-470.500916	294.659912	86.480659	-504.420563	-130.339737	103.959892	-421.787659	286.506165	1466.177734	-317.037323	-105.951584	1430.491211	-305.119873	95.636070	1447.378418	-244.752655	39.781208	1717.352051	-500.195831	408.125031	1211.892334	-274.289673	-215.053146	1172.833008	-404.894409	387.853241	905.567993	-3.991578	-89.189529	1061.297729	-365.857849	102.697227	1060.645752	547.967468	8.266675	899.714783	538.708618	206.677277
-410.666992	236.292831	968.384094	-376.009857	-32.220833	960.591675	-489.552216	247.256927	573.971375	-431.433960	-88.966377	583.042419	-470.527740	294.684387	86.450760	-504.370514	-130.331787	103.943878	-421.948975	286.958038	1466.208740	-317.524109	-105.768524	1430.405884	-305.456207	95.860367	1447.430176	-245.428726	40.213821	1717.497192	-500.223114	408.249054	1211.564209	-277.708496	-215.671783	1172.440308	-404.740082	387.758820	905.315002	-9.302150	-90.648300	1054.848389	-365.888245	102.788513	1060.643677	547.616699	9.322229	899.731567	537.721680	207.961182
-410.600067	236.414963	968.342773	-376.074249	-32.140049	960.595581	-489.566193	247.342545	573.953796	-431.491272	-88.859413	582.990479	-470.549896	294.685150	86.445999	-504.458313	-130.335434	103.919930	-422.257782	287.346069	1466.061646	-317.946228	-105.565315	1430.305054	-305.878693	96.098129	1447.506836	-246.056671	40.628216	1717.714111	-500.259460	408.438141	1211.272583	-281.144775	-216.210938	1172.028564	-404.586487	387.593994	905.082031	-14.648078	-92.329979	1048.481812	-365.927338	102.887100	1060.636475	547.368713	10.040292	899.740784	537.140381	208.406738
-410.542664	236.520844	968.284363	-376.124390	-32.029476	960.599548	-489.559387	247.395279	573.968933	-431.563568	-88.783066	583.021301	-470.594208	294.678558	86.431282	-504.530426	-130.334442	103.931068	-422.581787	287.702606	1465.928955	-318.314728	-105.405479	1430.216431	-306.340576	96.377136	1447.583496	-246.709152	41.066486	1717.891602	-500.288635	408.602966	1210.933838	-284.612061	-216.725281	1171.685547	-404.443176	387.480438	904.843567	-20.181721	-94.003235	1042.149292	-365.964111	103.001190	1060.620605	547.010010	10.905828	899.714233	536.204285	209.521942
-410.486816	236.612534	968.243042	-376.160675	-31.947838	960.624023	-489.548279	247.499374	573.981873	-431.691376	-88.734978	583.025391	-470.588715	294.672485	86.400436	-504.512543	-130.320419	103.914429	-422.891602	288.102203	1465.792603	-318.760986	-105.191864	1430.056641	-306.707214	96.616974	1447.683594	-247.293915	41.501057	1718.110474	-500.335815	408.735870	1210.615356	-288.107971	-217.259979	1171.364746	-404.316345	387.363617	904.610779	-25.798048	-95.728416	1035.884888	-365.999573	103.095863	1060.625000	546.644043	11.680274	899.676636	535.438049	210.277420
-410.450897	236.747482	968.222656	-376.246063	-31.861647	960.647888	-489.569244	247.577347	573.999695	-431.757202	-88.599945	583.051514	-470.616241	294.669556	86.380051	-504.566833	-130.304565	103.919708	-423.218842	288.497223	1465.610962	-319.229828	-104.984917	1429.920898	-307.109314	96.837151	1447.784302	-247.943375	41.971413	1718.320435	-500.416870	408.904663	1210.274414	-291.626038	-217.782227	1171.090210	-404.181244	387.228088	904.333618	-31.594187	-97.380440	1029.610107	-366.069305	103.203705	1060.639648	546.269653	12.385797	899.638062	534.669495	210.935303
-410.401520	236.903702	968.187012	-376.290436	-31.711353	960.642517	-489.537933	247.684952	573.986450	-431.848358	-88.406227	583.026489	-470.591675	294.704163	86.376823	-504.546265	-130.282196	103.880646	-423.575104	288.887970	1465.445068	-319.702393	-104.847488	1429.807495	-307.512146	97.118599	1447.866211	-248.540451	42.429756	1718.514160	-500.529480	409.136078	1209.975098	-295.147308	-218.377121	1170.908203	-404.082123	387.135468	904.032715	-37.610882	-99.012230	1023.354248	-366.109589	103.352493	1060.631226	545.936768	13.009858	899.618469	534.077759	211.412979
-410.153473	236.830353	968.074036	-375.630280	-31.293602	961.001770	-489.425537	247.732758	573.938599	-431.803711	-88.103233	583.051514	-470.539246	294.748688	86.342743	-504.393829	-130.244278	103.846512	-423.923126	289.306000	1465.300293	-320.223724	-104.744514	1429.707764	-307.899048	97.469063	1447.937622	-249.211777	42.934727	1718.664917	-500.587189	409.325195	1209.640503	-298.657867	-219.065750	1170.787476	-403.849152	387.078491	903.986206	-43.875134	-100.572777	1017.050842	-365.861084	103.709442	1060.810669	545.427734	13.750969	899.576111	533.202393	212.390732
-410.133850	237.011459	968.029907	-375.766418	-31.205248	960.978882	-489.428558	247.877838	573.954895	-431.853485	-87.931641	583.067810	-470.554565	294.774841	86.318245	-504.331787	-130.183792	103.803627	-424.289795	289.725037	1465.091064	-320.826477	-104.626434	1429.591309	-308.273560	97.733223	1447.999878	-249.822708	43.403969	1718.902100	-500.656891	409.552368	1209.314087	-302.150757	-219.751160	1170.657349	-403.771484	387.047089	903.727539	-50.248199	-102.134537	1010.842407	-365.938202	103.833214	1060.782593	545.086914	14.279341	899.561646	532.660522	212.728699
-410.053345	237.176132	967.976746	-375.799408	-31.032549	960.997192	-489.341614	247.945435	573.946655	-431.936218	-87.782349	583.052612	-470.509033	294.767242	86.276482	-504.313019	-130.177811	103.792709	-424.605652	290.104401	1464.976685	-321.748779	-104.291748	1429.164307	-308.650970	97.959930	1448.074463	-250.451279	43.877865	1719.107544	-500.703796	409.735168	1208.985718	-305.669983	-220.390015	1170.465210	-403.677246	386.975891	903.492615	-56.732006	-103.780884	1004.768127	-365.971436	104.008469	1060.781128	544.533447	14.950623	899.512451	531.799011	213.598480
-409.943237	237.302383	967.949280	-375.828674	-30.863277	960.969604	-489.402161	248.079376	574.023804	-431.991180	-87.613884	583.036499	-470.548920	294.746460	86.329857	-504.261902	-130.175354	103.756088	-424.951477	290.497192	1464.843506	-321.977325	-104.328293	1429.324219	-309.043091	98.223717	1448.190186	-251.080338	44.353024	1719.304199	-500.782684	409.955383	1208.697754	-309.195282	-220.801331	1170.337402	-403.608459	386.917938	903.282288	-63.290829	-105.558350	998.907166	-365.973175	104.136658	1060.765503	543.949463	15.543561	899.435425	531.053406	214.139282
-409.846924	237.474411	967.929382	-375.893127	-30.678896	960.948181	-489.381348	248.167587	574.057251	-432.128357	-87.495750	583.003052	-470.599579	294.752014	86.322838	-504.270844	-130.157776	103.705223	-425.269531	290.895660	1464.707520	-322.577820	-104.190063	1429.219116	-309.425354	98.528328	1448.300415	-251.721710	44.834824	1719.506226	-500.875092	410.121185	1208.384521	-312.851959	-221.161957	1170.171265	-403.517639	386.831024	903.036499	-69.850975	-107.394196	993.161560	-365.996643	104.292938	1060.756104	543.461731	16.018824	899.392578	530.462585	214.393997
-409.759369	237.621857	967.865601	-375.950775	-30.542212	960.963440	-489.370483	248.281555	574.059753	-432.247894	-87.349258	582.990356	-470.602600	294.756195	86.307220	-504.327423	-130.138382	103.700630	-425.607758	291.308167	1464.513428	-323.171265	-103.995476	1429.062500	-309.812378	98.766701	1448.382202	-252.360458	45.347824	1719.712036	-500.972351	410.335449	1208.104858	-316.565125	-221.437103	1169.972656	-403.466400	386.799500	902.810486	-76.480690	-109.276627	987.581421	-366.034027	104.441826	1060.746338	542.744751	16.642567	899.290649	529.556824	215.173386
-409.696869	237.809265	967.797302	-376.067108	-30.396883	960.948364	-489.360077	248.445206	574.046448	-432.346680	-87.184723	583.028748	-470.603790	294.779022	86.253929	-504.355316	-130.125031	103.687439	-425.973419	291.700531	1464.332031	-323.673584	-103.859032	1428.987671	-310.237457	99.083450	1448.472290	-253.028961	45.874756	1719.913086	-501.085388	410.587738	1207.814453	-320.319031	-221.609314	1169.853271	-403.387909	386.763855	902.548950	-83.055878	-111.109871	982.234619	-366.081909	104.606514	1060.710449	542.085144	17.185217	899.223694	528.771545	215.753220
-409.627106	238.015244	967.770203	-376.199341	-30.269875	961.006897	-489.358124	248.616882	574.014038	-432.508301	-87.068466	583.023743	-470.666077	294.850128	86.241302	-504.388336	-130.111298	103.688507	-426.378204	292.132782	1464.180176	-324.192932	-103.719727	1428.908569	-310.587646	99.403091	1448.538574	-253.693298	46.388649	1720.128784	-501.194733	410.853546	1207.503052	-324.177490	-221.769714	1169.735352	-403.283783	386.782349	902.288574	-89.764229	-113.058594	977.136475	-366.174561	104.775223	1060.743286	541.505554	17.526005	899.169006	528.213806	215.800781
-409.574799	238.218460	967.775208	-376.361328	-30.176329	961.045288	-489.343048	248.733719	574.013000	-432.628296	-86.890091	583.036316	-470.637970	294.872131	86.214073	-504.356689	-130.071289	103.650406	-426.745697	292.515198	1464.019775	-324.750641	-103.562546	1428.859009	-310.996124	99.706474	1448.677002	-254.361542	46.910866	1720.359619	-501.343597	411.139984	1207.250610	-328.059998	-221.935898	1169.662109	-403.424347	386.803467	901.970276	-96.825554	-115.241554	971.798401	-366.281769	104.907013	1060.779663	540.720154	18.112473	899.091980	527.246155	216.645493
-409.480286	238.385620	967.767456	-376.467773	-30.024609	961.058105	-489.331879	248.845245	574.031311	-432.758514	-86.681480	583.015259	-470.633606	294.892426	86.200592	-504.287445	-130.034576	103.601959	-427.080963	292.958435	1463.924927	-325.289185	-103.445137	1428.760132	-311.389679	99.943886	1448.817993	-255.034637	47.423309	1720.579956	-501.465668	411.365356	1207.007202	-331.947784	-222.088562	1169.560547	-403.392181	386.809814	901.785767	-103.905342	-117.231476	966.679260	-366.340149	105.047005	1060.796875	540.056274	18.495884	899.075562	526.494934	216.987076
-409.422455	238.548264	967.760620	-376.577301	-29.895359	961.046814	-489.339874	248.986313	574.075073	-432.900421	-86.521729	583.019104	-470.640106	294.862976	86.212296	-504.268677	-130.045181	103.540428	-427.605469	293.221619	1463.609009	-325.783081	-103.289383	1428.627930	-311.772003	100.206589	1448.957031	-255.701187	47.922966	1720.813599	-501.603027	411.682373	1206.761353	-335.814453	-222.247086	1169.490234	-403.395752	386.799622	901.593262	-111.101563	-119.169205	961.619629	-366.410706	105.168839	1060.800293	539.372070	18.779907	898.990845	525.803467	217.032303
-409.415222	238.761429	967.721619	-376.914429	-29.728271	960.959106	-489.385132	249.113754	574.111572	-433.104980	-86.461098	582.971497	-470.674713	294.856232	86.216560	-503.646606	-129.693863	103.305626	-427.906189	293.647034	1463.473877	-326.296722	-103.174232	1428.498413	-312.150269	100.490807	1449.068237	-256.330017	48.454395	1721.043091	-501.694519	411.991119	1206.494507	-339.647064	-222.476105	1169.469849	-403.395203	386.794586	901.357239	-118.396576	-121.089790	956.619690	-366.566132	105.308434	1060.734741	538.704468	19.063511	898.906982	525.098328	217.303589
-409.544067	239.106171	967.681091	-377.711792	-29.507700	960.714539	-489.472595	249.361969	574.159912	-433.380890	-86.462608	582.892395	-470.764008	294.902100	86.240662	-503.756744	-129.700424	103.258560	-428.200653	294.087189	1463.298462	-326.868805	-103.031509	1428.332764	-312.572723	100.767944	1449.158569	-257.001007	48.957745	1721.298096	-501.787964	412.331024	1206.189941	-343.493073	-222.724960	1169.517456	-403.413544	386.832520	901.111511	-125.837181	-122.962326	951.752625	-366.947784	105.461548	1060.570679	537.925110	19.541960	898.795776	524.136169	218.003525
-409.625824	239.487091	967.662842	-378.442657	-29.246038	960.538391	-489.581879	249.594345	574.186035	-433.613953	-86.345688	582.857849	-470.831970	294.961182	86.197968	-503.798889	-129.667969	103.250099	-428.503387	294.595978	1463.110352	-327.412445	-102.901520	1428.171509	-312.944733	101.045242	1449.231567	-257.823120	49.439018	1721.410522	-501.860535	412.614563	1205.896606	-347.322113	-222.893646	1169.580933	-403.455811	386.895416	900.849121	-133.295380	-124.836060	947.080750	-367.282013	105.670334	1060.454224	537.235474	19.710037	898.696716	523.551819	217.901733
-409.383575	239.519852	967.595703	-377.974121	-29.242025	960.729248	-489.493073	249.674774	574.159363	-433.730377	-86.154243	582.966003	-470.793030	295.012817	86.159340	-504.445068	-129.981918	103.498543	-428.830200	295.031921	1462.917480	-328.020447	-102.759697	1428.138672	-313.298523	101.381104	1449.301270	-258.448334	49.959301	1721.726563	-501.948578	412.931580	1205.614868	-351.189026	-223.072845	1169.706055	-403.510376	386.971436	900.613770	-141.048828	-126.946190	942.273682	-367.062988	105.786804	1060.553223	536.455444	19.967001	898.618896	522.661621	218.434540
-409.076447	239.511688	967.540405	-377.583832	-28.841017	961.239136	-489.417603	249.702667	574.158081	-433.681366	-85.701363	583.010559	-470.708160	295.045715	86.140419	-504.339142	-129.915054	103.492355	-429.054291	295.496216	1462.775391	-328.691895	-102.591087	1428.072021	-313.749054	101.676712	1449.394287	-259.197754	50.477024	1721.923218	-502.037689	413.252930	1205.346924	-355.045685	-223.177261	1169.901733	-403.578003	387.034729	900.421997	-148.612381	-129.095642	937.881592	-366.933167	106.168388	1060.839233	535.721313	20.218098	898.603638	521.849487	218.700333
-409.063995	239.767181	967.563538	-378.069305	-28.841303	961.253479	-489.491608	249.866226	574.193787	-433.823242	-85.556725	583.016724	-470.736237	295.046356	86.174255	-504.299561	-129.867722	103.459892	-429.160217	296.055176	1462.821289	-329.286102	-102.429543	1428.047363	-314.120087	101.931206	1449.533936	-259.923340	50.974388	1722.170654	-502.119781	413.528961	1205.159424	-358.907715	-223.234482	1170.106934	-403.624329	387.073639	900.233215	-156.370911	-131.320770	933.479431	-367.178864	106.241982	1060.860962	535.049744	20.420012	898.589355	521.195251	218.822220
-408.987122	240.000229	967.569153	-378.306549	-28.696297	961.220337	-489.528015	249.982498	574.267639	-433.986481	-85.457573	583.005127	-470.727356	295.015991	86.184135	-504.235046	-129.822037	103.426071	-429.390503	296.545410	1462.733276	-329.879700	-102.313484	1428.035522	-314.512451	102.197319	1449.668213	-260.670685	51.453690	1722.412109	-502.216614	413.875092	1204.976929	-362.764404	-223.218277	1170.272827	-403.678009	387.154724	900.065430	-163.917435	-133.612854	929.384644	-367.286682	106.382660	1060.855103	534.470581	20.508205	898.524719	520.717041	218.523132
-408.864380	240.199951	967.557434	-378.451385	-28.543545	961.243835	-489.549255	250.084625	574.311279	-434.099579	-85.246239	582.933777	-470.716370	295.033478	86.206017	-504.201538	-129.841278	103.349167	-429.594849	296.994720	1462.594727	-330.503510	-102.149948	1428.030640	-314.914734	102.497223	1449.758667	-261.387665	51.958748	1722.628174	-502.273132	414.211395	1204.769287	-366.579071	-223.095047	1170.459473	-403.757233	387.233917	899.852600	-171.436050	-135.904068	925.434753	-367.343597	106.539680	1060.873657	533.888611	20.486168	898.409119	520.238220	218.545593
-408.739471	240.431702	967.464478	-378.528107	-28.213448	961.131104	-489.537292	250.210922	574.339600	-434.262390	-85.125298	582.886658	-470.702850	295.054077	86.175072	-504.171356	-129.847794	103.298210	-429.973816	297.364075	1462.239136	-331.083588	-101.968910	1428.036377	-315.343262	102.781342	1449.834961	-262.126282	52.452763	1722.813965	-502.330872	414.597534	1204.498169	-370.404602	-222.912842	1170.682983	-403.802887	387.347504	899.606506	-179.083801	-138.238770	921.525757	-367.323090	106.793594	1060.771973	533.208862	20.649040	898.306885	519.506226	218.673248
-408.888153	240.818863	967.381165	-379.364594	-28.421518	960.812683	-489.687012	250.464798	574.337158	-434.569214	-85.238380	582.863586	-470.775391	295.111511	86.128098	-504.362915	-129.862564	103.324768	-430.050934	297.960663	1462.199951	-331.698517	-101.809525	1428.114746	-315.707947	103.028175	1449.889404	-262.858704	52.963188	1722.996582	-502.355865	414.943268	1204.207275	-374.201477	-222.734116	1171.065674	-403.877014	387.503021	899.324829	-186.849747	-140.570389	917.711182	-367.703033	106.743233	1060.541260	532.691345	20.400223	898.202637	519.365112	218.956650
-408.764191	241.075638	967.287598	-379.567108	-28.323767	960.766785	-489.726746	250.635559	574.312073	-434.727386	-85.056389	582.834717	-470.802063	295.160889	86.081871	-504.396484	-129.839218	103.285431	-430.254761	298.480469	1462.003174	-332.347534	-101.610680	1428.240112	-316.121613	103.365501	1449.959595	-263.590179	53.465332	1723.199585	-502.398499	415.353577	1203.961914	-377.876587	-222.536530	1171.468262	-403.944550	387.622009	899.044678	-194.733994	-142.910065	913.978577	-367.770905	106.901939	1060.479492	532.044250	20.525932	898.124573	518.696472	219.408920
-408.601959	241.258682	967.236084	-379.747955	-28.144232	960.778503	-489.739868	250.757416	574.310425	-434.940643	-84.981491	582.900635	-470.831970	295.151001	86.046776	-504.508545	-129.848282	103.296806	-430.472900	298.894684	1461.811646	-333.032776	-101.500427	1428.373657	-316.563446	103.684753	1450.090942	-264.345825	53.941647	1723.416748	-502.444611	415.721924	1203.714233	-381.530090	-222.322693	1171.996460	-404.042908	387.779846	898.816467	-202.624496	-145.178345	910.430908	-367.837524	107.065712	1060.475342	531.440735	20.538218	898.085571	518.143738	219.409912
-408.470123	241.512848	967.222168	-379.964386	-27.972908	960.774536	-489.764923	250.896774	574.361145	-435.043152	-84.723381	582.851379	-470.843048	295.149292	86.075760	-504.498230	-129.808350	103.291336	-430.639435	299.390320	1461.681396	-333.712677	-101.353111	1428.577881	-317.020355	103.914101	1450.206421	-265.166260	54.395584	1723.567017	-502.472229	416.130371	1203.505493	-385.195923	-222.113220	1172.551514	-404.128967	387.917328	898.602661	-210.639709	-147.409561	906.998047	-367.940430	107.241013	1060.483154	530.636536	20.805550	898.043762	517.348206	218.753967
-408.415375	241.809143	967.208191	-380.459412	-27.525023	960.681396	-489.796234	251.027267	574.417419	-435.125549	-84.471901	582.759949	-470.857819	295.143097	86.060860	-504.418793	-129.777725	103.271484	-430.740265	299.917419	1461.514893	-334.465393	-101.156563	1428.778931	-317.407257	104.157623	1450.323730	-265.815125	54.885036	1723.838623	-502.457947	416.559540	1203.292236	-388.751129	-221.946121	1173.103271	-404.188507	388.068024	898.399658	-218.738953	-149.702209	903.694031	-368.167114	107.530647	1060.431641	530.059204	20.678022	898.043762	517.115356	218.960907
-408.582275	242.313766	967.248901	-381.727661	-26.483162	960.426758	-490.189270	251.586792	574.558350	-435.238953	-84.295547	582.499023	-471.103699	295.169983	86.110878	-504.317749	-129.746857	103.227348	-430.855591	300.435303	1461.347534	-335.173035	-100.999283	1428.973999	-317.831512	104.416885	1450.436523	-266.539307	55.358444	1724.073486	-502.430267	416.958954	1203.031128	-392.240295	-221.827057	1173.779175	-404.149109	388.293243	898.045166	-226.869736	-151.967590	900.483704	-368.777893	108.102394	1060.296143	529.232910	20.864485	898.035339	516.510925	218.836655
-408.804291	242.880737	967.244751	-383.248871	-25.122265	960.114624	-490.176331	251.796478	574.551147	-435.319916	-84.049171	582.118530	-471.061707	295.212341	86.093887	-504.192017	-129.690781	103.169716	-431.176941	300.757690	1460.934937	-335.924103	-100.795692	1429.230225	-318.333893	104.705223	1450.544067	-267.310577	55.850601	1724.223999	-502.423706	417.487671	1202.726563	-395.667786	-221.697601	1174.422607	-404.340698	388.438934	897.851868	-235.010071	-154.200546	897.455994	-369.514893	108.841988	1060.101318	528.164063	21.353762	897.920105	515.772949	218.992004
-408.438934	242.831253	967.135864	-382.377930	-26.050508	960.308838	-489.980164	251.834808	574.499573	-435.559418	-83.970703	582.385498	-470.967987	295.230957	86.082802	-504.284668	-129.700607	103.169258	-431.174622	301.433868	1460.908569	-336.690002	-100.562469	1429.494995	-318.739197	105.012398	1450.619873	-268.057831	56.333874	1724.401123	-502.333160	417.921936	1202.456177	-399.036224	-221.615158	1175.142700	-404.443390	388.652618	897.546448	-243.120392	-156.439133	894.601563	-369.091095	108.491615	1060.197144	529.139954	19.607836	898.179077	515.715759	218.755447
-407.750671	242.459396	966.989746	-380.711456	-26.911484	961.139099	-489.583893	251.710602	574.401855	-435.735474	-83.909164	582.686096	-470.717834	295.263092	86.020309	-504.334595	-129.637787	103.119484	-431.506958	301.824036	1460.500244	-337.440918	-100.365204	1429.819336	-319.184723	105.272339	1450.724243	-268.802063	56.822197	1724.602173	-502.282959	418.485870	1202.165283	-402.323120	-221.460068	1175.874878	-404.542389	388.844421	897.240234	-251.174210	-158.736176	891.947876	-368.339294	108.275085	1060.653076	528.691284	19.369078	898.124390	515.283447	218.663940
-407.770874	242.743683	966.967285	-381.207123	-26.705267	960.978210	-489.640533	252.079391	574.445129	-436.030151	-83.537987	582.703552	-470.770691	295.287048	86.045448	-504.412109	-129.624878	103.105873	-431.576721	302.341125	1460.312134	-338.185730	-100.138214	1430.052856	-319.671906	105.571053	1450.883667	-269.556763	57.312435	1724.800903	-502.201569	419.000641	1201.934204	-405.494873	-221.407852	1176.647949	-404.608093	389.050842	896.972412	-259.140411	-161.021561	889.431824	-368.568909	108.427834	1060.554199	528.176819	19.291374	898.039490	514.782288	218.568787
-407.721771	242.999023	966.987732	-381.614044	-26.465425	960.931335	-489.635773	252.333115	574.495056	-436.240540	-83.166130	582.666077	-470.813416	295.306244	86.065498	-504.294891	-129.542068	103.038322	-431.527710	302.984497	1460.368896	-338.970856	-99.937897	1430.334839	-320.117310	105.864105	1451.022461	-270.323273	57.776752	1725.009033	-502.031006	419.455811	1201.711182	-408.613647	-221.352997	1177.414917	-404.674835	389.268585	896.668945	-266.654602	-163.156219	887.261658	-368.755859	108.606575	1060.543457	527.709839	19.229130	897.969177	514.229492	218.876434
-407.664520	243.209915	967.007568	-381.887329	-26.284285	960.961792	-489.865112	252.839279	574.606567	-435.809387	-81.919487	582.480652	-470.969391	295.354156	86.095116	-503.856537	-129.415222	102.872658	-431.664124	303.544128	1460.204224	-339.737946	-99.689911	1430.574219	-320.588531	106.110725	1451.152710	-271.080688	58.244118	1725.205566	-501.844452	419.904633	1201.450562	-411.703613	-221.390717	1178.274414	-404.757599	389.516083	896.383850	-274.796082	-165.643890	885.072083	-368.907623	108.770126	1060.580444	527.349182	19.016563	897.933228	513.911438	218.708237
-407.610229	243.469421	966.996399	-382.224792	-26.041557	960.946777	-489.941559	253.180099	574.660400	-436.717804	-82.466972	582.695068	-471.043457	295.382690	86.112511	-504.286041	-129.493484	102.963005	-431.797455	304.038513	1460.047485	-340.517273	-99.464722	1430.780518	-321.086548	106.393929	1451.308960	-271.962891	58.681755	1725.340576	-501.654877	420.407745	1201.214600	-414.675720	-221.469818	1179.140015	-404.851471	389.772949	896.068848	-282.693115	-168.067871	883.063721	-369.087738	108.978378	1060.577759	527.028137	18.887222	897.900330	513.651489	218.567947
-407.552979	243.782181	967.037170	-382.578430	-25.791622	960.936768	-489.712677	253.220673	574.618896	-437.583069	-83.025681	582.912781	-470.923248	295.432617	86.081078	-504.757202	-129.600739	103.043373	-431.929474	304.595032	1459.847778	-341.309753	-99.238014	1430.997559	-321.568787	106.696770	1451.452637	-272.659058	59.202461	1725.587646	-501.474670	420.934479	1200.980591	-417.609558	-221.527939	1180.041870	-404.910889	390.064270	895.762451	-290.386810	-170.488571	881.299805	-369.276337	109.198105	1060.604126	526.697937	18.705172	897.874084	513.448242	218.379227
-407.489563	244.112534	967.036682	-382.915741	-25.490416	960.901611	-489.760681	253.593201	574.670715	-437.709869	-82.570976	582.814087	-470.977112	295.463074	86.027596	-504.625214	-129.538498	102.957237	-432.079681	305.143036	1459.686768	-342.055786	-98.966103	1431.242554	-322.006104	106.953079	1451.578003	-273.461060	59.681183	1725.782959	-501.271820	421.444031	1200.716431	-420.550018	-221.712158	1180.924194	-404.969482	390.373413	895.429260	-298.034485	-172.896393	879.642944	-369.443481	109.460175	1060.594360	526.294189	18.668871	897.891602	513.393005	217.759872
-407.440643	244.453720	967.024048	-383.291748	-25.207478	960.880249	-489.855011	253.988876	574.720520	-437.883301	-81.989868	582.706055	-471.038818	295.529999	85.992653	-504.455017	-129.474014	102.869614	-432.195007	305.701843	1459.551025	-342.813507	-98.700577	1431.438232	-322.497131	107.300560	1451.712769	-274.261139	60.181923	1725.986572	-501.036255	421.969910	1200.427490	-423.408112	-221.818512	1181.861816	-405.049896	390.664795	895.095520	-305.566284	-175.341614	878.137512	-369.641968	109.725128	1060.586792	525.844849	18.026445	897.575867	513.247070	217.662445
-407.389862	244.756897	967.026733	-383.672974	-24.924780	960.902710	-489.857849	254.282425	574.742615	-438.333862	-81.882324	582.736328	-471.140045	295.570740	86.024452	-504.562378	-129.468567	102.838074	-432.310638	306.256531	1459.397583	-343.601410	-98.363823	1431.636475	-322.973816	107.615288	1451.839233	-275.087982	60.679008	1726.199951	-500.824677	422.465210	1200.234619	-426.196289	-222.035675	1182.759888	-405.136383	390.950073	894.762512	-312.963409	-177.850372	876.798279	-369.838379	109.981010	1060.607666	525.602844	17.804506	897.587524	513.089539	217.559128
-407.332062	245.074463	967.010620	-384.070038	-24.605711	960.914917	-489.820923	254.539856	574.764099	-438.153076	-80.812042	582.545898	-471.155334	295.635864	86.042747	-504.184143	-129.309753	102.691574	-432.549408	306.644470	1459.088989	-344.355255	-98.084679	1431.828369	-323.419891	107.910080	1451.974854	-275.900543	61.175373	1726.418091	-500.619720	422.986633	1199.994141	-428.991638	-222.307831	1183.765869	-405.207489	391.288422	894.451965	-320.758667	-180.730560	875.389038	-370.038483	110.263329	1060.613770	525.276184	17.735638	897.670410	512.722656	217.212708
-407.302612	245.487213	967.046814	-384.507721	-24.248623	960.879761	-489.631775	254.673340	574.772766	-438.910645	-81.093071	582.654602	-471.032227	295.646637	86.042595	-504.550995	-129.350800	102.731293	-432.634796	307.280823	1458.994873	-345.161896	-97.785873	1432.023682	-323.892609	108.194542	1452.079590	-276.718475	61.655609	1726.631470	-500.382263	423.536804	1199.803345	-431.778198	-222.572601	1184.672607	-405.259216	391.564880	894.162659	-327.699432	-183.127289	874.477295	-370.274017	110.575394	1060.622681	525.035400	17.440735	897.812256	512.572144	216.977005
-407.285309	245.820007	967.050659	-384.893433	-23.975185	960.874390	-489.893890	255.270187	574.862610	-439.276489	-80.839104	582.658936	-471.221405	295.726593	86.053642	-504.620483	-129.349228	102.687256	-432.567993	307.962830	1459.091919	-345.927551	-97.531662	1432.214966	-324.372284	108.573730	1452.174438	-277.523651	62.115158	1726.847168	-500.105713	424.030090	1199.597290	-434.494904	-222.807907	1185.618408	-405.297028	391.831635	893.846375	-334.545837	-185.480194	873.750000	-370.490173	110.834068	1060.630371	524.619568	17.529539	897.610657	512.476196	216.796661
-407.235138	246.222443	967.042847	-385.297638	-23.678141	960.894043	-489.944092	255.671631	574.887939	-439.557983	-80.456673	582.682739	-471.253021	295.779327	86.010712	-504.586304	-129.283478	102.650955	-432.666504	308.548492	1458.960693	-346.756897	-97.201111	1432.387573	-324.832428	108.909126	1452.292358	-278.357971	62.571239	1727.041260	-499.881256	424.536072	1199.402344	-437.192719	-223.061813	1186.560425	-405.282959	392.098907	893.550354	-341.183075	-187.816696	873.175842	-370.710266	111.146843	1060.647705	524.329041	17.341755	897.940918	512.293823	216.511261
-407.260376	246.618851	967.030640	-385.773010	-23.340694	960.890198	-489.988739	256.008392	574.891113	-439.916626	-80.051155	582.680176	-471.260925	295.799713	85.980919	-504.578766	-129.264984	102.599510	-432.732880	309.139282	1458.825073	-347.472839	-96.916832	1432.602661	-325.258026	109.183411	1452.397949	-279.253906	62.988392	1727.167725	-499.647644	425.073151	1199.176636	-439.890808	-223.328735	1187.599121	-405.278656	392.396240	893.277222	-347.598572	-190.024460	872.771729	-370.984283	111.472153	1060.645752	524.152832	17.142641	898.188904	512.196838	216.242920
-407.234100	247.022568	967.032166	-386.166595	-23.001465	960.913330	-490.090515	256.612091	574.939941	-440.080292	-79.385193	582.589294	-471.307526	295.842560	85.967766	-504.402771	-129.194809	102.493752	-433.035797	309.601135	1458.525757	-348.315674	-96.622261	1432.841553	-325.787598	109.555534	1452.526733	-280.014618	63.466564	1727.416260	-499.481995	425.655487	1198.952393	-442.567780	-223.615311	1188.617188	-405.240204	392.659515	893.056641	-353.854828	-192.187195	872.473328	-371.209381	111.808189	1060.669067	523.962097	16.924475	898.321594	512.102173	216.055984
-407.248016	247.449051	967.028503	-386.614655	-22.586498	960.843933	-490.166229	256.687286	574.944885	-440.098389	-78.608810	582.425659	-471.323608	295.896301	85.989838	-504.168213	-129.085327	102.359734	-432.953857	310.339478	1458.637695	-349.092987	-96.306786	1433.062378	-326.280334	109.931335	1452.644531	-280.826263	63.923706	1727.622803	-499.202698	426.138306	1198.783325	-445.194824	-223.899246	1189.608765	-405.208771	392.947113	892.841736	-359.896362	-194.213211	872.332825	-371.448669	112.163734	1060.634521	523.762146	16.649664	898.400452	512.009216	215.853851
-407.251038	247.835953	967.042480	-387.042358	-22.154976	960.816101	-490.319366	257.236298	575.031982	-440.703003	-78.633934	582.461548	-471.385284	295.935394	85.990410	-504.382202	-129.114456	102.347252	-433.006744	310.932343	1458.538208	-349.899323	-95.949760	1433.283813	-326.756958	110.261795	1452.780273	-281.684357	64.343857	1727.830811	-498.939240	426.679901	1198.598999	-447.816925	-224.095230	1190.682007	-405.157898	393.187103	892.656921	-365.732758	-196.222534	872.269775	-371.677948	112.516724	1060.631104	523.715271	16.339008	898.473816	512.155518	215.866959
-407.293579	248.203033	967.037476	-387.495728	-21.724443	960.811584	-490.469635	257.670044	575.112122	-441.014618	-78.254265	582.451538	-471.488892	295.998688	86.015068	-504.284851	-129.074509	102.275948	-433.092804	311.567200	1458.466919	-350.696747	-95.604980	1433.531860	-327.244812	110.631805	1452.900879	-282.533142	64.791939	1728.016479	-498.701324	427.285645	1198.445801	-450.465088	-224.363129	1191.722412	-405.067993	393.443146	892.473816	-371.341858	-198.087143	872.394531	-371.953674	112.874680	1060.633545	523.629517	16.013796	898.484619	512.129883	215.690186
-407.335815	248.633286	967.039978	-387.983368	-21.287697	960.768433	-490.659698	258.093109	575.140503	-441.273682	-77.710442	582.337524	-471.569092	296.041595	85.997665	-504.283508	-129.041870	102.193108	-433.209442	312.144714	1458.391235	-351.565826	-95.332161	1433.728394	-327.611298	111.338165	1452.975830	-283.375519	65.228027	1728.196533	-498.456177	427.875763	1198.271118	-453.061005	-224.584793	1192.720947	-404.958221	393.727661	892.253723	-376.731750	-199.894806	872.558838	-372.234436	113.248581	1060.617065	523.505554	15.785137	898.460083	512.073792	215.528748
-407.372406	249.120804	967.021973	-388.439606	-20.884762	960.738586	-490.765594	258.308929	575.109619	-441.486694	-77.105484	582.229919	-471.570099	296.099915	85.945038	-504.179626	-128.982300	102.091721	-433.258026	312.773926	1458.301147	-352.373352	-94.972023	1433.916626	-328.050598	111.746803	1453.066772	-284.228912	65.645508	1728.388672	-498.222229	428.481842	1198.102905	-455.694702	-224.807617	1193.759766	-404.801849	394.002075	892.071167	-381.888184	-201.560547	872.801575	-372.492859	113.649284	1060.596069	523.468994	15.507211	898.458252	512.029968	215.371429
-407.379272	249.619904	967.024353	-388.844177	-20.474216	960.713318	-490.885742	258.495728	575.084106	-441.841370	-76.630569	582.203735	-471.601563	296.147614	85.885643	-504.178223	-128.927353	102.028816	-433.309021	313.407379	1458.217407	-353.247711	-94.589684	1434.109009	-328.536469	112.157448	1453.133423	-285.059570	66.078506	1728.552124	-497.978729	429.119507	1197.924927	-458.237152	-225.014282	1194.770020	-404.635132	394.296204	891.927917	-386.802948	-203.082535	873.174927	-372.718964	114.055405	1060.589722	523.404480	15.235552	898.357971	511.983643	215.237228
-407.476013	250.102249	967.044312	-389.345215	-19.951445	960.684692	-491.030548	258.873566	575.068237	-442.220673	-76.214211	582.202026	-471.633087	296.211548	85.873764	-504.146210	-128.873260	101.948860	-433.376953	314.060883	1458.124146	-354.076538	-94.207748	1434.314331	-328.998962	112.555061	1453.222534	-285.879761	66.495926	1728.778564	-497.698456	429.790924	1197.749390	-460.793274	-225.087418	1195.743164	-404.458252	394.537018	891.777710	-391.523376	-204.581680	873.551636	-373.016754	114.502556	1060.584839	523.243958	15.039015	898.185852	511.905701	215.106323
-407.602966	250.518463	967.035828	-389.841125	-19.477554	960.684448	-491.141266	259.238251	575.079468	-443.058563	-76.421097	582.349487	-471.648560	296.241150	85.829521	-504.518616	-128.940765	102.001968	-433.409821	314.803131	1458.032593	-354.901215	-93.731804	1434.544556	-329.676819	112.552597	1453.364502	-286.721985	66.947960	1728.932251	-497.433289	430.507568	1197.605957	-463.337311	-225.207764	1196.750244	-404.249573	394.829163	891.652893	-396.146484	-206.070526	873.946533	-373.340149	114.914902	1060.583374	523.099854	14.797215	897.998840	511.865173	215.000595
-407.717804	250.978516	967.072571	-390.258575	-19.037062	960.723877	-491.316010	259.668243	575.094177	-443.330933	-75.890259	582.305176	-471.725739	296.284515	85.811455	-504.477631	-128.877762	101.938766	-433.446167	315.336243	1457.964478	-355.781097	-93.414970	1434.773560	-329.995911	113.391357	1453.452148	-287.551453	67.396492	1729.173340	-497.170746	431.164520	1197.494751	-465.796906	-225.231857	1197.685181	-404.014954	395.095673	891.538513	-400.397034	-207.310913	874.418335	-373.641083	115.335274	1060.630493	522.981995	14.611967	897.895935	511.842682	214.932556
-407.785614	251.522125	967.110413	-390.712769	-18.528339	960.701599	-491.501678	260.100861	575.150635	-443.734711	-75.502640	582.254822	-471.751831	296.337280	85.791107	-504.516174	-128.844086	101.920204	-433.535034	315.996582	1457.844116	-356.639648	-93.023003	1435.027100	-330.476898	113.825523	1453.584106	-288.387573	67.878677	1729.312256	-496.875336	431.877502	1197.351440	-468.215271	-225.210938	1198.624390	-403.760406	395.394135	891.420105	-404.264191	-208.256927	874.976624	-373.918915	115.802574	1060.642212	522.834229	14.384012	897.791016	511.807190	214.805237
-407.839539	252.063431	967.104980	-391.189789	-17.970716	960.649231	-491.531494	260.188812	574.994080	-444.112518	-75.008209	582.208801	-471.707794	296.425232	85.773972	-504.479950	-128.809891	101.851074	-433.604401	316.690582	1457.775391	-357.554016	-92.594460	1435.291626	-330.972900	114.197372	1453.657349	-289.205475	68.347496	1729.505371	-496.613342	432.625153	1197.188232	-470.627899	-225.183823	1199.546997	-403.469574	395.715546	891.316772	-408.269409	-209.396164	875.460266	-374.202179	116.294281	1060.617554	522.705200	14.280086	897.758606	511.776337	214.676544
-407.962280	252.556931	967.092712	-391.716156	-17.405264	960.592102	-491.785553	260.416473	574.981323	-444.530304	-74.595268	582.210571	-471.817169	296.480042	85.741493	-504.538300	-128.774460	101.785477	-433.653625	317.321686	1457.638794	-358.409821	-92.173904	1435.448608	-331.485107	114.630455	1453.734253	-290.042572	68.842377	1729.623657	-496.271423	433.351654	1197.006836	-472.940002	-225.049591	1200.360352	-403.172974	395.986938	891.210999	-411.673004	-210.106445	876.029419	-374.523712	116.769844	1060.581665	522.556091	14.133868	897.861694	511.692902	214.527054
-408.065247	253.088608	967.045227	-392.232391	-16.873945	960.540039	-491.962708	261.372437	575.224243	-444.952789	-74.196930	582.165405	-471.844360	296.535797	85.767113	-504.554047	-128.756790	101.715950	-433.755280	318.020142	1457.524048	-359.364563	-91.721748	1435.657593	-331.973969	115.074478	1453.816406	-290.827759	69.328148	1729.787720	-495.955811	434.102539	1196.825684	-475.222504	-224.901398	1201.166382	-402.833557	396.320709	891.070190	-415.246643	-211.026276	876.507813	-374.856079	117.259483	1060.537476	522.685608	12.847593	897.902588	511.651550	214.471741
-408.157074	253.717224	967.055542	-392.698334	-16.393089	960.533447	-492.226227	261.959900	575.281494	-445.297211	-73.733711	582.118652	-471.961975	296.593933	85.751923	-504.493042	-128.694458	101.673195	-433.875763	318.685944	1457.432007	-360.239716	-91.293304	1435.812744	-332.488586	115.517929	1453.851807	-291.604767	69.832558	1729.930298	-495.636627	434.834198	1196.647583	-477.382355	-224.545105	1201.842285	-402.445801	396.693085	890.945801	-417.746887	-211.488846	877.300232	-375.172882	117.771179	1060.548828	522.316772	13.824570	898.131287	511.529755	214.264252
-408.295135	254.312164	967.082642	-393.231934	-15.846847	960.471375	-492.402557	262.439178	575.321899	-445.721039	-73.255547	582.078125	-472.021423	296.655151	85.752342	-504.484589	-128.624207	101.583282	-433.940582	319.348969	1457.349487	-361.174164	-90.849075	1436.009155	-332.993195	115.944878	1453.902222	-292.395630	70.338791	1730.069824	-495.294006	435.557587	1196.459717	-479.487274	-224.281433	1202.547119	-402.062042	396.965546	890.809998	-420.628265	-211.973724	877.864197	-375.517853	118.272469	1060.533081	522.171753	13.760455	898.320984	511.443909	214.131271
-408.388092	254.834717	967.104126	-393.762512	-15.241159	960.409729	-492.499268	262.822662	575.382751	-446.102814	-72.773323	582.031860	-472.014465	296.711945	85.780609	-504.499664	-128.595490	101.542450	-434.009857	320.018066	1457.263794	-362.075745	-90.367546	1436.215088	-333.517059	116.379547	1453.993286	-293.170929	70.867973	1730.209473	-494.967590	436.280334	1196.307983	-481.561859	-223.946136	1203.251465	-401.624603	397.278717	890.729980	-423.694427	-212.613815	878.220032	-375.854095	118.764153	1060.518555	522.044800	13.515947	898.541626	511.365570	213.940002
-408.432373	255.356613	967.170654	-394.209869	-14.686742	960.430420	-492.635223	263.265839	575.451416	-446.431885	-72.288078	582.026245	-472.007660	296.751282	85.777512	-504.510132	-128.556396	101.500420	-434.166473	320.723053	1457.181030	-362.961517	-89.876366	1436.440186	-334.022339	116.855232	1454.091919	-293.939880	71.415146	1730.337891	-494.604034	436.986633	1196.104126	-483.526398	-223.512421	1203.849243	-401.183075	397.608368	890.623657	-425.909912	-212.677979	878.803284	-376.138519	119.245865	1060.571655	521.856262	13.367286	898.737122	511.248535	213.732788
-408.481323	255.943420	967.194092	-394.736450	-14.146944	960.404968	-492.818756	263.703033	575.458984	-446.826660	-71.824211	581.969177	-472.023499	296.809357	85.757408	-504.506470	-128.525787	101.453377	-434.292450	321.446503	1457.091431	-363.878845	-89.355011	1436.637451	-334.503265	117.322746	1454.190918	-294.705872	71.975304	1730.483398	-494.273621	437.692017	1195.936035	-485.394501	-222.977936	1204.409912	-400.733307	397.938477	890.514099	-428.062683	-212.805023	879.295532	-376.458527	119.745468	1060.578247	521.602478	13.201862	898.868835	510.991486	213.547699
-408.561584	256.449799	967.167847	-395.226807	-13.600955	960.398926	-492.987274	264.179199	575.485352	-447.213348	-71.360840	581.954712	-472.089996	296.876984	85.726334	-504.527557	-128.486389	101.398613	-434.400543	322.115479	1456.980225	-364.781982	-88.840942	1436.804688	-335.048157	117.794960	1454.256104	-295.473511	72.542770	1730.596436	-493.935791	438.389374	1195.745728	-487.200836	-222.402695	1204.897217	-400.252289	398.339355	890.394531	-430.102966	-212.936951	879.707703	-376.766479	120.239258	1060.567627	521.562683	12.571644	899.035522	510.782227	213.395142
-408.711517	257.013947	967.174072	-395.797882	-13.016623	960.356995	-493.193542	264.760529	575.526978	-447.633820	-70.939217	581.897034	-472.182281	296.997833	85.750229	-504.500488	-128.441605	101.346703	-434.543762	322.828217	1456.892822	-365.690002	-88.341812	1436.972656	-335.531250	118.270950	1454.329956	-296.241669	73.117218	1730.716187	-493.616943	439.071259	1195.544189	-488.905334	-221.731491	1205.348755	-399.767426	398.709015	890.333191	-431.882751	-212.855209	880.117432	-377.131073	120.756744	1060.550171	521.230469	12.636292	899.083313	510.521118	213.195450
-408.845123	257.621979	967.209595	-396.365601	-12.458258	960.329285	-493.438965	265.281769	575.574524	-448.029236	-70.528137	581.848511	-472.256744	297.065979	85.732819	-504.516785	-128.393890	101.286110	-434.657867	323.526642	1456.828857	-366.575439	-87.814400	1437.121216	-336.067993	118.792725	1454.378662	-297.000854	73.700401	1730.836914	-493.309143	439.768494	1195.338501	-490.532013	-221.008728	1205.669312	-399.249786	399.112579	890.253601	-433.340729	-212.773209	880.487793	-377.518250	121.275230	1060.562622	520.896484	12.859656	899.117188	510.125580	213.437912
-408.937256	258.188232	967.250793	-396.904083	-11.944297	960.342896	-493.531860	265.693329	575.601624	-448.436920	-70.098534	581.805603	-472.284241	297.120087	85.773087	-504.525116	-128.376495	101.235481	-434.804779	324.272369	1456.753418	-367.537720	-87.280281	1437.296265	-336.617493	119.263123	1454.454956	-297.772980	74.291122	1730.960083	-492.971802	440.448883	1195.194092	-492.084290	-220.234100	1205.888794	-398.727051	399.509460	890.187378	-434.659821	-212.591125	880.776184	-377.871460	121.762321	1060.599121	520.609192	12.857217	899.095276	509.875397	213.306870
-409.031891	258.794617	967.330688	-397.491913	-11.319318	960.284302	-493.722290	266.152618	575.669800	-448.873596	-69.572784	581.738464	-472.314240	297.177979	85.761353	-504.535217	-128.326447	101.150223	-434.914459	324.998871	1456.681641	-368.400665	-86.735306	1437.446777	-337.117065	119.748291	1454.525757	-298.649597	74.838959	1731.033447	-492.648346	441.046967	1195.001099	-493.501709	-219.399994	1206.131226	-398.152893	399.907318	890.100464	-435.763550	-212.240082	881.027771	-378.232574	122.281616	1060.613525	520.400879	12.807825	899.038879	509.808075	212.795853
-409.199005	259.291565	967.341858	-398.084412	-10.711389	960.228943	-493.882996	266.550568	575.686157	-449.249084	-69.164322	581.696716	-472.356689	297.232819	85.773979	-504.530914	-128.271988	101.104111	-435.037750	325.710388	1456.619873	-369.296295	-86.181030	1437.645630	-337.645447	120.307365	1454.609497	-299.346527	75.456673	1731.254028	-492.314209	441.733704	1194.785767	-494.818298	-218.496826	1206.291870	-397.556427	400.257141	890.025391	-436.549530	-211.743362	881.307983	-378.622253	122.769722	1060.593018	520.098633	12.824911	898.970093	509.376068	213.080795
-409.316132	259.789764	967.356445	-398.612396	-10.222889	960.247864	-494.086792	267.024384	575.693665	-449.676605	-68.797401	581.714111	-472.406006	297.296722	85.745155	-504.571198	-128.249786	101.082947	-435.113281	326.416412	1456.553345	-370.133759	-85.642555	1437.847534	-338.153595	120.784119	1454.674438	-300.138458	76.033669	1731.381348	-492.003174	442.400391	1194.599243	-496.036377	-217.545380	1206.427124	-396.959839	400.566467	890.009827	-437.228882	-211.242813	881.490356	-378.979309	123.225037	1060.618042	519.848145	12.768400	898.909058	509.050262	212.967606
-409.470917	260.400604	967.357117	-399.202026	-9.684255	960.210510	-494.253967	267.428162	575.711365	-450.173981	-68.298950	581.680298	-472.437164	297.357147	85.716599	-504.543121	-128.179962	101.025093	-435.265228	327.159058	1456.489990	-371.067383	-85.085556	1438.023804	-338.637512	121.289680	1454.729980	-300.934265	76.659698	1731.507324	-491.688843	443.080322	1194.399780	-497.167175	-216.510498	1206.469482	-396.366241	400.977234	889.932617	-437.683563	-210.556229	881.655579	-379.369080	123.745552	1060.603394	519.643860	12.520274	898.797791	508.987793	212.510117
-409.688171	261.013153	967.354126	-399.830322	-9.088938	960.147827	-494.320679	267.769897	575.692444	-450.575043	-67.771164	581.653076	-472.354004	297.409424	85.704964	-504.559052	-128.159409	100.961510	-435.391846	327.856720	1456.403320	-371.972626	-84.536423	1438.237061	-339.178375	121.860214	1454.788086	-301.720032	77.253441	1731.663696	-491.341797	443.800476	1194.263916	-498.198944	-215.442368	1206.450195	-395.826782	401.520691	889.832153	-437.850189	-209.801193	881.806519	-379.792969	124.290184	1060.569824	519.324646	12.435968	898.650269	508.573090	212.906006
-409.829529	261.551453	967.349731	-400.436768	-8.497401	960.129578	-494.478363	268.175507	575.676208	-451.043304	-67.338394	581.606445	-472.345520	297.452057	85.689590	-504.565582	-128.141418	100.915970	-435.451843	328.601257	1456.363892	-372.854034	-83.943108	1438.389160	-339.696503	122.363152	1454.862915	-302.504150	77.832161	1731.766235	-491.008545	444.453613	1194.102783	-499.072968	-214.312378	1206.376099	-395.244965	401.957703	889.742737	-437.825378	-208.906891	881.907471	-380.178802	124.806320	1060.560669	519.091919	12.295428	898.501221	508.340485	212.879761
-409.966888	262.145233	967.372620	-401.030243	-7.975357	960.142700	-494.690613	268.650269	575.766174	-451.489166	-66.878479	581.572083	-472.382385	297.460449	85.688675	-504.560547	-128.096161	100.829025	-435.635956	329.353973	1456.291992	-373.752686	-83.310509	1438.547852	-340.188446	122.874710	1454.962524	-303.282257	78.468239	1731.942261	-490.678864	445.144806	1193.958496	-499.846191	-213.211594	1206.270508	-394.634674	402.456146	889.718506	-437.651703	-207.966263	881.945862	-380.585968	125.317413	1060.588623	518.876526	12.088630	898.427795	508.169739	212.853104
-410.106110	262.725616	967.402954	-401.602264	-7.409446	960.134033	-494.892578	269.114014	575.881104	-451.981567	-66.412651	581.525024	-472.435242	297.527924	85.742661	-504.531403	-128.061691	100.742020	-435.773499	330.078491	1456.287109	-374.653076	-82.752853	1438.706177	-340.718750	123.426666	1455.067261	-304.072327	79.026871	1732.057983	-490.369690	445.861969	1193.829956	-500.562195	-212.053574	1206.063354	-394.053955	402.869019	889.745361	-437.265198	-206.905060	881.962830	-380.987030	125.835030	1060.610107	518.613953	11.939610	898.433228	508.007935	212.871078
-410.296570	263.295563	967.453003	-402.259003	-6.758365	960.052429	-495.024750	269.412903	575.880005	-452.453796	-65.987732	581.468811	-472.435638	297.551422	85.732666	-504.533539	-128.028748	100.654488	-435.918365	330.794922	1456.251831	-375.574158	-82.075890	1438.827637	-341.240448	123.972404	1455.143311	-304.841217	79.632164	1732.234619	-490.033081	446.537933	1193.674805	-501.135620	-210.932999	1205.794800	-393.436859	403.355865	889.726868	-436.651245	-205.786209	881.961121	-381.423370	126.354462	1060.595825	518.296509	11.804491	898.440002	507.663757	212.627441
-410.508881	263.844482	967.437622	-402.936340	-6.161350	960.038025	-495.231110	269.960297	575.916687	-452.940002	-65.497017	581.429077	-472.448975	297.600067	85.733604	-504.543793	-128.012665	100.617592	-436.063324	331.518585	1456.197754	-376.417755	-81.502647	1438.934082	-341.745941	124.531952	1455.221191	-305.644592	80.257057	1732.332520	-489.680054	447.251984	1193.517334	-501.566010	-209.818848	1205.517456	-392.854004	403.840454	889.707825	-435.936951	-204.605621	881.924011	-381.869293	126.884613	1060.580444	517.939209	11.656549	898.453369	507.339172	212.436325
-410.647034	264.424011	967.434814	-403.525513	-5.667951	960.059753	-495.353088	270.272339	575.909790	-453.344452	-65.053711	581.425964	-472.473694	297.654297	85.720657	-504.554504	-128.010941	100.551025	-436.397186	332.149445	1455.925903	-377.329407	-80.846237	1439.009033	-342.252747	125.102768	1455.261475	-306.400421	80.852211	1732.483887	-489.357117	447.994995	1193.322388	-501.940491	-208.617279	1205.133545	-392.263947	404.329773	889.677002	-434.959900	-203.243927	881.847717	-382.258820	127.388138	1060.595825	517.599609	11.527918	898.491394	507.046295	212.220108
-410.794983	265.037842	967.436218	-404.164917	-5.072567	960.006714	-495.499268	270.668823	575.910156	-453.914825	-64.710617	581.442139	-472.441376	297.676453	85.688759	-504.708313	-128.025513	100.540527	-436.344696	332.983093	1456.068115	-378.165863	-80.180618	1439.104736	-342.737854	125.680611	1455.287476	-307.269440	81.443573	1732.551636	-488.993011	448.690338	1193.156738	-502.177856	-207.395538	1204.740112	-391.662323	404.787140	889.625427	-433.766052	-201.843109	881.762695	-382.654236	127.928177	1060.569092	517.123047	11.520432	898.711975	506.710510	211.993271
-410.952332	265.630615	967.459534	-404.845001	-4.408285	959.977051	-495.618073	271.065552	575.917419	-454.419952	-64.287079	581.356018	-472.461304	297.729340	85.717575	-504.649139	-127.990387	100.455162	-436.657257	333.600555	1455.851074	-379.037109	-79.535065	1439.163330	-343.173492	126.243172	1455.335327	-307.952148	82.064285	1732.743408	-488.700500	449.468536	1193.015503	-502.362488	-206.206680	1204.275635	-391.067657	405.293640	889.621399	-432.439850	-200.376465	881.699890	-383.086792	128.488708	1060.567993	516.826233	11.413406	898.746826	506.462219	211.859924
-411.118744	266.150726	967.520935	-405.466248	-3.849024	959.991516	-495.810669	271.510193	575.930359	-454.901703	-63.809624	581.308777	-472.516693	297.767242	85.712540	-504.651276	-127.972603	100.394417	-436.660950	334.449707	1456.019897	-379.823792	-78.863487	1439.242798	-343.667816	126.816689	1455.390381	-308.710480	82.693413	1732.883667	-488.353912	450.146393	1192.942261	-502.429474	-204.991806	1203.837158	-390.513885	405.748016	889.658630	-430.895233	-198.813721	881.652100	-383.513733	128.968582	1060.613037	516.619690	11.220479	898.786804	506.397766	211.026672
-411.336304	266.732605	967.541748	-406.105469	-3.345510	960.014465	-496.018738	271.979980	575.983704	-455.454529	-63.456341	581.421875	-472.549072	297.815430	85.734787	-504.668732	-127.931427	100.323502	-436.783051	335.176178	1456.024292	-380.685760	-78.236305	1439.252197	-344.137329	127.380234	1455.470093	-309.445801	83.249947	1733.005493	-488.058624	450.867371	1192.866333	-502.435638	-203.776428	1203.326172	-389.931244	406.222931	889.651489	-429.232819	-197.202393	881.525696	-383.960205	129.473511	1060.638672	516.307007	11.049039	898.809326	506.235535	210.901276
-411.543213	267.306519	967.530701	-406.786835	-2.748122	959.978088	-496.126373	272.218384	575.989075	-456.039032	-62.969116	581.365967	-472.486847	297.857544	85.699883	-504.680908	-127.917908	100.264656	-436.919067	335.875854	1456.006714	-381.450043	-77.554756	1439.254883	-344.605438	127.961716	1455.503418	-310.196808	83.891296	1733.141846	-487.741180	451.583313	1192.724365	-502.340515	-202.570663	1202.777832	-389.321869	406.654755	889.663269	-427.433014	-195.507553	881.407532	-384.411407	130.006287	1060.615601	515.951965	10.963229	898.809570	505.965668	211.438843
-411.724426	267.787628	967.495544	-407.497162	-2.168989	959.990906	-496.296112	272.648560	575.995972	-456.565521	-62.485329	581.309692	-472.519775	297.932587	85.724861	-504.630280	-127.891876	100.192535	-436.985504	336.640320	1456.009888	-382.220856	-76.903435	1439.295288	-345.085144	128.561615	1455.514160	-310.957642	84.498436	1733.210815	-487.439697	452.317444	1192.614136	-502.141449	-201.402557	1202.187622	-388.676758	406.900452	889.720459	-425.439819	-193.797180	881.325134	-384.870636	130.503967	1060.607056	515.666687	10.807496	898.801575	505.838318	210.611725
-411.964355	268.214783	967.417053	-408.190125	-1.667931	959.982239	-496.545441	273.182983	575.940979	-457.216003	-62.015221	581.325989	-472.550781	297.988739	85.699860	-504.629761	-127.832878	100.130760	-436.973236	337.365814	1455.975220	-383.026550	-76.226730	1439.307251	-345.565125	129.147034	1455.526367	-311.658905	85.102356	1733.338623	-487.131500	453.015320	1192.508057	-501.873322	-200.181320	1201.531372	-388.211884	407.466980	889.700684	-423.415863	-192.005630	881.121155	-385.332611	130.951080	1060.562012	515.380066	10.670857	898.804443	505.628143	210.449432
-412.195190	268.810394	967.374695	-408.863281	-1.185549	959.924377	-496.850189	273.777374	575.978699	-457.901154	-61.592388	581.380371	-472.656769	298.079865	85.727501	-504.588104	-127.816460	100.046471	-437.074066	338.115417	1455.954346	-383.815765	-75.581665	1439.287476	-346.022400	129.699387	1455.538818	-312.358978	85.702782	1733.389404	-486.829437	453.757660	1192.382080	-501.538361	-199.014313	1200.865845	-387.711182	407.980408	889.651978	-421.188354	-190.169968	880.951355	-385.768707	131.445297	1060.506714	515.142761	10.556920	898.792847	505.401398	210.321121
-412.382050	269.452454	967.377808	-409.564087	-0.594157	959.888611	-497.138397	274.266571	575.998718	-458.553528	-61.220722	581.369507	-472.756897	298.126526	85.712547	-504.639191	-127.793037	99.986893	-437.197906	338.853638	1455.951660	-384.617645	-74.960617	1439.228027	-346.486237	130.281876	1455.544189	-313.044617	86.344894	1733.526489	-486.539886	454.441223	1192.271606	-500.992798	-197.851181	1200.122314	-387.198181	408.502136	889.646362	-418.854187	-188.258743	880.731506	-386.215271	132.001373	1060.489624	514.838989	10.414682	898.779175	505.141418	210.182571
-412.616241	270.051147	967.412354	-410.296295	0.019292	959.836426	-497.480713	274.750305	576.083374	-459.323578	-60.837887	581.336060	-472.843781	298.193420	85.708923	-504.754120	-127.772972	99.936676	-437.362640	339.582336	1455.925049	-385.472748	-74.382980	1439.249146	-346.964142	130.868439	1455.590576	-313.727875	86.904785	1733.588623	-486.254578	455.141724	1192.172974	-500.372314	-196.751816	1199.419312	-386.729340	408.985260	889.647034	-416.424774	-186.296341	880.508057	-386.690216	132.530731	1060.476685	514.562317	10.266303	898.801025	504.883392	210.053467
-412.790436	270.537811	967.431091	-410.928192	0.573135	959.804565	-497.803986	275.159332	576.118896	-459.748322	-60.218693	581.225342	-472.907227	298.229797	85.764030	-504.599762	-127.751228	99.831467	-437.532867	340.274841	1455.900391	-386.286255	-73.757324	1439.238159	-347.372101	131.410645	1455.630859	-314.375153	87.524300	1733.718262	-485.952454	455.872650	1192.049683	-499.570801	-195.677780	1198.576172	-386.304565	409.504791	889.635254	-413.851593	-184.224899	880.225403	-387.098877	132.990204	1060.469971	514.305115	10.097304	898.870850	504.618317	209.928680
-412.976898	271.035339	967.456177	-411.600098	1.045344	959.833313	-498.095764	275.581421	576.166992	-460.383545	-59.848598	581.295044	-472.930969	298.305084	85.782204	-504.621155	-127.707558	99.798508	-437.685608	341.030243	1455.905151	-387.110748	-73.079170	1439.170776	-347.884888	131.977661	1455.666504	-315.063568	88.171326	1733.821655	-485.663300	456.693939	1191.925171	-498.618164	-194.600174	1197.760986	-385.912933	410.058075	889.604980	-411.224762	-182.166260	879.909912	-387.529602	133.432098	1060.496094	513.999390	9.900511	898.904480	504.381165	209.820816
-413.197296	271.527283	967.446167	-412.307770	1.595324	959.875122	-498.358154	275.924744	576.204407	-460.955597	-59.358723	581.283386	-472.924744	298.333740	85.764214	-504.588379	-127.694473	99.745850	-437.818390	341.735718	1455.831299	-387.957397	-72.416611	1439.033691	-348.351715	132.558533	1455.719971	-315.735107	88.795441	1733.908325	-485.380066	457.403076	1191.800781	-497.542603	-193.649277	1196.910645	-385.518524	410.595367	889.552124	-408.622162	-180.106949	879.580505	-387.997314	133.926392	1060.512207	513.746216	9.742573	898.937317	504.129700	209.697784
-413.445374	272.053314	967.444031	-413.031494	2.126198	959.903076	-498.628479	276.316742	576.194092	-461.531250	-58.957348	581.304321	-472.908905	298.416290	85.727356	-504.572296	-127.680084	99.687035	-437.879974	342.464386	1455.791504	-388.933228	-71.845703	1439.052979	-348.786743	133.103928	1455.755615	-316.386780	89.402023	1734.030029	-485.067719	458.206757	1191.697632	-496.318848	-192.666885	1196.064697	-385.096771	411.154083	889.464905	-405.835968	-177.926361	879.295044	-388.483521	134.422012	1060.524292	513.512573	9.567873	898.970398	503.946472	209.551758
-413.673279	272.571014	967.432617	-413.789368	2.636742	959.913147	-498.976898	276.782654	576.206909	-461.623810	-58.012089	581.144348	-473.016998	298.474304	85.733154	-504.194855	-127.606125	99.532578	-437.872253	343.171478	1455.729370	-389.763611	-71.093071	1438.953125	-349.291687	133.670334	1455.773560	-317.047516	90.049889	1734.112305	-484.735992	458.913452	1191.562866	-494.907104	-191.632599	1195.193237	-384.793915	411.734436	889.380920	-402.941132	-175.806030	878.911865	-388.969666	134.895386	1060.520874	513.332031	9.401355	899.012207	503.761597	209.468323
-413.854553	272.968109	967.439209	-414.440948	3.060489	959.979126	-499.320465	277.252228	576.257324	-462.397675	-57.876648	581.154846	-473.112885	298.536346	85.750237	-504.311432	-127.638863	99.486816	-437.819092	343.860016	1455.650269	-390.651337	-70.489395	1438.979858	-349.742981	134.177628	1455.786133	-317.708557	90.677032	1734.229736	-484.346649	459.690613	1191.488770	-493.414368	-190.607086	1194.389282	-384.478455	412.322601	889.274780	-399.939178	-173.617935	878.616882	-389.401642	135.283615	1060.560425	513.079956	9.244566	899.037537	503.577667	209.244720
-414.050995	273.456604	967.446899	-415.151703	3.519977	959.947266	-499.617859	277.589966	576.282471	-463.279877	-58.020496	581.232239	-473.129974	298.606140	85.768494	-504.630554	-127.693947	99.485710	-437.689209	344.495300	1455.601318	-391.485687	-69.860596	1439.050659	-350.178833	134.692383	1455.787231	-318.346497	91.259300	1734.296631	-483.913452	460.439850	1191.388184	-491.833832	-189.510529	1193.556519	-384.170624	412.909607	889.198730	-396.818604	-171.396576	878.350891	-389.852325	135.696640	1060.545898	512.802307	9.173151	899.016052	503.391266	209.126495
-414.267578	273.970520	967.452698	-415.928864	4.145110	959.862549	-499.915649	277.897339	576.325623	-464.224030	-58.134621	581.285583	-473.204437	298.633667	85.759567	-504.866028	-127.747139	99.471741	-437.651642	345.136627	1455.570435	-392.243500	-69.200798	1439.081177	-350.614685	135.194183	1455.789307	-319.074219	91.864410	1734.331787	-483.508026	461.197021	1191.305298	-490.160187	-188.373215	1192.766968	-383.852539	413.452820	889.098450	-393.575134	-169.096664	878.159790	-390.332367	136.181168	1060.499634	512.526794	9.142646	899.037231	503.099579	209.750122
-414.418671	274.434509	967.441528	-416.646637	4.621336	959.833069	-500.210449	278.221283	576.334229	-464.657501	-57.589851	581.227356	-473.272522	298.699890	85.759804	-504.799133	-127.728836	99.409393	-437.756287	345.671265	1455.357788	-392.969543	-68.513367	1439.095337	-351.079590	135.712387	1455.792603	-319.646362	92.465897	1734.442871	-483.075989	462.032593	1191.191040	-488.463409	-187.227386	1192.052490	-383.540497	414.071045	888.979065	-390.340302	-166.766983	877.991028	-390.782440	136.592636	1060.481567	512.271423	8.994516	899.016724	502.954742	209.656769
-414.635590	274.864777	967.457153	-417.425751	5.103116	959.799011	-500.438782	278.568817	576.326660	-464.918243	-56.917343	581.122620	-473.288727	298.760468	85.738716	-504.558594	-127.708420	99.292961	-437.566681	346.454437	1455.488892	-393.688446	-67.847725	1439.218872	-351.490356	136.180710	1455.802368	-320.281128	93.071938	1734.572266	-482.548187	462.699982	1191.113403	-486.741364	-186.004532	1191.289917	-383.231140	414.685211	888.848083	-386.869019	-164.158020	878.234558	-391.254944	136.978653	1060.463623	512.020203	8.898670	898.993713	502.727570	209.563492
-414.828156	275.263855	967.430115	-418.111725	5.486010	959.862610	-500.708588	278.966431	576.353577	-465.417358	-56.549950	581.113953	-473.360382	298.837555	85.735382	-504.471741	-127.682144	99.199791	-437.532227	347.097137	1455.436523	-394.391724	-67.255142	1439.395752	-351.914673	136.685089	1455.844604	-320.968628	93.636848	1734.659668	-482.023773	463.528687	1190.977051	-484.997559	-184.756317	1190.659302	-382.960205	415.273651	888.719482	-383.341217	-161.532852	878.353699	-391.729523	137.357239	1060.490601	511.809174	8.822389	899.016113	502.533447	209.483185
-415.074280	275.669861	967.392456	-418.893585	5.922582	959.856079	-500.976929	279.349457	576.338074	-466.105896	-56.418446	581.106323	-473.412628	298.889740	85.701981	-504.587769	-127.688103	99.172966	-437.477325	347.693420	1455.387695	-395.056458	-66.648392	1439.529175	-352.349243	137.193283	1455.847412	-321.718506	94.183434	1734.766724	-481.499054	464.273193	1190.866943	-483.263245	-183.547882	1189.988770	-382.712830	415.895386	888.549988	-379.837158	-158.934830	878.380554	-392.243500	137.740265	1060.467285	511.592926	8.714738	899.029846	502.355347	209.403519
-415.272339	276.100983	967.366028	-419.679535	6.389164	959.816833	-501.275970	279.850677	576.387085	-466.795227	-56.331848	581.129150	-473.511566	298.975098	85.743759	-504.791412	-127.731377	99.135315	-437.455902	348.353943	1455.340332	-395.666595	-66.042923	1439.655640	-352.729309	137.657272	1455.883179	-322.328613	94.781494	1734.937500	-480.925537	465.028290	1190.769043	-481.531555	-182.356628	1189.335815	-382.441193	416.537506	888.339355	-376.311829	-156.362961	878.362061	-392.734100	138.130234	1060.432251	511.430939	8.661633	899.071594	502.152588	209.378983
-415.502197	276.535858	967.367004	-420.554321	6.885608	959.773682	-501.586761	280.330170	576.444275	-467.796570	-56.565968	581.171814	-473.623871	299.031433	85.738022	-505.096527	-127.775345	99.138504	-437.437378	348.981567	1455.310303	-396.311768	-65.418312	1439.771606	-353.046936	138.157364	1455.930542	-323.015350	95.373756	1735.135132	-480.369659	465.785919	1190.652710	-479.769196	-181.168274	1188.681519	-382.218781	417.243225	888.100586	-372.797668	-153.729126	878.359131	-393.254364	138.519852	1060.400513	511.278961	8.484300	899.136414	502.051483	208.622406
-415.647980	276.967712	967.324707	-421.362976	7.349387	959.715942	-501.815125	280.740723	576.460632	-468.644562	-56.720776	581.174133	-473.667236	299.097168	85.757645	-505.924652	-127.950249	99.196808	-437.385773	349.604950	1455.250366	-396.863037	-64.862648	1439.805054	-353.524567	138.670746	1455.925415	-323.762909	95.974251	1735.266846	-479.762451	466.521576	1190.499512	-478.001740	-180.020660	1188.002075	-381.927032	417.857208	887.894592	-369.276520	-151.105728	878.379456	-393.723663	138.900803	1060.346191	511.077454	8.359661	899.201904	501.845978	208.501114
-415.823730	277.370819	967.302429	-422.154633	7.735276	959.670349	-502.006561	281.183044	576.515686	-470.167847	-57.896759	581.524902	-473.750122	299.216705	85.743416	-506.826233	-128.116257	99.318787	-437.343475	350.217529	1455.165039	-397.469543	-64.282639	1439.868652	-353.892334	139.100403	1455.965942	-324.476318	96.566353	1735.467651	-479.159698	467.242950	1190.349365	-476.245941	-178.857941	1187.409058	-381.575378	418.352264	887.699585	-365.785645	-148.397461	878.437561	-394.177765	139.230118	1060.302490	510.831757	8.314899	899.241882	501.563324	208.374176
-415.983856	277.686218	967.246521	-422.908875	8.099855	959.676147	-502.180237	281.547150	576.500366	-470.767151	-57.939289	581.542664	-473.813690	299.314423	85.706123	-506.445068	-128.062561	99.259216	-437.281708	350.845184	1455.077637	-397.994995	-63.732632	1439.952515	-354.239563	139.577133	1455.978516	-325.343475	97.161072	1735.591431	-478.560364	467.961884	1190.200806	-474.479645	-177.825958	1186.775879	-381.280884	418.983429	887.446594	-362.491577	-145.701828	878.639343	-394.635223	139.537003	1060.276367	510.609528	8.232803	899.328613	501.310150	208.269196
-416.152374	278.003784	967.214722	-423.712860	8.523191	959.669617	-502.339996	281.920135	576.498169	-471.135742	-57.643650	581.471924	-473.816742	299.391998	85.676643	-506.549377	-128.108383	99.228943	-437.191315	351.449249	1455.010620	-398.549072	-63.192440	1440.038818	-354.617371	140.056625	1455.997559	-326.018372	97.825584	1735.900635	-477.930695	468.615814	1189.999756	-472.774048	-176.849503	1186.282227	-381.022003	419.575104	887.196411	-359.418518	-143.019745	878.646484	-395.103333	139.856369	1060.250732	510.402618	8.148864	899.372009	501.073181	208.186340
-416.280701	278.313629	967.190430	-424.472229	8.880977	959.651672	-502.545776	282.318237	576.524536	-469.860840	-55.497658	580.870667	-473.950989	299.453796	85.718582	-506.020813	-128.037689	98.984550	-437.108856	352.030731	1454.933228	-399.042206	-62.656586	1440.131470	-354.963898	140.522171	1456.052979	-326.812317	98.467827	1736.102295	-477.349213	469.259430	1189.801880	-471.010712	-175.862305	1185.689453	-380.717834	420.115387	886.964600	-355.956299	-140.261642	878.898621	-395.545532	140.133728	1060.227173	510.206390	8.072675	899.409058	500.877838	208.112915
-416.418976	278.590912	967.180847	-425.259827	9.251295	959.679932	-502.743042	282.725098	576.538940	-470.785706	-56.074516	580.988831	-474.031464	299.524963	85.715538	-506.487122	-128.142365	99.075714	-436.973816	352.626526	1454.860352	-399.519653	-62.155773	1440.216553	-355.289490	140.982239	1456.097412	-327.684448	99.115875	1736.319702	-476.754608	469.872864	1189.649536	-469.162628	-174.824432	1185.124390	-380.399689	420.679535	886.719971	-351.765930	-137.079437	879.604004	-396.006104	140.410049	1060.234253	509.945770	8.094366	899.485779	500.636261	208.050705
-416.541077	278.859406	967.145203	-426.081085	9.608666	959.636047	-502.916321	283.083160	576.566650	-471.300659	-56.193268	580.964111	-474.127136	299.578857	85.738380	-506.750122	-128.221619	99.056976	-436.821259	353.181580	1454.742188	-400.023773	-61.646442	1440.274902	-355.623047	141.432770	1456.128906	-328.417267	99.802406	1736.600708	-476.173065	470.507446	1189.471924	-467.451233	-174.020905	1184.621704	-380.078979	421.218506	886.447876	-348.851257	-134.464325	879.697754	-396.470428	140.654236	1060.190063	509.730133	8.134518	899.556946	500.388062	208.021118
-416.640076	279.142883	967.116760	-426.837189	9.920932	959.638489	-503.067078	283.432709	576.600220	-471.587067	-55.977703	580.863220	-474.191376	299.651550	85.738930	-506.722473	-128.248413	98.982170	-436.677551	353.759125	1454.623291	-400.444794	-61.187408	1440.351563	-355.952118	141.847198	1456.153809	-329.239319	100.486847	1736.869141	-475.634827	471.108093	1189.266846	-465.634827	-173.082077	1184.055786	-380.073181	421.846069	886.102722	-344.667877	-131.096313	880.470337	-396.892090	140.902084	1060.173706	509.536804	8.151178	899.576721	500.183197	208.052094
-416.634064	279.226807	967.048828	-427.253693	10.067685	959.835144	-503.068207	283.597198	576.573242	-471.803070	-55.508842	580.870544	-474.150787	299.671295	85.723488	-506.654083	-128.274277	98.889679	-436.533600	354.317688	1454.490234	-400.830170	-60.767269	1440.425171	-356.266754	142.274246	1456.153931	-330.181549	101.123367	1737.032104	-475.038788	471.646393	1188.982666	-463.875031	-172.357803	1183.543701	-379.433929	422.175262	885.819702	-341.195404	-128.053909	880.940979	-397.173676	141.075134	1060.259766	509.352600	8.115761	899.589355	499.945435	208.057312
-416.140900	278.585632	966.809631	-426.183319	9.195683	961.074951	-502.806091	283.410858	576.467468	-472.097534	-54.958023	581.234924	-473.919037	299.685272	85.681686	-506.690155	-128.364212	98.806931	-436.344025	354.895813	1454.325562	-401.251709	-60.318916	1440.432617	-356.605255	142.674988	1456.130005	-330.972321	101.865997	1737.307495	-474.478149	472.228271	1188.717285	-462.190765	-171.627411	1182.967529	-379.087372	422.644379	885.465698	-337.723297	-124.993660	881.399719	-396.814728	140.919281	1060.887573	509.275360	8.029381	899.634644	499.759796	208.099442
-415.870361	278.418030	966.718262	-425.914551	8.915834	961.693665	-502.678955	283.458649	576.369751	-472.321655	-55.178364	581.203491	-473.769775	299.696045	85.690910	-506.739166	-128.382294	98.803650	-436.118835	355.477264	1454.137207	-401.611481	-59.978676	1440.391479	-356.909729	143.069839	1456.142334	-331.840088	102.566536	1737.569458	-473.917908	472.780548	1188.421387	-460.548676	-171.042526	1182.405518	-379.074646	423.368591	885.040833	-334.407440	-121.996140	881.828491	-396.755676	140.958801	1061.211548	509.166077	7.936107	899.638794	499.598022	208.117630
-417.185028	280.477051	966.959656	-431.037262	11.668866	958.963501	-503.688110	284.875793	576.622192	-471.119476	-53.348717	579.757202	-474.431427	299.837921	85.757584	-505.631165	-128.267395	98.517853	-435.890808	356.057434	1453.970215	-401.867554	-59.600159	1440.372070	-357.236389	143.456970	1456.125366	-332.737762	103.291328	1737.816284	-473.295135	473.231934	1188.103027	-458.888184	-170.448975	1181.819824	-378.331818	423.540558	884.768982	-331.083130	-118.886459	882.316101	-399.071533	141.905380	1059.686157	509.040283	7.831639	899.672546	499.396027	208.090729
-417.222137	280.710480	966.933533	-431.882019	12.028043	958.870789	-503.828186	285.198029	576.664246	-471.773071	-53.627960	579.791138	-474.511780	299.862091	85.778122	-505.355743	-128.275543	98.496773	-435.623871	356.602112	1453.774292	-402.132263	-59.266510	1440.320313	-357.551453	143.844742	1456.104248	-333.677002	104.038254	1738.080322	-472.701050	473.699036	1187.753418	-457.306641	-169.961792	1181.260864	-377.958496	423.902557	884.402710	-327.868591	-115.775467	882.846191	-399.491608	142.099640	1059.616943	508.921936	7.742803	899.718323	499.184875	207.977463
-417.187317	280.904968	966.903198	-432.560883	12.256272	958.842407	-503.979431	285.503998	576.716003	-472.119354	-53.556099	579.735718	-474.568817	299.910034	85.781822	-505.374969	-128.284622	98.460434	-435.468018	357.053131	1453.390991	-402.382477	-58.998116	1440.273193	-357.879883	144.245544	1456.083252	-334.589233	104.782654	1738.375488	-472.128387	474.227997	1187.379150	-455.707733	-169.457321	1180.628418	-377.582794	424.230957	883.980347	-324.778503	-112.686813	883.333984	-399.830475	142.245529	1059.588989	508.803345	7.695910	899.739624	498.953461	207.907730
-417.148285	281.054657	966.852844	-433.226990	12.468721	958.867798	-504.080017	285.736908	576.718445	-472.407043	-53.507626	579.692078	-474.564911	299.947449	85.768166	-505.457123	-128.348419	98.458145	-435.072113	357.680054	1453.389648	-402.598328	-58.686790	1440.157471	-358.172699	144.604156	1456.058838	-335.586365	105.569946	1738.651367	-471.524597	474.643768	1187.048950	-454.189209	-169.029434	1180.036011	-377.149445	424.481476	883.558228	-321.767944	-109.655640	883.847351	-400.176605	142.388855	1059.583252	508.562378	7.704939	899.759338	498.581879	208.576004
-417.089111	281.211212	966.793945	-433.867706	12.653630	958.853699	-504.223663	286.000336	576.747131	-472.615265	-53.291000	579.598938	-474.638489	299.992432	85.744179	-505.450226	-128.384827	98.418350	-434.772888	358.234619	1453.171631	-402.807648	-58.398052	1440.032593	-358.481049	144.943481	1456.023926	-336.570923	106.376801	1738.952881	-470.927216	475.053802	1186.713867	-452.712219	-168.594620	1179.412476	-376.795959	424.667786	883.131897	-318.827972	-106.660065	884.418213	-400.481201	142.510880	1059.548096	508.390381	7.643782	899.776794	498.376862	208.560532
-416.968964	281.347443	966.711304	-434.458679	12.760473	958.821350	-504.294861	286.251862	576.772705	-472.839203	-53.141289	579.507751	-474.640472	300.015533	85.764221	-505.473175	-128.398514	98.355179	-434.491974	358.759613	1452.948364	-402.987335	-58.124416	1439.881592	-358.750275	145.275848	1455.979492	-337.646027	107.164574	1739.197998	-470.288788	475.502502	1186.356812	-451.310883	-168.208664	1178.863770	-376.438141	424.966553	882.725769	-316.086334	-103.679077	884.886475	-400.741486	142.586365	1059.494873	508.290222	7.527671	899.821228	498.276947	207.787903
-416.893250	281.417450	966.638611	-435.125549	12.932556	958.813782	-504.380951	286.474335	576.782898	-473.017395	-53.027264	579.415039	-474.686584	300.064972	85.791748	-506.038727	-128.516800	98.377243	-434.243073	359.251282	1452.748901	-403.196716	-57.836143	1439.719482	-359.012299	145.596252	1455.921387	-338.589172	108.015396	1739.554688	-469.632904	475.861847	1186.013672	-449.960266	-167.834763	1178.297485	-376.011169	425.181732	882.263977	-313.467743	-100.814690	885.370178	-401.044830	142.660614	1059.454590	508.048706	7.576060	899.797180	497.855225	208.430298
-416.747681	281.464600	966.567932	-435.683380	12.994709	958.796021	-504.451813	286.673920	576.795593	-473.257965	-53.022129	579.339478	-474.712036	300.081665	85.803490	-505.637604	-128.492569	98.311966	-433.947479	359.704102	1452.552490	-403.374298	-57.555225	1439.604370	-359.271362	145.906250	1455.874756	-339.599091	108.843216	1739.912598	-468.991516	476.317291	1185.735718	-448.572784	-167.453766	1177.787109	-376.044281	425.808899	881.856201	-310.943329	-97.977707	885.940918	-401.272461	142.670090	1059.413818	507.901215	7.473485	899.816223	497.714264	207.822906
-416.653351	281.423309	966.458740	-436.234802	13.063763	958.760620	-504.489685	286.810150	576.818848	-473.355957	-52.922806	579.236023	-474.749176	300.107208	85.801987	-505.601471	-128.519608	98.292282	-433.689026	360.154480	1452.371338	-403.552246	-57.293232	1439.530640	-359.532928	146.201492	1455.861450	-340.636353	109.684631	1740.229980	-468.325836	476.620148	1185.390259	-447.317657	-166.976974	1177.288208	-375.260651	425.760498	881.571167	-308.480896	-95.164299	886.551392	-401.516052	142.649719	1059.343750	507.732910	7.455216	899.807251	497.463623	207.760254
-416.480957	281.454468	966.436035	-436.753326	13.121607	958.792297	-504.549103	286.992584	576.833801	-473.452362	-52.908524	579.196350	-474.797119	300.120453	85.819160	-505.600555	-128.552902	98.274162	-433.446411	360.510620	1452.244385	-403.702759	-57.000217	1439.468140	-359.768250	146.474838	1455.836792	-341.697693	110.536652	1740.599487	-467.626160	476.959198	1185.109131	-446.089447	-166.584045	1176.975708	-374.814209	425.765747	881.233704	-306.169861	-92.498482	887.171021	-401.722565	142.651505	1059.354858	507.573395	7.417549	899.806580	497.216095	207.758926
-416.264313	281.430969	966.381897	-437.163300	13.170303	958.826660	-504.605560	287.159821	576.848328	-473.496277	-52.840939	579.144470	-474.792511	300.122162	85.810722	-505.646606	-128.562439	98.250290	-433.236084	360.859283	1452.094482	-403.883148	-56.729023	1439.457642	-359.972229	146.761826	1455.843018	-342.753937	111.418488	1740.951538	-466.963165	477.303833	1184.884033	-444.894196	-166.056992	1176.583618	-374.738739	426.083710	880.846985	-303.821136	-89.777794	887.845215	-401.869629	142.640213	1059.356812	507.405975	7.407032	899.791748	497.006317	207.696472
-415.930786	281.180237	966.286621	-436.988373	13.151477	959.072876	-504.581390	287.221802	576.872498	-473.468719	-52.773655	579.159546	-474.751343	300.130432	85.787537	-505.639557	-128.604156	98.254128	-433.011536	361.189087	1451.967163	-404.043060	-56.514122	1439.523315	-360.136566	147.001236	1455.866577	-343.815063	112.277809	1741.332520	-466.268097	477.538483	1184.598267	-443.814484	-165.495621	1176.351318	-373.919525	426.051361	880.658630	-301.851746	-87.373589	888.456604	-401.742950	142.618958	1059.470337	507.057861	7.656962	899.753113	496.091034	206.797867
-415.459320	280.760956	966.125427	-436.355621	12.923442	959.536194	-504.437500	287.105988	576.845520	-473.343170	-52.582878	579.250122	-474.655884	300.117340	85.790298	-505.559906	-128.578827	98.213776	-432.802124	361.514130	1451.838623	-404.174957	-56.279819	1439.556152	-360.302856	147.239929	1455.855957	-344.852722	113.148758	1741.712402	-465.593353	477.812073	1184.415894	-442.754517	-164.971313	1176.215454	-373.476074	426.036682	880.420471	-300.034088	-85.117424	889.152832	-401.369812	142.545212	1059.678345	507.011658	7.492781	899.735596	496.064880	206.861771
-414.940430	280.210297	965.967590	-435.487946	12.580556	960.144409	-504.230347	286.921661	576.773743	-473.272858	-52.499302	579.357056	-474.504761	300.105896	85.781708	-505.545776	-128.622299	98.207970	-432.604187	361.754486	1451.727295	-404.372589	-56.032272	1439.674316	-360.466705	147.430511	1455.893799	-345.914001	113.999207	1742.099121	-464.930939	478.083038	1184.223999	-441.779968	-164.324783	1176.071899	-373.436096	426.313599	880.102783	-298.346252	-82.999863	889.821899	-400.908386	142.420502	1059.975708	506.855896	7.391840	899.682312	495.937683	206.943451
-413.556244	278.265076	965.653076	-432.170990	10.018430	963.234741	-503.433197	285.899933	576.576294	-473.162689	-52.396481	580.101563	-473.942535	300.024231	85.762596	-505.530426	-128.642014	98.185326	-432.444031	361.968658	1451.630981	-404.579651	-55.787731	1439.840210	-360.602234	147.623291	1455.935059	-346.943329	114.798584	1742.477051	-464.295288	478.293640	1184.060059	-440.921051	-163.788742	1175.986938	-372.933624	426.416046	879.899658	-296.750793	-80.936600	890.544556	-399.465912	141.641861	1061.635986	506.764374	7.285330	899.663513	495.862122	207.048492
-412.345032	276.669250	965.441833	-429.430817	7.966439	965.761292	-502.730530	285.079376	576.408081	-473.091370	-52.357464	580.667236	-473.483948	299.956055	85.737312	-505.541168	-128.655823	98.179558	-432.282959	362.174652	1451.511230	-404.822968	-55.598557	1440.076416	-360.712341	147.765732	1455.987793	-347.982513	115.621178	1742.900391	-463.627258	478.460724	1183.906250	-440.088135	-163.011551	1176.039429	-372.020294	426.075104	879.823425	-295.275848	-78.995735	891.253418	-398.227905	140.992767	1062.991333	506.529541	7.398409	899.606873	495.356842	206.827789
-411.678284	275.889496	965.370667	-428.243256	7.114564	966.863098	-502.426331	284.792603	576.336548	-472.948151	-52.234173	580.891724	-473.278625	299.958191	85.719345	-505.463959	-128.652191	98.174789	-432.101105	362.360352	1451.400269	-405.053650	-55.407982	1440.286133	-360.803741	147.901794	1456.063477	-348.958679	116.383514	1743.343018	-463.069000	478.665802	1183.732178	-439.429993	-162.493042	1176.129883	-371.887054	426.206543	879.589294	-293.945801	-77.173172	891.950195	-397.639618	140.667587	1063.590332	506.396057	7.333975	899.587463	495.152740	206.829361
-411.483826	275.850006	965.325378	-428.494202	7.111028	966.859741	-502.434265	284.888794	576.382935	-472.831848	-52.738659	580.635986	-473.368713	299.972534	85.722641	-505.514374	-128.671341	98.211090	-431.929810	362.525574	1451.295166	-405.329559	-55.236149	1440.556152	-360.885712	148.044922	1456.136475	-349.984192	117.204987	1743.777466	-462.493652	478.808289	1183.545776	-438.776703	-161.691467	1176.231323	-371.325592	426.162750	879.461243	-292.697296	-75.469017	892.677551	-397.664703	140.623962	1063.565063	506.318207	7.275440	899.586670	495.039337	206.834213
-411.413879	276.124390	965.303711	-429.534607	7.336830	966.476196	-502.510132	285.127045	576.437195	-472.950623	-52.813610	580.577881	-473.456299	299.979584	85.714867	-505.617249	-128.684692	98.241455	-431.732697	362.674316	1451.166992	-405.604614	-55.052444	1440.824707	-360.957916	148.127625	1456.210205	-350.982544	118.007385	1744.202026	-461.902832	478.291534	1183.199951	-438.338867	-161.167877	1176.349365	-370.750580	425.906433	879.281006	-291.568359	-73.925621	893.396057	-398.013916	140.641449	1063.328857	506.212799	7.198347	899.601440	494.924377	206.863098
-411.651337	276.846741	965.321960	-431.617950	8.154187	965.324219	-502.817810	285.639374	576.585266	-473.091522	-52.961842	580.314087	-473.745667	300.027832	85.756165	-505.718964	-128.705673	98.261032	-431.521698	362.801666	1451.043457	-405.919647	-54.897839	1441.099609	-361.013428	148.190033	1456.294678	-351.966187	118.772385	1744.603394	-461.460846	478.956390	1183.196899	-437.922058	-160.502274	1176.495483	-370.119171	425.718475	879.227295	-290.614166	-72.513626	894.072693	-398.805115	140.804825	1062.667480	506.113037	7.114372	899.595764	494.828705	206.859406
-412.113464	277.788940	965.383850	-434.336578	9.338119	963.697327	-503.205322	286.298248	576.773376	-472.519073	-52.348770	579.694519	-474.127319	300.092316	85.787201	-505.263031	-128.644684	98.179329	-431.321198	362.901825	1450.913574	-406.206390	-54.775116	1441.355103	-361.069855	148.238739	1456.373535	-352.939789	119.572464	1745.031738	-460.966553	479.057526	1182.973877	-437.537323	-159.629013	1176.670654	-369.505829	425.507141	879.164368	-289.707825	-71.232841	894.734558	-399.884888	141.020691	1061.745361	505.966705	7.154776	899.608521	494.561432	207.324707
-412.615723	278.904755	965.549622	-437.190643	10.649553	961.943115	-503.671326	287.061523	576.977051	-472.694702	-52.614388	579.225708	-474.525269	300.147552	85.842453	-505.442749	-128.656586	98.207199	-431.100189	362.995789	1450.747070	-406.509705	-54.646332	1441.593628	-361.111359	148.271774	1456.471558	-353.918701	120.391579	1745.471069	-460.446014	478.981934	1182.733887	-437.411255	-159.186844	1176.786621	-368.380341	424.915314	879.120361	-288.888977	-70.053917	895.407776	-401.026611	141.285126	1060.791260	505.913116	7.067498	899.596985	494.437256	207.285461
-413.018311	279.891174	965.705078	-439.728424	11.810156	960.379944	-504.108582	287.793030	577.195435	-472.899475	-52.937336	578.817261	-474.973969	300.240295	85.908203	-505.570282	-128.683334	98.242020	-430.906769	363.067932	1450.625610	-406.809418	-54.579422	1441.808594	-361.166260	148.299545	1456.558960	-354.883759	121.196320	1745.874146	-460.084747	479.034027	1182.564331	-437.342773	-158.659454	1176.937988	-368.124695	424.683899	878.942322	-288.217865	-68.973572	896.009644	-402.010986	141.498734	1059.931885	505.796234	7.057345	899.557007	494.251495	207.223312
-413.243317	280.567017	965.785950	-441.600952	12.607343	959.234375	-504.336334	288.246887	577.328918	-473.035614	-53.225636	578.501465	-475.226135	300.303589	85.917496	-505.646759	-128.684784	98.275345	-430.703125	363.126617	1450.471191	-407.115082	-54.529236	1442.005005	-361.200348	148.292862	1456.631226	-355.865051	122.035027	1746.310303	-459.673462	478.987915	1182.300781	-437.437073	-158.243195	1177.088989	-367.516388	424.473724	878.815430	-287.694092	-68.134598	896.584778	-402.694489	141.604370	1059.276489	505.744751	7.029788	899.533752	494.059448	207.187042
-413.227448	280.916168	965.817627	-442.792267	13.060061	958.499023	-504.423981	288.465332	577.419373	-473.047699	-53.461723	578.323547	-475.427734	300.305145	85.932892	-505.794891	-128.685059	98.297432	-430.515503	363.161713	1450.294922	-407.402252	-54.509380	1442.177246	-361.234741	148.281326	1456.715576	-356.828705	122.870613	1746.723145	-459.268066	478.873871	1182.048462	-437.672729	-157.868561	1177.169067	-366.783844	424.056915	878.720825	-287.180389	-67.298752	897.181763	-403.043762	141.590805	1058.841187	505.634796	6.982138	899.486328	493.842834	207.141983
-412.912231	280.779053	965.779968	-442.866089	12.888863	958.369934	-504.308685	288.423187	577.444336	-472.654114	-53.315617	578.260193	-475.400940	300.291534	85.941536	-505.546387	-128.665497	98.276184	-430.317139	363.184357	1450.135498	-407.690796	-54.505009	1442.305420	-361.276733	148.234116	1456.778564	-357.799896	123.737015	1747.160522	-458.887787	478.794250	1181.850830	-438.032867	-157.545639	1177.228516	-366.150146	423.683929	878.589417	-286.784943	-66.675423	897.714233	-402.895569	141.365326	1058.746582	505.508209	6.910750	899.589111	493.625671	206.949219
-412.607819	280.704407	965.796875	-442.925781	12.721481	958.233826	-504.231689	288.404877	577.520691	-472.431976	-53.424683	578.239136	-475.462799	300.281616	85.929741	-505.459686	-128.659561	98.288628	-430.131897	363.197571	1449.988037	-407.961700	-54.558273	1442.431152	-361.263885	148.160538	1456.875000	-358.750275	124.591576	1747.566772	-458.496643	478.529022	1181.564819	-438.490509	-157.261246	1177.256836	-365.434357	423.185730	878.469666	-286.551453	-66.246498	898.256226	-402.756714	141.155441	1058.677734	505.361481	6.796874	899.765808	493.405365	206.757156
-412.278412	280.626984	965.818359	-442.907349	12.465171	957.873413	-504.134949	288.339111	577.573242	-472.285645	-53.639194	578.261841	-475.492096	300.267487	85.939117	-505.491211	-128.686813	98.294167	-429.980408	363.173035	1449.819824	-408.208069	-54.619801	1442.516235	-361.283539	148.075928	1456.949585	-359.709656	125.449417	1747.949341	-458.061218	477.683838	1181.135498	-439.026581	-157.154480	1177.315063	-364.740112	422.720612	878.299622	-286.414337	-65.953888	898.727905	-402.531006	140.820389	1058.484985	505.431702	6.740779	899.560974	493.294556	206.770935
-411.929657	280.396240	965.789246	-442.732483	12.021672	957.428772	-503.980957	288.117004	577.614929	-472.075958	-53.821796	578.297729	-475.468201	300.211151	85.933212	-505.450134	-128.719894	98.347809	-429.822418	363.148590	1449.662598	-408.428894	-54.706100	1442.586792	-361.304291	147.968628	1457.037231	-360.679474	126.357399	1748.339355	-457.742767	478.125671	1181.037476	-439.783539	-157.359482	1177.315552	-364.053925	422.319305	878.194702	-286.374054	-65.818481	899.157288	-402.199707	140.314835	1058.219971	505.440063	6.649210	899.470825	493.189423	206.712448
-411.606415	280.145111	965.742371	-442.350281	11.336175	956.973816	-503.821808	287.933472	577.663452	-471.791687	-54.033897	578.415283	-475.508423	300.210022	85.966805	-505.468018	-128.739365	98.369995	-429.681213	363.073090	1449.466675	-408.650818	-54.807781	1442.666138	-361.305603	147.855316	1457.111938	-361.625305	127.229088	1748.705566	-457.326294	477.232422	1180.574341	-440.484253	-157.297318	1177.324951	-363.323303	421.787994	878.002380	-286.510132	-65.807739	899.481995	-401.781097	139.708191	1057.943359	505.382751	6.566261	899.449280	493.039124	206.640488
-411.113373	279.887115	965.710754	-441.683685	10.450361	956.596375	-503.608704	287.807373	577.712524	-471.480072	-54.242970	578.484314	-475.495514	300.181854	85.958763	-505.453766	-128.756332	98.380302	-429.523804	363.006195	1449.278198	-408.894257	-54.924957	1442.740234	-361.312073	147.712769	1457.162842	-362.593750	128.118454	1749.086914	-456.949768	477.454590	1180.420776	-441.238342	-157.437363	1177.445801	-362.650513	421.336304	877.881409	-286.759521	-65.958069	899.805969	-401.181427	139.040756	1057.727661	505.395020	6.389500	899.408813	493.085754	206.049835
-410.485565	279.470612	965.651001	-440.738281	9.380028	956.354065	-503.276733	287.468628	577.749817	-471.168030	-54.566803	578.681519	-475.372650	300.119995	85.959442	-505.519623	-128.790405	98.431908	-429.377991	362.887909	1449.076416	-409.100586	-55.059074	1442.802490	-361.323242	147.557281	1457.214600	-363.541870	129.041534	1749.456421	-456.532684	477.207092	1180.152954	-442.088898	-157.697739	1177.522705	-361.938171	420.756439	877.700378	-287.157745	-66.272911	900.082886	-400.430878	138.280289	1057.584961	505.318817	6.252126	899.387329	492.921875	205.916550
-409.908386	278.836670	965.539673	-439.589478	8.139395	956.300476	-502.941925	287.087250	577.746887	-471.367706	-55.479858	579.060669	-475.325409	300.110596	85.935600	-505.912720	-128.848495	98.534157	-429.226837	362.752563	1448.869873	-409.336700	-55.249043	1442.878784	-361.370850	147.379822	1457.253662	-364.534882	129.961060	1749.813721	-456.142731	476.896576	1179.864136	-442.947693	-157.971100	1177.541382	-361.280029	420.250275	877.540405	-287.687927	-66.879486	900.230286	-399.636841	137.437286	1057.526367	505.307526	6.129125	899.358826	492.810303	205.793762
-409.261108	278.037750	965.410706	-438.239502	6.835445	956.440796	-502.448853	286.619598	577.724121	-471.619019	-56.528484	579.470825	-475.171448	300.038605	85.929665	-506.332703	-128.933151	98.684914	-429.086884	362.590942	1448.680786	-409.609344	-55.436863	1442.941406	-361.372833	147.175812	1457.322998	-365.512085	130.877686	1750.184326	-455.683746	475.912811	1179.416992	-443.792542	-158.276230	1177.702026	-360.571106	419.613434	877.330566	-288.285736	-67.517731	900.372803	-398.773163	136.571014	1057.578369	505.249420	6.060342	899.352539	492.662598	205.636017
-408.442444	277.251068	965.316772	-436.742554	5.583643	956.791565	-501.964020	286.118927	577.725281	-469.990112	-55.588264	579.424011	-475.057068	299.977570	85.916527	-505.527863	-128.851654	98.565331	-428.935150	362.440369	1448.488037	-409.818878	-55.674404	1443.017090	-361.440948	146.952118	1457.381958	-366.469238	131.801559	1750.562988	-455.278015	476.036499	1179.275635	-444.714966	-158.756256	1177.826294	-359.460693	418.883270	877.322693	-289.063232	-68.391624	900.445557	-397.802246	135.799866	1057.769653	505.282227	5.906316	899.333557	492.637329	205.329529
-407.602264	276.324188	965.179871	-435.197601	4.420722	957.329346	-501.436310	285.526611	577.662476	-469.911682	-56.305286	579.781555	-474.932739	299.901276	85.918228	-505.689117	-128.871170	98.636108	-428.789063	362.255798	1448.307495	-410.032867	-55.913368	1443.092651	-361.456055	146.691116	1457.447510	-367.450470	132.718918	1750.923706	-454.830017	475.098206	1178.850220	-445.665039	-159.299881	1177.998291	-359.151184	418.425751	877.037964	-289.919617	-69.370026	900.455383	-396.829437	135.084229	1058.044678	505.357147	5.723051	899.312805	492.732056	204.748932
-406.804321	275.413757	965.058777	-433.683441	3.419806	958.023499	-500.918518	284.956482	577.619141	-470.091980	-57.441341	580.185852	-474.769562	299.847046	85.916763	-506.218170	-128.971207	98.820099	-428.632599	362.038269	1448.109863	-410.223267	-56.181431	1443.209229	-361.502563	146.430222	1457.507446	-368.467041	133.608368	1751.230103	-454.418915	474.691284	1178.571411	-446.528076	-159.771515	1178.163330	-358.536560	417.853516	876.899414	-290.906067	-70.553635	900.422241	-395.924713	134.507797	1058.414673	505.415833	5.507971	899.283691	492.802460	204.281189
-405.967407	274.348297	964.900879	-432.269592	2.650006	958.829590	-500.294037	284.320190	577.557617	-469.451965	-57.798565	580.333191	-474.525330	299.727875	85.904190	-506.137482	-129.017944	98.856125	-428.484680	361.804962	1447.881714	-410.423553	-56.481491	1443.327026	-361.515198	146.157944	1457.585693	-369.450378	134.505936	1751.590942	-454.057007	474.872742	1178.418457	-447.447388	-160.487534	1178.415283	-357.803925	417.046570	876.760986	-291.990112	-71.871750	900.273682	-395.054260	134.002991	1058.822510	505.106934	5.807284	899.194824	491.578552	206.192108
-405.098663	273.432709	964.848328	-430.998627	2.172612	959.684631	-499.702057	283.646667	577.516357	-468.731720	-58.040436	580.396667	-474.316254	299.646667	85.882301	-506.057800	-129.032471	98.878082	-428.337646	361.537994	1447.663940	-410.606628	-56.777336	1443.476196	-361.511536	145.870987	1457.671143	-370.469452	135.348190	1751.881348	-453.598175	474.394531	1178.100830	-448.261841	-161.030045	1178.719727	-357.173706	416.472778	876.564148	-293.097229	-73.272705	900.140991	-394.268097	133.684769	1059.310425	505.114899	5.647550	899.140869	491.429596	206.177490
-404.254120	272.607422	964.783264	-429.960693	1.949881	960.520935	-499.157776	283.071686	577.579834	-468.091949	-58.383018	580.365906	-474.150055	299.563538	85.893837	-506.001099	-129.045303	98.936729	-428.217010	361.293823	1447.442871	-410.769165	-57.082146	1443.657227	-361.525482	145.561203	1457.750488	-371.497925	136.209259	1752.227905	-453.138184	473.876740	1177.770752	-449.228638	-161.812317	1179.035400	-355.985504	415.412842	876.453186	-294.377625	-74.848701	899.913269	-393.590424	133.515564	1059.774658	505.200378	5.548021	899.072937	491.338989	206.004257
-403.402710	271.710815	964.699341	-429.199036	1.952706	961.268860	-498.597412	282.502655	577.569336	-467.335083	-58.755955	580.337280	-474.018127	299.475983	85.907562	-505.826599	-129.051559	98.964149	-428.064758	361.013794	1447.237915	-410.947083	-57.408657	1443.859619	-361.519806	145.214935	1457.862061	-372.509308	137.000015	1752.521240	-452.715790	472.935242	1177.363159	-450.025513	-162.439651	1179.428101	-355.807678	415.123138	876.139954	-295.806427	-76.656441	899.623291	-392.998840	133.367538	1060.169556	505.424469	5.575663	898.975769	491.330536	205.914276
-402.720276	271.084076	964.714294	-428.742676	2.076893	961.843384	-498.186005	282.099030	577.578003	-466.719696	-59.217224	580.202209	-474.069489	299.376038	85.905800	-505.925446	-129.094238	99.019646	-427.929230	360.735077	1447.011475	-411.140930	-57.725536	1444.091919	-361.508850	144.852341	1457.971924	-373.560669	137.801514	1752.809570	-452.261169	472.403534	1177.033569	-450.980499	-163.300430	1179.840088	-355.129578	414.305573	875.930542	-297.627747	-78.794350	899.252441	-392.610260	133.306137	1060.514038	505.814880	5.795991	898.842163	491.367218	205.848862
-402.079102	270.536560	964.684143	-428.588409	2.157181	962.144165	-497.666534	281.633545	577.569641	-466.015320	-59.685349	580.051270	-473.969757	299.292114	85.914421	-505.849457	-129.114548	99.045319	-427.748230	360.438446	1446.780273	-411.295410	-58.053783	1444.338379	-361.504578	144.503357	1458.119019	-374.608337	138.563095	1753.107910	-451.857758	471.917053	1176.723145	-451.850616	-164.137497	1180.290161	-354.484406	413.528076	875.737427	-299.370758	-80.945145	898.853027	-392.316833	133.152832	1060.676758	506.253448	6.119734	898.729187	491.390961	205.835907
-401.529755	269.997498	964.648560	-428.671600	2.049336	962.152466	-497.245392	281.204987	577.647949	-465.393677	-60.261917	579.949463	-473.963287	299.172577	85.948151	-505.805573	-129.115723	99.122520	-427.590881	360.056702	1446.548462	-411.448730	-58.441547	1444.584229	-361.530762	144.139862	1458.201904	-375.649292	139.341599	1753.404297	-451.415710	471.386719	1176.427734	-452.709320	-165.022125	1180.764282	-353.854462	412.819244	875.543457	-301.135132	-83.148209	898.434082	-392.113586	132.788834	1060.668823	505.524719	4.889186	899.147034	491.009613	205.112854
-401.089752	269.649078	964.616089	-428.964996	1.486581	961.795837	-496.912750	280.932526	577.709595	-464.892792	-60.980274	579.843140	-474.024689	299.113373	85.952705	-505.877747	-129.191574	99.209892	-427.415314	359.674774	1446.308594	-411.476929	-58.895878	1444.914063	-361.542114	143.749802	1458.292847	-376.688690	140.075409	1753.678223	-451.003784	470.810822	1176.076050	-453.536530	-165.905777	1181.266968	-353.150665	411.877930	875.322144	-303.065857	-85.522469	897.907776	-391.964691	132.147766	1060.450073	505.585510	4.623715	899.152405	490.928711	204.829742
-400.482971	269.288177	964.643066	-428.982483	0.845598	961.506470	-496.520050	280.663361	577.803284	-464.278717	-61.641644	579.747925	-474.098633	299.085114	85.974022	-506.008209	-129.241669	99.297241	-427.286133	359.326233	1446.064209	-411.627319	-59.228142	1445.194336	-361.511810	143.345871	1458.404419	-377.746246	140.808090	1753.956055	-450.612000	470.254425	1175.748291	-454.401947	-166.861816	1181.808105	-352.507080	411.149261	875.119690	-305.065430	-88.076416	897.339233	-391.658600	131.481079	1060.310181	505.738281	4.471522	899.156616	490.883759	204.618835
-399.970337	268.607361	964.535828	-428.862427	0.081018	961.337097	-495.988007	280.143341	577.756042	-463.669434	-62.338612	579.716919	-474.010468	298.953644	85.947273	-506.025360	-129.289917	99.376450	-427.114990	358.911102	1445.809570	-411.846710	-59.586132	1445.414551	-361.466278	142.939804	1458.501221	-378.762146	141.465698	1754.295654	-450.131500	469.548035	1175.326660	-455.256775	-167.817093	1182.245850	-351.391327	410.036835	874.994873	-307.094666	-90.647705	896.744019	-391.311584	130.700058	1060.162476	505.875183	4.243430	899.185059	490.816101	204.404938
-399.213501	267.990143	964.540833	-428.246002	-0.732531	961.318481	-495.495361	279.698547	577.822754	-463.014648	-62.906372	579.775330	-474.028625	298.856262	85.982132	-506.009735	-129.322235	99.446404	-426.981262	358.530548	1445.531372	-411.951691	-59.984966	1445.660889	-361.416290	142.516251	1458.606323	-379.836700	142.245255	1754.489746	-449.788177	469.438934	1175.113892	-456.094391	-168.856293	1182.782227	-351.093231	409.388580	874.711792	-309.218109	-93.417305	896.111938	-390.689819	129.973541	1060.170654	506.009369	4.017305	899.179993	490.783234	204.207153
-398.373474	267.130127	964.508728	-427.451569	-1.509908	961.423096	-494.865601	279.119507	577.840088	-462.355377	-63.559406	579.821411	-473.946686	298.727295	85.993935	-506.060089	-129.384094	99.528488	-426.827118	358.133820	1445.268677	-412.012177	-60.399399	1445.917847	-361.342957	142.073685	1458.740845	-380.864380	142.936890	1754.725342	-449.326813	468.344208	1174.637817	-456.923828	-169.827133	1183.292603	-350.416870	408.542664	874.449280	-311.419342	-96.217979	895.433105	-389.966125	129.209137	1060.230957	506.158936	3.785571	899.174683	490.736542	203.958328
-397.667053	266.350677	964.506470	-426.658905	-2.423358	961.550171	-494.193512	278.424286	577.828796	-461.595490	-64.198868	579.839111	-473.855103	298.627350	86.034401	-506.081604	-129.435883	99.583130	-426.666168	357.670074	1444.956177	-412.051086	-60.911411	1446.207764	-361.292328	141.582886	1458.832642	-381.917877	143.633072	1754.980225	-448.917267	467.654999	1174.235840	-457.765961	-170.875519	1183.878662	-349.322266	407.449127	874.343201	-313.677307	-99.122162	894.810730	-389.315796	128.429077	1060.319214	506.305542	3.506781	899.169861	490.714325	203.680542
-396.842407	265.459442	964.465698	-425.815948	-3.247428	961.647949	-493.554535	277.766113	577.832581	-460.860535	-64.958389	579.737366	-473.767639	298.526184	86.045143	-506.089752	-129.539551	99.660347	-426.547272	357.198547	1444.675415	-412.114960	-61.407169	1446.438477	-361.200836	141.121094	1458.958862	-382.967896	144.322723	1755.168091	-448.523468	466.979034	1173.849487	-458.617340	-171.996033	1184.311401	-349.029358	406.803955	874.005371	-316.014343	-102.144089	894.054321	-388.582123	127.632790	1060.373413	506.486542	3.256123	899.176331	490.687347	203.427109
-396.099243	264.524872	964.371338	-424.976959	-4.241534	961.770691	-492.868530	277.197968	577.856995	-460.036346	-65.734520	579.705261	-473.693085	298.415894	86.026115	-506.011322	-129.583298	99.715500	-426.391724	356.727234	1444.393677	-412.106812	-61.945717	1446.699585	-361.138489	140.617310	1459.055908	-383.988892	144.914215	1755.425659	-448.146088	466.270355	1173.476196	-459.467773	-173.047287	1184.840820	-348.373779	405.809784	873.734924	-318.348602	-105.199333	893.401672	-387.866333	126.763824	1060.408447	506.691193	3.021967	899.145508	490.697083	203.085876
-395.311462	263.636688	964.291199	-424.117981	-5.146566	961.869751	-492.203735	276.514648	577.822754	-458.966705	-66.154442	579.623535	-473.647797	298.328064	86.034706	-505.736145	-129.608765	99.739342	-426.232971	356.236023	1444.102295	-412.064697	-62.507324	1446.947144	-361.030579	140.092224	1459.179565	-385.027557	145.641174	1755.572388	-447.750885	465.557617	1173.124268	-460.319275	-174.180359	1185.356934	-347.706604	404.857574	873.454346	-320.694946	-108.339989	892.675903	-387.127228	125.947174	1060.440308	506.879425	2.682153	899.141113	490.709229	202.758270
-394.592316	262.711395	964.242554	-423.271820	-6.150702	961.960571	-491.538635	275.822876	577.825684	-457.641235	-66.356270	579.516235	-473.506134	298.239258	86.053551	-505.381836	-129.614548	99.754234	-426.071777	355.706360	1443.837036	-411.966858	-63.074047	1447.150391	-360.919586	139.570679	1459.271973	-386.015259	146.211441	1755.777344	-447.322052	464.653931	1172.679932	-461.132629	-175.232941	1185.854614	-346.589600	403.668732	873.320618	-323.075470	-111.541763	891.981201	-386.422363	125.052704	1060.481689	507.100159	2.438570	899.100464	490.735046	202.419220
-393.755219	261.800354	964.159424	-422.425446	-7.081756	962.066772	-490.816315	275.145966	577.826172	-456.366333	-66.471672	579.450989	-473.397949	298.146637	86.080399	-505.040436	-129.659210	99.731400	-426.062439	355.050568	1443.373779	-411.596161	-63.864479	1447.518677	-360.786652	139.031372	1459.369995	-387.006989	146.818771	1755.937256	-446.998657	463.919586	1172.309570	-461.958313	-176.328537	1186.396729	-346.298462	402.916931	872.938354	-325.534668	-114.789360	891.264221	-385.657623	124.209297	1060.513550	507.427063	2.034465	899.096497	491.099457	201.368103
-392.928497	260.851440	964.117188	-421.499817	-8.100457	962.170776	-490.114105	274.451263	577.795593	-455.340057	-67.013908	579.489502	-473.354095	298.054993	86.098114	-504.915192	-129.685013	99.795807	-425.956909	354.518219	1443.056519	-411.504089	-64.418686	1447.731323	-360.638794	138.461304	1459.454590	-388.005127	147.345276	1756.122803	-446.635132	463.154175	1171.892700	-462.782318	-177.486801	1186.973145	-345.650757	401.903107	872.643799	-328.044708	-118.098228	890.571716	-384.868774	123.296654	1060.566772	507.658295	1.684526	899.083740	491.185699	201.036621
-392.058502	259.910126	964.087830	-420.585602	-9.119044	962.289551	-489.361664	273.704071	577.786743	-454.477783	-67.456108	579.602234	-473.216431	297.962585	86.110718	-504.921997	-129.752884	99.867836	-425.672974	354.076050	1442.932251	-411.357666	-65.032173	1447.945557	-360.483246	137.914780	1459.551270	-388.955048	147.859985	1756.261353	-446.216309	462.210205	1171.503662	-463.615845	-178.591995	1187.496460	-344.977203	400.923248	872.368713	-330.519196	-121.481125	889.968018	-384.076019	122.385262	1060.636353	507.772888	1.488790	899.070251	491.013153	201.495132
-391.175629	258.908752	964.025269	-419.633759	-10.157087	962.392822	-488.627899	272.978088	577.779724	-453.916382	-68.543320	579.716003	-473.129852	297.862976	86.092491	-505.151001	-129.849243	100.016647	-425.499420	353.502716	1442.628784	-411.206116	-65.627396	1448.156860	-360.324371	137.326233	1459.599243	-389.882568	148.351547	1756.394165	-445.883179	461.340820	1171.084839	-464.430084	-179.719208	1188.040405	-344.249451	399.846008	872.086975	-332.971313	-124.864845	889.351868	-383.257782	121.442078	1060.681641	508.003906	1.146822	899.043457	491.132233	201.197723
-389.448303	256.422424	963.759644	-415.327515	-13.233584	964.600647	-487.202881	271.308624	577.554932	-453.085327	-69.851265	580.211670	-472.595795	297.703247	86.047653	-505.258362	-129.921310	100.164284	-425.349335	352.943512	1442.329224	-411.046570	-66.217690	1448.387817	-360.164978	136.760986	1459.653564	-390.796082	148.842682	1756.517578	-445.508423	460.396057	1170.610229	-465.286804	-180.908829	1188.587402	-343.534302	398.745697	871.816956	-335.444305	-128.251160	888.795776	-380.946045	119.841187	1061.838623	508.259430	0.783280	899.040161	491.282654	200.861771
-388.754395	255.482712	963.687744	-414.782745	-14.175200	964.530579	-486.114136	270.239624	577.445374	-452.743866	-71.239014	580.282471	-472.320831	297.551788	86.041321	-505.671936	-130.087097	100.340942	-425.188629	352.336731	1442.017700	-410.917511	-66.812523	1448.569214	-359.987701	136.178253	1459.710815	-391.683228	149.258453	1756.614502	-445.140015	459.579620	1170.259277	-466.077057	-182.057327	1189.171509	-343.244507	398.227295	871.274902	-337.850494	-131.608459	888.321716	-380.343994	118.891029	1061.771240	508.525391	0.490469	899.043091	491.478333	200.452438
-388.395447	255.177444	963.657959	-415.322876	-14.266194	963.447266	-486.006165	270.576263	577.649963	-452.062927	-72.366898	580.174927	-472.765839	297.536621	86.094360	-505.822632	-130.179260	100.468628	-425.029877	351.724335	1441.725586	-410.759796	-67.463043	1448.778809	-359.803986	135.551437	1459.744141	-392.529236	149.677017	1756.662476	-444.751282	458.467834	1169.712891	-466.942108	-183.291809	1189.731812	-341.696259	396.305542	871.345215	-340.252380	-134.942535	887.832764	-380.194153	118.214172	1061.151855	508.922272	0.001110	899.077454	491.958282	199.329544
-387.561310	254.220596	963.597168	-414.514252	-15.209900	963.438782	-485.372742	270.285431	577.737244	-451.275391	-73.154060	580.311462	-472.916077	297.441467	86.138344	-505.900970	-130.276337	100.582306	-424.847382	351.058899	1441.397827	-410.602966	-68.064064	1448.960815	-359.587616	134.951920	1459.802979	-393.349762	150.078186	1756.717529	-444.412720	457.593903	1169.316895	-467.708923	-184.512268	1190.276001	-341.376740	395.465149	870.887451	-342.657990	-138.355118	887.395691	-379.426178	117.286011	1061.129517	509.200745	-0.342003	899.080322	492.215881	198.920807
-386.683258	253.113831	963.514832	-413.457977	-16.341398	963.548340	-484.350769	269.259766	577.624573	-450.478119	-74.128777	580.390137	-472.835388	297.321533	86.153229	-506.052734	-130.348053	100.704933	-424.648621	350.426849	1441.078491	-410.451630	-68.712860	1449.137207	-359.356720	134.299683	1459.864502	-394.154663	150.446365	1756.719360	-443.987762	456.586884	1168.906616	-468.544373	-185.765762	1190.877930	-340.324432	394.131531	870.707886	-345.013245	-141.766525	886.994690	-378.565063	116.261429	1061.168701	509.387115	-0.553826	899.073975	492.198273	199.313477
-385.815735	252.103806	963.481567	-412.398651	-17.516640	963.620789	-483.514526	268.723694	577.609802	-448.665894	-74.159264	580.188538	-473.028778	297.263336	86.189186	-505.422241	-130.291748	100.660919	-424.448883	349.771423	1440.746216	-410.297302	-69.360214	1449.298828	-359.123138	133.659866	1459.913696	-394.889252	150.783112	1756.718018	-443.625946	455.654266	1168.494019	-469.289276	-187.010971	1191.413574	-340.009094	393.137085	870.309448	-347.445709	-145.321259	886.517639	-377.710632	115.234428	1061.213623	509.688538	-0.903675	899.068054	492.416931	199.029388
-384.990753	250.890884	963.306396	-411.363892	-18.644812	963.718506	-482.646912	268.467499	577.639282	-446.407990	-73.636383	579.873596	-473.046326	297.140747	86.231232	-504.447601	-130.165894	100.560707	-424.252899	349.109650	1440.432739	-410.107971	-70.079025	1449.504761	-358.885468	132.984909	1459.965576	-395.584045	151.083359	1756.763550	-443.238983	454.598602	1168.030396	-470.038513	-188.279587	1191.977417	-338.915405	391.714081	870.147949	-349.405609	-148.372162	886.400024	-376.861450	114.186699	1061.195068	510.052673	-1.222305	899.069702	492.720978	198.678146
-384.014191	249.868240	963.255188	-410.266449	-19.778618	963.821838	-481.627472	267.510132	577.620178	-444.092621	-73.209167	579.571472	-473.023102	297.025818	86.222733	-503.549652	-130.084778	100.488564	-424.017456	348.429016	1440.129150	-409.879761	-70.808266	1449.681030	-358.657288	132.312958	1459.999878	-396.254395	151.332977	1756.681152	-442.843262	453.590485	1167.584595	-470.768860	-189.544846	1192.517334	-338.197510	390.447723	869.932556	-351.484741	-151.552475	886.208740	-375.957458	113.187843	1061.251587	509.990845	-1.978697	899.269592	493.098145	197.361740
-383.260071	248.698959	963.135437	-409.277344	-20.988682	963.880798	-480.598846	266.517853	577.500061	-448.392242	-79.842842	580.952698	-472.986115	296.941833	86.217033	-507.209137	-130.836166	101.557762	-423.793091	347.701904	1439.770142	-409.669922	-71.536392	1449.881958	-358.436981	131.596558	1460.042847	-396.878601	151.541260	1756.704346	-442.498718	452.685883	1167.177002	-471.511627	-190.846481	1193.110229	-337.957703	389.578491	869.477295	-353.563385	-154.759277	886.012939	-375.169739	112.089798	1061.240967	510.245911	-2.385307	899.336365	493.408844	196.849731
-382.286194	247.595016	963.026855	-408.216034	-22.141338	963.924866	-479.577393	266.145813	577.457703	-446.193848	-79.319550	580.575500	-473.066406	296.855682	86.260681	-506.195709	-130.627350	101.454231	-423.545624	346.972595	1439.448608	-409.440491	-72.322220	1450.083862	-358.193420	130.883270	1460.061768	-397.468597	151.711945	1756.647217	-442.119965	451.559143	1166.722046	-472.279816	-192.271286	1193.692871	-336.898224	388.079865	869.277466	-356.141937	-158.333099	885.549622	-374.261719	111.034584	1061.233643	510.609741	-2.699555	899.352783	493.738953	196.457626
-381.441010	246.422821	962.951843	-407.170410	-23.365589	964.018738	-478.498993	265.388092	577.435303	-446.596710	-81.890388	580.937378	-472.997437	296.766632	86.264130	-507.332611	-130.976349	101.874199	-423.417206	346.142975	1438.945679	-409.191193	-73.057007	1450.279663	-357.977020	130.146576	1460.070068	-398.033691	151.889313	1756.600098	-441.776825	450.622467	1166.296143	-472.984039	-193.582382	1194.215698	-336.577698	387.066498	868.882690	-357.946167	-161.343613	885.476318	-373.414520	109.922920	1061.265503	510.910156	-2.881791	899.355530	493.835022	196.847275
-380.492493	245.349609	962.896484	-406.056305	-24.605732	964.090759	-477.446472	264.511108	577.346436	-444.966980	-82.086082	580.790466	-473.049377	296.690948	86.284477	-506.802399	-130.873108	101.881348	-423.052155	345.515259	1438.819702	-408.931030	-73.837761	1450.438354	-357.728485	129.403427	1460.064087	-398.570770	152.013824	1756.528564	-441.329376	449.462463	1165.863892	-473.684204	-194.894943	1194.731201	-335.501404	385.626923	868.750549	-359.720520	-164.312332	885.445618	-372.495575	108.836945	1061.298950	511.298859	-3.195912	899.356689	494.219635	196.457458
-379.540649	244.181351	962.794312	-404.998566	-25.784124	964.127136	-476.306244	263.891785	577.319946	-444.683533	-83.898300	580.961487	-473.094879	296.631714	86.346664	-507.385620	-131.068054	102.155754	-422.829163	344.756531	1438.480835	-408.695343	-74.632294	1450.590942	-357.474854	128.651230	1460.083130	-399.078400	152.124725	1756.440918	-440.952393	448.529663	1165.461182	-474.286011	-196.134171	1195.253052	-335.215698	384.554565	868.293335	-360.788239	-166.943573	885.765869	-371.564850	107.729103	1061.282715	511.849854	-3.614481	899.363831	494.835236	195.378464
-378.637573	242.919907	962.705322	-403.815918	-27.044344	964.235657	-475.211792	263.187134	577.205383	-443.708069	-84.872467	580.918274	-473.090546	296.541443	86.376846	-507.436218	-131.098053	102.316193	-422.601776	343.944244	1438.151611	-408.459564	-75.396797	1450.746460	-357.272583	127.931023	1460.102661	-399.550232	152.184952	1756.361206	-440.538177	447.520569	1165.001343	-474.912292	-197.550323	1195.793701	-334.580078	383.288086	867.959473	-362.866638	-170.033936	885.546082	-370.644562	106.572845	1061.319946	512.175537	-3.843378	899.348022	494.983978	195.723877
-377.722931	241.743317	962.591309	-402.667145	-28.315390	964.356201	-473.471252	261.681580	577.017761	-442.420929	-85.446198	580.899475	-472.730042	296.406891	86.348320	-507.155579	-131.067886	102.409790	-422.388916	343.167755	1437.797485	-408.188965	-76.224861	1450.944824	-356.999298	127.121925	1460.130005	-400.008423	152.229980	1756.219849	-440.147736	446.537018	1164.634644	-475.459290	-198.843079	1196.325439	-334.359741	382.539185	867.440369	-363.839386	-172.665268	885.882324	-369.709930	105.461433	1061.345093	512.605530	-4.224250	899.368347	495.396393	195.361740
-376.718323	240.514603	962.487000	-401.440735	-29.586786	964.434204	-472.894409	261.672089	576.908264	-440.963898	-85.925697	580.765015	-473.270721	296.421814	86.454536	-506.713165	-130.965057	102.432655	-422.114349	342.383789	1437.458862	-407.916077	-77.037933	1451.161133	-356.797485	126.363525	1460.158936	-400.448944	152.163864	1756.234863	-439.703583	445.410706	1164.172974	-475.977814	-200.179291	1196.876587	-333.227936	380.779724	867.441467	-365.195831	-175.338242	886.036072	-368.726013	104.306717	1061.360596	512.990906	-4.598441	899.354919	495.777161	194.945038
-375.873077	239.235107	962.387695	-400.309967	-30.844442	964.516968	-471.657135	261.389862	576.782349	-439.319092	-86.069916	580.609436	-473.311890	296.365143	86.554123	-506.179840	-130.903549	102.450363	-421.869476	341.573700	1437.164673	-407.716461	-77.828926	1451.322876	-356.544006	125.570747	1460.160889	-400.825806	152.038864	1756.136230	-439.250275	444.243439	1163.695557	-476.520630	-201.521118	1197.413330	-332.157471	379.208801	867.277710	-366.394226	-177.967453	886.184265	-367.838959	103.134865	1061.374268	513.411865	-4.963855	899.337280	496.209747	194.475037
-374.800537	238.215561	962.375427	-399.088013	-32.091469	964.574768	-470.594452	260.430573	576.932251	-437.524384	-86.249458	580.414185	-473.525909	296.321777	86.607819	-505.669556	-130.837601	102.486008	-421.606934	340.756836	1436.858765	-407.502289	-78.677727	1451.514526	-356.317932	124.786118	1460.165283	-401.140778	152.090546	1755.965698	-438.854645	443.224548	1163.303955	-476.950775	-202.881790	1197.880981	-331.889893	378.157684	866.819763	-367.502197	-180.490875	886.370605	-366.845276	102.053131	1061.429199	513.845337	-5.411100	899.328918	496.614532	194.099869
-373.812622	236.922592	962.271912	-397.873810	-33.311535	964.630798	-469.142242	260.029663	576.644348	-435.966919	-86.564713	580.219543	-473.440308	296.222412	86.707611	-505.157349	-130.756302	102.510628	-421.344177	339.970154	1436.518921	-407.262817	-79.520134	1451.692627	-356.075928	123.977425	1460.196411	-401.546753	152.117477	1755.831543	-438.409027	442.094025	1162.871094	-477.413300	-204.333023	1198.395996	-330.870636	376.602203	866.704468	-368.696045	-182.973984	886.493408	-365.854584	100.881020	1061.428955	514.266602	-5.842967	899.349670	497.048798	193.696365
-372.794983	235.844666	962.210754	-396.758362	-34.502811	964.635132	-467.486786	258.994141	576.300842	-434.087830	-86.611717	579.992432	-473.216370	296.090485	86.751785	-504.607269	-130.702896	102.497391	-421.110016	339.103973	1436.170166	-407.044800	-80.339378	1451.844727	-355.798187	123.152565	1460.218140	-401.910919	152.065567	1755.708618	-437.980499	441.071075	1162.477661	-477.737091	-205.622284	1198.852539	-330.545715	375.563202	866.284546	-369.324646	-185.218262	886.842773	-364.900543	99.787956	1061.423706	514.741760	-6.410921	899.356323	497.727356	192.424500
-371.918701	234.612335	962.104126	-395.641357	-35.737770	964.678223	-466.074799	258.317902	576.104004	-432.444611	-86.923767	579.810303	-473.119965	295.944733	86.804855	-504.163300	-130.661346	102.547943	-420.959106	338.158630	1435.661865	-406.847687	-81.193375	1452.005859	-355.650391	122.320320	1460.182861	-402.184998	151.855911	1755.569824	-437.580414	439.941223	1161.980469	-478.064728	-206.910995	1199.279053	-329.533630	373.932251	866.066162	-370.008087	-187.398895	887.089600	-364.004120	98.635284	1061.412964	515.118225	-6.829941	899.352356	498.109619	191.986145
-370.908020	233.407806	961.960815	-394.503265	-36.916245	964.707458	-464.631531	257.567810	575.965759	-431.165802	-87.769966	579.680969	-473.017395	295.784027	86.808365	-503.975494	-130.654617	102.643471	-420.637695	337.420380	1435.452637	-406.632782	-82.043655	1452.170410	-355.369171	121.479424	1460.194702	-402.555786	151.678497	1755.500244	-437.147339	438.813721	1161.574463	-478.350159	-208.243027	1199.726685	-328.884766	372.588501	865.786011	-370.663116	-189.569794	887.298645	-363.046234	97.526024	1061.380005	515.476807	-7.107783	899.377930	498.288910	192.338226
-369.859314	232.233932	961.892883	-393.295380	-38.149059	964.768188	-463.151306	256.806580	575.768372	-430.033447	-88.676888	579.672485	-473.094360	295.712006	86.877182	-503.946228	-130.726273	102.803284	-420.471405	336.497833	1434.940796	-406.382690	-82.888214	1452.329834	-355.174103	120.644203	1460.168823	-402.878601	151.565613	1755.354858	-436.779633	437.791443	1161.181396	-478.590637	-209.548706	1200.113647	-328.638458	371.543640	865.315674	-371.112213	-191.635544	887.566223	-362.061279	96.393799	1061.405518	515.943848	-7.536889	899.402649	498.728943	191.935913
-368.836792	231.066071	961.809082	-392.113953	-39.386517	964.819702	-461.713959	256.060303	575.621033	-429.124146	-89.935730	579.650330	-473.000214	295.605957	86.936005	-504.005432	-130.827835	103.022530	-420.126434	335.658875	1434.712769	-406.183167	-83.780365	1452.445313	-354.942474	119.816750	1460.138916	-403.167969	151.373840	1755.225830	-436.341675	436.536255	1160.689941	-478.724304	-210.787262	1200.461914	-327.559174	369.899902	865.173218	-371.389984	-193.466034	887.868164	-361.102417	95.264458	1061.418213	516.420715	-7.934043	899.439514	499.198883	191.510345
-367.755524	229.855072	961.688904	-390.908173	-40.586906	964.874329	-460.201843	254.954620	575.392517	-427.897247	-90.880020	579.594788	-473.038666	295.558105	86.953377	-503.867981	-130.866959	103.191124	-419.874115	334.842072	1434.390015	-405.963318	-84.605392	1452.588135	-354.711456	118.974060	1460.098877	-403.455139	151.123734	1755.049805	-435.876129	435.410522	1160.227539	-478.871857	-212.048676	1200.771851	-326.907196	368.587891	864.832336	-371.568115	-195.290329	888.104187	-360.093811	94.142952	1061.412354	516.943115	-8.518236	899.482544	499.827545	190.355057
-366.733826	228.680817	961.574463	-389.801270	-41.722088	964.813110	-458.321411	254.180069	575.046631	-426.745514	-91.829102	579.517944	-472.749237	295.431976	87.031075	-503.808502	-130.926758	103.356972	-419.628845	334.015564	1434.037476	-405.705383	-85.454559	1452.705444	-354.494019	118.142143	1460.039063	-403.732483	150.929810	1754.852905	-435.503296	434.329346	1159.757446	-478.918396	-213.255417	1201.097534	-326.255707	367.254272	864.501709	-371.597748	-196.975479	888.381836	-359.156342	93.024651	1061.349487	517.334167	-8.841314	899.541687	500.034027	190.584457
-365.678833	227.440765	961.408569	-388.609680	-42.994675	964.851868	-456.788208	253.033905	574.843933	-425.538818	-92.758614	579.395813	-472.665192	295.365814	87.067184	-503.752655	-130.955368	103.529762	-419.364838	333.175079	1433.681274	-405.462250	-86.294136	1452.841675	-354.259827	117.277946	1460.017090	-403.987518	150.660156	1754.656616	-435.137024	433.333771	1159.340942	-478.942505	-214.418289	1201.324341	-326.386230	366.642914	863.797791	-371.452118	-198.564178	888.695313	-358.171539	91.864426	1061.313232	517.830872	-9.297375	899.587280	500.526917	190.132217
-364.628662	226.278290	961.301697	-387.432983	-44.203194	964.886597	-455.279907	252.807739	574.660461	-424.263428	-93.663780	579.289124	-472.666779	295.334686	87.215340	-503.631927	-130.993347	103.700531	-419.066040	332.310028	1433.268066	-405.251892	-87.148628	1452.917847	-354.027802	116.485344	1459.918945	-404.266602	150.384018	1754.441162	-434.675385	432.177185	1158.870239	-478.882690	-215.599716	1201.562378	-325.774078	365.367615	863.449219	-371.259155	-200.095459	888.914551	-357.216156	90.752983	1061.307861	518.322083	-9.735431	899.632690	500.995300	189.556274
-363.540894	225.124802	961.148682	-386.325867	-45.329304	964.828186	-453.781921	252.186752	574.463562	-423.020935	-94.627197	579.175293	-472.628265	295.267273	87.291756	-503.514618	-131.062073	103.845703	-418.806732	331.465332	1432.876709	-405.031525	-87.963905	1452.976196	-353.741486	115.647614	1459.867554	-404.482666	150.179871	1754.167847	-434.295471	431.104065	1158.387573	-478.737579	-216.693802	1201.742554	-325.106628	363.978119	863.110413	-370.951965	-201.566498	889.105957	-356.250702	89.660316	1061.227417	518.841064	-10.146392	899.636475	501.413086	189.151215
-362.476563	223.932816	961.019226	-385.211731	-46.551937	964.795044	-452.281464	251.528580	574.253357	-421.943146	-95.588394	579.050781	-472.602997	295.199432	87.431602	-503.510193	-131.097687	103.979713	-418.548126	330.651978	1432.487549	-404.771759	-88.799492	1453.019287	-353.489258	114.813469	1459.774902	-404.796509	149.930435	1753.987549	-433.826691	429.798706	1157.860596	-478.554749	-217.766144	1201.850830	-323.593506	361.755371	863.153381	-370.422821	-202.838348	889.319763	-355.304749	88.503883	1061.173340	519.333984	-10.547648	899.654480	501.833344	188.771088
-361.403198	222.849808	960.941162	-384.094482	-47.707050	964.743774	-450.768188	250.915710	574.063049	-420.734711	-96.529625	578.977783	-472.593506	295.131195	87.505714	-503.450989	-131.150650	104.124489	-418.304718	329.671936	1431.912598	-404.577423	-89.612823	1453.063599	-353.229218	114.019753	1459.684448	-405.031525	149.647720	1753.750366	-433.491272	428.815887	1157.433105	-478.285370	-218.855469	1201.916382	-323.674347	361.127228	862.454956	-369.813202	-204.096115	889.502991	-354.370911	87.411568	1061.139160	519.927124	-11.112291	899.671875	502.522064	187.570618
-360.423370	221.722763	960.745422	-383.087128	-48.849831	964.656006	-449.176605	250.241562	573.838257	-419.594360	-97.391968	578.826172	-472.468231	295.010864	87.608749	-502.728973	-130.863968	104.055496	-417.919312	328.931183	1431.673340	-404.366730	-90.463577	1453.029663	-352.966431	113.166306	1459.594238	-405.192200	149.322372	1753.425781	-433.047424	427.502747	1156.927368	-477.940765	-219.836212	1201.932007	-322.325104	359.105438	862.479187	-369.100464	-205.257294	889.630981	-353.475800	86.326286	1061.015747	520.471008	-11.529055	899.674561	502.993988	187.088593
-359.380188	220.598495	960.599548	-381.947937	-50.049278	964.647522	-447.707611	249.699402	573.614807	-418.405365	-98.259659	578.763855	-472.358093	294.863342	87.700768	-502.616394	-130.904572	104.238136	-417.640930	328.114746	1431.254639	-404.136597	-91.267044	1453.033081	-352.659882	112.339058	1459.512939	-405.429199	148.974136	1753.221069	-432.639038	426.381866	1156.402710	-477.544495	-220.798569	1201.949829	-321.639008	357.789093	862.091492	-368.248077	-206.324005	889.748901	-352.547058	85.234856	1060.968750	520.907104	-11.803872	899.670349	503.198578	187.354935
-358.339417	219.482620	960.448486	-380.849426	-51.185547	964.586975	-446.219238	249.148300	573.427551	-417.379761	-99.117889	578.649780	-472.271698	294.723358	87.795341	-503.205017	-131.241913	104.540123	-417.315033	327.283508	1430.868286	-403.880188	-92.127327	1452.975220	-352.455231	111.537811	1459.388550	-405.607239	148.674622	1752.964600	-432.231598	425.321381	1155.927002	-477.108063	-221.785522	1201.842651	-320.960785	356.218140	861.756592	-367.232544	-207.240524	889.893799	-351.627014	84.158394	1060.890381	521.440796	-12.229285	899.709167	503.660065	186.934875
-357.401917	218.383606	960.284485	-379.786163	-52.272881	964.510925	-444.722534	248.648849	573.175903	-416.360596	-100.038780	578.565247	-472.129639	294.596619	87.867134	-503.113098	-131.277222	104.713104	-417.008057	326.470673	1430.486206	-403.619324	-92.961029	1452.923218	-352.193237	110.715912	1459.247314	-405.806030	148.427719	1752.685791	-431.828674	424.248199	1155.409424	-476.515472	-222.638306	1201.671509	-320.342316	354.868469	861.365601	-366.032684	-208.088089	889.993164	-350.761017	83.117012	1060.794800	522.001160	-12.740636	899.753540	504.186188	186.349548
-356.287720	217.347046	960.164795	-378.697144	-53.379246	964.493835	-442.982086	247.720566	572.842041	-415.243439	-100.788673	578.516235	-471.827698	294.419189	87.887489	-502.946930	-131.283096	104.818680	-416.777924	325.568359	1429.894409	-403.425934	-93.742310	1452.787842	-351.888519	109.906357	1459.137329	-405.938904	148.040100	1752.416382	-431.410858	423.272156	1154.911621	-475.913116	-223.530182	1201.449219	-320.456635	354.330780	860.667908	-364.852661	-208.872543	889.996887	-349.806244	82.093758	1060.752808	522.523621	-13.175993	899.769958	504.639130	185.914871
-355.284607	216.291458	960.050598	-377.638458	-54.440563	964.440613	-441.229126	246.267090	572.494690	-414.268646	-101.591759	578.422546	-471.496002	294.301300	87.891724	-502.881287	-131.295425	104.967270	-416.395386	324.873413	1429.662354	-403.157196	-94.548744	1452.669800	-351.704193	109.163879	1459.020752	-406.069244	147.732254	1752.157104	-430.917938	422.097778	1154.428223	-475.236633	-224.363678	1201.295898	-319.035858	352.293060	860.666321	-363.532654	-209.593063	889.964783	-348.902161	81.071938	1060.691772	523.092651	-13.574472	899.811462	505.041992	185.471695
-354.300507	215.388336	959.915283	-376.651245	-55.393295	964.347290	-439.930389	246.448334	572.402710	-413.293060	-102.337425	578.328308	-471.640198	294.285126	88.064102	-502.774597	-131.334732	105.107491	-416.086823	324.122742	1429.282471	-402.915253	-95.319191	1452.575684	-351.431274	108.376869	1458.900757	-406.180725	147.410080	1751.886353	-430.506714	421.146362	1154.005737	-474.508759	-225.160034	1200.965210	-319.151917	351.493744	859.915649	-362.051147	-210.156815	889.946838	-348.024231	80.168671	1060.596558	523.600769	-13.987840	899.822815	505.443817	185.045898
-353.372864	214.327255	959.725098	-375.635559	-56.471855	964.338196	-438.505402	245.979828	572.199097	-412.274475	-103.060364	578.277222	-471.653687	294.270752	88.222923	-502.711975	-131.363647	105.195320	-415.830017	323.260284	1428.755249	-402.662781	-96.088852	1452.431152	-351.162292	107.595024	1458.815186	-406.293793	147.117371	1751.628662	-429.988007	420.031036	1153.472290	-473.645020	-225.915588	1200.734009	-317.829163	349.546112	859.959595	-360.482849	-210.694336	889.982849	-347.178619	79.181091	1060.519043	524.131531	-14.464553	899.865967	505.920746	184.525162
-352.418121	213.438904	959.593262	-374.721222	-57.368649	964.240234	-437.114471	245.603638	572.010803	-411.461487	-103.924576	578.109009	-471.595032	294.230530	88.342484	-502.785217	-131.478134	105.357422	-415.540283	322.557159	1428.459961	-402.418396	-96.834610	1452.315308	-350.973022	106.888588	1458.702271	-406.396027	146.815552	1751.384155	-429.467072	419.015442	1153.098389	-472.787170	-226.630936	1200.379150	-317.133118	348.256317	859.670837	-358.779022	-211.117645	889.946533	-346.336395	78.306114	1060.420288	524.649109	-14.985205	899.903137	506.374420	184.069565
-351.549622	212.464890	959.464661	-373.741180	-58.388130	964.196716	-435.682404	245.150192	571.762817	-410.536530	-104.722809	578.097778	-471.548828	294.199097	88.486755	-502.703094	-131.521194	105.454399	-415.256134	321.820496	1428.175537	-402.205688	-97.572060	1452.199585	-350.726379	106.176338	1458.622925	-406.462708	146.507065	1751.134155	-429.028503	418.223969	1152.775146	-471.830566	-227.331863	1200.074219	-317.357391	347.672943	859.011841	-357.127960	-211.509796	889.901672	-345.519928	77.356529	1060.352783	525.200562	-15.362002	899.916687	506.767639	183.628342
-350.590790	211.569733	959.307190	-372.794739	-59.235828	964.185791	-434.565979	245.106705	571.657104	-409.603577	-105.466522	577.950378	-471.726532	294.234344	88.665108	-502.652130	-131.594421	105.574089	-414.939270	321.163605	1428.014038	-401.923981	-98.254707	1452.048706	-350.463684	105.450981	1458.514160	-406.465424	146.232773	1750.842773	-428.478546	417.054138	1152.335083	-470.802704	-227.960007	1199.717529	-315.948425	345.674103	859.126953	-355.340546	-211.839523	889.862427	-344.661682	76.545723	1060.284790	525.793640	-15.800319	899.946411	507.232086	183.064667
-349.720062	210.701065	959.190857	-371.824554	-60.171127	964.136292	-433.172272	244.737473	571.380432	-409.212189	-106.831696	577.980774	-471.658997	294.193359	88.787148	-503.459229	-131.935638	105.914268	-414.704071	320.469666	1427.732666	-401.715149	-98.961754	1451.907593	-350.239532	104.763565	1458.407227	-406.526367	145.907059	1750.662109	-427.943909	416.190338	1151.994263	-469.758087	-228.544785	1199.367432	-315.333405	344.472992	858.882629	-353.350525	-212.003586	889.900452	-343.856171	75.683937	1060.221558	526.345398	-16.248262	899.963379	507.692627	182.616302
-348.791290	209.862915	959.097351	-370.837311	-60.940018	964.077698	-431.736755	244.329269	571.147217	-408.409058	-107.677711	577.918091	-471.545441	294.155090	88.893738	-503.504059	-132.041107	106.079910	-414.498352	319.709778	1427.363159	-401.401947	-99.605972	1451.787476	-350.023315	104.135551	1458.300171	-406.535095	145.595673	1750.420166	-427.425659	415.247864	1151.652832	-468.613007	-229.101120	1199.028076	-314.683441	343.295990	858.773315	-351.345520	-212.160660	889.882263	-343.007446	74.906128	1060.164063	526.896545	-16.679960	899.988892	508.148529	182.165451
[truncated: 151 more rows]
[truncated: 40 more columns]
