# Supplementary material for: A dyadic stimulus set of audiovisual affective displays for the study of multisensory, emotional, social interactions
Source: Behav Res Methods. 2015 Nov 5;48(4):1285–95. doi: 10.3758/s13428-015-0654-4 (PMC5101291; doi:10.3758/s13428-015-0654-4)
Supplement: Supplementary file 1 — (ZIP 270 MB) [file 13428_2015_654_MOESM1_ESM.zip › supplementary_material_2_stimuli_set_files/B/B25.txt]

-426.533539	270.684570	970.593567	-425.673492	-4.176332	972.151306	-515.417786	274.123688	576.291077	-473.844940	-51.946907	583.810425	-496.052582	306.204407	86.034393	-540.986023	-93.546715	103.112694	-490.715729	367.168518	1441.995850	-431.824066	-51.561478	1454.734619	-405.135498	156.399658	1464.099976	-441.880585	153.310135	1761.323975	-532.754578	464.138245	1170.054932	-486.756104	-170.711975	1196.170898	-431.542419	409.330383	869.674255	-361.376862	-125.661613	894.696289	-406.405121	133.871384	1069.411133	491.814178	38.810986	901.267151	486.260803	240.848801
-426.467804	270.642609	970.601074	-425.494446	-4.263155	972.182983	-515.348755	274.075378	576.287231	-473.825226	-52.035496	583.813843	-496.032562	306.166016	86.018723	-541.037720	-93.565193	103.129631	-490.650879	367.101959	1442.009277	-431.680634	-51.614689	1454.676758	-405.026825	156.340790	1464.087769	-441.741974	153.187881	1761.322510	-532.721191	464.055023	1170.052368	-486.589722	-170.779327	1196.162354	-431.493256	409.333801	869.686096	-361.297302	-125.691055	894.623901	-406.284943	133.823624	1069.431152	492.051270	38.740501	901.253967	486.655090	240.380020
-426.403687	270.636627	970.581909	-425.351166	-4.286369	972.144836	-515.314087	274.028320	576.300659	-473.663757	-52.005486	583.809143	-496.007507	306.161774	86.048149	-540.951477	-93.547211	103.136009	-490.603760	367.002686	1442.015015	-431.553619	-51.667393	1454.648804	-404.929504	156.270370	1464.070313	-441.601929	153.038773	1761.372314	-532.688599	463.993988	1170.089111	-486.408722	-170.920090	1196.121460	-431.454773	409.324860	869.699402	-361.187347	-125.737846	894.568359	-406.169495	133.807922	1069.400024	492.140930	38.910339	901.246033	486.510803	240.906250
-426.304810	270.657074	970.614197	-425.254181	-4.257673	972.108276	-515.262695	273.996307	576.321228	-473.549622	-52.019272	583.821106	-496.033356	306.172455	86.053192	-540.968384	-93.528252	103.146736	-490.554169	366.933380	1442.035034	-431.391663	-51.745930	1454.623657	-404.837982	156.232346	1464.072266	-441.444885	152.920990	1761.364868	-532.639526	463.944916	1170.111816	-486.220245	-171.010971	1196.091675	-431.421021	409.358948	869.715637	-361.074493	-125.739494	894.521790	-406.063049	133.807861	1069.396362	492.270477	38.927074	901.261353	486.615234	240.941040
-426.292236	270.618347	970.613342	-425.116150	-4.285810	972.104248	-515.219482	273.997437	576.313416	-473.475769	-52.035080	583.809326	-496.056976	306.160919	86.057693	-541.024658	-93.541542	103.155533	-490.476776	366.864319	1442.073486	-431.268585	-51.801857	1454.587646	-404.753510	156.169800	1464.065186	-441.310486	152.868469	1761.296265	-532.565186	463.887024	1170.133301	-486.033569	-171.131500	1196.071533	-431.367676	409.340424	869.753052	-360.993927	-125.746323	894.485901	-405.982513	133.782318	1069.392822	492.437073	38.968967	901.274536	486.759277	240.933350
-426.191711	270.623199	970.636475	-424.958466	-4.287203	972.093933	-515.130493	273.965546	576.294006	-473.350189	-52.039021	583.802429	-496.010284	306.165924	86.063560	-540.994385	-93.536873	103.172516	-490.432678	366.801910	1442.093384	-431.117035	-51.867710	1454.572144	-404.661896	156.134277	1464.069946	-441.165161	152.766113	1761.288452	-532.513611	463.845032	1170.159790	-485.833588	-171.243088	1196.039307	-431.302124	409.333099	869.768127	-360.885071	-125.783646	894.433044	-405.849579	133.776199	1069.398560	492.593994	38.993298	901.269043	486.864014	240.964203
-426.162445	270.647522	970.641663	-424.853912	-4.286912	972.081299	-515.098328	273.979248	576.309998	-473.293579	-52.085716	583.764954	-496.026794	306.170105	86.063995	-541.012207	-93.541550	103.186363	-490.391083	366.717987	1442.091797	-430.981232	-51.923668	1454.542725	-404.572571	156.084061	1464.053955	-441.029175	152.679932	1761.275024	-532.440857	463.790283	1170.168335	-485.658295	-171.307632	1196.015991	-431.209900	409.323792	869.794189	-360.777832	-125.819443	894.391602	-405.774475	133.787552	1069.393188	492.746155	39.035374	901.280151	486.972260	241.027847
-426.067688	270.652008	970.635681	-424.738739	-4.297655	972.058716	-515.015503	273.965881	576.295654	-473.154236	-52.053844	583.789490	-496.013367	306.166595	86.065208	-540.994263	-93.538399	103.175682	-490.335480	366.663910	1442.097290	-430.832245	-51.974510	1454.498291	-404.479797	156.040253	1464.042480	-440.884735	152.604401	1761.269775	-532.380859	463.716766	1170.183105	-485.485382	-171.382767	1196.005371	-431.141907	409.332153	869.802063	-360.659485	-125.829826	894.366882	-405.662476	133.779953	1069.377441	492.904236	39.055618	901.274353	487.087738	241.032318
-426.022644	270.657257	970.623291	-424.632751	-4.313661	972.038696	-515.004333	273.934021	576.288574	-472.987579	-52.025143	583.750977	-496.030640	306.169617	86.062149	-540.953369	-93.539757	103.206192	-490.266449	366.613983	1442.134888	-430.684601	-52.034313	1454.515991	-404.385834	156.001099	1464.034546	-440.746338	152.529755	1761.270142	-532.303955	463.677704	1170.193359	-485.352448	-171.391174	1195.974243	-431.037994	409.332886	869.820068	-360.562256	-125.877373	894.326233	-405.577332	133.776245	1069.359375	493.009796	39.085041	901.299255	487.189392	241.067795
-425.943207	270.639099	970.642456	-424.505890	-4.304449	972.020264	-514.958984	273.923279	576.285278	-472.912079	-52.036827	583.751526	-496.019623	306.184845	86.056641	-540.948486	-93.542023	103.223930	-490.230530	366.562256	1442.139648	-430.524933	-52.077499	1454.477173	-404.309784	155.957352	1464.021484	-440.586151	152.455643	1761.284790	-532.240540	463.603058	1170.234741	-485.202606	-171.427414	1195.940796	-430.914276	409.311768	869.864014	-360.452850	-125.936920	894.286194	-405.475433	133.761810	1069.359985	493.163239	39.101994	901.295410	487.292633	241.093399
-425.865234	270.622192	970.643494	-424.395142	-4.315697	972.034241	-514.882996	273.890167	576.289612	-472.820007	-52.088303	583.763062	-496.017578	306.169006	86.059509	-540.952637	-93.504601	103.271576	-490.176758	366.524963	1442.166138	-430.391388	-52.106453	1454.455933	-404.212921	155.913422	1464.016602	-440.466156	152.397827	1761.250488	-532.174500	463.558167	1170.263672	-485.068756	-171.453430	1195.920410	-430.794220	409.278900	869.907288	-360.311157	-125.958038	894.265625	-405.381989	133.754700	1069.367676	493.297943	39.138794	901.318848	487.402161	241.123611
-425.806732	270.611603	970.650269	-424.320374	-4.323444	972.007202	-514.842590	273.887878	576.321106	-472.670288	-52.034138	583.749817	-496.031494	306.159424	86.061104	-540.877502	-93.480209	103.279091	-490.116547	366.446014	1442.181396	-430.254578	-52.158787	1454.439453	-404.104614	155.882278	1464.014648	-440.339966	152.338303	1761.250244	-532.113159	463.504272	1170.269531	-484.943878	-171.485214	1195.910034	-430.681335	409.262207	869.945374	-360.205536	-125.989632	894.229919	-405.306335	133.734711	1069.355835	493.407837	39.151222	901.309509	487.499329	241.135330
-425.726898	270.588318	970.635376	-424.202057	-4.341175	972.006592	-513.966919	272.929565	576.122681	-472.614441	-52.050877	583.728394	-495.418121	306.085388	86.037643	-540.899658	-93.483910	103.298302	-490.038422	366.407959	1442.190918	-430.108643	-52.176723	1454.400513	-404.014191	155.833786	1464.010864	-440.190063	152.251709	1761.310913	-532.046265	463.451172	1170.282593	-484.793335	-171.498062	1195.877319	-430.546936	409.233765	869.979248	-360.045471	-126.007591	894.195068	-405.207611	133.722076	1069.348022	493.629730	39.028919	901.318420	487.888702	240.672119
-425.637726	270.585938	970.622131	-424.062653	-4.379935	971.999207	-513.873413	272.842590	576.105225	-472.529846	-52.054855	583.708069	-495.426178	306.073639	86.026611	-540.886780	-93.431450	103.288490	-489.995972	366.356415	1442.160034	-429.966217	-52.227993	1454.391479	-403.911499	155.795807	1463.990356	-440.062836	152.212311	1761.296143	-531.995972	463.395721	1170.295166	-484.672791	-171.523209	1195.850830	-430.416687	409.211426	869.999573	-359.879242	-126.026009	894.153625	-405.097443	133.707092	1069.338501	493.762665	39.094105	901.307495	487.997284	240.669983
-425.523163	270.567963	970.620850	-423.930847	-4.387598	972.007568	-513.803467	272.826599	576.126404	-472.430359	-51.975147	583.699951	-495.375336	306.069183	86.032791	-540.806641	-93.416122	103.290016	-489.909149	366.318848	1442.179443	-429.839264	-52.249523	1454.363403	-403.808350	155.761627	1463.994751	-439.945618	152.174622	1761.282715	-531.920898	463.352112	1170.286011	-484.524384	-171.529907	1195.812988	-430.266663	409.160126	870.036072	-359.746246	-126.061760	894.109741	-404.979156	133.698944	1069.343018	493.843994	39.093750	901.299255	488.071289	240.684509
-425.458496	270.569305	970.627014	-423.846405	-4.391434	971.960571	-513.743469	272.825806	576.105103	-472.425690	-52.023792	583.670044	-495.381409	306.070282	86.033363	-540.884338	-93.415062	103.300972	-489.817810	366.274841	1442.181885	-429.728699	-52.279625	1454.331909	-403.693420	155.711929	1463.978149	-439.809326	152.139832	1761.267212	-531.838501	463.310333	1170.292725	-484.371857	-171.532486	1195.784424	-430.142273	409.143829	870.042053	-359.587097	-126.086021	894.079712	-404.890106	133.680252	1069.319824	493.943268	39.157333	901.293762	488.144135	240.758789
-425.342041	270.598999	970.647827	-423.753723	-4.365080	971.936646	-513.676880	272.821533	576.111633	-472.344910	-52.007290	583.669189	-495.382965	306.056000	86.042709	-540.844360	-93.393188	103.305000	-489.741180	366.234833	1442.198242	-429.628143	-52.335953	1454.305298	-403.586151	155.702606	1463.989990	-439.678040	152.111176	1761.275879	-531.772400	463.268402	1170.316406	-484.232178	-171.552856	1195.749878	-430.022217	409.098328	870.063782	-359.445679	-126.114037	894.034546	-404.780396	133.690598	1069.317261	494.060425	39.185493	901.297058	488.232117	240.781952
-425.276215	270.551239	970.657104	-423.634521	-4.375159	971.938660	-513.577393	272.794403	576.100342	-472.230927	-51.921085	583.654480	-495.342529	306.044891	86.049004	-540.843994	-93.398941	103.295982	-489.643158	366.213135	1442.184204	-429.511536	-52.352932	1454.304077	-403.477631	155.660889	1463.955322	-439.558411	152.125946	1761.202271	-531.694336	463.234650	1170.313721	-484.093414	-171.603165	1195.715820	-429.877075	409.065247	870.070679	-359.312988	-126.139969	894.002869	-404.687439	133.663025	1069.322876	494.181458	39.217056	901.312683	488.310272	240.835953
-425.197693	270.552551	970.648987	-423.559784	-4.374127	971.945251	-513.513428	272.793732	576.108032	-472.204956	-51.981182	583.662659	-495.339172	306.059906	86.045525	-540.853333	-93.383224	103.322731	-489.568512	366.167755	1442.172363	-429.418671	-52.386658	1454.285034	-403.373749	155.645905	1463.950684	-439.421539	152.115555	1761.193237	-531.613281	463.212494	1170.302979	-483.929260	-171.618408	1195.703491	-429.760315	409.015503	870.070496	-359.173309	-126.127037	893.996765	-404.601776	133.669205	1069.320313	494.275604	39.242065	901.305542	488.386810	240.890182
-425.129761	270.584534	970.652710	-423.458160	-4.405848	971.923706	-513.493042	272.811005	576.109375	-472.177673	-52.056774	583.655151	-495.350159	306.087646	86.036674	-540.897888	-93.412834	103.369965	-489.444061	366.139862	1442.163574	-429.303375	-52.408737	1454.279419	-403.257385	155.608459	1463.948730	-439.286774	152.095947	1761.184326	-531.520996	463.177979	1170.279907	-483.788116	-171.666428	1195.710571	-429.640289	409.005249	870.069214	-359.046356	-126.132965	893.995117	-404.511475	133.662659	1069.310303	494.396271	39.306789	901.306946	488.505219	240.943130
-425.022797	270.591217	970.643372	-423.359772	-4.412995	971.918457	-513.384766	272.767578	576.081970	-472.138824	-52.117908	583.673401	-495.282410	306.059998	86.014404	-540.915955	-93.433327	103.346825	-489.338989	366.111969	1442.151001	-429.217804	-52.441235	1454.268188	-403.151886	155.594009	1463.926636	-439.157196	152.082214	1761.180664	-531.400757	463.175140	1170.304077	-483.645691	-171.683746	1195.685303	-429.489349	408.916779	870.054626	-358.880737	-126.105949	894.007324	-404.402191	133.663284	1069.301636	494.490479	39.344467	901.314087	488.573456	240.998352
-424.961151	270.571625	970.637695	-423.272278	-4.412142	971.906128	-513.332642	272.809326	576.114624	-471.994537	-52.020000	583.642944	-495.300934	306.036530	86.010040	-540.857422	-93.408791	103.332016	-489.215790	366.105072	1442.162964	-429.125824	-52.449966	1454.273804	-403.029541	155.560745	1463.916016	-439.020508	152.071091	1761.185425	-531.284119	463.106903	1170.291382	-483.511993	-171.721527	1195.662231	-429.352753	408.877045	870.087769	-358.737091	-126.092941	894.005066	-404.325073	133.653442	1069.292114	494.599182	39.408180	901.334656	488.649414	241.049927
-424.869141	270.574066	970.656250	-423.180481	-4.387802	971.891846	-513.288696	272.804779	576.114197	-471.999420	-52.146736	583.627869	-495.307983	306.023926	86.017921	-540.955078	-93.419800	103.377525	-489.064148	366.089661	1442.171265	-429.000336	-52.467400	1454.285522	-402.910065	155.548965	1463.925293	-438.876190	152.051880	1761.187012	-531.145020	463.071228	1170.296387	-483.383270	-171.744873	1195.639282	-429.207306	408.831116	870.090576	-358.593201	-126.051254	894.017944	-404.228088	133.655182	1069.293335	494.738129	39.477436	901.322998	488.734100	241.100845
-424.775879	270.589844	970.651489	-423.114777	-4.346148	971.875671	-513.133545	272.712830	576.107483	-471.878143	-52.048325	583.616638	-495.225952	306.019806	86.058258	-540.879822	-93.405289	103.372116	-488.957855	366.080261	1442.196411	-428.888885	-52.474064	1454.266357	-402.793335	155.530258	1463.922241	-438.748413	151.986343	1761.258179	-530.986450	463.040649	1170.291260	-483.276306	-171.732590	1195.629272	-429.075745	408.751312	870.090820	-358.470459	-125.983749	894.019531	-404.142944	133.677933	1069.281738	494.835602	39.512577	901.329895	488.820526	241.153809
-424.688354	270.582886	970.654663	-423.039612	-4.335742	971.876709	-513.090942	272.747101	576.122253	-471.827423	-52.130344	583.624817	-495.239014	306.046204	86.070961	-540.851563	-93.380974	103.386635	-488.844330	366.070679	1442.208618	-428.762177	-52.511116	1454.262207	-402.686615	155.521378	1463.930786	-438.606720	151.971680	1761.252563	-530.841125	463.002167	1170.281372	-483.167145	-171.740143	1195.647461	-428.966736	408.741394	870.101990	-358.328064	-125.946510	894.049805	-404.057648	133.678070	1069.283081	494.953064	39.542465	901.337036	488.918976	241.163162
-424.625885	270.571686	970.657410	-423.015717	-4.322117	971.846008	-513.053162	272.696442	576.108643	-471.763031	-52.145771	583.618835	-495.212067	306.011719	86.046974	-540.879333	-93.384201	103.393028	-488.719452	366.072235	1442.218506	-428.653168	-52.509686	1454.257935	-402.565643	155.494553	1463.918457	-438.466064	151.952866	1761.241455	-530.664307	462.990173	1170.277100	-483.076355	-171.723526	1195.632080	-428.840118	408.693695	870.108582	-358.199829	-125.916023	894.077271	-404.001251	133.664673	1069.266479	495.089050	39.564533	901.348633	489.047089	241.174026
-424.529236	270.583252	970.640198	-422.932861	-4.309261	971.830566	-513.020691	272.724396	576.122803	-471.705200	-52.167721	583.616089	-495.219147	306.040283	86.051788	-540.914795	-93.396645	103.400040	-488.608063	366.060486	1442.209717	-428.533417	-52.520527	1454.249390	-402.452972	155.499176	1463.910034	-438.331665	151.938522	1761.232544	-530.506470	462.965607	1170.271362	-482.981079	-171.704926	1195.624756	-428.720825	408.655243	870.099915	-358.081482	-125.880600	894.069153	-403.899963	133.676590	1069.247803	495.199371	39.602180	901.352112	489.117737	241.228256
-424.468018	270.578400	970.626526	-422.884491	-4.302180	971.813538	-513.022583	272.741272	576.118713	-471.677795	-52.232857	583.603149	-495.221405	306.044159	86.059509	-540.973022	-93.404991	103.435150	-488.487732	366.064362	1442.195435	-428.401733	-52.515358	1454.257690	-402.332397	155.502319	1463.877563	-438.177734	151.934174	1761.220947	-530.374878	462.963959	1170.272217	-482.883301	-171.728882	1195.632935	-428.605957	408.610199	870.074341	-357.964905	-125.804092	894.093872	-403.836395	133.675629	1069.230713	495.251099	39.777870	901.338196	488.956879	241.753647
-424.405151	270.563782	970.617188	-422.804169	-4.297254	971.808472	-512.987671	272.752045	576.119995	-471.478027	-51.970707	583.548157	-495.203735	306.057953	86.056625	-540.793274	-93.345695	103.397125	-488.357941	366.054169	1442.210327	-428.264038	-52.534954	1454.262085	-402.201752	155.496704	1463.874146	-438.034912	151.956329	1761.148315	-530.222595	462.980927	1170.263672	-482.786041	-171.716782	1195.629028	-428.501404	408.572021	870.051697	-357.844635	-125.753479	894.101501	-403.767273	133.673599	1069.223999	495.345520	39.765392	901.363220	489.047333	241.751053
-424.337982	270.572540	970.613220	-422.759125	-4.285836	971.794006	-512.960205	272.739655	576.126465	-471.387238	-51.928379	583.519531	-495.210205	306.037964	86.034050	-540.779541	-93.314285	103.388390	-488.195801	366.055664	1442.185303	-428.152039	-52.527397	1454.250977	-402.076477	155.505249	1463.862915	-437.876068	151.940720	1761.139282	-530.094788	462.979492	1170.261475	-482.675476	-171.708542	1195.640625	-428.400360	408.521759	870.051514	-357.761169	-125.725494	894.099060	-403.698273	133.678421	1069.212158	495.479645	39.797226	901.364380	489.125732	241.784119
-424.211884	270.641418	970.608704	-422.683899	-4.265031	971.794495	-513.024536	272.837616	576.181030	-471.296326	-51.878742	583.522827	-495.249695	306.061554	86.063248	-540.758911	-93.300171	103.388809	-488.060791	366.066528	1442.184937	-428.014679	-52.515743	1454.251709	-401.933929	155.516541	1463.841675	-437.715973	151.922012	1761.129272	-529.962952	462.997620	1170.267212	-482.578003	-171.688919	1195.639404	-428.263184	408.457275	870.034729	-357.642639	-125.639938	894.099182	-403.597870	133.721283	1069.210205	495.570526	39.832100	901.363586	489.228851	241.799255
-424.156067	270.644440	970.609680	-422.642456	-4.273401	971.775879	-512.912537	272.745178	576.134521	-471.229187	-51.856575	583.496399	-495.195526	306.059143	86.075195	-540.783936	-93.299911	103.398605	-487.896423	366.080292	1442.174561	-427.901123	-52.516884	1454.242920	-401.802155	155.503723	1463.830322	-437.556030	151.898544	1761.124878	-529.823547	462.986023	1170.247681	-482.475403	-171.670654	1195.671387	-428.151245	408.415833	869.995422	-357.574982	-125.631805	894.097778	-403.539459	133.710587	1069.199463	495.695282	39.875011	901.388550	489.288483	241.807938
-424.133911	270.626892	970.593384	-422.605774	-4.273997	971.759338	-513.001343	272.866028	576.181213	-471.343750	-52.159172	583.549377	-495.285065	306.063080	86.034203	-540.901855	-93.331734	103.480881	-487.834045	366.004395	1442.031738	-427.803833	-52.498943	1454.224121	-401.660767	155.502701	1463.812012	-437.396576	151.880447	1761.107910	-529.702087	463.014618	1170.219482	-482.362122	-171.652893	1195.677124	-428.045044	408.350647	869.969788	-357.502594	-125.607262	894.073364	-403.495483	133.702606	1069.180054	495.881989	39.762802	901.379211	489.615082	241.393021
-424.080658	270.603302	970.589417	-422.533234	-4.269086	971.759460	-512.945618	272.869629	576.179077	-471.103210	-51.894321	583.507874	-495.242798	306.071503	86.030716	-540.769958	-93.287262	103.420731	-487.678955	366.019104	1442.003174	-427.667053	-52.491528	1454.212036	-401.535767	155.514236	1463.799927	-437.229126	151.824081	1761.164063	-529.578186	463.024139	1170.212402	-482.266327	-171.641235	1195.662109	-427.939331	408.303528	869.962463	-357.447266	-125.548790	894.048706	-403.426819	133.696198	1069.177002	495.965271	39.747841	901.405945	489.716064	241.356903
-424.004913	270.659180	970.598083	-422.451019	-4.274710	971.760071	-512.926697	272.836121	576.165100	-471.188660	-52.094761	583.560425	-495.240479	306.033417	86.028801	-540.892273	-93.321533	103.479736	-487.524384	366.047913	1441.993652	-427.572632	-52.474022	1454.197754	-401.400421	155.512680	1463.777710	-437.041992	151.820663	1761.155518	-529.428650	463.010376	1170.198364	-482.161835	-171.643311	1195.658203	-427.827301	408.243805	869.958069	-357.383362	-125.513931	894.033020	-403.342743	133.718811	1069.180664	496.087067	39.821854	901.391541	489.782196	241.421860
-423.964386	270.651001	970.598206	-422.434296	-4.225794	971.748718	-512.917542	272.862701	576.170288	-471.170715	-52.117023	583.508301	-495.253845	306.061615	86.066513	-540.868958	-93.328995	103.476173	-487.386902	366.062164	1441.995850	-427.440979	-52.472439	1454.203613	-401.267761	155.516541	1463.768677	-436.859741	151.814056	1761.139404	-529.326050	463.001770	1170.191528	-482.028503	-171.618118	1195.661621	-427.726990	408.214630	869.941467	-357.322296	-125.461784	894.018188	-403.301056	133.733536	1069.172363	496.150482	39.804096	901.402283	489.842499	241.413239
-423.902679	270.666718	970.593506	-422.387848	-4.211971	971.727295	-512.903687	272.876312	576.181885	-471.161774	-52.178658	583.530518	-495.264038	306.048706	86.073120	-540.906738	-93.320343	103.508263	-487.263153	366.064301	1441.999023	-427.343231	-52.467602	1454.188354	-401.135010	155.546265	1463.767334	-436.672089	151.817032	1761.131226	-529.197449	463.009705	1170.180786	-481.934418	-171.613907	1195.654175	-427.619659	408.181122	869.963562	-357.292938	-125.441719	893.999146	-403.241058	133.741257	1069.158081	496.214600	39.857521	901.397827	489.904633	241.457367
-423.922668	270.615662	970.588501	-422.340179	-4.227407	971.736450	-512.879517	272.884216	576.146851	-471.108765	-52.102932	583.520874	-495.239655	306.061035	86.068695	-540.914612	-93.316101	103.498848	-487.129608	366.078613	1441.988525	-427.232300	-52.442829	1454.180054	-401.024963	155.543381	1463.774170	-436.479980	151.855621	1761.043701	-529.064819	463.013611	1170.177246	-481.851563	-171.580719	1195.648926	-427.491028	408.130676	869.950684	-357.283936	-125.426147	893.953003	-403.217682	133.718094	1069.158203	496.287842	39.870209	901.408508	489.939880	241.475784
-423.851776	270.636536	970.585938	-422.322418	-4.195672	971.710022	-512.854736	272.921997	576.160706	-471.078552	-52.087811	583.529236	-495.235931	306.075012	86.063499	-540.892334	-93.306412	103.506615	-486.982117	366.095276	1442.009644	-427.118286	-52.430779	1454.182861	-400.908325	155.564957	1463.759399	-436.280365	151.866013	1761.031006	-528.947937	463.052155	1170.185059	-481.770508	-171.545059	1195.647949	-427.405487	408.086395	869.966064	-357.227814	-125.390892	893.922791	-403.157196	133.732132	1069.140503	496.368713	39.894714	901.407349	490.007996	241.540985
-423.794220	270.616241	970.575073	-422.215332	-4.230134	971.738464	-512.823853	272.901215	576.158630	-471.032806	-52.086670	583.543457	-495.261780	306.073883	86.065506	-540.871765	-93.289101	103.488281	-486.857483	366.129181	1441.997192	-427.001068	-52.382210	1454.174561	-400.771240	155.579666	1463.762451	-436.081207	151.863937	1761.018799	-528.826050	463.050293	1170.172241	-481.703705	-171.520905	1195.633545	-427.304352	408.069611	869.960449	-357.206421	-125.349724	893.906921	-403.074738	133.722321	1069.149170	496.424835	39.943577	901.401733	490.073029	241.555084
-423.795502	270.567230	970.553467	-422.192383	-4.244174	971.744934	-512.785339	272.906708	576.143066	-471.017639	-52.052994	583.547363	-495.228333	306.084137	86.062828	-540.910400	-93.292747	103.515488	-486.735291	366.132751	1442.015625	-426.863556	-52.386219	1454.177368	-400.652863	155.597336	1463.756592	-435.881897	151.868820	1761.015625	-528.709473	463.068451	1170.177734	-481.642670	-171.473724	1195.646240	-427.214752	408.035431	869.967041	-357.195282	-125.326210	893.894287	-403.054596	133.702713	1069.139648	496.469116	39.953926	901.422791	490.098541	241.574005
-423.720978	270.615814	970.575562	-422.169556	-4.158719	971.719543	-512.813293	272.946472	576.170471	-471.045074	-52.083073	583.516296	-495.256866	306.088531	86.065254	-540.903503	-93.278107	103.514587	-486.593536	366.179260	1442.051392	-426.760925	-52.362900	1454.180298	-400.543518	155.600906	1463.746948	-435.668121	151.875687	1761.007202	-528.579224	463.074524	1170.190918	-481.595917	-171.444305	1195.659302	-427.118500	408.011383	869.978943	-357.187714	-125.293762	893.893188	-402.993988	133.749146	1069.135742	496.500671	40.009609	901.411682	490.126068	241.621628
-423.687561	270.630127	970.587402	-422.122742	-4.148120	971.727051	-512.796570	272.956573	576.174377	-470.990601	-52.040497	583.498962	-495.253662	306.073303	86.075333	-540.858826	-93.247169	103.501068	-486.351013	366.282074	1442.211182	-426.637665	-52.331982	1454.178711	-400.421600	155.638092	1463.763062	-435.460388	151.838776	1761.076416	-528.451233	463.079803	1170.240845	-481.552887	-171.397354	1195.679810	-427.050140	408.012451	870.005310	-357.202759	-125.272537	893.872864	-402.951477	133.761047	1069.144897	496.533295	40.039185	901.418457	490.163818	241.648804
-423.627228	270.598328	970.577332	-422.055054	-4.171666	971.764221	-512.740662	272.930756	576.147522	-470.981354	-52.038746	583.512817	-495.213562	306.043091	86.066177	-540.825378	-93.248840	103.508308	-486.219727	366.321564	1442.241455	-426.524567	-52.300304	1454.204224	-400.280579	155.634293	1463.768066	-435.250610	151.891022	1760.986328	-528.315918	463.080261	1170.241089	-481.491669	-171.367752	1195.679321	-426.960999	407.976196	870.005737	-357.181854	-125.239479	893.882385	-402.882233	133.750778	1069.157227	496.587494	40.039570	901.440186	490.208069	241.650879
-423.560272	270.612854	970.572632	-422.031830	-4.159570	971.733582	-512.900818	273.135162	576.220032	-470.888458	-51.955330	583.521545	-495.343170	306.057922	86.084320	-540.800903	-93.245552	103.504883	-486.103699	366.344574	1442.239990	-426.395782	-52.274666	1454.211914	-400.155548	155.659134	1463.756836	-435.037720	151.901459	1760.966797	-528.206543	463.117096	1170.259399	-481.441223	-171.370514	1195.707642	-426.887482	407.980927	870.023193	-357.222595	-125.223640	893.862061	-402.822266	133.751740	1069.136597	496.590118	40.070667	901.430786	490.219360	241.713364
-423.554413	270.613495	970.573730	-421.993927	-4.114501	971.723877	-512.927246	273.203644	576.231384	-470.874786	-51.954769	583.511414	-495.388824	306.066803	86.106705	-540.823425	-93.225830	103.502312	-485.974030	366.379547	1442.250000	-426.299103	-52.260628	1454.220215	-400.028168	155.699158	1463.764160	-434.814331	151.908264	1760.956421	-528.088684	463.150208	1170.283447	-481.404327	-171.360062	1195.715942	-426.811371	407.993347	870.045715	-357.237732	-125.184364	893.849182	-402.783478	133.773239	1069.128906	496.607697	40.074272	901.463806	490.285706	241.683411
-423.490967	270.602722	970.570007	-421.951630	-4.122303	971.731934	-512.879639	273.189026	576.231262	-470.920074	-51.997646	583.510803	-495.371033	306.066925	86.082817	-540.817688	-93.224388	103.516655	-485.827637	366.406952	1442.275146	-426.157806	-52.245552	1454.230225	-399.903809	155.723709	1463.758423	-434.589905	151.910690	1760.937744	-527.976196	463.186188	1170.316895	-481.330719	-171.323044	1195.745972	-426.744751	407.974792	870.063171	-357.266144	-125.159294	893.843872	-402.720947	133.766663	1069.129028	496.646057	40.138542	901.463562	490.313324	241.751953
-423.401764	270.667023	970.582581	-421.956848	-4.086757	971.725830	-512.877319	273.219543	576.251709	-470.869324	-51.960014	583.501099	-495.376068	306.068176	86.103539	-540.789429	-93.193359	103.528496	-485.700775	366.428986	1442.290161	-426.038391	-52.227432	1454.233643	-399.786438	155.737656	1463.765747	-434.367920	151.882370	1760.992920	-527.871521	463.227142	1170.347778	-481.278900	-171.312759	1195.770508	-426.679291	407.987305	870.084351	-357.300171	-125.184189	893.828735	-402.664642	133.803085	1069.129517	496.682220	40.154209	901.460083	490.360413	241.759537
-423.322235	270.670624	970.602539	-421.862915	-4.069738	971.742310	-512.859924	273.189362	576.248169	-470.867432	-51.957062	583.491943	-495.385559	306.068024	86.083771	-540.810364	-93.200523	103.532310	-485.553650	366.462982	1442.326050	-425.948029	-52.185413	1454.254150	-399.663849	155.751343	1463.746094	-434.150208	151.895935	1760.986084	-527.764954	463.243469	1170.368164	-481.217957	-171.333755	1195.784546	-426.590118	407.982910	870.103760	-357.354462	-125.163841	893.808777	-402.585510	133.813187	1069.149170	496.691956	40.180195	901.453003	490.385590	241.759140
-423.265839	270.670959	970.598328	-421.841461	-4.036566	971.743164	-512.783569	273.193970	576.238586	-470.785736	-51.860611	583.518677	-495.332458	306.082397	86.091843	-540.757935	-93.164482	103.514557	-485.408722	366.490997	1442.354004	-425.844513	-52.173450	1454.257690	-399.544556	155.786530	1463.760498	-433.932251	151.947388	1760.911499	-527.667908	463.289337	1170.395142	-481.152222	-171.330612	1195.805298	-426.533112	408.009491	870.122192	-357.370728	-125.146538	893.796875	-402.529266	133.829330	1069.144043	496.704590	40.211903	901.470276	490.390839	241.804245
-423.238892	270.658142	970.590149	-421.813507	-4.016805	971.739319	-512.767029	273.228668	576.233154	-470.823792	-51.905357	583.541321	-495.345459	306.084717	86.095032	-540.845459	-93.191933	103.539230	-485.253387	366.521057	1442.357056	-425.726929	-52.152939	1454.250244	-399.427795	155.820633	1463.762939	-433.720795	151.957916	1760.898560	-527.568054	463.328186	1170.412842	-481.095642	-171.321304	1195.850708	-426.452454	408.032288	870.117004	-357.421783	-125.124054	893.791565	-402.496613	133.834503	1069.136963	496.748047	40.233471	901.475281	490.424225	241.830856
-423.129761	270.731598	970.586243	-421.777527	-3.995256	971.731445	-512.717590	273.253204	576.252136	-470.776672	-51.847450	583.521912	-495.346710	306.098969	86.088860	-540.798889	-93.169342	103.520920	-485.131714	366.560944	1442.341064	-425.604187	-52.122272	1454.264893	-399.315216	155.838287	1463.746460	-433.514954	151.969070	1760.887329	-527.456787	463.406219	1170.415771	-481.030273	-171.330231	1195.877319	-426.396637	408.072632	870.109009	-357.456085	-125.133423	893.786621	-402.406769	133.875229	1069.127563	496.767548	40.261902	901.468262	490.427124	241.845276
-423.120056	270.718475	970.576111	-421.758698	-3.950348	971.701111	-512.705322	273.253235	576.219482	-470.750793	-51.804287	583.511475	-495.369537	306.101593	86.089157	-540.763855	-93.157646	103.499535	-484.968536	366.565186	1442.353760	-425.495850	-52.092999	1454.276123	-399.182129	155.892365	1463.738770	-433.297089	151.952164	1760.934448	-527.354370	463.441437	1170.437378	-480.959961	-171.350739	1195.898804	-426.344055	408.123199	870.119690	-357.489960	-125.144173	893.772095	-402.379028	133.884720	1069.104614	496.785431	40.261745	901.472961	490.413239	241.894409
-423.046631	270.755615	970.577148	-421.688202	-3.958401	971.725830	-512.645813	273.278717	576.235535	-470.758636	-51.810581	583.514893	-495.345551	306.098663	86.091866	-540.776062	-93.159134	103.502380	-484.911621	366.506897	1442.220947	-425.371002	-52.073387	1454.290894	-399.068665	155.893600	1463.725830	-433.087280	151.973297	1760.917480	-527.265564	463.523407	1170.432373	-480.914154	-171.319641	1195.914795	-426.288849	408.163910	870.103394	-357.539154	-125.145859	893.753479	-402.301880	133.907455	1069.116333	496.817383	40.313244	901.475525	490.412598	241.906311
-423.020416	270.757385	970.562744	-421.690552	-3.940997	971.713562	-512.669250	273.312714	576.262024	-470.751831	-51.813091	583.509705	-495.349213	306.114655	86.090096	-540.788574	-93.160988	103.517479	-484.667053	366.618073	1442.368286	-425.265015	-52.040245	1454.291992	-398.939484	155.924789	1463.724121	-432.883698	151.979187	1760.910400	-527.145142	463.556885	1170.482788	-480.869873	-171.314316	1195.950684	-426.248749	408.266571	870.126099	-357.556183	-125.154305	893.760437	-402.271301	133.915817	1069.099243	496.859344	40.309448	901.487122	490.449463	241.890335
-423.012909	270.728027	970.554138	-421.664612	-3.901419	971.707458	-512.632629	273.333099	576.259521	-470.712891	-51.736084	583.509766	-495.348480	306.100220	86.101196	-540.749573	-93.129761	103.517319	-484.523712	366.654510	1442.396484	-425.125214	-52.016586	1454.309692	-398.811523	155.956406	1463.736572	-432.685974	152.039459	1760.834473	-527.031372	463.614075	1170.508667	-480.820129	-171.292404	1195.969116	-426.194916	408.295135	870.109070	-357.581482	-125.157310	893.745850	-402.240021	133.923370	1069.088867	496.886383	40.336277	901.474121	490.464691	241.909744
-423.675720	269.943634	970.332336	-421.769348	-4.121335	971.728943	-512.588074	273.256622	576.063232	-470.860077	-51.889526	583.522156	-495.354248	306.085632	86.098404	-540.851318	-93.149475	103.541214	-484.390167	366.703583	1442.401367	-425.021271	-51.982632	1454.313477	-398.689789	155.963257	1463.720459	-432.483521	152.055313	1760.818848	-526.912842	463.669952	1170.540283	-480.792542	-171.268692	1195.987183	-426.143066	408.377289	870.106873	-357.617035	-125.208778	893.743408	-402.533508	133.550674	1068.969360	496.930023	40.340363	901.459778	490.460327	241.945114
-422.896301	270.718323	970.537048	-421.614075	-3.843194	971.706177	-512.573975	273.316467	576.232605	-470.797668	-51.814487	583.483521	-495.332733	306.108063	86.097343	-540.844177	-93.149292	103.527771	-484.351654	366.623138	1442.277100	-424.860199	-51.956047	1454.327515	-398.552216	155.993835	1463.731323	-432.289734	152.018066	1760.876221	-526.811890	463.756165	1170.529297	-480.743744	-171.256165	1196.029541	-426.096436	408.467896	870.104614	-357.653076	-125.215714	893.730408	-402.129669	133.948669	1069.074219	496.942474	40.340511	901.494263	490.481628	241.912750
-422.827881	270.724304	970.537781	-421.553650	-3.828263	971.707520	-512.577026	273.362549	576.239502	-470.659698	-51.660103	583.473145	-495.352783	306.115112	86.095337	-540.743286	-93.114502	103.524452	-484.237091	366.637970	1442.245483	-424.751617	-51.916931	1454.355957	-398.426758	156.019775	1463.723389	-432.103577	152.074142	1760.796753	-526.704102	463.810272	1170.562256	-480.708313	-171.214508	1196.052368	-426.053528	408.550659	870.094666	-357.663940	-125.250420	893.724670	-402.062042	133.958755	1069.074463	496.987213	40.374912	901.466858	490.495148	241.942139
-422.889526	270.625610	970.494080	-421.568451	-3.808951	971.691345	-512.536499	273.361816	576.215088	-470.600586	-51.587440	583.446655	-495.349457	306.114441	86.095680	-540.676208	-93.098503	103.530128	-484.086700	366.684784	1442.277466	-424.622162	-51.887497	1454.370483	-398.295593	156.061630	1463.722046	-431.916992	152.033478	1760.851196	-526.601074	463.893280	1170.577515	-480.668335	-171.213287	1196.085327	-426.024536	408.638824	870.090942	-357.648071	-125.256172	893.731323	-402.066223	133.932693	1069.037476	496.986053	40.306614	901.496765	490.517090	241.917068
-422.929688	270.535889	970.468750	-421.542816	-3.830312	971.697205	-512.522217	273.330261	576.187500	-470.549347	-51.556919	583.469360	-495.336182	306.112549	86.093369	-540.662476	-93.090881	103.531746	-483.957367	366.690338	1442.273682	-424.494354	-51.854340	1454.385254	-398.177246	156.085815	1463.729370	-431.723633	152.041046	1760.842651	-526.487671	463.935852	1170.610718	-480.596008	-171.173996	1196.117188	-425.979797	408.730530	870.093811	-357.684265	-125.309357	893.732361	-402.058136	133.893311	1069.024536	497.010773	40.322208	901.489563	490.517548	241.943359
-422.869049	270.521515	970.462158	-421.516174	-3.822881	971.700195	-512.349365	273.201355	576.167297	-470.468567	-51.493301	583.405457	-495.230225	306.096893	86.087120	-540.606201	-93.062866	103.509590	-483.824249	366.707428	1442.263428	-424.382263	-51.843700	1454.416992	-398.044678	156.116791	1463.730957	-431.534454	152.028351	1760.836426	-526.377930	463.998291	1170.633789	-480.561035	-171.205124	1196.153198	-425.939575	408.835907	870.097168	-357.694641	-125.321823	893.721069	-402.006134	133.890839	1069.020996	497.060059	40.343742	901.481323	490.566833	241.945541
-422.788147	270.553406	970.473816	-421.464813	-3.760522	971.688721	-512.159119	272.991272	576.137085	-470.449066	-51.490543	583.391174	-495.114746	306.076294	86.082893	-540.636475	-93.073326	103.515411	-483.567474	366.860474	1442.433960	-424.281311	-51.794029	1454.428711	-397.915833	156.130890	1463.741333	-431.343750	152.078522	1760.760010	-526.247314	464.028137	1170.652222	-480.478882	-171.213501	1196.189941	-425.900085	408.900055	870.112549	-357.694092	-125.383583	893.735229	-401.940125	133.927597	1069.021240	497.064301	40.333271	901.503784	490.563416	241.951111
-422.756775	270.561096	970.466858	-421.469330	-3.736163	971.676208	-512.114563	273.021698	576.147217	-470.368805	-51.447720	583.357483	-495.089600	306.072205	86.086830	-540.613159	-93.049889	103.506256	-483.422455	366.886993	1442.443970	-424.159149	-51.763332	1454.454102	-397.795685	156.152374	1463.741211	-431.150177	152.070053	1760.749268	-526.141907	464.098083	1170.700073	-480.401642	-171.226715	1196.236328	-425.866760	408.983215	870.093567	-357.676971	-125.427956	893.749329	-401.906311	133.939117	1069.007324	497.085754	40.335632	901.476807	490.606201	241.953369
-422.674896	270.570587	970.465210	-421.426117	-3.737856	971.678345	-512.089966	273.024078	576.158142	-470.332031	-51.418579	583.342102	-495.088593	306.086548	86.078468	-540.600647	-93.046402	103.515999	-483.266296	366.918793	1442.429688	-424.063049	-51.722008	1454.459473	-397.670868	156.177124	1463.730103	-430.962158	152.025620	1760.792480	-526.043335	464.148102	1170.716309	-480.294586	-171.248276	1196.292603	-425.821320	409.072296	870.101257	-357.692963	-125.469872	893.745911	-401.837891	133.941498	1069.006348	497.107605	40.332584	901.502319	490.632568	241.925949
-422.661407	270.518494	970.454651	-421.380341	-3.699266	971.670288	-512.053833	273.013275	576.116211	-470.251953	-51.363678	583.366699	-495.074707	306.084778	86.078018	-540.575989	-93.016510	103.501060	-483.118286	366.960236	1442.450439	-423.958710	-51.681454	1454.480225	-397.545105	156.192856	1463.740601	-430.785645	152.072205	1760.709839	-525.931702	464.217896	1170.712769	-480.235779	-171.292847	1196.346680	-425.766052	409.183502	870.117554	-357.689362	-125.509453	893.752319	-401.794281	133.938248	1068.994141	497.136566	40.310257	901.505371	490.663605	241.963715
-422.636597	270.497559	970.451233	-421.387909	-3.699073	971.679810	-512.053162	273.032776	576.141541	-470.277954	-51.385700	583.364441	-495.083221	306.085785	86.079666	-540.605347	-93.017937	103.516548	-482.967834	366.984711	1442.465576	-423.864716	-51.664108	1454.480225	-397.411865	156.229370	1463.741577	-430.603180	152.067719	1760.693970	-525.821655	464.279755	1170.759644	-480.134247	-171.314728	1196.386353	-425.725891	409.257599	870.117432	-357.692657	-125.558899	893.753418	-401.773010	133.930176	1068.994507	497.163147	40.321026	901.512939	490.712921	241.892181
-423.058136	270.017090	970.298523	-421.461761	-3.829112	971.681763	-512.224365	273.201080	576.075684	-470.289673	-51.427151	583.363220	-495.194366	306.100525	86.089668	-540.577393	-93.021690	103.527985	-482.827820	367.010254	1442.488159	-423.755249	-51.641022	1454.484009	-397.285706	156.247421	1463.750366	-430.423828	152.077423	1760.679688	-525.729370	464.334351	1170.762695	-480.043671	-171.360001	1196.427246	-425.661530	409.380524	870.130981	-357.686798	-125.590385	893.768188	-401.952698	133.706955	1068.904541	497.197998	40.320728	901.522339	490.744202	241.926285
-422.983490	270.008820	970.287354	-421.379517	-3.825039	971.712341	-512.180542	273.191040	576.078003	-470.269135	-51.390236	583.375366	-495.168152	306.096527	86.090042	-540.578674	-93.000664	103.543884	-482.798828	366.955902	1442.358887	-423.674774	-51.601192	1454.501709	-397.194305	156.253845	1463.760132	-430.235168	152.042084	1760.739868	-525.638245	464.412872	1170.789917	-479.943756	-171.387238	1196.449463	-425.612152	409.457062	870.133057	-357.639801	-125.635979	893.791199	-401.878632	133.720352	1068.915161	497.243408	40.322235	901.530701	490.755371	241.920990
-422.895233	270.033356	970.288635	-421.338135	-3.783468	971.703430	-512.163635	273.208771	576.075745	-470.260559	-51.393932	583.364502	-495.161407	306.080933	86.100838	-540.570984	-92.982712	103.558365	-482.605560	367.069672	1442.527222	-423.565369	-51.575241	1454.507813	-397.065887	156.272263	1463.759155	-430.070557	152.040192	1760.709839	-525.529907	464.482239	1170.858887	-479.861786	-171.419052	1196.499512	-425.632416	409.627075	870.112061	-357.602966	-125.672760	893.793274	-401.804840	133.746368	1068.909546	497.257172	40.299644	901.535034	490.820099	241.893082
-422.814117	270.052948	970.295044	-421.276642	-3.772083	971.710693	-512.144653	273.206055	576.087463	-470.215729	-51.302731	583.361755	-495.167267	306.096039	86.091911	-540.581848	-92.980644	103.551453	-482.454681	367.104065	1442.566406	-423.468842	-51.542133	1454.505493	-396.956604	156.291718	1463.770752	-429.877350	152.062378	1760.713989	-525.418335	464.558411	1170.880859	-479.774139	-171.455246	1196.510498	-425.518646	409.677094	870.160767	-357.578094	-125.744690	893.792908	-401.727600	133.760712	1068.915039	497.320313	40.313091	901.538757	490.872437	241.882034
-422.742218	270.053589	970.300415	-421.235352	-3.759169	971.707336	-512.134460	273.222504	576.085754	-470.226440	-51.318604	583.370239	-495.185791	306.099091	86.092888	-540.610168	-92.974976	103.554352	-482.327759	367.132141	1442.575562	-423.360718	-51.526520	1454.544434	-396.844543	156.332581	1463.790161	-429.707031	152.063339	1760.695801	-525.312500	464.624573	1170.915283	-479.680847	-171.446060	1196.560059	-425.464661	409.783478	870.174316	-357.513428	-125.787346	893.831543	-401.666534	133.762146	1068.915161	497.253113	40.411098	901.548096	490.641418	242.384628
-422.658600	270.107086	970.297729	-421.171753	-3.747360	971.715454	-512.108643	273.238708	576.094116	-470.179993	-51.251888	583.360657	-495.185089	306.099915	86.093727	-540.517090	-92.920807	103.527298	-482.287598	367.062439	1442.456177	-423.252930	-51.499565	1454.557739	-396.734406	156.349014	1463.790405	-429.534241	152.118820	1760.617920	-525.203552	464.736542	1170.947266	-479.613129	-171.471222	1196.584595	-425.402771	409.897308	870.189026	-357.437256	-125.797691	893.863892	-401.583710	133.797119	1068.916016	497.302246	40.432133	901.549438	490.693481	242.379379
-422.593811	270.102753	970.296265	-421.162933	-3.741004	971.721924	-512.065552	273.255798	576.088684	-470.202759	-51.293087	583.375610	-495.196167	306.096771	86.101776	-540.544617	-92.939468	103.545715	-482.049408	367.161255	1442.628906	-423.157074	-51.496925	1454.590698	-396.621216	156.374664	1463.813843	-429.359924	152.066772	1760.685547	-525.075623	464.789703	1171.012695	-479.522369	-171.481552	1196.634033	-425.347534	409.985107	870.207825	-357.365662	-125.851456	893.894653	-401.533081	133.796906	1068.915649	497.345917	40.405388	901.546692	490.760590	242.354568
-422.516113	270.083588	970.306152	-421.069611	-3.703263	971.747131	-512.022095	273.272064	576.084351	-470.115631	-51.189011	583.381165	-495.150726	306.088776	86.102928	-540.464478	-92.895569	103.535980	-481.923126	367.179443	1442.662964	-423.057190	-51.466049	1454.626709	-396.520203	156.394394	1463.836792	-429.194855	152.103500	1760.619507	-524.963623	464.868713	1171.069946	-479.457886	-171.476273	1196.680908	-425.265961	410.080231	870.226563	-357.311768	-125.915398	893.922424	-401.452728	133.812943	1068.934204	497.395233	40.413403	901.543213	490.820679	242.374130
-422.471680	270.077148	970.313843	-421.008148	-3.702981	971.759155	-511.969849	273.240356	576.106018	-470.117493	-51.201843	583.392273	-495.164703	306.077789	86.108452	-540.485535	-92.919731	103.561310	-481.778900	367.202209	1442.707397	-422.963287	-51.451885	1454.648193	-396.410278	156.408585	1463.859863	-429.024200	152.088730	1760.621094	-524.839539	464.913879	1171.119995	-479.377350	-171.488159	1196.735596	-425.201721	410.193787	870.259583	-357.233032	-125.952164	893.948914	-401.393677	133.812698	1068.942749	497.469849	40.407295	901.574463	490.902039	242.349335
-422.372955	270.108795	970.334045	-420.964691	-3.679542	971.757141	-511.942078	273.250397	576.122620	-470.075195	-51.162895	583.400391	-495.150970	306.065308	86.123451	-540.459167	-92.895767	103.551331	-481.646057	367.239197	1442.717285	-422.861053	-51.413368	1454.688477	-396.304077	156.429138	1463.873169	-428.853821	152.026321	1760.686768	-524.705505	465.017853	1171.184937	-479.281311	-171.490463	1196.777954	-425.127075	410.244232	870.289246	-357.141174	-126.008446	893.993713	-401.317749	133.828186	1068.950928	497.596710	40.298580	901.562561	491.237488	241.837067
-422.323853	270.101227	970.336975	-420.946594	-3.631248	971.757324	-511.768005	273.154755	576.073975	-470.091675	-51.177097	583.378174	-495.067963	306.054321	86.118355	-540.481567	-92.896873	103.577835	-481.495026	367.266174	1442.754761	-422.745880	-51.417267	1454.714111	-396.202820	156.445114	1463.881470	-428.675476	152.004730	1760.683838	-524.583557	465.088135	1171.211426	-479.175262	-171.500717	1196.807861	-425.051636	410.350159	870.298035	-357.043365	-126.066696	894.008911	-401.275330	133.845444	1068.950684	497.590820	40.381771	901.599609	491.037231	242.338120
-422.272064	270.099030	970.330750	-420.930298	-3.620654	971.760010	-511.735077	273.148621	576.075195	-470.096710	-51.190243	583.382568	-495.073364	306.068604	86.110138	-540.485229	-92.886848	103.579941	-481.363373	367.288330	1442.792725	-422.670593	-51.392643	1454.742065	-396.086884	156.479279	1463.896973	-428.511810	151.989578	1760.683228	-524.454041	465.176575	1171.268555	-479.110168	-171.485397	1196.855591	-424.996246	410.453491	870.335144	-356.965027	-126.113457	894.033875	-401.226471	133.850266	1068.945801	497.674072	40.403366	901.593567	491.109436	242.376877
-422.179504	270.128387	970.360474	-420.842407	-3.599476	971.757324	-511.862518	273.337189	576.130127	-470.091248	-51.165653	583.382446	-495.202911	306.084167	86.095100	-540.457031	-92.855362	103.563187	-481.250732	367.329010	1442.812378	-422.564697	-51.365181	1454.783447	-395.959747	156.480743	1463.925049	-428.319000	151.975159	1760.724854	-524.335327	465.258331	1171.309814	-479.011017	-171.485016	1196.895508	-424.879425	410.544403	870.354797	-356.851746	-126.156090	894.065186	-401.143677	133.863556	1068.960938	497.757782	40.409321	901.595947	491.180695	242.352295
-422.109528	270.115662	970.362305	-420.819763	-3.594630	971.787354	-511.803680	273.359802	576.101563	-470.040985	-51.097607	583.399963	-495.175110	306.093750	86.093613	-540.445984	-92.848732	103.573097	-481.121521	367.347015	1442.852295	-422.451355	-51.344231	1454.793823	-395.843048	156.500381	1463.937744	-428.184052	151.953857	1760.672363	-524.208679	465.312347	1171.332520	-478.914642	-171.498718	1196.911377	-424.795990	410.605682	870.374084	-356.739655	-126.223816	894.086548	-401.096588	133.866196	1068.976685	497.871460	40.446369	901.604004	491.270844	242.342239
-422.056946	270.102722	970.360596	-420.777039	-3.541904	971.777588	-511.761444	273.357666	576.133606	-470.027588	-51.098152	583.365173	-495.181671	306.095032	86.094246	-540.477539	-92.847824	103.574951	-480.992798	367.365112	1442.882690	-422.364532	-51.343674	1454.828125	-395.721252	156.513214	1463.969971	-428.044189	151.987289	1760.608765	-524.089172	465.356140	1171.391235	-478.802277	-171.498581	1196.957520	-424.690063	410.702240	870.402466	-356.615540	-126.259102	894.132202	-401.043304	133.882675	1068.969849	497.997955	40.465073	901.612549	491.345093	242.367477
-421.960846	270.128357	970.386658	-420.725677	-3.535215	971.791504	-511.725006	273.406067	576.135498	-470.020386	-51.079418	583.389038	-495.194885	306.087921	86.133606	-540.459961	-92.835205	103.576477	-480.873413	367.370544	1442.901245	-422.245483	-51.327339	1454.833618	-395.588257	156.516861	1463.977051	-427.884949	151.921875	1760.677856	-523.962646	465.414398	1171.424316	-478.680176	-171.515213	1196.984375	-424.587189	410.743927	870.418640	-356.503052	-126.282768	894.179077	-400.969574	133.891083	1068.989868	498.079285	40.432167	901.638062	491.423950	242.360443
-421.906036	270.119781	970.385803	-420.685272	-3.526860	971.779602	-511.662384	273.357971	576.126099	-470.007263	-51.054596	583.404541	-495.189972	306.087433	86.130966	-540.409668	-92.825020	103.569984	-480.731415	367.394501	1442.916382	-422.151733	-51.312473	1454.857910	-395.473785	156.535187	1463.984131	-427.729004	151.966766	1760.603516	-523.852661	465.426331	1171.451904	-478.563232	-171.532623	1197.019653	-424.478119	410.837097	870.449097	-356.375031	-126.304153	894.205017	-400.917175	133.886002	1068.982544	498.190247	40.450722	901.629456	491.490356	242.348053
-421.849884	270.092438	970.387756	-420.619812	-3.543047	971.804382	-511.628876	273.357178	576.125427	-470.062103	-51.097252	583.450195	-495.181213	306.086090	86.131241	-540.405090	-92.818161	103.570892	-480.615326	367.418732	1442.946655	-422.050964	-51.308525	1454.884033	-395.353088	156.533112	1464.001953	-427.567261	151.959869	1760.604492	-523.737793	465.450745	1171.483643	-478.434052	-171.579926	1197.055298	-424.348083	410.914429	870.465393	-356.270874	-126.339836	894.223572	-400.852295	133.873154	1068.994995	498.291321	40.449234	901.647705	491.576447	242.337936
-421.765045	270.101044	970.378784	-420.582245	-3.532182	971.805481	-511.585846	273.398163	576.122925	-470.065674	-51.095901	583.466064	-495.192383	306.112122	86.125801	-540.484131	-92.821785	103.561348	-480.494385	367.427277	1442.964478	-421.947693	-51.283245	1454.907349	-395.238159	156.543411	1464.005859	-427.408722	151.903503	1760.672119	-523.596497	465.495605	1171.502930	-478.319885	-171.573792	1197.084229	-424.212189	411.002411	870.480469	-356.159607	-126.407204	894.255249	-400.778290	133.883011	1068.988403	498.443573	40.466507	901.638123	491.713867	242.321411
-421.728180	270.098236	970.376526	-420.552155	-3.508296	971.795288	-511.575134	273.428833	576.135376	-470.271759	-51.391731	583.515564	-495.210876	306.115204	86.128189	-540.617615	-92.875580	103.658058	-480.362427	367.428314	1442.989746	-421.833527	-51.260872	1454.938110	-395.090973	156.564056	1464.017700	-427.252045	151.896744	1760.663818	-523.473633	465.522675	1171.536011	-478.162872	-171.605453	1197.112671	-424.057922	411.076111	870.510498	-356.010681	-126.415268	894.308960	-400.737000	133.890289	1068.980591	498.533722	40.438423	901.627014	491.795563	242.362228
-421.673584	270.084503	970.375427	-420.503204	-3.477449	971.817322	-511.529633	273.395355	576.123047	-470.101013	-51.154156	583.466858	-495.196808	306.101532	86.126755	-540.493225	-92.806557	103.601173	-480.222900	367.460419	1443.035034	-421.738220	-51.256912	1454.935181	-394.977295	156.571854	1464.009766	-427.091705	151.947617	1760.597534	-523.311951	465.545135	1171.563965	-478.053192	-171.614670	1197.142334	-423.890228	411.155273	870.533997	-355.874756	-126.410545	894.346313	-400.678253	133.906815	1068.989502	498.678436	40.416847	901.644409	491.936920	242.328674
-421.610016	270.086243	970.386719	-420.482727	-3.466858	971.825562	-511.515961	273.418091	576.131226	-470.080170	-51.115070	583.448181	-495.153168	306.089325	86.136589	-540.506409	-92.819771	103.624756	-480.090973	367.432739	1443.048828	-421.626495	-51.257538	1454.979370	-394.863312	156.571625	1464.013794	-426.941650	151.895233	1760.667236	-523.174927	465.592010	1171.602417	-477.927917	-171.646973	1197.173950	-423.750488	411.211761	870.570618	-355.720734	-126.415390	894.386719	-400.624298	133.908752	1068.996826	498.794006	40.421368	901.635071	492.052368	242.318985
-421.544342	270.103180	970.412720	-420.467834	-3.445312	971.817810	-511.485107	273.418182	576.158386	-470.188904	-51.284233	583.506226	-495.175323	306.097321	86.144112	-540.592529	-92.832802	103.637917	-479.939880	367.454712	1443.083496	-421.527771	-51.247478	1454.999390	-394.728973	156.594742	1464.026978	-426.790039	151.887283	1760.658691	-523.002258	465.639282	1171.629761	-477.785980	-171.654785	1197.201416	-423.585052	411.223541	870.616882	-355.582092	-126.469261	894.419678	-400.577148	133.912155	1069.004517	498.906952	40.414150	901.633545	492.167358	242.317932
-421.481384	270.098114	970.395020	-420.408875	-3.443293	971.833130	-511.476410	273.436615	576.169189	-470.043030	-51.151516	583.467896	-495.181091	306.098389	86.145966	-540.524780	-92.805344	103.637756	-479.814514	367.453094	1443.133545	-421.411682	-51.233524	1455.036987	-394.598450	156.585785	1464.033081	-426.637451	151.887604	1760.658691	-522.835510	465.677460	1171.658813	-477.669403	-171.630554	1197.209473	-423.431335	411.285217	870.655212	-355.424408	-126.462563	894.450745	-400.506531	133.922165	1069.001343	499.137573	40.313744	901.620667	492.563507	241.829315
-421.424530	270.111694	970.403992	-420.415985	-3.383557	971.816162	-511.478271	273.454712	576.170288	-470.042603	-51.158867	583.444214	-495.184723	306.100037	86.147041	-540.522705	-92.798233	103.629784	-479.659058	367.475006	1443.169312	-421.291077	-51.212955	1455.037964	-394.451141	156.579742	1464.037964	-426.494019	151.923111	1760.597046	-522.662842	465.727753	1171.685059	-477.537018	-171.653061	1197.231323	-423.281616	411.329071	870.697876	-355.257813	-126.486549	894.488892	-400.466492	133.944901	1068.994263	499.240875	40.311779	901.605286	492.688080	241.827545
-421.377716	270.115936	970.383301	-420.362610	-3.380872	971.819763	-511.455719	273.483490	576.179138	-470.061890	-51.176025	583.446472	-495.153046	306.104645	86.134155	-540.531067	-92.811569	103.646049	-479.516083	367.493347	1443.193970	-421.181732	-51.221989	1455.063477	-394.312561	156.589294	1464.036621	-426.346466	151.873199	1760.654541	-522.478882	465.750092	1171.719360	-477.422913	-171.629593	1197.238159	-423.120911	411.358551	870.747986	-355.101898	-126.512756	894.518311	-400.404663	133.957581	1068.983154	499.370911	40.300705	901.603760	492.826416	241.813034
-421.323364	270.095184	970.384338	-420.315369	-3.394590	971.837830	-511.436127	273.463013	576.179199	-470.094574	-51.243870	583.470703	-495.175781	306.109192	86.133766	-540.571472	-92.810448	103.654999	-479.490753	367.399414	1443.078247	-421.075836	-51.212307	1455.053711	-394.188934	156.559479	1464.043213	-426.194061	151.901520	1760.582642	-522.331604	465.792603	1171.736816	-477.307953	-171.626251	1197.251465	-422.992432	411.400848	870.758362	-354.947784	-126.533096	894.530212	-400.349945	133.945953	1068.991821	499.460236	40.303200	901.608826	492.942047	241.829514
-421.277039	270.101135	970.371338	-420.285767	-3.393489	971.827454	-511.438202	273.462585	576.170715	-470.065247	-51.200867	583.466370	-495.150177	306.103210	86.132866	-540.536255	-92.802353	103.668808	-479.231598	367.520599	1443.281128	-420.953827	-51.207447	1455.072021	-394.048706	156.549850	1464.038940	-426.047302	151.900055	1760.581055	-522.143250	465.812164	1171.792480	-477.202545	-171.628769	1197.247070	-422.816681	411.404053	870.804016	-354.788330	-126.574837	894.569702	-400.300781	133.949173	1068.977905	499.557434	40.294788	901.599731	493.060211	241.816681
-421.210541	270.102325	970.380127	-420.254181	-3.362243	971.829468	-511.405212	273.464813	576.174927	-470.006348	-51.181225	583.473694	-495.160400	306.110535	86.140320	-540.478760	-92.770889	103.655281	-479.076752	367.507050	1443.294922	-420.823456	-51.221020	1455.090576	-393.923218	156.541748	1464.045776	-425.864258	151.839630	1760.701172	-521.962219	465.837250	1171.825562	-477.081757	-171.631653	1197.288696	-422.642059	411.423462	870.841064	-354.628601	-126.585663	894.596375	-400.242035	133.960419	1068.981201	499.681244	40.327114	901.575806	493.168701	241.881317
-421.151123	270.095978	970.373352	-420.214874	-3.371635	971.837158	-511.393646	273.491333	576.183350	-470.022552	-51.213406	583.480408	-495.136749	306.087769	86.144341	-540.539429	-92.785309	103.664658	-479.018188	367.418182	1443.172729	-420.715118	-51.218239	1455.110718	-393.772339	156.541534	1464.042725	-425.708344	151.831070	1760.702515	-521.807495	465.906403	1171.835449	-476.960480	-171.640793	1197.320923	-422.490082	411.442505	870.866760	-354.468048	-126.619171	894.637878	-400.181519	133.956238	1068.979370	499.772675	40.335297	901.561035	493.297180	241.840973
-421.124115	270.088776	970.379761	-420.186066	-3.351600	971.840088	-511.098755	273.160461	576.115784	-470.048248	-51.245651	583.481445	-494.949585	306.059631	86.124481	-540.553345	-92.767952	103.657921	-478.772156	367.531372	1443.343262	-420.585449	-51.207897	1455.135742	-393.670166	156.542847	1464.039917	-425.558716	151.815308	1760.646851	-521.633606	465.928680	1171.896729	-476.846771	-171.648926	1197.348633	-422.319733	411.457550	870.903198	-354.334137	-126.640266	894.656494	-400.144989	133.961670	1068.982178	499.861969	40.324432	901.550049	493.385071	241.861145
-421.067291	270.088074	970.360840	-420.145782	-3.364635	971.845337	-511.110229	273.174683	576.126099	-470.006958	-51.196842	583.490845	-494.960724	306.077057	86.116226	-540.549377	-92.751015	103.651237	-478.633698	367.520111	1443.349731	-420.468079	-51.209061	1455.150391	-393.552826	156.548294	1464.046021	-425.398804	151.800034	1760.642700	-521.481567	465.981964	1171.916626	-476.710388	-171.667313	1197.365479	-422.146545	411.461853	870.932617	-354.184967	-126.662842	894.688171	-400.086853	133.962173	1068.973267	499.958588	40.324707	901.555725	493.492737	241.870438
-421.010162	270.087708	970.352173	-420.112549	-3.356481	971.834900	-511.371002	273.481079	576.183105	-469.987457	-51.169483	583.488708	-495.146576	306.103729	86.135040	-540.535095	-92.748604	103.698273	-478.492859	367.525146	1443.373413	-420.360535	-51.205013	1455.167969	-393.421753	156.560730	1464.049805	-425.241699	151.782562	1760.638184	-521.307739	466.029877	1171.939697	-476.584320	-171.652710	1197.388916	-421.943176	411.427521	870.977539	-354.041473	-126.701149	894.714172	-400.028809	133.963684	1068.961060	500.065460	40.321304	901.547791	493.591644	241.879028
-420.963196	270.059143	970.364197	-420.035675	-3.370009	971.860291	-511.362946	273.472351	576.173401	-470.056763	-51.276127	583.493835	-495.140869	306.102783	86.134499	-540.604614	-92.768387	103.722275	-478.344513	367.519989	1443.397095	-420.237762	-51.211620	1455.193726	-393.315247	156.570755	1464.046631	-425.081940	151.818054	1760.554932	-521.133606	466.074829	1171.962402	-476.418335	-171.657303	1197.415405	-421.785400	411.433350	870.986328	-353.911713	-126.723053	894.754150	-399.958405	133.949738	1068.977905	500.161835	40.328533	901.533081	493.714111	241.874878
-420.896545	270.068024	970.368835	-419.987518	-3.358603	971.848328	-511.020599	273.125793	576.104858	-470.031616	-51.259037	583.505310	-494.916992	306.058472	86.140732	-540.546265	-92.747627	103.714188	-478.248047	367.512756	1443.401855	-420.112915	-51.180851	1455.197388	-393.195404	156.574310	1464.062744	-424.907288	151.747055	1760.614258	-520.952332	466.140564	1171.977417	-476.254150	-171.681183	1197.448120	-421.620087	411.445587	871.018555	-353.790527	-126.755348	894.763306	-399.889252	133.952576	1068.971924	500.285309	40.301720	901.524719	493.863007	241.855331
-420.851990	270.120148	970.383606	-419.957794	-3.327556	971.838196	-511.032501	273.172577	576.130737	-469.938416	-51.173588	583.477356	-494.928314	306.032410	86.141731	-540.507751	-92.730446	103.696495	-478.131958	367.525879	1443.406860	-420.007355	-51.182758	1455.208130	-393.089935	156.591858	1464.070435	-424.740051	151.784195	1760.514038	-520.782715	466.165344	1172.003906	-476.116577	-171.700470	1197.451660	-421.440491	411.481232	871.038147	-353.659637	-126.765388	894.785278	-399.845001	133.984100	1068.972778	500.362091	40.264858	901.550659	493.971497	241.836670
-420.795624	270.113312	970.379639	-419.911163	-3.337313	971.845093	-510.994263	273.147461	576.143433	-469.957672	-51.211052	583.496765	-494.924866	306.021240	86.140045	-540.533264	-92.726555	103.693047	-478.000122	367.529297	1443.439575	-419.884094	-51.175941	1455.236816	-392.984314	156.593597	1464.064331	-424.573456	151.756165	1760.506470	-520.594727	466.203674	1172.026123	-475.973053	-171.724747	1197.455078	-421.292114	411.513763	871.066345	-353.542725	-126.796745	894.805786	-399.777466	133.978973	1068.970825	500.464447	40.266518	901.543762	494.097900	241.816833
-420.722839	270.115295	970.406311	-419.850342	-3.323952	971.853516	-511.295563	273.474457	576.206665	-469.940826	-51.199066	583.495605	-495.115265	306.058350	86.159882	-540.548828	-92.726143	103.700630	-477.988647	367.452576	1443.317139	-419.773865	-51.164665	1455.263550	-392.891296	156.594406	1464.071655	-424.410492	151.694305	1760.557983	-520.454163	466.271210	1172.036865	-475.830566	-171.729782	1197.475952	-421.127441	411.505981	871.084534	-353.403229	-126.821358	894.816467	-399.705627	133.979263	1068.987427	500.481567	40.379150	901.528503	493.975983	242.337036
-420.671783	270.118744	970.394531	-419.794342	-3.293462	971.841553	-511.277740	273.463074	576.224976	-469.929779	-51.177479	583.493591	-495.128632	306.058960	86.141212	-540.481689	-92.691338	103.721962	-477.778931	367.565277	1443.477783	-419.663788	-51.146053	1455.262573	-392.795715	156.633377	1464.069580	-424.236603	151.691849	1760.555664	-520.288818	466.231476	1172.078003	-475.679352	-171.754593	1197.502808	-420.957916	411.513245	871.102234	-353.302765	-126.843628	894.847046	-399.639954	133.996597	1068.972900	500.555176	40.383282	901.524719	494.103668	242.331924
-420.642426	270.111206	970.411682	-419.756866	-3.273936	971.867981	-511.240234	273.496857	576.226624	-469.877563	-51.155510	583.533875	-495.126648	306.058136	86.144241	-540.494690	-92.695976	103.724731	-477.669830	367.571014	1443.488647	-419.567413	-51.118530	1455.278320	-392.680847	156.639297	1464.064453	-424.073120	151.677933	1760.534668	-520.165955	466.251678	1172.105591	-475.558411	-171.751724	1197.536621	-420.800171	411.527374	871.124084	-353.161621	-126.859032	894.866333	-399.599792	134.006622	1068.993286	500.644043	40.385914	901.536804	494.209991	242.308105
-420.561096	270.107635	970.403625	-419.656281	-3.287961	971.890930	-511.209961	273.514557	576.221130	-469.866028	-51.147949	583.550842	-495.119110	306.063171	86.190605	-540.466980	-92.682777	103.740768	-477.561066	367.589447	1443.512939	-419.464813	-51.117664	1455.292236	-392.591339	156.636505	1464.074463	-423.908478	151.659302	1760.524414	-520.043274	466.257965	1172.118164	-475.426208	-171.761520	1197.561401	-420.652100	411.524139	871.131775	-353.013550	-126.865463	894.900269	-399.507904	134.010345	1069.000488	500.762482	40.361713	901.530762	494.355530	242.296341
-420.507324	270.091309	970.405212	-419.605133	-3.302931	971.894287	-511.192688	273.507996	576.221252	-469.873199	-51.140869	583.550903	-495.108765	306.062042	86.191414	-540.491455	-92.668510	103.743973	-477.457031	367.587036	1443.510376	-419.370972	-51.107162	1455.312988	-392.497681	156.635818	1464.073853	-423.729156	151.654358	1760.512573	-519.911560	466.244934	1172.118286	-475.308258	-171.787674	1197.563477	-420.487396	411.526978	871.169067	-352.868317	-126.884361	894.937439	-399.448395	133.995163	1069.001465	500.854919	40.371620	901.523865	494.458344	242.317871
-420.440460	270.072784	970.406433	-419.542664	-3.294488	971.902466	-511.547333	273.952454	576.320251	-469.885681	-51.190083	583.543457	-495.384796	306.102417	86.218513	-540.514282	-92.682274	103.773018	-477.338684	367.586670	1443.519775	-419.263062	-51.108631	1455.324219	-392.390778	156.657501	1464.072388	-423.577728	151.642426	1760.507324	-519.807983	466.233154	1172.126221	-475.210388	-171.787521	1197.599854	-420.303497	411.496490	871.199585	-352.725037	-126.913193	894.957031	-399.375549	133.992355	1069.004395	500.915375	40.358799	901.523743	494.556549	242.291977
-420.369110	270.078033	970.398743	-419.485779	-3.244488	971.887207	-511.542938	273.984528	576.343201	-469.857269	-51.164612	583.542603	-495.410065	306.107452	86.220535	-540.453003	-92.648155	103.754227	-477.245178	367.603577	1443.537598	-419.171692	-51.099297	1455.327148	-392.285583	156.646301	1464.072998	-423.437164	151.669250	1760.426758	-519.682617	466.224487	1172.123047	-475.103058	-171.789063	1197.605835	-420.126068	411.482147	871.215210	-352.584625	-126.912247	894.996643	-399.308716	134.016266	1068.992432	501.036835	40.345631	901.524170	494.680481	242.300629
-420.325989	270.092468	970.397888	-419.448730	-3.234899	971.874023	-511.477600	273.959778	576.352661	-469.809479	-51.119480	583.553406	-495.394043	306.104980	86.219742	-540.420654	-92.617668	103.758591	-477.141296	367.606781	1443.527466	-419.073120	-51.088951	1455.338989	-392.171173	156.654388	1464.069092	-423.245026	151.676544	1760.428467	-519.574036	466.210632	1172.133301	-475.002533	-171.784805	1197.622070	-419.960938	411.463959	871.231506	-352.445038	-126.918243	895.028687	-399.251404	134.023438	1068.981812	501.205688	40.210571	901.528503	495.042328	241.781204
-420.238647	270.148804	970.424194	-419.382507	-3.215309	971.884216	-511.404816	273.971191	576.354126	-469.791290	-51.106861	583.540100	-495.376526	306.106018	86.227692	-540.409851	-92.631004	103.780853	-477.051453	367.620209	1443.551636	-418.949921	-51.078381	1455.388184	-392.065277	156.637695	1464.079834	-423.087463	151.676285	1760.429199	-519.459534	466.224915	1172.121460	-474.916168	-171.784363	1197.655273	-419.782013	411.450348	871.258606	-352.338379	-126.946823	895.057861	-399.167603	134.053970	1068.998535	501.212280	40.346119	901.519836	494.872162	242.276810
-420.183350	270.128876	970.428101	-419.326233	-3.212265	971.899475	-511.371307	273.935486	576.341003	-469.775513	-51.081646	583.555908	-495.382141	306.103790	86.230385	-540.394897	-92.598389	103.778763	-476.955078	367.641144	1443.564331	-418.859192	-51.076561	1455.393433	-391.959900	156.651398	1464.081177	-422.932007	151.677582	1760.431152	-519.354309	466.204102	1172.131348	-474.816803	-171.793777	1197.685913	-419.639343	411.400330	871.261169	-352.217438	-126.932541	895.093384	-399.119080	134.049698	1069.009644	501.275604	40.300766	901.518311	494.969055	242.277817
-420.092743	270.126923	970.419800	-419.254425	-3.180436	971.912476	-511.293121	273.912567	576.318176	-469.758667	-51.074306	583.521973	-495.360474	306.090515	86.210396	-540.392273	-92.562782	103.808311	-476.869873	367.634460	1443.564941	-418.740875	-51.060688	1455.418579	-391.860931	156.667984	1464.080933	-422.784637	151.634583	1760.480713	-519.249756	466.210541	1172.139160	-474.724915	-171.798569	1197.718018	-419.489868	411.395966	871.286621	-352.115204	-126.960861	895.106995	-399.026489	134.070969	1069.009521	501.362122	40.314129	901.511536	495.042267	242.253357
-420.076904	270.139771	970.431152	-419.220032	-3.193372	971.896057	-511.254242	273.956970	576.351685	-469.754852	-51.077625	583.531128	-495.373413	306.091888	86.214119	-540.407227	-92.570663	103.811440	-476.894440	367.533539	1443.413574	-418.648376	-51.053337	1455.437744	-391.732605	156.650345	1464.105713	-422.632813	151.633911	1760.475830	-519.138977	466.244568	1172.107300	-474.636047	-171.792526	1197.732544	-419.358368	411.369110	871.300659	-352.033905	-126.940918	895.127625	-398.989624	134.062347	1069.004639	501.529022	40.186218	901.505432	495.417419	241.710632
-420.009460	270.119293	970.422729	-419.145325	-3.187359	971.894653	-511.196167	273.931305	576.339355	-469.714386	-51.010670	583.516418	-495.348267	306.088165	86.213409	-540.406677	-92.570610	103.798729	-476.665466	367.638214	1443.585693	-418.532990	-51.041977	1455.436523	-391.630646	156.663452	1464.117920	-422.496765	151.647049	1760.467896	-519.020081	466.192017	1172.114136	-474.531891	-171.791611	1197.751709	-419.222748	411.340668	871.312927	-351.959503	-126.925888	895.153748	-398.913727	134.058258	1068.998657	501.587585	40.137455	901.477539	495.516418	241.692612
-419.933044	270.183838	970.442383	-419.102936	-3.167359	971.884277	-511.158203	273.978333	576.341919	-469.692200	-51.019680	583.537476	-495.325470	306.083984	86.237396	-540.435120	-92.579758	103.810547	-476.537292	367.645599	1443.617188	-418.425964	-51.030682	1455.441040	-391.516205	156.654709	1464.104370	-422.366760	151.704056	1760.403320	-518.911072	466.193726	1172.123413	-474.427917	-171.793396	1197.789307	-419.111298	411.316315	871.321167	-351.881226	-126.947990	895.146362	-398.848999	134.087082	1069.002197	501.569366	40.250996	901.502502	495.343842	242.169434
-419.888702	270.172760	970.442688	-419.037140	-3.167388	971.888245	-511.104889	273.909882	576.322754	-469.680939	-51.018925	583.545349	-495.340332	306.082306	86.205688	-540.410645	-92.561646	103.790131	-476.440216	367.666840	1443.638550	-418.335022	-51.005703	1455.458130	-391.395569	156.660461	1464.112915	-422.231750	151.676498	1760.445557	-518.824707	466.215149	1172.130371	-474.341644	-171.793854	1197.805176	-419.029205	411.337463	871.324402	-351.824371	-126.939331	895.150452	-398.785126	134.084518	1069.002563	501.714813	40.106144	901.511353	495.712402	241.641113
-419.833984	270.177155	970.420593	-419.011139	-3.137688	971.880066	-511.065186	273.945648	576.327820	-469.611664	-50.988953	583.547058	-495.330902	306.080261	86.208817	-540.403503	-92.562752	103.802177	-476.455994	367.549957	1443.489136	-418.237885	-51.003616	1455.454712	-391.292114	156.679245	1464.121826	-422.082001	151.683273	1760.442749	-518.730103	466.238983	1172.122192	-474.246643	-171.780167	1197.804565	-418.938904	411.333862	871.320923	-351.742340	-126.939529	895.167236	-398.736359	134.104431	1068.985596	501.774078	40.088875	901.505493	495.793945	241.575912
-419.776215	270.200348	970.444641	-418.934479	-3.122822	971.879272	-511.046387	273.952057	576.320190	-469.576447	-50.960533	583.540344	-495.315491	306.078400	86.221107	-540.390930	-92.548988	103.792213	-476.355042	367.566559	1443.494751	-418.134796	-51.008362	1455.468628	-391.179321	156.688629	1464.127563	-421.948730	151.735870	1760.371826	-518.636353	466.244415	1172.130493	-474.162201	-171.777161	1197.812256	-418.860535	411.318665	871.335754	-351.678162	-126.937828	895.143250	-398.669891	134.115997	1068.997437	501.866943	40.102837	901.508362	495.889221	241.605225
-419.711517	270.199646	970.432251	-418.891388	-3.116207	971.868774	-510.991608	273.953735	576.323730	-469.567444	-50.947044	583.542786	-495.311462	306.077240	86.211304	-540.321594	-92.547455	103.807053	-476.254639	367.565979	1443.506836	-418.047974	-50.988522	1455.453857	-391.078857	156.694962	1464.117920	-421.804413	151.751480	1760.375122	-518.547180	466.259125	1172.119751	-474.058502	-171.809219	1197.825684	-418.787933	411.308929	871.346008	-351.602966	-126.918411	895.148193	-398.597565	134.118042	1068.982056	501.909882	40.038303	901.517944	495.971313	241.557175
-419.631989	270.231720	970.438538	-418.796204	-3.128125	971.889587	-510.990417	273.965424	576.353638	-469.563202	-50.947243	583.556152	-495.304596	306.088226	86.213356	-540.330688	-92.536781	103.807434	-476.162720	367.580017	1443.515503	-417.934021	-50.994160	1455.458252	-390.958588	156.708359	1464.128052	-421.674164	151.754410	1760.373169	-518.459045	466.288208	1172.140869	-473.969421	-171.785492	1197.828491	-418.748108	411.336365	871.333435	-351.552704	-126.926643	895.134888	-398.510406	134.134399	1068.995605	501.930054	40.032749	901.524292	496.013672	241.519379
-419.585480	270.258820	970.443665	-418.799347	-3.054142	971.851440	-510.934814	273.968109	576.343445	-469.530548	-50.903339	583.532104	-495.269531	306.086792	86.220764	-540.334778	-92.515312	103.790733	-476.067627	367.588440	1443.501343	-417.855042	-50.969841	1455.458740	-390.858459	156.724518	1464.135254	-421.536133	151.771973	1760.375122	-518.364990	466.284180	1172.158325	-473.886810	-171.801224	1197.826660	-418.700073	411.312134	871.330017	-351.521423	-126.942566	895.120544	-398.471527	134.165802	1068.975586	501.907776	40.134315	901.513977	495.846344	242.003677
-419.544220	270.221588	970.404480	-418.723053	-3.078021	971.878296	-510.918762	273.963226	576.341125	-469.494019	-50.846130	583.530762	-495.304810	306.077301	86.245003	-540.318420	-92.499092	103.782822	-475.945313	367.573914	1443.524536	-417.756592	-50.970200	1455.467896	-390.759064	156.737640	1464.126465	-421.416870	151.770355	1760.370361	-518.287537	466.283142	1172.167114	-473.804779	-171.782455	1197.820068	-418.662384	411.315247	871.329468	-351.444672	-126.920525	895.115356	-398.398651	134.161636	1068.966309	501.906586	40.100441	901.519287	495.871185	241.974182
-419.508484	270.214691	970.402039	-418.687592	-3.076361	971.871643	-510.898926	273.924835	576.314331	-469.494629	-50.846836	583.557617	-495.299713	306.076630	86.242340	-540.307129	-92.499306	103.803772	-475.732239	367.704742	1443.663574	-417.651581	-50.964264	1455.457031	-390.642731	156.743042	1464.119751	-421.285645	151.798477	1760.376465	-518.182434	466.280884	1172.197510	-473.735870	-171.779556	1197.816284	-418.615295	411.319946	871.333252	-351.419189	-126.934639	895.080994	-398.351746	134.157516	1068.959351	501.939331	40.076130	901.498901	495.945404	241.937271
-419.446777	270.201294	970.396118	-418.629242	-3.071456	971.889282	-510.910492	273.938904	576.323120	-469.429657	-50.808617	583.532349	-495.308380	306.093628	86.238678	-540.298523	-92.499611	103.800491	-475.613159	367.703491	1443.664063	-417.540741	-50.965397	1455.446289	-390.530029	156.783142	1464.119507	-421.154114	151.750183	1760.428467	-518.093994	466.295715	1172.208374	-473.673553	-171.748581	1197.831543	-418.578918	411.314484	871.312500	-351.369537	-126.943405	895.071350	-398.281250	134.161484	1068.962891	501.987823	40.043972	901.503479	496.021790	241.898132
-419.385559	270.213074	970.379395	-418.606781	-3.042398	971.845581	-510.870087	273.958649	576.331909	-469.395447	-50.821526	583.523315	-495.264801	306.090790	86.247475	-540.333496	-92.509071	103.810127	-475.605835	367.617706	1443.523193	-417.436005	-50.961254	1455.434937	-390.398682	156.785934	1464.113647	-421.035828	151.757919	1760.429565	-518.021729	466.328247	1172.192017	-473.595215	-171.741547	1197.822510	-418.552917	411.323975	871.295105	-351.327637	-126.921867	895.040588	-398.219727	134.169403	1068.928589	501.992920	40.033283	901.500793	496.055084	241.898224
-419.351349	270.208252	970.380249	-418.573517	-2.991109	971.839478	-510.879608	273.997070	576.317871	-469.334686	-50.754513	583.508606	-495.277985	306.078339	86.259224	-540.298828	-92.501427	103.790359	-475.376648	367.717468	1443.665894	-417.324066	-50.943905	1455.433472	-390.284454	156.803802	1464.121826	-420.900696	151.761322	1760.428589	-517.910522	466.325104	1172.216187	-473.533386	-171.721817	1197.837402	-418.512451	411.301270	871.297424	-351.290833	-126.945015	895.043762	-398.171326	134.190216	1068.922974	502.085144	39.868130	901.502441	496.343964	241.378586
-419.264435	270.255493	970.418274	-418.530090	-2.964428	971.840393	-510.861664	273.996185	576.335022	-469.276581	-50.742981	583.525391	-495.299072	306.068665	86.281029	-540.295471	-92.473320	103.822121	-475.255310	367.739838	1443.672607	-417.225983	-50.910316	1455.440796	-390.175232	156.815598	1464.107300	-420.768097	151.773529	1760.423340	-517.837097	466.329132	1172.225830	-473.466766	-171.692444	1197.820313	-418.491272	411.315613	871.291443	-351.235992	-126.901512	895.034302	-398.102631	134.210541	1068.941772	502.077545	39.836304	901.509338	496.380310	241.363342
-419.200043	270.256073	970.412292	-418.457153	-2.982881	971.862122	-510.822998	274.017181	576.342773	-469.252136	-50.744057	583.532166	-495.267334	306.079315	86.279999	-540.315002	-92.472542	103.837540	-475.146149	367.754700	1443.678101	-417.109772	-50.922333	1455.452271	-390.054840	156.830139	1464.097656	-420.636261	151.783447	1760.421631	-517.749451	466.346497	1172.236450	-473.416992	-171.664337	1197.819702	-418.468903	411.325745	871.290771	-351.231689	-126.901772	895.026611	-398.036255	134.212143	1068.950073	502.083862	39.824841	901.508118	496.405670	241.341629
-419.196564	270.241272	970.380005	-418.438660	-2.995716	971.867859	-510.830719	274.027161	576.344727	-469.263733	-50.767246	583.514587	-495.274597	306.095062	86.271439	-540.313782	-92.465462	103.832123	-475.019440	367.765015	1443.682373	-416.993134	-50.904911	1455.433472	-389.970581	156.839752	1464.094482	-420.495972	151.843613	1760.366211	-517.680725	466.373230	1172.231812	-473.350098	-171.639206	1197.823730	-418.456787	411.308472	871.276855	-351.184418	-126.894424	895.013550	-398.000610	134.213104	1068.931396	502.087799	39.810658	901.514282	496.451019	241.290741
-419.148804	270.237396	970.375305	-418.411713	-2.940192	971.833008	-510.777710	273.945221	576.326416	-469.218109	-50.747112	583.517029	-495.240753	306.072845	86.257118	-540.335754	-92.502213	103.867126	-474.911804	367.769348	1443.677490	-416.895081	-50.907543	1455.415283	-389.842010	156.835800	1464.077148	-420.356018	151.853699	1760.357544	-517.609619	466.387390	1172.242310	-473.294220	-171.650970	1197.815552	-418.445282	411.292542	871.256592	-351.171387	-126.889832	894.976013	-397.955688	134.226700	1068.910156	502.069397	39.785492	901.511353	496.437958	241.301224
-419.081024	270.278625	970.378845	-418.332886	-2.929995	971.858032	-510.729218	273.992737	576.315002	-469.189911	-50.747253	583.511169	-495.246185	306.087097	86.252480	-540.276611	-92.470009	103.846191	-474.795563	367.787750	1443.674072	-416.782867	-50.882515	1455.397583	-389.722900	156.835312	1464.069580	-420.203979	151.880356	1760.339722	-517.539612	466.374725	1172.237671	-473.210693	-171.625610	1197.811523	-418.421570	411.327820	871.243164	-351.166931	-126.864334	894.959045	-397.883484	134.260849	1068.924561	502.042267	39.766655	901.518005	496.434448	241.286377
-419.039368	270.295593	970.367493	-418.294434	-2.925204	971.811462	-510.733734	274.059509	576.353516	-469.207977	-50.780365	583.496643	-495.261017	306.051483	86.258438	-540.281738	-92.476616	103.848427	-474.655731	367.789124	1443.650269	-416.671722	-50.878532	1455.370605	-389.612061	156.826996	1464.054932	-420.049194	151.905273	1760.325684	-517.467712	466.400818	1172.248779	-473.139343	-171.620148	1197.816650	-418.418427	411.321350	871.213318	-351.138306	-126.836395	894.922729	-397.822266	134.258896	1068.891113	501.998108	39.730042	901.514587	496.429169	241.267227
-418.963013	270.312805	970.367676	-418.209229	-2.933254	971.825562	-510.707214	274.020813	576.350098	-469.131805	-50.711151	583.521667	-495.255249	306.087830	86.255013	-540.262695	-92.478828	103.834732	-474.533966	367.806549	1443.644409	-416.571869	-50.848026	1455.359619	-389.486389	156.841202	1464.021118	-419.907806	151.936951	1760.318726	-517.408386	466.396484	1172.241699	-473.062164	-171.616776	1197.805054	-418.408264	411.321777	871.197327	-351.118774	-126.807648	894.914124	-397.742920	134.269089	1068.898560	502.008575	39.719601	901.512146	496.453400	241.239700
-418.918274	270.326080	970.355042	-418.183685	-2.884567	971.798767	-510.690460	274.040527	576.357727	-469.101776	-50.698082	583.507080	-495.249420	306.086487	86.267479	-540.268127	-92.466415	103.848030	-474.426788	367.812561	1443.644043	-416.462860	-50.832634	1455.340332	-389.367462	156.849854	1464.030396	-419.756805	151.966415	1760.303955	-517.341431	466.436584	1172.254028	-472.988678	-171.612595	1197.799316	-418.412994	411.317902	871.196167	-351.104340	-126.787514	894.879761	-397.693237	134.293640	1068.875854	501.961639	39.678047	901.514465	496.446747	241.222672
-418.885406	270.385284	970.370789	-418.195190	-2.849552	971.783325	-510.695953	274.099152	576.360901	-469.139832	-50.758163	583.505554	-495.283295	306.088043	86.254288	-540.322815	-92.471199	103.864120	-474.333160	367.810822	1443.636230	-416.335815	-50.839592	1455.346436	-389.251404	156.852463	1463.989624	-419.590210	151.957077	1760.360840	-517.285095	466.438354	1172.244873	-472.928711	-171.612778	1197.804810	-418.413269	411.320465	871.171692	-351.108887	-126.787827	894.864807	-397.673065	134.326172	1068.874023	501.926758	39.656048	901.546875	496.432129	241.195465
-418.822754	270.394043	970.372131	-418.125946	-2.844971	971.786133	-510.685974	274.110596	576.377319	-469.092102	-50.753925	583.523865	-495.297089	306.096954	86.277855	-540.317871	-92.476715	103.868156	-474.207336	367.845428	1443.647827	-416.235748	-50.809982	1455.332397	-389.136261	156.861099	1463.985229	-419.423431	151.968750	1760.348511	-517.240784	466.421204	1172.266968	-472.882111	-171.570099	1197.801025	-418.416260	411.357178	871.151184	-351.087646	-126.766212	894.835938	-397.600372	134.333862	1068.874634	501.884613	39.624001	901.548218	496.423309	241.168732
-418.773315	270.383575	970.363647	-418.081665	-2.860037	971.793701	-510.650879	274.109100	576.368164	-469.071564	-50.710148	583.534302	-495.284851	306.088318	86.255943	-540.338013	-92.460144	103.884819	-474.106842	367.855988	1443.649658	-416.128082	-50.817394	1455.323608	-389.036774	156.884018	1463.971069	-419.262177	152.029205	1760.277832	-517.168823	466.437012	1172.242920	-472.825928	-171.557968	1197.802368	-418.419739	411.366608	871.136475	-351.066772	-126.728249	894.817078	-397.546448	134.326447	1068.872681	501.823547	39.612556	901.538208	496.403931	241.122589
-418.718506	270.377136	970.349792	-418.009399	-2.858919	971.794861	-510.619873	274.112640	576.359131	-468.979797	-50.661877	583.520142	-495.274017	306.062500	86.247612	-540.263977	-92.442810	103.881493	-474.023041	367.862762	1443.628662	-416.003021	-50.786827	1455.324707	-388.941742	156.900894	1463.964600	-419.077148	152.007858	1760.326904	-517.105347	466.457031	1172.240967	-472.759003	-171.531754	1197.796021	-418.424866	411.378632	871.112366	-351.047699	-126.697723	894.804321	-397.475464	134.330521	1068.864624	501.697052	39.673313	901.537415	496.128510	241.586411
-418.646881	270.405548	970.358582	-417.965546	-2.842511	971.780457	-510.614258	274.131256	576.348938	-469.024017	-50.742867	583.516235	-495.292267	306.050659	86.257622	-540.293152	-92.446838	103.884903	-473.903229	367.896820	1443.655396	-415.912354	-50.771523	1455.296021	-388.839325	156.933914	1463.939941	-418.896210	152.073517	1760.253906	-517.049377	466.466431	1172.258667	-472.719238	-171.516266	1197.783936	-418.413483	411.400604	871.104553	-351.044678	-126.680733	894.759277	-397.415863	134.342468	1068.861572	501.642761	39.681675	901.515076	496.095459	241.623367
-418.586670	270.433411	970.356323	-417.912384	-2.850796	971.780273	-510.602936	274.137024	576.372192	-468.958496	-50.662029	583.491821	-495.305756	306.055603	86.275925	-540.281372	-92.436028	103.884354	-473.817200	367.909271	1443.645508	-415.788879	-50.747208	1455.301147	-388.755219	156.921326	1463.921997	-418.720703	152.092331	1760.257080	-516.988586	466.476929	1172.255127	-472.651672	-171.476624	1197.790649	-418.415955	411.401855	871.091675	-351.037292	-126.676239	894.743469	-397.352844	134.352402	1068.859009	501.604523	39.662796	901.522278	496.085541	241.603622
-418.542938	270.425262	970.351807	-417.882385	-2.805008	971.792847	-510.575073	274.112183	576.378540	-468.970428	-50.663090	583.491089	-495.290436	306.053619	86.274887	-540.311646	-92.427635	103.866066	-473.720062	367.926208	1443.645752	-415.714233	-50.739574	1455.305054	-388.662170	156.954849	1463.917847	-418.540771	152.103302	1760.250000	-516.941650	466.485809	1172.275391	-472.620941	-171.462662	1197.769775	-418.413696	411.425751	871.073669	-351.042633	-126.645912	894.708679	-397.303711	134.376434	1068.860352	501.540314	39.644375	901.511108	496.076843	241.555344
-418.524658	270.454956	970.350891	-417.878448	-2.783113	971.762573	-510.560974	274.174744	576.381592	-468.932892	-50.657520	583.508118	-495.252472	306.040833	86.299309	-540.290100	-92.425667	103.872002	-473.619934	367.940216	1443.651001	-415.610107	-50.726994	1455.303589	-388.578278	156.975723	1463.916748	-418.331177	152.122070	1760.277222	-516.896240	466.508972	1172.286011	-472.558838	-171.443375	1197.788452	-418.426514	411.471527	871.065002	-351.008514	-126.614052	894.704529	-397.278046	134.390610	1068.841675	501.460663	39.624111	901.502441	496.053192	241.525879
-418.466461	270.480164	970.362915	-417.809692	-2.771691	971.765015	-510.557526	274.163116	576.381897	-468.888550	-50.627262	583.519653	-495.263275	306.042633	86.298477	-540.229370	-92.422218	103.880569	-473.648773	367.853546	1443.487305	-415.503357	-50.736294	1455.321167	-388.499695	156.979523	1463.906250	-418.150116	152.138000	1760.256714	-516.862122	466.557526	1172.284546	-472.514099	-171.390030	1197.783447	-418.418213	411.491364	871.062927	-351.009521	-126.614220	894.676880	-397.205353	134.406265	1068.846924	501.370789	39.618084	901.503845	495.988464	241.532028
-418.417999	270.475006	970.368042	-417.742920	-2.767501	971.772095	-510.521057	274.149658	576.396667	-468.912872	-50.671494	583.534058	-495.249207	306.036987	86.303200	-540.305359	-92.442886	103.919350	-473.557312	367.865845	1443.502563	-415.429657	-50.716820	1455.303101	-388.407806	157.003021	1463.929199	-417.939880	152.114990	1760.350830	-516.803772	466.579590	1172.276123	-472.450531	-171.389740	1197.803833	-418.397278	411.513550	871.064941	-351.026978	-126.597588	894.674988	-397.145325	134.407913	1068.852539	501.335541	39.609379	901.496094	495.969574	241.530045
-418.364014	270.472473	970.352844	-417.689819	-2.786899	971.773376	-510.489166	274.178101	576.379822	-468.907806	-50.690762	583.529358	-495.256317	306.034576	86.279228	-540.302490	-92.441635	103.920700	-473.377411	367.987701	1443.643311	-415.352112	-50.715023	1455.298828	-388.321747	157.016342	1463.926147	-417.759552	152.136703	1760.340698	-516.732483	466.547729	1172.295776	-472.388947	-171.380539	1197.804932	-418.390564	411.529755	871.063110	-351.002136	-126.556564	894.676392	-397.087067	134.402786	1068.844482	501.269501	39.601372	901.496033	495.957001	241.479614
-418.350128	270.460327	970.349792	-417.633270	-2.790626	971.780029	-510.509247	274.188690	576.393005	-468.852356	-50.661098	583.557983	-495.277039	306.042145	86.305290	-540.286499	-92.435989	103.916924	-473.301697	368.000641	1443.662109	-415.277710	-50.708076	1455.308228	-388.232819	157.038010	1463.926636	-417.588440	152.158173	1760.304199	-516.695129	466.576660	1172.293945	-472.331177	-171.367615	1197.807617	-418.371948	411.548126	871.059631	-350.999481	-126.536446	894.651917	-397.045288	134.401596	1068.844849	501.176331	39.558975	901.501709	495.903748	241.453674
-418.304108	270.470612	970.333740	-417.623383	-2.741497	971.767944	-510.480652	274.219818	576.389221	-468.860718	-50.692604	583.531677	-495.280914	306.042908	86.308998	-540.317566	-92.434273	103.921387	-473.216492	367.994598	1443.652100	-415.189423	-50.696526	1455.297363	-388.136780	157.048645	1463.924683	-417.405914	152.195816	1760.302734	-516.652344	466.606873	1172.317383	-472.284698	-171.354691	1197.781616	-418.341248	411.564880	871.058594	-350.995453	-126.517685	894.645508	-396.998993	134.430069	1068.826904	501.063110	39.529026	901.493896	495.840454	241.454376
-418.260956	270.510498	970.353638	-417.560577	-2.729468	971.771362	-510.444977	274.234589	576.389526	-468.866547	-50.666817	583.526489	-495.282288	306.042908	86.310471	-540.348389	-92.423264	103.918121	-473.148041	368.014862	1443.646484	-415.093811	-50.697487	1455.298706	-388.056549	157.073578	1463.923706	-417.216339	152.290375	1760.263184	-516.606201	466.608917	1172.330811	-472.236816	-171.348480	1197.799316	-418.324677	411.602844	871.054810	-350.971680	-126.487503	894.632446	-396.945831	134.451569	1068.838501	501.066132	39.398655	901.504700	496.059113	240.937546
-418.207520	270.507782	970.341492	-417.514771	-2.746516	971.787659	-510.452515	274.290558	576.402954	-468.837067	-50.678555	583.555298	-495.291260	306.039398	86.307526	-540.279297	-92.416054	103.954445	-473.169800	367.938171	1443.521118	-415.023590	-50.677097	1455.292725	-387.971191	157.079605	1463.920532	-417.035675	152.326263	1760.240967	-516.577026	466.641052	1172.310303	-472.186859	-171.338943	1197.799561	-418.291290	411.629517	871.065430	-350.939545	-126.442711	894.620728	-396.891174	134.451248	1068.839478	500.957947	39.382183	901.507813	496.014343	240.927872
-418.152222	270.487427	970.342773	-417.455292	-2.744775	971.796204	-510.359619	274.255005	576.398560	-468.793335	-50.624043	583.531006	-495.231079	306.007141	86.329826	-540.278870	-92.397789	103.944290	-472.969696	368.038818	1443.657471	-414.926605	-50.658634	1455.290161	-387.885620	157.074646	1463.892212	-416.854919	152.372955	1760.248779	-516.522217	466.656921	1172.343384	-472.135803	-171.300064	1197.796509	-418.256531	411.679199	871.050842	-350.927368	-126.433815	894.616699	-396.827637	134.444916	1068.843018	500.854370	39.387497	901.494751	495.919556	240.957520
-418.150726	270.477417	970.324341	-417.413818	-2.749757	971.769836	-510.343231	274.224915	576.384827	-468.814392	-50.662102	583.566650	-495.218231	305.995453	86.319595	-540.286255	-92.411453	103.949783	-473.009125	367.948944	1443.513184	-414.850128	-50.666496	1455.268433	-387.799835	157.094177	1463.890503	-416.670807	152.420227	1760.264282	-516.470093	466.686096	1172.333618	-472.106476	-171.292526	1197.776245	-418.240997	411.702148	871.047180	-350.902130	-126.410309	894.597717	-396.784790	134.437729	1068.816040	500.748627	39.399445	901.477356	495.866760	240.986404
-418.083710	270.516113	970.319885	-417.367340	-2.700634	971.762634	-510.325806	274.205261	576.400818	-468.862976	-50.728481	583.570374	-495.228058	305.982635	86.326508	-540.320068	-92.400131	103.991524	-472.943176	367.958771	1443.494385	-414.759735	-50.661873	1455.272949	-387.697876	157.094666	1463.888794	-416.486267	152.467896	1760.252197	-516.432373	466.702667	1172.325928	-472.061188	-171.265015	1197.779419	-418.202850	411.712463	871.058472	-350.858643	-126.369713	894.603394	-396.723450	134.479065	1068.809326	500.639862	39.406349	901.486633	495.781189	241.033356
-418.034790	270.513245	970.349243	-417.290985	-2.707421	971.791992	-510.304047	274.218719	576.404602	-468.856934	-50.701462	583.587830	-495.212799	305.978424	86.338570	-540.343079	-92.392540	103.990883	-472.860870	367.956482	1443.510376	-414.666199	-50.652740	1455.278931	-387.609131	157.101105	1463.897217	-416.309326	152.532898	1760.245850	-516.367249	466.709686	1172.326660	-472.013123	-171.239655	1197.750244	-418.154755	411.744171	871.063538	-350.832489	-126.351685	894.579224	-396.670349	134.476334	1068.840698	500.542694	39.435398	901.472473	495.696381	241.037689
-418.018738	270.533783	970.355347	-417.291656	-2.685286	971.771912	-510.341553	274.290436	576.423035	-468.810028	-50.643227	583.566650	-495.253448	305.984650	86.343575	-540.305237	-92.361267	103.985176	-472.651825	368.048706	1443.648804	-414.539063	-50.651188	1455.247925	-387.531555	157.101486	1463.877441	-416.135437	152.597458	1760.233276	-516.316467	466.665192	1172.382202	-471.968048	-171.187271	1197.748413	-418.121826	411.782867	871.065857	-350.794861	-126.353867	894.573303	-396.645905	134.487045	1068.830200	500.413849	39.452641	901.452393	495.595459	241.076904
-417.964264	270.581024	970.349854	-417.259705	-2.631917	971.772888	-510.310120	274.261261	576.418762	-468.750000	-50.529106	583.536377	-495.230865	305.953949	86.338776	-540.269958	-92.343246	103.965034	-472.546906	368.081207	1443.672607	-414.461334	-50.638142	1455.232788	-387.451691	157.100555	1463.869019	-415.978699	152.611099	1760.295044	-516.264771	466.690125	1172.404541	-471.935791	-171.185730	1197.742188	-418.092529	411.817017	871.062134	-350.755432	-126.323776	894.568665	-396.598877	134.537949	1068.827026	500.258942	39.433563	901.466125	495.471344	241.083389
-417.928558	270.582611	970.352478	-417.188416	-2.629225	971.775330	-510.263916	274.258118	576.415283	-468.755585	-50.538315	583.554260	-495.210388	305.954620	86.365494	-540.237610	-92.343163	103.974411	-472.494415	368.068787	1443.668457	-414.380859	-50.640930	1455.214233	-387.366241	157.111664	1463.850952	-415.807434	152.666855	1760.292969	-516.204224	466.715790	1172.391846	-471.884857	-171.149429	1197.713013	-418.057648	411.831421	871.056030	-350.692993	-126.318352	894.547607	-396.540100	134.542770	1068.828491	500.103149	39.430130	901.445862	495.365601	241.108688
-417.918121	270.589203	970.343323	-417.166443	-2.636284	971.770508	-510.247742	274.272491	576.426575	-468.776337	-50.537441	583.578552	-495.185364	305.955139	86.373802	-540.255493	-92.355995	103.987114	-472.425537	368.066010	1443.659912	-414.299866	-50.633160	1455.206177	-387.290253	157.114410	1463.845581	-415.634338	152.726196	1760.284790	-516.146606	466.719452	1172.382935	-471.828156	-171.133453	1197.715088	-418.005157	411.902924	871.054688	-350.644562	-126.317818	894.532227	-396.505524	134.544968	1068.817505	499.976318	39.443134	901.458984	495.250946	241.141922
-417.888397	270.643158	970.365295	-417.152435	-2.579309	971.756836	-510.231323	274.282440	576.436951	-468.748657	-50.501080	583.566345	-495.194550	305.938873	86.354836	-540.234131	-92.348480	103.981094	-472.380066	368.064850	1443.649292	-414.207458	-50.619236	1455.211792	-387.208130	157.106369	1463.843384	-415.475586	152.786850	1760.291260	-516.089966	466.746277	1172.389648	-471.771942	-171.104279	1197.695435	-417.961334	411.922455	871.039368	-350.591553	-126.294769	894.523254	-396.475647	134.586517	1068.819946	499.848297	39.468979	901.454102	495.111420	241.199142
-417.843811	270.614899	970.322083	-417.105469	-2.585262	971.781311	-510.185944	274.272858	576.440308	-468.750977	-50.510670	583.599670	-495.191620	305.923431	86.363098	-540.274963	-92.343994	103.982651	-472.330902	368.089355	1443.633545	-414.151611	-50.624947	1455.193481	-387.124847	157.127411	1463.851318	-415.326294	152.849472	1760.301514	-516.024475	466.752838	1172.385864	-471.699066	-171.077637	1197.686279	-417.941895	411.967682	871.049072	-350.548981	-126.314987	894.513367	-396.423859	134.593857	1068.809204	499.578369	39.590504	901.455566	494.648743	241.813843
-417.834869	270.607056	970.317017	-417.073029	-2.589540	971.780640	-510.168793	274.242035	576.427185	-468.699829	-50.428993	583.601013	-495.173950	305.939209	86.357964	-540.252869	-92.317474	103.982155	-472.258575	368.087067	1443.645142	-414.089752	-50.605705	1455.180786	-387.058502	157.136505	1463.835938	-415.171936	152.948517	1760.251953	-515.953186	466.771637	1172.383911	-471.619934	-171.067154	1197.694458	-417.884827	411.968872	871.047607	-350.498688	-126.319191	894.513916	-396.396149	134.591202	1068.804810	499.442017	39.604912	901.459961	494.467285	241.913116
-417.791077	270.659210	970.331055	-417.036652	-2.580181	971.791687	-510.143494	274.290497	576.440002	-468.713470	-50.460899	583.583923	-495.192444	305.923370	86.344803	-540.257141	-92.305992	103.999809	-472.191772	368.092072	1443.641968	-414.013397	-50.595448	1455.186768	-386.970764	157.144943	1463.850098	-415.022766	153.017593	1760.251953	-515.894348	466.787842	1172.389038	-471.539459	-171.064011	1197.684448	-417.858612	412.019287	871.012024	-350.440277	-126.313843	894.501282	-396.348541	134.620255	1068.815674	499.282898	39.584846	901.463928	494.340637	241.937912
-417.789703	270.666412	970.331421	-417.026031	-2.580127	971.771362	-510.139130	274.301025	576.432739	-468.682831	-50.463066	583.597839	-495.192139	305.941528	86.362595	-540.282288	-92.310127	104.012184	-472.114105	368.096313	1443.621216	-413.939117	-50.605782	1455.175903	-386.909027	157.161835	1463.828979	-414.886200	153.080490	1760.249390	-515.831970	466.793579	1172.384644	-471.449158	-171.055817	1197.691528	-417.806274	412.047516	871.026611	-350.396790	-126.332108	894.473267	-396.325806	134.617188	1068.802246	499.124207	39.617020	901.466309	494.159149	241.960388
-417.784424	270.702118	970.326599	-417.053558	-2.511734	971.733521	-510.138763	274.301514	576.437439	-468.637665	-50.442097	583.564270	-495.197876	305.938629	86.355804	-540.237000	-92.291344	103.988670	-472.061493	368.102509	1443.623047	-413.860413	-50.572380	1455.166870	-386.840576	157.166718	1463.818359	-414.758392	153.135101	1760.245850	-515.781311	466.813538	1172.387329	-471.361694	-171.043594	1197.680908	-417.773285	412.078918	871.006348	-350.327057	-126.343582	894.482910	-396.315399	134.654968	1068.776245	498.927368	39.554256	901.477356	493.907745	242.039490
-417.746613	270.731110	970.330505	-416.995819	-2.525023	971.765198	-510.101532	274.335724	576.432556	-468.599365	-50.370998	583.564575	-495.172638	305.935211	86.363991	-540.186035	-92.273643	103.989532	-471.987946	368.114594	1443.607910	-413.807068	-50.559158	1455.161255	-386.764954	157.185959	1463.800537	-414.614868	153.152405	1760.318604	-515.720276	466.799896	1172.385376	-471.284393	-171.057968	1197.667236	-417.717865	412.082642	871.002258	-350.250214	-126.332375	894.480469	-396.271362	134.674210	1068.794800	498.752258	39.577560	901.465637	493.646179	242.204163
-417.729034	270.758820	970.333008	-417.000671	-2.458480	971.725891	-510.098297	274.334656	576.437500	-468.587158	-50.351715	583.553589	-495.181915	305.938538	86.381683	-540.168518	-92.273315	103.979980	-471.927002	368.123535	1443.604004	-413.724121	-50.559200	1455.146851	-386.697266	157.200363	1463.791016	-414.472168	153.253021	1760.252808	-515.655151	466.791687	1172.391235	-471.200836	-171.038818	1197.674316	-417.673950	412.111267	870.987915	-350.204285	-126.335999	894.483093	-396.250244	134.704758	1068.773315	498.565338	39.583199	901.465637	493.388733	242.284302
-417.708649	270.751862	970.318298	-416.987000	-2.437720	971.721802	-510.093933	274.329529	576.438477	-468.645630	-50.352539	583.550842	-495.186340	305.933990	86.385590	-540.204468	-92.284943	103.994247	-471.866394	368.130493	1443.595581	-413.644135	-50.533070	1455.141357	-386.637146	157.222488	1463.774048	-414.354309	153.319077	1760.246338	-515.611877	466.817352	1172.379272	-471.120605	-171.047256	1197.674072	-417.629486	412.123505	870.989014	-350.130524	-126.296738	894.467590	-396.228333	134.714996	1068.762817	498.385895	39.592300	901.464722	493.206604	242.260498
-417.674316	270.759552	970.307617	-416.937805	-2.459739	971.763489	-510.078186	274.308289	576.424255	-468.654877	-50.347462	583.583984	-495.168365	305.927704	86.389534	-540.246521	-92.297234	104.008430	-471.793335	368.150330	1443.586426	-413.564056	-50.524067	1455.137939	-386.572296	157.234116	1463.751587	-414.234253	153.365143	1760.233643	-515.573486	466.794403	1172.375366	-471.048309	-171.043030	1197.680420	-417.592804	412.120056	870.973999	-350.078308	-126.286781	894.463257	-396.188843	134.727676	1068.778687	498.210083	39.600601	901.454651	493.055573	242.273911
-417.676880	270.774933	970.295715	-416.934082	-2.449134	971.736023	-510.075012	274.304810	576.425110	-468.634308	-50.297554	583.588745	-495.158936	305.931396	86.385567	-540.220154	-92.283707	104.006470	-471.729797	368.154327	1443.593018	-413.523102	-50.509670	1455.125122	-386.503693	157.247055	1463.726318	-414.100372	153.430313	1760.223755	-515.527283	466.814972	1172.389160	-470.993530	-171.043228	1197.654541	-417.543121	412.132416	870.959900	-349.994659	-126.283730	894.452637	-396.172302	134.735596	1068.755615	497.994171	39.606079	901.437378	492.867249	242.294968
-417.657379	270.802399	970.286255	-416.929840	-2.420170	971.740112	-510.091766	274.339417	576.427612	-468.599854	-50.203281	583.553589	-495.167328	305.930908	86.370285	-540.185730	-92.271675	103.993423	-471.668030	368.174561	1443.568481	-413.448914	-50.516712	1455.106079	-386.437347	157.278946	1463.720093	-413.983124	153.485626	1760.213745	-515.479614	466.814301	1172.347534	-470.942596	-171.013626	1197.671143	-417.503357	412.130432	870.956238	-349.901855	-126.261955	894.454712	-396.150787	134.767487	1068.750854	497.900513	39.511940	901.420410	492.973572	241.592834
-417.629120	270.839081	970.292908	-416.889435	-2.395926	971.724976	-510.085022	274.392700	576.438660	-468.648560	-50.257809	583.561646	-495.184113	305.932983	86.390610	-540.184265	-92.273659	103.989044	-471.620239	368.197418	1443.557129	-413.414886	-50.473930	1455.088135	-386.388153	157.275803	1463.688110	-413.861023	153.543686	1760.204590	-515.439331	466.810303	1172.345093	-470.881714	-171.007446	1197.651123	-417.473572	412.145691	870.924194	-349.841705	-126.274254	894.425110	-396.111053	134.791092	1068.745483	497.728088	39.499256	901.422302	492.833099	241.584412
-417.581512	270.847015	970.279297	-416.870453	-2.409573	971.721619	-510.077820	274.373383	576.436279	-468.656158	-50.267605	583.563965	-495.174896	305.928436	86.395157	-540.181946	-92.253113	103.981628	-471.562408	368.198334	1443.551636	-413.363831	-50.473717	1455.066895	-386.344879	157.284302	1463.671875	-413.723389	153.601074	1760.205322	-515.394226	466.804596	1172.331299	-470.840118	-170.986084	1197.626099	-417.425232	412.111420	870.912903	-349.767456	-126.273346	894.425171	-396.069794	134.789642	1068.735229	497.552582	39.515995	901.397156	492.680939	241.589478
-417.600647	270.870056	970.288147	-416.874725	-2.391224	971.696472	-510.092773	274.399445	576.441040	-468.673248	-50.265236	583.577209	-495.188385	305.918274	86.379349	-540.211548	-92.268929	103.991264	-471.518311	368.202850	1443.552368	-413.313782	-50.456600	1455.052612	-386.304230	157.306030	1463.663086	-413.614197	153.674561	1760.197876	-515.361572	466.812683	1172.318481	-470.788635	-170.986801	1197.619141	-417.408783	412.128174	870.911011	-349.663116	-126.250687	894.439514	-396.069855	134.799332	1068.724609	497.386597	39.513176	901.384399	492.545258	241.598312
-417.584717	270.848083	970.258545	-416.877472	-2.389328	971.691895	-510.068085	274.398193	576.440308	-468.668060	-50.263836	583.566162	-495.185760	305.921021	86.373749	-540.208374	-92.262421	103.985672	-471.482086	368.213409	1443.543091	-413.295593	-50.462311	1455.053955	-386.242645	157.315125	1463.649292	-413.496857	153.740082	1760.193481	-515.340332	466.830078	1172.327881	-470.739929	-170.948135	1197.585205	-417.361420	412.097717	870.911072	-349.594269	-126.258400	894.415039	-396.056610	134.796860	1068.706055	497.206116	39.526302	901.372131	492.352295	241.630310
-417.569458	270.849579	970.246765	-416.854523	-2.348036	971.700195	-510.068054	274.399109	576.442932	-468.658966	-50.255966	583.562561	-495.202911	305.924011	86.373627	-540.261047	-92.272377	103.992073	-471.438477	368.213715	1443.535278	-413.266357	-50.456684	1455.034790	-386.208618	157.327759	1463.631226	-413.391296	153.817383	1760.192871	-515.306091	466.804260	1172.317139	-470.715851	-170.913483	1197.579468	-417.352325	412.117798	870.901062	-349.518494	-126.220680	894.409302	-396.027405	134.826141	1068.702026	497.031982	39.505066	901.384644	492.238373	241.537399
-417.526123	270.890289	970.265991	-416.817963	-2.339246	971.721436	-510.040283	274.431976	576.429260	-468.652466	-50.222321	583.565063	-495.186707	305.945831	86.367813	-540.241638	-92.255981	103.992592	-471.387268	368.219360	1443.523438	-413.224457	-50.431511	1455.032837	-386.170105	157.320709	1463.622925	-413.294861	153.872604	1760.195190	-515.266907	466.803070	1172.327026	-470.688385	-170.882523	1197.568115	-417.326172	412.100403	870.889709	-349.446381	-126.226234	894.393250	-395.992981	134.851013	1068.723511	496.860138	39.512394	901.377075	492.085449	241.545288
-417.542053	270.907532	970.264038	-416.827545	-2.322399	971.697083	-510.057434	274.452881	576.433594	-468.647736	-50.209629	583.568726	-495.188263	305.951691	86.365379	-540.249390	-92.283478	103.990044	-471.353058	368.247528	1443.522827	-413.224304	-50.436081	1455.014038	-386.116547	157.338867	1463.623169	-413.195496	153.951263	1760.198120	-515.247314	466.795898	1172.300659	-470.657837	-170.842072	1197.563110	-417.299500	412.062164	870.874329	-349.372650	-126.210754	894.393982	-395.987946	134.860550	1068.706543	496.673401	39.499722	901.373779	491.914581	241.529724
-417.518402	270.908234	970.245789	-416.782013	-2.344497	971.692627	-510.063873	274.472290	576.448242	-468.627045	-50.193008	583.564392	-495.173096	305.945343	86.372833	-540.228699	-92.269455	103.980202	-471.291656	368.257904	1443.519287	-413.199707	-50.433826	1454.995850	-386.084473	157.333954	1463.613403	-413.089417	154.022797	1760.190186	-515.224854	466.790436	1172.299805	-470.631836	-170.813354	1197.547607	-417.298767	412.046722	870.857361	-349.313141	-126.221794	894.386414	-395.949493	134.856461	1068.694336	496.497955	39.503407	901.366150	491.747070	241.479324
-417.494781	270.923920	970.247986	-416.776917	-2.276697	971.685425	-510.019257	274.474701	576.441589	-468.640350	-50.225853	583.575745	-495.153046	305.939911	86.342522	-540.250793	-92.292519	103.989517	-471.247681	368.256683	1443.515137	-413.183289	-50.421818	1454.992554	-386.038391	157.353516	1463.595581	-412.995239	154.091721	1760.188354	-515.189392	466.779205	1172.287720	-470.612732	-170.785507	1197.513184	-417.283020	412.038910	870.846558	-349.252594	-126.186264	894.364014	-395.927185	134.893524	1068.690186	496.204041	39.650734	901.366516	491.225616	242.210312
-417.472748	270.955719	970.261169	-416.739227	-2.288656	971.687134	-510.044922	274.517944	576.463440	-468.621063	-50.157913	583.585388	-495.180328	305.945007	86.344475	-540.200928	-92.275238	103.975685	-471.200623	368.262390	1443.493896	-413.172028	-50.423466	1454.961304	-386.009216	157.363831	1463.580322	-412.875061	154.145508	1760.183838	-515.172302	466.761139	1172.258179	-470.590393	-170.755020	1197.488770	-417.259918	412.003845	870.841675	-349.206055	-126.176033	894.354797	-395.898071	134.900452	1068.697754	495.948822	39.643658	901.346924	490.988586	242.260040
-417.442505	270.979034	970.252319	-416.756592	-2.265265	971.651306	-510.045868	274.534698	576.463074	-468.633545	-50.157028	583.553833	-495.183777	305.944855	86.376427	-540.189819	-92.268494	103.980095	-471.289215	368.186981	1443.322388	-413.154755	-50.419834	1454.944458	-385.961853	157.351501	1463.570679	-412.759521	154.161591	1760.229736	-515.165405	466.792786	1172.249756	-470.573425	-170.724365	1197.485718	-417.254089	411.978424	870.832764	-349.157135	-126.165146	894.341492	-395.881042	134.910477	1068.673218	495.754333	39.642403	901.346252	490.782715	242.225235
-417.448303	270.979462	970.257202	-416.771210	-2.218026	971.661499	-510.034180	274.528473	576.442688	-468.667023	-50.142532	583.530579	-495.149689	305.954102	86.373245	-540.234802	-92.283554	103.978905	-471.228821	368.185516	1443.308716	-413.144104	-50.416927	1454.942993	-385.938782	157.369553	1463.560059	-412.657013	154.222565	1760.225342	-515.144592	466.792206	1172.228760	-470.568359	-170.686295	1197.443848	-417.271332	411.961670	870.817261	-349.113892	-126.117348	894.347107	-395.885376	134.935638	1068.679443	495.517517	39.619904	901.338013	490.589630	242.225418
-417.404907	270.970276	970.255310	-416.696106	-2.236064	971.690247	-510.048859	274.546295	576.450623	-468.644562	-50.089325	583.547363	-495.193604	305.965637	86.380814	-540.235229	-92.245758	103.953537	-471.214691	368.203461	1443.294556	-413.135895	-50.420891	1454.922241	-385.912628	157.374969	1463.546875	-412.569763	154.322678	1760.149414	-515.138855	466.797333	1172.219971	-470.564667	-170.679642	1197.441284	-417.263245	411.918640	870.799866	-349.068695	-126.088699	894.332764	-395.833344	134.935410	1068.694336	495.395660	39.599415	901.335266	490.741760	241.755386
-417.379364	270.945221	970.254089	-416.681244	-2.234314	971.696594	-509.999542	274.553284	576.447632	-468.695404	-50.142048	583.580627	-495.165222	305.942169	86.379433	-540.242126	-92.265411	103.977699	-471.188293	368.215302	1443.290649	-413.143677	-50.414104	1454.905029	-385.871796	157.387207	1463.544434	-412.456757	154.376068	1760.150146	-515.121643	466.786194	1172.203247	-470.553833	-170.655579	1197.413086	-417.277252	411.898438	870.774841	-349.036041	-126.042603	894.334778	-395.813904	134.925690	1068.697144	495.121002	39.681099	901.315857	490.212799	242.238449
-417.358154	270.976563	970.250427	-416.697174	-2.210651	971.676819	-509.997192	274.557770	576.447937	-468.657898	-50.092098	583.580688	-495.171661	305.953766	86.348717	-540.234009	-92.245285	103.953873	-471.144440	368.213562	1443.284058	-413.129669	-50.377010	1454.895020	-385.811523	157.388763	1463.542114	-412.342041	154.440567	1760.136841	-515.096619	466.801086	1172.191650	-470.550812	-170.626678	1197.419434	-417.272552	411.851166	870.762329	-349.029449	-126.028923	894.330811	-395.803864	134.944519	1068.683838	494.921753	39.678898	901.315063	490.001129	242.267975
-417.357574	270.988129	970.237244	-416.696167	-2.210471	971.663696	-510.017853	274.588776	576.438049	-468.689575	-50.128075	583.582703	-495.198608	305.958099	86.350029	-540.251587	-92.235573	103.955017	-471.108246	368.229431	1443.260742	-413.123657	-50.368660	1454.882446	-385.782410	157.387543	1463.518433	-412.238647	154.500336	1760.125610	-515.071472	466.801178	1172.174072	-470.557251	-170.614059	1197.387573	-417.271240	411.843353	870.756897	-348.992554	-125.975136	894.332275	-395.792511	134.950455	1068.668335	494.712402	39.723492	901.311462	489.795410	242.249588
-417.337585	270.999908	970.242615	-416.687988	-2.202618	971.664429	-509.995178	274.631683	576.460693	-468.668488	-50.093441	583.587524	-495.213196	305.958984	86.354439	-540.246887	-92.231110	103.952522	-470.919464	368.323975	1443.408569	-413.096924	-50.372028	1454.864746	-385.736084	157.388092	1463.519897	-412.125427	154.546173	1760.121094	-515.045898	466.754456	1172.193115	-470.559052	-170.596619	1197.360229	-417.290009	411.810089	870.733826	-348.974487	-125.971741	894.314880	-395.779602	134.957672	1068.671753	494.522491	39.742596	901.288330	489.577118	242.301529
-417.296295	271.045044	970.232056	-416.681335	-2.192574	971.624329	-509.984741	274.659485	576.455872	-468.638306	-50.054649	583.577393	-495.225769	305.962006	86.356339	-540.243713	-92.242393	103.942574	-470.866150	368.326569	1443.400757	-413.088013	-50.371033	1454.837769	-385.691864	157.391052	1463.499023	-412.028687	154.560532	1760.104736	-515.011169	466.732666	1172.186279	-470.558014	-170.571854	1197.344849	-417.305969	411.776337	870.722595	-348.959106	-125.959023	894.303955	-395.745026	134.971939	1068.644165	494.317780	39.743916	901.285767	489.377472	242.299652
-417.228546	271.063965	970.259094	-416.630341	-2.192158	971.633484	-509.970093	274.667755	576.479980	-468.616119	-50.029774	583.585632	-495.223572	305.960449	86.357773	-540.224854	-92.223961	103.937500	-470.941223	368.235779	1443.252075	-413.078217	-50.374306	1454.839355	-385.647125	157.395309	1463.490112	-411.914459	154.608994	1760.097656	-515.001343	466.788208	1172.178711	-470.597168	-170.547806	1197.320313	-417.308502	411.766907	870.722168	-348.947998	-125.912033	894.298584	-395.703644	134.973892	1068.666138	494.096405	39.720661	901.290955	489.190002	242.255524
-417.261475	271.049225	970.243713	-416.653076	-2.184597	971.624329	-509.960388	274.729950	576.455261	-468.590912	-50.006519	583.559204	-495.243713	305.963287	86.362640	-540.246033	-92.256386	103.936386	-470.776001	368.326141	1443.394287	-413.046143	-50.389347	1454.809937	-385.594727	157.383209	1463.474976	-411.777161	154.700684	1760.076660	-514.953247	466.737579	1172.190918	-470.614349	-170.514832	1197.303589	-417.313721	411.726044	870.704529	-348.923767	-125.900826	894.294250	-395.712952	134.973373	1068.649902	493.983368	39.586338	901.282043	489.258240	241.548248
-417.197052	271.080109	970.250427	-416.637695	-2.166099	971.610657	-509.919525	274.718872	576.481628	-468.629333	-50.064514	583.572205	-495.240875	305.962860	86.362473	-540.266418	-92.238205	103.939552	-470.722748	368.354248	1443.389648	-413.041656	-50.402218	1454.789673	-385.571472	157.373947	1463.463257	-411.648315	154.728622	1760.063477	-514.935974	466.755249	1172.197510	-470.641296	-170.496811	1197.278076	-417.317810	411.714203	870.687439	-348.934692	-125.880501	894.282959	-395.668945	134.986923	1068.645508	493.775085	39.569347	901.269592	489.061615	241.562500
-417.155884	271.077240	970.260803	-416.590088	-2.176773	971.622009	-509.900330	274.757385	576.474792	-468.629913	-50.054485	583.578369	-495.237732	305.960419	86.348244	-540.256653	-92.249931	103.954941	-470.659149	368.363281	1443.425415	-413.011658	-50.425289	1454.817505	-385.529968	157.363098	1463.442871	-411.523987	154.755081	1760.071289	-514.893860	466.738678	1172.198120	-470.654755	-170.476028	1197.291260	-417.345734	411.686920	870.687805	-348.937927	-125.888847	894.268250	-395.628784	134.981003	1068.657349	493.545441	39.544750	901.251709	488.857513	241.550369
-417.168884	271.082489	970.268250	-416.605774	-2.159641	971.614258	-509.906036	274.776733	576.474304	-468.557068	-50.011757	583.580872	-495.261322	305.987579	86.357521	-540.233887	-92.229332	103.941437	-470.604828	368.371552	1443.410767	-413.004730	-50.422230	1454.837158	-385.521820	157.362762	1463.420776	-411.383057	154.777802	1760.059448	-514.864685	466.740326	1172.193970	-470.652161	-170.444489	1197.287231	-417.349030	411.689453	870.677673	-348.945435	-125.886734	894.280151	-395.628632	134.986588	1068.654053	493.308228	39.553680	901.230957	488.653381	241.572693
-417.139801	271.038849	970.254395	-416.599335	-2.153521	971.599731	-509.897339	274.817902	576.480347	-468.575592	-50.029171	583.581299	-495.260437	305.987823	86.361732	-540.232483	-92.228844	103.946762	-470.578461	368.376251	1443.421875	-412.968933	-50.417259	1454.831787	-385.518768	157.372925	1463.390137	-411.238556	154.749680	1760.126587	-514.824219	466.761780	1172.206787	-470.686554	-170.416763	1197.303955	-417.360016	411.657135	870.655640	-348.971619	-125.867332	894.291870	-395.602692	134.965912	1068.638062	493.095184	39.556747	901.253052	488.455170	241.549362
-417.080658	271.021393	970.259338	-416.561981	-2.161844	971.617249	-509.906189	274.817780	576.475952	-468.541382	-50.024071	583.576904	-495.236237	306.003448	86.363258	-540.204895	-92.240311	103.950241	-470.537170	368.377197	1443.413696	-412.954041	-50.430519	1454.846436	-385.483734	157.364426	1463.379517	-411.117188	154.783295	1760.053711	-514.799988	466.756348	1172.208618	-470.697968	-170.417969	1197.317627	-417.350677	411.639252	870.670288	-349.012451	-125.875725	894.290283	-395.555054	134.955841	1068.649414	492.856293	39.566975	901.235474	488.279297	241.568863
-417.075836	271.018127	970.259583	-416.549194	-2.121991	971.624390	-509.879639	274.798248	576.468689	-468.550323	-50.050018	583.579163	-495.254028	305.988739	86.378029	-540.240051	-92.263817	103.957855	-470.478119	368.413666	1443.434448	-412.942261	-50.435692	1454.860840	-385.472565	157.369659	1463.355835	-411.001617	154.782928	1760.047363	-514.760559	466.775513	1172.217041	-470.693573	-170.421661	1197.325195	-417.323608	411.638092	870.664856	-349.030060	-125.874954	894.304626	-395.548737	134.977295	1068.653687	492.674957	39.605774	901.213928	488.123779	241.519623
-417.022949	271.046997	970.277832	-416.532959	-2.082532	971.589966	-509.883331	274.836182	576.499878	-468.538666	-50.043686	583.541565	-495.259155	305.989044	86.381516	-540.234863	-92.254646	103.960030	-470.432434	368.421204	1443.436279	-412.931152	-50.432140	1454.862427	-385.471649	157.363678	1463.310425	-410.871887	154.774078	1760.048218	-514.729980	466.822815	1172.208740	-470.710541	-170.469879	1197.333984	-417.331024	411.625061	870.676392	-349.062347	-125.907387	894.309937	-395.507202	134.989777	1068.644165	492.437805	39.619717	901.189697	487.873566	241.563477
-416.969971	271.030396	970.280334	-416.494934	-2.095294	971.602295	-509.887268	274.816193	576.501465	-468.525452	-50.025303	583.538513	-495.247833	305.988586	86.379532	-540.240051	-92.256653	103.964874	-470.524689	368.321899	1443.284546	-412.917480	-50.433670	1454.864258	-385.463562	157.360611	1463.272461	-410.757385	154.770950	1760.041260	-514.703186	466.881653	1172.207153	-470.684692	-170.486649	1197.358887	-417.311005	411.655640	870.686401	-349.084198	-125.923836	894.315186	-395.469666	134.977478	1068.653320	492.133972	39.792881	901.190979	487.342957	242.312332
-416.950256	270.980713	970.285645	-416.500305	-2.073251	971.592712	-509.849548	274.797058	576.492920	-468.475250	-50.004261	583.548767	-495.228424	305.984375	86.379074	-540.205078	-92.242424	103.947624	-470.371033	368.445038	1443.440308	-412.887756	-50.436108	1454.862671	-385.473755	157.371902	1463.236450	-410.655121	154.752136	1760.036377	-514.653076	466.875305	1172.222900	-470.679688	-170.544510	1197.377808	-417.283569	411.627075	870.686707	-349.122925	-125.970322	894.297791	-395.453583	134.956497	1068.649292	491.920105	39.837154	901.170471	487.130432	242.374451
-416.936523	270.970428	970.279297	-416.472290	-2.091284	971.606445	-509.865021	274.811584	576.481995	-468.474731	-50.005054	583.555420	-495.256592	305.987030	86.361732	-540.182800	-92.224068	103.942284	-470.337860	368.460236	1443.445068	-412.866089	-50.441196	1454.859497	-385.476837	157.380920	1463.197388	-410.545441	154.734299	1760.043579	-514.620972	466.899963	1172.215210	-470.674927	-170.575302	1197.389648	-417.271057	411.657074	870.684082	-349.131775	-125.990623	894.307861	-395.432800	134.950638	1068.652954	491.718109	39.845947	901.153564	486.928589	242.358505
-416.881165	270.941589	970.283325	-416.418274	-2.089354	971.648010	-509.793427	274.717346	576.451477	-468.460358	-49.978531	583.566101	-495.219025	305.981262	86.354881	-540.190430	-92.210388	103.937744	-470.319366	368.479401	1443.456299	-412.830780	-50.433697	1454.820313	-385.483521	157.392365	1463.151367	-410.427673	154.711823	1760.047363	-514.597595	466.951141	1172.215210	-470.666901	-170.595078	1197.377686	-417.226837	411.669800	870.702209	-349.157928	-126.047272	894.293030	-395.388275	134.950562	1068.677856	491.463379	39.885056	901.151245	486.696533	242.407791
-416.849335	270.931305	970.288208	-416.379395	-2.106248	971.655396	-509.772156	274.729797	576.452393	-468.446167	-49.969780	583.570618	-495.208130	305.979523	86.356628	-540.181641	-92.205139	103.941803	-470.304626	368.497650	1443.434692	-412.813812	-50.429707	1454.822876	-385.503967	157.392563	1463.122437	-410.326050	154.689301	1760.056274	-514.564331	467.015137	1172.210083	-470.654053	-170.670395	1197.362305	-417.170380	411.690399	870.710876	-349.191620	-126.112762	894.276917	-395.348572	134.938385	1068.683105	491.256805	39.890568	901.148804	486.513672	242.412033
-416.806458	270.965118	970.310364	-416.383270	-2.024532	971.612427	-509.772461	274.750000	576.468262	-468.424103	-49.956127	583.542114	-495.232422	305.985107	86.375717	-540.178040	-92.196548	103.961235	-470.299469	368.517090	1443.427124	-412.801666	-50.422009	1454.810791	-385.525208	157.398346	1463.079712	-410.222137	154.619385	1760.116943	-514.548584	467.049133	1172.218994	-470.661621	-170.704132	1197.365479	-417.126678	411.696655	870.699524	-349.222198	-126.184563	894.268066	-395.316681	134.969299	1068.670044	491.032593	39.899929	901.142822	486.288635	242.444855
-416.718048	270.951874	970.310242	-416.312469	-2.027843	971.637939	-509.724518	274.715942	576.477417	-468.413147	-50.016262	583.573181	-495.232330	305.989960	86.400284	-540.209656	-92.211197	103.980431	-470.314606	368.520721	1443.411011	-412.806396	-50.428181	1454.790039	-385.546265	157.401794	1463.039673	-410.116089	154.601456	1760.111694	-514.524353	467.068359	1172.192993	-470.670624	-170.746490	1197.362061	-417.056488	411.746948	870.697510	-349.223633	-126.260246	894.249756	-395.249481	134.968857	1068.685425	490.820526	39.894844	901.135498	486.107605	242.377808
-416.728210	270.904236	970.293884	-416.300995	-2.018240	971.607056	-509.690460	274.714813	576.464539	-468.397247	-50.017223	583.541443	-495.183868	305.973785	86.368324	-540.207458	-92.228615	104.000931	-470.334808	368.520416	1443.401733	-412.804199	-50.419312	1454.786987	-385.575958	157.411911	1463.028687	-410.046082	154.629761	1760.044434	-514.521362	467.126373	1172.197144	-470.696594	-170.765045	1197.349243	-417.001404	411.785431	870.704163	-349.213226	-126.359901	894.250061	-395.238525	134.946426	1068.659668	490.598572	39.852264	901.128113	485.907379	242.383057
-416.675934	270.892914	970.288513	-416.270264	-2.032314	971.623230	-509.676758	274.682251	576.458740	-468.360901	-50.035851	583.551392	-495.191498	305.961029	86.400322	-540.195190	-92.231026	103.981369	-470.358765	368.536530	1443.399170	-412.806580	-50.419598	1454.765747	-385.622070	157.419250	1462.998413	-409.957886	154.626541	1760.044922	-514.513855	467.147064	1172.185181	-470.709839	-170.788147	1197.348267	-416.926971	411.811127	870.712585	-349.207153	-126.460106	894.252808	-395.196228	134.939774	1068.664795	490.383789	39.870430	901.128723	485.705261	242.314575
-416.622406	270.877747	970.280457	-416.209564	-2.031533	971.637695	-509.659882	274.667725	576.475586	-468.356995	-50.066124	583.553467	-495.187775	305.960754	86.400452	-540.215942	-92.231613	104.007599	-470.390411	368.529846	1443.381592	-412.807343	-50.422436	1454.770020	-385.647522	157.407089	1462.966553	-409.871368	154.585464	1760.105713	-514.501770	467.179779	1172.176392	-470.730164	-170.815308	1197.343018	-416.852600	411.886261	870.723206	-349.184845	-126.568008	894.245972	-395.144989	134.941208	1068.669189	490.165588	39.903263	901.107300	485.512482	242.288849
-416.604218	270.860992	970.285034	-416.155853	-2.048701	971.637878	-509.605164	274.699066	576.469849	-468.309082	-50.043018	583.575745	-495.162292	305.972107	86.399773	-540.173157	-92.222504	104.009521	-470.408264	368.529053	1443.364258	-412.835907	-50.443176	1454.761353	-385.644287	157.413712	1462.956787	-409.793518	154.642044	1760.046387	-514.497620	467.197357	1172.162476	-470.752808	-170.823196	1197.371460	-416.763916	411.932892	870.742920	-349.178619	-126.675713	894.262329	-395.107971	134.925461	1068.671387	490.026428	39.762478	901.087280	485.600647	241.554214
-416.524017	270.858978	970.316467	-416.104065	-2.048908	971.643799	-509.568481	274.668976	576.486145	-468.277588	-50.016766	583.561218	-495.163788	305.960571	86.396576	-540.150696	-92.214714	104.004234	-470.441010	368.523590	1443.362671	-412.852173	-50.464233	1454.774536	-385.667664	157.411285	1462.945679	-409.717072	154.668793	1760.052734	-514.500610	467.199799	1172.176514	-470.773956	-170.851364	1197.366333	-416.678192	411.989624	870.747864	-349.156128	-126.806213	894.239502	-395.045898	134.913010	1068.691040	489.814514	39.800209	901.082825	485.421143	241.542923
-416.482361	270.845032	970.317932	-416.027832	-2.046193	971.641663	-509.529297	274.626373	576.477966	-468.239319	-49.969624	583.564758	-495.122192	305.954895	86.376083	-540.105408	-92.192131	103.988503	-470.449219	368.515381	1443.365356	-412.847778	-50.472473	1454.805420	-385.680817	157.399490	1462.938599	-409.644836	154.692245	1760.058838	-514.485229	467.211823	1172.168579	-470.763153	-170.844894	1197.365234	-416.596344	412.087372	870.776489	-349.134430	-126.908234	894.263733	-394.987701	134.908829	1068.690796	489.584564	39.829586	901.052490	485.186157	241.610107
-416.452667	270.801514	970.307678	-415.991852	-2.065526	971.657715	-509.486542	274.569275	576.445435	-468.243683	-49.988983	583.575378	-495.116821	305.968872	86.385109	-540.128906	-92.197533	103.994751	-470.583191	368.398315	1443.207031	-412.871979	-50.473751	1454.805298	-385.701324	157.372192	1462.936890	-409.562164	154.728958	1760.068604	-514.497498	467.230408	1172.147217	-470.791351	-170.881042	1197.382690	-416.514923	412.163757	870.784119	-349.111145	-127.029518	894.272278	-394.956635	134.887344	1068.693970	489.353241	39.877384	901.035034	484.973328	241.644928
-416.435699	270.771240	970.304077	-415.925079	-2.073618	971.659241	-509.418854	274.566467	576.435425	-468.242615	-49.980469	583.599365	-495.073273	305.929779	86.387749	-540.147461	-92.186134	104.001137	-470.473083	368.474152	1443.347656	-412.909698	-50.495842	1454.823120	-385.719116	157.361511	1462.935059	-409.481537	154.762909	1760.075317	-514.491760	467.214813	1172.175659	-470.786743	-170.924118	1197.408325	-416.409149	412.265289	870.804749	-349.075989	-127.150436	894.304626	-394.911438	134.873917	1068.692261	489.157227	39.910934	901.018799	484.795349	241.634109
-416.379059	270.788025	970.348083	-415.889862	-2.052020	971.660889	-509.427948	274.584961	576.462280	-468.188721	-49.959698	583.588867	-495.087189	305.930939	86.388618	-540.097229	-92.167770	103.994522	-470.482452	368.450836	1443.362671	-412.897583	-50.503731	1454.837524	-385.751495	157.354996	1462.920288	-409.413147	154.763809	1760.131836	-514.487488	467.195740	1172.170044	-470.767334	-170.984406	1197.409546	-416.321594	412.366516	870.817017	-349.030090	-127.231911	894.345276	-394.869507	134.876282	1068.716064	488.903900	39.900841	900.986877	484.598145	241.656357
-416.363739	270.785553	970.338623	-415.875977	-2.050616	971.647461	-509.365265	274.507477	576.444153	-468.151306	-49.947098	583.565979	-495.045105	305.949707	86.381203	-540.067566	-92.133682	103.984238	-470.469025	368.441986	1443.364014	-412.922668	-50.548191	1454.837646	-385.745392	157.341980	1462.907715	-409.351868	154.847748	1760.086914	-514.474792	467.173035	1172.171387	-470.755524	-171.039032	1197.441650	-416.228149	412.447174	870.828186	-348.991150	-127.349144	894.372803	-394.841888	134.874237	1068.701782	488.686584	39.946732	900.979004	484.532104	241.728287
-416.313904	270.770844	970.341248	-415.794037	-2.064449	971.661133	-509.328461	274.522736	576.468384	-468.159210	-49.974380	583.585938	-495.050720	305.940674	86.376732	-540.111511	-92.191971	104.018326	-470.466522	368.427795	1443.364136	-412.912048	-50.556744	1454.838135	-385.763672	157.316696	1462.895020	-409.295502	154.901779	1760.088623	-514.476013	467.185455	1172.192627	-470.747620	-171.103058	1197.458740	-416.163177	412.548828	870.840576	-348.938568	-127.437813	894.392883	-394.790161	134.866409	1068.712891	488.354706	40.066605	900.972778	483.845795	242.485489
-416.302032	270.769531	970.336304	-415.759735	-2.066445	971.649292	-509.294037	274.523804	576.466553	-468.119965	-49.984726	583.604431	-495.047180	305.938202	86.386879	-540.082275	-92.160767	104.006027	-470.472565	368.426117	1443.344849	-412.922791	-50.559631	1454.851929	-385.779388	157.294724	1462.889648	-409.229309	154.941528	1760.102295	-514.457458	467.205688	1172.182129	-470.715454	-171.163895	1197.474854	-416.102905	412.673279	870.846497	-348.877045	-127.535355	894.429810	-394.760986	134.864044	1068.703247	488.134369	40.093246	900.964111	483.613007	242.489807
-416.263397	270.768066	970.330566	-415.749329	-2.064219	971.646912	-509.295197	274.514526	576.462341	-468.078217	-49.982544	583.552734	-495.054413	305.939545	86.386139	-540.064087	-92.156830	104.005043	-470.483551	368.389008	1443.320190	-412.929718	-50.575569	1454.861816	-385.794556	157.288239	1462.876953	-409.195068	154.977463	1760.121216	-514.446411	467.191833	1172.161499	-470.690857	-171.227661	1197.476196	-416.022644	412.743835	870.852661	-348.814331	-127.649345	894.461975	-394.733337	134.863419	1068.698486	487.899261	40.088966	900.971252	483.367432	242.507675
-416.227966	270.764923	970.341858	-415.695221	-2.100137	971.646118	-509.258514	274.462372	576.455078	-468.048187	-49.988140	583.574219	-495.021088	305.916962	86.374466	-540.094788	-92.166756	104.026367	-470.482666	368.387329	1443.307617	-412.942841	-50.610729	1454.849854	-385.808777	157.257263	1462.858398	-409.156677	155.006683	1760.127930	-514.407227	467.206299	1172.168335	-470.653168	-171.301620	1197.506836	-415.985077	412.850494	870.850281	-348.760071	-127.752304	894.500183	-394.686432	134.840958	1068.703247	487.719971	40.001869	900.981079	483.527679	241.883942
-416.220032	270.753082	970.342529	-415.651550	-2.122919	971.658264	-509.247955	274.470032	576.477234	-468.052399	-50.014252	583.580933	-495.023468	305.919922	86.392357	-540.112549	-92.167130	104.044502	-470.473267	368.353363	1443.330444	-412.936005	-50.620327	1454.854248	-385.820618	157.247574	1462.846436	-409.131226	155.047287	1760.138428	-514.357117	467.214996	1172.162720	-470.635590	-171.365967	1197.518555	-415.926270	412.924377	870.839783	-348.687897	-127.805252	894.528503	-394.662872	134.830536	1068.710205	487.503479	40.007996	901.002686	483.318451	241.845642
-416.157623	270.773590	970.358276	-415.638031	-2.106418	971.658264	-509.242767	274.459839	576.460876	-467.998779	-49.949329	583.571960	-495.016418	305.917389	86.374481	-540.018250	-92.140579	104.056854	-470.476990	368.346405	1443.305298	-412.936279	-50.655842	1454.873047	-385.831085	157.230057	1462.839478	-409.118103	155.074432	1760.146973	-514.319336	467.254486	1172.172485	-470.592804	-171.410217	1197.534668	-415.894043	413.028046	870.829041	-348.640625	-127.930771	894.563354	-394.630371	134.839569	1068.719238	487.154022	40.094929	900.971375	482.694611	242.462524
-416.121582	270.765198	970.348145	-415.571625	-2.105516	971.655273	-509.230103	274.448151	576.455505	-467.987610	-49.938843	583.570374	-495.024750	305.920593	86.390442	-540.021790	-92.149429	104.036934	-470.476349	368.318604	1443.313110	-412.964417	-50.664375	1454.861572	-385.836792	157.208405	1462.827515	-409.097809	155.123154	1760.146851	-514.258423	467.275726	1172.166016	-470.585510	-171.466705	1197.545532	-415.863586	413.123383	870.818237	-348.567322	-128.015976	894.564392	-394.584320	134.840759	1068.713745	486.918732	40.124046	900.971741	482.468994	242.479263
-416.094269	270.761261	970.351318	-415.558075	-2.101442	971.655457	-509.217072	274.434174	576.455444	-468.014343	-49.978699	583.580139	-495.018463	305.908691	86.420830	-540.051453	-92.130608	104.055405	-470.459564	368.322479	1443.295532	-412.967499	-50.694050	1454.870728	-385.835907	157.170639	1462.823486	-409.091919	155.162659	1760.147705	-514.206177	467.290161	1172.156250	-470.555939	-171.511581	1197.546631	-415.813629	413.201660	870.797119	-348.507202	-128.116943	894.591553	-394.559418	134.838699	1068.714478	486.779633	39.990795	900.965576	482.602875	241.719452
-416.072113	270.753540	970.339294	-415.513550	-2.124177	971.653198	-509.219391	274.412231	576.478821	-467.983185	-49.980209	583.607239	-495.021545	305.909058	86.419495	-540.053284	-92.130821	104.057106	-470.447998	368.298218	1443.292358	-412.963226	-50.708084	1454.872925	-385.834717	157.167953	1462.818359	-409.073792	155.190872	1760.148804	-514.150269	467.326080	1172.189575	-470.539581	-171.566101	1197.568604	-415.787689	413.254913	870.785339	-348.431458	-128.223190	894.597107	-394.532959	134.828690	1068.708862	486.606201	39.987080	900.953613	482.467834	241.700867
-416.086365	270.707520	970.337097	-415.521973	-2.129601	971.660706	-509.175232	274.375580	576.454346	-467.961548	-49.931370	583.589783	-494.975586	305.919098	86.412682	-540.032043	-92.108086	104.046623	-470.421295	368.270935	1443.297119	-412.969879	-50.721062	1454.874268	-385.838898	157.143860	1462.808960	-409.037537	155.181168	1760.217407	-514.107483	467.349548	1172.182129	-470.507141	-171.603043	1197.568359	-415.753662	413.294586	870.781616	-348.353424	-128.312134	894.618103	-394.533356	134.806976	1068.709106	486.398193	39.980911	900.944641	482.298859	241.685486
-416.093109	270.708191	970.348083	-415.517700	-2.145664	971.622620	-509.170502	274.344147	576.446899	-467.941620	-49.934914	583.593933	-494.941162	305.889587	86.413795	-540.003601	-92.106407	104.044746	-470.401733	368.267365	1443.275269	-412.983307	-50.746880	1454.881592	-385.852386	157.117432	1462.811279	-409.021301	155.233002	1760.170532	-514.062866	467.372894	1172.168945	-470.478699	-171.653229	1197.567261	-415.738037	413.365143	870.764526	-348.266998	-128.370285	894.638611	-394.523346	134.782547	1068.693237	486.150513	40.008549	900.939453	482.089386	241.692337
-416.046387	270.697083	970.343384	-415.474396	-2.164015	971.635925	-509.168060	274.341949	576.450928	-467.948547	-49.977356	583.592407	-494.945435	305.889679	86.413284	-540.045776	-92.121552	104.055908	-470.357513	368.263397	1443.271606	-412.995453	-50.761368	1454.887085	-385.851593	157.098877	1462.807251	-409.007660	155.247696	1760.191284	-513.999084	467.385956	1172.173218	-470.436127	-171.690521	1197.579102	-415.705505	413.383881	870.764954	-348.159058	-128.426727	894.664917	-394.478455	134.774002	1068.697510	485.964630	40.015415	900.927490	481.900970	241.726593
-416.049500	270.695923	970.346680	-415.475403	-2.166182	971.641479	-509.156708	274.329010	576.447571	-467.935394	-50.018166	583.593140	-494.954468	305.895142	86.406876	-540.045776	-92.121338	104.059647	-470.349945	368.242371	1443.270386	-413.011597	-50.754330	1454.880371	-385.829010	157.080536	1462.814819	-409.037506	155.314896	1760.154785	-513.958618	467.417938	1172.179688	-470.406555	-171.708649	1197.590210	-415.688660	413.402405	870.740784	-348.071442	-128.490616	894.689575	-394.476349	134.773285	1068.700928	485.754669	40.056400	900.932739	481.698883	241.728638
-416.052979	270.688599	970.360962	-415.480072	-2.162115	971.645142	-509.168915	274.328674	576.456970	-467.931335	-50.009785	583.583130	-494.961090	305.892578	86.411911	-540.072815	-92.128342	104.071121	-470.320770	368.224670	1443.275513	-413.012299	-50.775208	1454.893677	-385.815033	157.067764	1462.822266	-409.018951	155.316574	1760.161621	-513.931458	467.398041	1172.162964	-470.362366	-171.714050	1197.610352	-415.648804	413.391968	870.749084	-347.996765	-128.559967	894.722412	-394.476135	134.767792	1068.709106	485.537170	40.097878	900.924988	481.506989	241.796616
-416.045288	270.681824	970.358582	-415.456451	-2.201938	971.651794	-509.146027	274.340607	576.484802	-467.946167	-50.031952	583.594910	-494.970856	305.894958	86.413078	-540.085876	-92.132942	104.075027	-470.309875	368.208221	1443.270386	-413.036957	-50.790188	1454.909424	-385.818085	157.047195	1462.816528	-408.933594	155.248169	1760.199951	-513.915039	467.411713	1172.165405	-470.341827	-171.723053	1197.611328	-415.635559	413.410400	870.737915	-347.919128	-128.628799	894.740356	-394.466492	134.748932	1068.712524	485.308441	40.085926	900.911438	481.285278	241.806244
-416.068390	270.651245	970.346863	-415.473541	-2.210281	971.632690	-509.098053	274.283234	576.453125	-467.982697	-50.101795	583.602539	-494.954834	305.894867	86.426399	-540.122559	-92.145836	104.086349	-470.272369	368.198853	1443.272827	-413.059875	-50.806561	1454.890137	-385.817657	157.043839	1462.816772	-408.907227	155.241959	1760.214966	-513.879089	467.393738	1172.172852	-470.311432	-171.738861	1197.612061	-415.620483	413.402802	870.747925	-347.850220	-128.660004	894.750488	-394.479858	134.727341	1068.695557	485.000031	40.230003	900.880005	480.814056	242.464066
-416.070374	270.650513	970.346436	-415.476257	-2.208922	971.631287	-509.099213	274.314545	576.461182	-467.948975	-50.051342	583.591064	-494.954651	305.891571	86.412308	-540.076111	-92.132027	104.067535	-470.388489	368.096588	1443.120361	-413.071838	-50.818569	1454.886841	-385.794556	157.008759	1462.811523	-408.890015	155.215927	1760.223145	-513.876953	467.403137	1172.140625	-470.278015	-171.768326	1197.600586	-415.577515	413.366821	870.739746	-347.789337	-128.680954	894.774536	-394.481293	134.727219	1068.694458	484.865051	40.065861	900.895813	480.914856	241.787323
-416.057281	270.650513	970.338745	-415.464386	-2.269380	971.630066	-509.061707	274.272522	576.454163	-467.927032	-50.056828	583.597656	-494.931549	305.887848	86.409096	-540.065979	-92.128410	104.066734	-470.252838	368.188049	1443.266724	-413.066833	-50.818275	1454.877563	-385.790375	157.009338	1462.807495	-408.868195	155.196869	1760.233398	-513.843201	467.360168	1172.146484	-470.250610	-171.763123	1197.581299	-415.566345	413.352203	870.756042	-347.697021	-128.723511	894.785889	-394.469025	134.699112	1068.690063	484.653107	40.061764	900.871277	480.770844	241.709183
-416.048218	270.635986	970.335876	-415.464569	-2.270674	971.632813	-509.026917	274.232361	576.445129	-467.954742	-50.061275	583.603271	-494.932678	305.884369	86.400581	-540.098145	-92.139839	104.072166	-470.260040	368.183594	1443.265747	-413.071198	-50.831604	1454.878784	-385.791199	157.005676	1462.806763	-408.843628	155.136703	1760.287964	-513.837952	467.339447	1172.132446	-470.244720	-171.779160	1197.580444	-415.538269	413.310486	870.738586	-347.673737	-128.736954	894.778809	-394.461060	134.692520	1068.689209	484.337311	40.182743	900.865601	480.235474	242.484207
-416.051270	270.634277	970.338806	-415.478119	-2.270436	971.648254	-509.066071	274.277100	576.454102	-467.993347	-50.062252	583.597778	-494.947266	305.893585	86.426338	-540.078552	-92.132904	104.067513	-470.254791	368.170929	1443.263794	-413.069092	-50.855682	1454.871826	-385.785126	156.989212	1462.812622	-408.830994	155.164032	1760.227539	-513.802856	467.307220	1172.141113	-470.210052	-171.795456	1197.584106	-415.497742	413.244354	870.754944	-347.593353	-128.722336	894.807922	-394.467773	134.695480	1068.698120	484.117706	40.177975	900.852661	480.042969	242.460663
-416.018951	270.635132	970.381531	-415.478424	-2.272340	971.682739	-509.042206	274.250488	576.451172	-468.017212	-50.054539	583.643372	-494.939087	305.888672	86.419487	-540.039978	-92.116653	104.066475	-470.232208	368.166840	1443.270508	-413.069305	-50.851940	1454.873413	-385.783813	156.971802	1462.796997	-408.813477	155.154907	1760.243774	-513.799133	467.289703	1172.151978	-470.207458	-171.790344	1197.576050	-415.488037	413.187042	870.758728	-347.545044	-128.707291	894.815552	-394.468323	134.689407	1068.740356	483.932343	40.176193	900.860535	479.888702	242.457352
-416.063538	270.578156	970.350525	-415.503601	-2.316416	971.684387	-509.057190	274.216217	576.451904	-468.105560	-50.070587	583.652466	-494.930908	305.888245	86.404617	-540.057922	-92.138847	104.040298	-470.231079	368.144714	1443.297363	-413.061798	-50.869614	1454.882690	-385.796997	156.966858	1462.798340	-408.806976	155.135178	1760.245483	-513.781189	467.245148	1172.151855	-470.208405	-171.798523	1197.555664	-415.460266	413.094391	870.763123	-347.529633	-128.733368	894.810913	-394.491272	134.652130	1068.723022	483.751129	40.178982	900.846191	479.725525	242.439117
-416.071014	270.574982	970.352356	-415.509399	-2.317476	971.687317	-509.075165	274.235748	576.454895	-468.154633	-50.050762	583.658447	-494.969238	305.883270	86.403519	-540.061646	-92.119835	104.017754	-470.231171	368.149200	1443.297241	-413.042786	-50.883507	1454.846680	-385.804138	156.961411	1462.793823	-408.788452	155.118729	1760.254883	-513.772522	467.203827	1172.128174	-470.205505	-171.797943	1197.545166	-415.446472	413.045105	870.758057	-347.480560	-128.703644	894.807007	-394.492126	134.650543	1068.724121	483.568939	40.174755	900.840332	479.551483	242.425201
-416.080536	270.586517	970.355957	-415.540558	-2.313788	971.673767	-509.102600	274.267609	576.461670	-468.149963	-50.025612	583.658630	-494.959259	305.895752	86.402313	-540.073364	-92.125679	104.019417	-470.228088	368.135681	1443.284302	-413.028778	-50.888142	1454.859741	-385.797424	156.945282	1462.776001	-408.755920	155.101578	1760.276367	-513.756958	467.204712	1172.145996	-470.213898	-171.768356	1197.507446	-415.430481	412.949768	870.759521	-347.435699	-128.676224	894.823425	-394.504211	134.650314	1068.717285	483.362518	40.156055	900.849609	479.373932	242.395309
-416.076080	270.570251	970.360168	-415.506927	-2.313671	971.676941	-509.105316	274.270386	576.460876	-468.162903	-49.991432	583.643005	-494.980072	305.884827	86.406097	-540.053406	-92.128075	104.006409	-470.213806	368.127625	1443.295166	-413.009613	-50.878365	1454.850586	-385.834229	156.934540	1462.754883	-408.737122	155.091553	1760.254883	-513.731445	467.170471	1172.137451	-470.206177	-171.761505	1197.503296	-415.402374	412.869080	870.769409	-347.405792	-128.633820	894.815491	-394.484741	134.644165	1068.720947	483.207825	40.169769	900.848755	479.247009	242.347641
-416.082489	270.588409	970.357483	-415.541229	-2.313359	971.669678	-509.090546	274.253784	576.458679	-468.144684	-49.949654	583.634766	-494.971832	305.882233	86.405273	-539.986877	-92.126091	103.988647	-470.211029	368.128479	1443.295288	-413.011078	-50.893589	1454.831665	-385.833130	156.933212	1462.752197	-408.703033	155.064987	1760.244507	-513.731750	467.148529	1172.109863	-470.204132	-171.758408	1197.502808	-415.377594	412.806030	870.779175	-347.374084	-128.618195	894.803955	-394.488647	134.649597	1068.712402	483.085266	40.200321	900.846436	479.100067	242.338806
-416.083252	270.588379	970.358643	-415.554352	-2.312423	971.682068	-509.124908	274.304535	576.454407	-468.178467	-49.992722	583.636780	-494.993958	305.885101	86.431419	-540.019348	-92.135078	104.004272	-470.213531	368.122528	1443.281006	-413.017822	-50.902348	1454.841553	-385.831879	156.932800	1462.767822	-408.681732	155.053650	1760.269287	-513.725342	467.123383	1172.100708	-470.205475	-171.760590	1197.504028	-415.356293	412.711761	870.769897	-347.369171	-128.588455	894.799072	-394.496460	134.653076	1068.719360	483.001495	40.047188	900.837158	479.254578	241.656204
-416.112885	270.547821	970.354919	-415.559601	-2.320169	971.683716	-509.147247	274.270721	576.434082	-468.168579	-49.972145	583.647583	-495.004547	305.872803	86.437386	-540.004639	-92.134148	104.004257	-470.221375	368.130707	1443.281494	-413.014191	-50.893974	1454.837646	-385.845612	156.909790	1462.763672	-408.652710	155.045578	1760.286133	-513.715698	467.114990	1172.086182	-470.188660	-171.722153	1197.474731	-415.340759	412.614532	870.788940	-347.352570	-128.530594	894.821960	-394.511566	134.632828	1068.717773	482.888733	40.041256	900.824524	479.147156	241.578995
-416.115479	270.545898	970.355225	-415.561005	-2.320732	971.684692	-509.167236	274.286163	576.471558	-468.223633	-50.056244	583.660767	-494.998138	305.854767	86.407074	-540.052368	-92.151093	104.019341	-470.230591	368.116547	1443.287842	-413.041840	-50.900707	1454.825073	-385.868530	156.911789	1462.758423	-408.637177	155.036865	1760.293701	-513.728455	467.085297	1172.086914	-470.204193	-171.716537	1197.470215	-415.315460	412.502380	870.798767	-347.372620	-128.490082	894.789001	-394.511963	134.631927	1068.718018	482.719818	40.036945	900.826111	478.993988	241.580139
-416.117828	270.547211	970.357605	-415.562531	-2.315826	971.684204	-509.166046	274.265411	576.446594	-468.199738	-50.099606	583.687195	-494.996857	305.867859	86.418526	-540.112061	-92.173820	104.020477	-470.205414	368.131531	1443.284668	-413.080292	-50.901207	1454.814087	-385.882813	156.897293	1462.737915	-408.607758	154.978531	1760.356201	-513.727783	467.027100	1172.068237	-470.193634	-171.688141	1197.459961	-415.305969	412.415527	870.790405	-347.364441	-128.454819	894.779236	-394.510315	134.634094	1068.718262	482.560577	39.979370	900.810547	478.876892	241.593063
-416.134033	270.528046	970.353333	-415.558105	-2.340522	971.702637	-509.184662	274.247711	576.442322	-468.194366	-50.110497	583.676331	-494.990723	305.877838	86.403191	-540.113220	-92.168457	104.026756	-470.208801	368.135590	1443.281860	-413.082672	-50.896919	1454.803467	-385.878174	156.896622	1462.719727	-408.598419	154.976196	1760.341064	-513.726013	467.017090	1172.039551	-470.187012	-171.698288	1197.436646	-415.303986	412.338959	870.775574	-347.380157	-128.393066	894.774048	-394.517334	134.621887	1068.725464	482.332336	40.071407	900.814148	478.455658	242.203842
-416.148956	270.539825	970.348755	-415.567017	-2.326052	971.685364	-509.203583	274.266388	576.432495	-468.156952	-50.083736	583.666870	-495.000153	305.879333	86.403862	-540.068481	-92.155251	104.010574	-470.211792	368.121735	1443.240967	-413.104156	-50.905861	1454.785400	-385.894623	156.910751	1462.711914	-408.584991	155.010147	1760.281006	-513.741089	466.950775	1172.012451	-470.207886	-171.646332	1197.412231	-415.285248	412.214813	870.755981	-347.386749	-128.360901	894.740601	-394.526276	134.630951	1068.713989	482.291779	39.987389	900.781860	478.619812	241.640106
-416.131958	270.582672	970.360596	-415.570709	-2.335255	971.680481	-509.223785	274.287506	576.450562	-468.134033	-50.055477	583.660095	-494.996185	305.882050	86.400154	-540.067322	-92.158005	104.010399	-470.209442	368.128418	1443.235107	-413.141693	-50.893517	1454.766968	-385.914886	156.913742	1462.705444	-408.543488	155.012421	1760.289917	-513.753723	466.909180	1171.979736	-470.206848	-171.608749	1197.397583	-415.277496	412.142609	870.746460	-347.409851	-128.294907	894.732788	-394.520996	134.640060	1068.717773	482.096252	40.063950	900.777344	478.283020	242.170334
-416.162231	270.576447	970.342041	-415.576477	-2.347424	971.679871	-509.272858	274.282410	576.467957	-468.178772	-50.109863	583.665588	-495.005615	305.883667	86.398941	-540.102661	-92.168396	104.033058	-470.218628	368.127655	1443.223755	-413.168213	-50.907322	1454.761353	-385.933105	156.905151	1462.711182	-408.540710	154.999664	1760.290039	-513.756287	466.887939	1171.937988	-470.229645	-171.615814	1197.379517	-415.268280	412.012421	870.736023	-347.440552	-128.243027	894.711609	-394.536377	134.639191	1068.707520	481.921844	40.047356	900.769897	478.139709	242.151443
-416.165985	270.581787	970.330505	-415.576538	-2.351266	971.678345	-509.266846	274.260620	576.474731	-468.178314	-50.113415	583.633850	-495.000397	305.882935	86.397331	-540.105042	-92.172203	104.022141	-470.229614	368.119385	1443.204224	-413.188751	-50.917915	1454.755005	-385.961670	156.902527	1462.705933	-408.526794	155.003189	1760.287231	-513.777466	466.829315	1171.907104	-470.260162	-171.574097	1197.347168	-415.253815	411.904846	870.707520	-347.465393	-128.180725	894.694885	-394.538635	134.643784	1068.701050	481.801819	40.027931	900.760986	478.078430	242.052582
-416.156677	270.574768	970.327332	-415.552460	-2.396424	971.687439	-509.271729	274.292297	576.477661	-468.122406	-50.049767	583.631775	-494.989044	305.880951	86.400200	-540.070251	-92.157036	104.023697	-470.240448	368.147827	1443.190308	-413.199860	-50.935856	1454.738403	-385.972839	156.889160	1462.694336	-408.516235	154.991669	1760.287964	-513.771240	466.797119	1171.879272	-470.295074	-171.550674	1197.312988	-415.259521	411.816101	870.687134	-347.494507	-128.092545	894.674927	-394.529602	134.623169	1068.705688	481.623810	40.044342	900.738647	477.901794	242.106171
-416.154480	270.583069	970.313354	-415.538605	-2.400931	971.671631	-509.259277	274.267487	576.467346	-468.146423	-50.094547	583.643799	-494.993195	305.882629	86.411079	-540.101501	-92.162544	104.039024	-470.257111	368.146484	1443.156006	-413.238892	-50.946205	1454.733521	-386.012207	156.892090	1462.667969	-408.512054	154.997162	1760.282471	-513.775452	466.748657	1171.826172	-470.343506	-171.522522	1197.295776	-415.260071	411.700623	870.662720	-347.520050	-128.012192	894.658081	-394.522430	134.625320	1068.691040	481.460907	40.003983	900.744690	477.784302	242.025421
-416.163727	270.583008	970.319946	-415.539124	-2.399986	971.670532	-509.267273	274.240204	576.424805	-468.161621	-50.165543	583.671143	-494.982727	305.876892	86.401398	-540.080444	-92.150558	104.032692	-470.368622	368.057220	1443.001587	-413.249115	-50.944019	1454.727417	-386.024658	156.886353	1462.668457	-408.504364	154.998489	1760.284546	-513.780273	466.744568	1171.785522	-470.388916	-171.438644	1197.266113	-415.289673	411.613037	870.627075	-347.508850	-127.921547	894.665405	-394.529114	134.623657	1068.694092	481.320038	40.027050	900.721802	477.633881	242.113419
-416.151825	270.633270	970.329590	-415.548950	-2.324900	971.633911	-509.274872	274.276093	576.437866	-468.118225	-50.114079	583.647217	-494.995819	305.873901	86.377502	-540.074768	-92.152023	104.037483	-470.373535	368.046783	1442.986572	-413.249481	-50.946644	1454.721802	-386.040192	156.886597	1462.674194	-408.507202	154.990570	1760.256714	-513.783813	466.691742	1171.769409	-470.432587	-171.404999	1197.264648	-415.280457	411.497070	870.621338	-347.528717	-127.841370	894.655090	-394.525391	134.668137	1068.680176	481.275116	39.919083	900.714417	477.788849	241.506454
-416.170197	270.620911	970.324524	-415.563751	-2.327942	971.644836	-509.282288	274.285858	576.448792	-468.059570	-50.043900	583.606995	-495.015137	305.881256	86.403824	-540.072632	-92.138939	104.029564	-470.276917	368.151093	1443.110474	-413.285492	-50.961643	1454.680786	-386.052429	156.881622	1462.659424	-408.509338	154.988373	1760.250610	-513.780090	466.624512	1171.757080	-470.500183	-171.403381	1197.241455	-415.304962	411.428528	870.603699	-347.561279	-127.779800	894.660828	-394.543365	134.666443	1068.683350	481.129333	39.893246	900.725586	477.652588	241.466599
-416.176788	270.642639	970.312073	-415.547150	-2.332948	971.625305	-509.276947	274.348938	576.466431	-468.035126	-50.080757	583.610535	-495.029755	305.883636	86.409874	-540.092407	-92.154861	104.037788	-470.276428	368.156891	1443.105225	-413.308746	-50.959461	1454.683350	-386.060760	156.869720	1462.650879	-408.495392	154.983582	1760.263306	-513.796570	466.591888	1171.741943	-470.540771	-171.359558	1197.209106	-415.318451	411.335938	870.573730	-347.595734	-127.741890	894.645020	-394.545746	134.674026	1068.668945	481.006989	39.905342	900.697693	477.528320	241.522873
-416.176056	270.643402	970.311829	-415.546326	-2.332903	971.624512	-509.257660	274.330872	576.460266	-467.994202	-50.044907	583.576416	-495.032654	305.888641	86.402550	-540.044861	-92.133888	104.017052	-470.287750	368.143402	1443.072266	-413.320007	-50.968826	1454.670288	-386.070526	156.869247	1462.648560	-408.488098	154.981781	1760.251465	-513.794434	466.554626	1171.707275	-470.579041	-171.331985	1197.195435	-415.340088	411.258820	870.552979	-347.628815	-127.680954	894.626343	-394.545593	134.674240	1068.668579	480.880219	39.883396	900.711914	477.400726	241.475937
-416.194427	270.662445	970.308289	-415.590118	-2.315338	971.612854	-509.229065	274.348450	576.452209	-468.002228	-50.063583	583.563354	-495.048035	305.889954	86.404243	-540.057861	-92.146729	104.014648	-470.276672	368.142181	1443.054810	-413.338257	-50.963795	1454.641479	-386.102448	156.848785	1462.644653	-408.497131	154.983353	1760.247070	-513.794617	466.518555	1171.696655	-470.620972	-171.333954	1197.174561	-415.358246	411.191528	870.545288	-347.667969	-127.622330	894.600647	-394.574005	134.687637	1068.660400	480.777802	39.884743	900.703003	477.289307	241.479538
-416.201050	270.670807	970.308960	-415.598541	-2.313270	971.588135	-509.247162	274.370178	576.456970	-468.024902	-50.036686	583.555969	-495.028717	305.887054	86.417488	-540.042908	-92.136635	104.011826	-470.297211	368.129456	1443.016968	-413.360199	-50.960728	1454.626099	-386.086151	156.847137	1462.645508	-408.479492	154.946396	1760.303833	-513.820435	466.470978	1171.650146	-470.660370	-171.358475	1197.167480	-415.379395	411.124725	870.511597	-347.729797	-127.581955	894.580872	-394.574493	134.683624	1068.646973	480.557129	40.009079	900.695740	476.901825	242.080414
-416.199463	270.683167	970.294678	-415.596832	-2.378727	971.597717	-509.264587	274.400391	576.464905	-468.049103	-50.058331	583.589111	-495.053192	305.890839	86.419579	-540.068604	-92.148277	104.022781	-470.309906	368.117249	1442.998169	-413.368500	-50.962654	1454.610474	-386.088348	156.856766	1462.676270	-408.497559	154.989334	1760.228027	-513.837280	466.473083	1171.635132	-470.690918	-171.317337	1197.156860	-415.424927	411.034241	870.489624	-347.779388	-127.539536	894.557678	-394.576843	134.665497	1068.645386	480.441345	40.007099	900.708191	476.760193	242.096588
-416.179626	270.682159	970.281250	-415.591583	-2.380118	971.633118	-509.230103	274.389618	576.471802	-468.025909	-49.988701	583.605713	-495.062408	305.891266	86.387077	-540.094055	-92.167862	104.027962	-470.323700	368.127838	1442.986572	-413.368439	-50.962502	1454.612793	-386.087585	156.853027	1462.689453	-408.492798	154.994553	1760.233887	-513.873474	466.420654	1171.622681	-470.718872	-171.316040	1197.131836	-415.459747	410.965118	870.471802	-347.834839	-127.503654	894.547974	-394.575684	134.680603	1068.658813	480.346619	40.016537	900.695435	476.680450	242.102905
-416.189636	270.697754	970.272156	-415.609406	-2.381486	971.612305	-509.239441	274.415131	576.467102	-468.119720	-50.094826	583.629639	-495.059113	305.914185	86.396881	-540.132263	-92.175323	104.031334	-470.360413	368.115173	1442.944214	-413.377350	-50.951336	1454.597656	-386.079315	156.844620	1462.712646	-408.501709	155.004593	1760.223755	-513.889587	466.419800	1171.573975	-470.738373	-171.278122	1197.112671	-415.495819	410.908905	870.440430	-347.903229	-127.459633	894.508789	-394.583008	134.682892	1068.642456	480.358002	39.851063	900.711792	476.911499	241.380493
-416.178619	270.727264	970.276306	-415.658203	-2.370004	971.593445	-509.266541	274.457367	576.479980	-468.144440	-50.071198	583.607422	-495.068298	305.884888	86.392113	-540.132874	-92.158745	103.998596	-470.351563	368.101135	1442.928955	-413.378784	-50.952538	1454.571411	-386.070831	156.841736	1462.722290	-408.509918	154.992432	1760.223511	-513.919067	466.398773	1171.567139	-470.746094	-171.275116	1197.095459	-415.533905	410.854279	870.413574	-347.977631	-127.436218	894.455566	-394.601105	134.690445	1068.635010	480.276428	39.806412	900.700134	476.869202	241.310349
-416.169678	270.730743	970.269653	-415.655334	-2.412694	971.584167	-509.281250	274.475067	576.485535	-468.114258	-50.034992	583.602844	-495.085114	305.890106	86.387024	-540.132751	-92.152275	103.986137	-470.359924	368.099915	1442.924316	-413.360535	-50.948689	1454.543091	-386.063019	156.850662	1462.728149	-408.502502	154.949158	1760.290039	-513.931946	466.359375	1171.528198	-470.768188	-171.263062	1197.056519	-415.554993	410.815796	870.401855	-348.028107	-127.428040	894.425720	-394.591583	134.669357	1068.626221	480.171112	39.796467	900.711121	476.796570	241.242355
-416.139984	270.768707	970.272278	-415.644714	-2.403755	971.581970	-509.294006	274.477692	576.504883	-468.130005	-50.059319	583.609009	-495.084473	305.894684	86.413826	-540.147339	-92.160156	103.983376	-470.377075	368.099854	1442.903809	-413.374084	-50.948769	1454.523071	-386.035889	156.844864	1462.741943	-408.524292	155.005646	1760.231323	-513.948853	466.308319	1171.519409	-470.768005	-171.257477	1197.030396	-415.599152	410.772034	870.372681	-348.118500	-127.407646	894.381165	-394.574707	134.689545	1068.627197	480.074829	39.726749	900.703735	476.713562	241.187119
-416.139832	270.798126	970.253235	-415.678619	-2.386447	971.566101	-509.321625	274.484344	576.511047	-468.145477	-50.069984	583.605957	-495.092651	305.892853	86.419846	-540.159790	-92.161697	103.992905	-470.388702	368.090118	1442.870605	-413.346588	-50.937866	1454.513550	-386.033966	156.859390	1462.744263	-408.547089	155.005173	1760.236206	-513.967712	466.303101	1171.501587	-470.782501	-171.220840	1197.016357	-415.647980	410.726868	870.362732	-348.199646	-127.373962	894.331604	-394.584869	134.711380	1068.608276	480.026306	39.719276	900.698120	476.650513	241.206482
-416.184998	270.795776	970.228394	-415.726135	-2.414693	971.546692	-509.331909	274.472931	576.497253	-468.162933	-50.103371	583.599792	-495.102325	305.897675	86.412910	-540.179321	-92.168800	103.999046	-470.382294	368.098297	1442.870850	-413.335144	-50.937229	1454.509521	-386.040833	156.860916	1462.749878	-408.567505	154.999695	1760.232178	-513.984558	466.251099	1171.477417	-470.812866	-171.191498	1197.005859	-415.691101	410.671967	870.329529	-348.265015	-127.361595	894.294189	-394.617584	134.697800	1068.583130	479.974854	39.720261	900.704468	476.598328	241.187714
-416.190125	270.783081	970.235291	-415.718872	-2.413205	971.579285	-509.338226	274.478912	576.496033	-468.139862	-50.063755	583.601013	-495.091583	305.900146	86.418999	-540.138855	-92.160667	103.998848	-470.393982	368.102600	1442.872803	-413.353058	-50.937607	1454.474609	-386.053711	156.863678	1462.732544	-408.589752	155.005707	1760.239990	-513.994080	466.240753	1171.478027	-470.817108	-171.172714	1197.000244	-415.722534	410.656647	870.310303	-348.342987	-127.358376	894.249390	-394.624329	134.702362	1068.604492	479.906921	39.661705	900.734070	476.538483	241.118301
-416.230377	270.805267	970.234680	-415.777649	-2.398756	971.551392	-509.412964	274.545044	576.502869	-468.061523	-50.036774	583.576050	-495.133514	305.903107	86.428429	-540.112122	-92.151077	103.994019	-470.409546	368.125244	1442.830811	-413.331238	-50.924713	1454.435303	-386.053925	156.877136	1462.722412	-408.623199	155.008942	1760.240845	-514.033569	466.195801	1171.453491	-470.824890	-171.137146	1196.957397	-415.762756	410.614349	870.283447	-348.404785	-127.333061	894.192871	-394.654327	134.709457	1068.586060	479.724915	39.821430	900.708679	476.083679	241.929153
-416.231384	270.797211	970.229553	-415.721466	-2.463662	971.560608	-509.435455	274.596008	576.512024	-468.064545	-50.051228	583.599548	-495.164001	305.906616	86.400116	-540.148438	-92.162872	104.011314	-470.399994	368.141174	1442.826294	-413.326477	-50.911564	1454.420776	-386.051697	156.885361	1462.702393	-408.637421	155.021484	1760.250244	-514.052795	466.184692	1171.456909	-470.846008	-171.087799	1196.936035	-415.824799	410.587158	870.263306	-348.457123	-127.308739	894.156555	-394.630829	134.682465	1068.588989	479.709991	39.841866	900.717896	476.039032	241.947174
-416.235657	270.778198	970.201660	-415.751190	-2.455786	971.548035	-509.419556	274.557129	576.518005	-468.030487	-50.028481	583.573853	-495.143677	305.900360	86.423027	-540.105225	-92.173569	104.010452	-470.405823	368.146362	1442.815308	-413.324951	-50.906837	1454.394897	-386.049622	156.895538	1462.690430	-408.664581	154.980530	1760.287720	-514.065674	466.115723	1171.429443	-470.864227	-171.080917	1196.910034	-415.838074	410.595795	870.251587	-348.510620	-127.311691	894.102905	-394.640839	134.680466	1068.567261	479.663910	39.827339	900.719543	476.014099	241.925903
-416.248199	270.795715	970.182495	-415.770233	-2.475732	971.539551	-509.432892	274.559509	576.522583	-468.053040	-50.066944	583.558105	-495.147156	305.896545	86.397461	-540.149475	-92.171944	104.001038	-470.424316	368.147614	1442.797974	-413.306885	-50.912003	1454.370605	-386.052307	156.899490	1462.679443	-408.679626	154.978149	1760.278198	-514.113220	466.101288	1171.392334	-470.907959	-171.035828	1196.866699	-415.891876	410.534332	870.213501	-348.562256	-127.289337	894.051819	-394.662598	134.682480	1068.554688	479.610840	39.763294	900.713501	475.957947	241.886368
-416.257599	270.793518	970.190125	-415.780121	-2.477248	971.553223	-509.446838	274.575409	576.524353	-468.106659	-50.133266	583.586243	-495.164215	305.902344	86.392090	-540.175659	-92.177895	104.016281	-470.414734	368.143433	1442.784546	-413.316559	-50.908581	1454.335938	-386.060944	156.908417	1462.663452	-408.681458	154.995224	1760.263916	-514.135315	466.105011	1171.385986	-470.944641	-171.009155	1196.845825	-415.925140	410.520416	870.207275	-348.630798	-127.288887	893.990417	-394.675934	134.682755	1068.566162	479.588409	39.749378	900.737793	475.939392	241.867340
-416.261963	270.799530	970.190613	-415.788727	-2.458154	971.537231	-509.460510	274.591400	576.527893	-468.141571	-50.195286	583.586609	-495.162628	305.930420	86.428246	-540.207825	-92.184669	104.022141	-470.411682	368.167419	1442.764038	-413.308258	-50.901993	1454.314087	-386.073090	156.915619	1462.656616	-408.696777	154.988571	1760.257080	-514.171753	466.083893	1171.370361	-470.973297	-170.977921	1196.802612	-415.960480	410.472961	870.172119	-348.667145	-127.243622	893.958252	-394.678192	134.689087	1068.557495	479.573578	39.745811	900.728821	475.948212	241.792694
-416.247284	270.809479	970.175598	-415.784241	-2.457762	971.531128	-509.466614	274.579041	576.507507	-468.133667	-50.194405	583.590698	-495.165314	305.903564	86.393112	-540.192383	-92.197067	104.039825	-470.409607	368.178192	1442.759399	-413.318848	-50.904556	1454.282959	-386.066559	156.924713	1462.640869	-408.696991	155.020096	1760.206421	-514.189453	466.076660	1171.357300	-471.027405	-170.953995	1196.772583	-416.000488	410.449005	870.141113	-348.709503	-127.209724	893.925598	-394.673218	134.696655	1068.547974	479.553558	39.743813	900.730652	475.899384	241.812317
-416.242340	270.801025	970.176392	-415.748291	-2.460329	971.535950	-509.449280	274.547821	576.506958	-468.085724	-50.137524	583.576233	-495.157318	305.901337	86.389435	-540.155884	-92.184608	104.030418	-470.417236	368.173187	1442.723145	-413.321106	-50.892429	1454.269043	-386.070557	156.919327	1462.629761	-408.664490	154.966827	1760.285645	-514.194458	466.073120	1171.309082	-471.054474	-170.913361	1196.753174	-416.027649	410.426117	870.132385	-348.739197	-127.182579	893.909424	-394.652588	134.695007	1068.550659	479.546143	39.738571	900.730591	475.887573	241.795975
-416.291992	270.783600	970.132446	-415.727295	-2.505766	971.551453	-509.473236	274.553711	576.480774	-468.060272	-50.117088	583.569153	-495.150665	305.908997	86.422188	-540.122131	-92.169373	104.021324	-470.409607	368.186218	1442.704956	-413.338989	-50.874172	1454.245483	-386.085724	156.932098	1462.623413	-408.671844	155.009216	1760.194336	-514.205994	466.090668	1171.290894	-471.091827	-170.900635	1196.728882	-416.062592	410.418823	870.091919	-348.795349	-127.185158	893.880005	-394.662628	134.690277	1068.535400	479.503967	39.693283	900.729858	475.865204	241.798447
-416.273407	270.821716	970.140625	-415.710419	-2.499764	971.537048	-509.488892	274.535583	576.486755	-467.999634	-50.062454	583.592346	-495.175690	305.909668	86.414864	-540.087769	-92.161697	104.016464	-470.420380	368.203430	1442.685425	-413.352753	-50.878616	1454.242676	-386.105286	156.945587	1462.620972	-408.641174	154.997787	1760.199341	-514.236938	466.078125	1171.282104	-471.123169	-170.859924	1196.718994	-416.089935	410.387024	870.070679	-348.831879	-127.118599	893.885132	-394.647614	134.704071	1068.532837	479.500763	39.683342	900.732056	475.864166	241.756485
-416.285492	270.829620	970.149414	-415.740326	-2.453852	971.537598	-509.504761	274.557770	576.505676	-467.976379	-50.054459	583.560608	-495.171509	305.904144	86.389893	-540.113953	-92.174126	104.023056	-470.432251	368.211182	1442.670898	-413.362946	-50.870846	1454.242676	-386.115417	156.962448	1462.607178	-408.617004	154.982880	1760.182983	-514.256165	466.063568	1171.260864	-471.169525	-170.838974	1196.731812	-416.145081	410.395935	870.049744	-348.885406	-127.064377	893.865662	-394.669586	134.726715	1068.537842	479.502747	39.696644	900.729309	475.850739	241.755554
-416.292297	270.835114	970.150757	-415.744019	-2.432817	971.516724	-509.524231	274.580963	576.510620	-467.981659	-50.111275	583.547607	-495.181091	305.909790	86.417374	-540.134094	-92.179131	104.044228	-470.476776	368.214172	1442.672852	-413.421631	-50.854794	1454.222290	-386.139832	156.951813	1462.614258	-408.588562	154.972000	1760.174927	-514.281311	466.089325	1171.252563	-471.208954	-170.817123	1196.710571	-416.164703	410.370270	870.064941	-348.934265	-127.043442	893.859619	-394.667206	134.732300	1068.526367	479.489258	39.639061	900.744934	475.859772	241.671768
-416.312927	270.823761	970.146118	-415.758606	-2.437612	971.520935	-509.540009	274.606140	576.536377	-467.985443	-50.138817	583.544189	-495.185394	305.907074	86.425735	-540.184875	-92.177277	104.032509	-470.475647	368.215057	1442.667969	-413.422852	-50.860558	1454.228516	-386.177795	156.963974	1462.604858	-408.557312	154.984344	1760.169922	-514.298218	466.095032	1171.248291	-471.236938	-170.827728	1196.719116	-416.201019	410.362701	870.045105	-349.000885	-127.006401	893.853088	-394.683105	134.727890	1068.525757	479.494934	39.602859	900.757690	475.886749	241.645477
-416.311951	270.824554	970.143738	-415.747101	-2.437313	971.505981	-509.537720	274.543640	576.514465	-467.967163	-50.125347	583.533630	-495.162567	305.904968	86.420151	-540.157166	-92.169662	104.033180	-470.503632	368.220612	1442.647095	-413.466370	-50.848221	1454.219727	-386.194580	156.962662	1462.610840	-408.529816	154.979080	1760.157471	-514.318237	466.089844	1171.245728	-471.292908	-170.830643	1196.709717	-416.237701	410.361023	870.034302	-349.040619	-126.936806	893.845215	-394.676941	134.724747	1068.517212	479.520630	39.621933	900.733276	475.872131	241.671707
-416.323364	270.830597	970.140747	-415.739105	-2.441288	971.502319	-509.538422	274.542572	576.513123	-467.976715	-50.148273	583.539490	-495.154510	305.902374	86.420578	-540.159302	-92.170555	104.028969	-470.522430	368.209290	1442.631714	-413.491028	-50.844009	1454.229614	-386.194550	156.962585	1462.605347	-408.501984	154.994110	1760.152588	-514.334778	466.087494	1171.259033	-471.326477	-170.812790	1196.704346	-416.275055	410.369904	870.029236	-349.082123	-126.901314	893.830994	-394.676849	134.727051	1068.513428	479.523529	39.614468	900.760437	475.881439	241.566925
-416.336792	270.844940	970.147827	-415.742310	-2.442472	971.505005	-509.583374	274.546478	576.532837	-467.979187	-50.151997	583.539978	-495.171478	305.906403	86.419662	-540.165771	-92.178879	104.032288	-470.518646	368.208008	1442.649048	-413.505096	-50.843685	1454.222412	-386.200134	156.963989	1462.606689	-408.470978	154.999100	1760.145874	-514.356567	466.072144	1171.249756	-471.354248	-170.782196	1196.684448	-416.293701	410.373199	870.040222	-349.117310	-126.876923	893.825562	-394.682800	134.732849	1068.517822	479.651825	39.444344	900.753784	476.252625	240.848511
-416.330170	270.836700	970.147156	-415.726440	-2.443073	971.524536	-509.588501	274.539215	576.534424	-467.950317	-50.120193	583.533875	-495.174042	305.906891	86.418938	-540.131165	-92.158112	104.031372	-470.532104	368.215179	1442.667114	-413.522522	-50.827728	1454.207520	-386.214722	156.964920	1462.608276	-408.454956	155.019821	1760.154053	-514.379639	466.069916	1171.241699	-471.369324	-170.774353	1196.684937	-416.315460	410.381378	870.034424	-349.151855	-126.837463	893.820740	-394.677460	134.736359	1068.528442	479.612915	39.563580	900.776245	475.928162	241.534988
-416.369812	270.834503	970.141418	-415.757477	-2.458407	971.523376	-509.589050	274.530273	576.506836	-467.964935	-50.130650	583.534668	-495.161438	305.892883	86.422096	-540.140686	-92.170609	104.038933	-470.535187	368.211182	1442.664429	-413.535217	-50.848042	1454.195557	-386.231720	156.972275	1462.600586	-408.439789	155.026138	1760.150635	-514.414368	466.043518	1171.242188	-471.420563	-170.769318	1196.666504	-416.351776	410.390869	870.043945	-349.175537	-126.779327	893.813477	-394.707550	134.729889	1068.523926	479.719543	39.439548	900.792236	476.263672	240.851379
-416.383484	270.858673	970.122925	-415.769958	-2.464468	971.522888	-509.614319	274.571655	576.523621	-467.948425	-50.084637	583.565491	-495.187439	305.900513	86.416298	-540.084961	-92.148361	104.026154	-470.549652	368.213562	1442.669312	-413.540924	-50.849876	1454.173584	-386.225769	156.962570	1462.593750	-408.425354	155.044647	1760.159668	-514.459839	466.019379	1171.261230	-471.459503	-170.741653	1196.633545	-416.377136	410.401154	870.052795	-349.175079	-126.726204	893.799927	-394.722565	134.745422	1068.514771	479.638885	39.550316	900.794373	475.985107	241.440811
-416.397339	270.874390	970.130737	-415.754730	-2.465276	971.509644	-509.622894	274.592041	576.527649	-467.967743	-50.120319	583.549805	-495.183228	305.910217	86.417587	-540.091431	-92.147560	104.024445	-470.554047	368.217987	1442.671997	-413.546722	-50.849957	1454.159790	-386.217804	156.963013	1462.595825	-408.420013	155.063156	1760.158203	-514.465576	466.022064	1171.269409	-471.493561	-170.725342	1196.602295	-416.406525	410.410400	870.071655	-349.182892	-126.694038	893.789490	-394.714935	134.747589	1068.510498	479.784943	39.410141	900.821838	476.321259	240.815186
-416.397919	270.875458	970.130981	-415.754242	-2.459935	971.505981	-509.611633	274.592926	576.517029	-467.998413	-50.164890	583.567810	-495.188782	305.915771	86.425133	-540.153442	-92.166412	104.034210	-470.550171	368.211212	1442.681641	-413.546692	-50.873760	1454.135986	-386.217834	156.937576	1462.562988	-408.416962	155.067856	1760.156616	-514.509888	466.000122	1171.292847	-471.512695	-170.699539	1196.560669	-416.441010	410.427551	870.062439	-349.204224	-126.666870	893.766113	-394.714050	134.749481	1068.508667	479.742554	39.515812	900.809875	476.060272	241.399353
-416.411896	270.896576	970.125977	-415.756256	-2.463856	971.505066	-509.629791	274.601837	576.522644	-467.977966	-50.148937	583.544983	-495.194489	305.916748	86.425774	-540.142273	-92.164467	104.018333	-470.547760	368.189270	1442.676758	-413.538574	-50.886356	1454.116211	-386.228790	156.942581	1462.545654	-408.408630	155.070053	1760.147339	-514.529724	465.984589	1171.293457	-471.540680	-170.674393	1196.531494	-416.461792	410.433868	870.074219	-349.212219	-126.629517	893.741150	-394.722321	134.760452	1068.505737	479.886139	39.383011	900.827759	476.428986	240.725891
-416.442871	270.890533	970.117004	-415.758789	-2.468965	971.503967	-509.631195	274.602112	576.518616	-467.976624	-50.147411	583.544922	-495.195038	305.912262	86.399231	-540.167603	-92.195404	104.033028	-470.558929	368.183411	1442.671021	-413.526825	-50.909325	1454.103394	-386.219696	156.930756	1462.544678	-408.418182	155.074509	1760.149658	-514.562317	466.013947	1171.291382	-471.562958	-170.649231	1196.510620	-416.478210	410.467865	870.080933	-349.224701	-126.590485	893.717590	-394.737000	134.759903	1068.500244	479.958588	39.394478	900.831543	476.490356	240.684601
-416.466919	270.867554	970.094727	-415.767029	-2.480044	971.505188	-509.636047	274.606506	576.514587	-467.950409	-50.077034	583.555969	-495.166565	305.907501	86.418449	-540.121094	-92.169968	104.026512	-470.559326	368.171814	1442.667603	-413.525940	-50.907364	1454.099365	-386.205688	156.922791	1462.526123	-408.393646	155.081451	1760.148438	-514.593506	466.009277	1171.314331	-471.570648	-170.654800	1196.483032	-416.484802	410.452240	870.066772	-349.255280	-126.588776	893.685486	-394.746277	134.752548	1068.488159	480.042633	39.349895	900.871399	476.560883	240.655167
-416.475311	270.875885	970.095703	-415.810516	-2.460992	971.504517	-509.626373	274.595245	576.512085	-467.977600	-50.056667	583.536377	-495.165588	305.903107	86.391762	-540.130005	-92.188339	104.028534	-470.563049	368.167633	1442.664551	-413.501160	-50.899651	1454.065186	-386.216461	156.909409	1462.512085	-408.390289	155.077011	1760.144531	-514.614624	466.002686	1171.300781	-471.573669	-170.613388	1196.472168	-416.505981	410.480164	870.074402	-349.292145	-126.573128	893.647644	-394.769440	134.762924	1068.487671	480.121613	39.387230	900.876282	476.597961	240.675827
-416.463287	270.927765	970.106628	-415.845947	-2.447827	971.488525	-509.647736	274.595520	576.520020	-468.027466	-50.123398	583.550293	-495.177948	305.904816	86.390640	-540.184021	-92.186340	104.029900	-470.561615	368.170013	1442.659424	-413.495270	-50.918892	1454.056030	-386.211945	156.914413	1462.503662	-408.375366	155.075653	1760.134399	-514.619629	466.007294	1171.294067	-471.571716	-170.609192	1196.455444	-416.526215	410.506714	870.054749	-349.288452	-126.561096	893.641663	-394.781616	134.782059	1068.485352	480.187469	39.369579	900.901550	476.652161	240.653763
-416.500244	270.964203	970.114868	-415.894745	-2.449837	971.476074	-509.689911	274.665314	576.540466	-468.033752	-50.105812	583.576477	-495.193604	305.907104	86.396065	-540.149963	-92.189156	104.024750	-470.564087	368.153961	1442.653198	-413.485840	-50.938583	1454.038818	-386.210144	156.918045	1462.483643	-408.372803	155.069458	1760.124268	-514.636597	466.028931	1171.286377	-471.548157	-170.604767	1196.431030	-416.547333	410.542511	870.052185	-349.316467	-126.552238	893.598328	-394.811859	134.790894	1068.480591	480.286804	39.344112	900.910950	476.734619	240.605194
-416.534180	270.956604	970.105896	-415.899231	-2.453876	971.472046	-509.700562	274.691498	576.530762	-468.080475	-50.091549	583.576111	-495.222961	305.916046	86.405037	-540.177124	-92.174881	104.016075	-470.570862	368.145874	1442.650146	-413.452026	-50.931862	1454.013550	-386.204590	156.899338	1462.468262	-408.350403	155.044312	1760.114868	-514.624939	466.030670	1171.286865	-471.519958	-170.596970	1196.414673	-416.571350	410.562561	870.051880	-349.347290	-126.519859	893.564636	-394.829956	134.789124	1068.473755	480.393829	39.348232	900.919495	476.807312	240.610535
-416.540131	270.964081	970.105042	-415.938721	-2.435589	971.470520	-509.703400	274.691162	576.524780	-468.140411	-50.124210	583.589722	-495.231445	305.917664	86.404991	-540.236877	-92.199776	104.017914	-470.569000	368.142792	1442.638184	-413.451416	-50.928493	1453.998657	-386.203339	156.886215	1462.466431	-408.332916	155.033875	1760.114380	-514.627441	466.036438	1171.289551	-471.493896	-170.619400	1196.398560	-416.618744	410.610077	870.030884	-349.359222	-126.499435	893.544067	-394.852905	134.799194	1068.472656	480.458099	39.397781	900.937866	476.737823	240.839691
-416.531647	271.012085	970.124695	-415.931519	-2.446950	971.489929	-509.710266	274.700256	576.532532	-468.174774	-50.121384	583.579102	-495.206146	305.937134	86.433464	-540.212280	-92.171089	104.012558	-470.578186	368.131958	1442.637451	-413.409943	-50.948498	1453.974243	-386.210815	156.886749	1462.453247	-408.313690	155.019653	1760.105347	-514.608826	466.059143	1171.278931	-471.446899	-170.619278	1196.378296	-416.629425	410.625214	870.013794	-349.403870	-126.488289	893.509766	-394.847900	134.817184	1068.492798	480.575409	39.369457	900.967529	476.814758	240.845139
-416.550903	271.030121	970.124329	-415.958618	-2.444897	971.475769	-509.711243	274.727631	576.537109	-468.151855	-50.057667	583.567505	-495.236145	305.923248	86.434921	-540.202698	-92.161865	104.011497	-470.584991	368.131287	1442.639526	-413.407349	-50.956791	1453.964111	-386.228302	156.903229	1462.460083	-408.279114	154.989365	1760.103882	-514.593872	466.071198	1171.278442	-471.417816	-170.617981	1196.390259	-416.678040	410.687744	870.008362	-349.437378	-126.470604	893.475403	-394.863800	134.821671	1068.484009	480.715698	39.383598	900.980164	476.913269	240.849655
-416.594177	271.061096	970.112427	-416.012299	-2.432418	971.462280	-509.718170	274.736084	576.537476	-468.192505	-50.029888	583.565186	-495.236420	305.934265	86.392258	-540.202271	-92.161568	104.007652	-470.593781	368.127441	1442.655884	-413.392059	-50.952492	1453.941895	-386.244385	156.903091	1462.453003	-408.253967	154.959671	1760.102783	-514.600342	466.069397	1171.276367	-471.395538	-170.631973	1196.356079	-416.710724	410.707825	869.990967	-349.472076	-126.466949	893.418274	-394.904755	134.841995	1068.469604	480.859833	39.392979	900.993652	476.994507	240.844345
-416.601715	271.067932	970.104309	-416.018311	-2.434294	971.462158	-509.721222	274.739166	576.538086	-468.189789	-50.009628	583.565491	-495.245117	305.919525	86.427048	-540.172668	-92.156792	103.995361	-470.629425	368.140717	1442.658081	-413.390045	-50.946629	1453.935059	-386.261108	156.898148	1462.455811	-408.209229	154.922821	1760.118530	-514.620178	466.047424	1171.312622	-471.373749	-170.613876	1196.356812	-416.745911	410.731934	869.985962	-349.486938	-126.465630	893.404541	-394.907501	134.847427	1068.464600	480.994934	39.375710	901.035034	477.109222	240.839127
-416.621918	271.070984	970.108398	-416.027771	-2.440155	971.477722	-509.714600	274.746277	576.528137	-468.183716	-50.010864	583.579651	-495.245300	305.914978	86.402191	-540.171204	-92.171646	103.998352	-470.638062	368.129669	1442.654785	-413.389404	-50.945946	1453.927368	-386.285309	156.886719	1462.448242	-408.186523	154.895981	1760.112671	-514.635437	466.054230	1171.315918	-471.390106	-170.601501	1196.329224	-416.779480	410.765869	869.987610	-349.521851	-126.462509	893.369507	-394.925934	134.850937	1068.475220	481.162354	39.412144	901.049316	477.225128	240.800690
-416.614716	271.118073	970.134033	-416.050873	-2.410213	971.460571	-509.748688	274.751892	576.522888	-468.147858	-50.011093	583.565735	-495.262299	305.922058	86.427483	-540.154907	-92.166031	103.996613	-470.686096	368.129303	1442.677734	-413.405090	-50.945778	1453.929077	-386.296570	156.875702	1462.446045	-408.167084	154.861938	1760.089966	-514.661255	466.079346	1171.341919	-471.379028	-170.586899	1196.297241	-416.816132	410.780609	869.987549	-349.526306	-126.432137	893.369934	-394.940063	134.871765	1068.480835	481.309326	39.377922	901.069580	477.335266	240.804520
-416.622681	271.144836	970.123779	-416.075684	-2.366176	971.446777	-509.756653	274.781372	576.552185	-468.099487	-49.958858	583.536804	-495.269501	305.923462	86.430679	-540.129822	-92.161827	103.993439	-470.681854	368.129852	1442.677979	-413.426575	-50.947594	1453.919067	-386.325836	156.889786	1462.447388	-408.125488	154.828735	1760.076172	-514.695862	466.042755	1171.349121	-471.401184	-170.550552	1196.269653	-416.834381	410.806000	869.990173	-349.521393	-126.421814	893.358704	-394.950226	134.904617	1068.467529	481.498230	39.382767	901.106018	477.454803	240.736145
-416.616180	271.146301	970.118286	-416.079468	-2.364611	971.447327	-509.766693	274.774078	576.531250	-468.129486	-50.010014	583.539734	-495.229156	305.916962	86.430229	-540.169495	-92.175888	104.004097	-470.670715	368.132507	1442.678101	-413.448547	-50.939167	1453.907471	-386.360504	156.883224	1462.432495	-408.101929	154.804169	1760.076904	-514.729004	466.019073	1171.341797	-471.418671	-170.534454	1196.284058	-416.874023	410.803741	869.983093	-349.497192	-126.375877	893.355835	-394.944153	134.907501	1068.463989	481.666199	39.379578	901.104431	477.538666	240.790161
-416.611420	271.145630	970.114929	-416.073914	-2.365753	971.445190	-509.810394	274.833069	576.553406	-468.105652	-50.004349	583.514099	-495.276489	305.928680	86.441338	-540.192261	-92.194496	104.006943	-470.820526	368.011871	1442.524414	-413.452332	-50.932732	1453.904907	-386.368896	156.875229	1462.426880	-408.075073	154.780945	1760.054688	-514.785400	466.029724	1171.330688	-471.458954	-170.496429	1196.245605	-416.875702	410.824677	869.993652	-349.493591	-126.359192	893.327759	-394.944153	134.907074	1068.462402	481.839142	39.366367	901.139526	477.617126	240.827454
-416.600342	271.136505	970.110718	-416.052551	-2.367100	971.462158	-509.824188	274.769562	576.533752	-468.102448	-50.068569	583.548462	-495.262360	305.919464	86.392311	-540.157349	-92.193993	104.031593	-470.831390	368.012634	1442.528442	-413.494751	-50.968330	1453.894165	-386.398529	156.868118	1462.430786	-408.050415	154.756104	1760.051270	-514.816711	466.049438	1171.357666	-471.489471	-170.481827	1196.238892	-416.919952	410.812012	870.009583	-349.461273	-126.355263	893.337158	-394.939056	134.910217	1068.471191	482.043060	39.321434	901.154846	477.770599	240.771057
-416.624023	271.141937	970.116211	-416.056030	-2.371547	971.464783	-509.825958	274.783203	576.532104	-468.057007	-50.032986	583.538574	-495.237549	305.938293	86.401413	-540.143921	-92.186928	104.035141	-470.824646	368.018524	1442.553589	-413.532959	-50.954666	1453.877075	-386.442291	156.843475	1462.409180	-408.018646	154.733948	1760.031982	-514.869019	466.046112	1171.367310	-471.534515	-170.453003	1196.212769	-416.945892	410.829681	870.021729	-349.437653	-126.323524	893.339722	-394.950897	134.911255	1068.474854	482.254639	39.331512	901.180054	477.895477	240.733200
-416.629944	271.154877	970.104309	-416.093292	-2.330114	971.466797	-509.871338	274.858978	576.555786	-468.087036	-50.050110	583.552185	-495.264221	305.946167	86.425018	-540.158875	-92.195854	104.053925	-470.844147	368.000458	1442.549438	-413.576508	-50.975006	1453.877563	-386.461761	156.848389	1462.409546	-407.995819	154.705887	1760.030762	-514.899048	466.046265	1171.375732	-471.586761	-170.446930	1196.157715	-416.958466	410.817017	870.027649	-349.425537	-126.265442	893.346802	-394.975739	134.940994	1068.470581	482.583252	39.146305	901.186401	478.656769	239.760590
-416.625885	271.148315	970.104492	-416.076019	-2.373132	971.478516	-509.862488	274.836853	576.554199	-468.141907	-50.070953	583.546448	-495.275726	305.944092	86.417625	-540.204773	-92.224533	104.066360	-470.830933	367.999115	1442.564087	-413.601593	-50.996063	1453.877197	-386.462433	156.811020	1462.406616	-407.974304	154.697739	1760.009888	-514.934387	466.034088	1171.389648	-471.631805	-170.435654	1196.163208	-416.990570	410.818207	870.055298	-349.403137	-126.233643	893.358582	-394.967255	134.921280	1068.476929	482.778656	39.126522	901.212097	478.835297	239.613068
-416.641937	271.171387	970.119812	-416.099365	-2.327396	971.443359	-509.887695	274.865845	576.560425	-468.124573	-50.020222	583.544678	-495.271545	305.923431	86.416725	-540.201294	-92.247787	104.068970	-470.831451	368.004150	1442.566406	-413.662048	-51.010273	1453.855957	-386.477509	156.800232	1462.407227	-407.967285	154.687149	1760.007935	-514.967407	466.026459	1171.400024	-471.679260	-170.431396	1196.124268	-417.026672	410.792236	870.068237	-349.387604	-126.201088	893.355835	-394.979828	134.937149	1068.465576	482.957733	39.126225	901.236572	478.916077	239.676910
-416.664032	271.161804	970.114624	-416.098267	-2.328186	971.427490	-509.892548	274.856781	576.565735	-468.167542	-50.000622	583.512878	-495.267212	305.922302	86.415802	-540.210205	-92.266174	104.070702	-470.830811	367.987793	1442.558105	-413.686584	-50.999287	1453.842041	-386.504211	156.794250	1462.394775	-407.947845	154.665741	1760.002808	-514.997070	466.052399	1171.418823	-471.685791	-170.427917	1196.115845	-417.074463	410.802307	870.049561	-349.382263	-126.186859	893.356750	-394.984955	134.929993	1068.453979	483.155212	39.087593	901.250122	479.046814	239.649658
-416.646606	271.199097	970.126099	-416.093445	-2.322464	971.428589	-509.869019	274.843109	576.565735	-468.125122	-49.943501	583.539001	-495.258545	305.917572	86.420845	-540.146606	-92.227875	104.075821	-470.842010	367.971649	1442.546143	-413.706604	-51.029961	1453.832886	-386.507141	156.774994	1462.404785	-407.949585	154.653564	1760.000244	-515.024475	466.036346	1171.418945	-471.719238	-170.418686	1196.094727	-417.123749	410.762115	870.070984	-349.407806	-126.138359	893.336853	-394.975861	134.946732	1068.460693	483.355347	39.050259	901.283386	479.203430	239.537491
-416.660858	271.197937	970.130432	-416.079285	-2.326786	971.449524	-509.874359	274.858276	576.541016	-468.143524	-49.940483	583.541443	-495.271393	305.923187	86.416138	-540.199280	-92.261856	104.115425	-470.841248	367.952332	1442.556274	-413.741547	-51.041351	1453.836304	-386.525116	156.754120	1462.405029	-407.942719	154.640472	1760.003052	-515.037964	466.063202	1171.427612	-471.752686	-170.403275	1196.078125	-417.177094	410.784271	870.049316	-349.391693	-126.093826	893.355347	-394.982056	134.952133	1068.474609	483.543671	39.083458	901.323120	479.308228	239.526566
-416.663727	271.203888	970.122986	-416.054596	-2.337733	971.480713	-509.876831	274.861359	576.541931	-468.198761	-49.996468	583.568542	-495.243591	305.918762	86.435829	-540.300476	-92.306870	104.120071	-470.840149	367.950439	1442.574585	-413.772095	-51.056435	1453.814087	-386.554993	156.749695	1462.413452	-407.940918	154.627167	1760.006714	-515.057861	466.067047	1171.430542	-471.782928	-170.406952	1196.066772	-417.231415	410.765869	870.045593	-349.415161	-126.044769	893.349548	-394.982361	134.965561	1068.488892	483.734985	39.091003	901.335327	479.373535	239.604233
-416.699463	271.213013	970.118896	-416.121918	-2.319868	971.448853	-509.892822	274.892975	576.534729	-468.237152	-50.051434	583.556641	-495.254181	305.920471	86.438278	-540.313538	-92.320259	104.119797	-470.840851	367.950928	1442.585449	-413.790375	-51.063538	1453.813110	-386.576660	156.735504	1462.411133	-407.952087	154.605896	1760.008911	-515.072388	466.094727	1171.462158	-471.808746	-170.400848	1196.037964	-417.279205	410.737061	870.054260	-349.415833	-125.985817	893.350159	-395.022491	134.966675	1068.468384	483.738464	39.309860	901.343994	478.755157	240.747192
-416.698608	271.260040	970.137390	-416.153503	-2.263338	971.437012	-509.904480	274.933075	576.583801	-468.183990	-49.984165	583.546753	-495.280579	305.924530	86.441154	-540.300293	-92.325264	104.121513	-470.889526	367.934937	1442.573975	-413.813202	-51.079712	1453.809448	-386.579498	156.735458	1462.422485	-407.965942	154.597214	1760.004395	-515.062195	466.078522	1171.480957	-471.840607	-170.372406	1196.014282	-417.334686	410.746185	870.043884	-349.467987	-125.961945	893.325867	-395.038727	135.005127	1068.472046	483.919098	39.273113	901.359314	478.845978	240.765961
-416.683533	271.292755	970.167175	-416.136597	-2.248942	971.420715	-509.873169	274.962311	576.590393	-468.146667	-49.964973	583.532410	-495.262970	305.921448	86.444443	-540.293335	-92.336555	104.122536	-470.891724	367.934937	1442.584229	-413.825562	-51.089130	1453.809082	-386.592285	156.720230	1462.429443	-407.980011	154.576843	1760.006836	-515.069458	466.048767	1171.477905	-471.850098	-170.371048	1196.006958	-417.369904	410.752136	870.051453	-349.480560	-125.917534	893.328552	-395.029785	135.012314	1068.480347	484.139404	39.295914	901.374146	478.984955	240.695404
-416.682800	271.309662	970.159363	-416.168823	-2.232614	971.415222	-509.882996	274.954956	576.569946	-468.093506	-49.940495	583.537842	-495.260803	305.917664	86.449081	-540.258301	-92.339233	104.120155	-470.881287	367.914612	1442.613525	-413.825165	-51.091850	1453.801514	-386.598877	156.714615	1462.440063	-408.007141	154.553101	1760.006836	-515.061218	466.049530	1171.502808	-471.872253	-170.371307	1195.997803	-417.419708	410.726654	870.063049	-349.539948	-125.885880	893.311096	-395.052307	135.027176	1068.475220	484.269745	39.275307	901.395142	479.023254	240.688553
-416.730316	271.294922	970.165649	-416.181427	-2.234589	971.417664	-509.904175	274.976501	576.566406	-468.191193	-49.978554	583.538391	-495.275543	305.915314	86.424065	-540.288391	-92.359428	104.166374	-470.888214	367.924622	1442.641968	-413.832489	-51.089012	1453.793457	-386.619751	156.693298	1462.432861	-408.033691	154.540787	1760.002319	-515.070374	466.055664	1171.516968	-471.895569	-170.354568	1195.988647	-417.486877	410.712830	870.037781	-349.573120	-125.851204	893.284729	-395.074066	135.020218	1068.477783	484.436127	39.304020	901.393799	479.058807	240.732391
-416.727478	271.295074	970.161133	-416.205597	-2.236606	971.430725	-509.904877	274.973236	576.551453	-468.221741	-49.978481	583.557617	-495.251129	305.915161	86.429237	-540.320313	-92.366333	104.176834	-470.898865	367.924805	1442.651245	-413.824554	-51.105717	1453.797485	-386.633972	156.683975	1462.439575	-408.061646	154.521454	1760.012695	-515.099731	466.056549	1171.531250	-471.920807	-170.333008	1195.989990	-417.524933	410.699677	870.025635	-349.619751	-125.844055	893.245911	-395.094421	135.023422	1068.484131	484.610199	39.295994	901.404907	479.168823	240.702835
-416.779663	271.298401	970.153748	-416.267365	-2.244083	971.432739	-509.913391	274.981506	576.547180	-468.262207	-49.970188	583.556580	-495.263428	305.917206	86.430023	-540.302368	-92.372368	104.173515	-470.918640	367.898041	1442.639038	-413.828369	-51.091972	1453.787476	-386.640472	156.682281	1462.429688	-408.091339	154.509018	1760.008789	-515.107727	466.029449	1171.545044	-471.938568	-170.343826	1195.987183	-417.559082	410.692657	870.038452	-349.667084	-125.814339	893.239380	-395.143463	135.023956	1068.479736	484.776306	39.226807	901.415222	479.253479	240.638702
-416.767456	271.287323	970.147705	-416.233673	-2.247033	971.443542	-509.914581	274.979004	576.541443	-468.263580	-49.936481	583.566345	-495.254974	305.923889	86.450768	-540.272705	-92.355522	104.168373	-470.932098	367.896149	1442.661499	-413.849609	-51.115536	1453.762817	-386.648499	156.684692	1462.435181	-408.122223	154.478531	1760.014404	-515.132874	466.012604	1171.556152	-471.942474	-170.301987	1195.961548	-417.594666	410.688324	870.036743	-349.710846	-125.796967	893.206909	-395.132202	135.024628	1068.484619	484.916199	39.227795	901.425415	479.296143	240.612778
-416.779236	271.308136	970.147400	-416.290863	-2.224727	971.412292	-509.935272	275.012115	576.558777	-468.322968	-49.942856	583.577454	-495.274536	305.923309	86.447701	-540.323853	-92.372597	104.172882	-470.826447	367.989532	1442.807983	-413.864502	-51.120094	1453.747681	-386.663971	156.664032	1462.436890	-408.155457	154.457428	1760.023193	-515.122864	465.989929	1171.573242	-471.953033	-170.321060	1195.935791	-417.617798	410.669220	870.059021	-349.780884	-125.785362	893.169006	-395.160522	135.031616	1068.467529	485.040131	39.197540	901.437988	479.349213	240.590439
-416.791290	271.395630	970.167297	-416.321716	-2.197216	971.393311	-509.966217	275.051453	576.575012	-468.327789	-49.860336	583.539551	-495.284027	305.924316	86.450302	-540.287598	-92.369583	104.174393	-470.828674	367.990967	1442.803467	-413.868164	-51.118889	1453.738403	-386.663818	156.647797	1462.442139	-408.188019	154.429733	1760.020630	-515.152771	465.939941	1171.590332	-471.947906	-170.315109	1195.921753	-417.631775	410.660400	870.072266	-349.818878	-125.774063	893.130127	-395.185028	135.073654	1068.468750	485.135712	39.179207	901.431824	479.347900	240.627411
-416.781006	271.384460	970.177368	-416.321472	-2.212266	971.422485	-509.961700	275.050079	576.589233	-468.402649	-49.898510	583.558533	-495.274902	305.922974	86.450447	-540.335327	-92.389328	104.171219	-470.854858	367.975250	1442.812744	-413.867218	-51.150795	1453.707642	-386.684387	156.641159	1462.439819	-408.208801	154.404785	1760.033447	-515.174561	465.953186	1171.580322	-471.966034	-170.317322	1195.890747	-417.674805	410.607025	870.075378	-349.858429	-125.756508	893.097778	-395.188263	135.066544	1068.490234	485.274384	39.157051	901.423584	479.396973	240.623032
-416.862030	271.385254	970.154236	-416.387665	-2.170266	971.400513	-510.026611	275.042969	576.571716	-468.410217	-49.848671	583.558350	-495.304535	305.924469	86.453735	-540.347412	-92.397049	104.171448	-470.868530	367.985199	1442.815918	-413.898895	-51.137749	1453.698364	-386.696594	156.643738	1462.445923	-408.256317	154.374283	1760.034180	-515.205322	465.949921	1171.597168	-471.979401	-170.300842	1195.883667	-417.679321	410.590729	870.074524	-349.921600	-125.746193	893.072449	-395.245941	135.089600	1068.464233	485.371216	39.132214	901.414978	479.455841	240.540695
-416.889191	271.403290	970.153687	-416.435059	-2.162252	971.386597	-510.017914	275.044434	576.559570	-468.461975	-49.858105	583.570740	-495.290588	305.917511	86.427933	-540.370667	-92.395538	104.179985	-470.892975	367.975891	1442.834839	-413.909729	-51.138874	1453.673462	-386.708099	156.646927	1462.445190	-408.284302	154.358841	1760.043823	-515.227661	465.939667	1171.597290	-471.986023	-170.320084	1195.871338	-417.687744	410.572754	870.087769	-349.976166	-125.730873	893.043213	-395.272491	135.096283	1068.454590	485.468811	39.122025	901.424072	479.437958	240.533508
-416.929932	271.395569	970.166504	-416.452850	-2.167904	971.401672	-510.059296	275.100922	576.575012	-468.459656	-49.848301	583.574890	-495.306702	305.923889	86.438911	-540.397217	-92.388817	104.151634	-470.903687	367.986664	1442.837891	-413.927063	-51.130135	1453.683350	-386.722290	156.655090	1462.444092	-408.318420	154.342331	1760.047974	-515.257568	465.951965	1171.610229	-472.018555	-170.314697	1195.870117	-417.710022	410.555817	870.104126	-350.024475	-125.719147	893.031250	-395.302338	135.092194	1068.468628	485.531097	39.086956	901.438049	479.416840	240.590775
-416.962860	271.383057	970.168762	-416.483307	-2.155298	971.413635	-510.064117	275.048035	576.541687	-468.482635	-49.821056	583.572937	-495.292603	305.922241	86.434914	-540.340332	-92.388550	104.176109	-470.918701	367.991058	1442.844849	-413.952728	-51.139751	1453.665527	-386.742737	156.637604	1462.465698	-408.345673	154.323349	1760.057617	-515.287842	465.940033	1171.615479	-472.036224	-170.315277	1195.862549	-417.716644	410.522400	870.127075	-350.068604	-125.700615	893.022705	-395.335266	135.095932	1068.476074	485.613312	39.096088	901.428528	479.435486	240.567230
-416.982269	271.400543	970.165161	-416.532471	-2.157711	971.408508	-510.095795	275.038330	576.551331	-468.559540	-49.874218	583.586426	-495.300507	305.950806	86.436333	-540.137329	-92.029442	103.947014	-470.954895	367.986053	1442.863647	-413.979126	-51.123707	1453.668213	-386.765137	156.642731	1462.471191	-408.378845	154.305939	1760.067139	-515.294250	465.945190	1171.623657	-472.066895	-170.304367	1195.838013	-417.721436	410.488342	870.155884	-350.126190	-125.695099	893.008179	-395.367645	135.100571	1068.471313	485.810455	38.908173	901.447021	480.051239	239.577087
-417.031830	271.412750	970.173889	-416.573486	-2.143322	971.395020	-510.130768	275.077332	576.565002	-468.554413	-49.857601	583.598389	-495.289154	305.949371	86.439758	-540.407410	-92.391014	104.159691	-470.951965	367.994965	1442.884644	-413.997894	-51.138657	1453.648438	-386.782745	156.645340	1462.472778	-408.400116	154.285553	1760.067261	-515.314575	465.930267	1171.648804	-472.094391	-170.312546	1195.843872	-417.726379	410.493103	870.178711	-350.184631	-125.678154	892.994873	-395.407043	135.106613	1068.467651	485.863373	38.880848	901.459351	480.091980	239.357895
-417.034271	271.409454	970.167236	-416.542297	-2.164992	971.404785	-510.143219	275.050751	576.557190	-468.562897	-49.876945	583.610779	-495.282898	305.948212	86.437271	-540.390625	-92.410614	104.142097	-470.984467	367.978821	1442.892090	-414.021881	-51.135857	1453.654053	-386.812683	156.631699	1462.466187	-408.415039	154.259552	1760.064087	-515.336243	465.923767	1171.647339	-472.130127	-170.274597	1195.826904	-417.712646	410.435059	870.193054	-350.193268	-125.641823	892.994324	-395.399658	135.102600	1068.470703	485.882904	38.851250	901.459717	480.034454	239.406082
-417.077301	271.424896	970.163818	-416.586884	-2.114277	971.413025	-510.155518	275.060638	576.558044	-468.559052	-49.808723	583.567139	-495.292267	305.963013	86.451950	-540.336609	-92.401550	104.123497	-470.990784	367.992584	1442.904175	-414.051361	-51.136086	1453.626465	-386.830017	156.638855	1462.478149	-408.451050	154.245773	1760.060791	-515.327881	465.925720	1171.677612	-472.170807	-170.269760	1195.815796	-417.706299	410.452698	870.224731	-350.247650	-125.632683	892.962036	-395.447235	135.139771	1068.473877	485.904907	38.821285	901.455017	480.012695	239.349075
-417.082367	271.467987	970.189453	-416.588043	-2.103789	971.410522	-510.184479	275.121338	576.570740	-468.607697	-49.830204	583.587402	-495.297546	305.972504	86.424782	-540.370789	-92.402542	104.125244	-471.038574	367.995178	1442.915771	-414.077148	-51.132210	1453.645142	-386.849030	156.635712	1462.472290	-408.462067	154.226532	1760.063721	-515.336670	465.935638	1171.679932	-472.212463	-170.269821	1195.827637	-417.697662	410.445038	870.228943	-350.277924	-125.613571	892.966797	-395.455353	135.156738	1068.486572	485.752136	39.009037	901.437744	479.272278	240.397675
-417.132141	271.435822	970.159729	-416.601715	-2.143073	971.433655	-510.191315	275.141541	576.555481	-468.622253	-49.839817	583.592407	-495.288208	305.974731	86.431389	-540.346802	-92.401093	104.149651	-471.054535	367.993683	1442.924927	-414.112762	-51.123756	1453.619995	-386.877258	156.642868	1462.484375	-408.481964	154.215118	1760.060791	-515.338684	465.957520	1171.689087	-472.263428	-170.250992	1195.809692	-417.694885	410.442322	870.236755	-350.306244	-125.604538	892.968994	-395.483185	135.142700	1068.482300	485.691742	38.984306	901.443298	479.165253	240.372711
-417.173065	271.448242	970.157776	-416.634583	-2.086918	971.405212	-510.224243	275.102417	576.551453	-468.675110	-49.846565	583.568237	-495.314697	305.975311	86.421799	-540.380310	-92.410355	104.149277	-471.106293	367.989380	1442.914307	-414.148895	-51.128422	1453.616943	-386.896454	156.643494	1462.494873	-408.500305	154.194595	1760.065918	-515.350708	465.946899	1171.690796	-472.311310	-170.230469	1195.817749	-417.681213	410.456909	870.251770	-350.334747	-125.580627	892.974426	-395.512756	135.168259	1068.465576	485.648468	38.966686	901.460022	479.076660	240.273758
-417.185059	271.503387	970.175171	-416.678894	-2.060240	971.402649	-510.204376	275.129608	576.567139	-468.701324	-49.848759	583.603149	-495.293304	305.970947	86.404068	-540.381714	-92.415794	104.139969	-471.227203	367.884094	1442.805908	-414.190186	-51.118305	1453.610596	-386.942505	156.643280	1462.488647	-408.522064	154.180817	1760.064819	-515.362244	465.985779	1171.687988	-472.358856	-170.218796	1195.798096	-417.683380	410.448029	870.262085	-350.376190	-125.572922	892.964722	-395.540527	135.199463	1068.473022	485.564606	38.993809	901.461609	478.901093	240.308502
-417.211487	271.473724	970.183228	-416.682922	-2.081438	971.433228	-510.188568	275.110718	576.556580	-468.700500	-49.835209	583.617310	-495.289459	305.973846	86.396767	-540.422302	-92.415634	104.160477	-471.146545	367.988831	1442.931641	-414.215515	-51.120701	1453.623535	-386.979675	156.644135	1462.489990	-408.541718	154.165848	1760.066284	-515.357971	465.947449	1171.701660	-472.392151	-170.204025	1195.788940	-417.669250	410.438202	870.279419	-350.393127	-125.564468	892.971252	-395.572479	135.183823	1068.495850	485.472626	39.022266	901.431702	478.720642	240.368515
-417.250854	271.440399	970.153992	-416.666473	-2.104369	971.454224	-510.181793	275.095673	576.530701	-468.710724	-49.775124	583.588501	-495.288513	305.974457	86.416336	-540.417725	-92.392967	104.083443	-471.189880	367.985352	1442.937622	-414.265137	-51.129063	1453.591187	-387.002930	156.644623	1462.493652	-408.555664	154.155273	1760.059204	-515.353027	465.965302	1171.694336	-472.451599	-170.199448	1195.762573	-417.654388	410.430634	870.282654	-350.425201	-125.559746	892.951477	-395.591675	135.177994	1068.493408	485.328125	39.032860	901.414368	478.489105	240.416046
-417.275848	271.467010	970.148865	-416.713043	-2.039796	971.409851	-510.160614	275.084656	576.517456	-468.703064	-49.732788	583.600037	-495.284210	305.973969	86.416168	-540.384888	-92.397018	104.094704	-471.197876	367.991821	1442.955566	-414.303436	-51.122704	1453.575928	-387.015839	156.653656	1462.493774	-408.567505	154.143433	1760.041382	-515.366882	465.978271	1171.697876	-472.484375	-170.156769	1195.755005	-417.643951	410.460358	870.281555	-350.447296	-125.570587	892.942627	-395.618225	135.207962	1068.466675	485.186188	39.033752	901.406921	478.280914	240.473434
-417.300385	271.526642	970.152161	-416.739075	-2.035372	971.384399	-510.214813	275.166138	576.538696	-468.745209	-49.714607	583.589539	-495.321564	305.973816	86.395462	-540.420349	-92.384285	104.071320	-471.370422	367.894867	1442.760864	-414.344910	-51.122047	1453.568237	-387.063049	156.655518	1462.509399	-408.586761	154.144394	1760.034180	-515.378174	466.013458	1171.667236	-472.516602	-170.144653	1195.726196	-417.631683	410.488068	870.283386	-350.477875	-125.568344	892.920044	-395.636200	135.229523	1068.454102	485.026611	39.034718	901.392395	478.090637	240.430466
-417.321442	271.542603	970.151672	-416.776398	-2.020311	971.377930	-510.219116	275.171753	576.539307	-468.696014	-49.644463	583.568970	-495.311859	305.977631	86.421593	-540.353577	-92.360840	104.040451	-471.274658	367.997284	1442.922607	-414.382965	-51.114044	1453.567627	-387.090515	156.647705	1462.497925	-408.613251	154.137451	1760.028931	-515.365417	465.984863	1171.679321	-472.544128	-170.138031	1195.720703	-417.623657	410.517670	870.280518	-350.495483	-125.586388	892.921936	-395.672424	135.241623	1068.452148	484.850250	39.012218	901.382324	477.951233	240.341614
-417.324036	271.529236	970.167664	-416.794006	-2.012310	971.381958	-510.202911	275.113983	576.528809	-468.788208	-49.695171	583.576843	-495.303040	305.972382	86.391411	-540.358643	-92.353325	104.034782	-471.299408	368.024506	1442.920166	-414.421936	-51.108448	1453.566895	-387.119934	156.650681	1462.507324	-408.633850	154.148285	1760.029419	-515.370483	465.989746	1171.684814	-472.584320	-170.150482	1195.701538	-417.596558	410.503967	870.301880	-350.538666	-125.561020	892.914551	-395.692902	135.233521	1068.464478	484.638214	38.961590	901.378235	477.743683	240.346024
-417.341278	271.517670	970.159485	-416.824280	-2.019155	971.395935	-510.237762	275.120911	576.509216	-468.790253	-49.675449	583.599976	-495.299957	305.953583	86.405220	-540.363831	-92.369652	104.051674	-471.339691	368.006439	1442.934326	-414.473053	-51.107399	1453.554810	-387.170074	156.668182	1462.513184	-408.662292	154.158661	1760.032715	-515.386047	465.998901	1171.682251	-472.630127	-170.136841	1195.715576	-417.602539	410.520996	870.309326	-350.561279	-125.566757	892.933044	-395.723145	135.231216	1068.468750	484.412750	38.949921	901.348694	477.520233	240.355316
-417.358398	271.530884	970.168335	-416.822144	-2.020258	971.393372	-510.243042	275.104370	576.520264	-468.844177	-49.685932	583.594788	-495.292572	305.954620	86.399139	-540.359375	-92.371620	104.044540	-471.368195	368.016327	1442.938354	-414.512543	-51.102188	1453.562988	-387.197479	156.665955	1462.528931	-408.686157	154.166214	1760.029297	-515.400879	466.008698	1171.677979	-472.652924	-170.156006	1195.719971	-417.593628	410.533722	870.322021	-350.618561	-125.562019	892.931396	-395.737122	135.234680	1068.473267	484.209290	38.919632	901.333252	477.325012	240.275070
-417.370148	271.547852	970.169678	-416.883728	-1.955886	971.380127	-510.270935	275.184998	576.543579	-468.871429	-49.705429	583.584778	-495.337219	305.981689	86.402794	-540.350525	-92.355042	104.040970	-471.405945	368.032501	1442.929565	-414.546692	-51.093693	1453.567505	-387.227295	156.661026	1462.515259	-408.725098	154.185471	1760.036377	-515.407776	466.011841	1171.681396	-472.679657	-170.134247	1195.702759	-417.576019	410.558838	870.320007	-350.644745	-125.537041	892.924805	-395.768982	135.266312	1068.466309	484.088043	38.783375	901.325745	477.580963	239.442810
-417.371643	271.575897	970.166809	-416.880035	-1.972926	971.395020	-510.264893	275.162872	576.517700	-468.832214	-49.648922	583.581665	-495.316467	305.996948	86.402916	-540.360413	-92.348213	104.021515	-471.437378	368.023926	1442.940308	-414.571899	-51.091862	1453.561523	-387.269653	156.674271	1462.518311	-408.759766	154.197830	1760.026855	-515.433838	466.029205	1171.676514	-472.694855	-170.138443	1195.700684	-417.574585	410.587799	870.305542	-350.687805	-125.533356	892.914429	-395.770233	135.278503	1068.472778	483.996735	38.567554	901.330994	477.785187	238.415695
-417.379364	271.580750	970.160583	-416.879517	-1.976480	971.399719	-510.276337	275.162811	576.520081	-468.828308	-49.643948	583.581726	-495.321625	306.002472	86.410141	-540.364929	-92.351746	104.022972	-471.469269	368.038483	1442.935547	-414.595551	-51.076160	1453.556152	-387.289001	156.692902	1462.525391	-408.795685	154.224243	1760.025513	-515.455566	466.035156	1171.687744	-472.716156	-170.135468	1195.715942	-417.569855	410.604553	870.319702	-350.736420	-125.498352	892.918030	-395.779419	135.283676	1068.473267	483.430542	39.030457	901.280396	476.254852	240.693329
-417.385620	271.591949	970.159058	-416.912415	-1.955179	971.381470	-510.288116	275.172791	576.516724	-468.878540	-49.640892	583.561707	-495.303406	305.997620	86.393585	-540.394226	-92.346024	104.008278	-471.473938	368.059570	1442.947754	-414.620483	-51.065895	1453.557617	-387.308502	156.687912	1462.523804	-408.844116	154.240387	1760.023804	-515.478088	466.022430	1171.682007	-472.743561	-170.134109	1195.704346	-417.575867	410.615692	870.331421	-350.788544	-125.520203	892.905518	-395.796997	135.291885	1068.463013	483.138794	39.027458	901.275208	475.943176	240.664841
-417.398712	271.573883	970.185242	-416.920746	-1.950416	971.393433	-510.303986	275.201599	576.525391	-468.901794	-49.692299	583.563110	-495.309631	306.000061	86.413017	-540.401245	-92.348030	104.012672	-471.516235	368.055786	1442.954102	-414.646088	-51.064114	1453.569702	-387.339325	156.704666	1462.537720	-408.875916	154.256027	1760.044556	-515.489929	466.048645	1171.682739	-472.762329	-170.133713	1195.721680	-417.568237	410.624146	870.334839	-350.817200	-125.489891	892.919739	-395.816254	135.280563	1068.484009	482.884552	39.001553	901.248291	475.732819	240.529922
-417.419739	271.611053	970.187195	-416.988678	-1.927152	971.361450	-510.340057	275.193604	576.540039	-468.873260	-49.701229	583.572632	-495.299316	305.992371	86.387482	-540.406982	-92.350357	104.017220	-471.558990	368.060364	1442.927612	-414.668274	-51.044086	1453.566040	-387.362518	156.704224	1462.549683	-408.925110	154.282227	1760.047607	-515.522583	466.042389	1171.667969	-472.788971	-170.142654	1195.723389	-417.569946	410.637390	870.343567	-350.862976	-125.484879	892.936096	-395.859650	135.294952	1068.468750	482.598389	39.021492	901.245300	475.472717	240.398727
-417.422791	271.616089	970.187500	-417.025635	-1.923850	971.373779	-510.349365	275.213104	576.543762	-468.852814	-49.679077	583.562866	-495.302521	305.991089	86.388496	-540.382813	-92.328011	104.009003	-471.571869	368.069244	1442.932861	-414.688293	-51.041847	1453.565796	-387.397003	156.713257	1462.539795	-408.977356	154.297241	1760.050781	-515.546814	466.057373	1171.667847	-472.817017	-170.088806	1195.746216	-417.582947	410.650696	870.356018	-350.903442	-125.472206	892.947205	-395.881927	135.300781	1068.475586	482.259247	39.082611	901.228088	475.069519	240.578583
-417.453644	271.563873	970.165100	-417.025879	-1.937380	971.369629	-510.359283	275.224670	576.529724	-468.841492	-49.671642	583.554504	-495.328949	306.006561	86.408524	-540.383972	-92.331711	103.996353	-471.601379	368.068298	1442.902710	-414.714691	-51.038311	1453.584229	-387.424591	156.715546	1462.542480	-409.031067	154.309082	1760.045654	-515.576538	466.091339	1171.645142	-472.871216	-170.080978	1195.752930	-417.582855	410.673981	870.339905	-350.955536	-125.480354	892.950745	-395.901672	135.276886	1068.463135	482.021393	38.979485	901.201111	475.171906	239.804565
-417.468109	271.577789	970.156067	-417.057953	-1.918130	971.355347	-510.367523	275.245697	576.541260	-468.798279	-49.612804	583.533569	-495.326294	306.001160	86.398491	-540.335022	-92.317223	103.975670	-471.616241	368.100861	1442.901855	-414.724152	-51.022457	1453.583252	-387.436218	156.741425	1462.528564	-409.059357	154.313080	1760.047974	-515.594116	466.100861	1171.630371	-472.919861	-170.047043	1195.755493	-417.602448	410.707001	870.298401	-350.981567	-125.497551	892.946106	-395.917633	135.290237	1068.449951	481.576996	39.083538	901.153625	474.351349	240.482162
-417.470673	271.588806	970.153931	-417.094330	-1.913519	971.346985	-510.377289	275.237671	576.519775	-468.798370	-49.626549	583.524597	-495.289703	306.004578	86.381424	-540.372070	-92.328644	103.978333	-471.625549	368.104553	1442.867554	-414.732422	-51.025463	1453.596436	-387.459686	156.751663	1462.519287	-409.103394	154.332291	1760.040039	-515.617432	466.118469	1171.605713	-472.965424	-170.011490	1195.757324	-417.631042	410.735718	870.278381	-350.980225	-125.487167	892.956909	-395.939270	135.293182	1068.445190	481.148895	39.064514	901.123596	473.942902	240.510559
-417.454773	271.582550	970.144958	-417.074036	-1.932593	971.354980	-510.376465	275.231934	576.513550	-468.788055	-49.616764	583.515503	-495.282532	306.002350	86.381195	-540.335327	-92.318306	103.964645	-471.661285	368.135193	1442.862549	-414.754791	-50.994717	1453.599609	-387.482666	156.757538	1462.519531	-409.138794	154.330414	1760.025391	-515.636230	466.148987	1171.579468	-473.011566	-169.969849	1195.744263	-417.646393	410.760468	870.251831	-350.999908	-125.476662	892.962769	-395.938599	135.286865	1068.448486	480.782806	39.058575	901.089172	473.602173	240.468704
-417.461273	271.600861	970.140869	-417.111359	-1.909375	971.315735	-510.382538	275.213013	576.511902	-468.770569	-49.609528	583.473938	-495.322327	306.008972	86.390587	-540.368774	-92.333633	103.940598	-471.666077	368.138245	1442.834961	-414.772461	-50.997044	1453.592163	-387.510529	156.766708	1462.505371	-409.173584	154.334518	1760.032349	-515.643921	466.145172	1171.547607	-473.058868	-169.932617	1195.734741	-417.654785	410.768829	870.244934	-350.998596	-125.470993	892.992981	-395.958496	135.292679	1068.426392	480.438416	39.006714	901.053040	473.370636	240.138733
-417.450226	271.588989	970.147766	-417.108856	-1.906708	971.335632	-510.385315	275.186737	576.546204	-468.813965	-49.639969	583.497009	-495.284546	305.988190	86.375732	-540.386414	-92.317940	103.938156	-471.693817	368.138885	1442.815063	-414.818665	-50.995163	1453.593262	-387.519989	156.778030	1462.515137	-409.211334	154.344986	1760.023315	-515.664185	466.169830	1171.528687	-473.130951	-169.894928	1195.731934	-417.700287	410.793701	870.211975	-350.996674	-125.482674	892.983826	-395.961914	135.292068	1068.442017	480.034668	39.019836	900.997925	472.971802	240.137283
-417.474274	271.582397	970.134949	-417.113739	-1.917235	971.339355	-510.381775	275.193329	576.529663	-468.841888	-49.666245	583.520081	-495.293488	305.997681	86.388535	-540.355286	-92.301880	103.931747	-471.714905	368.165009	1442.816406	-414.832520	-50.997475	1453.599976	-387.548676	156.800186	1462.514526	-409.241913	154.352081	1760.039795	-515.679565	466.178558	1171.531982	-473.159912	-169.874069	1195.735718	-417.739166	410.839264	870.183533	-351.025757	-125.486534	893.001160	-395.971497	135.290939	1068.436401	479.589508	39.025276	900.955994	472.532867	240.181686
-417.501129	271.598297	970.140320	-417.115234	-1.921421	971.352234	-510.410187	275.194550	576.521973	-468.848877	-49.663494	583.545837	-495.298065	305.995697	86.380936	-540.326538	-92.298279	103.943962	-471.715179	368.178162	1442.786621	-414.855133	-50.965660	1453.613159	-387.565521	156.813919	1462.518677	-409.277222	154.362625	1760.037354	-515.689880	466.190369	1171.517578	-473.200348	-169.883057	1195.733032	-417.775391	410.838928	870.145081	-351.048004	-125.489563	893.014587	-395.994934	135.301407	1068.447510	479.056335	39.116760	900.883972	471.853943	240.749878
-417.505127	271.600464	970.142639	-417.124084	-1.923377	971.352722	-510.421570	275.207123	576.524170	-468.907074	-49.693707	583.545837	-495.307190	305.996796	86.381310	-540.339783	-92.304077	103.948051	-471.722992	368.190399	1442.790771	-414.886536	-50.982574	1453.607910	-387.569611	156.815674	1462.516968	-409.300446	154.385818	1760.040649	-515.697632	466.209198	1171.502808	-473.244385	-169.853180	1195.740112	-417.821411	410.855499	870.132751	-351.055328	-125.487198	893.017090	-395.997833	135.300476	1068.448120	478.612946	39.120224	900.874756	471.464417	240.708313
-417.526306	271.570984	970.121704	-417.124268	-1.953654	971.372314	-510.418121	275.201996	576.517883	-468.917267	-49.713245	583.536499	-495.277313	305.987335	86.387222	-540.414795	-92.316124	103.965767	-471.740784	368.200195	1442.771240	-414.896759	-50.967373	1453.617798	-387.590790	156.827164	1462.512451	-409.331604	154.397629	1760.051636	-515.718323	466.205261	1171.484741	-473.246674	-169.831024	1195.756714	-417.868500	410.883850	870.107727	-351.073944	-125.490280	893.037842	-396.004089	135.286697	1068.446411	478.175659	39.147057	900.815063	470.995239	240.757782
-417.529053	271.568939	970.122620	-417.125031	-1.955497	971.375244	-510.421844	275.206207	576.518188	-468.915985	-49.693226	583.518616	-495.299805	305.995392	86.394547	-540.421997	-92.312515	103.955635	-471.742706	368.209229	1442.772827	-414.952545	-50.966988	1453.598389	-387.614563	156.824814	1462.521606	-409.362244	154.410812	1760.045898	-515.722290	466.189789	1171.472778	-473.264801	-169.830902	1195.756104	-417.903351	410.861115	870.098938	-351.084534	-125.492432	893.045837	-396.003540	135.285660	1068.447876	477.707092	39.146721	900.797485	470.504272	240.824387
-417.521149	271.570831	970.117493	-417.127350	-1.954630	971.376343	-510.456940	275.161530	576.534912	-468.886902	-49.672680	583.511475	-495.286835	305.993805	86.390831	-540.333862	-92.290321	103.910080	-471.747498	368.222382	1442.772583	-414.965118	-50.958015	1453.608276	-387.631927	156.841461	1462.529175	-409.383820	154.429352	1760.051025	-515.750061	466.173645	1171.494995	-473.288818	-169.848145	1195.788330	-417.959076	410.884796	870.083618	-351.120850	-125.504318	893.045288	-395.996857	135.288437	1068.444946	477.297455	39.126339	900.746521	470.107147	240.783142
-417.552490	271.560303	970.129089	-417.147430	-1.954957	971.355408	-510.465363	275.168976	576.531189	-468.886780	-49.666313	583.514221	-495.314026	306.012970	86.404518	-540.340698	-92.284874	103.903465	-471.770386	368.237274	1442.782471	-414.988281	-50.947029	1453.630737	-387.657990	156.858017	1462.538696	-409.419861	154.445145	1760.055542	-515.769165	466.173248	1171.493286	-473.297546	-169.845612	1195.789917	-418.007080	410.885376	870.089966	-351.134949	-125.522224	893.063782	-396.018097	135.272293	1068.439331	476.819794	39.168610	900.691772	469.658539	240.812531
-417.527924	271.578766	970.142151	-417.144470	-1.949270	971.392883	-510.481171	275.147095	576.529114	-468.899933	-49.697987	583.519714	-495.296143	305.998871	86.406837	-540.355957	-92.283562	103.913963	-471.772430	368.235718	1442.782471	-414.994537	-50.931850	1453.651855	-387.679108	156.861343	1462.550171	-409.446655	154.458832	1760.067627	-515.803772	466.181274	1171.491455	-473.303101	-169.824097	1195.813599	-418.046295	410.893127	870.086731	-351.136444	-125.543159	893.110291	-396.017731	135.291367	1068.467529	476.414551	39.022076	900.648438	469.532776	240.180740
-417.501160	271.549713	970.134338	-417.105164	-2.015358	971.423462	-510.471649	275.135742	576.526917	-468.895996	-49.780247	583.535583	-495.306061	305.999573	86.394531	-540.363647	-92.286064	103.922577	-471.775055	368.253418	1442.771118	-415.014099	-50.892696	1453.671265	-387.695740	156.869781	1462.546631	-409.458160	154.482742	1760.062256	-515.829346	466.197296	1171.493286	-473.314087	-169.845703	1195.822876	-418.084930	410.875397	870.089539	-351.143738	-125.552483	893.122375	-395.996918	135.258438	1068.481567	475.836212	39.168274	900.598511	468.756165	240.907394
-417.505096	271.506531	970.145996	-417.115051	-1.997907	971.430969	-510.464050	275.125732	576.519287	-468.911896	-49.812847	583.534729	-495.289307	306.000977	86.399582	-540.405945	-92.301125	103.932434	-471.801056	368.263000	1442.761230	-415.016357	-50.898064	1453.698608	-387.733307	156.871597	1462.544189	-409.466919	154.508881	1760.066162	-515.865784	466.194794	1171.492065	-473.331360	-169.851639	1195.852051	-418.118622	410.876099	870.077759	-351.125519	-125.549049	893.144714	-396.010193	135.243713	1068.492554	475.331696	39.185825	900.520325	468.264526	240.981552
-417.515869	271.490265	970.119995	-417.155121	-1.997904	971.410156	-510.469391	275.104919	576.513367	-468.868378	-49.772308	583.521179	-495.275482	305.993622	86.385788	-540.354004	-92.277634	103.926041	-471.796814	368.262848	1442.766235	-415.019165	-50.904835	1453.696289	-387.716675	156.892609	1462.555664	-409.483307	154.527527	1760.068115	-515.877869	466.185425	1171.465576	-473.332001	-169.837875	1195.886963	-418.144501	410.844635	870.071960	-351.126251	-125.571381	893.171326	-396.023132	135.235199	1068.466309	474.950714	39.050575	900.453430	468.152740	240.303085
-417.505615	271.481232	970.115479	-417.148865	-2.018527	971.437195	-510.459595	275.078796	576.518921	-468.786835	-49.701149	583.527954	-495.284180	305.989563	86.377884	-540.294739	-92.257477	103.920525	-471.799896	368.274384	1442.744507	-415.032104	-50.888031	1453.702637	-387.731720	156.891876	1462.550049	-409.494415	154.545914	1760.067261	-515.901794	466.199249	1171.458984	-473.364960	-169.846283	1195.894043	-418.178955	410.834564	870.070251	-351.095764	-125.591614	893.192017	-396.027649	135.231308	1068.480347	474.409576	39.149998	900.385437	467.438049	240.920959
-417.541626	271.431427	970.097046	-417.149780	-2.076714	971.428040	-510.487671	275.098175	576.528687	-468.830627	-49.782169	583.539307	-495.272278	305.991638	86.385063	-540.344910	-92.297493	103.940880	-471.843323	368.269073	1442.718872	-415.025513	-50.877815	1453.708862	-387.743805	156.896255	1462.542236	-409.505157	154.561203	1760.054199	-515.947144	466.219971	1171.442383	-473.377838	-169.853394	1195.905029	-418.181641	410.820313	870.049866	-351.108612	-125.618530	893.200867	-396.043091	135.183350	1068.465820	473.946350	39.131962	900.354614	467.048340	240.754562
-417.550293	271.428162	970.100830	-417.147583	-2.078244	971.425354	-510.520050	275.123535	576.535706	-468.813934	-49.837326	583.553101	-495.281647	305.994415	86.386520	-540.343445	-92.285828	103.943024	-471.861053	368.284698	1442.710327	-415.037415	-50.864147	1453.704956	-387.764465	156.917236	1462.541138	-409.510345	154.578918	1760.049316	-515.973083	466.221802	1171.422729	-473.373505	-169.859543	1195.895142	-418.221710	410.803864	870.017212	-351.075836	-125.661537	893.204407	-396.050781	135.179489	1068.467407	473.439606	39.131004	900.285522	466.570282	240.819794
-417.539520	271.461914	970.104675	-417.183197	-2.062835	971.383240	-510.528229	275.134369	576.542847	-468.776337	-49.794704	583.511169	-495.291168	305.997742	86.404892	-540.335999	-92.285904	103.934059	-471.889130	368.286652	1442.687866	-415.047516	-50.868748	1453.700317	-387.762543	156.927399	1462.533936	-409.514282	154.596924	1760.033203	-515.984985	466.225311	1171.393311	-473.381805	-169.875931	1195.911621	-418.224274	410.799225	870.008606	-351.087891	-125.696617	893.208618	-396.058777	135.183975	1068.447388	472.995178	39.014439	900.249329	466.333282	240.323547
-417.504791	271.460846	970.082092	-417.158173	-2.126274	971.410400	-510.517731	275.127899	576.561157	-468.807190	-49.845943	583.522217	-495.291870	305.994019	86.399338	-540.342896	-92.288300	103.937904	-471.897247	368.284180	1442.644043	-415.040741	-50.872700	1453.691895	-387.766663	156.936813	1462.533081	-409.512115	154.615448	1760.028442	-515.998352	466.223602	1171.349609	-473.372253	-169.871704	1195.890259	-418.237183	410.792816	869.974365	-351.060394	-125.764763	893.207703	-396.041229	135.168640	1068.452271	472.476898	39.002644	900.182922	465.880280	240.331192
-417.506134	271.405304	970.061340	-417.151489	-2.137335	971.410400	-510.516510	275.068298	576.529968	-468.746552	-49.781925	583.516602	-495.292755	305.994354	86.393806	-540.313232	-92.277626	103.927910	-471.902771	368.291016	1442.605835	-415.043671	-50.858719	1453.705811	-387.757874	156.943024	1462.531250	-409.487732	154.592484	1760.085938	-516.030884	466.203125	1171.300049	-473.362823	-169.933228	1195.905151	-418.255341	410.757935	869.941345	-351.047424	-125.770256	893.211243	-396.041962	135.143463	1068.442627	471.856903	39.082123	900.160889	465.156586	240.993881
-417.517761	271.414398	970.062927	-417.180511	-2.115453	971.390503	-510.537018	275.090668	576.533752	-468.766510	-49.835789	583.511536	-495.299255	305.999359	86.400963	-540.367126	-92.296684	103.941498	-471.912567	368.286285	1442.598877	-415.050446	-50.854145	1453.697876	-387.761078	156.943069	1462.506714	-409.487213	154.663467	1760.004272	-516.044617	466.176208	1171.260620	-473.349976	-169.919052	1195.924316	-418.252716	410.736511	869.902405	-351.023590	-125.804726	893.212585	-396.053589	135.149933	1068.431641	471.406952	39.137360	900.091858	464.685303	241.040619
-417.503998	271.396881	970.062134	-417.126648	-2.180150	971.417542	-510.532745	275.078857	576.530151	-468.737457	-49.836853	583.546875	-495.284485	305.973267	86.391846	-540.305359	-92.267929	103.928825	-471.918518	368.291901	1442.561279	-415.039185	-50.847118	1453.713745	-387.779938	156.949524	1462.502563	-409.469910	154.684860	1760.003662	-516.061096	466.168823	1171.244507	-473.314056	-169.926620	1195.946899	-418.278320	410.722168	869.858704	-351.033691	-125.852005	893.198364	-396.028015	135.121796	1068.446533	470.915497	39.130508	900.051819	464.201874	241.062531
-417.548248	271.370270	970.063721	-417.193604	-2.165542	971.387939	-510.514435	275.031769	576.522827	-468.740601	-49.844402	583.533203	-495.270569	305.968933	86.370140	-540.315491	-92.258324	103.956917	-471.924500	368.305115	1442.561890	-415.051270	-50.845173	1453.725586	-387.784485	156.944809	1462.510254	-409.455780	154.715240	1759.989380	-516.069824	466.134399	1171.210571	-473.272247	-169.957672	1195.970215	-418.277649	410.696198	869.848816	-351.029938	-125.884583	893.211243	-396.071655	135.102982	1068.429932	470.518463	38.980145	899.994507	464.071381	240.336426
-417.557678	271.339935	970.065369	-417.167358	-2.183846	971.398254	-510.535828	275.017517	576.519226	-468.778748	-49.901970	583.550964	-495.279297	305.950439	86.365120	-540.346497	-92.288155	103.945580	-471.943573	368.307281	1442.545898	-415.056885	-50.847736	1453.752686	-387.806305	156.946167	1462.498169	-409.437500	154.748428	1759.990845	-516.085876	466.088348	1171.195801	-473.233978	-169.982224	1195.981201	-418.285309	410.687012	869.830627	-351.017853	-125.927711	893.224915	-396.068085	135.084549	1068.437012	470.047028	38.955021	899.935669	463.700012	240.239883
-417.557037	271.338226	970.065857	-417.163391	-2.187065	971.401733	-510.538818	275.020050	576.519653	-468.781342	-49.920773	583.549744	-495.299408	305.944672	86.383011	-540.350952	-92.289925	103.947372	-471.984833	368.276215	1442.521118	-415.051270	-50.846363	1453.757446	-387.819000	156.942993	1462.499512	-409.413849	154.769302	1759.986694	-516.094482	466.065979	1171.173096	-473.216949	-170.035049	1195.994873	-418.287506	410.666992	869.808533	-351.016205	-125.948906	893.222168	-396.065948	135.083420	1068.438965	469.543060	38.898865	899.888855	463.282074	240.248520
-417.560486	271.338989	970.068787	-417.167633	-2.186457	971.404114	-510.533966	275.015106	576.518188	-468.786072	-49.882236	583.535522	-495.292053	305.953979	86.416656	-540.358337	-92.300705	103.946304	-472.000671	368.275238	1442.509888	-415.040558	-50.853279	1453.770020	-387.822998	156.941788	1462.503418	-409.392059	154.800873	1759.984619	-516.105103	466.025909	1171.160767	-473.177704	-170.063278	1196.016602	-418.283539	410.649109	869.785278	-350.992126	-125.982422	893.254272	-396.065521	135.083847	1068.440674	468.995331	38.993374	899.825989	462.613342	240.850784
-417.570496	271.279510	970.060120	-417.114777	-2.244550	971.433594	-510.548462	274.995605	576.525513	-468.761078	-49.921501	583.541260	-495.313568	305.954102	86.409378	-540.362244	-92.295807	103.940269	-472.042419	368.249725	1442.501465	-415.047546	-50.858997	1453.776733	-387.824524	156.938934	1462.502441	-409.376343	154.820862	1759.975830	-516.126221	465.999054	1171.138672	-473.153290	-170.064819	1196.034058	-418.280853	410.644531	869.786621	-350.986908	-126.015388	893.258423	-396.056702	135.043564	1068.453735	468.566376	39.004276	899.775757	462.210846	240.905563
-417.583893	271.287933	970.063904	-417.147583	-2.243900	971.420959	-510.571594	274.984344	576.526367	-468.765442	-49.914654	583.554382	-495.316864	305.958435	86.413193	-540.338867	-92.293617	103.938042	-472.033905	368.250580	1442.525146	-415.035553	-50.861694	1453.772095	-387.825745	156.933899	1462.502197	-409.351410	154.846985	1759.981079	-516.135010	465.935303	1171.137817	-473.158691	-170.095871	1196.057617	-418.276489	410.629456	869.778259	-350.971283	-126.041046	893.273987	-396.069397	135.040741	1068.447144	468.133179	39.022690	899.732666	461.812775	240.893845
-417.578796	271.278442	970.065857	-417.122223	-2.245543	971.439758	-510.562622	274.959503	576.531189	-468.761902	-49.907566	583.550415	-495.314941	305.953796	86.385094	-540.336121	-92.298653	103.946693	-472.056305	368.230713	1442.504150	-415.040283	-50.860252	1453.783569	-387.806458	156.939819	1462.539551	-409.332825	154.862183	1759.986694	-516.155029	465.921295	1171.120117	-473.167664	-170.110718	1196.072266	-418.295410	410.581360	869.765991	-350.964783	-126.075981	893.286072	-396.055756	135.042755	1068.457764	467.674652	39.050770	899.708557	461.333893	240.999435
-417.573700	271.268250	970.067078	-417.094452	-2.269672	971.456482	-510.549866	274.944458	576.527649	-468.694855	-49.827618	583.544250	-495.277588	305.941772	86.377060	-540.317017	-92.282936	103.967316	-472.058502	368.226349	1442.507690	-415.000732	-50.864525	1453.813110	-387.802246	156.931442	1462.529785	-409.315674	154.874405	1759.988770	-516.160034	465.869293	1171.122437	-473.148651	-170.127533	1196.082520	-418.277313	410.532867	869.761780	-350.922760	-126.108963	893.329590	-396.041107	135.032883	1068.467041	467.254272	39.001823	899.664185	460.963409	241.013275
-417.612366	271.253845	970.075256	-417.126770	-2.253801	971.448120	-510.569824	274.954681	576.538208	-468.715851	-49.868980	583.548096	-495.284088	305.929535	86.386253	-540.316223	-92.297890	103.946671	-472.065460	368.222168	1442.506348	-414.980896	-50.877037	1453.818604	-387.784149	156.920258	1462.517700	-409.285065	154.884186	1759.994385	-516.168091	465.852783	1171.111206	-473.155914	-170.128555	1196.116333	-418.266479	410.506683	869.771606	-350.888214	-126.119667	893.367676	-396.069366	135.028259	1068.465454	466.893829	38.836906	899.635193	460.896545	240.299088
-417.646149	271.186951	970.037598	-417.103851	-2.289507	971.441772	-510.559723	274.875824	576.516174	-468.732513	-49.908573	583.551453	-495.237183	305.956055	86.405205	-540.336670	-92.323715	103.973389	-472.063995	368.217499	1442.500854	-414.957123	-50.899185	1453.832397	-387.774048	156.932129	1462.505981	-409.264832	154.879089	1759.992798	-516.172546	465.823669	1171.099609	-473.160736	-170.143631	1196.127197	-418.252350	410.466034	869.774597	-350.870972	-126.170105	893.372986	-396.070557	134.992630	1068.442383	466.353027	38.972145	899.594727	460.229187	240.971146
-417.638184	271.214783	970.064575	-417.125031	-2.275601	971.431946	-510.582886	274.886139	576.518677	-468.739166	-49.924397	583.530396	-495.279510	305.949554	86.400276	-540.375244	-92.327713	103.961517	-472.074158	368.214050	1442.500610	-414.916992	-50.899837	1453.860962	-387.751648	156.919662	1462.502930	-409.265076	154.877136	1759.988525	-516.178162	465.812286	1171.083130	-473.164398	-170.143890	1196.123413	-418.239410	410.419769	869.778381	-350.805359	-126.189163	893.414063	-396.070923	134.998047	1068.449707	465.935883	38.983242	899.548462	459.875671	240.997940
-417.653778	271.197632	970.062378	-417.112732	-2.324545	971.445557	-510.618530	274.900970	576.529114	-468.748505	-50.002319	583.562317	-495.271698	305.937164	86.415359	-540.402405	-92.341682	103.976204	-472.066467	368.181519	1442.473633	-414.895508	-50.905205	1453.857056	-387.731476	156.907776	1462.493896	-409.241882	154.875046	1759.983521	-516.185791	465.799255	1171.062866	-473.144470	-170.172562	1196.167603	-418.224396	410.371613	869.776550	-350.777405	-126.216698	893.425964	-396.071198	134.972763	1068.455078	465.631805	38.804825	899.539063	459.858276	240.289795
-417.682465	271.182312	970.039124	-417.125854	-2.336215	971.420349	-510.632233	274.875641	576.531006	-468.799347	-50.071888	583.555420	-495.257080	305.934906	86.413551	-540.445251	-92.354385	103.995132	-472.057800	368.164032	1442.468018	-414.853516	-50.919525	1453.872559	-387.715363	156.909058	1462.470825	-409.215179	154.864899	1759.976440	-516.196594	465.782318	1171.061035	-473.110657	-170.182083	1196.180786	-418.230499	410.354187	869.776794	-350.728119	-126.250999	893.461365	-396.080353	134.959824	1068.428345	465.219238	38.785778	899.507019	459.532928	240.296265
-417.699402	271.197266	970.047607	-417.134186	-2.335398	971.422668	-510.656494	274.832672	576.507202	-468.767029	-50.022125	583.542725	-495.282196	305.935272	86.403198	-540.389038	-92.367935	104.003693	-472.056824	368.165741	1442.474976	-414.819244	-50.923557	1453.892334	-387.688049	156.888885	1462.463989	-409.190369	154.858856	1759.977051	-516.202332	465.776642	1171.056885	-473.087097	-170.226593	1196.204712	-418.220581	410.269958	869.765137	-350.693970	-126.287834	893.486633	-396.087280	134.966125	1068.432495	464.859375	38.763184	899.459167	459.247742	240.303146
-417.737976	271.159821	970.019287	-417.134613	-2.351553	971.427612	-510.668610	274.853485	576.502563	-468.743317	-50.001709	583.533997	-495.281799	305.934998	86.404686	-540.395203	-92.379036	104.010628	-472.021027	368.148712	1442.462158	-414.809448	-50.923260	1453.885498	-387.667664	156.887177	1462.456177	-409.165955	154.859024	1759.978027	-516.191101	465.749573	1171.037842	-473.035950	-170.290131	1196.208496	-418.206207	410.238739	869.768677	-350.690857	-126.365303	893.489990	-396.101776	134.954239	1068.419556	464.408356	38.856205	899.456482	458.676361	240.859344
-417.757996	271.158691	970.022278	-417.125458	-2.402114	971.436951	-510.674744	274.813324	576.508057	-468.762177	-50.032040	583.541992	-495.257874	305.935486	86.407402	-540.397705	-92.380798	104.039200	-472.031311	368.142181	1442.447754	-414.791260	-50.925686	1453.868042	-387.672150	156.881729	1462.443115	-409.142792	154.849579	1759.968628	-516.194214	465.755798	1171.039307	-472.968872	-170.326279	1196.236084	-418.218231	410.184906	869.777588	-350.661194	-126.390427	893.492798	-396.109619	134.932831	1068.426270	464.048584	38.887550	899.430359	458.362976	240.862503
-417.789490	271.134888	970.015198	-417.170776	-2.424025	971.418457	-510.667694	274.802155	576.499390	-468.762268	-50.030781	583.542358	-495.252686	305.934784	86.406708	-540.437622	-92.424110	104.040344	-472.052643	368.123444	1442.446655	-414.755798	-50.932014	1453.870850	-387.667145	156.877029	1462.437622	-409.107788	154.853043	1759.966431	-516.201538	465.729828	1171.031982	-472.929260	-170.366516	1196.248291	-418.215881	410.155640	869.780640	-350.654724	-126.451279	893.462891	-396.134613	134.904846	1068.410522	463.764374	38.754482	899.416382	458.297607	240.330460
-417.835693	271.142914	970.022156	-417.198090	-2.409227	971.407227	-510.694702	274.774841	576.471558	-468.735779	-50.002876	583.537659	-495.257477	305.934509	86.403976	-540.371155	-92.390106	104.027870	-472.057709	368.113525	1442.455078	-414.737885	-50.938190	1453.855591	-387.667511	156.876953	1462.431396	-409.069824	154.851074	1759.963867	-516.206238	465.707092	1171.031738	-472.854431	-170.416687	1196.218994	-418.212250	410.111664	869.782532	-350.619202	-126.504318	893.445190	-396.154297	134.911255	1068.404663	463.348602	38.836823	899.372253	457.756622	240.890198
-417.834808	271.143311	970.021118	-417.197235	-2.408301	971.405701	-510.704010	274.814575	576.500244	-468.702759	-49.971706	583.537964	-495.250000	305.936066	86.425079	-540.340820	-92.387131	104.030411	-472.059235	368.097382	1442.454346	-414.704987	-50.945610	1453.855957	-387.667999	156.873123	1462.430420	-409.031494	154.844604	1759.950928	-516.206909	465.678772	1171.027100	-472.778656	-170.453735	1196.228638	-418.225372	410.092560	869.788147	-350.610199	-126.551491	893.427734	-396.154846	134.911758	1068.403809	463.034363	38.860252	899.350281	457.436676	240.959900
-417.833466	271.144165	970.020203	-417.182495	-2.404736	971.392090	-510.732819	274.729950	576.481506	-468.728363	-50.003471	583.531372	-495.267761	305.935669	86.411728	-540.380066	-92.408676	104.022247	-472.072479	368.102905	1442.456909	-414.665344	-50.953526	1453.852661	-387.662109	156.870728	1462.425049	-409.001160	154.827469	1759.939453	-516.211426	465.638611	1171.029663	-472.711761	-170.476349	1196.209351	-418.221161	410.065979	869.776550	-350.571777	-126.571556	893.421143	-396.145477	134.910461	1068.396240	462.753479	38.908096	899.307983	457.180756	240.999802
-417.859131	271.137634	970.006836	-417.189423	-2.413758	971.393188	-510.726440	274.738617	576.500244	-468.760620	-50.060722	583.527222	-495.260284	305.934235	86.412544	-540.453064	-92.452316	104.053703	-472.104736	368.089111	1442.458130	-414.647064	-50.959724	1453.835693	-387.669128	156.873596	1462.410522	-408.959106	154.820023	1759.945068	-516.220703	465.585052	1170.998901	-472.654602	-170.526291	1196.194580	-418.219116	410.020386	869.768005	-350.567474	-126.612579	893.392700	-396.156769	134.909332	1068.388916	462.459412	38.855885	899.284424	456.971313	240.922836
-417.853760	271.125397	970.007202	-417.157166	-2.435112	971.410583	-510.727234	274.721039	576.475281	-468.763885	-50.083981	583.562927	-495.261780	305.934601	86.410896	-540.460999	-92.459618	104.052689	-472.131165	368.070953	1442.450562	-414.629059	-50.956383	1453.819092	-387.671112	156.874588	1462.407104	-408.922302	154.803879	1759.947876	-516.230469	465.569733	1170.983032	-472.614197	-170.540680	1196.203613	-418.230835	410.021118	869.754761	-350.539948	-126.640167	893.371399	-396.140381	134.900696	1068.398315	462.208740	38.804813	899.252869	456.840118	240.767136
-417.869598	271.070953	970.003723	-417.127655	-2.493478	971.445862	-510.730682	274.694183	576.464722	-468.748688	-50.061375	583.562134	-495.241425	305.906067	86.382645	-540.418823	-92.466530	104.063583	-472.160950	368.052948	1442.448608	-414.591339	-50.944195	1453.820313	-387.681732	156.863800	1462.410278	-408.887390	154.802811	1759.943359	-516.246704	465.531281	1170.994751	-472.579895	-170.520691	1196.201294	-418.231689	409.963348	869.738464	-350.501953	-126.666550	893.350098	-396.140350	134.861649	1068.415649	461.939453	38.784733	899.240051	456.625061	240.763000
-417.879944	271.077515	970.006104	-417.145905	-2.494437	971.428894	-510.756836	274.686493	576.478638	-468.746277	-50.057163	583.558289	-495.268646	305.894012	86.384743	-540.384583	-92.468849	104.067139	-472.193146	368.058105	1442.469116	-414.588684	-50.948677	1453.823364	-387.690399	156.870071	1462.406494	-408.852844	154.782639	1759.943237	-516.264038	465.484924	1170.995605	-472.556091	-170.509781	1196.203735	-418.232635	409.951080	869.745239	-350.482483	-126.707314	893.337891	-396.145599	134.856934	1068.406372	461.731384	38.763706	899.220459	456.476440	240.692688
-417.877808	271.078827	970.004761	-417.137329	-2.492028	971.420227	-510.766998	274.684387	576.489563	-468.697449	-50.034000	583.573547	-495.236694	305.893066	86.391151	-540.417175	-92.471008	104.065910	-472.229218	368.039948	1442.457764	-414.577759	-50.950390	1453.827148	-387.690796	156.858780	1462.422729	-408.823212	154.771271	1759.943359	-516.283813	465.436493	1170.958618	-472.545013	-170.503082	1196.181274	-418.214294	409.914459	869.744446	-350.429688	-126.725746	893.352234	-396.140869	134.856674	1068.401489	461.511993	38.738804	899.192200	456.317932	240.648132
-417.898865	271.041443	969.995605	-417.153381	-2.498874	971.427246	-510.761719	274.666595	576.479858	-468.699249	-50.037678	583.573242	-495.240997	305.907501	86.397545	-540.433105	-92.487961	104.083984	-472.263641	368.019135	1442.445557	-414.548676	-50.979439	1453.831055	-387.686554	156.859726	1462.415405	-408.792908	154.756287	1759.926758	-516.331238	465.402283	1170.970459	-472.538635	-170.499313	1196.174927	-418.222565	409.878387	869.759338	-350.403015	-126.732445	893.338074	-396.154968	134.840790	1068.399414	461.270844	38.735168	899.144714	456.104156	240.679260
-417.858185	271.099060	970.028381	-417.131653	-2.481806	971.421692	-510.768921	274.677551	576.492493	-468.746521	-50.149441	583.552185	-495.261078	305.895203	86.402580	-540.497009	-92.538055	104.101135	-472.264954	368.011353	1442.445679	-414.529266	-50.985107	1453.822144	-387.695190	156.862625	1462.395142	-408.755157	154.748260	1759.925415	-516.351929	465.383362	1170.963745	-472.537811	-170.483612	1196.165039	-418.246368	409.856628	869.750854	-350.343903	-126.739571	893.341370	-396.131836	134.862869	1068.414917	461.085114	38.729034	899.144653	455.930359	240.717667
-417.873291	271.064392	970.018250	-417.134552	-2.488068	971.421631	-510.796356	274.658264	576.490112	-468.744812	-50.159088	583.544495	-495.249329	305.905334	86.401794	-540.531433	-92.564117	104.122314	-472.280884	367.994019	1442.440308	-414.537445	-50.996078	1453.812988	-387.674713	156.828613	1462.401611	-408.740112	154.732895	1759.909912	-516.394836	465.350372	1170.947510	-472.523132	-170.474411	1196.140625	-418.253937	409.825073	869.759094	-350.283997	-126.743462	893.357849	-396.139038	134.847031	1068.409424	460.906982	38.728119	899.102905	455.777863	240.766693
-417.874084	271.063354	970.015259	-417.124390	-2.487425	971.406250	-510.781281	274.652069	576.485596	-468.679413	-50.086262	583.519775	-495.239288	305.904022	86.401703	-540.464294	-92.532288	104.099655	-472.303040	367.981384	1442.419434	-414.500397	-50.998604	1453.828857	-387.693207	156.822891	1462.389648	-408.712341	154.725830	1759.894409	-516.438782	465.337128	1170.950317	-472.522278	-170.460693	1196.140625	-418.277344	409.804016	869.765076	-350.250702	-126.742943	893.366882	-396.133850	134.843277	1068.400146	460.853821	38.586441	899.101929	456.187073	239.878952
-417.901215	271.050293	970.015747	-417.126709	-2.492852	971.404907	-510.786041	274.656830	576.481812	-468.639160	-50.070568	583.544189	-495.243622	305.905823	86.401573	-540.481873	-92.543938	104.096733	-472.301941	367.975098	1442.427734	-414.497894	-51.034748	1453.838989	-387.690216	156.824081	1462.382690	-408.698242	154.727707	1759.886353	-516.473389	465.314484	1170.955078	-472.515167	-170.467545	1196.138550	-418.308075	409.766022	869.756165	-350.220093	-126.700012	893.377686	-396.150330	134.835312	1068.400024	460.595825	38.711578	899.078369	455.553680	240.665863
-417.928436	271.023132	969.989014	-417.102631	-2.527943	971.420410	-510.802643	274.662445	576.480469	-468.643341	-50.078320	583.553528	-495.260162	305.896759	86.411407	-540.481812	-92.550537	104.095551	-472.309601	367.940369	1442.393066	-414.512146	-51.041439	1453.833374	-387.687103	156.794556	1462.383301	-408.654419	154.733978	1759.886963	-516.524475	465.283325	1170.936523	-472.521942	-170.501907	1196.137573	-418.328674	409.721985	869.765686	-350.192535	-126.699364	893.398193	-396.149994	134.823257	1068.393921	460.611084	38.527161	899.065125	456.006439	239.768326
-417.901215	271.036804	970.019775	-417.090607	-2.516085	971.421570	-510.789429	274.660278	576.480957	-468.653687	-50.092957	583.550903	-495.252167	305.894104	86.412010	-540.472778	-92.553024	104.121033	-472.284485	367.927856	1442.407837	-414.495148	-51.070110	1453.823364	-387.692322	156.776031	1462.368286	-408.632813	154.736786	1759.886963	-516.566956	465.270477	1170.946899	-472.498718	-170.512070	1196.162354	-418.375336	409.709473	869.760315	-350.165039	-126.671753	893.414673	-396.138641	134.824249	1068.411743	460.353363	38.695278	899.039001	455.333191	240.674103
-417.953522	271.001587	970.001160	-417.090637	-2.509799	971.383850	-510.807465	274.666595	576.475525	-468.677887	-50.134933	583.557373	-495.237183	305.907471	86.408203	-540.508972	-92.572540	104.123253	-472.291901	367.917480	1442.399170	-414.497101	-51.070366	1453.833252	-387.690460	156.774124	1462.369995	-408.603271	154.726959	1759.880005	-516.614258	465.248962	1170.938232	-472.482239	-170.525360	1196.162598	-418.422455	409.697601	869.752258	-350.145233	-126.634201	893.438843	-396.154755	134.807144	1068.381348	460.234985	38.659435	899.055237	455.218201	240.632614
-417.958923	271.017059	969.994202	-417.104919	-2.509257	971.359924	-510.817291	274.688202	576.480835	-468.674164	-50.141243	583.555786	-495.257111	305.910278	86.398438	-540.494019	-92.583633	104.134895	-472.303711	367.906433	1442.366333	-414.496918	-51.078140	1453.828247	-387.688202	156.766068	1462.360962	-408.581573	154.736633	1759.865967	-516.642639	465.216583	1170.912720	-472.459747	-170.575928	1196.153320	-418.469940	409.669006	869.727417	-350.125244	-126.617493	893.444458	-396.161896	134.808365	1068.365479	460.161591	38.648956	899.032837	455.164917	240.605820
-417.954926	271.013550	969.984985	-417.071198	-2.529040	971.373657	-510.828522	274.686829	576.488892	-468.655701	-50.119301	583.548889	-495.271362	305.896698	86.402115	-540.484009	-92.585045	104.135513	-472.297363	367.880005	1442.351074	-414.494598	-51.102623	1453.817871	-387.692291	156.750458	1462.348755	-408.563110	154.740799	1759.848145	-516.668518	465.226501	1170.915283	-472.449341	-170.599289	1196.145386	-418.536682	409.654724	869.722229	-350.135590	-126.582329	893.446838	-396.145386	134.807220	1068.368164	460.064240	38.643440	899.018372	455.080750	240.609879
-417.963348	271.020721	969.992432	-417.055756	-2.580681	971.390991	-510.837189	274.672821	576.478760	-468.633362	-50.106262	583.518127	-495.265411	305.881714	86.406715	-540.495544	-92.603279	104.122864	-472.314484	367.870026	1442.348633	-414.479553	-51.106335	1453.818359	-387.685364	156.720047	1462.340210	-408.539124	154.728683	1759.826782	-516.696899	465.185791	1170.897827	-472.435059	-170.619080	1196.127075	-418.606720	409.636261	869.686401	-350.120544	-126.537590	893.429199	-396.142548	134.790253	1068.380615	460.023590	38.632179	899.002319	455.061829	240.525131
-417.931763	271.026428	970.012085	-417.044189	-2.568157	971.394043	-510.840210	274.656769	576.458191	-468.615143	-50.060730	583.535156	-495.249298	305.879120	86.405548	-540.488342	-92.598167	104.120613	-472.321808	367.852325	1442.351440	-414.475433	-51.139256	1453.802124	-387.682129	156.713272	1462.330078	-408.525482	154.720688	1759.837158	-516.719238	465.201874	1170.895264	-472.415222	-170.645798	1196.129639	-418.659332	409.635681	869.677612	-350.124725	-126.502953	893.423218	-396.123566	134.791870	1068.392578	459.932831	38.624306	899.000977	455.001373	240.523773
-417.944061	271.035370	970.021912	-417.038483	-2.564958	971.380615	-510.842499	274.665314	576.490662	-468.619019	-50.052628	583.512451	-495.253906	305.879913	86.406326	-540.491821	-92.600464	104.107727	-472.347626	367.843079	1442.328857	-414.452850	-51.138046	1453.796509	-387.694275	156.703857	1462.331909	-408.485565	154.671692	1759.897217	-516.739990	465.181763	1170.888428	-472.403290	-170.670013	1196.116699	-418.728363	409.630249	869.655151	-350.121582	-126.476250	893.410828	-396.123627	134.791046	1068.390137	459.893951	38.636482	898.975403	454.974701	240.540726
-417.945923	271.024689	970.027222	-417.012512	-2.571560	971.396301	-510.866547	274.657684	576.476318	-468.632874	-50.085098	583.521729	-495.252747	305.879791	86.405289	-540.205627	-92.156441	103.863327	-472.357300	367.828400	1442.338013	-414.446716	-51.130779	1453.804077	-387.692017	156.687714	1462.343018	-408.463074	154.657257	1759.897705	-516.754211	465.176422	1170.902710	-472.388519	-170.667480	1196.107056	-418.800629	409.621277	869.632385	-350.106812	-126.450218	893.410278	-396.119141	134.788269	1068.402222	459.870270	38.640709	898.972778	454.960663	240.547592
-417.930786	271.004852	970.034668	-416.962738	-2.590842	971.407959	-510.882660	274.663055	576.479553	-468.664581	-50.125237	583.569763	-495.267212	305.871490	86.408676	-540.205017	-92.136543	103.858330	-472.385925	367.806610	1442.330933	-414.434418	-51.148308	1453.804443	-387.687073	156.684784	1462.338623	-408.462891	154.685577	1759.827637	-516.772583	465.150116	1170.893921	-472.375885	-170.654495	1196.084229	-418.857910	409.624390	869.629395	-350.115417	-126.395035	893.401123	-396.094269	134.772919	1068.413452	459.818085	38.612770	898.970398	454.938873	240.541367
-417.936249	271.012817	970.035156	-416.962921	-2.571386	971.378235	-510.890961	274.673126	576.481995	-468.649902	-50.116421	583.540649	-495.287262	305.888702	86.400116	-540.217407	-92.149971	103.859077	-472.390747	367.803070	1442.322144	-414.405029	-51.161198	1453.805908	-387.685883	156.682053	1462.338135	-408.437897	154.667999	1759.822632	-516.807678	465.142822	1170.901489	-472.365326	-170.615402	1196.106934	-418.923584	409.658905	869.606079	-350.110382	-126.391441	893.391357	-396.089600	134.776276	1068.397217	459.830139	38.639854	898.964905	454.939148	240.523575
-417.963684	270.998718	970.002991	-416.974701	-2.583158	971.375793	-510.886871	274.653412	576.471619	-468.591644	-50.123020	583.553284	-495.271301	305.886597	86.398712	-540.199402	-92.148720	103.874100	-472.411774	367.794006	1442.342896	-414.410126	-51.164768	1453.802124	-387.681488	156.688812	1462.345581	-408.427765	154.656387	1759.822021	-516.828857	465.121948	1170.896240	-472.359924	-170.613449	1196.100098	-418.990784	409.654266	869.568359	-350.112305	-126.384438	893.379333	-396.101471	134.775223	1068.378174	459.966705	38.412300	898.983582	455.678741	239.327438
-417.961853	270.993378	970.001770	-416.953003	-2.558791	971.373413	-510.872131	274.666168	576.478821	-468.593872	-50.133152	583.547913	-495.256592	305.880402	86.405846	-540.500549	-92.582993	104.120842	-472.399261	367.760956	1442.334473	-414.395142	-51.182037	1453.812744	-387.683014	156.676453	1462.350220	-408.405273	154.592239	1759.888916	-516.863770	465.107239	1170.911987	-472.349854	-170.603439	1196.086182	-419.052399	409.654572	869.580505	-350.104706	-126.360657	893.358459	-396.089569	134.785919	1068.376343	459.810547	38.581993	898.965515	454.994232	240.451736
-417.959930	270.994507	970.000793	-416.960144	-2.558037	971.377075	-510.865845	274.679962	576.503174	-468.579285	-50.110771	583.541931	-495.266663	305.881866	86.407089	-540.199585	-92.165749	103.883644	-472.405396	367.767700	1442.333862	-414.393372	-51.185570	1453.806152	-387.649048	156.660904	1462.348389	-408.401703	154.570770	1759.889771	-516.901978	465.089935	1170.936035	-472.343170	-170.598724	1196.082764	-419.128387	409.676086	869.570496	-350.102783	-126.365730	893.336548	-396.095428	134.787811	1068.378418	459.820770	38.585796	898.948120	454.973511	240.540588
-417.960754	270.992554	970.002625	-416.941223	-2.585047	971.370056	-510.869202	274.684143	576.503967	-468.575714	-50.123745	583.541626	-495.272125	305.882751	86.407249	-540.181396	-92.188766	103.836563	-472.421692	367.748383	1442.353882	-414.374908	-51.197868	1453.790527	-387.652618	156.658554	1462.352295	-408.411530	154.602356	1759.803101	-516.952393	465.070770	1170.945435	-472.327454	-170.579926	1196.059204	-419.188995	409.668793	869.588135	-350.108551	-126.365097	893.330444	-396.081879	134.771667	1068.374756	459.846741	38.570187	898.952209	455.045227	240.443817
-417.968628	271.002472	970.003784	-416.963104	-2.539140	971.349792	-510.866913	274.692719	576.490723	-468.527130	-50.118496	583.515259	-495.251953	305.893311	86.402618	-540.122803	-92.142807	103.831413	-472.423309	367.746857	1442.344604	-414.364624	-51.210018	1453.785767	-387.645203	156.657333	1462.347778	-408.398956	154.588120	1759.815796	-516.996948	465.035706	1170.949219	-472.324615	-170.563705	1196.049683	-419.232056	409.670776	869.596008	-350.108368	-126.348068	893.307800	-396.090118	134.790924	1068.363892	459.886719	38.558575	898.942688	455.085175	240.448441
-417.974518	271.011139	970.004028	-416.968994	-2.531646	971.321899	-510.901917	274.696228	576.520325	-468.546814	-50.157471	583.500977	-495.276062	305.883575	86.407837	-540.191467	-92.149757	103.837387	-472.429932	367.735352	1442.352783	-414.350342	-51.224831	1453.770630	-387.632965	156.655319	1462.363892	-408.402161	154.574814	1759.819702	-517.045898	465.040955	1170.963867	-472.307159	-170.571564	1196.037964	-419.291290	409.669250	869.593994	-350.082092	-126.337341	893.290039	-396.089203	134.788986	1068.348633	459.900696	38.521015	898.959290	455.115387	240.433014
-417.951843	270.994812	969.994934	-416.929230	-2.579436	971.354309	-510.862793	274.687866	576.491333	-468.536102	-50.162827	583.496826	-495.263763	305.884888	86.402321	-540.212402	-92.187698	103.852196	-472.429291	367.721436	1442.358154	-414.347290	-51.221836	1453.759277	-387.637177	156.647110	1462.348999	-408.397156	154.554993	1759.817017	-517.071960	465.029877	1170.954468	-472.287109	-170.559052	1196.027588	-419.329681	409.671844	869.596497	-350.074188	-126.327629	893.262085	-396.067444	134.772980	1068.362183	459.943817	38.515968	898.973999	455.156677	240.416367
-417.931061	270.989594	969.979492	-416.929291	-2.585728	971.356445	-510.867096	274.662415	576.482117	-468.526672	-50.187645	583.518250	-495.260498	305.884674	86.400047	-540.239380	-92.197113	103.858856	-472.434326	367.715424	1442.353271	-414.302155	-51.233723	1453.741455	-387.633484	156.652893	1462.336182	-408.390381	154.550400	1759.812134	-517.120789	465.008423	1170.963379	-472.256409	-170.562439	1195.996338	-419.375092	409.679474	869.584961	-350.074677	-126.306671	893.239746	-396.054810	134.771881	1068.355103	460.174530	38.246555	899.002075	456.036469	239.055817
-417.940460	270.978424	969.990112	-416.915405	-2.602009	971.349915	-510.279388	273.944794	576.331055	-468.509399	-50.134670	583.527100	-494.858429	305.825806	86.354500	-540.190918	-92.185463	103.865608	-472.441559	367.711945	1442.357910	-414.307831	-51.232304	1453.725464	-387.611664	156.640167	1462.328857	-408.393372	154.527084	1759.810059	-517.152222	465.031342	1170.968384	-472.245392	-170.592468	1196.016602	-419.416077	409.688904	869.600342	-350.101349	-126.287590	893.210693	-396.052460	134.753830	1068.357056	460.246887	38.219349	898.994324	456.126312	238.959381
-417.950226	270.976624	969.997498	-416.914001	-2.603562	971.351196	-510.206421	273.882263	576.337524	-468.519348	-50.164135	583.528076	-494.803986	305.814270	86.356766	-540.198425	-92.188293	103.869530	-472.436920	367.725677	1442.361328	-414.290405	-51.229225	1453.715576	-387.601959	156.620041	1462.331909	-408.407196	154.509354	1759.805298	-517.186157	465.009613	1170.973511	-472.213837	-170.606613	1195.997314	-419.455139	409.702179	869.585999	-350.097229	-126.283920	893.203125	-396.057922	134.750854	1068.361694	460.072449	38.422779	898.995789	455.384277	240.294907
-417.953461	270.976929	969.999817	-416.917572	-2.603244	971.352966	-510.244232	273.868256	576.317505	-468.518921	-50.209934	583.530396	-494.818542	305.802368	86.363533	-540.193604	-92.196373	103.850052	-472.433075	367.694275	1442.361206	-414.272491	-51.230602	1453.699951	-387.576385	156.630402	1462.348633	-408.405701	154.500488	1759.800781	-517.204529	465.025970	1170.974121	-472.205566	-170.632843	1195.990967	-419.493744	409.714844	869.592468	-350.135162	-126.284683	893.178589	-396.057709	134.750946	1068.363037	460.150238	38.438885	898.988098	455.389404	240.391510
-417.949249	270.970520	970.009460	-416.916260	-2.599673	971.353394	-510.253174	273.851044	576.313721	-468.471741	-50.180103	583.507019	-494.823669	305.817200	86.353035	-540.172363	-92.180527	103.837585	-472.432129	367.697601	1442.372559	-414.258057	-51.227921	1453.673706	-387.583557	156.621185	1462.328735	-408.408478	154.485092	1759.798096	-517.212891	465.020447	1170.999146	-472.190247	-170.649658	1195.972656	-419.513184	409.734070	869.604736	-350.134155	-126.271790	893.161072	-396.056122	134.746048	1068.368286	460.217377	38.426437	898.996887	455.491241	240.348358
-417.932526	270.989380	969.980591	-416.906189	-2.602662	971.337952	-510.274384	273.894836	576.351379	-468.478821	-50.207104	583.501282	-494.830536	305.807739	86.359924	-540.200684	-92.186852	103.845459	-472.413177	367.684143	1442.375000	-414.218506	-51.238194	1453.688232	-387.569641	156.634125	1462.333862	-408.412964	154.469681	1759.799194	-517.206665	465.039093	1171.011353	-472.156067	-170.673920	1195.970947	-419.545959	409.768188	869.626892	-350.151215	-126.253365	893.138245	-396.038086	134.758209	1068.345093	460.265045	38.407677	899.010132	455.542328	240.331177
-417.914124	270.967255	969.977844	-416.830688	-2.627311	971.364136	-510.266846	273.869232	576.332947	-468.505798	-50.250141	583.507141	-494.826263	305.821198	86.348969	-540.409363	-92.505966	104.023232	-472.411560	367.691650	1442.397461	-414.205444	-51.248741	1453.667114	-387.557068	156.637146	1462.318970	-408.428467	154.461594	1759.796875	-517.202087	465.067902	1171.023315	-472.146942	-170.684387	1195.969238	-419.564972	409.772736	869.626038	-350.167511	-126.222557	893.123962	-396.001617	134.749588	1068.359009	460.364685	38.377621	898.995117	455.636322	240.338699
-417.919434	270.971832	969.979492	-416.837738	-2.611371	971.351379	-510.310791	273.942047	576.336487	-468.452911	-50.244331	583.519714	-494.855255	305.825500	86.353935	-540.367615	-92.432831	103.984436	-472.513702	367.576447	1442.259644	-414.184174	-51.262104	1453.657959	-387.544983	156.636429	1462.338623	-408.448029	154.452026	1759.791748	-517.215881	465.098328	1171.008301	-472.120392	-170.679260	1195.951416	-419.597900	409.824707	869.630676	-350.161591	-126.191559	893.118469	-396.002289	134.754623	1068.352295	460.437958	38.380913	899.003296	455.685394	240.350449
-417.888580	270.979340	969.987488	-416.834930	-2.599696	971.348083	-510.296661	273.917999	576.336426	-468.425049	-50.204037	583.505432	-494.844940	305.823944	86.352325	-540.310913	-92.339447	103.942657	-472.393005	367.674927	1442.427734	-414.175232	-51.245411	1453.662964	-387.527649	156.620422	1462.338867	-408.475830	154.450653	1759.800415	-517.202515	465.070587	1171.051636	-472.097595	-170.694611	1195.963867	-419.619049	409.848022	869.627563	-350.196930	-126.191414	893.105347	-395.987732	134.757980	1068.355225	460.503876	38.342030	899.025085	455.760864	240.318008
-417.882660	270.968994	969.989746	-416.803833	-2.620284	971.366089	-510.307343	273.925598	576.347656	-468.428864	-50.202648	583.535889	-494.850494	305.816528	86.331924	-540.300049	-92.296364	103.945999	-472.386536	367.666138	1442.423462	-414.168243	-51.257359	1453.655884	-387.526703	156.619141	1462.339233	-408.500000	154.441666	1759.810303	-517.187439	465.081360	1171.066772	-472.102356	-170.707016	1195.959229	-419.611877	409.851410	869.637329	-350.224365	-126.187286	893.098450	-395.970398	134.750061	1068.365601	460.601685	38.329155	899.050842	455.845947	240.286789
-417.881653	270.966705	969.989380	-416.790985	-2.623014	971.363098	-510.270233	273.861603	576.327759	-468.397034	-50.173531	583.513489	-494.820465	305.816589	86.353325	-540.195129	-92.182434	103.889801	-472.371918	367.663727	1442.444946	-414.155792	-51.269539	1453.651733	-387.513794	156.609680	1462.351563	-408.521973	154.441345	1759.826904	-517.185974	465.094391	1171.093872	-472.087128	-170.715714	1195.961060	-419.642761	409.874969	869.638550	-350.223328	-126.155861	893.071655	-395.963074	134.747543	1068.363770	460.684174	38.312744	899.049561	455.918701	240.302826
-417.878357	270.965057	969.987488	-416.759583	-2.621232	971.344238	-510.271881	273.862518	576.327820	-468.404755	-50.185104	583.503723	-494.821594	305.817200	86.354103	-540.196838	-92.178513	103.874474	-472.336456	367.664825	1442.462280	-414.137390	-51.276489	1453.645142	-387.509338	156.600540	1462.342041	-408.568604	154.446030	1759.808594	-517.169617	465.103821	1171.100220	-472.079285	-170.724396	1195.945313	-419.656158	409.903503	869.641235	-350.246094	-126.143753	893.059692	-395.944550	134.743790	1068.353149	460.936554	38.070354	899.066162	456.674133	239.234116
-417.866608	270.967163	969.978027	-416.746094	-2.620625	971.328857	-510.252197	273.852936	576.324829	-468.412750	-50.222038	583.501404	-494.813049	305.815826	86.353470	-540.212830	-92.193901	103.857056	-472.309082	367.639252	1442.475464	-414.117493	-51.278255	1453.639771	-387.507721	156.591553	1462.344482	-408.609344	154.463928	1759.805420	-517.152344	465.097931	1171.106934	-472.057251	-170.707993	1195.936157	-419.670380	409.926086	869.641113	-350.240204	-126.140373	893.031555	-395.931183	134.743134	1068.340576	460.888763	38.268452	899.066467	456.078064	240.290222
-417.844757	270.971130	969.986816	-416.708160	-2.617517	971.336975	-510.249817	273.851135	576.327209	-468.375488	-50.220943	583.498352	-494.819061	305.816742	86.353210	-540.229614	-92.205544	103.854553	-472.278778	367.659119	1442.479248	-414.119446	-51.293186	1453.643188	-387.477783	156.569397	1462.340454	-408.651031	154.482208	1759.817383	-517.136414	465.097961	1171.139282	-472.051208	-170.684937	1195.913574	-419.662659	409.978302	869.653564	-350.211975	-126.121513	893.003784	-395.899200	134.747696	1068.348511	461.120300	38.045586	899.117371	456.765259	239.297165
-417.815613	270.983124	970.010376	-416.671112	-2.631269	971.353516	-510.234711	273.879974	576.332703	-468.371490	-50.244789	583.495239	-494.820618	305.816772	86.355858	-540.234131	-92.194115	103.869675	-472.262421	367.626770	1442.486694	-414.083801	-51.305504	1453.639648	-387.456879	156.568832	1462.341187	-408.691101	154.517914	1759.828857	-517.126648	465.097260	1171.142212	-472.040009	-170.667160	1195.914307	-419.655121	410.025635	869.659485	-350.210266	-126.106827	893.003784	-395.874939	134.744858	1068.370605	461.081665	38.208485	899.124329	456.231720	240.294189
-417.822662	270.989685	970.014160	-416.674683	-2.612710	971.335266	-510.244232	273.866699	576.355591	-468.298187	-50.150436	583.492493	-494.817017	305.816315	86.354820	-540.150146	-92.180878	103.878639	-472.238281	367.617523	1442.504761	-414.066956	-51.305634	1453.631836	-387.446106	156.562515	1462.359619	-408.741547	154.525955	1759.838013	-517.124268	465.101318	1171.158203	-472.038269	-170.664200	1195.915771	-419.661560	410.033295	869.658630	-350.203400	-126.081062	893.017517	-395.870667	134.749878	1068.361328	461.187561	38.210770	899.152771	456.281067	240.329742
-417.837952	270.988770	970.024780	-416.680939	-2.611619	971.338257	-510.254913	273.857452	576.330688	-468.332336	-50.163910	583.532349	-494.822449	305.817200	86.353630	-540.183655	-92.166931	103.885971	-472.214233	367.607635	1442.511475	-414.064667	-51.297764	1453.635742	-387.421295	156.537964	1462.361206	-408.783997	154.507858	1759.915649	-517.095154	465.102234	1171.182007	-472.054596	-170.642502	1195.898193	-419.639191	410.069153	869.686279	-350.202240	-126.061356	893.001648	-395.876678	134.747940	1068.367065	461.261139	38.161991	899.187622	456.344299	240.360382
-417.809387	270.963928	970.011047	-416.646332	-2.630831	971.351135	-510.223846	273.859100	576.327637	-468.319519	-50.151638	583.536743	-494.814209	305.802979	86.362823	-540.215881	-92.148056	103.894501	-472.177124	367.601959	1442.522949	-414.042450	-51.323090	1453.626343	-387.406464	156.530136	1462.355591	-408.840302	154.527832	1759.922363	-517.069702	465.089813	1171.201050	-472.055542	-170.640747	1195.898193	-419.623871	410.084137	869.683289	-350.195465	-126.037048	892.988953	-395.848938	134.735901	1068.367432	461.387329	38.135300	899.211792	456.461945	240.320145
-417.805420	270.959778	970.010071	-416.613129	-2.616643	971.340027	-510.236969	273.837891	576.327393	-468.342041	-50.180054	583.537842	-494.818970	305.802429	86.361122	-540.213440	-92.168480	103.916245	-472.153656	367.598969	1442.535034	-414.023468	-51.343624	1453.628784	-387.405334	156.521225	1462.362183	-408.912750	154.592789	1759.878906	-517.057434	465.083313	1171.206909	-472.056061	-170.641357	1195.904175	-419.611298	410.106506	869.689697	-350.226044	-126.037636	892.986389	-395.829224	134.739639	1068.361084	461.532379	38.093052	899.237000	456.567200	240.283325
-417.784027	270.973328	970.014221	-416.607697	-2.610200	971.337830	-510.241272	273.868713	576.336975	-468.323975	-50.152626	583.531982	-494.826080	305.817535	86.354752	-540.214783	-92.148155	103.894753	-472.154633	367.599548	1442.532104	-414.015930	-51.330025	1453.613403	-387.386078	156.507095	1462.360840	-408.971497	154.601196	1759.881226	-517.031006	465.122101	1171.219238	-472.056366	-170.653992	1195.882935	-419.588501	410.131165	869.691162	-350.235687	-125.992638	892.973755	-395.819336	134.746094	1068.362915	461.652557	38.063515	899.271240	456.678131	240.274872
-417.764465	270.972321	970.002563	-416.564362	-2.631060	971.346802	-510.223297	273.887146	576.339539	-468.326996	-50.144943	583.545227	-494.823486	305.817291	86.356567	-540.188538	-92.149498	103.870209	-472.136932	367.602753	1442.543335	-413.977570	-51.337540	1453.610718	-387.344482	156.518829	1462.349365	-409.017426	154.624329	1759.900024	-517.013611	465.114960	1171.216309	-472.042450	-170.648636	1195.865479	-419.557861	410.170471	869.693298	-350.217194	-125.964447	892.965881	-395.790863	134.744308	1068.362183	461.818024	38.031376	899.285645	456.825378	240.253311
-417.735077	270.979614	970.012390	-416.549255	-2.622756	971.336060	-510.205963	273.880310	576.327209	-468.364349	-50.196312	583.538330	-494.813141	305.815643	86.356377	-540.204224	-92.155334	103.876091	-472.108765	367.582916	1442.522339	-413.957855	-51.350403	1453.597290	-387.329529	156.520966	1462.356812	-409.053894	154.604446	1759.997559	-516.981262	465.139252	1171.203979	-472.041718	-170.647202	1195.869385	-419.530670	410.177032	869.686523	-350.212158	-125.914742	892.979675	-395.766144	134.743668	1068.361206	461.979340	37.994583	899.319031	456.965027	240.199570
-417.730103	270.988312	970.006226	-416.560608	-2.601786	971.317627	-510.212708	273.908112	576.355591	-468.364014	-50.218212	583.542603	-494.832001	305.819489	86.358116	-540.236328	-92.158173	103.888779	-472.094055	367.583862	1442.522217	-413.932220	-51.336815	1453.614624	-387.324402	156.520813	1462.355225	-409.115509	154.610687	1759.996826	-516.957275	465.143250	1171.219360	-472.044586	-170.637970	1195.862427	-419.494354	410.179352	869.690796	-350.224731	-125.905571	892.976929	-395.763000	134.752914	1068.347534	462.138702	37.954624	899.345337	457.113556	240.157181
-417.723572	270.974457	970.003052	-416.574341	-2.573770	971.323425	-510.211823	273.907532	576.355164	-468.299683	-50.142147	583.494141	-494.838226	305.805115	86.367058	-540.232788	-92.161690	103.895866	-472.078308	367.594818	1442.527588	-413.913239	-51.331882	1453.622314	-387.305878	156.524124	1462.352417	-409.179016	154.639084	1760.022949	-516.931335	465.176208	1171.225708	-472.030670	-170.628250	1195.857910	-419.451935	410.206146	869.700317	-350.234619	-125.886940	892.959656	-395.763519	134.761703	1068.348145	462.296356	37.943958	899.348328	457.249176	240.188324
-417.720093	270.962891	970.005737	-416.538574	-2.623233	971.337341	-510.209778	273.892792	576.343994	-468.265259	-50.198513	583.517761	-494.835815	305.804535	86.365868	-540.208801	-92.181816	103.878990	-472.078827	367.598572	1442.527466	-413.898926	-51.326435	1453.606934	-387.285492	156.524002	1462.353760	-409.247925	154.698029	1759.959229	-516.902893	465.154144	1171.232666	-472.024231	-170.629456	1195.861206	-419.410431	410.205688	869.694946	-350.239166	-125.845642	892.956726	-395.742310	134.737625	1068.356079	462.553558	37.742737	899.366211	457.670746	239.489380
-417.697205	270.970245	970.011963	-416.517975	-2.576814	971.346375	-510.220398	273.917053	576.359314	-468.223541	-50.211689	583.496338	-494.847198	305.807312	86.367432	-540.184021	-92.187187	103.898270	-472.029266	367.582794	1442.536987	-413.875305	-51.326180	1453.598267	-387.260529	156.514175	1462.364136	-409.313934	154.720154	1759.961914	-516.867310	465.171509	1171.241699	-472.015533	-170.612778	1195.847046	-419.357025	410.207764	869.719971	-350.247925	-125.843788	892.946045	-395.723022	134.765427	1068.364258	462.670471	37.857121	899.348145	457.528900	240.194580
-417.697968	270.992615	970.004211	-416.552887	-2.570624	971.328369	-510.215729	273.915131	576.344177	-468.262451	-50.282715	583.483948	-494.841583	305.820831	86.358437	-540.255249	-92.197701	103.890709	-472.005707	367.570557	1442.520996	-413.847168	-51.335423	1453.591309	-387.244232	156.521744	1462.363770	-409.391724	154.747131	1759.967041	-516.852234	465.160339	1171.244629	-471.998993	-170.592896	1195.843872	-419.305145	410.214417	869.715454	-350.246338	-125.823387	892.936340	-395.730988	134.773376	1068.349243	462.836792	37.809566	899.367188	457.672028	240.170120
-417.683380	270.981567	969.998169	-416.515961	-2.574696	971.340698	-510.216431	273.895660	576.319397	-468.174225	-50.246037	583.480835	-494.840576	305.821045	86.356575	-540.170837	-92.178574	103.869209	-471.996155	367.585785	1442.526001	-413.829346	-51.333405	1453.596802	-387.212830	156.518982	1462.359741	-409.463715	154.774994	1759.973511	-516.809998	465.192200	1171.236328	-471.998657	-170.581375	1195.838135	-419.269257	410.230072	869.725708	-350.228516	-125.829391	892.938416	-395.718109	134.774109	1068.355103	463.074158	37.775154	899.374146	457.832611	240.167038
-417.631927	270.981323	969.995422	-416.464142	-2.611415	971.332336	-510.213745	273.893677	576.325073	-468.109833	-50.178230	583.483459	-494.835419	305.818939	86.356934	-540.135986	-92.175529	103.901215	-471.956635	367.591553	1442.526367	-413.777496	-51.323227	1453.597656	-387.201202	156.521347	1462.345703	-409.544769	154.797653	1759.993042	-516.761841	465.190125	1171.226685	-471.973480	-170.538940	1195.832031	-419.187103	410.213745	869.712524	-350.202637	-125.823891	892.927856	-395.672913	134.753525	1068.351074	463.295715	37.767738	899.388916	458.025787	240.031189
-417.626617	270.976471	969.990967	-416.479340	-2.610176	971.310608	-510.239807	273.921844	576.349182	-468.119019	-50.205238	583.477722	-494.843506	305.825073	86.364281	-540.164124	-92.173599	103.898491	-471.919769	367.586975	1442.533325	-413.753876	-51.325142	1453.573120	-387.164185	156.523926	1462.355835	-409.629181	154.825424	1760.009033	-516.726929	465.179443	1171.236572	-471.984467	-170.508896	1195.809082	-419.137909	410.214874	869.714172	-350.180176	-125.826904	892.913330	-395.671753	134.743988	1068.336670	463.547150	37.570919	899.422058	458.487671	239.306824
-417.627289	270.978546	969.989380	-416.468475	-2.623661	971.291443	-510.237915	273.919983	576.349243	-468.098816	-50.179874	583.465515	-494.832581	305.804108	86.368103	-540.160034	-92.161285	103.915077	-471.878937	367.592987	1442.532837	-413.713928	-51.342613	1453.578125	-387.139160	156.498184	1462.340942	-409.715912	154.842102	1760.027832	-516.702393	465.184357	1171.236206	-471.971069	-170.489899	1195.813721	-419.102875	410.183868	869.718506	-350.155090	-125.825638	892.898987	-395.664490	134.732895	1068.325806	463.675964	37.608788	899.421814	458.441254	239.678909
-417.621307	270.966736	969.990662	-416.438141	-2.629075	971.312256	-510.211334	273.897614	576.357727	-468.095001	-50.158051	583.482666	-494.811554	305.801880	86.366631	-540.154968	-92.153816	103.919235	-471.830536	367.598846	1442.538208	-413.699005	-51.350285	1453.577026	-387.117371	156.503555	1462.346069	-409.803467	154.865036	1760.039063	-516.655823	465.182556	1171.261963	-471.966217	-170.457260	1195.808228	-419.042389	410.197632	869.744446	-350.130615	-125.840225	892.894470	-395.648956	134.733154	1068.337402	463.866821	37.593590	899.442749	458.610931	239.636002
-417.616241	270.988800	970.003723	-416.461060	-2.627445	971.300842	-510.216858	273.904694	576.362061	-468.156891	-50.244560	583.483093	-494.826935	305.817474	86.358261	-540.188049	-92.167633	103.898506	-471.806396	367.582611	1442.538086	-413.666748	-51.353695	1453.574463	-387.091370	156.491959	1462.336060	-409.895935	154.890213	1760.058350	-516.611816	465.182190	1171.239502	-471.962067	-170.447495	1195.788574	-418.990234	410.209503	869.738953	-350.126465	-125.842171	892.890747	-395.644073	134.734085	1068.335327	464.028595	37.537243	899.446167	458.754395	239.631973
-417.596222	270.986176	969.991943	-416.419220	-2.624852	971.315308	-510.209290	273.896667	576.362793	-468.161591	-50.238655	583.470459	-494.823090	305.818359	86.357391	-540.211609	-92.155434	103.882133	-471.786224	367.582092	1442.533325	-413.653992	-51.340733	1453.569702	-387.064178	156.498947	1462.332031	-409.993164	154.869751	1760.144897	-516.580444	465.194153	1171.234009	-471.941040	-170.434708	1195.783569	-418.936310	410.183838	869.736206	-350.102570	-125.845901	892.884521	-395.617554	134.745132	1068.337524	464.213318	37.490852	899.469604	458.925415	239.569595
-417.598541	270.984741	969.994202	-416.413300	-2.630395	971.315796	-510.174194	273.862335	576.358337	-468.132904	-50.220676	583.456970	-494.810181	305.815277	86.355507	-540.179810	-92.167076	103.881027	-471.740326	367.580017	1442.530151	-413.605103	-51.349468	1453.557617	-387.042816	156.504471	1462.341797	-410.124084	154.922333	1760.068848	-516.536072	465.181091	1171.238770	-471.927368	-170.423752	1195.787720	-418.884827	410.145233	869.728516	-350.083008	-125.848557	892.882202	-395.611664	134.741684	1068.338013	464.403015	37.469524	899.490234	459.072052	239.557495
-417.582184	270.975983	969.986572	-416.368134	-2.645522	971.316528	-510.179321	273.848297	576.335693	-468.137909	-50.242073	583.462830	-494.812775	305.802612	86.362663	-540.217651	-92.169418	103.927078	-471.709961	367.593536	1442.523315	-413.575317	-51.348778	1453.557617	-387.004791	156.487167	1462.332520	-410.248718	154.948151	1760.086304	-516.499268	465.191986	1171.227173	-471.898987	-170.434082	1195.794556	-418.831818	410.128174	869.735229	-350.057404	-125.872726	892.878662	-395.580750	134.734940	1068.334473	464.584076	37.447174	899.496887	459.230988	239.565857
-417.578674	270.969879	969.995911	-416.361969	-2.643188	971.311218	-510.177673	273.845764	576.334351	-468.058258	-50.216721	583.466980	-494.819092	305.803406	86.362396	-540.163452	-92.165123	103.907021	-471.666229	367.585724	1442.525513	-413.562988	-51.336502	1453.556396	-386.985901	156.494064	1462.321289	-410.387573	154.969147	1760.113647	-516.458984	465.163910	1171.216064	-471.862488	-170.462296	1195.787842	-418.779602	410.132660	869.739624	-350.004883	-125.862823	892.898865	-395.564850	134.728119	1068.334106	464.766510	37.388851	899.520813	459.429535	239.455017
-417.554810	270.976257	969.997498	-416.374023	-2.619708	971.293213	-510.168335	273.860687	576.376953	-468.043915	-50.199711	583.434326	-494.811584	305.778625	86.355644	-540.147400	-92.160629	103.903648	-471.618622	367.585602	1442.529297	-413.536469	-51.343094	1453.556396	-386.944000	156.492142	1462.328857	-410.542694	154.988510	1760.144775	-516.407043	465.173187	1171.229614	-471.828979	-170.483841	1195.791504	-418.722595	410.105469	869.742371	-349.974915	-125.873421	892.918762	-395.553772	134.733261	1068.324829	464.967957	37.329197	899.555664	459.620087	239.349625
-417.558441	270.929352	969.980652	-416.353516	-2.628250	971.310486	-510.152679	273.867767	576.362793	-468.048065	-50.238499	583.438477	-494.825439	305.803864	86.364113	-540.182312	-92.171921	103.912094	-471.573395	367.592468	1442.557129	-413.494324	-51.331444	1453.565796	-386.913971	156.490723	1462.333862	-410.702515	155.016769	1760.184814	-516.358154	465.142822	1171.226074	-471.797577	-170.522034	1195.803833	-418.678558	410.076752	869.749695	-349.972900	-125.868614	892.925354	-395.542908	134.719711	1068.324463	465.116364	37.293163	899.564331	459.748077	239.357239
-417.551086	270.915436	969.979309	-416.317322	-2.651073	971.327698	-510.147278	273.856781	576.344604	-468.030090	-50.293930	583.442383	-494.819244	305.803864	86.363785	-540.173889	-92.169075	103.912132	-471.529022	367.593170	1442.544556	-413.450256	-51.343094	1453.577881	-386.853271	156.497269	1462.349365	-410.885315	155.054031	1760.222168	-516.307922	465.155701	1171.220581	-471.762695	-170.537521	1195.854736	-418.635834	410.080597	869.763550	-349.957764	-125.882599	892.937500	-395.525940	134.710175	1068.333374	465.306122	37.234207	899.612366	459.895813	239.330887
-417.521698	270.937073	969.975891	-416.303040	-2.648054	971.325623	-510.161957	273.874786	576.354370	-468.000671	-50.243443	583.442566	-494.829651	305.805054	86.364815	-540.134888	-92.161179	103.895523	-471.491119	367.590363	1442.532715	-413.424103	-51.319176	1453.587158	-386.833069	156.504089	1462.334717	-411.075897	155.079620	1760.258911	-516.273926	465.134003	1171.210693	-471.727966	-170.577927	1195.865845	-418.597748	410.071655	869.759338	-349.958313	-125.887787	892.949829	-395.501526	134.721802	1068.330078	465.510193	37.221767	899.632996	460.058868	239.337021
-417.501648	270.919189	969.975952	-416.299194	-2.686734	971.316895	-510.155945	273.868103	576.353455	-467.989227	-50.243786	583.454651	-494.825684	305.804474	86.364388	-540.135254	-92.164940	103.895164	-471.458435	367.591522	1442.547119	-413.391388	-51.330997	1453.591309	-386.789612	156.495529	1462.331665	-411.280731	155.108841	1760.294189	-516.230774	465.120605	1171.206299	-471.672363	-170.623886	1195.893799	-418.562073	410.028778	869.748169	-349.947144	-125.904472	892.955933	-395.485382	134.689056	1068.324829	465.695557	37.200165	899.632263	460.189270	239.414413
-417.471130	270.923279	969.978149	-416.258484	-2.701339	971.322693	-510.160492	273.874359	576.358887	-467.968811	-50.228001	583.449463	-494.828003	305.804626	86.364967	-540.134094	-92.191833	103.893127	-471.406525	367.572571	1442.513794	-413.329376	-51.306149	1453.586426	-386.739227	156.500778	1462.345825	-411.492676	155.149948	1760.327271	-516.184631	465.107635	1171.193481	-471.630127	-170.612122	1195.887085	-418.527405	410.024841	869.735840	-349.928131	-125.944557	892.971680	-395.444641	134.685867	1068.327637	465.932709	37.037663	899.678345	460.595337	238.780762
-417.471375	270.925293	969.978882	-416.247833	-2.701224	971.310974	-510.151520	273.884491	576.366943	-468.005188	-50.264519	583.460693	-494.833374	305.805359	86.365883	-540.174866	-92.170395	103.927063	-471.359650	367.580963	1442.514893	-413.280518	-51.301273	1453.603271	-386.719482	156.503250	1462.347046	-411.709381	155.198517	1760.358643	-516.154968	465.093048	1171.195923	-471.574615	-170.619110	1195.891235	-418.494080	410.007294	869.740295	-349.905853	-125.974922	892.964905	-395.436279	134.683334	1068.321533	466.014404	37.119366	899.676575	460.441071	239.355545
-417.413849	270.925903	969.967041	-416.235046	-2.691989	971.307922	-510.110443	273.799683	576.357971	-467.947876	-50.195824	583.444519	-494.812866	305.802765	86.359566	-540.128052	-92.152374	103.901978	-471.296936	367.576355	1442.505127	-413.232330	-51.316010	1453.606323	-386.665131	156.499161	1462.355835	-411.930023	155.240112	1760.398193	-516.124634	465.082642	1171.197754	-471.542908	-170.643478	1195.914673	-418.458191	409.954102	869.717346	-349.863159	-125.986481	892.984436	-395.394806	134.687927	1068.312622	466.244751	36.995243	899.694336	460.823303	238.774200
-417.427582	270.884064	969.955383	-416.215881	-2.699561	971.305115	-510.106171	273.822388	576.370544	-467.966797	-50.219105	583.454529	-494.813446	305.791382	86.365105	-540.132996	-92.157745	103.903076	-471.263977	367.584137	1442.512573	-413.177063	-51.317295	1453.610962	-386.619781	156.491165	1462.349243	-412.145294	155.287140	1760.439819	-516.074219	465.089905	1171.196045	-471.500214	-170.653015	1195.908081	-418.445892	409.923767	869.723022	-349.823883	-126.013748	892.986023	-395.389587	134.669037	1068.304810	466.307587	37.103981	899.703796	460.661255	239.366028
-417.431396	270.874237	969.960205	-416.202454	-2.746094	971.323669	-510.130310	273.864594	576.367432	-467.937378	-50.181007	583.451477	-494.822174	305.792694	86.356483	-540.119080	-92.146713	103.912720	-471.203979	367.575195	1442.501709	-413.136566	-51.338562	1453.623779	-386.593628	156.491287	1462.342407	-412.358032	155.296860	1760.548462	-516.027466	465.070984	1171.187378	-471.462189	-170.654495	1195.933838	-418.401123	409.874420	869.713257	-349.774628	-126.044907	892.989868	-395.379486	134.647064	1068.315308	466.495697	37.085529	899.719238	460.819183	239.366699
-417.391785	270.867645	969.965759	-416.187805	-2.736955	971.312683	-510.114594	273.833923	576.375427	-467.991241	-50.262711	583.463989	-494.817261	305.768341	86.345413	-540.140320	-92.148193	103.928215	-471.191132	367.582031	1442.479858	-413.104034	-51.356674	1453.634155	-386.560974	156.506851	1462.351318	-412.575226	155.383057	1760.522949	-516.002808	465.032227	1171.155884	-471.434845	-170.649323	1195.944214	-418.390198	409.883698	869.688660	-349.731537	-126.082764	893.010498	-395.348572	134.640518	1068.311890	466.667175	37.049591	899.734009	460.974182	239.309998
-417.376251	270.841522	969.963745	-416.147736	-2.755720	971.326355	-510.085754	273.774017	576.340515	-467.935364	-50.238815	583.483398	-494.795868	305.765106	86.340584	-540.098572	-92.134102	103.903313	-471.143890	367.557251	1442.474854	-413.061249	-51.342739	1453.640015	-386.518799	156.478729	1462.349854	-412.778503	155.431641	1760.580688	-515.947998	465.029144	1171.151978	-471.379639	-170.627975	1195.941650	-418.354767	409.846680	869.667297	-349.669098	-126.108208	893.021545	-395.318787	134.625626	1068.317139	466.900909	36.889679	899.744873	461.408081	238.722519
-417.339142	270.864410	969.962097	-416.130615	-2.730868	971.293396	-510.098846	273.789734	576.350464	-467.930573	-50.295078	583.439148	-494.809113	305.767151	86.341827	-540.118042	-92.137306	103.911888	-471.090668	367.561768	1442.453369	-413.031372	-51.356182	1453.635254	-386.474670	156.486618	1462.346802	-413.009521	155.471268	1760.589111	-515.907532	464.982361	1171.141357	-471.356079	-170.627960	1195.963745	-418.326080	409.837006	869.662720	-349.649078	-126.144806	893.007996	-395.281830	134.636795	1068.297852	467.005249	36.952774	899.766724	461.358093	239.111359
-417.298523	270.833679	969.953613	-416.085419	-2.745367	971.303711	-510.061951	273.780426	576.368225	-467.891388	-50.285492	583.462219	-494.794769	305.757324	86.341888	-540.125305	-92.151833	103.923096	-471.069092	367.543518	1442.446289	-412.997559	-51.364044	1453.626831	-386.427460	156.488632	1462.347778	-413.235321	155.504150	1760.623535	-515.857544	464.983368	1171.118652	-471.319580	-170.628265	1195.950562	-418.299591	409.796844	869.662964	-349.603790	-126.179802	893.020630	-395.239990	134.621307	1068.298950	467.346100	36.762943	899.792908	462.172333	238.099396
-417.274384	270.818085	969.974487	-416.039612	-2.758117	971.312805	-510.061005	273.788879	576.391846	-467.836914	-50.229828	583.426270	-494.788818	305.760956	86.368912	-540.103455	-92.147354	103.902824	-471.015503	367.553955	1442.434692	-412.966309	-51.355228	1453.658325	-386.399506	156.479614	1462.351440	-413.457581	155.556076	1760.668213	-515.821960	464.971924	1171.119751	-471.280273	-170.637787	1195.951050	-418.277740	409.782013	869.647827	-349.528015	-126.161972	893.041565	-395.203918	134.604599	1068.313721	467.393372	36.887985	899.799255	461.809601	238.941544
-417.240692	270.816711	969.982056	-416.046722	-2.729454	971.298218	-510.043091	273.782593	576.363525	-467.837189	-50.269878	583.446472	-494.777100	305.767029	86.369469	-540.105835	-92.154198	103.896538	-470.986176	367.533936	1442.427979	-412.928406	-51.357285	1453.680054	-386.366638	156.469238	1462.354858	-413.660370	155.611465	1760.723022	-515.790527	464.934265	1171.111816	-471.234802	-170.672455	1195.976196	-418.235779	409.740570	869.657593	-349.500122	-126.211563	893.060974	-395.182953	134.607208	1068.308594	467.510498	36.872993	899.805298	461.906036	239.034195
-417.204071	270.804596	969.958374	-416.005402	-2.746119	971.296570	-510.044098	273.808716	576.399170	-467.821472	-50.261181	583.443298	-494.798615	305.768829	86.362312	-540.119141	-92.178802	103.903297	-470.929474	367.536346	1442.431152	-412.913788	-51.367973	1453.670166	-386.326385	156.475647	1462.365112	-413.866119	155.656586	1760.763916	-515.752869	464.921875	1171.099854	-471.203583	-170.679001	1195.979492	-418.185455	409.711121	869.632935	-349.442230	-126.238174	893.088623	-395.141846	134.601059	1068.295410	467.717499	36.872650	899.815186	462.079559	239.053024
-417.144562	270.788239	969.957397	-415.924530	-2.767526	971.325928	-510.031830	273.776794	576.377380	-467.795807	-50.281422	583.449646	-494.776093	305.766235	86.391830	-540.129822	-92.153992	103.926628	-470.882690	367.537659	1442.425171	-412.888977	-51.369137	1453.674683	-386.285828	156.460129	1462.364624	-414.071747	155.665894	1760.865112	-515.721436	464.883179	1171.075684	-471.153503	-170.713837	1195.989746	-418.170013	409.689453	869.633667	-349.415497	-126.254128	893.078979	-395.083374	134.594650	1068.312012	467.872467	36.886246	899.804626	462.250702	239.084122
-417.127747	270.763214	969.954285	-415.870575	-2.814327	971.326477	-510.019623	273.770020	576.388733	-467.754639	-50.275829	583.445435	-494.780487	305.762665	86.365677	-540.085632	-92.146751	103.896187	-470.836334	367.531158	1442.421997	-412.863251	-51.363838	1453.685425	-386.249664	156.457764	1462.367432	-414.278351	155.718353	1760.873413	-515.675293	464.844299	1171.093750	-471.088104	-170.742935	1195.998901	-418.131439	409.653412	869.634888	-349.338928	-126.257454	893.114258	-395.045044	134.562912	1068.310059	468.013672	36.849953	899.824829	462.373352	239.125885
-417.076874	270.740967	969.956543	-415.817841	-2.827275	971.337585	-509.974213	273.718842	576.375061	-467.709808	-50.269207	583.463440	-494.763062	305.759949	86.361382	-540.126282	-92.158821	103.932838	-470.782227	367.524719	1442.442261	-412.842682	-51.386219	1453.684326	-386.209839	156.445511	1462.382813	-414.486450	155.802963	1760.872192	-515.641174	464.854553	1171.108765	-471.048248	-170.794739	1196.019897	-418.103241	409.604004	869.658020	-349.282532	-126.288139	893.127197	-394.999176	134.548630	1068.317993	468.311401	36.719074	899.841858	462.875610	238.502487
-417.059540	270.728821	969.944763	-415.820648	-2.805240	971.308350	-509.955200	273.764465	576.386536	-467.693604	-50.280712	583.431396	-494.769928	305.765320	86.392029	-540.108154	-92.161606	103.908348	-470.772766	367.519684	1442.430420	-412.822876	-51.390770	1453.687256	-386.168762	156.446823	1462.383667	-414.653168	155.852264	1760.896240	-515.605896	464.840790	1171.088867	-470.996643	-170.802536	1196.021606	-418.060181	409.577911	869.652405	-349.217987	-126.309181	893.155823	-394.978760	134.545868	1068.294678	468.391235	36.845081	899.845825	462.747345	239.098434
-417.044067	270.696808	969.933899	-415.754547	-2.831240	971.340881	-509.928406	273.723450	576.369690	-467.651337	-50.270912	583.422729	-494.741364	305.756958	86.382378	-540.022827	-92.140884	103.933556	-470.696777	367.520050	1442.458984	-412.776093	-51.388371	1453.710938	-386.134705	156.428711	1462.381592	-414.832062	155.893555	1760.924072	-515.571106	464.806915	1171.098267	-470.946625	-170.835022	1196.042847	-418.017365	409.564972	869.672485	-349.159637	-126.335396	893.185974	-394.936798	134.536346	1068.305176	468.645905	36.689468	899.860352	463.221375	238.485535
-416.986389	270.676758	969.931824	-415.700256	-2.845591	971.349792	-509.929932	273.725220	576.374573	-467.563446	-50.255333	583.412109	-494.755005	305.758667	86.381775	-540.025085	-92.143562	103.906792	-470.666534	367.497223	1442.433228	-412.739349	-51.399200	1453.718140	-386.102203	156.439240	1462.371826	-415.005676	155.944855	1760.943970	-515.544739	464.812256	1171.089478	-470.902344	-170.885773	1196.084961	-417.989349	409.528595	869.666687	-349.103210	-126.344032	893.228516	-394.880463	134.522827	1068.308472	468.751160	36.788696	899.857605	463.154236	239.132141
-416.960114	270.683502	969.932678	-415.707581	-2.819169	971.330017	-509.914520	273.698761	576.373535	-467.574188	-50.300694	583.402161	-494.744141	305.757233	86.380035	-540.057312	-92.138145	103.937111	-470.630493	367.494446	1442.456421	-412.698273	-51.397263	1453.734131	-386.064453	156.432419	1462.360718	-415.147522	155.939713	1761.090576	-515.492798	464.801849	1171.098022	-470.848846	-170.915878	1196.108032	-417.942780	409.511993	869.668152	-349.083008	-126.376015	893.251892	-394.867279	134.529465	1068.298218	468.935364	36.690189	899.881104	463.411285	239.083694
-416.926117	270.674744	969.922363	-415.670074	-2.878364	971.319214	-509.943970	273.683990	576.392944	-467.510406	-50.306530	583.414185	-494.758667	305.759552	86.378212	-540.076660	-92.144768	103.943596	-470.604706	367.477875	1442.435059	-412.647675	-51.401962	1453.744873	-386.020844	156.434860	1462.366943	-415.307800	155.988281	1761.099609	-515.432556	464.804413	1171.067505	-470.806000	-170.948959	1196.100952	-417.884644	409.506195	869.681030	-348.986633	-126.389008	893.273254	-394.826202	134.495483	1068.286499	469.114502	36.672142	899.887146	463.619049	239.080582
-416.894836	270.624542	969.912354	-415.624908	-2.900779	971.334717	-509.935181	273.658295	576.371826	-467.491486	-50.320831	583.378418	-494.751587	305.758636	86.376160	-540.050293	-92.141258	103.947960	-470.592529	367.467194	1442.424438	-412.611908	-51.402706	1453.777344	-385.986969	156.420258	1462.354614	-415.457245	156.035873	1761.117188	-515.415405	464.823639	1171.063843	-470.738129	-170.947525	1196.114990	-417.839569	409.473328	869.675232	-348.944519	-126.418175	893.290527	-394.785706	134.469452	1068.288696	469.295624	36.627041	899.899292	463.843750	239.075638
-416.854706	270.623566	969.913513	-415.614868	-2.886786	971.302490	-509.918488	273.627075	576.392395	-467.455322	-50.355865	583.386658	-494.726440	305.740692	86.383331	-540.077820	-92.147690	103.947578	-470.555145	367.468018	1442.423096	-412.531982	-51.399185	1453.777466	-385.954559	156.422256	1462.359741	-415.588013	156.063416	1761.127319	-515.353394	464.823853	1171.062744	-470.678619	-170.974075	1196.123779	-417.779633	409.458618	869.674683	-348.856781	-126.442757	893.314453	-394.744843	134.461746	1068.269775	469.491425	36.634350	899.900757	464.067993	239.045593
-416.802795	270.605438	969.915771	-415.565948	-2.921159	971.308044	-509.920197	273.630096	576.397522	-467.468842	-50.371487	583.385925	-494.763611	305.764954	86.381447	-540.086609	-92.147148	103.950584	-470.537262	367.457275	1442.413452	-412.491882	-51.408733	1453.796387	-385.948730	156.420868	1462.357178	-415.712341	156.095474	1761.145142	-515.309448	464.806519	1171.035645	-470.623840	-170.985703	1196.142578	-417.719635	409.443634	869.662170	-348.801910	-126.470497	893.300232	-394.700531	134.436417	1068.275024	469.692627	36.596577	899.916748	464.332886	238.930145
-416.766541	270.628784	969.906311	-415.543152	-2.918364	971.294678	-509.908356	273.622772	576.409119	-467.426300	-50.322529	583.372192	-494.736176	305.742493	86.383186	-540.071167	-92.141747	103.945023	-470.524414	367.449615	1442.401367	-412.451202	-51.396770	1453.808594	-385.924164	156.419571	1462.352417	-415.841492	156.177155	1761.063721	-515.283081	464.815674	1171.003540	-470.553253	-170.991364	1196.156250	-417.676331	409.439819	869.639343	-348.735992	-126.504745	893.303040	-394.662262	134.447021	1068.261719	469.936768	36.611343	899.942566	464.550385	238.916779
-416.730469	270.597900	969.900513	-415.510620	-2.933742	971.312988	-509.905029	273.607574	576.400146	-467.438110	-50.365761	583.368530	-494.744690	305.757538	86.372498	-540.054016	-92.136597	103.946259	-470.534088	367.452667	1442.387817	-412.394592	-51.409451	1453.798828	-385.906189	156.418991	1462.347534	-415.935120	156.192169	1761.084351	-515.252441	464.796631	1170.994019	-470.470795	-170.986389	1196.149658	-417.614075	409.453735	869.617493	-348.690063	-126.526344	893.298096	-394.625702	134.432251	1068.267456	470.288940	36.411827	899.982178	465.402100	237.858643
-416.694855	270.589172	969.903931	-415.417084	-2.982137	971.322449	-509.869171	273.568176	576.380249	-467.446838	-50.380444	583.389832	-494.731079	305.741791	86.378723	-540.055481	-92.137138	103.947647	-470.534180	367.461029	1442.361206	-412.372345	-51.406590	1453.801392	-385.891296	156.422043	1462.347412	-416.024872	156.223694	1761.090942	-515.215881	464.785034	1170.955444	-470.379486	-171.030609	1196.136963	-417.561218	409.417328	869.611938	-348.618286	-126.577858	893.288147	-394.568085	134.410278	1068.275391	470.387451	36.526199	899.962463	465.152161	238.641113
-416.672974	270.565186	969.897034	-415.375244	-3.004050	971.332336	-509.875702	273.579407	576.397583	-467.377014	-50.333477	583.423584	-494.735626	305.742065	86.379715	-540.012451	-92.120934	103.936882	-470.540405	367.454041	1442.334473	-412.345703	-51.373764	1453.802979	-385.878510	156.443085	1462.355469	-416.094604	156.244141	1761.104248	-515.198853	464.783142	1170.919434	-470.304260	-171.020630	1196.151367	-417.486755	409.422546	869.591309	-348.533508	-126.605904	893.264771	-394.528412	134.394928	1068.275146	470.581055	36.524712	900.004333	465.331451	238.770370
-416.626709	270.567932	969.895996	-415.336609	-3.017270	971.350098	-509.846741	273.546448	576.404602	-467.433014	-50.458778	583.422058	-494.733765	305.745270	86.394577	-540.076538	-92.146736	103.956467	-470.547028	367.444305	1442.328613	-412.319397	-51.378922	1453.804565	-385.869904	156.456360	1462.358398	-416.165894	156.272156	1761.105957	-515.174683	464.755035	1170.903564	-470.220551	-171.025070	1196.145874	-417.412720	409.407074	869.571228	-348.479004	-126.650887	893.248108	-394.488373	134.395752	1068.283936	470.766693	36.512325	900.020081	465.570587	238.786499
-416.597839	270.584137	969.891235	-415.351654	-2.989515	971.306274	-509.836426	273.538055	576.428894	-467.380737	-50.399673	583.392883	-494.713318	305.709717	86.398849	-540.080872	-92.148888	103.977211	-470.547272	367.453827	1442.332153	-412.283936	-51.381107	1453.804321	-385.863892	156.460678	1462.354980	-416.213379	156.299026	1761.107544	-515.155212	464.693115	1170.873169	-470.136810	-171.023361	1196.169678	-417.331329	409.409027	869.552307	-348.419556	-126.689285	893.243713	-394.468445	134.400421	1068.256958	470.983368	36.509220	900.031006	465.763458	238.880905
-416.565674	270.550079	969.887573	-415.283966	-2.989651	971.299805	-509.809235	273.570404	576.431152	-467.355896	-50.410484	583.416931	-494.714325	305.708801	86.401543	-540.062439	-92.148773	103.961433	-470.548676	367.456268	1442.304932	-412.233948	-51.375954	1453.834229	-385.848083	156.447449	1462.360718	-416.244171	156.318359	1761.108398	-515.145935	464.680939	1170.842163	-470.057281	-171.030823	1196.161377	-417.253052	409.391663	869.534241	-348.349701	-126.716194	893.244385	-394.419403	134.385162	1068.252075	471.254120	36.354359	900.045837	466.242859	238.216705
-416.538300	270.563232	969.886841	-415.268158	-2.986026	971.290283	-509.785645	273.509949	576.414734	-467.344147	-50.435036	583.392151	-494.707794	305.705231	86.379402	-540.057678	-92.146980	103.962425	-470.539917	367.449066	1442.297974	-412.222168	-51.387627	1453.839600	-385.850403	156.472931	1462.353027	-416.265228	156.353958	1761.106201	-515.143799	464.622284	1170.817261	-469.985291	-171.039459	1196.186646	-417.191803	409.399506	869.526672	-348.275818	-126.739647	893.226624	-394.394012	134.389511	1068.246094	471.486725	36.321461	900.045471	466.489044	238.204620
-416.487701	270.496796	969.869995	-415.198700	-3.022519	971.317383	-509.735474	273.467224	576.419983	-467.343323	-50.496899	583.409302	-494.693054	305.698151	86.372742	-540.088013	-92.158508	103.974358	-470.555084	367.441681	1442.290894	-412.196503	-51.381939	1453.841064	-385.844574	156.473801	1462.351807	-416.279022	156.382477	1761.103516	-515.132385	464.598816	1170.803833	-469.923950	-171.009583	1196.174316	-417.120605	409.400177	869.517700	-348.174835	-126.744598	893.254700	-394.341797	134.355270	1068.252808	471.580566	36.480354	900.052063	466.390503	239.002136
-416.460999	270.478516	969.854797	-415.140167	-3.058837	971.316528	-509.741730	273.463928	576.414429	-467.255859	-50.420185	583.405029	-494.716461	305.706116	86.398468	-539.995483	-92.145393	103.971939	-470.577362	367.444580	1442.283936	-412.185364	-51.372486	1453.846680	-385.833832	156.481339	1462.354858	-416.261383	156.422470	1761.103027	-515.143494	464.571564	1170.793091	-469.870117	-170.985550	1196.188477	-417.066193	409.383636	869.499634	-348.096832	-126.766495	893.272827	-394.295227	134.335541	1068.243896	471.796234	36.471840	900.072021	466.637756	239.011032
-416.385101	270.444611	969.855591	-415.075073	-3.068048	971.348267	-509.694916	273.423096	576.407715	-467.279236	-50.518448	583.441223	-494.699707	305.704163	86.396477	-540.036865	-92.160316	103.987495	-470.594330	367.437775	1442.292969	-412.158325	-51.367821	1453.874512	-385.828735	156.481934	1462.363281	-416.248474	156.463394	1761.099854	-515.138062	464.551270	1170.793091	-469.816925	-170.966110	1196.203125	-417.007019	409.375549	869.508362	-347.998444	-126.765022	893.295105	-394.242188	134.324188	1068.263916	472.101898	36.261806	900.097656	467.227539	238.257156
-416.338440	270.477081	969.883301	-415.022644	-3.056575	971.329224	-509.695953	273.453766	576.419434	-467.226379	-50.489407	583.414734	-494.693481	305.692413	86.413567	-539.987610	-92.147446	104.000961	-470.624084	367.429169	1442.267456	-412.133789	-51.369438	1453.916626	-385.828369	156.475372	1462.376465	-416.199310	156.514267	1761.103760	-515.141724	464.508575	1170.768799	-469.784637	-170.959442	1196.228271	-416.936584	409.344696	869.495483	-347.914734	-126.763657	893.344055	-394.197510	134.329849	1068.269409	472.355377	36.255150	900.122192	467.746399	238.021255
-416.325745	270.462006	969.893005	-414.996063	-3.072052	971.348511	-509.658081	273.416962	576.432922	-467.229309	-50.502621	583.439697	-494.677795	305.690094	86.411461	-540.029663	-92.146484	104.005646	-470.667236	367.426117	1442.243774	-412.113708	-51.370979	1453.936157	-385.833374	156.475449	1462.376099	-416.138824	156.557816	1761.112793	-515.142456	464.509674	1170.761108	-469.741669	-170.992462	1196.273560	-416.900940	409.347076	869.506836	-347.861633	-126.759880	893.382507	-394.173676	134.319077	1068.282959	472.566498	36.222870	900.116760	467.813477	238.129440
-416.308990	270.434967	969.887268	-414.942719	-3.092455	971.346558	-509.627930	273.412354	576.436096	-467.215210	-50.486996	583.409241	-494.690918	305.692139	86.411118	-540.036743	-92.148598	104.005577	-470.668091	367.420868	1442.236328	-412.084167	-51.363285	1453.958252	-385.828735	156.477737	1462.385132	-416.067657	156.607559	1761.121216	-515.133179	464.490143	1170.729248	-469.704681	-171.003281	1196.291138	-416.846527	409.334656	869.511475	-347.764313	-126.713501	893.431213	-394.137817	134.299622	1068.278931	472.776245	36.191891	900.135986	468.016937	238.174438
-416.275360	270.446503	969.882385	-414.897461	-3.132082	971.320923	-509.603760	273.437195	576.425598	-467.181396	-50.508553	583.444397	-494.695435	305.692627	86.413383	-540.017883	-92.133453	103.997780	-470.708313	367.410248	1442.216064	-412.077423	-51.374485	1453.988403	-385.842346	156.502960	1462.388184	-415.955688	156.611679	1761.205444	-515.147217	464.489166	1170.698975	-469.648285	-171.000168	1196.317261	-416.818390	409.318024	869.502808	-347.678528	-126.670334	893.489197	-394.097717	134.278961	1068.263550	472.939514	36.257534	900.158508	468.039215	238.592636
-416.254272	270.429840	969.885193	-414.864288	-3.133078	971.338074	-509.592621	273.424835	576.423279	-467.202026	-50.566757	583.438599	-494.696686	305.707245	86.403511	-540.011047	-92.123108	104.001762	-470.712158	367.402008	1442.216431	-412.066528	-51.374714	1453.996094	-385.840149	156.484833	1462.392456	-415.881866	156.714050	1761.082642	-515.145386	464.484833	1170.695679	-469.614532	-171.007370	1196.330200	-416.773010	409.273956	869.503113	-347.617889	-126.630943	893.540527	-394.076569	134.276230	1068.274902	473.158661	36.203068	900.176208	468.299835	238.543533
-416.218536	270.432281	969.883484	-414.807373	-3.147686	971.337097	-509.566650	273.388763	576.428406	-467.100555	-50.497803	583.449158	-494.704834	305.705048	86.394936	-539.982727	-92.128448	103.991852	-470.758240	367.392914	1442.172119	-412.059601	-51.386833	1454.006836	-385.849304	156.494629	1462.380249	-415.755920	156.766571	1761.071411	-515.141357	464.475952	1170.666016	-469.561646	-171.016052	1196.345459	-416.732910	409.271729	869.507751	-347.550079	-126.588951	893.573608	-394.030304	134.272034	1068.273438	473.380737	36.184650	900.225830	468.563385	238.473541
-416.219208	270.432709	969.880981	-414.833740	-3.132608	971.304443	-509.575378	273.414307	576.436951	-467.116974	-50.556919	583.431702	-494.702759	305.693878	86.411575	-540.003052	-92.133904	103.998428	-470.761749	367.364990	1442.166260	-412.026245	-51.370884	1454.024414	-385.848267	156.494553	1462.382446	-415.616821	156.770905	1761.139404	-515.151855	464.487244	1170.655518	-469.519775	-171.073807	1196.391968	-416.709198	409.246246	869.509277	-347.524109	-126.530830	893.590149	-394.031952	134.267075	1068.253296	473.633698	36.172459	900.252014	468.838074	238.463470
-416.199982	270.418823	969.880920	-414.794006	-3.145407	971.301575	-509.563019	273.400726	576.434814	-467.093872	-50.598404	583.423401	-494.692108	305.695587	86.428238	-540.046875	-92.141792	104.000839	-470.766479	367.363251	1442.158691	-412.000580	-51.374035	1454.036621	-385.842468	156.487289	1462.388306	-415.484497	156.816177	1761.114990	-515.149170	464.474670	1170.640747	-469.487244	-171.113785	1196.400879	-416.696991	409.231689	869.508362	-347.552399	-126.491020	893.615051	-394.004425	134.254349	1068.252319	473.901367	36.179008	900.266357	469.103851	238.572205
-416.172668	270.381592	969.863403	-414.721436	-3.196168	971.325073	-509.526428	273.364685	576.442383	-467.030121	-50.584347	583.455200	-494.707275	305.682648	86.430023	-540.029480	-92.149429	103.997505	-470.771393	367.352509	1442.155884	-411.987457	-51.380562	1454.049072	-385.830719	156.487946	1462.370605	-415.338745	156.878433	1761.024048	-515.148621	464.473694	1170.638672	-469.426025	-171.115952	1196.405762	-416.677429	409.201202	869.487305	-347.515198	-126.440765	893.625854	-393.962372	134.228470	1068.256958	474.101624	36.180630	900.286316	469.321167	238.642593
-416.161652	270.370270	969.859802	-414.675262	-3.202304	971.329468	-509.516174	273.357239	576.446777	-467.057220	-50.681351	583.424561	-494.662994	305.692535	86.434952	-540.067444	-92.155640	104.023010	-470.769470	367.354980	1442.146362	-411.964783	-51.378353	1454.033325	-385.820129	156.479904	1462.370361	-415.183685	156.919113	1761.012329	-515.157959	464.472900	1170.633545	-469.388916	-171.129288	1196.407593	-416.659393	409.158295	869.469971	-347.441925	-126.391174	893.633423	-393.940430	134.225357	1068.258789	474.664398	35.696129	900.348145	470.790100	236.408188
-416.152832	270.371307	969.853821	-414.650635	-3.219799	971.311401	-509.515961	273.323669	576.430908	-467.043732	-50.737747	583.421387	-494.680511	305.675690	86.409805	-540.095886	-92.164467	104.032341	-470.796722	367.352478	1442.118774	-411.925507	-51.392296	1454.031494	-385.821472	156.485367	1462.360229	-415.007324	156.956085	1760.983643	-515.167786	464.441132	1170.595703	-469.355408	-171.122299	1196.409180	-416.663818	409.154419	869.461304	-347.352570	-126.371208	893.627136	-393.916626	134.214020	1068.245239	474.649628	35.994076	900.356384	470.134338	237.874649
-416.137634	270.351685	969.861877	-414.599609	-3.218392	971.323425	-509.493286	273.284912	576.414795	-466.960022	-50.681034	583.427429	-494.645050	305.632751	86.384232	-540.026611	-92.164848	104.036819	-470.792816	367.352264	1442.114746	-411.909912	-51.394440	1454.024292	-385.820251	156.484894	1462.357422	-414.850647	157.033142	1760.859009	-515.178101	464.412781	1170.570435	-469.321838	-171.080734	1196.395996	-416.669220	409.113586	869.441406	-347.245209	-126.299248	893.645630	-393.890076	134.209183	1068.256714	474.767090	36.129215	900.352478	469.981293	238.748596
-416.124268	270.337433	969.854553	-414.584381	-3.217760	971.309509	-509.528107	273.287109	576.419617	-466.924011	-50.757099	583.442505	-494.652313	305.662170	86.393127	-540.045044	-92.177704	104.055779	-470.823029	367.343201	1442.088745	-411.901947	-51.384064	1454.036255	-385.813202	156.482895	1462.351563	-414.656860	157.050629	1760.822266	-515.187988	464.414368	1170.556763	-469.308685	-171.049942	1196.374268	-416.683990	409.098969	869.407532	-347.174835	-126.323845	893.635132	-393.876068	134.200180	1068.246094	475.122131	35.950710	900.386536	470.623535	237.959229
-416.142853	270.297089	969.843445	-414.574402	-3.243076	971.303284	-509.539917	273.261047	576.423462	-466.926514	-50.829311	583.435608	-494.670044	305.650543	86.395508	-540.088928	-92.201523	104.064857	-470.826996	367.330353	1442.052490	-411.887909	-51.388882	1454.031006	-385.802246	156.481369	1462.321411	-414.458740	157.075714	1760.790283	-515.206299	464.369202	1170.522217	-469.269104	-171.044113	1196.385010	-416.685303	409.039612	869.380005	-347.108124	-126.294174	893.653687	-393.875305	134.171402	1068.236328	475.441681	35.872986	900.389587	470.992584	237.886673
-416.149048	270.302246	969.843384	-414.564545	-3.224971	971.269897	-509.556000	273.279053	576.427307	-466.859406	-50.769806	583.400146	-494.678589	305.651154	86.396530	-540.054504	-92.174355	104.062500	-470.830383	367.319305	1442.049927	-411.848175	-51.392464	1454.005005	-385.788971	156.488174	1462.305542	-414.257935	157.042496	1760.801758	-515.216980	464.347870	1170.503784	-469.245514	-171.033691	1196.368164	-416.696503	409.047180	869.353943	-347.027618	-126.309052	893.648254	-393.864838	134.172455	1068.217773	475.722595	35.843170	900.390808	471.301239	237.838165
-416.143646	270.299744	969.831970	-414.533173	-3.246267	971.280090	-509.568054	273.281464	576.431396	-466.855774	-50.840382	583.423401	-494.684601	305.675903	86.404961	-540.083313	-92.199524	104.077820	-470.844666	367.313324	1442.000244	-411.833954	-51.414532	1454.011719	-385.775269	156.480774	1462.295044	-414.059082	157.055405	1760.772705	-515.246094	464.299622	1170.483276	-469.208710	-171.005753	1196.350342	-416.718140	409.026245	869.319153	-346.951996	-126.291420	893.647095	-393.851532	134.170242	1068.218262	476.010559	35.856544	900.412292	471.596771	237.842911
-416.166290	270.278992	969.808594	-414.522461	-3.303517	971.261902	-509.576782	273.302032	576.438293	-466.837860	-50.850941	583.405945	-494.687866	305.656281	86.415749	-540.050476	-92.178635	104.061943	-470.840546	367.320068	1441.997925	-411.835510	-51.406414	1454.010742	-385.775787	156.484634	1462.286865	-413.858276	157.068619	1760.740479	-515.256775	464.276703	1170.443359	-469.182739	-171.022919	1196.364136	-416.738007	409.011383	869.302734	-346.925659	-126.327904	893.644653	-393.848450	134.135666	1068.195435	476.209106	35.979744	900.397766	471.612335	238.386368
-416.172058	270.283813	969.808472	-414.531616	-3.285593	971.245300	-509.585449	273.263458	576.427246	-466.812927	-50.819130	583.394409	-494.671509	305.650269	86.395172	-540.041626	-92.169991	104.062508	-470.844360	367.313385	1441.977905	-411.812988	-51.400005	1454.031372	-385.778748	156.485443	1462.279297	-413.646057	157.104813	1760.679932	-515.289001	464.240784	1170.406250	-469.157623	-171.021393	1196.369507	-416.750793	408.962769	869.271851	-346.868988	-126.316422	893.652832	-393.851074	134.140961	1068.186035	476.510071	35.987473	900.411438	471.929382	238.372498
-416.145569	270.256744	969.811401	-414.461487	-3.303403	971.270752	-509.569824	273.218048	576.418152	-466.834015	-50.852161	583.413513	-494.658325	305.651703	86.408630	-540.017151	-92.180374	104.082085	-470.850830	367.295807	1441.919800	-411.800598	-51.401024	1454.036499	-385.772705	156.485901	1462.284790	-413.440430	157.044434	1760.727539	-515.343445	464.192810	1170.374512	-469.120544	-171.017639	1196.392822	-416.750061	408.960815	869.237854	-346.849060	-126.336281	893.650696	-393.810364	134.129959	1068.201782	476.780762	35.947628	900.430603	472.273651	238.265167
-416.152588	270.254608	969.819031	-414.459167	-3.311932	971.278625	-509.569092	273.203247	576.424500	-466.790497	-50.830029	583.426331	-494.677155	305.644714	86.407921	-540.046753	-92.178474	104.077965	-470.841339	367.307953	1441.924072	-411.789368	-51.405640	1454.060669	-385.766846	156.499588	1462.282104	-413.233582	157.016266	1760.702271	-515.415405	464.093323	1170.341553	-469.069641	-171.033646	1196.400391	-416.713196	408.964661	869.213501	-346.817322	-126.350899	893.660461	-393.813080	134.125458	1068.209595	477.231323	35.736584	900.453430	473.304077	237.218689
-416.146210	270.246704	969.817810	-414.417511	-3.325049	971.275391	-509.562592	273.195862	576.422913	-466.781464	-50.817875	583.431763	-494.688141	305.642273	86.401237	-540.037598	-92.163704	104.055763	-470.828979	367.332214	1441.877319	-411.774506	-51.401188	1454.054932	-385.760284	156.500961	1462.284912	-413.054871	157.013290	1760.597046	-515.520813	463.960754	1170.280640	-469.045044	-171.023148	1196.403564	-416.636841	408.981689	869.206177	-346.775208	-126.370544	893.669312	-393.790466	134.116959	1068.207642	477.511536	35.693657	900.485413	473.670074	237.128265
-416.144196	270.238556	969.820435	-414.400787	-3.376162	971.293335	-509.549408	273.170715	576.417358	-466.815460	-50.884052	583.441284	-494.676514	305.637421	86.382080	-540.095825	-92.198730	104.088509	-470.829224	367.332184	1441.826416	-411.750610	-51.405270	1454.078857	-385.736237	156.503723	1462.279297	-412.858887	156.923798	1760.634766	-515.633545	463.840088	1170.212769	-469.019897	-171.034058	1196.430298	-416.533752	409.030609	869.194702	-346.759399	-126.377724	893.676331	-393.780792	134.093872	1068.217896	477.925385	35.466095	900.482788	474.452789	236.201065
-416.176605	270.206879	969.816528	-414.433502	-3.339879	971.289673	-509.568695	273.200378	576.415588	-466.792145	-50.872925	583.451660	-494.674438	305.648285	86.433479	-540.042725	-92.197311	104.099922	-470.814209	367.334961	1441.764038	-411.724335	-51.408550	1454.095215	-385.718201	156.515579	1462.263550	-412.656555	156.906494	1760.547607	-515.795959	463.668488	1170.128784	-468.983765	-171.080002	1196.452393	-416.388763	409.065002	869.173767	-346.725830	-126.369949	893.704834	-393.797089	134.096466	1068.210571	477.972351	35.793610	900.501465	473.802917	237.882507
-416.201263	270.193695	969.813477	-414.444122	-3.342395	971.290771	-509.548828	273.167206	576.404907	-466.787598	-50.859886	583.433472	-494.674530	305.627777	86.385742	-540.037659	-92.204369	104.092911	-470.793549	367.348175	1441.746338	-411.705109	-51.407757	1454.125732	-385.697144	156.534119	1462.265625	-412.435730	156.808060	1760.582642	-515.987976	463.448456	1170.029297	-468.949554	-171.075348	1196.484863	-416.187561	409.118378	869.166382	-346.695313	-126.354301	893.735413	-393.808258	134.091278	1068.208130	478.276093	35.792496	900.547791	474.092621	237.951920
-416.204041	270.193390	969.815613	-414.446228	-3.343285	971.293396	-509.549194	273.166870	576.404236	-466.829132	-50.907810	583.438965	-494.655762	305.640930	86.404442	-540.058899	-92.215248	104.098480	-470.803284	367.350891	1441.690674	-411.672424	-51.377777	1454.148560	-385.674744	156.557144	1462.248901	-412.222717	156.728607	1760.548340	-516.207397	463.222900	1169.950195	-468.954926	-171.081116	1196.518677	-415.972290	409.207458	869.178040	-346.731995	-126.354080	893.738892	-393.807648	134.090912	1068.209839	478.559875	35.900410	900.582458	474.206299	238.533630
-416.200317	270.186432	969.816956	-414.427551	-3.388484	971.306885	-509.549835	273.167664	576.404114	-466.838989	-50.927891	583.441162	-494.653473	305.641449	86.405518	-540.070313	-92.215919	104.102753	-470.809052	367.366913	1441.656128	-411.611389	-51.383858	1454.160156	-385.643494	156.578308	1462.248169	-412.001923	156.658752	1760.530273	-516.416809	462.975494	1169.891968	-468.925201	-171.093384	1196.549194	-415.650269	409.212708	869.326111	-346.728882	-126.373268	893.771240	-393.797668	134.070267	1068.217407	479.005676	35.766792	900.597412	474.874664	237.906372
-416.214752	270.199280	969.812134	-414.452820	-3.349029	971.300171	-509.563934	273.163727	576.382324	-466.821930	-50.914745	583.446045	-494.676544	305.640869	86.398499	-540.050842	-92.211128	104.097336	-470.834290	367.379639	1441.622192	-411.581299	-51.363548	1454.171143	-385.627106	156.592590	1462.242676	-411.764191	156.597443	1760.509888	-516.621460	462.752777	1169.820679	-468.918396	-171.130157	1196.612793	-415.417816	409.325531	869.372559	-346.738678	-126.374336	893.796387	-393.806946	134.095001	1068.209351	479.272522	35.854919	900.601501	475.033630	238.318085
-416.207672	270.193085	969.809387	-414.432648	-3.391012	971.307983	-509.551208	273.172974	576.420105	-466.815125	-50.937328	583.442505	-494.654694	305.641296	86.405693	-540.063843	-92.215805	104.101707	-470.957916	367.291321	1441.468750	-411.513824	-51.348347	1454.203369	-385.603638	156.622314	1462.232300	-411.546539	156.583405	1760.421143	-516.822266	462.515045	1169.728882	-468.895081	-171.138596	1196.626221	-415.142883	409.463043	869.363770	-346.740601	-126.431831	893.816833	-393.799347	134.075577	1068.213135	479.546112	35.888256	900.619751	475.312622	238.443085
-416.232300	270.169800	969.788818	-414.437958	-3.400654	971.310547	-509.575317	273.168732	576.403137	-466.855988	-51.019981	583.427185	-494.683228	305.641846	86.398811	-540.097351	-92.219215	104.103256	-470.908905	367.404938	1441.583862	-411.473175	-51.342293	1454.200562	-385.584839	156.652100	1462.228394	-411.314301	156.539917	1760.395996	-516.974365	462.267090	1169.674316	-468.876465	-171.143799	1196.645142	-414.836395	409.592499	869.351318	-346.755157	-126.468864	893.833557	-393.805481	134.068970	1068.202148	479.897308	35.863529	900.635742	475.715424	238.332962
-416.279938	270.127930	969.773438	-414.479065	-3.414158	971.297546	-509.571411	273.150635	576.389465	-466.834320	-50.977978	583.423096	-494.662689	305.645782	86.379913	-540.067261	-92.217293	104.071312	-470.951721	367.390900	1441.585571	-411.419189	-51.309826	1454.225708	-385.555847	156.671082	1462.218872	-411.091583	156.502258	1760.367554	-517.123169	462.060242	1169.618408	-468.842407	-171.126938	1196.671509	-414.519867	409.789337	869.377136	-346.750275	-126.509186	893.857056	-393.839203	134.042786	1068.185547	480.244873	35.825912	900.644836	476.173920	238.250336
-416.305725	270.105286	969.750427	-414.489197	-3.419129	971.293701	-509.584564	273.174164	576.388855	-466.853882	-51.006802	583.432922	-494.683502	305.638458	86.381355	-540.087524	-92.217262	104.082306	-471.109650	367.311066	1441.433228	-411.358002	-51.301037	1454.229858	-385.542603	156.679184	1462.210327	-410.852631	156.420731	1760.402222	-517.234619	461.891785	1169.562500	-468.813721	-171.180450	1196.703125	-414.163452	410.017761	869.362427	-346.734985	-126.569756	893.850403	-393.849487	134.037109	1068.170410	480.592072	35.821182	900.680359	476.524902	238.323227
-416.308838	270.099457	969.755310	-414.480865	-3.483403	971.308777	-509.918304	273.498535	576.453125	-466.876404	-51.003696	583.465210	-494.862610	305.667450	86.407196	-540.084656	-92.223160	104.089340	-471.163361	367.296448	1441.423462	-411.304169	-51.297531	1454.244141	-385.519379	156.715286	1462.212158	-410.617279	156.401093	1760.385864	-517.300659	461.720093	1169.528564	-468.774597	-171.185654	1196.725220	-413.823486	410.266632	869.397339	-346.738037	-126.646896	893.845093	-393.841522	134.006516	1068.179199	480.929718	35.845287	900.700928	476.838287	238.469040
-416.307404	270.083282	969.772156	-414.461914	-3.483690	971.331238	-509.953522	273.487671	576.455505	-466.832947	-50.937828	583.470886	-494.876404	305.669830	86.405678	-540.051147	-92.202034	104.103058	-471.220978	367.310669	1441.417725	-411.247345	-51.292633	1454.233887	-385.508820	156.716492	1462.202148	-410.386780	156.433655	1760.293335	-517.338257	461.591339	1169.482910	-468.739197	-171.216827	1196.750488	-413.443787	410.514130	869.433411	-346.738007	-126.755707	893.851318	-393.839264	134.001648	1068.200562	481.400543	35.762104	900.726501	477.455841	237.910614
-416.363159	270.046783	969.752686	-414.494446	-3.498578	971.317810	-509.852203	273.380066	576.428894	-466.871460	-50.952271	583.444092	-494.801636	305.658997	86.399155	-540.072327	-92.209862	104.106773	-471.171021	367.391479	1441.575073	-411.189697	-51.278305	1454.258179	-385.489288	156.736328	1462.211548	-410.161560	156.427139	1760.273804	-517.325928	461.466644	1169.461304	-468.688995	-171.255478	1196.775757	-413.062958	410.761353	869.496765	-346.733978	-126.847504	893.833740	-393.863892	133.980118	1068.179810	481.759613	35.757832	900.750793	477.831299	237.825790
-416.404572	270.048187	969.768921	-414.520630	-3.481392	971.309448	-509.867004	273.321259	576.419128	-466.893402	-50.939304	583.451782	-494.800110	305.658478	86.405571	-540.062866	-92.206238	104.103577	-471.206787	367.382996	1441.565552	-411.134430	-51.276531	1454.266846	-385.492859	156.763214	1462.196899	-409.949768	156.442001	1760.238892	-517.299622	461.408813	1169.440674	-468.630737	-171.270645	1196.791626	-412.720551	411.035065	869.534546	-346.731628	-126.945137	893.816406	-393.879303	133.981979	1068.179688	482.109131	35.721569	900.779297	478.227509	237.772797
-416.398041	270.101898	969.806763	-414.534302	-3.428740	971.302551	-509.869415	273.312531	576.437805	-466.877289	-50.881519	583.467346	-494.780151	305.655670	86.405594	-540.035583	-92.180252	104.077171	-471.258636	367.378723	1441.576782	-411.084229	-51.266556	1454.248657	-385.490326	156.775070	1462.200928	-409.733582	156.415802	1760.262207	-517.226868	461.405060	1169.427002	-468.571320	-171.336472	1196.803345	-412.396637	411.322357	869.605591	-346.717834	-127.019348	893.806885	-393.886871	134.017563	1068.196167	482.420044	35.818581	900.807068	478.362427	238.252274
-416.440887	270.049622	969.801514	-414.501282	-3.443066	971.335876	-509.866241	273.227051	576.410767	-466.937592	-50.909336	583.463013	-494.736969	305.649658	86.398964	-540.063293	-92.199623	104.090309	-471.311859	367.377686	1441.580200	-411.004700	-51.261074	1454.245850	-385.494751	156.781921	1462.202759	-409.527954	156.424622	1760.232056	-517.139038	461.448608	1169.446899	-468.505463	-171.377396	1196.824951	-412.078156	411.598846	869.656006	-346.707977	-127.102867	893.793945	-393.900696	134.004044	1068.212036	482.805206	35.829090	900.815796	478.796753	238.223679
-416.440857	270.094330	969.813843	-414.466125	-3.463547	971.353638	-509.855835	273.219421	576.428650	-466.957153	-50.938389	583.475159	-494.718445	305.646912	86.398933	-540.216309	-92.370461	104.188934	-471.350922	367.333618	1441.584961	-410.944702	-51.255760	1454.258789	-385.482117	156.783096	1462.201294	-409.345490	156.494873	1760.146606	-517.014282	461.517670	1169.459473	-468.430969	-171.416138	1196.840942	-411.740448	411.875580	869.735291	-346.741608	-127.202415	893.763611	-393.888733	134.020691	1068.228271	483.145569	35.849545	900.840149	479.128571	238.266602
-416.487091	270.091614	969.828003	-414.475067	-3.449926	971.330444	-509.881683	273.207153	576.434265	-466.955322	-50.944256	583.479431	-494.732178	305.649078	86.397308	-540.189209	-92.402710	104.167152	-471.377441	367.330292	1441.593262	-410.896942	-51.281948	1454.266846	-385.481720	156.780838	1462.201782	-409.172302	156.519928	1760.122314	-516.851257	461.605316	1169.502197	-468.356079	-171.464111	1196.860229	-411.437988	412.168732	869.787415	-346.738220	-127.270950	893.748291	-393.902588	134.015869	1068.220825	483.511566	35.928349	900.853088	479.420532	238.513931
-416.565552	270.073486	969.810730	-414.506927	-3.423635	971.317871	-509.892517	273.213379	576.416931	-466.987061	-50.984077	583.475708	-494.749298	305.636047	86.401596	-540.217651	-92.428719	104.195892	-471.386505	367.321899	1441.642578	-410.836853	-51.256718	1454.261719	-385.487549	156.775131	1462.208130	-409.009277	156.511322	1760.158813	-516.647461	461.765259	1169.534546	-468.291351	-171.512604	1196.887085	-411.142731	412.438324	869.850769	-346.776215	-127.375229	893.734314	-393.940491	134.025528	1068.202026	483.890900	35.933811	900.837646	479.816956	238.528152
-416.586456	270.085907	969.805237	-414.446289	-3.435279	971.350159	-509.885254	273.202850	576.402954	-466.949066	-50.976593	583.496704	-494.730194	305.629791	86.383774	-540.252502	-92.461922	104.210732	-471.417725	367.292450	1441.665039	-410.782745	-51.276653	1454.282593	-385.471527	156.789658	1462.213501	-408.836121	156.533859	1760.181396	-516.433228	461.947418	1169.575806	-468.201477	-171.583862	1196.923218	-410.885468	412.710480	869.876099	-346.765656	-127.429146	893.734802	-393.929840	134.045700	1068.217407	484.277740	35.919109	900.876587	480.235046	238.425522
-416.629852	270.094238	969.790955	-414.464417	-3.410022	971.333984	-509.925171	273.215607	576.383972	-467.016571	-51.030754	583.485535	-494.746429	305.652344	86.386635	-540.339539	-92.559296	104.259483	-471.406464	367.302460	1441.699463	-410.753662	-51.256737	1454.279053	-385.463562	156.783661	1462.211792	-408.708832	156.566360	1760.165527	-516.197876	462.171661	1169.645752	-468.153961	-171.602982	1196.926147	-410.666382	412.988770	869.927063	-346.773773	-127.473625	893.714478	-393.948090	134.063950	1068.199341	484.627838	35.918636	900.886963	480.592377	238.444931
-416.662811	270.140137	969.813477	-414.482758	-3.387752	971.320068	-509.927399	273.213440	576.377869	-466.956970	-50.995735	583.495911	-494.743134	305.655762	86.404167	-540.073975	-92.228188	104.114616	-471.425751	367.286560	1441.710693	-410.729431	-51.255417	1454.293457	-385.446777	156.793701	1462.220215	-408.590485	156.580856	1760.135132	-515.962524	462.411560	1169.716309	-468.083099	-171.630402	1196.965210	-410.431976	413.246185	869.985779	-346.797852	-127.541832	893.717102	-393.965027	134.086166	1068.201782	484.975983	35.998943	900.933655	480.832733	238.665939
-416.666046	270.148712	969.799316	-414.410065	-3.417414	971.338745	-509.975006	273.240997	576.398071	-466.902832	-50.922504	583.493530	-494.771362	305.644348	86.410103	-540.028198	-92.213173	104.107094	-471.418121	367.272797	1441.749146	-410.684906	-51.244560	1454.293457	-385.442352	156.795319	1462.229736	-408.493286	156.587677	1760.139160	-515.745850	462.599701	1169.762207	-468.044128	-171.662338	1196.991455	-410.229675	413.521179	870.025452	-346.791351	-127.558823	893.719849	-393.946075	134.093124	1068.207397	485.424866	35.863640	900.983154	481.474701	238.025299
-416.731354	270.167419	969.807251	-414.434937	-3.373212	971.310669	-509.979462	273.244751	576.393127	-466.877472	-50.887367	583.497437	-494.769867	305.643738	86.410194	-540.032349	-92.220222	104.126122	-471.406830	367.267639	1441.769165	-410.653351	-51.231167	1454.285034	-385.428955	156.787445	1462.237915	-408.418488	156.647705	1760.071167	-515.503784	462.850616	1169.817017	-468.005249	-171.711472	1197.000854	-410.026581	413.771729	870.069641	-346.782532	-127.598358	893.721863	-393.976410	134.115097	1068.194214	485.814758	35.880112	900.993469	481.890991	238.021530
-416.751770	270.167786	969.793396	-414.387909	-3.400530	971.334534	-509.975433	273.193420	576.359985	-466.883301	-50.901508	583.499023	-494.719574	305.636688	86.406723	-540.029785	-92.210876	104.116753	-471.387482	367.278198	1441.794067	-410.643311	-51.222546	1454.290283	-385.418823	156.792328	1462.231934	-408.352234	156.646484	1760.066040	-515.267395	463.089844	1169.873291	-467.983673	-171.729309	1197.026733	-409.879150	414.012909	870.128174	-346.779022	-127.598381	893.721008	-393.968262	134.120331	1068.200195	486.112091	35.963524	901.025879	482.033264	238.528671
-416.797638	270.198944	969.798035	-414.408020	-3.343319	971.330750	-510.045837	273.253387	576.419556	-466.858307	-50.848682	583.475525	-494.758118	305.655457	86.424690	-540.023376	-92.188782	104.106758	-471.366364	367.265381	1441.828735	-410.596069	-51.217587	1454.301758	-385.392395	156.808105	1462.245850	-408.330872	156.644699	1760.032959	-515.039307	463.332062	1169.915039	-467.965576	-171.729446	1197.025635	-409.750580	414.226196	870.149719	-346.761505	-127.615845	893.711243	-393.991577	134.163666	1068.198486	486.483246	35.948196	901.045776	482.476654	238.411743
-416.799316	270.226196	969.803589	-414.410370	-3.338031	971.328064	-510.047028	273.250458	576.390930	-466.909119	-50.911369	583.495605	-494.766235	305.646790	86.424866	-540.074097	-92.209747	104.106171	-471.329834	367.286713	1441.863770	-410.597565	-51.214893	1454.292969	-385.359467	156.789810	1462.242065	-408.306335	156.640060	1760.037720	-514.802002	463.546844	1169.976685	-467.939331	-171.716232	1197.002319	-409.634766	414.441895	870.188660	-346.708801	-127.592659	893.734070	-393.994720	134.176865	1068.200195	486.895935	35.999142	901.077820	482.845337	238.456787
-416.827148	270.247559	969.801697	-414.371643	-3.309808	971.321350	-510.085144	273.221161	576.376770	-466.866180	-50.838333	583.488159	-494.750732	305.651581	86.404083	-540.009644	-92.186592	104.116264	-471.290253	367.278320	1441.873657	-410.589050	-51.198574	1454.294189	-385.347015	156.810059	1462.237427	-408.298462	156.635025	1760.038330	-514.620483	463.746704	1170.015381	-467.935059	-171.704895	1197.010742	-409.532654	414.628723	870.195984	-346.692810	-127.578087	893.737366	-393.977753	134.205322	1068.193237	487.251526	36.084438	901.078735	483.168213	238.518356
-416.851318	270.207306	969.787659	-414.360657	-3.320586	971.340576	-510.094086	273.238617	576.372864	-466.902466	-50.875370	583.485962	-494.746246	305.644196	86.400177	-540.041687	-92.181778	104.115463	-471.229584	367.306885	1441.915161	-410.579071	-51.174564	1454.286133	-385.316681	156.822433	1462.250854	-408.307892	156.625183	1760.047852	-514.452393	463.893036	1170.062988	-467.950165	-171.673630	1197.023071	-409.457062	414.799286	870.218201	-346.653534	-127.551453	893.735657	-393.987610	134.194489	1068.196533	487.567596	36.131748	901.124329	483.421814	238.738068
-416.848175	270.300995	969.827087	-414.385529	-3.243700	971.315979	-510.124176	273.260590	576.384644	-466.883057	-50.769363	583.507141	-494.758636	305.641907	86.395859	-540.006653	-92.184273	104.122704	-471.165161	367.312439	1441.957642	-410.581085	-51.162453	1454.266235	-385.270935	156.817810	1462.242798	-408.331787	156.609100	1760.067383	-514.294983	464.063232	1170.125610	-467.954865	-171.627899	1196.997559	-409.408997	414.956360	870.249695	-346.621674	-127.514915	893.731567	-393.994080	134.254715	1068.203125	487.956177	36.174610	901.139771	483.812775	238.763718
-416.839294	270.295929	969.827698	-414.349823	-3.247109	971.320251	-510.133392	273.292816	576.398132	-466.924011	-50.764023	583.487427	-494.761627	305.645325	86.415855	-539.998596	-92.173538	104.109825	-471.082397	367.351349	1441.990723	-410.580963	-51.150185	1454.244385	-385.255127	156.818710	1462.249756	-408.371887	156.611420	1760.088623	-514.158020	464.153748	1170.183716	-467.964172	-171.601273	1196.938843	-409.378540	415.075562	870.276428	-346.576935	-127.477364	893.731445	-393.974792	134.253891	1068.206177	488.349274	36.190292	901.143311	484.252014	238.719589
-416.844421	270.339600	969.832825	-414.337250	-3.205434	971.331055	-510.109344	273.267578	576.397156	-466.902069	-50.667622	583.533569	-494.725433	305.640350	86.415207	-539.971008	-92.134064	104.112625	-471.036987	367.363800	1442.023926	-410.582428	-51.138493	1454.232788	-385.204651	156.843140	1462.270630	-408.400635	156.600601	1760.149048	-514.041809	464.274048	1170.235596	-467.964050	-171.549744	1196.915527	-409.375793	415.151489	870.302307	-346.545166	-127.440651	893.734741	-393.965149	134.300034	1068.212769	488.627441	36.186703	901.161499	484.533997	238.782333
-416.848724	270.374817	969.828491	-414.360992	-3.159755	971.320313	-510.122772	273.335480	576.410339	-466.955200	-50.620140	583.530823	-494.764191	305.684540	86.435524	-539.939880	-92.122818	104.101089	-470.939178	367.392212	1442.057861	-410.582886	-51.120331	1454.231445	-385.176117	156.844284	1462.271851	-408.465576	156.609741	1760.168457	-513.960876	464.368256	1170.305176	-467.992676	-171.522308	1196.885010	-409.400696	415.235046	870.323853	-346.518158	-127.395546	893.730530	-393.971954	134.336731	1068.203735	488.955505	36.285576	901.168884	484.842529	238.918045
-416.850220	270.437195	969.838379	-414.374481	-3.094129	971.322144	-510.130096	273.387390	576.392151	-466.973480	-50.544346	583.529907	-494.769501	305.692535	86.387581	-540.216187	-92.536575	104.313919	-470.886078	367.423584	1442.084717	-410.594086	-51.109741	1454.224487	-385.146149	156.865082	1462.280396	-408.536896	156.583023	1760.249268	-513.887512	464.443176	1170.337769	-468.008118	-171.439896	1196.861328	-409.466034	415.286957	870.326965	-346.481293	-127.332985	893.712219	-393.976837	134.396942	1068.209106	489.364197	36.197708	901.190979	485.406616	238.448975
-416.865784	270.464172	969.823853	-414.402588	-3.080919	971.333069	-510.100037	273.420715	576.388306	-467.058380	-50.524799	583.560852	-494.781281	305.683014	86.389641	-539.953064	-92.129677	104.107918	-470.798248	367.443359	1442.126953	-410.613861	-51.090725	1454.177124	-385.114716	156.876633	1462.272095	-408.617798	156.604492	1760.273804	-513.828491	464.477661	1170.396240	-468.033295	-171.374878	1196.822388	-409.528137	415.308289	870.333618	-346.468964	-127.242569	893.679077	-393.987488	134.425156	1068.204712	489.735321	36.274185	901.188721	485.803802	238.451950
-416.821899	270.538849	969.825867	-414.426361	-3.005021	971.306641	-510.110992	273.475616	576.409912	-467.092316	-50.433887	583.568787	-494.767731	305.686188	86.387009	-539.885498	-92.085632	104.102028	-470.729889	367.493713	1442.180664	-410.610138	-51.069668	1454.162231	-385.088165	156.874420	1462.278076	-408.690887	156.625153	1760.304810	-513.797607	464.541870	1170.443237	-468.042450	-171.307480	1196.762695	-409.633698	415.323242	870.331421	-346.424896	-127.154770	893.665222	-393.967285	134.485046	1068.190308	490.358612	36.001606	901.218018	487.114655	236.856339
-416.812195	270.576813	969.839539	-414.409607	-2.956133	971.332947	-510.080444	273.501129	576.400452	-467.194611	-50.439846	583.561707	-494.742096	305.686096	86.395576	-539.919128	-92.100868	104.108086	-470.625427	367.519684	1442.218384	-410.613037	-51.045311	1454.158203	-385.041199	156.887497	1462.301636	-408.809204	156.641144	1760.294556	-513.766724	464.565948	1170.513306	-468.044067	-171.238724	1196.726685	-409.740631	415.279480	870.358215	-346.405914	-127.066414	893.633850	-393.954926	134.533539	1068.210571	490.402557	36.463451	901.236633	486.259277	239.004044
-416.741394	270.652893	969.878784	-414.441559	-2.870529	971.338135	-510.064850	273.592651	576.413391	-467.222412	-50.355568	583.557983	-494.752777	305.702728	86.399261	-539.936584	-92.081490	104.098648	-470.564301	367.565887	1442.275757	-410.614136	-51.031193	1454.139160	-385.004700	156.898529	1462.321777	-408.904602	156.662354	1760.320313	-513.760559	464.586823	1170.574829	-468.050995	-171.168777	1196.694702	-409.860229	415.220398	870.375427	-346.377747	-126.955009	893.623230	-393.939545	134.594116	1068.233765	490.763611	36.515110	901.263550	486.567291	239.035736
-416.692108	270.733124	969.870605	-414.458466	-2.812930	971.323303	-510.042419	273.649933	576.425232	-467.222198	-50.226448	583.578735	-494.751038	305.702942	86.425301	-539.886047	-92.053574	104.094696	-470.480072	367.581390	1442.299438	-410.643982	-50.988605	1454.119507	-384.965607	156.911499	1462.333984	-409.000183	156.698669	1760.363403	-513.765686	464.625031	1170.622192	-468.086334	-171.099670	1196.648193	-410.049164	415.174347	870.374756	-346.391541	-126.862816	893.581726	-393.919067	134.655365	1068.221313	491.051727	36.540058	901.284668	486.864594	239.044632
-416.631134	270.829376	969.894287	-414.475464	-2.712078	971.330322	-510.031799	273.719971	576.442017	-467.252899	-50.118519	583.586182	-494.754059	305.702393	86.411041	-539.895874	-92.050568	104.078247	-470.411011	367.631226	1442.333862	-410.663696	-50.958153	1454.112427	-384.928925	156.934799	1462.349121	-409.106506	156.734360	1760.384521	-513.781067	464.655060	1170.679688	-468.088745	-171.007263	1196.622437	-410.239655	415.053497	870.382507	-346.353729	-126.735809	893.577881	-393.900269	134.741806	1068.237549	491.344574	36.562561	901.300598	487.131226	239.111923
-416.593323	270.945923	969.917053	-414.540619	-2.628822	971.324829	-509.982788	273.789764	576.461060	-467.319763	-50.070858	583.592163	-494.737518	305.733307	86.425583	-539.832886	-91.990311	104.085205	-470.346527	367.680328	1442.369263	-410.682312	-50.924011	1454.100464	-384.897064	156.979324	1462.359009	-409.211761	156.780502	1760.406006	-513.811829	464.683197	1170.720581	-468.115021	-170.919174	1196.584839	-410.470490	414.957703	870.382202	-346.348938	-126.630554	893.545471	-393.910126	134.823410	1068.245361	491.667114	36.654644	901.324341	487.362915	239.408783
-416.552185	271.017426	969.924866	-414.579987	-2.517196	971.296997	-510.095306	274.033539	576.513611	-467.375061	-49.969269	583.545166	-494.841370	305.748322	86.443619	-539.825134	-91.971336	104.069191	-470.287415	367.735229	1442.399536	-410.686951	-50.876392	1454.065552	-384.852783	157.012741	1462.393677	-409.329224	156.823013	1760.434570	-513.844177	464.704132	1170.771118	-468.135468	-170.826065	1196.545654	-410.685089	414.822906	870.379089	-346.363586	-126.505287	893.538574	-393.899109	134.896042	1068.233276	491.958069	36.730572	901.321533	487.648712	239.496445
-416.516327	271.131165	969.951111	-414.626404	-2.414526	971.284363	-509.984894	273.997223	576.476807	-467.458252	-49.922043	583.613525	-494.779907	305.768860	86.429497	-539.904297	-91.963158	104.072632	-470.209351	367.786133	1442.416992	-410.711945	-50.824184	1454.057129	-384.827393	157.038727	1462.397461	-409.445465	156.894699	1760.407959	-513.895630	464.743317	1170.811401	-468.178497	-170.724319	1196.509766	-410.941376	414.678375	870.384094	-346.367004	-126.369942	893.501038	-393.906708	134.983826	1068.240723	492.216797	36.776096	901.344788	487.914215	239.579041
-416.459747	271.236603	969.985962	-414.626892	-2.301942	971.273926	-509.967529	274.065460	576.486145	-467.436676	-49.765305	583.598328	-494.780945	305.751404	86.427116	-540.154358	-92.371796	104.313095	-470.145996	367.844666	1442.446411	-410.732300	-50.753273	1454.029297	-384.798706	157.086044	1462.424194	-409.567383	156.934052	1760.440430	-513.924561	464.798431	1170.852661	-468.196564	-170.620377	1196.487793	-411.169312	414.534027	870.379639	-346.374054	-126.220657	893.485535	-393.885559	135.072128	1068.254639	492.538635	36.832211	901.356506	488.234924	239.581741
-416.429047	271.340240	969.996399	-414.676086	-2.205709	971.257568	-509.936859	274.106476	576.487122	-467.558716	-49.751953	583.590271	-494.787994	305.751312	86.430717	-540.228149	-92.390030	104.323036	-470.068542	367.898651	1442.466187	-410.749969	-50.718472	1454.030029	-384.735840	157.121658	1462.420898	-409.685791	156.984955	1760.462891	-513.984558	464.797729	1170.886719	-468.234192	-170.497971	1196.436035	-411.412170	414.384155	870.376282	-346.372528	-126.058319	893.473877	-393.888947	135.156189	1068.250488	492.746521	36.848000	901.386414	488.497375	239.461731
-416.385742	271.477570	970.000977	-414.700714	-2.084852	971.253601	-509.935883	274.280945	576.529663	-467.600800	-49.676327	583.572449	-494.815796	305.769104	86.436455	-540.212402	-92.370247	104.308136	-469.987335	367.975464	1442.482666	-410.778320	-50.665115	1453.989868	-384.705658	157.164948	1462.436890	-409.801361	157.039551	1760.481201	-514.019348	464.839813	1170.912842	-468.267151	-170.409805	1196.361816	-411.676147	414.168335	870.345337	-346.402405	-125.916237	893.430725	-393.879333	135.276810	1068.250732	492.995361	36.919933	901.390198	488.693817	239.635818
-416.395416	271.560486	970.010742	-414.749207	-1.975566	971.217468	-509.889679	274.381012	576.505005	-467.572266	-49.503033	583.563599	-494.811493	305.836060	86.434822	-539.854126	-91.873901	104.040321	-469.903870	368.032227	1442.495728	-410.820465	-50.597210	1453.964233	-384.669128	157.197754	1462.434570	-409.931122	157.098618	1760.505493	-514.047791	464.903107	1170.939697	-468.306854	-170.302139	1196.337280	-411.954468	413.942841	870.313721	-346.447998	-125.760284	893.385559	-393.899139	135.353561	1068.235596	493.221558	37.011013	901.400940	488.909149	239.773834
-416.309387	271.750122	970.056519	-414.769226	-1.832065	971.213257	-509.869385	274.502838	576.547424	-467.650696	-49.479904	583.574158	-494.825195	305.838562	86.445717	-539.857971	-91.874626	104.040077	-469.841736	368.097321	1442.494873	-410.842896	-50.543865	1453.945679	-384.629425	157.251221	1462.434082	-410.076111	157.108047	1760.587402	-514.094177	464.977844	1170.952393	-468.360291	-170.200607	1196.285889	-412.236145	413.701294	870.276978	-346.470490	-125.597939	893.350281	-393.880676	135.493713	1068.259766	493.506134	37.057274	901.420654	489.192505	239.805740
-416.312622	271.843140	970.047058	-414.772949	-1.726289	971.202759	-509.980957	274.739777	576.561096	-467.686096	-49.423374	583.565735	-494.896362	305.839355	86.438126	-540.226868	-92.317955	104.290886	-469.761810	368.172363	1442.491821	-410.867157	-50.476524	1453.922241	-384.583008	157.297272	1462.446167	-410.223450	157.175491	1760.598633	-514.128052	465.031738	1170.996216	-468.415375	-170.044540	1196.233887	-412.563690	413.502380	870.220276	-346.518677	-125.442299	893.305725	-393.888489	135.592712	1068.250732	493.822021	36.999107	901.446533	489.755432	239.215881
-416.293121	271.943909	970.050537	-414.815887	-1.592890	971.196350	-509.955505	274.865479	576.579773	-467.648407	-49.268314	583.570984	-494.917206	305.836823	86.421867	-540.174683	-92.285706	104.273270	-469.703644	368.244751	1442.510864	-410.902374	-50.414463	1453.889160	-384.538757	157.369705	1462.448120	-410.361938	157.236374	1760.611816	-514.159973	465.098145	1171.003418	-468.477875	-169.929825	1196.201172	-412.868652	413.308655	870.200195	-346.580078	-125.286392	893.266968	-393.898682	135.701401	1068.249023	494.090729	37.074524	901.453064	490.012512	239.275650
-416.266937	272.102386	970.063599	-414.843445	-1.453162	971.172668	-509.949738	274.989899	576.562927	-467.672180	-49.200970	583.567322	-494.900269	305.896393	86.450600	-540.140320	-92.233109	104.264915	-469.615417	368.348206	1442.523682	-410.947174	-50.338181	1453.848511	-384.513702	157.417847	1462.446045	-410.520599	157.342621	1760.576172	-514.199585	465.183533	1171.032959	-468.542389	-169.796722	1196.136719	-413.196106	413.088654	870.164124	-346.622711	-125.149666	893.222534	-393.903687	135.833069	1068.244751	494.333221	37.174496	901.490601	490.215088	239.349442
-416.267975	272.229919	970.080566	-414.880280	-1.286068	971.131958	-509.938354	275.110016	576.589722	-467.732788	-49.177460	583.527283	-494.910980	305.898926	86.461967	-540.182617	-92.238556	104.269676	-469.544434	368.426575	1442.535400	-410.966888	-50.275166	1453.832886	-384.471405	157.493988	1462.432251	-410.671600	157.405807	1760.582275	-514.220520	465.241028	1171.045410	-468.602783	-169.675293	1196.101074	-413.491913	412.832153	870.126404	-346.681183	-124.983734	893.170593	-393.916779	135.957062	1068.231689	494.554596	37.256264	901.485596	490.426117	239.429291
-416.242401	272.372437	970.053162	-414.881256	-1.177744	971.120361	-509.966125	275.243866	576.623108	-467.746490	-49.086430	583.529785	-494.943176	305.915039	86.445488	-540.166199	-92.207779	104.244217	-469.476959	368.510864	1442.544678	-410.995850	-50.197372	1453.790894	-384.447937	157.568039	1462.433594	-410.830566	157.470886	1760.589355	-514.234314	465.318817	1171.041260	-468.678589	-169.540421	1196.034058	-413.809509	412.640228	870.076721	-346.745636	-124.809013	893.134705	-393.906647	136.085968	1068.212646	494.730652	37.327045	901.512695	490.603607	239.520920
-416.188690	272.527496	970.099731	-414.908325	-1.006481	971.083801	-509.969391	275.374603	576.623535	-467.748840	-48.976410	583.475708	-494.980896	305.950928	86.466110	-540.179321	-92.163246	104.197319	-469.417847	368.625763	1442.555176	-410.999756	-50.126942	1453.760376	-384.414124	157.630798	1462.437500	-410.982269	157.525253	1760.622559	-514.242371	465.420746	1171.053101	-468.756226	-169.411026	1195.973145	-414.115234	412.412445	870.056091	-346.800140	-124.588005	893.106140	-393.897430	136.213074	1068.218750	494.892853	37.431721	901.512024	490.777313	239.668015
-416.211121	272.599304	970.060059	-414.931976	-0.957536	971.069458	-510.013336	275.524323	576.646179	-467.712433	-48.884331	583.509705	-494.984985	305.957977	86.440918	-540.173157	-92.135651	104.197029	-469.352753	368.713287	1442.554932	-411.019287	-50.047081	1453.742432	-384.377960	157.710449	1462.440308	-411.139709	157.540100	1760.664307	-514.253784	465.501678	1171.078979	-468.842651	-169.267593	1195.944946	-414.416565	412.198242	870.010132	-346.875031	-124.406906	893.069702	-393.914917	136.282379	1068.190430	495.001434	37.543446	901.509216	490.747223	240.246078
-416.205414	272.715027	970.070129	-414.958771	-0.827114	971.047180	-510.009705	275.603363	576.642761	-467.735565	-48.835217	583.511536	-494.984711	305.971680	86.414940	-540.174072	-92.087631	104.180626	-469.305725	368.805603	1442.591431	-411.055115	-49.970299	1453.707153	-384.357513	157.778061	1462.456665	-411.296326	157.643600	1760.616943	-514.250000	465.554962	1171.072632	-468.929382	-169.109970	1195.881714	-414.688965	411.987244	869.998230	-346.953217	-124.214569	893.035400	-393.930695	136.391342	1068.185547	495.220551	37.622749	901.524841	490.992462	240.276978
-416.153809	272.851227	970.092102	-414.956787	-0.704610	971.042725	-510.065308	275.730988	576.679443	-467.767181	-48.787109	583.464661	-495.022247	306.011047	86.432549	-540.177185	-92.090233	104.212990	-469.244659	368.913055	1442.612427	-411.058685	-49.884655	1453.687622	-384.327209	157.855148	1462.460327	-411.450928	157.696976	1760.630981	-514.268311	465.659180	1171.085815	-468.992218	-168.954407	1195.839233	-414.988312	411.796814	869.946472	-347.063873	-124.047829	892.981750	-393.908844	136.507294	1068.195557	495.414886	37.712406	901.521606	491.256348	240.264236
-416.129547	272.960968	970.098694	-414.958801	-0.545985	971.043335	-510.123749	275.878143	576.680542	-467.722748	-48.650642	583.455017	-495.059479	306.027130	86.431725	-540.154358	-92.030144	104.190468	-469.211700	368.991608	1442.615356	-411.098083	-49.790245	1453.656250	-384.308807	157.956192	1462.468140	-411.581787	157.761108	1760.624756	-514.287415	465.726044	1171.104980	-469.072113	-168.809738	1195.823120	-415.292328	411.593597	869.929565	-347.181274	-123.848549	892.951172	-393.905151	136.637314	1068.200806	495.556793	37.778992	901.522583	491.418182	240.363846
-416.138184	273.066406	970.080872	-414.983063	-0.440988	971.017090	-510.153717	275.961731	576.694336	-467.710938	-48.533344	583.425415	-495.089294	306.034515	86.445358	-540.125000	-91.984657	104.170105	-469.193573	369.099854	1442.630127	-411.111084	-49.680710	1453.646362	-384.304901	158.053391	1462.479736	-411.707092	157.817093	1760.633301	-514.289063	465.843536	1171.135132	-469.133820	-168.668488	1195.821533	-415.588745	411.401031	869.897583	-347.286194	-123.685143	892.910583	-393.912842	136.738312	1068.176758	495.767883	37.935322	901.539246	491.568695	240.544083
-416.136414	273.233795	970.106506	-415.018829	-0.241738	970.984253	-510.190399	276.104553	576.727844	-467.800568	-48.520252	583.422974	-495.098969	306.033630	86.439362	-540.146973	-91.970055	104.145882	-469.153931	369.226105	1442.663696	-411.139252	-49.574917	1453.647461	-384.272614	158.165192	1462.482666	-411.842560	157.877350	1760.623779	-514.309204	465.926056	1171.131104	-469.177856	-168.528305	1195.802856	-415.824524	411.243591	869.869751	-347.380432	-123.540855	892.873352	-393.926270	136.897842	1068.172485	495.946136	38.083210	901.524536	491.735199	240.720993
-416.122040	273.365753	970.112061	-415.050903	-0.125448	970.961548	-510.235962	276.199310	576.759705	-467.730438	-48.346348	583.425537	-495.102783	306.033447	86.446449	-540.079224	-91.913704	104.143486	-469.254669	369.236237	1442.534790	-411.161835	-49.493969	1453.640503	-384.267456	158.286118	1462.517700	-411.969421	157.926697	1760.637939	-514.347229	466.055176	1171.137573	-469.232361	-168.405380	1195.791016	-416.029388	411.058014	869.869751	-347.496613	-123.368378	892.848145	-393.934082	137.008179	1068.163696	496.308197	38.045498	901.542175	492.529633	239.878632
-416.121643	273.492188	970.119324	-415.070557	-0.014781	970.962524	-510.271240	276.338043	576.798096	-467.834106	-48.337593	583.399475	-495.109161	306.087250	86.453415	-540.121887	-91.913651	104.130402	-469.139618	369.450531	1442.699951	-411.181458	-49.378796	1453.636597	-384.262268	158.392944	1462.537354	-412.083984	158.000031	1760.639771	-514.339233	466.111084	1171.176270	-469.276062	-168.270096	1195.786255	-416.217438	410.918610	869.886597	-347.595764	-123.225067	892.813354	-393.939819	137.122894	1068.166992	496.369843	38.247128	901.536316	492.147949	240.853745
-416.128357	273.579010	970.108032	-415.074371	0.083585	970.956177	-510.302246	276.421295	576.799988	-467.820618	-48.169113	583.395813	-495.130310	306.069458	86.427139	-540.078003	-91.845398	104.104927	-469.124268	369.548279	1442.742432	-411.202759	-49.275547	1453.615356	-384.259796	158.487595	1462.550293	-412.195923	158.024094	1760.698853	-514.374023	466.199585	1171.188477	-469.328949	-168.114960	1195.781006	-416.396912	410.783173	869.891235	-347.697357	-123.083839	892.795105	-393.949707	137.217484	1068.159302	496.575928	38.342556	901.524780	492.355377	240.953964
-416.123199	273.728394	970.115417	-415.077545	0.195010	970.950134	-510.367889	276.508698	576.802307	-467.832611	-48.065723	583.355591	-495.129913	306.088074	86.454880	-540.040161	-91.817513	104.087440	-469.112061	369.660034	1442.779541	-411.204437	-49.162529	1453.630127	-384.268951	158.604202	1462.570435	-412.293762	158.110870	1760.710083	-514.397827	466.295929	1171.226685	-469.352539	-168.000916	1195.772339	-416.568237	410.675110	869.903687	-347.779419	-122.921593	892.770020	-393.950562	137.342377	1068.160400	496.742004	38.399559	901.523621	492.544983	240.991684
-416.122833	273.854828	970.123779	-415.092621	0.347239	970.923157	-510.409149	276.591400	576.823242	-467.855743	-47.987003	583.352173	-495.167267	306.074158	86.439537	-539.999695	-91.785133	104.060181	-469.117157	369.777405	1442.805298	-411.255493	-49.069939	1453.643188	-384.269379	158.714035	1462.605225	-412.395020	158.237320	1760.662476	-514.428772	466.377991	1171.255127	-469.398712	-167.891235	1195.773071	-416.739136	410.577881	869.923279	-347.898804	-122.769623	892.752869	-393.953735	137.467926	1068.150146	496.947784	38.486347	901.527588	492.753845	241.100479
-416.127930	273.951782	970.106812	-415.105103	0.452702	970.916260	-510.445435	276.694031	576.844788	-467.921997	-47.991821	583.397888	-495.184814	306.090332	86.460617	-540.022949	-91.785629	104.081116	-469.160614	369.865326	1442.816650	-411.249054	-48.957817	1453.650024	-384.286102	158.819717	1462.618042	-412.478668	158.273560	1760.763916	-514.469238	466.485596	1171.285034	-469.440918	-167.788925	1195.764160	-416.875153	410.467133	869.942627	-347.994873	-122.637283	892.727661	-393.956604	137.572189	1068.136841	497.286621	38.353336	901.574951	493.607239	240.035446
-416.124542	274.070618	970.120544	-415.158966	0.587897	970.911072	-510.450439	276.756134	576.866211	-467.939301	-47.957905	583.379578	-495.160736	306.113312	86.439598	-540.002014	-91.745590	104.092964	-469.175018	369.977631	1442.853882	-411.276489	-48.850578	1453.634766	-384.315430	158.936188	1462.636841	-412.565704	158.359436	1760.759277	-514.513428	466.619354	1171.313599	-469.470184	-167.682053	1195.785156	-416.996124	410.380493	869.971375	-348.128052	-122.506386	892.704895	-393.987122	137.687912	1068.142456	497.327942	38.647278	901.552795	493.099609	241.223328
-416.125031	274.194397	970.133362	-415.155731	0.653987	970.930786	-510.469849	276.805878	576.858765	-467.953064	-47.857582	583.372131	-495.189240	306.145416	86.442169	-539.976379	-91.710350	104.067024	-469.209534	370.106842	1442.886353	-411.310303	-48.734573	1453.639404	-384.323395	159.048645	1462.661987	-412.658936	158.437943	1760.732300	-514.542480	466.727234	1171.337891	-469.518860	-167.560410	1195.793701	-417.104248	410.347565	869.991333	-348.233307	-122.362625	892.676636	-393.992188	137.785522	1068.160034	497.490173	38.728897	901.573669	493.212677	241.407608
-416.158203	274.234528	970.097717	-415.169861	0.718146	970.949707	-510.460907	276.842773	576.848022	-467.990906	-47.853706	583.404541	-495.172119	306.142975	86.446167	-540.017822	-91.720352	104.078743	-469.221313	370.228271	1442.904663	-411.322266	-48.599983	1453.664429	-384.362274	159.157486	1462.680298	-412.737000	158.524750	1760.735107	-514.591064	466.807861	1171.337891	-469.537048	-167.472504	1195.780884	-417.184143	410.326752	870.002197	-348.308655	-122.217041	892.667236	-394.015747	137.858658	1068.151611	497.679047	38.854893	901.575073	493.309052	241.580154
-416.156158	274.333862	970.126953	-415.191742	0.804024	970.955994	-510.521759	276.938416	576.873047	-467.961670	-47.714485	583.376282	-495.214569	306.159241	86.452293	-539.966125	-91.685944	104.065094	-469.273590	370.342194	1442.911499	-411.364288	-48.469727	1453.681274	-384.387390	159.258942	1462.695068	-412.795380	158.652634	1760.675293	-514.634033	466.938110	1171.355225	-469.563660	-167.327866	1195.788574	-417.243439	410.333038	870.019775	-348.377747	-122.092461	892.647400	-394.036255	137.941132	1068.171753	497.839478	38.967403	901.589905	493.425781	241.765411
-416.206268	274.421600	970.127869	-415.232574	0.887026	970.953491	-510.531830	277.008698	576.870422	-467.984436	-47.730114	583.362732	-495.210266	306.158295	86.458260	-540.017029	-91.707069	104.076897	-469.330261	370.452850	1442.930420	-411.401825	-48.335480	1453.670288	-384.432678	159.362320	1462.707275	-412.845154	158.744675	1760.666260	-514.668518	467.054047	1171.360718	-469.595398	-167.234680	1195.797485	-417.264313	410.337311	870.062317	-348.424957	-121.932312	892.665161	-394.083618	138.026031	1068.171387	498.096680	38.913681	901.583740	493.877838	241.176025
-416.194946	274.494354	970.121643	-415.255890	0.970169	970.956360	-510.521851	277.051819	576.884216	-467.972351	-47.639481	583.365967	-495.181061	306.153320	86.462746	-539.956299	-91.688324	104.051506	-469.357666	370.548096	1442.934204	-411.438324	-48.241028	1453.684326	-384.471588	159.482971	1462.722046	-412.883453	158.843384	1760.653320	-514.706970	467.164001	1171.358398	-469.629486	-167.109879	1195.808594	-417.265106	410.400696	870.071899	-348.468170	-121.825737	892.653687	-394.094116	138.104462	1068.170654	498.300873	39.013351	901.591431	494.057159	241.251709
-416.206604	274.537994	970.115967	-415.251099	1.002143	970.995972	-510.554321	277.096924	576.891541	-468.019348	-47.653881	583.391724	-495.215881	306.152924	86.439331	-540.017517	-91.707657	104.069580	-469.378174	370.655762	1442.942993	-411.463135	-48.137363	1453.700317	-384.524017	159.594879	1462.742798	-412.918060	158.950836	1760.640747	-514.712952	467.263519	1171.365601	-469.652588	-167.027817	1195.808594	-417.251526	410.469727	870.115173	-348.521576	-121.695267	892.656433	-394.114410	138.159683	1068.191284	498.462769	39.140751	901.585632	494.192444	241.370819
-416.222412	274.665192	970.139160	-415.327087	1.117042	970.971558	-510.565277	277.171967	576.895935	-468.053253	-47.622501	583.344543	-495.228699	306.157562	86.439545	-540.039307	-91.688118	104.051308	-469.427612	370.753784	1442.945679	-411.502655	-48.045666	1453.724976	-384.554077	159.698486	1462.752930	-412.929779	159.058533	1760.624390	-514.740112	467.368439	1171.351440	-469.669128	-166.908020	1195.828247	-417.242493	410.582306	870.108948	-348.542572	-121.576874	892.694519	-394.158478	138.258972	1068.190430	498.607605	39.162632	901.596436	494.345825	241.390198
-416.244904	274.768311	970.142944	-415.382263	1.206749	970.941101	-510.605408	277.255188	576.907471	-468.072693	-47.613789	583.367188	-495.227173	306.155426	86.428474	-540.031555	-91.684868	104.048103	-469.485931	370.840271	1442.936401	-411.535034	-47.973911	1453.732544	-384.605865	159.783234	1462.755859	-412.948059	159.178345	1760.604248	-514.766113	467.487335	1171.342773	-469.694427	-166.804184	1195.838379	-417.193726	410.694305	870.115967	-348.560730	-121.462151	892.701477	-394.202881	138.340530	1068.178345	498.741547	39.250305	901.595032	494.500122	241.500778
-416.285339	274.788177	970.119080	-415.378967	1.231218	970.979797	-510.676270	277.339508	576.908020	-468.062164	-47.485275	583.356934	-495.277771	306.185486	86.442024	-540.022827	-91.667046	104.033340	-469.513062	370.926910	1442.930176	-411.572174	-47.891029	1453.767822	-384.667358	159.900665	1462.752319	-412.954041	159.302811	1760.589478	-514.779358	467.582367	1171.326416	-469.722015	-166.683716	1195.860962	-417.158173	410.824768	870.152649	-348.544525	-121.365044	892.729431	-394.224426	138.388489	1068.186279	498.772247	39.451439	901.592285	494.333710	242.358032
-416.310486	274.862640	970.138123	-415.443512	1.338011	970.967651	-510.633118	277.324646	576.904724	-468.134247	-47.497391	583.348877	-495.234283	306.194885	86.438446	-540.026733	-91.661781	104.054337	-469.552917	370.997345	1442.929321	-411.643616	-47.819412	1453.786621	-384.707001	159.986313	1462.759521	-412.957611	159.445892	1760.568237	-514.780701	467.664337	1171.324951	-469.747345	-166.608749	1195.878052	-417.070343	411.030396	870.102539	-348.544281	-121.246941	892.758850	-394.271515	138.464935	1068.190308	498.883545	39.506378	901.603821	494.446838	242.472107
-416.341217	274.929443	970.143494	-415.507324	1.405381	970.946716	-510.645172	277.357758	576.894470	-468.204712	-47.472713	583.364563	-495.244324	306.180573	86.445015	-540.022705	-91.659904	104.062332	-469.608734	371.080872	1442.909180	-411.663147	-47.732712	1453.838135	-384.766113	160.056549	1462.758789	-412.952332	159.587463	1760.549194	-514.783691	467.794983	1171.300659	-469.752808	-166.548767	1195.906128	-417.013916	411.228912	870.101196	-348.533478	-121.147903	892.806335	-394.320923	138.519989	1068.183105	499.027008	39.610893	901.608459	494.582184	242.524231
-416.371643	274.983856	970.142883	-415.530457	1.446096	970.957886	-510.671692	277.410522	576.914001	-468.189270	-47.407089	583.355896	-495.243408	306.175720	86.443649	-539.993713	-91.631607	104.040550	-469.676605	371.155975	1442.913208	-411.705048	-47.666561	1453.871948	-384.798492	160.138657	1462.778809	-412.954590	159.738739	1760.527466	-514.784851	467.899506	1171.302490	-469.772186	-166.438278	1195.950562	-416.941772	411.471924	870.111389	-348.501770	-121.051804	892.854370	-394.348267	138.572327	1068.188477	499.275269	39.597370	901.613342	495.028351	241.899048
-416.371887	275.048492	970.164856	-415.533569	1.510404	970.977234	-510.687714	277.438599	576.912781	-468.242981	-47.400898	583.347778	-495.240173	306.190826	86.441429	-539.996277	-91.628914	104.036606	-469.725159	371.203400	1442.910156	-411.754791	-47.578991	1453.910156	-384.866119	160.197250	1462.804199	-412.942230	159.892319	1760.517578	-514.777954	468.025818	1171.277954	-469.785889	-166.378510	1195.994995	-416.877502	411.747101	870.094788	-348.468506	-120.970581	892.922852	-394.371338	138.635574	1068.213867	499.339142	39.796986	901.601196	494.872559	242.582581
-416.379303	275.119110	970.185669	-415.576996	1.536420	970.976563	-510.698822	277.465027	576.931396	-468.318481	-47.433640	583.350342	-495.224304	306.188568	86.444130	-540.040771	-91.630577	104.051811	-469.779755	371.269501	1442.888062	-411.804626	-47.508232	1453.968872	-384.926605	160.281662	1462.812622	-412.934875	160.052109	1760.492920	-514.756287	468.133789	1171.290894	-469.798767	-166.356461	1196.036865	-416.746490	411.942627	870.102112	-348.441895	-120.886208	892.999268	-394.407715	138.673325	1068.226318	499.445740	39.904285	901.597656	494.964569	242.722733
-416.439850	275.173706	970.221619	-415.625122	1.579032	971.003052	-510.738037	277.519348	576.924561	-468.313171	-47.388947	583.363464	-495.236481	306.199951	86.412552	-540.028687	-91.624321	104.058685	-469.839874	371.332092	1442.881226	-411.847931	-47.447330	1454.030762	-384.986389	160.341888	1462.843140	-412.915161	160.201401	1760.486450	-514.730713	468.285461	1171.297729	-469.820313	-166.295975	1196.101685	-416.628815	412.190186	870.112793	-348.399475	-120.810516	893.058228	-394.477844	138.719452	1068.261108	499.641815	39.876438	901.609253	495.360870	242.108353
-416.486206	275.190887	970.202026	-415.696167	1.628838	970.987183	-510.742554	277.492126	576.909546	-468.285187	-47.330124	583.360107	-495.231201	306.199219	86.409615	-540.043213	-91.618927	104.043526	-469.897217	371.385010	1442.897705	-411.921997	-47.389004	1454.074341	-385.040009	160.394196	1462.854004	-412.904846	160.363190	1760.468994	-514.700806	468.406738	1171.302979	-469.820374	-166.252823	1196.133301	-416.506897	412.487701	870.124756	-348.346680	-120.745171	893.151794	-394.531921	138.752380	1068.242310	499.678650	40.123543	901.615234	495.178253	242.830276
-416.493866	275.254028	970.223083	-415.740967	1.702655	970.980652	-510.784515	277.542053	576.914856	-468.278168	-47.318310	583.343567	-495.255371	306.184174	86.399879	-539.997681	-91.613312	104.047836	-469.940308	371.444305	1442.868652	-411.953552	-47.328003	1454.143433	-385.084717	160.446884	1462.873169	-412.901093	160.483185	1760.503540	-514.647644	468.530670	1171.317749	-469.811340	-166.247955	1196.216675	-416.365692	412.820587	870.113220	-348.283508	-120.662369	893.248047	-394.564117	138.808090	1068.250977	499.909851	40.128014	901.632263	495.554169	242.371490
-416.553406	275.264099	970.234070	-415.783661	1.714954	970.975220	-510.785828	277.504730	576.904602	-468.300690	-47.372223	583.322083	-495.223083	306.195770	86.392502	-540.025085	-91.625710	104.049057	-469.994720	371.469666	1442.865112	-412.032867	-47.274300	1454.188965	-385.137390	160.492249	1462.885254	-412.890930	160.650406	1760.487915	-514.597473	468.657806	1171.331909	-469.796906	-166.218643	1196.244873	-416.258759	413.130402	870.124939	-348.225250	-120.600609	893.337646	-394.622620	138.814728	1068.255371	499.907318	40.306267	901.660278	495.370636	243.034882
-416.600342	275.250519	970.244812	-415.846466	1.738631	970.979065	-510.789093	277.526794	576.908020	-468.279541	-47.340740	583.305237	-495.199036	306.194092	86.412849	-540.041870	-91.634361	104.049301	-470.037750	371.529877	1442.880371	-412.065460	-47.213947	1454.253540	-385.194580	160.534760	1462.895996	-412.877197	160.814972	1760.466675	-514.555969	468.787628	1171.342285	-469.793976	-166.193817	1196.332397	-416.122345	413.444366	870.135620	-348.153717	-120.547485	893.430664	-394.681000	138.816116	1068.263428	500.042694	40.430561	901.676880	495.484283	243.212219
-416.654572	275.266754	970.243958	-415.900543	1.749357	970.978271	-510.815582	277.540253	576.900452	-468.278290	-47.327049	583.295105	-495.190613	306.190979	86.396370	-540.045166	-91.636803	104.067284	-470.091736	371.562927	1442.882568	-412.135925	-47.162159	1454.296753	-385.229797	160.591019	1462.915039	-412.881958	160.959656	1760.453247	-514.503723	468.916443	1171.344238	-469.782562	-166.206528	1196.385132	-416.001312	413.767303	870.155579	-348.092468	-120.533585	893.518433	-394.740814	138.829590	1068.263916	500.127960	40.455544	901.687744	495.609924	243.278809
-416.681152	275.254425	970.240845	-415.938110	1.788579	970.995667	-510.781281	277.470306	576.884583	-468.356720	-47.416145	583.320496	-495.136322	306.196106	86.405518	-540.117432	-91.656143	104.075127	-470.143646	371.590454	1442.845337	-412.178467	-47.105099	1454.362183	-385.295624	160.630081	1462.944824	-412.888000	161.108215	1760.424805	-514.452515	469.045685	1171.350952	-469.748352	-166.199982	1196.433594	-415.878723	414.064301	870.158936	-348.005219	-120.505974	893.630615	-394.784210	138.849548	1068.273438	500.241028	40.572144	901.690735	495.710236	243.386551
-416.734314	275.262482	970.244385	-415.981445	1.798346	971.019470	-510.797241	277.439392	576.862061	-468.350372	-47.347931	583.298645	-495.127747	306.219025	86.411842	-540.058044	-91.632240	104.064186	-470.196289	371.650208	1442.843994	-412.233521	-47.064159	1454.415039	-385.345490	160.679047	1462.961792	-412.896454	161.299026	1760.354614	-514.399109	469.173462	1171.358765	-469.745697	-166.213959	1196.518921	-415.747253	414.418213	870.173828	-347.939056	-120.535019	893.719971	-394.837189	138.866455	1068.288208	500.349213	40.664627	901.700562	495.840912	243.500595
-416.758484	275.243347	970.242920	-416.019104	1.793632	971.033569	-510.786194	277.376770	576.842041	-468.420685	-47.413029	583.310730	-495.102631	306.192352	86.398865	-540.075928	-91.635803	104.071571	-470.243683	371.670044	1442.834717	-412.282349	-47.027527	1454.469849	-385.392273	160.696533	1462.970947	-412.910675	161.436249	1760.349854	-514.346252	469.294495	1171.363281	-469.728790	-166.204880	1196.582275	-415.623871	414.710388	870.165161	-347.877380	-120.566246	893.799683	-394.882141	138.859009	1068.297607	500.465576	40.754215	901.691956	495.952271	243.582809
-416.815765	275.255615	970.247681	-416.058868	1.768764	971.038757	-510.829163	277.360535	576.847534	-468.494812	-47.424953	583.336243	-495.094666	306.174622	86.400818	-540.100220	-91.652908	104.068939	-470.274719	371.704193	1442.838745	-412.313995	-46.988102	1454.510010	-385.438232	160.728134	1462.990234	-412.935120	161.572083	1760.333984	-514.279053	469.386353	1171.369507	-469.693848	-166.211472	1196.643555	-415.478882	415.017273	870.165588	-347.799896	-120.606079	893.896606	-394.929291	138.854202	1068.302246	500.568359	40.791027	901.698975	496.094421	243.656219
-416.883667	275.175079	970.224792	-416.109222	1.768171	971.035217	-510.824402	277.321136	576.826416	-468.468628	-47.362511	583.334900	-495.074982	306.195374	86.395912	-540.115356	-91.638565	104.048058	-470.320801	371.733551	1442.848389	-412.355499	-46.957470	1454.593140	-385.485840	160.762589	1463.010498	-412.956909	161.694580	1760.339844	-514.231934	469.489990	1171.374512	-469.657043	-166.254944	1196.716675	-415.342377	415.322845	870.168518	-347.722473	-120.667686	893.967468	-394.985992	138.822037	1068.288452	500.674866	40.895947	901.688110	496.164001	243.733002
-416.946198	275.175446	970.234314	-416.146698	1.761011	971.038635	-510.822937	277.264435	576.819946	-468.510468	-47.358582	583.295227	-495.078308	306.181030	86.395432	-540.094788	-91.639244	104.035393	-470.352692	371.737488	1442.830322	-412.414215	-46.934505	1454.645752	-385.540527	160.777191	1463.014282	-412.977173	161.810944	1760.371094	-514.174988	469.607422	1171.398560	-469.641937	-166.255035	1196.768555	-415.191711	415.662506	870.206116	-347.602539	-120.709747	894.074036	-395.043365	138.818390	1068.296631	500.754425	40.985771	901.681580	496.230194	243.845520
-416.973389	275.164429	970.232666	-416.178345	1.754989	971.050842	-510.857391	277.217529	576.799194	-468.558899	-47.434929	583.310425	-495.064911	306.178772	86.391113	-540.079102	-91.633530	104.036644	-470.425232	371.767731	1442.830688	-412.460419	-46.921223	1454.697510	-385.582550	160.805405	1463.038086	-413.024841	161.931595	1760.371216	-514.138733	469.739471	1171.414429	-469.607239	-166.300018	1196.849243	-415.077637	415.969727	870.211792	-347.534882	-120.822433	894.159119	-395.081299	138.814468	1068.303711	500.880219	41.086994	901.679504	496.358521	243.891846
-417.046631	275.121948	970.236023	-416.267181	1.764825	971.042114	-510.801453	277.085114	576.787354	-468.568756	-47.425301	583.339905	-495.002808	306.169952	86.381927	-540.104248	-91.668900	104.042664	-470.454132	371.788239	1442.834106	-412.519745	-46.877743	1454.756226	-385.606995	160.825089	1463.080688	-413.089050	162.035583	1760.376465	-514.089539	469.863098	1171.419800	-469.588837	-166.355301	1196.946777	-414.942383	416.232361	870.217041	-347.449860	-120.935593	894.255188	-395.153961	138.792694	1068.299194	500.997162	41.158089	901.684814	496.428619	243.949005
-417.093628	275.065399	970.237976	-416.286285	1.712293	971.088440	-510.793610	277.046570	576.768127	-468.555695	-47.412437	583.313843	-494.968994	306.159790	86.374100	-540.048523	-91.664726	104.034897	-470.494659	371.799744	1442.860107	-412.565247	-46.865486	1454.818604	-385.668823	160.854401	1463.098755	-413.151367	162.143097	1760.380127	-514.042542	469.970093	1171.445435	-469.560272	-166.417877	1197.036865	-414.814911	416.506836	870.246155	-347.359833	-121.026093	894.364502	-395.199982	138.756165	1068.326172	501.205750	41.113171	901.694946	496.847107	243.310440
-417.146301	275.051605	970.245972	-416.356628	1.682965	971.125122	-510.828888	277.009308	576.759766	-468.610077	-47.490833	583.327209	-494.972107	306.161621	86.369957	-540.104980	-91.686935	104.021873	-470.534546	371.797302	1442.852295	-412.605652	-46.858753	1454.885376	-385.718109	160.873413	1463.125244	-413.254059	162.254028	1760.348877	-514.007446	470.055267	1171.467285	-469.549194	-166.446594	1197.114258	-414.670349	416.761322	870.281128	-347.295258	-121.169212	894.441406	-395.271881	138.743423	1068.350708	501.332031	41.218342	901.697021	496.950256	243.360748
-417.189911	274.996002	970.242920	-416.401764	1.679093	971.140503	-510.824646	276.959167	576.752075	-468.589874	-47.460098	583.313477	-494.949402	306.158508	86.366280	-540.115967	-91.691788	104.049019	-470.599426	371.821899	1442.864746	-412.630035	-46.816978	1454.949707	-385.753204	160.873489	1463.143311	-413.349152	162.348495	1760.360596	-513.980957	470.152679	1171.495361	-469.534882	-166.499573	1197.187622	-414.539001	417.026337	870.307800	-347.223145	-121.306763	894.535217	-395.322662	138.720215	1068.358276	501.440399	41.314362	901.699341	497.022949	243.482864
-417.242737	274.943634	970.242981	-416.480011	1.649544	971.132996	-510.840118	276.914948	576.713440	-468.673431	-47.587276	583.334839	-494.940063	306.152863	86.335930	-540.136536	-91.701607	104.054382	-470.637543	371.825165	1442.867798	-412.695038	-46.798473	1455.004272	-385.799103	160.898682	1463.178345	-413.456512	162.432388	1760.372803	-513.951355	470.249084	1171.507324	-469.492828	-166.572922	1197.257446	-414.400726	417.260651	870.362854	-347.155334	-121.444748	894.615723	-395.389008	138.674576	1068.354736	501.532227	41.382496	901.684204	497.109802	243.536377
-417.297821	274.898224	970.234497	-416.544067	1.596114	971.147949	-510.878113	276.893616	576.719238	-468.681763	-47.580635	583.368774	-494.942291	306.153076	86.333076	-540.127075	-91.702034	104.037239	-470.672028	371.833679	1442.869263	-412.719482	-46.781998	1455.052124	-385.842987	160.923660	1463.206055	-413.566956	162.516998	1760.387939	-513.936707	470.304260	1171.527954	-469.479034	-166.644424	1197.350708	-414.245483	417.429504	870.407654	-347.083710	-121.599419	894.702698	-395.445953	138.632828	1068.357422	501.538269	41.571651	901.684814	496.881805	244.356659
-417.359833	274.800171	970.220642	-416.606018	1.519819	971.155396	-510.873199	276.809326	576.688904	-468.669830	-47.567101	583.352051	-494.913300	306.150391	86.358452	-540.072937	-91.682205	104.047745	-470.735901	371.808136	1442.875610	-412.774902	-46.779774	1455.108154	-385.890076	160.927460	1463.223389	-413.682892	162.596069	1760.405273	-513.900513	470.383026	1171.541992	-469.472168	-166.694046	1197.404297	-414.132080	417.609711	870.453064	-347.032440	-121.774315	894.764954	-395.514130	138.553284	1068.355469	501.630737	41.633465	901.695496	496.973480	244.413361
-417.421417	274.739197	970.220337	-416.657623	1.506917	971.175293	-511.101898	276.979645	576.760132	-468.717499	-47.577366	583.335205	-495.057587	306.170837	86.335876	-540.092346	-91.692970	104.030357	-470.770172	371.829071	1442.883545	-412.807312	-46.765419	1455.158813	-385.928864	160.927399	1463.242432	-413.814392	162.675720	1760.417114	-513.888245	470.415070	1171.557983	-469.456177	-166.769592	1197.468140	-414.024078	417.791840	870.466003	-346.974792	-121.948410	894.839355	-395.573730	138.524414	1068.365967	501.724152	41.681732	901.690552	497.084259	244.464981
-417.434845	274.700653	970.213623	-416.685791	1.462343	971.169495	-510.950928	276.728119	576.699707	-468.742096	-47.629944	583.351501	-494.929840	306.142029	86.318520	-540.071655	-91.722687	104.018616	-470.801392	371.813812	1442.882935	-412.832031	-46.739708	1455.223511	-385.985809	160.920578	1463.265137	-413.948273	162.753326	1760.427246	-513.867188	470.460510	1171.572266	-469.435150	-166.846207	1197.552856	-413.912720	417.941620	870.507874	-346.882813	-122.110855	894.930054	-395.599609	138.482010	1068.360718	501.806030	41.753082	901.703796	497.168396	244.548279
-417.471436	274.649628	970.204407	-416.740021	1.416000	971.179626	-511.075623	276.821869	576.702026	-468.751770	-47.609890	583.343567	-495.028931	306.161285	86.330284	-540.104248	-91.716110	103.990410	-470.859131	371.789612	1442.905273	-412.872559	-46.763664	1455.274048	-386.033905	160.922470	1463.285156	-414.092468	162.768570	1760.487305	-513.861328	470.500977	1171.573120	-469.426056	-166.920700	1197.636963	-413.802643	418.087799	870.536560	-346.825531	-122.289612	895.005066	-395.647339	138.438858	1068.361694	501.890656	41.835541	901.707153	497.230530	244.636597
-417.508179	274.569031	970.213989	-416.764557	1.365383	971.209290	-511.087891	276.755035	576.689819	-468.782104	-47.672241	583.326050	-495.032013	306.146881	86.328949	-540.133362	-91.729942	104.012527	-470.929565	371.777283	1442.879395	-412.914642	-46.749241	1455.328491	-386.064697	160.906830	1463.308960	-414.225800	162.827072	1760.505859	-513.853821	470.541260	1171.578857	-469.431488	-167.017395	1197.686035	-413.718872	418.205444	870.540161	-346.774902	-122.491058	895.086548	-395.690186	138.381393	1068.384033	502.035980	41.779991	901.724548	497.793884	243.985107
-417.552979	274.511353	970.201050	-416.819000	1.289823	971.225891	-511.127594	276.722046	576.691406	-468.803986	-47.697304	583.373230	-495.015381	306.139526	86.318413	-540.141479	-91.733109	104.016144	-470.989807	371.756897	1442.861938	-412.951111	-46.764248	1455.400879	-386.113129	160.904663	1463.335938	-414.357513	162.872452	1760.559204	-513.850281	470.552765	1171.576294	-469.408020	-167.097000	1197.769165	-413.647217	418.301056	870.550293	-346.739075	-122.696083	895.157104	-395.751343	138.324524	1068.388306	502.041901	41.923714	901.715637	497.452698	244.696213
-417.578735	274.471405	970.203186	-416.868378	1.248041	971.236633	-511.145355	276.680328	576.698547	-468.759583	-47.667114	583.342224	-495.027588	306.146210	86.321655	-540.093323	-91.736809	104.005783	-471.049225	371.736237	1442.868286	-413.002899	-46.789978	1455.442627	-386.149506	160.908188	1463.347168	-414.507233	162.951935	1760.509277	-513.852844	470.569427	1171.580200	-469.412048	-167.206390	1197.866577	-413.582550	418.407654	870.559998	-346.696564	-122.873192	895.249084	-395.795349	138.284897	1068.396118	502.102203	41.973637	901.730225	497.484924	244.809174
-417.617218	274.385376	970.208801	-416.848969	1.172963	971.276978	-511.144897	276.601807	576.672974	-468.759552	-47.699265	583.328674	-495.009888	306.144257	86.315582	-540.130798	-91.778198	104.026001	-471.088562	371.704926	1442.853027	-413.058960	-46.798294	1455.484009	-386.190826	160.891617	1463.366699	-414.685242	162.978363	1760.492798	-513.844849	470.545929	1171.566162	-469.439911	-167.290726	1197.945435	-413.489594	418.460449	870.556091	-346.696014	-123.111588	895.294189	-395.821716	138.221283	1068.422729	502.165161	42.058483	901.740234	497.588531	244.788376
-417.650909	274.330200	970.188477	-416.880280	1.069199	971.304626	-511.153229	276.558563	576.662964	-468.754883	-47.780796	583.358582	-495.015350	306.149780	86.337830	-540.136292	-91.785187	103.995712	-471.152374	371.698059	1442.845703	-413.078339	-46.812038	1455.550293	-386.243958	160.874268	1463.386719	-414.839386	162.979050	1760.504883	-513.846619	470.549683	1171.555542	-469.436279	-167.393143	1198.030518	-413.447327	418.475891	870.554016	-346.650879	-123.278160	895.373108	-395.860901	138.159042	1068.427856	502.254211	42.118671	901.741150	497.658478	244.858994
-417.683380	274.248901	970.203186	-416.919342	1.008013	971.295593	-511.075745	276.406006	576.649902	-468.785431	-47.839817	583.380920	-494.956604	306.140106	86.350967	-540.184265	-91.808670	103.990982	-471.194458	371.658569	1442.837646	-413.124847	-46.823689	1455.597168	-386.276306	160.855545	1463.431030	-414.990051	162.984711	1760.519897	-513.836914	470.533600	1171.534546	-469.418854	-167.488007	1198.097046	-413.388611	418.525330	870.552551	-346.613983	-123.451775	895.454529	-395.900696	138.078827	1068.431519	502.334595	42.178539	901.753113	497.745300	244.921814
-417.694183	274.201782	970.205627	-416.967133	0.966402	971.305054	-511.061859	276.313171	576.637268	-468.722198	-47.872761	583.340698	-494.936249	306.126770	86.347511	-540.153015	-91.832031	104.004456	-471.237640	371.641388	1442.810059	-413.166809	-46.839603	1455.663208	-386.322479	160.853790	1463.434570	-415.174164	162.979828	1760.535400	-513.834229	470.511566	1171.500000	-469.424530	-167.577118	1198.169678	-413.350586	418.501251	870.547241	-346.607574	-123.634537	895.537476	-395.939789	138.034058	1068.439697	502.507660	42.143505	901.746704	498.083618	244.351883
-417.734039	274.119751	970.197998	-416.979889	0.892972	971.327576	-511.070129	276.216461	576.614624	-468.719666	-47.929813	583.343506	-494.916992	306.119324	86.331703	-540.157104	-91.822098	103.992088	-471.267303	371.596924	1442.823853	-413.191986	-46.877113	1455.712036	-386.367065	160.819305	1463.456421	-415.343445	162.925919	1760.608154	-513.837463	470.470795	1171.502808	-469.433197	-167.678207	1198.255005	-413.317871	418.451599	870.549194	-346.554443	-123.814270	895.606323	-395.974731	137.969223	1068.448975	502.557190	42.171341	901.749512	498.150085	244.336426
-417.779663	273.996948	970.190002	-416.958527	0.817506	971.330261	-511.058777	276.179474	576.609009	-468.722473	-47.982109	583.316284	-494.916443	306.100189	86.327438	-540.190674	-91.847603	103.958466	-471.330627	371.559113	1442.799316	-413.255280	-46.909016	1455.756348	-386.406281	160.800690	1463.484253	-415.517365	162.948807	1760.564941	-513.854736	470.433075	1171.470581	-469.429169	-167.797485	1198.334229	-413.294403	418.408600	870.537720	-346.529053	-123.979599	895.700623	-396.000610	137.879211	1068.449219	502.666382	42.217224	901.751953	498.524261	244.325073
-417.820679	273.934723	970.192810	-417.026611	0.769180	971.324646	-511.103424	276.151215	576.606995	-468.627960	-47.987537	583.302063	-494.947449	306.119171	86.314720	-540.183838	-91.869087	103.960327	-471.385925	371.534668	1442.786255	-413.275665	-46.940128	1455.822754	-386.475281	160.755600	1463.506714	-415.702332	162.893433	1760.637573	-513.868713	470.388092	1171.446289	-469.429688	-167.897842	1198.398560	-413.289673	418.333984	870.527039	-346.510101	-124.173538	895.784729	-396.054230	137.818832	1068.447632	502.602814	42.404797	901.732605	498.000153	245.067200
-417.838135	273.868713	970.200439	-417.023621	0.687101	971.357788	-511.093353	276.054993	576.590088	-468.643097	-48.078033	583.315002	-494.932068	306.117828	86.306923	-540.196655	-91.885933	103.972275	-471.455353	371.504089	1442.775757	-413.314392	-46.975639	1455.876343	-386.528900	160.711288	1463.517578	-415.877319	162.902496	1760.592285	-513.887085	470.315063	1171.418701	-469.446442	-167.991226	1198.503540	-413.276917	418.243347	870.509216	-346.476868	-124.376564	895.874939	-396.083923	137.755432	1068.472900	502.714111	42.415764	901.753967	498.400726	244.931763
-417.888275	273.769531	970.184448	-417.079712	0.649165	971.320068	-511.156586	276.046936	576.604065	-468.610077	-48.113426	583.303711	-494.950043	306.106140	86.314102	-540.175110	-91.921249	103.962837	-471.615143	371.351135	1442.635620	-413.379883	-47.001041	1455.925903	-386.566864	160.672073	1463.553833	-416.053406	162.867355	1760.601685	-513.915100	470.274414	1171.359985	-469.460388	-168.099365	1198.554565	-413.276367	418.118988	870.506042	-346.461151	-124.573860	895.945557	-396.127808	137.678772	1068.444092	502.893982	42.364483	901.765076	498.766449	244.439926
[truncated: 40 more columns]
