# Supplementary material for: A dyadic stimulus set of audiovisual affective displays for the study of multisensory, emotional, social interactions
Source: Behav Res Methods. 2015 Nov 5;48(4):1285–95. doi: 10.3758/s13428-015-0654-4 (PMC5101291; doi:10.3758/s13428-015-0654-4)
Supplement: Supplementary file 1 — (ZIP 270 MB) [file 13428_2015_654_MOESM1_ESM.zip › supplementary_material_2_stimuli_set_files/B/B26.txt]

-416.692780	281.488861	958.886719	-418.451904	18.954926	962.718994	-501.914246	279.549133	575.783630	-449.946136	-26.593721	580.576172	-500.527527	292.174988	87.350716	-534.223267	-49.091446	107.286156	-456.609558	387.999939	1442.631836	-401.932404	-29.573465	1458.946411	-371.600830	177.628876	1465.789917	-399.626251	192.010773	1762.980835	-498.299011	483.675751	1171.160767	-459.783478	-153.908066	1203.532715	-396.586884	428.543579	871.278137	-349.525360	-101.005791	897.549988	-395.489502	151.497513	1058.325806	494.861816	52.523819	898.481262	487.087341	249.506195
-416.700134	281.487427	958.903137	-418.458801	18.955585	962.744263	-501.961884	279.538849	575.795349	-449.968842	-26.698277	580.564880	-500.537994	292.197113	87.350334	-534.256653	-49.120300	107.301476	-456.751007	387.983673	1442.624146	-402.028992	-29.579144	1458.951050	-371.714050	177.623688	1465.789429	-399.785828	192.035782	1762.988770	-498.432800	483.683319	1171.177612	-459.872040	-153.940567	1203.548462	-396.713715	428.561707	871.271179	-349.540375	-100.986824	897.623352	-395.529175	151.500763	1058.354004	495.194885	52.562126	898.508972	487.414734	249.546310
-416.774902	281.494965	958.905640	-418.531128	18.967054	962.721069	-501.945160	279.515198	575.782349	-449.956665	-26.678898	580.549194	-500.535614	292.214722	87.346680	-534.241455	-49.099316	107.297119	-456.877014	387.964172	1442.604492	-402.119781	-29.605997	1458.969604	-371.816132	177.622864	1465.802124	-399.961975	192.059265	1762.989380	-498.557800	483.701080	1171.164429	-459.979919	-153.933899	1203.539063	-396.837402	428.601227	871.272034	-349.561035	-100.970375	897.648865	-395.605774	151.500992	1058.344482	495.553436	52.589294	898.523010	487.773804	249.614044
-416.812439	281.482666	958.901672	-418.522949	18.937208	962.731018	-501.925842	279.489990	575.771790	-449.991577	-26.752979	580.577515	-500.502075	292.194946	87.304871	-534.305054	-49.132866	107.325378	-457.023407	387.942657	1442.584473	-402.193237	-29.603363	1458.973633	-371.950897	177.622955	1465.793579	-400.135742	192.081589	1762.993896	-498.699677	483.666077	1171.146729	-460.076294	-153.947937	1203.555420	-396.962097	428.596161	871.246277	-349.584747	-100.967300	897.701416	-395.648651	151.489090	1058.353638	495.905212	52.659233	898.525330	488.128693	249.671097
-416.912598	281.449921	958.882080	-418.572327	18.925087	962.726868	-501.946747	279.507019	575.744385	-449.994049	-26.780642	580.583862	-500.536804	292.205017	87.312225	-534.324158	-49.133858	107.324326	-457.170898	387.941742	1442.578369	-402.308502	-29.606207	1458.962280	-372.067383	177.609879	1465.782227	-400.309692	192.102829	1763.000244	-498.829620	483.664886	1171.137451	-460.183746	-153.988571	1203.547607	-397.097931	428.617126	871.238220	-349.642090	-100.964493	897.711548	-395.726105	151.476776	1058.342285	496.366302	52.571022	898.538879	488.775391	248.982803
-416.961365	281.463226	958.885254	-418.617981	18.922712	962.705444	-501.991943	279.510376	575.776794	-449.979797	-26.827131	580.600891	-500.551483	292.194305	87.321594	-534.339661	-49.135944	107.347702	-457.438202	387.817474	1442.433350	-402.407501	-29.636015	1458.972290	-372.173676	177.613098	1465.800781	-400.463531	192.112076	1762.997070	-498.974365	483.683716	1171.122437	-460.275848	-154.009735	1203.541016	-397.213623	428.576447	871.231995	-349.691864	-100.936928	897.745850	-395.781494	151.473404	1058.335083	496.699066	52.643448	898.549438	489.056274	249.013672
-417.014587	281.486755	958.904785	-418.659363	18.924284	962.681213	-502.001129	279.517029	575.791504	-449.956543	-26.808861	580.593872	-500.542816	292.197052	87.348808	-534.304443	-49.133450	107.313377	-457.580383	387.798279	1442.430176	-402.499268	-29.660700	1458.960449	-372.300171	177.599548	1465.783813	-400.619354	192.119446	1763.004883	-499.102600	483.677917	1171.097534	-460.355438	-154.003265	1203.530884	-397.321838	428.572357	871.238647	-349.752045	-100.942764	897.739807	-395.844788	151.470734	1058.336548	496.989166	52.672951	898.563843	489.337036	249.052261
-417.049896	281.495514	958.916870	-418.674744	18.920591	962.689026	-502.040558	279.485962	575.789246	-449.957336	-26.795591	580.590210	-500.529694	292.157104	87.346581	-534.290039	-49.129196	107.308456	-457.728394	387.793640	1442.426392	-402.609863	-29.664225	1458.963135	-372.425781	177.585526	1465.798340	-400.788879	192.120636	1763.002441	-499.235443	483.642303	1171.065796	-460.439484	-154.009918	1203.528687	-397.441315	428.559326	871.217896	-349.784729	-100.923752	897.751343	-395.886536	151.473419	1058.350220	497.312256	52.744984	898.570251	489.631744	249.133514
-417.123505	281.488647	958.915283	-418.722839	18.923700	962.683594	-502.092377	279.471375	575.784851	-450.013824	-26.797350	580.599670	-500.575348	292.170380	87.318459	-534.337585	-49.148392	107.319946	-457.850708	387.789856	1442.394409	-402.707397	-29.669950	1458.965210	-372.574768	177.585297	1465.802368	-400.968628	192.128693	1762.995850	-499.352539	483.591217	1171.050415	-460.514252	-154.023239	1203.505493	-397.540985	428.541748	871.181702	-349.825226	-100.890976	897.745605	-395.960815	151.472443	1058.349609	497.609283	52.753456	898.591309	489.971405	249.069672
-417.196289	281.474152	958.892578	-418.763733	18.946709	962.689087	-502.139404	279.447296	575.756958	-450.060699	-26.867380	580.619446	-500.574646	292.184967	87.306114	-534.368896	-49.132797	107.325134	-457.981232	387.800232	1442.399414	-402.818054	-29.693720	1458.971069	-372.719299	177.592209	1465.809814	-401.126495	192.139709	1763.000854	-499.485382	483.565063	1171.035034	-460.571411	-154.029495	1203.502197	-397.665344	428.534912	871.160095	-349.862579	-100.881874	897.725281	-396.018890	151.490036	1058.341187	497.907471	52.755539	898.604736	490.279327	249.086426
-417.235596	281.471497	958.910706	-418.771484	18.922533	962.716064	-502.180634	279.415741	575.775391	-450.151611	-26.910902	580.628662	-500.546692	292.203094	87.311188	-534.412964	-49.157139	107.331284	-458.125854	387.787323	1442.391235	-402.925873	-29.701397	1458.968994	-372.853668	177.607239	1465.818115	-401.288391	192.139328	1763.005859	-499.617493	483.534698	1170.979126	-460.647705	-154.030762	1203.511353	-397.750824	428.503357	871.153137	-349.913757	-100.864746	897.712280	-396.061127	151.482605	1058.367920	498.238831	52.815731	898.621643	490.536652	249.124573
-417.290344	281.467743	958.920349	-418.797485	18.928122	962.731689	-502.217133	279.415192	575.774902	-450.150116	-26.901680	580.647522	-500.539581	292.186432	87.343491	-534.389404	-49.170307	107.330399	-458.266266	387.781219	1442.383301	-403.020020	-29.697414	1458.970825	-373.004913	177.582138	1465.840210	-401.451019	192.147980	1763.012573	-499.744904	483.511078	1170.965088	-460.711121	-154.014816	1203.467041	-397.847900	428.436584	871.155457	-349.959869	-100.870125	897.692261	-396.113007	151.488297	1058.383057	498.440918	52.992237	898.628357	490.520599	249.851349
-417.371216	281.481903	958.929199	-418.844330	18.919847	962.716919	-502.243073	279.341461	575.744202	-450.152557	-26.863235	580.649719	-500.504547	292.177155	87.304970	-534.385132	-49.165005	107.335564	-458.413940	387.761688	1442.386597	-403.133026	-29.716454	1458.998291	-373.134979	177.592712	1465.841919	-401.616272	192.145889	1763.035156	-499.876801	483.440765	1170.947632	-460.780457	-154.024933	1203.476318	-397.927521	428.393921	871.154419	-350.004730	-100.849701	897.661438	-396.178253	151.485184	1058.380493	498.705353	53.036995	898.625244	490.730011	249.949493
-417.458221	281.466339	958.940125	-418.892731	18.903488	962.734436	-502.308807	279.332062	575.769653	-450.219330	-26.865831	580.650391	-500.515625	292.182983	87.309433	-534.417480	-49.175652	107.326218	-458.567535	387.735077	1442.381836	-403.255554	-29.749588	1458.998901	-373.254578	177.574753	1465.877686	-401.793732	192.142715	1763.050293	-500.010712	483.374542	1170.932007	-460.830231	-153.987823	1203.487305	-398.027710	428.342163	871.149170	-350.031891	-100.856895	897.651672	-396.245667	151.474915	1058.394531	498.995056	53.067955	898.644897	490.975586	249.973862
-417.524506	281.487732	958.948669	-418.939789	18.912401	962.728943	-502.379700	279.329193	575.756714	-450.172363	-26.756731	580.653198	-500.515076	292.164490	87.311661	-534.327576	-49.140511	107.299164	-458.619232	387.800812	1442.515991	-403.376068	-29.748558	1459.016724	-373.393951	177.570328	1465.889282	-401.979431	192.132813	1763.065796	-500.130493	483.256317	1170.916992	-460.893036	-154.032227	1203.487061	-397.986053	428.256104	871.273010	-350.073059	-100.840446	897.636963	-396.317047	151.486526	1058.399414	499.242615	53.079750	898.671814	491.201080	249.966354
-417.581757	281.465942	958.953064	-418.948303	18.878893	962.754517	-502.423004	279.283295	575.754761	-450.251099	-26.808067	580.672546	-500.506317	292.185944	87.315186	-534.391174	-49.163662	107.314400	-458.802582	387.772339	1442.507446	-403.470215	-29.755405	1459.041382	-373.502045	177.568680	1465.898315	-402.170349	192.129715	1763.079468	-500.278320	483.164429	1170.898438	-460.954132	-154.006668	1203.493774	-398.025513	428.190643	871.303894	-350.081787	-100.841660	897.625488	-396.359894	151.470810	1058.416504	499.538788	53.123276	898.654175	491.498627	249.966507
-417.672455	281.476929	958.957642	-419.025177	18.863911	962.757385	-502.478973	279.289490	575.760498	-450.317505	-26.805309	580.691711	-500.509705	292.185211	87.310104	-534.353149	-49.162830	107.300873	-458.952698	387.752930	1442.520874	-403.572815	-29.756535	1459.038940	-373.619720	177.556931	1465.907471	-402.344696	192.115189	1763.101318	-500.427338	483.118256	1170.893921	-461.018402	-154.005264	1203.478882	-398.160889	428.133575	871.264343	-350.110840	-100.817833	897.614563	-396.447296	151.469238	1058.421021	499.790558	53.164459	898.675171	491.744568	249.989624
-417.740723	281.479309	958.972839	-419.060791	18.861872	962.756042	-502.529755	279.279297	575.763916	-450.403412	-26.858892	580.695190	-500.490662	292.194611	87.322266	-534.396790	-49.166267	107.271355	-459.111572	387.740601	1442.525635	-403.656586	-29.774481	1459.059204	-373.747375	177.545639	1465.929565	-402.530090	192.115143	1763.118286	-500.567383	483.045563	1170.866699	-461.067139	-153.995071	1203.458984	-398.156036	428.057434	871.360413	-350.085022	-100.783852	897.625977	-396.508728	151.466064	1058.430176	500.400818	52.698185	898.696960	493.226959	247.708633
-417.875671	281.424408	958.952332	-419.125000	18.844009	962.754272	-502.575684	279.251282	575.718445	-450.467163	-26.821789	580.701416	-500.516907	292.204102	87.310402	-534.408386	-49.181927	107.258728	-459.287903	387.735138	1442.498291	-403.748566	-29.771128	1459.058105	-373.860596	177.527344	1465.911743	-402.701630	192.098190	1763.133545	-500.711060	483.000549	1170.850342	-461.115326	-153.995087	1203.465088	-398.250092	427.967957	871.366882	-350.142181	-100.831436	897.581055	-396.603210	151.442673	1058.417603	500.354340	53.158352	898.695923	492.326599	249.833023
-417.966125	281.406921	958.961121	-419.196960	18.829176	962.784729	-502.648804	279.261902	575.705139	-450.575867	-26.855715	580.714661	-500.538239	292.196198	87.259644	-534.449768	-49.185337	107.251373	-459.456818	387.719208	1442.500122	-403.844604	-29.775562	1459.058350	-373.991516	177.517410	1465.924561	-402.883118	192.077454	1763.147949	-500.865570	482.970093	1170.829102	-461.153595	-154.010864	1203.461670	-398.322296	427.876251	871.393677	-350.142365	-100.803810	897.583313	-396.698273	151.436234	1058.440308	500.579895	53.209122	898.701111	492.469635	249.938843
-418.062622	281.426971	958.986511	-419.244598	18.814644	962.801514	-502.688049	279.238770	575.705383	-450.701782	-26.952539	580.751221	-500.505005	292.188965	87.255989	-534.495361	-49.204926	107.263565	-459.584198	387.707550	1442.491943	-403.933197	-29.772882	1459.066528	-374.132782	177.510269	1465.931396	-403.054138	192.062790	1763.159058	-501.003906	482.903442	1170.820190	-461.194702	-154.024521	1203.443604	-398.363281	427.785461	871.461182	-350.151733	-100.823860	897.589600	-396.784302	151.439819	1058.464478	500.921112	53.099670	898.733826	492.964081	249.342865
-418.154449	281.443146	958.989624	-419.333435	18.823847	962.784546	-502.823486	279.332184	575.728027	-450.811981	-26.968174	580.791077	-500.570923	292.209290	87.264061	-534.528564	-49.239941	107.290268	-459.739655	387.702484	1442.509033	-404.001434	-29.804161	1459.069092	-374.256714	177.517120	1465.945068	-403.237335	192.033691	1763.180176	-501.143860	482.866547	1170.797607	-461.232819	-154.041199	1203.444946	-398.427643	427.710297	871.494385	-350.121704	-100.825226	897.610291	-396.874146	151.445221	1058.457520	501.185638	53.117702	898.762695	493.200836	249.321381
-418.242767	281.427551	959.000000	-419.376465	18.809080	962.794373	-502.881531	279.325897	575.721436	-450.913544	-26.975798	580.841125	-500.565277	292.208466	87.262688	-534.623047	-49.255451	107.289139	-459.888489	387.683655	1442.494995	-404.095612	-29.809162	1459.082520	-374.379822	177.509811	1465.953979	-403.412506	191.995377	1763.189941	-501.275665	482.803955	1170.794678	-461.279968	-154.024582	1203.443726	-398.519714	427.626617	871.494934	-350.089752	-100.827721	897.594421	-396.948547	151.433685	1058.469482	501.468689	53.126312	898.761963	493.446136	249.324326
-418.360962	281.409515	959.008545	-419.458038	18.794399	962.796143	-502.943939	279.321686	575.727966	-451.046539	-27.000450	580.857178	-500.560425	292.220947	87.275284	-534.625183	-49.263760	107.287735	-460.058197	387.656433	1442.477295	-404.186951	-29.801908	1459.064331	-374.513214	177.513962	1465.953491	-403.582031	191.967255	1763.199707	-501.403809	482.760223	1170.758667	-461.307495	-154.050720	1203.427734	-398.596466	427.522064	871.531128	-350.075256	-100.850273	897.602234	-397.049957	151.417892	1058.475098	501.717072	53.180912	898.781372	493.673706	249.300888
-418.470337	281.383087	958.991394	-419.539063	18.787828	962.793701	-502.925049	279.221069	575.694458	-451.171326	-27.038908	580.900391	-500.509979	292.195007	87.271286	-534.623779	-49.259804	107.262100	-460.214386	387.637909	1442.464233	-404.269012	-29.799574	1459.047852	-374.624481	177.492722	1465.956909	-403.748505	191.929749	1763.207031	-501.536713	482.748718	1170.738281	-461.335968	-154.057861	1203.420410	-398.676666	427.445343	871.545349	-350.041809	-100.884354	897.618286	-397.143555	151.409302	1058.464722	501.946198	53.161434	898.783386	493.906433	249.288254
-418.573395	281.376709	959.009705	-419.592926	18.793823	962.781311	-502.983856	279.208679	575.680298	-451.310638	-27.055565	580.913147	-500.544189	292.195770	87.243690	-534.719421	-49.289738	107.219688	-460.361176	387.631805	1442.478638	-404.367676	-29.804167	1459.030762	-374.753937	177.501694	1465.945679	-403.912201	191.898392	1763.216553	-501.657928	482.716919	1170.735718	-461.381287	-154.079407	1203.403564	-398.777802	427.362000	871.561584	-350.037720	-100.895004	897.629700	-397.224365	151.401886	1058.468384	502.130646	53.191578	898.789856	494.075653	249.292282
-418.682526	281.334991	959.008667	-419.688080	18.779114	962.796021	-503.057556	279.198364	575.685730	-451.442444	-26.996557	580.907349	-500.531403	292.221466	87.276047	-534.642273	-49.267071	107.194031	-460.495117	387.636261	1442.524292	-404.457825	-29.832558	1459.046021	-374.885773	177.496918	1465.948486	-404.073792	191.848907	1763.226807	-501.802856	482.664520	1170.754395	-461.392334	-154.139053	1203.398560	-398.843628	427.294769	871.593750	-350.037567	-100.900848	897.640137	-397.325348	151.380829	1058.474854	502.206024	53.337788	898.782227	493.937012	249.956299
-418.800903	281.294189	959.004150	-419.744965	18.749878	962.815002	-503.093231	279.142792	575.697083	-451.560852	-26.955162	580.964294	-500.480103	292.209778	87.250183	-534.704407	-49.267166	107.186646	-460.664429	387.618927	1442.522827	-404.535980	-29.832775	1459.043579	-375.003265	177.495804	1465.962769	-404.236694	191.819031	1763.242920	-501.934265	482.622772	1170.763428	-461.428680	-154.162186	1203.415649	-398.931793	427.233643	871.638306	-350.009277	-100.933716	897.682739	-397.408478	151.359650	1058.480835	502.359467	53.339455	898.779663	494.085022	249.999573
-418.898834	281.289063	959.009216	-419.806122	18.728006	962.827942	-503.197083	279.154846	575.708130	-451.771179	-27.040985	581.009521	-500.562958	292.208557	87.253975	-534.733582	-49.300930	107.168694	-460.807648	387.602020	1442.538330	-404.670593	-29.824133	1459.042969	-375.119720	177.501175	1465.980103	-404.383636	191.788254	1763.263184	-502.086273	482.561493	1170.758057	-461.441956	-154.192749	1203.419678	-399.011627	427.180481	871.662842	-349.994293	-100.957108	897.703552	-397.489929	151.352081	1058.490234	502.629303	53.243267	898.757019	494.557709	249.333572
-418.993958	281.295746	959.017334	-419.899170	18.759201	962.814148	-503.265991	279.157501	575.699097	-451.930237	-27.016094	581.068176	-500.548126	292.219727	87.244331	-534.771484	-49.302059	107.138512	-460.943237	387.594910	1442.570313	-404.774200	-29.828606	1459.054810	-375.248932	177.500671	1465.985962	-404.531067	191.752716	1763.280884	-502.232208	482.536255	1170.777222	-461.463318	-154.241745	1203.419922	-399.099976	427.144440	871.668457	-349.972687	-100.970001	897.742859	-397.581024	151.363159	1058.486816	502.752838	53.254200	898.779114	494.670044	249.373184
-419.124603	281.280548	959.007568	-419.968750	18.729401	962.832642	-503.360870	279.157501	575.714844	-452.106659	-26.999405	581.071594	-500.571411	292.238220	87.256821	-534.813782	-49.303551	107.089378	-461.069000	387.557251	1442.555176	-404.873505	-29.843376	1459.077271	-375.356476	177.499756	1465.997559	-404.677277	191.729263	1763.295410	-502.356628	482.499115	1170.787964	-461.494446	-154.281494	1203.432495	-399.198730	427.101318	871.710632	-350.022644	-101.023338	897.756836	-397.678802	151.356171	1058.490479	502.783020	53.451252	898.757080	494.483582	250.103973
-419.245056	281.259552	959.016663	-420.044983	18.708275	962.835083	-503.498413	279.222870	575.706787	-452.348419	-27.073627	581.140076	-500.613800	292.249939	87.254990	-534.878296	-49.339909	107.083153	-461.226654	387.535492	1442.560669	-404.969116	-29.857559	1459.089355	-375.489380	177.496979	1466.008301	-404.820648	191.697739	1763.313477	-502.490936	482.489777	1170.806396	-461.504852	-154.297409	1203.439575	-399.276550	427.014496	871.730408	-350.031281	-101.014557	897.797607	-397.775330	151.336304	1058.495728	502.897919	53.478107	898.760620	494.591644	250.197540
-419.332062	281.251373	959.029907	-420.085938	18.690189	962.873657	-503.571960	279.238495	575.723572	-452.538574	-27.074333	581.186707	-500.625854	292.241791	87.271027	-534.880554	-49.333660	107.057487	-461.355591	387.515472	1442.582275	-405.047668	-29.867109	1459.121948	-375.620148	177.493561	1466.029541	-404.962341	191.677139	1763.339844	-502.626831	482.439331	1170.808105	-461.528290	-154.327042	1203.469971	-399.384735	426.963745	871.757751	-350.056580	-101.048019	897.818542	-397.848358	151.336395	1058.523560	503.010284	53.504833	898.763916	494.705017	250.208603
-419.449158	281.270721	959.053467	-420.179840	18.697157	962.866089	-503.677216	279.234131	575.721436	-452.712921	-27.103897	581.236633	-500.635925	292.243805	87.269135	-534.967529	-49.375179	107.021996	-461.505005	387.496857	1442.591431	-405.152832	-29.856524	1459.124146	-375.741302	177.488770	1466.051392	-405.103577	191.660599	1763.360596	-502.761444	482.432434	1170.836060	-461.562134	-154.352386	1203.478027	-399.470978	426.908691	871.795959	-350.061859	-101.046852	897.861511	-397.948792	151.339844	1058.530518	503.132782	53.533821	898.779297	494.849640	250.230789
-419.568085	281.262360	959.072754	-420.270020	18.745619	962.875610	-503.751831	279.242188	575.725952	-452.910767	-27.098928	581.259888	-500.668091	292.232910	87.244751	-534.984863	-49.384430	106.997978	-461.660980	387.484955	1442.603271	-405.229736	-29.864109	1459.148926	-375.868317	177.491730	1466.063599	-405.239594	191.635834	1763.381348	-502.887207	482.400665	1170.843384	-461.597717	-154.392487	1203.494629	-399.559692	426.873016	871.817383	-350.129578	-101.082573	897.860962	-398.052155	151.358932	1058.544678	503.251434	53.548428	898.787781	494.981537	250.273193
-419.677795	281.274628	959.092590	-420.353302	18.735252	962.878784	-503.832336	279.266815	575.747437	-453.121826	-27.128780	581.267700	-500.661591	292.231079	87.244987	-535.055359	-49.399918	107.000107	-461.799255	387.472595	1442.615479	-405.302704	-29.866430	1459.161743	-375.975769	177.479630	1466.096313	-405.370453	191.624420	1763.398071	-503.025177	482.368652	1170.857666	-461.630157	-154.402191	1203.496704	-399.653259	426.799896	871.833801	-350.189423	-101.091545	897.884155	-398.151703	151.355804	1058.556885	503.371735	53.617146	898.787720	495.108215	250.277039
-419.794312	281.282349	959.111511	-420.412445	18.719326	962.897705	-503.843079	279.157806	575.695129	-453.296082	-27.145845	581.348145	-500.625702	292.241089	87.244629	-535.094177	-49.438644	106.978165	-461.961334	387.467346	1442.632813	-405.358673	-29.886572	1459.152344	-376.089966	177.492950	1466.102661	-405.496033	191.618805	1763.416870	-503.148285	482.351898	1170.867310	-461.680695	-154.410370	1203.511475	-399.778900	426.772064	871.842957	-350.230774	-101.050354	897.914124	-398.242401	151.356354	1058.576416	503.492279	53.659645	898.808899	495.197174	250.348557
-419.927765	281.276703	959.128967	-420.512787	18.714396	962.920593	-503.928589	279.189545	575.706787	-453.509735	-27.205320	581.400085	-500.660553	292.238495	87.220222	-535.135864	-49.444199	106.943657	-462.104828	387.441986	1442.643188	-405.428101	-29.891161	1459.191284	-376.189056	177.484360	1466.112305	-405.611206	191.611420	1763.430786	-503.292847	482.330292	1170.869141	-461.732147	-154.444748	1203.553345	-399.878326	426.747986	871.877075	-350.324615	-101.066216	897.944275	-398.360901	151.355865	1058.596924	503.621429	53.690067	898.828125	495.306976	250.382675
-420.086090	281.287354	959.133179	-420.612946	18.686901	962.928284	-504.014160	279.170074	575.706299	-453.634521	-27.142735	581.414734	-500.659119	292.256531	87.219070	-535.081543	-49.430882	106.889114	-462.228912	387.428833	1442.661133	-405.472229	-29.899948	1459.181519	-376.299530	177.473969	1466.121460	-405.745056	191.604294	1763.413818	-503.438049	482.278870	1170.855347	-461.783569	-154.447586	1203.545532	-400.005951	426.734985	871.882874	-350.430328	-101.096107	897.926819	-398.482819	151.353333	1058.601074	503.746918	53.740318	898.857605	495.390045	250.388733
-420.191559	281.309174	959.145752	-420.700562	18.673925	962.934509	-504.187927	279.292053	575.719116	-453.779572	-27.050392	581.450623	-500.726990	292.273651	87.221420	-535.124634	-49.449715	106.875183	-462.465210	387.323120	1442.529907	-405.536713	-29.906092	1459.180664	-376.381683	177.475494	1466.124268	-405.835693	191.607254	1763.464844	-503.604767	482.294739	1170.857178	-461.867706	-154.462997	1203.549927	-400.127350	426.701691	871.880798	-350.530701	-101.082916	897.911926	-398.576111	151.356705	1058.609741	503.870880	53.770214	898.883118	495.452362	250.405518
-420.316101	281.351105	959.148682	-420.798706	18.740133	962.926941	-504.219574	279.225555	575.708984	-453.906342	-27.003136	581.439636	-500.702362	292.286560	87.213257	-535.081970	-49.439266	106.844864	-462.580933	387.332214	1442.510010	-405.576630	-29.914045	1459.182373	-376.473419	177.470383	1466.103149	-405.950806	191.619644	1763.463623	-503.736725	482.257111	1170.831543	-461.911804	-154.423569	1203.564453	-400.286652	426.719391	871.885071	-350.633698	-101.051033	897.913635	-398.679382	151.409164	1058.605713	503.992950	53.804253	898.891174	495.519165	250.432190
-420.432068	281.365692	959.172485	-420.890076	18.732065	962.932251	-504.380249	279.239227	575.692871	-454.085571	-26.988655	581.474976	-500.769958	292.285278	87.185387	-535.142761	-49.449764	106.815453	-462.701965	387.311005	1442.510498	-405.641052	-29.905973	1459.175293	-376.552826	177.482330	1466.115845	-406.062469	191.618896	1763.472168	-503.907501	482.257172	1170.829102	-462.022858	-154.481995	1203.603638	-400.424316	426.726654	871.886108	-351.069489	-101.326790	897.732117	-398.779907	151.407471	1058.619629	504.073425	53.813385	898.896912	495.573395	250.442245
-420.544434	281.384766	959.169495	-420.981354	18.716820	962.936523	-504.406647	279.215729	575.698486	-454.286835	-27.000639	581.479126	-500.696106	292.269806	87.182449	-535.213684	-49.462284	106.807198	-462.800232	387.305023	1442.524902	-405.669342	-29.916201	1459.162476	-376.634003	177.487091	1466.096069	-406.169281	191.631210	1763.487061	-504.050934	482.205414	1170.830322	-462.088074	-154.500107	1203.607056	-400.570526	426.718201	871.886780	-351.193665	-101.304985	897.708374	-398.873566	151.413589	1058.618408	504.195740	53.815792	898.930115	495.629211	250.423843
-420.662781	281.355713	959.182739	-421.069489	18.712137	962.978882	-504.476807	279.166656	575.680664	-454.408295	-26.962713	581.518921	-500.705353	292.254364	87.170181	-535.195190	-49.450138	106.754234	-462.937866	387.292328	1442.518677	-405.734863	-29.914797	1459.171021	-376.718292	177.472565	1466.113403	-406.282928	191.642059	1763.498779	-504.190979	482.207977	1170.842285	-462.162292	-154.505249	1203.603027	-400.710419	426.723480	871.909485	-351.323364	-101.288811	897.697693	-398.979919	151.410217	1058.646729	504.314117	53.822960	898.935303	495.716644	250.401123
-420.797302	281.367981	959.163208	-421.185608	18.730301	962.972412	-504.632080	279.245392	575.689514	-454.540161	-26.870621	581.530823	-500.761902	292.282440	87.195282	-535.237854	-49.474998	106.771248	-463.060394	387.275757	1442.541748	-405.785217	-29.915226	1459.189819	-376.794281	177.472870	1466.116211	-406.405273	191.651978	1763.477295	-504.346039	482.197144	1170.844116	-462.259369	-154.490631	1203.597046	-400.857880	426.705780	871.911743	-351.478790	-101.264641	897.686279	-399.093506	151.431793	1058.630981	504.449921	53.832928	898.951721	495.788849	250.384125
-420.910400	281.338196	959.172302	-421.256042	18.709261	963.002686	-504.657074	279.154510	575.657043	-454.698456	-26.857307	581.571045	-500.703369	292.267212	87.182060	-535.244446	-49.508129	106.705101	-463.168732	387.270203	1442.527710	-405.856232	-29.921686	1459.173584	-376.881744	177.471466	1466.131348	-406.508575	191.657333	1763.489014	-504.473206	482.195953	1170.860107	-462.311279	-154.472427	1203.585083	-401.023712	426.717560	871.917786	-351.378937	-101.010963	897.833618	-399.191498	151.417862	1058.651855	504.554047	53.851101	898.962524	495.828308	250.373764
-421.080139	281.314789	959.165588	-421.389893	18.699722	963.000549	-504.746857	279.120667	575.621277	-454.855499	-26.813751	581.566895	-500.671295	292.258118	87.159439	-535.258362	-49.506615	106.689125	-463.279816	387.261139	1442.545166	-405.902466	-29.935097	1459.170532	-376.949249	177.476456	1466.149902	-406.584412	191.675461	1763.530640	-504.621979	482.199890	1170.872314	-462.401581	-154.517426	1203.608398	-401.171692	426.697693	871.928711	-351.854706	-101.248917	897.658020	-399.324310	151.406067	1058.643188	504.679688	53.868496	898.966736	495.881165	250.376282
-421.215973	281.300781	959.155090	-421.494873	18.737864	962.995972	-504.850403	279.153015	575.636780	-454.969910	-26.754387	581.609375	-500.699463	292.280151	87.175858	-535.229553	-49.487965	106.636856	-463.395020	387.273926	1442.551147	-405.969208	-29.935307	1459.152710	-377.018585	177.495544	1466.150879	-406.671387	191.678375	1763.533447	-504.751984	482.176971	1170.889771	-462.464600	-154.518646	1203.580933	-401.322174	426.705322	871.923462	-351.759399	-101.015472	897.786011	-399.427612	151.423111	1058.631714	504.766815	53.832069	898.990112	495.928772	250.358215
-421.325165	281.320313	959.162354	-421.578094	18.744469	962.997253	-505.025085	279.226532	575.614319	-455.077179	-26.693218	581.623474	-500.726868	292.286163	87.179733	-535.267761	-49.513474	106.646271	-463.507080	387.262024	1442.560181	-406.030212	-29.908306	1459.161743	-377.104950	177.490479	1466.145630	-406.750244	191.685532	1763.537842	-504.904449	482.182251	1170.905029	-462.539001	-154.500290	1203.572144	-401.482727	426.723480	871.926392	-351.948029	-100.998802	897.786133	-399.527802	151.436066	1058.636841	504.892029	53.831463	898.991516	495.996460	250.314743
-421.466949	281.281250	959.152039	-421.673645	18.714874	963.004150	-505.043793	279.114441	575.603455	-455.195129	-26.579906	581.690613	-500.690430	292.274384	87.163925	-535.273865	-49.483974	106.584801	-463.610229	387.255463	1442.581543	-406.060272	-29.899343	1459.165527	-377.186981	177.501312	1466.163818	-406.821228	191.689621	1763.562134	-505.051453	482.174103	1170.930420	-462.620026	-154.520844	1203.583862	-401.670258	426.767944	871.911560	-352.143433	-101.013908	897.754578	-399.629059	151.412003	1058.631104	504.982086	53.850605	898.979736	496.035583	250.355316
-421.558380	281.290253	959.145691	-421.751068	18.735744	963.013000	-505.111877	279.051514	575.597778	-455.378082	-26.584789	581.719727	-500.679657	292.276337	87.164558	-535.288574	-49.515369	106.586899	-463.731781	387.275146	1442.587891	-406.125854	-29.897379	1459.160522	-377.276550	177.522720	1466.182373	-406.883698	191.690918	1763.576660	-505.196045	482.194672	1170.946045	-462.715485	-154.480759	1203.585083	-401.855896	426.790375	871.930969	-352.323792	-100.991417	897.750488	-399.713531	151.433777	1058.632202	505.086609	53.849514	899.008850	496.091888	250.317139
-421.656616	281.280884	959.169006	-421.804443	18.717857	963.066772	-505.254028	279.139496	575.596985	-455.513519	-26.532869	581.765320	-500.722015	292.259338	87.141747	-535.338196	-49.530674	106.581207	-463.824097	387.275238	1442.609863	-406.164795	-29.900391	1459.172974	-377.348022	177.540115	1466.194092	-406.951935	191.687195	1763.586182	-505.355103	482.210266	1170.986938	-462.831573	-154.487427	1203.605591	-402.036163	426.853119	871.915527	-352.528503	-100.979507	897.754578	-399.799194	151.435242	1058.672729	505.166748	53.868843	899.002502	496.119049	250.334412
-421.813843	281.316254	959.163391	-421.930756	18.729055	963.068970	-505.284790	279.081299	575.601807	-455.637726	-26.496553	581.782654	-500.689270	292.268890	87.144165	-535.385376	-49.520638	106.524788	-463.944489	387.282013	1442.629639	-406.224609	-29.888247	1459.171997	-377.441620	177.565308	1466.198730	-407.007935	191.691696	1763.591797	-505.490723	482.212433	1171.011841	-462.977386	-154.535919	1203.654297	-402.236725	426.903992	871.922974	-353.068115	-101.219597	897.571594	-399.921936	151.463806	1058.666748	505.338654	53.769600	899.017273	496.427856	249.748886
-421.893555	281.319061	959.166809	-421.974274	18.711788	963.107239	-505.373657	279.024841	575.577026	-455.748230	-26.480358	581.810730	-500.667816	292.265625	87.138519	-535.417114	-49.548260	106.509476	-464.031799	387.279938	1442.639282	-406.256927	-29.856718	1459.180420	-377.509033	177.593216	1466.202759	-407.065918	191.684860	1763.601196	-505.624603	482.248260	1171.039795	-463.072449	-154.520248	1203.642700	-402.431549	426.958496	871.936279	-353.290955	-101.213356	897.548706	-399.989777	151.472458	1058.688721	505.436798	53.755730	899.013489	496.491760	249.714523
-422.019928	281.331940	959.187378	-422.090942	18.759218	963.109314	-505.453369	278.993683	575.574829	-455.902771	-26.514372	581.815430	-500.665558	292.265106	87.134399	-535.430969	-49.554871	106.509758	-464.109131	387.308441	1442.660645	-406.299805	-29.846460	1459.177490	-377.585876	177.611862	1466.193359	-407.112091	191.685684	1763.599731	-505.750061	482.278473	1171.068481	-463.164978	-154.513428	1203.661377	-402.607269	427.002655	871.948608	-353.234650	-100.946457	897.694031	-400.100006	151.496689	1058.697632	505.505096	53.787350	899.026184	496.504547	249.700333
-422.149719	281.389771	959.188599	-422.197174	18.763090	963.096680	-505.567841	279.040222	575.557373	-456.027283	-26.528051	581.809998	-500.662598	292.264435	87.136421	-535.509399	-49.598576	106.505569	-464.189819	387.335480	1442.678101	-406.352753	-29.805050	1459.169189	-377.651428	177.633453	1466.184570	-407.156281	191.688095	1763.603638	-505.865662	482.265076	1171.094482	-463.294678	-154.506210	1203.671509	-402.787537	427.046234	871.959656	-353.415039	-100.858383	897.693359	-400.207367	151.524017	1058.689575	505.586395	53.812588	899.012085	496.536682	249.676178
-422.246307	281.424957	959.215454	-422.291779	18.820637	963.087769	-505.648163	279.013397	575.571106	-456.128601	-26.537836	581.823547	-500.679779	292.264740	87.116165	-535.555786	-49.630798	106.503349	-464.161224	387.441223	1442.858643	-406.386261	-29.814493	1459.160767	-377.709778	177.665192	1466.181641	-407.197723	191.687622	1763.595947	-505.995514	482.258850	1171.127441	-463.417847	-154.503036	1203.697021	-402.976135	427.090485	871.980469	-353.655151	-100.846390	897.678772	-400.301758	151.557388	1058.698364	505.649353	53.821693	899.033020	496.542908	249.687683
-422.329468	281.481628	959.229004	-422.347900	18.814760	963.104248	-505.727264	278.997101	575.552185	-456.245239	-26.544230	581.808777	-500.672272	292.252625	87.113342	-535.526794	-49.623962	106.461548	-464.257904	387.458282	1442.847168	-406.437103	-29.784058	1459.145264	-377.780151	177.674789	1466.175171	-407.235901	191.705566	1763.593994	-506.132050	482.282013	1171.156982	-463.543732	-154.489594	1203.686035	-403.166351	427.147400	871.966248	-353.788300	-100.752228	897.706421	-400.373840	151.585815	1058.713989	505.711334	53.833908	899.029297	496.550262	249.711105
-422.440918	281.511963	959.234131	-422.457977	18.837831	963.097656	-505.830109	278.996765	575.577576	-456.341156	-26.520935	581.827576	-500.663116	292.250763	87.111801	-535.525208	-49.624073	106.454819	-464.329620	387.464996	1442.846558	-406.471558	-29.775148	1459.138184	-377.844971	177.719986	1466.167847	-407.263794	191.713547	1763.590820	-506.267548	482.328735	1171.178101	-463.672882	-154.487717	1203.692993	-403.367493	427.180084	871.957214	-353.936707	-100.702583	897.720032	-400.480927	151.608215	1058.712524	505.719025	53.816715	899.029236	496.532288	249.719147
-422.534821	281.513184	959.212036	-422.539368	18.855558	963.104553	-505.895721	278.995941	575.557129	-456.477112	-26.572166	581.837097	-500.659821	292.262909	87.070015	-535.615845	-49.665375	106.490273	-464.409271	387.495209	1442.829712	-406.529663	-29.762363	1459.128052	-377.900391	177.734406	1466.153564	-407.292725	191.736176	1763.589722	-506.415833	482.347931	1171.188477	-463.798187	-154.472763	1203.700928	-403.564697	427.231232	871.928833	-354.096558	-100.653816	897.742310	-400.566315	151.629578	1058.704224	505.755524	53.834637	899.010742	496.514832	249.710327
-422.621307	281.572357	959.224609	-422.617615	18.853521	963.102783	-505.966949	279.016357	575.575195	-456.552795	-26.549744	581.883240	-500.657593	292.246368	87.074173	-535.643677	-49.641338	106.466255	-464.469543	387.523590	1442.830078	-406.579651	-29.724239	1459.119019	-377.962189	177.748688	1466.143799	-407.314117	191.749329	1763.584717	-506.560760	482.404175	1171.188599	-463.910950	-154.470673	1203.689453	-403.760529	427.288025	871.880249	-354.257141	-100.603027	897.755005	-400.651947	151.653214	1058.710327	505.749908	53.861519	899.016541	496.487701	249.712845
-422.717682	281.585114	959.233276	-422.709167	18.921627	963.099304	-506.069336	279.002716	575.556580	-456.619293	-26.536858	581.862610	-500.668335	292.271942	87.080078	-535.640076	-49.638893	106.454002	-464.534058	387.553101	1442.820435	-406.660461	-29.699350	1459.103149	-377.997070	177.780090	1466.145996	-407.332703	191.776001	1763.581543	-506.721832	482.455017	1171.205322	-464.059357	-154.521637	1203.709351	-403.924469	427.355988	871.858459	-354.780212	-100.855415	897.578308	-400.740234	151.689789	1058.711792	505.773041	53.870869	899.016907	496.461060	249.732147
-422.805206	281.568848	959.235046	-422.750427	18.904013	963.130615	-506.157898	279.042084	575.582764	-456.687408	-26.546095	581.896606	-500.678864	292.274658	87.082336	-535.638977	-49.646500	106.459633	-464.609894	387.570038	1442.816895	-406.720703	-29.697634	1459.103882	-378.062012	177.829971	1466.134766	-407.349670	191.801651	1763.563965	-506.859039	482.541443	1171.224854	-464.164093	-154.494095	1203.718628	-404.112396	427.388428	871.838989	-354.943451	-100.849503	897.569153	-400.817261	151.687744	1058.730957	505.758118	53.887218	899.013367	496.404358	249.761475
-422.879730	281.619202	959.231567	-422.825012	18.894119	963.134705	-506.235382	279.007111	575.585083	-456.771973	-26.543087	581.902588	-500.679779	292.270172	87.072136	-535.720825	-49.660072	106.431122	-464.648651	387.604645	1442.833252	-406.788544	-29.658056	1459.065186	-378.126221	177.838669	1466.119263	-407.366913	191.828201	1763.557495	-506.993439	482.534058	1171.232788	-464.266693	-154.458878	1203.701172	-404.286469	427.456329	871.827148	-355.058716	-100.790756	897.575745	-400.891144	151.710449	1058.731079	505.761902	53.911446	899.002319	496.379364	249.773300
-422.973358	281.624664	959.240723	-422.911682	18.947512	963.124084	-506.320709	279.007385	575.538574	-456.796295	-26.475748	581.891174	-500.693512	292.272247	87.051338	-535.678955	-49.648258	106.416382	-464.703674	387.635712	1442.818604	-406.862885	-29.634382	1459.067139	-378.185638	177.861588	1466.106201	-407.380127	191.859253	1763.551636	-507.114655	482.592316	1171.257935	-464.361420	-154.371277	1203.650757	-404.477112	427.557098	871.806091	-354.813751	-100.428497	897.748718	-400.977661	151.733353	1058.729614	505.624146	54.064816	898.990112	496.009247	250.516998
-423.056335	281.627319	959.241150	-422.980957	18.979586	963.127991	-506.401093	279.042999	575.565125	-456.912750	-26.577333	581.907288	-500.682037	292.269989	87.052940	-535.779175	-49.724571	106.444794	-464.752411	387.654572	1442.814941	-406.928589	-29.603367	1459.056396	-378.244415	177.898911	1466.101318	-407.393311	191.883224	1763.545654	-507.236084	482.624603	1171.275757	-464.434906	-154.309006	1203.616699	-404.647980	427.665009	871.783081	-354.882477	-100.368401	897.762756	-401.049408	151.753296	1058.730713	505.587799	54.078724	898.988892	495.951477	250.552658
-423.129944	281.684875	959.243225	-423.089630	18.995220	963.115906	-506.554779	279.129822	575.590820	-456.937744	-26.577446	581.896606	-500.738861	292.283234	87.071869	-535.747498	-49.703754	106.431305	-464.816833	387.693146	1442.828369	-407.017609	-29.584019	1459.046753	-378.312347	177.907242	1466.103882	-407.402832	191.912079	1763.538818	-507.328583	482.661285	1171.267090	-464.518677	-154.277710	1203.608276	-404.853271	427.778290	871.748901	-354.987244	-100.317223	897.753174	-401.138428	151.781448	1058.725342	505.522125	54.071388	899.014771	495.831787	250.550537
-423.227509	281.687653	959.235779	-423.174805	19.041739	963.103577	-506.677307	279.131958	575.602966	-457.002350	-26.587276	581.902100	-500.745087	292.283630	87.059097	-535.811951	-49.724659	106.434052	-464.884460	387.711273	1442.817993	-407.100311	-29.542391	1459.057251	-378.371704	177.946716	1466.098999	-407.426575	191.938324	1763.528931	-507.420837	482.742676	1171.304565	-464.629883	-154.263504	1203.623413	-405.026337	427.877045	871.734497	-355.392609	-100.533653	897.582947	-401.227539	151.805588	1058.714966	505.502716	54.073036	899.005615	495.789093	250.523499
-423.310760	281.714600	959.241089	-423.287109	19.087395	963.103333	-506.766174	279.158020	575.573364	-457.071503	-26.683998	581.915283	-500.722565	292.289673	87.059380	-535.813354	-49.744869	106.407234	-464.954132	387.745392	1442.826294	-407.186096	-29.538067	1459.055054	-378.429565	177.973633	1466.089355	-407.433044	191.966492	1763.530518	-507.514984	482.783936	1171.313232	-464.694092	-154.171570	1203.600098	-405.182343	427.947876	871.732422	-355.147034	-100.219025	897.756287	-401.322693	151.837479	1058.716919	505.413879	54.044834	898.995239	495.685364	250.594025
-423.352448	281.739746	959.241150	-423.347717	19.101282	963.122009	-506.841278	279.205933	575.602112	-457.191223	-26.804350	581.908691	-500.701294	292.282928	87.044579	-535.868530	-49.761581	106.429565	-464.998016	387.773438	1442.830566	-407.260986	-29.504751	1459.044312	-378.515137	178.011063	1466.083374	-407.451355	191.993668	1763.511963	-507.585297	482.825073	1171.320435	-464.792908	-154.103836	1203.581177	-405.323639	428.017670	871.725586	-355.150726	-100.103035	897.770325	-401.384735	151.862305	1058.728760	505.376282	54.078743	899.008911	495.596497	250.578568
-423.434967	281.732117	959.225952	-423.420990	19.145029	963.110107	-506.945770	279.245361	575.597778	-457.189514	-26.782597	581.894409	-500.742798	292.290192	87.047081	-535.859863	-49.771595	106.433014	-465.035187	387.814911	1442.818115	-407.345795	-29.459242	1459.026245	-378.566254	178.041229	1466.066162	-407.461243	192.029953	1763.500122	-507.648834	482.860504	1171.325073	-464.863495	-154.044220	1203.553467	-405.477478	428.112518	871.679077	-355.152130	-100.030190	897.749390	-401.455505	151.882629	1058.713501	505.291809	54.077129	899.019714	495.477081	250.590942
-423.510742	281.742004	959.218384	-423.506409	19.141302	963.109863	-507.011719	279.248199	575.614319	-457.249420	-26.882856	581.899292	-500.714661	292.284943	87.046791	-535.973328	-49.823120	106.472580	-465.089996	387.829651	1442.822876	-407.414886	-29.432528	1459.024536	-378.596558	178.067154	1466.051514	-407.488953	192.053635	1763.487183	-507.724854	482.903778	1171.336060	-464.912506	-153.973083	1203.527588	-405.624725	428.201599	871.658997	-355.104919	-99.929077	897.753052	-401.530243	151.887512	1058.708252	505.189911	54.074329	899.016541	495.367737	250.543991
-423.562836	281.826172	959.216797	-423.595673	19.223396	963.068237	-507.114685	279.326996	575.626892	-457.287170	-26.945621	581.888733	-500.743042	292.309235	87.033829	-536.015320	-49.824055	106.498421	-465.123169	387.883545	1442.823975	-407.501892	-29.401039	1459.009399	-378.648193	178.089325	1466.050293	-407.501251	192.088470	1763.480835	-507.780365	482.965393	1171.340820	-464.986298	-153.914398	1203.493164	-405.778442	428.292999	871.618835	-355.059387	-99.863930	897.724121	-401.601776	151.952652	1058.687134	505.131317	54.083885	899.023804	495.261627	250.582123
-423.608215	281.830292	959.220154	-423.623993	19.216480	963.097778	-507.114197	279.289551	575.624146	-457.242584	-26.880898	581.883484	-500.691193	292.288940	87.031128	-535.965149	-49.801022	106.485413	-465.154541	387.919952	1442.821289	-407.541290	-29.370443	1459.023315	-378.722382	178.115555	1466.032227	-407.523315	192.123611	1763.469727	-507.842346	483.020477	1171.364502	-465.047089	-153.875824	1203.503906	-405.907043	428.365265	871.617615	-355.028839	-99.766212	897.727966	-401.646606	151.962387	1058.705200	505.018860	54.066391	899.034607	495.144867	250.511292
-423.687958	281.870667	959.218323	-423.732910	19.274803	963.081238	-507.170410	279.261902	575.621704	-457.245941	-26.846792	581.856262	-500.686005	292.286713	87.016724	-535.947144	-49.792374	106.478401	-465.195343	387.935669	1442.838379	-407.618805	-29.346809	1459.022827	-378.767090	178.118591	1466.026489	-407.544189	192.160782	1763.466431	-507.908081	483.079315	1171.366211	-465.095184	-153.824005	1203.475586	-406.018250	428.441498	871.595642	-354.978821	-99.666428	897.682373	-401.741241	152.003937	1058.696167	504.912476	54.064201	899.034485	495.029755	250.517334
-423.730377	281.868408	959.215027	-423.784332	19.271198	963.094910	-507.198883	279.296082	575.627747	-457.141724	-26.640759	581.863403	-500.678986	292.295868	87.018913	-535.869507	-49.757862	106.451447	-465.233978	387.971771	1442.851929	-407.707611	-29.320396	1459.008057	-378.817230	178.142471	1466.021973	-407.560516	192.195969	1763.449097	-507.962067	483.125854	1171.388306	-465.116211	-153.787598	1203.459717	-406.135712	428.540253	871.594482	-354.979980	-99.585114	897.647278	-401.793060	152.006561	1058.702393	504.791992	54.063007	899.011292	494.920471	250.559494
-423.798035	281.867706	959.175171	-423.832611	19.261971	963.089722	-507.269562	279.323456	575.640564	-457.119934	-26.486601	581.817444	-500.702637	292.290039	87.020248	-535.810852	-49.731430	106.428741	-465.269592	387.994965	1442.833130	-407.746490	-29.313650	1459.016724	-378.888000	178.170837	1465.991699	-407.586487	192.224976	1763.441650	-508.026611	483.161316	1171.398682	-465.121765	-153.747437	1203.455444	-406.218933	428.636017	871.560181	-354.944885	-99.469940	897.638550	-401.850098	152.016037	1058.679443	504.708801	54.055653	899.025085	494.823120	250.510071
-423.828827	281.920258	959.190979	-423.885986	19.311476	963.083557	-507.274994	279.304657	575.611389	-457.086121	-26.350698	581.781494	-500.687225	292.301147	87.009750	-535.764160	-49.702339	106.402336	-465.296906	388.045441	1442.833008	-407.817810	-29.296154	1459.030640	-378.920319	178.183563	1465.978882	-407.609131	192.263611	1763.428833	-508.064423	483.217957	1171.394165	-465.118652	-153.717987	1203.443237	-406.278076	428.731873	871.576233	-354.901581	-99.402054	897.613831	-401.894073	152.057007	1058.684814	504.594666	54.069710	899.013489	494.693451	250.519409
-423.878357	281.986237	959.186890	-423.993286	19.358181	963.049805	-507.309906	279.358398	575.622192	-457.154022	-26.317507	581.777283	-500.712708	292.294647	87.023544	-535.791870	-49.692802	106.384674	-465.328033	388.073639	1442.824585	-407.856201	-29.259310	1459.028442	-378.999054	178.196426	1465.944214	-407.634216	192.300385	1763.413086	-508.112244	483.294861	1171.395508	-465.084503	-153.640900	1203.438599	-406.334961	428.803436	871.566833	-354.838409	-99.286766	897.605713	-401.960449	152.097336	1058.663452	504.498840	54.070087	899.004639	494.625519	250.522766
-423.902893	282.014557	959.196777	-424.034210	19.406996	963.057678	-507.311951	279.330536	575.603577	-457.159332	-26.207506	581.792664	-500.683685	292.284241	86.995026	-535.753601	-49.655170	106.364075	-465.396118	388.093994	1442.798340	-407.903564	-29.236158	1459.044800	-379.037537	178.213028	1465.942627	-407.651703	192.335022	1763.410522	-508.141022	483.362549	1171.382690	-465.064819	-153.595596	1203.445679	-406.366333	428.893311	871.575806	-354.767578	-99.176613	897.629517	-402.000916	152.133957	1058.674072	504.382629	54.089245	898.999268	494.522675	250.535065
-423.969269	282.007538	959.168945	-424.091797	19.403538	963.061340	-507.360870	279.337006	575.577698	-457.212280	-26.142939	581.796570	-500.719482	292.286469	86.988083	-535.737671	-49.647800	106.353920	-465.438080	388.106476	1442.809570	-407.962738	-29.204327	1459.047241	-379.094635	178.258591	1465.940308	-407.646942	192.394119	1763.351563	-508.180176	483.423096	1171.383301	-465.018494	-153.556320	1203.461182	-406.397430	429.001465	871.590393	-354.766724	-99.138199	897.635071	-402.050934	152.141113	1058.659180	504.243500	54.111614	898.990662	494.391113	250.568344
-424.010590	282.028992	959.182861	-424.152039	19.397997	963.099792	-507.347168	279.325317	575.574341	-457.289063	-26.118582	581.824646	-500.708344	292.284393	86.987549	-535.721619	-49.632641	106.344009	-465.515350	388.129486	1442.813477	-408.006348	-29.188442	1459.077393	-379.160461	178.284805	1465.937134	-407.727234	192.403702	1763.410645	-508.227875	483.488037	1171.396240	-464.974243	-153.483032	1203.464355	-406.430267	429.080872	871.582520	-354.802307	-99.138763	897.631592	-402.102478	152.156433	1058.685425	504.109222	54.120174	898.974670	494.264496	250.573318
-424.007904	282.103882	959.217590	-424.201447	19.476933	963.112000	-507.366577	279.359619	575.613281	-457.343170	-26.058281	581.843018	-500.686157	292.284546	86.996246	-535.726440	-49.638260	106.351326	-465.579254	388.156921	1442.822510	-408.036133	-29.133778	1459.088135	-379.228821	178.303284	1465.940552	-407.765381	192.435455	1763.415283	-508.273804	483.540558	1171.400146	-464.943451	-153.457870	1203.485352	-406.452209	429.156036	871.607361	-354.837036	-99.168388	897.585876	-402.132935	152.220703	1058.710693	504.094025	53.982391	898.981079	494.526428	249.785843
-424.065704	282.135193	959.211426	-424.256317	19.472372	963.102722	-507.406860	279.421722	575.610168	-457.104980	-25.512678	581.780151	-500.727234	292.287933	86.994888	-535.459717	-49.541515	106.269691	-465.654388	388.168060	1442.809814	-408.052979	-29.109434	1459.121460	-379.285522	178.332321	1465.958130	-407.801270	192.463577	1763.424805	-508.311951	483.609863	1171.420776	-464.881622	-153.380173	1203.503784	-406.485229	429.236755	871.610168	-354.823151	-99.159531	897.623657	-402.177887	152.232895	1058.700439	503.952881	53.976204	898.976013	494.400726	249.752563
-424.111664	282.178925	959.210205	-424.312073	19.527363	963.110229	-507.413177	279.438263	575.611938	-457.530731	-26.062983	581.867981	-500.732056	292.306091	87.015747	-535.768372	-49.655895	106.339668	-465.740204	388.185852	1442.825439	-408.075897	-29.069164	1459.108643	-379.339264	178.366867	1465.964966	-407.849976	192.495956	1763.443359	-508.326874	483.657440	1171.421631	-464.840576	-153.345230	1203.482544	-406.492706	429.319641	871.617065	-354.817444	-99.191322	897.618408	-402.225311	152.284729	1058.702759	503.794464	54.021591	898.957214	494.227905	249.790375
-424.153320	282.173309	959.221191	-424.350220	19.517817	963.129395	-507.434631	279.469727	575.613586	-457.629303	-26.116346	581.902466	-500.730499	292.322327	87.014412	-535.827332	-49.679638	106.327354	-465.818176	388.219727	1442.837280	-408.093292	-29.032108	1459.100342	-379.409607	178.404160	1465.962402	-407.896729	192.528427	1763.442383	-508.368866	483.706085	1171.429932	-464.863159	-153.385483	1203.506958	-406.494781	429.375641	871.609009	-355.163422	-99.479164	897.424988	-402.269196	152.280472	1058.718628	503.637726	54.003452	898.958435	494.097107	249.794281
-424.166351	282.197021	959.216187	-424.341003	19.554836	963.157043	-507.443146	279.486664	575.595520	-457.643829	-26.058344	581.912720	-500.738281	292.310883	87.001320	-535.782166	-49.668365	106.321724	-465.911499	388.241241	1442.854004	-408.099823	-28.995005	1459.095093	-379.473480	178.459167	1465.981689	-407.947449	192.551392	1763.455566	-508.406616	483.715393	1171.443970	-464.857422	-153.292450	1203.465820	-406.535858	429.473969	871.585205	-354.923767	-99.264664	897.587585	-402.274109	152.324936	1058.730469	503.466522	54.000755	898.959656	493.931610	249.841110
-424.172302	282.261292	959.237976	-424.377106	19.578634	963.157654	-507.410797	279.482483	575.582458	-457.599823	-25.943361	581.916077	-500.687958	292.311188	87.001205	-535.710449	-49.625034	106.303490	-465.988831	388.282166	1442.870483	-408.148682	-28.962509	1459.106201	-379.529999	178.498917	1465.998657	-408.010559	192.587601	1763.464600	-508.456879	483.735870	1171.462158	-464.885132	-153.318390	1203.494507	-406.488068	429.509064	871.656067	-354.987640	-99.325256	897.588806	-402.300476	152.358383	1058.743042	503.307343	54.047264	898.944031	493.772949	249.862015
-424.223297	282.284241	959.237427	-424.449585	19.617161	963.165222	-507.442535	279.512207	575.608704	-457.578857	-25.895895	581.903137	-500.702026	292.342743	87.038490	-535.663147	-49.606049	106.290176	-466.069733	388.340546	1442.882324	-408.171722	-28.923151	1459.071045	-379.592621	178.533783	1465.999756	-408.091217	192.610321	1763.442627	-508.501007	483.752869	1171.450684	-464.912140	-153.329178	1203.487915	-406.484039	429.579376	871.680725	-355.038757	-99.325943	897.615662	-402.359985	152.390396	1058.745972	503.132935	54.054932	898.945496	493.608856	249.895523
-424.268524	282.299316	959.231140	-424.476440	19.654350	963.149963	-507.479584	279.533600	575.598694	-457.545013	-25.827480	581.891235	-500.745636	292.360046	87.027679	-535.643311	-49.597458	106.282051	-466.140961	388.367310	1442.888428	-408.203888	-28.876921	1459.061768	-379.647644	178.591187	1465.983521	-408.130920	192.649734	1763.478760	-508.554138	483.764893	1171.458862	-464.966705	-153.321930	1203.488647	-406.461090	429.621002	871.716919	-355.067444	-99.334221	897.634460	-402.394867	152.414856	1058.734985	502.907257	54.019440	898.926147	493.413025	249.905716
-424.252747	282.348816	959.237427	-424.504883	19.678026	963.141296	-507.510620	279.570587	575.627502	-456.286407	-23.865191	581.573914	-500.732635	292.357178	87.029945	-534.651367	-49.176197	106.024643	-466.212921	388.406830	1442.864624	-408.227417	-28.849615	1459.052856	-379.688690	178.630249	1465.974976	-408.193695	192.669922	1763.482544	-508.616669	483.776031	1171.438843	-464.997467	-153.333588	1203.502808	-406.425323	429.627258	871.746765	-355.063660	-99.329605	897.648315	-402.407593	152.442078	1058.735352	502.734283	54.062370	898.910217	493.258820	249.889755
-424.301208	282.374481	959.225037	-424.558777	19.729713	963.144775	-507.534790	279.555267	575.620178	-457.391968	-25.567072	581.857422	-500.749786	292.360260	87.029770	-535.502563	-49.522057	106.294159	-466.275208	388.423645	1442.858032	-408.270294	-28.803207	1459.042847	-379.731659	178.677597	1465.950806	-408.257263	192.698883	1763.475464	-508.685608	483.760895	1171.420044	-465.067841	-153.340942	1203.487061	-406.388245	429.650452	871.808594	-355.087799	-99.283508	897.675476	-402.458801	152.486328	1058.730835	502.505981	54.035339	898.896057	493.064209	249.930054
-424.306671	282.388885	959.212341	-424.570038	19.772636	963.148743	-507.568512	279.566803	575.626709	-457.579926	-25.840040	581.910645	-500.750519	292.358765	87.012253	-535.653442	-49.583153	106.338699	-466.303772	388.475800	1442.852905	-408.325592	-28.763367	1459.043701	-379.794220	178.708878	1465.946045	-408.330109	192.714767	1763.468018	-508.756439	483.786865	1171.421387	-465.136108	-153.334167	1203.495605	-406.372986	429.632263	871.814758	-355.099915	-99.292839	897.705139	-402.466339	152.520844	1058.726196	502.316559	54.021538	898.895142	492.898956	249.901169
-424.355347	282.401886	959.203369	-424.593140	19.758076	963.161560	-507.606812	279.589325	575.615845	-457.578186	-25.775400	581.886108	-500.715393	292.325500	87.015602	-535.643127	-49.578529	106.331528	-466.363953	388.498627	1442.830200	-408.378815	-28.726942	1459.041870	-379.847351	178.759003	1465.946045	-408.386749	192.741470	1763.474976	-508.808746	483.850189	1171.381958	-465.211060	-153.318481	1203.505005	-406.387482	429.677368	871.837219	-355.112488	-99.305046	897.719177	-402.509399	152.530182	1058.729614	502.025391	54.176586	898.873047	492.460236	250.591003
-424.331177	282.440979	959.212097	-424.567780	19.803270	963.189819	-507.578766	279.552429	575.610962	-457.550812	-25.691181	581.877930	-500.700317	292.345856	87.021523	-535.599182	-49.559261	106.317421	-466.409943	388.538849	1442.812988	-408.439850	-28.702158	1459.039551	-379.893250	178.794510	1465.928833	-408.450653	192.774078	1763.469238	-508.875671	483.871063	1171.373535	-465.280029	-153.310455	1203.519409	-406.396790	429.680298	871.812134	-355.125305	-99.317986	897.765747	-402.504608	152.579803	1058.752441	501.850525	54.201870	898.882385	492.263977	250.638062
-424.384460	282.456146	959.203979	-424.604889	19.856520	963.164307	-507.632690	279.557220	575.589111	-457.583282	-25.706522	581.868164	-500.725739	292.332123	87.020020	-535.593079	-49.543194	106.319000	-466.409485	388.574341	1442.793823	-408.484039	-28.683151	1459.041504	-379.966034	178.811798	1465.917480	-408.513031	192.795731	1763.460571	-508.912201	483.859680	1171.323364	-465.352814	-153.283386	1203.526367	-406.390228	429.688721	871.820740	-355.133209	-99.318314	897.779663	-402.539978	152.609070	1058.733521	501.671417	54.168251	898.882874	492.118042	250.632523
-424.374664	282.509216	959.214966	-424.589783	19.860516	963.150635	-507.663727	279.590942	575.619202	-457.565002	-25.682600	581.891602	-500.703125	292.327057	87.022377	-535.560974	-49.525856	106.303398	-466.466248	388.599915	1442.763428	-408.570465	-28.652206	1459.052856	-380.011780	178.857452	1465.893799	-408.564941	192.821915	1763.463623	-508.939209	483.913971	1171.308594	-465.403168	-153.252808	1203.540527	-406.378784	429.685333	871.823425	-355.134552	-99.350243	897.793945	-402.532867	152.628647	1058.733521	501.481995	54.196144	898.855835	491.947113	250.659378
-424.414459	282.518463	959.213928	-424.603119	19.893679	963.158203	-507.703308	279.639038	575.623779	-457.553497	-25.675947	581.890686	-500.750671	292.331635	87.020470	-535.585999	-49.551361	106.327919	-466.495758	388.632874	1442.750854	-408.643768	-28.610052	1459.069458	-380.057434	178.874084	1465.897217	-408.625946	192.853729	1763.462158	-508.989136	483.918457	1171.267700	-465.464294	-153.229004	1203.547729	-406.357056	429.670441	871.826233	-355.152161	-99.353554	897.817749	-402.558990	152.655396	1058.736572	501.298431	54.231594	898.848694	491.759613	250.666763
-424.396973	282.559021	959.225830	-424.568726	19.896894	963.171204	-507.733765	279.635376	575.636292	-457.490753	-25.569340	581.882507	-500.745026	292.304321	87.021866	-535.525208	-49.513931	106.331352	-466.516724	388.659698	1442.729004	-408.707275	-28.590803	1459.086182	-380.130585	178.891449	1465.899902	-408.681488	192.887589	1763.460938	-509.000793	483.942566	1171.248047	-465.552032	-153.208893	1203.581177	-406.338348	429.660309	871.843201	-355.175323	-99.327576	897.846619	-402.543732	152.678909	1058.751465	501.094269	54.273338	898.855713	491.535980	250.692184
-424.444855	282.604126	959.252136	-424.592163	19.939747	963.160400	-507.747162	279.661621	575.646973	-457.540466	-25.600004	581.883850	-500.776367	292.337646	87.039383	-535.533752	-49.531864	106.351776	-466.561707	388.692383	1442.702026	-408.784943	-28.584015	1459.101563	-380.189850	178.912140	1465.910889	-408.746979	192.924942	1763.466187	-509.009705	483.951324	1171.225586	-465.606537	-153.210587	1203.627563	-406.316315	429.646362	871.820557	-355.192352	-99.315414	897.866333	-402.590576	152.711197	1058.761841	500.911682	54.296162	898.846985	491.346619	250.707932
-424.452301	282.607239	959.245422	-424.595642	19.956327	963.168152	-507.767395	279.671021	575.596130	-457.492126	-25.610380	581.910400	-500.752045	292.329742	87.033249	-535.552551	-49.520470	106.354073	-466.601868	388.717865	1442.691284	-408.854340	-28.535139	1459.123779	-380.237152	178.939301	1465.918701	-408.801636	192.989594	1763.470459	-509.024078	483.994232	1171.193115	-465.655487	-153.165466	1203.629517	-406.302277	429.649384	871.822693	-355.209198	-99.299599	897.890137	-402.604431	152.726837	1058.764160	500.724091	54.310402	898.834534	491.170959	250.728226
-424.482788	282.670227	959.250244	-424.641510	20.012850	963.147034	-507.788330	279.705902	575.604553	-457.500732	-25.624380	581.906311	-500.740631	292.325195	87.017395	-535.553772	-49.519798	106.370041	-466.639496	388.733551	1442.658325	-408.937164	-28.518707	1459.138062	-380.277435	178.970901	1465.936523	-408.859253	193.041641	1763.467529	-509.017853	484.035431	1171.182251	-465.720123	-153.152161	1203.638672	-406.288818	429.643188	871.816406	-355.215759	-99.300606	897.910095	-402.642548	152.775665	1058.756226	500.542694	54.346737	898.830566	490.989624	250.713501
-424.475922	282.660461	959.249695	-424.615662	20.057236	963.158081	-507.752228	279.714722	575.592834	-457.528961	-25.663256	581.900024	-500.717438	292.336639	87.014412	-535.601624	-49.541012	106.381508	-466.696808	388.764069	1442.640381	-408.983795	-28.476776	1459.153442	-380.332703	178.999588	1465.942871	-408.908264	193.108231	1763.466309	-508.989563	484.049255	1171.152344	-465.762634	-153.112350	1203.678101	-406.250397	429.619995	871.796814	-355.258240	-99.283516	897.889465	-402.641663	152.799225	1058.764771	500.358643	54.357334	898.811218	490.815552	250.715286
-424.486664	282.705139	959.247559	-424.610901	20.052504	963.156433	-507.770142	279.777313	575.616089	-457.506775	-25.636284	581.894531	-500.745056	292.361725	87.023071	-535.596130	-49.526974	106.393379	-466.703949	388.802582	1442.654785	-409.041595	-28.467670	1459.178101	-380.373230	179.020737	1465.936890	-408.948608	193.172211	1763.464478	-508.980652	484.057007	1171.151611	-465.817596	-153.100647	1203.678833	-406.222992	429.631317	871.790710	-355.280670	-99.277145	897.896118	-402.649933	152.820419	1058.764038	500.145782	54.389317	898.805115	490.638580	250.718811
-424.531586	282.739502	959.259338	-424.673981	20.122211	963.131897	-507.776031	279.784515	575.615295	-457.471771	-25.609201	581.862793	-500.735321	292.365723	87.028748	-535.592896	-49.536938	106.377663	-466.758087	388.804810	1442.629517	-409.082184	-28.431850	1459.167725	-380.404022	179.039658	1465.951782	-409.013702	193.235809	1763.433105	-508.958191	484.072937	1171.133911	-465.845032	-153.086258	1203.678101	-406.194824	429.608368	871.781921	-355.261169	-99.209587	897.898376	-402.700409	152.857605	1058.757202	499.951782	54.390461	898.805481	490.471466	250.681732
-424.547638	282.715454	959.254883	-424.670502	20.117392	963.154053	-507.742554	279.811615	575.617065	-457.418640	-25.502939	581.841553	-500.715057	292.341064	87.029037	-535.535217	-49.519646	106.368111	-466.783722	388.834442	1442.645386	-409.109344	-28.403534	1459.196167	-380.452728	179.049164	1465.949707	-409.061401	193.297089	1763.459595	-508.950195	484.075745	1171.115112	-465.894012	-153.034119	1203.686279	-406.158539	429.592621	871.775757	-355.254211	-99.183701	897.885132	-402.720551	152.854858	1058.768921	499.749481	54.360016	898.800659	490.337830	250.647736
-424.537933	282.768005	959.254883	-424.695007	20.138666	963.147644	-507.742737	279.815125	575.625000	-457.427307	-25.519859	581.834778	-500.748535	292.326324	87.027275	-535.568420	-49.529949	106.389252	-466.836548	388.861084	1442.635742	-409.151398	-28.382471	1459.208008	-380.502838	179.079544	1465.945801	-409.115601	193.359772	1763.441162	-508.929169	484.074554	1171.091309	-465.937897	-153.002716	1203.689209	-406.135223	429.555023	871.773132	-355.290619	-99.170860	897.864746	-402.739349	152.886429	1058.768311	499.557404	54.350208	898.789734	490.175751	250.648834
-424.550903	282.787354	959.261658	-424.713135	20.161894	963.152283	-507.759399	279.810028	575.597168	-457.434174	-25.540276	581.848999	-500.734558	292.339600	87.022415	-535.564026	-49.494934	106.380974	-466.873993	388.882477	1442.610229	-409.195496	-28.356003	1459.181641	-380.523804	179.110809	1465.960938	-409.169800	193.407578	1763.439209	-508.924347	484.061310	1171.077515	-465.963440	-153.006058	1203.718506	-406.110352	429.522400	871.752258	-355.340179	-99.189697	897.831055	-402.766083	152.906525	1058.776611	499.372894	54.349632	898.789612	489.975769	250.708099
-424.570587	282.795502	959.245789	-424.757050	20.184254	963.113342	-507.777222	279.839966	575.601013	-457.443481	-25.508430	581.816772	-500.749481	292.346313	87.019119	-535.570190	-49.504002	106.372131	-466.898376	388.917145	1442.598877	-409.207245	-28.325201	1459.209351	-380.559021	179.124130	1465.931274	-409.225372	193.446289	1763.427002	-508.917969	484.084137	1171.046509	-465.993988	-152.985550	1203.697266	-406.074432	429.477234	871.747742	-355.352875	-99.148949	897.807556	-402.791779	152.911285	1058.747925	499.166626	54.327797	898.782349	489.807678	250.688278
-424.583649	282.813629	959.236572	-424.785461	20.203510	963.091980	-507.804077	279.880005	575.594360	-457.388550	-25.437199	581.818665	-500.731567	292.353271	87.021973	-535.544373	-49.493092	106.363472	-466.925201	388.943268	1442.569580	-409.252228	-28.292261	1459.205933	-380.601227	179.163574	1465.947754	-409.273926	193.497147	1763.416870	-508.916534	484.049652	1170.991455	-466.005920	-152.977753	1203.696045	-406.026581	429.439941	871.721497	-355.406433	-99.124603	897.786255	-402.815582	152.924179	1058.733398	499.078247	54.162868	898.781128	489.933044	249.967529
-424.585724	282.872253	959.257202	-424.818817	20.196079	963.106201	-507.806793	279.876587	575.625061	-457.371490	-25.394917	581.817627	-500.750275	292.361267	87.028946	-535.523193	-49.456467	106.359428	-466.964325	388.983826	1442.556641	-409.287048	-28.252356	1459.198242	-380.626801	179.189072	1465.946655	-409.408569	193.509628	1763.365234	-508.913544	484.061401	1170.977539	-466.027649	-152.965271	1203.691406	-406.026520	429.380554	871.700928	-355.442566	-99.107498	897.762390	-402.843414	152.944489	1058.753174	498.863342	54.178608	898.760803	489.713562	249.995331
-424.598297	282.861511	959.247925	-424.842072	20.208252	963.118896	-507.804443	279.872711	575.622070	-457.448517	-25.454868	581.802002	-500.734711	292.355042	87.034454	-535.556396	-49.470482	106.367767	-466.995453	389.020538	1442.574341	-409.317993	-28.235415	1459.200073	-380.669861	179.208405	1465.962402	-409.469360	193.546661	1763.364746	-508.925842	484.031403	1170.933838	-466.055054	-152.972504	1203.724731	-405.987335	429.317108	871.678833	-355.820618	-99.368370	897.565918	-402.870209	152.952637	1058.756836	498.682037	54.192280	898.741638	489.539917	250.020569
-424.639893	282.893677	959.256714	-424.907104	20.256786	963.123901	-507.841553	279.905518	575.640625	-457.446655	-25.387579	581.812012	-500.760223	292.359741	87.036392	-535.523438	-49.467995	106.362160	-467.030121	389.045929	1442.537964	-409.362000	-28.205208	1459.209839	-380.695801	179.228714	1465.973633	-409.519653	193.580475	1763.370483	-508.936066	484.023743	1170.912964	-466.042938	-152.919037	1203.713501	-405.964111	429.252167	871.662109	-355.620056	-99.122810	897.679810	-402.924713	152.989731	1058.764038	498.463715	54.187454	898.735229	489.376251	250.038559
-424.654388	282.912354	959.249939	-424.954742	20.276707	963.122253	-507.835266	279.888855	575.617981	-457.458771	-25.389551	581.824341	-500.754272	292.358673	87.035049	-535.539063	-49.470985	106.366241	-467.060455	389.082916	1442.535645	-409.379578	-28.172274	1459.221558	-380.718903	179.256653	1465.984619	-409.493011	193.642487	1763.427734	-508.946899	484.034454	1170.873169	-466.056427	-152.876190	1203.716919	-405.932922	429.187988	871.660156	-355.642670	-99.075409	897.692139	-402.950836	153.008163	1058.758667	498.292725	54.207653	898.692322	489.205750	250.051208
-424.673859	282.889679	959.246155	-424.959259	20.271988	963.117798	-507.879944	279.975861	575.625610	-457.505890	-25.410900	581.807922	-500.787048	292.368134	87.035988	-535.537170	-49.457558	106.384750	-467.094757	389.096191	1442.527100	-409.414215	-28.142632	1459.225220	-380.757629	179.294785	1465.992554	-409.603149	193.662308	1763.374146	-508.957886	484.038055	1170.866577	-466.057220	-152.837173	1203.731323	-405.918335	429.108734	871.643677	-355.704895	-99.058388	897.683228	-402.974426	152.995605	1058.757202	498.071564	54.229492	898.661133	489.048370	250.150940
-424.704132	282.873169	959.225281	-425.013458	20.263601	963.128845	-507.885132	279.968903	575.622986	-457.513397	-25.398130	581.833496	-500.771759	292.356354	87.001465	-535.522400	-49.455723	106.354881	-467.116364	389.136505	1442.511353	-409.468414	-28.111317	1459.209106	-380.780975	179.296112	1465.995972	-409.650787	193.695709	1763.372925	-508.965820	484.002960	1170.825684	-466.080933	-152.824234	1203.708862	-405.877502	429.036560	871.613098	-355.770477	-99.096169	897.622803	-403.011749	152.993027	1058.750977	497.853180	54.255924	898.635193	488.876892	250.163422
-424.720612	282.881317	959.224060	-425.051025	20.255383	963.148621	-507.879150	279.960602	575.620300	-457.505463	-25.368137	581.844116	-500.747620	292.351196	87.000351	-535.508057	-49.438377	106.374809	-467.150543	389.150055	1442.486206	-409.515930	-28.091555	1459.222046	-380.806091	179.325684	1466.000244	-409.694427	193.733948	1763.370850	-508.952576	483.991516	1170.801392	-466.101044	-152.752838	1203.717285	-405.854614	428.982330	871.620422	-355.769684	-99.064743	897.649048	-403.039398	152.998978	1058.760376	497.653168	54.251541	898.592041	488.720642	250.157104
-424.761139	282.895142	959.227112	-425.099091	20.269445	963.144043	-507.821045	279.861847	575.587891	-457.508179	-25.352013	581.824585	-500.705322	292.352448	87.027489	-535.491943	-49.438385	106.361015	-467.186890	389.173401	1442.493042	-409.560181	-28.071930	1459.219727	-380.832733	179.336472	1466.015137	-409.741119	193.772491	1763.380737	-508.950836	483.994019	1170.807129	-466.144989	-152.720779	1203.699585	-405.840118	428.928528	871.619873	-355.777649	-99.066864	897.651001	-403.077240	153.009430	1058.758179	497.460114	54.305767	898.558472	488.577881	250.186218
-424.741577	282.920624	959.248413	-425.125824	20.283335	963.161926	-507.826447	279.869080	575.593628	-457.558167	-25.355534	581.837524	-500.680145	292.335785	87.000671	-535.506104	-49.448616	106.346390	-467.209808	389.208252	1442.502075	-409.590057	-28.060184	1459.256104	-380.864258	179.345932	1466.040405	-409.806122	193.806534	1763.412842	-508.967712	484.014160	1170.819946	-466.229645	-152.679565	1203.702148	-405.836914	428.838776	871.638550	-355.762421	-99.073311	897.672485	-403.101624	153.024017	1058.782471	497.235565	54.284737	898.542969	488.425629	250.176193
-424.765717	282.944519	959.261597	-425.166626	20.329350	963.167664	-507.921783	279.973846	575.625671	-457.577057	-25.361086	581.835754	-500.737244	292.352203	87.051056	-535.498352	-49.465359	106.348412	-467.214844	389.201935	1442.542236	-409.636902	-28.044533	1459.257080	-380.898804	179.374786	1466.065430	-409.857727	193.845123	1763.418945	-508.959656	484.008301	1170.826660	-466.308014	-152.652420	1203.728638	-405.829315	428.807007	871.664001	-355.757019	-99.049904	897.741211	-403.136414	153.054947	1058.792603	496.922150	54.443207	898.507568	487.975433	250.973526
-424.808167	282.921692	959.266052	-425.194916	20.325651	963.198364	-507.869507	279.913788	575.609924	-457.588135	-25.353012	581.835876	-500.689087	292.342072	87.030357	-535.481934	-49.438244	106.355370	-467.230530	389.241577	1442.546143	-409.679443	-28.008095	1459.252930	-380.921112	179.392181	1466.064697	-409.899139	193.881882	1763.415527	-508.966583	484.000397	1170.829346	-466.398682	-152.620361	1203.714722	-405.811615	428.746277	871.665588	-355.817017	-99.077751	897.754150	-403.185669	153.052795	1058.813110	496.690979	54.477829	898.500732	487.826569	251.053085
-424.835602	282.948761	959.262451	-425.264771	20.346420	963.179810	-507.917877	279.908691	575.605652	-457.658997	-25.369255	581.819397	-500.727295	292.362000	86.987076	-535.521667	-49.454941	106.361664	-467.262787	389.263031	1442.532837	-409.720276	-27.987648	1459.269897	-380.947235	179.407410	1466.062256	-409.941833	193.909424	1763.406982	-508.974457	484.019653	1170.811279	-466.460907	-152.606140	1203.725952	-405.813385	428.708740	871.652527	-355.860687	-99.093933	897.781921	-403.230682	153.067581	1058.801270	496.460358	54.520668	898.453125	487.657318	251.074738
-424.891205	282.933289	959.240234	-425.303253	20.330759	963.180237	-507.937592	279.917908	575.577393	-457.671082	-25.391941	581.796631	-500.722687	292.365875	87.013596	-535.554199	-49.458271	106.394653	-467.279572	389.273682	1442.514893	-409.784515	-27.999893	1459.263916	-380.983856	179.435608	1466.050781	-409.987854	193.940598	1763.388184	-508.984894	484.026642	1170.791992	-466.531250	-152.625854	1203.716309	-405.824280	428.650665	871.636658	-355.868683	-99.101547	897.822388	-403.271973	153.061813	1058.788940	496.228638	54.544571	898.423950	487.515472	251.073242
-424.897308	282.938446	959.230591	-425.307709	20.326506	963.178711	-507.923523	279.896606	575.568420	-457.666656	-25.385122	581.805847	-500.676758	292.352722	86.986725	-535.546753	-49.454906	106.393341	-467.293121	389.299011	1442.514771	-409.850037	-27.970377	1459.277344	-381.005341	179.449799	1466.058472	-410.032471	193.961548	1763.382080	-508.989777	484.026520	1170.782837	-466.606995	-152.627075	1203.728882	-405.839142	428.601593	871.615784	-355.881775	-99.107422	897.845398	-403.284973	153.065399	1058.785034	495.987305	54.544811	898.423218	487.325897	251.117432
-424.900421	282.932343	959.257263	-425.320770	20.331585	963.210571	-507.986145	279.905151	575.582520	-457.672272	-25.394466	581.805359	-500.709473	292.358582	86.985367	-535.543335	-49.461807	106.386024	-467.284363	389.321655	1442.495728	-409.923004	-27.949442	1459.282349	-381.043976	179.460587	1466.076172	-410.072693	193.986557	1763.384277	-508.975098	484.068329	1170.773804	-466.668121	-152.656693	1203.748657	-405.852051	428.536957	871.623901	-355.897430	-99.119591	897.905457	-403.317444	153.066193	1058.819824	495.752625	54.601421	898.410645	487.174774	251.171814
-424.903961	283.006256	959.272156	-425.371033	20.361460	963.189453	-508.013336	279.927704	575.608765	-457.740448	-25.423336	581.807007	-500.718323	292.360352	86.987061	-535.559509	-49.487453	106.363655	-467.310944	389.333862	1442.477295	-409.973328	-27.931576	1459.299316	-381.069305	179.455490	1466.093628	-410.105530	194.006653	1763.382202	-508.987366	484.113831	1170.748779	-466.723816	-152.657990	1203.754272	-405.863190	428.531464	871.637268	-355.942017	-99.113914	897.947388	-403.344025	153.100571	1058.816895	495.540009	54.561733	898.403259	487.030975	251.165451
-424.979004	282.996124	959.259827	-425.476807	20.398619	963.179443	-508.071777	279.960266	575.613770	-457.697021	-25.354292	581.781372	-500.721436	292.346619	86.997765	-535.523865	-49.450249	106.334457	-467.305115	389.357483	1442.480835	-410.036011	-27.905214	1459.313477	-381.139404	179.461349	1466.076416	-410.153992	194.026047	1763.375977	-508.977722	484.104706	1170.742065	-466.772614	-152.672241	1203.779663	-405.881775	428.481110	871.622681	-355.996765	-99.117050	897.988281	-403.425659	153.112625	1058.803711	495.293427	54.593140	898.390320	486.868286	251.142227
-425.007385	282.981140	959.255798	-425.496246	20.413288	963.179321	-508.095093	279.906036	575.602966	-457.692902	-25.310177	581.811096	-500.706787	292.358002	86.984047	-535.466675	-49.439091	106.337891	-467.326416	389.384552	1442.472046	-410.125397	-27.925293	1459.329590	-381.180969	179.466934	1466.095703	-410.190979	194.042358	1763.366211	-508.985382	484.149536	1170.732300	-466.834595	-152.662354	1203.807495	-405.919800	428.472900	871.592102	-356.047150	-99.131905	898.019653	-403.455444	153.114838	1058.802979	495.156219	54.460777	898.375488	486.996857	250.401184
-425.027618	282.990845	959.269104	-425.532379	20.397116	963.194641	-508.101074	279.889130	575.564575	-457.748749	-25.315275	581.806030	-500.726196	292.350311	86.993889	-535.502686	-49.455215	106.335892	-467.343597	389.404816	1442.457520	-410.190948	-27.890097	1459.347046	-381.222870	179.479202	1466.106689	-410.220184	194.063843	1763.362915	-508.983978	484.173859	1170.707031	-466.882782	-152.679062	1203.839844	-405.940338	428.464783	871.568787	-356.107117	-99.134262	898.057861	-403.491608	153.110931	1058.819092	494.922241	54.482109	898.341431	486.848511	250.434052
-425.087280	282.954742	959.254639	-425.587494	20.398745	963.198608	-508.117645	279.905365	575.578613	-457.751923	-25.312582	581.792419	-500.705566	292.357880	86.985504	-535.529236	-49.444717	106.322037	-467.357086	389.424774	1442.444824	-410.254822	-27.873831	1459.385986	-381.278015	179.520355	1466.125122	-410.272949	194.087708	1763.345581	-508.988159	484.177826	1170.703247	-466.925629	-152.714172	1203.872925	-405.960754	428.467377	871.561462	-356.191681	-99.164360	898.068909	-403.539520	153.101059	1058.811523	494.646729	54.512676	898.320801	486.648071	250.455811
-425.086700	282.949310	959.252014	-425.601044	20.359417	963.216125	-508.179810	279.912781	575.587341	-457.760315	-25.247696	581.806274	-500.729462	292.348297	86.993500	-535.520508	-49.424019	106.313782	-467.391296	389.427643	1442.450439	-410.305481	-27.847605	1459.426758	-381.324402	179.516220	1466.128906	-410.320007	194.109985	1763.345825	-508.977936	484.230255	1170.704224	-466.980743	-152.694489	1203.899658	-406.013885	428.456421	871.531372	-356.285461	-99.176651	898.097595	-403.563171	153.084930	1058.822754	494.398499	54.547630	898.309448	486.463562	250.482376
-425.113770	282.921265	959.262268	-425.569733	20.326567	963.249939	-508.175171	279.904022	575.578735	-457.797302	-25.268118	581.809692	-500.722046	292.330414	86.997345	-535.536377	-49.427917	106.335632	-467.395721	389.448517	1442.451172	-410.369598	-27.839819	1459.457153	-381.376404	179.524002	1466.159180	-410.364624	194.131348	1763.345459	-508.961304	484.240204	1170.708618	-467.029846	-152.696213	1203.943481	-406.034271	428.489075	871.530090	-356.348236	-99.179848	898.141968	-403.581024	153.068146	1058.848999	494.151306	54.585190	898.285767	486.305603	250.458984
-425.126007	282.951447	959.287964	-425.638916	20.404722	963.217712	-508.205658	279.884064	575.607788	-457.788055	-25.244339	581.789124	-500.718689	292.329712	86.995232	-535.489197	-49.411407	106.310951	-467.514130	389.366913	1442.327515	-410.416962	-27.835945	1459.491089	-381.421631	179.536835	1466.181274	-410.405121	194.157242	1763.354492	-508.991821	484.297150	1170.694214	-467.076202	-152.717636	1203.990967	-406.069763	428.479340	871.539001	-356.450287	-99.213310	898.151733	-403.619080	153.096313	1058.845581	493.884338	54.634449	898.275146	486.087677	250.519653
-425.170990	282.968292	959.305115	-425.721405	20.415228	963.218018	-508.238831	279.909485	575.611206	-457.819977	-25.225281	581.786377	-500.717651	292.345703	86.992516	-534.943909	-49.188004	106.197533	-467.460602	389.457245	1442.475586	-410.472260	-27.842051	1459.520996	-381.477570	179.551285	1466.205322	-410.451416	194.189392	1763.353271	-508.988403	484.267029	1170.701416	-467.144714	-152.708420	1204.032593	-406.070526	428.486542	871.534485	-356.522064	-99.208488	898.186157	-403.681091	153.100586	1058.854004	493.631012	54.652428	898.234497	485.921539	250.551300
-425.183563	282.947693	959.295837	-425.748962	20.402349	963.254761	-508.236847	279.906219	575.606934	-457.856323	-25.250195	581.810303	-500.707306	292.332306	87.002388	-534.937134	-49.185272	106.196968	-467.476593	389.464294	1442.457886	-410.526306	-27.826206	1459.552856	-381.534912	179.543060	1466.239868	-410.496613	194.216278	1763.359497	-509.000946	484.291168	1170.709106	-467.209076	-152.721298	1204.091919	-406.104279	428.511353	871.529114	-356.573181	-99.255508	898.232544	-403.713501	153.099823	1058.870361	493.398895	54.696003	898.238647	485.766388	250.554611
-425.225800	282.957916	959.299194	-425.798950	20.414194	963.256470	-508.239685	279.922394	575.594849	-457.874451	-25.189125	581.797424	-500.719513	292.346039	86.993660	-534.920532	-49.181210	106.188889	-467.524353	389.483917	1442.469604	-410.585114	-27.821419	1459.585815	-381.591553	179.556915	1466.246704	-410.549988	194.256546	1763.354370	-509.004486	484.311859	1170.721069	-467.291595	-152.730484	1204.134644	-406.124390	428.542572	871.537109	-356.664734	-99.270912	898.254639	-403.764404	153.109619	1058.873901	493.144592	54.701138	898.204041	485.599731	250.629700
-425.247253	282.915894	959.299805	-425.828369	20.396059	963.263062	-508.226501	279.916565	575.571350	-457.899963	-25.186878	581.813354	-500.708374	292.344116	86.993271	-534.893860	-49.170166	106.182968	-467.561981	389.472473	1442.468384	-410.635834	-27.801100	1459.621094	-381.629639	179.555740	1466.275635	-410.605835	194.296631	1763.353027	-509.031067	484.314941	1170.734497	-467.374817	-152.720688	1204.188232	-406.131317	428.556366	871.546692	-356.711975	-99.315773	898.282227	-403.797668	153.081268	1058.879272	492.834442	54.897034	898.212646	485.120697	251.393677
-425.266266	282.877014	959.302246	-425.837402	20.342070	963.310913	-508.298279	280.002533	575.578918	-457.914001	-25.137680	581.838989	-500.754852	292.371552	86.995850	-534.915161	-49.167435	106.175354	-467.610596	389.491974	1442.469727	-410.694061	-27.808058	1459.649170	-381.690948	179.555344	1466.291138	-410.654938	194.338654	1763.357178	-509.062744	484.327820	1170.736572	-467.446289	-152.703568	1204.237305	-406.136475	428.565918	871.546997	-356.778442	-99.344368	898.312073	-403.825500	153.052551	1058.907227	492.609589	54.889130	898.198364	484.944244	251.452835
-425.302612	282.876404	959.302368	-425.895935	20.342682	963.307800	-508.298950	280.002014	575.574158	-458.001709	-25.158421	581.840454	-500.737244	292.354218	87.004845	-534.908997	-49.168652	106.171532	-467.640045	389.494324	1442.494873	-410.730438	-27.799011	1459.674316	-381.743530	179.585266	1466.312988	-410.718323	194.365005	1763.360229	-509.076996	484.338593	1170.749023	-467.540222	-152.740021	1204.306885	-406.162964	428.595764	871.538879	-357.086334	-99.597763	898.188354	-403.873779	153.049530	1058.905884	492.395050	54.894703	898.189270	484.780396	251.463425
-425.337158	282.899597	959.316711	-425.982025	20.387922	963.297058	-508.331421	280.002930	575.587097	-458.008087	-25.076427	581.813904	-500.751465	292.356506	87.004311	-534.876038	-49.154896	106.144707	-467.683594	389.494019	1442.490723	-410.795074	-27.800663	1459.702271	-381.774933	179.593369	1466.338867	-410.770996	194.404037	1763.354370	-509.112946	484.353729	1170.762207	-467.612305	-152.770004	1204.356445	-406.165253	428.617065	871.574768	-357.138184	-99.632294	898.224060	-403.931000	153.070251	1058.907227	492.188385	54.932823	898.188354	484.624420	251.517075
-425.391479	282.852539	959.322571	-426.040314	20.382320	963.317627	-508.284546	279.902649	575.561157	-458.087158	-25.112921	581.797852	-500.716309	292.350098	86.996796	-534.901611	-49.152267	106.145889	-467.729034	389.496277	1442.500854	-410.829407	-27.809986	1459.737793	-381.821686	179.569748	1466.348145	-410.832947	194.424301	1763.355835	-509.126190	484.393372	1170.762329	-467.663483	-152.784439	1204.375000	-406.174011	428.650269	871.594116	-357.142273	-99.673111	898.250549	-403.985077	153.049286	1058.919922	491.938568	54.954048	898.185730	484.441620	251.506180
-425.421814	282.871521	959.323975	-426.109558	20.383160	963.319153	-508.307220	279.935913	575.567810	-458.135406	-25.093140	581.813477	-500.702026	292.357330	86.983185	-534.905396	-49.146645	106.136902	-467.755035	389.504242	1442.507813	-410.884644	-27.803568	1459.769531	-381.870636	179.582626	1466.387573	-410.884155	194.455643	1763.361450	-509.169342	484.390808	1170.771362	-467.689270	-152.750504	1204.396118	-406.189636	428.681519	871.592407	-356.861877	-99.443306	898.449158	-404.038086	153.055954	1058.922119	491.751831	54.967415	898.164185	484.300629	251.529282
-425.443695	282.866638	959.317444	-426.153473	20.337254	963.326477	-508.328461	279.896851	575.561646	-458.087250	-25.010986	581.805237	-500.693420	292.355835	86.979294	-534.824829	-49.128937	106.121315	-467.788818	389.508148	1442.515991	-410.948761	-27.799519	1459.790771	-381.921173	179.595078	1466.401489	-410.942413	194.485123	1763.360352	-509.180145	484.421265	1170.780151	-467.758820	-152.835419	1204.459961	-406.196899	428.700073	871.599243	-357.192047	-99.749268	898.327026	-404.073303	153.033646	1058.922974	491.656708	54.826275	898.168884	484.482452	250.791275
-425.502594	282.817902	959.311707	-426.200958	20.330671	963.306396	-508.350891	279.885162	575.528259	-458.182922	-25.066652	581.818481	-500.723907	292.345551	86.981979	-534.869141	-49.167759	106.120277	-467.813995	389.509949	1442.536011	-410.989990	-27.804731	1459.822998	-381.969849	179.582016	1466.412964	-411.008026	194.510300	1763.348511	-509.189453	484.442963	1170.784424	-467.769867	-152.867828	1204.498291	-406.206787	428.738373	871.625671	-357.236053	-99.809662	898.358948	-404.129822	153.001862	1058.910889	491.503723	54.861809	898.162048	484.389954	250.747833
-425.486359	282.844849	959.333557	-426.237732	20.346039	963.323364	-508.370575	279.871521	575.533447	-458.215698	-25.032497	581.810730	-500.719208	292.344452	86.980576	-534.840149	-49.128494	106.113411	-467.969177	389.429657	1442.409424	-411.045319	-27.787523	1459.865479	-382.029114	179.599686	1466.442871	-411.133240	194.472122	1763.298706	-509.231903	484.501953	1170.805298	-467.794708	-152.891525	1204.539429	-406.225586	428.788422	871.655090	-357.248016	-99.863075	898.399292	-404.148041	153.016800	1058.932129	491.163361	55.012302	898.156006	483.912811	251.532593
-425.519897	282.827881	959.354614	-426.258636	20.300024	963.349854	-508.390259	279.841400	575.547180	-458.313232	-25.089823	581.822754	-500.710449	292.342987	86.977806	-534.901123	-49.154240	106.112129	-467.886505	389.502197	1442.587524	-411.106415	-27.790371	1459.914307	-382.073029	179.596069	1466.470215	-411.161133	194.567749	1763.330811	-509.226471	484.502258	1170.834351	-467.808624	-152.950974	1204.611572	-406.216370	428.819916	871.682983	-357.285675	-99.893013	898.450256	-404.192627	152.988312	1058.959717	491.133972	54.933147	898.145020	484.117065	250.868469
-425.575409	282.769897	959.343262	-426.279205	20.258299	963.385681	-508.440277	279.855347	575.543457	-458.346527	-25.075136	581.861328	-500.728027	292.346344	86.977982	-534.920837	-49.158451	106.105560	-468.032257	389.432739	1442.466797	-411.166962	-27.789330	1459.964111	-382.125427	179.597244	1466.503784	-411.233215	194.590866	1763.331909	-509.248779	484.578735	1170.836792	-467.830536	-152.963379	1204.666504	-406.224304	428.856995	871.708008	-357.309753	-99.985107	898.480042	-404.234039	152.959000	1058.972412	490.945190	54.929863	898.162231	484.000275	250.795807
-425.603271	282.763214	959.347900	-426.343231	20.260576	963.386353	-508.422852	279.832825	575.535156	-458.368042	-25.059731	581.881592	-500.707672	292.348999	86.973267	-534.901978	-49.155231	106.085442	-468.060608	389.450928	1442.510376	-411.220062	-27.780340	1460.005127	-382.180511	179.597076	1466.522583	-411.291443	194.610489	1763.372803	-509.254730	484.622833	1170.884644	-467.839996	-153.020599	1204.715210	-406.231903	428.906494	871.753479	-357.356628	-100.055481	898.524780	-404.277100	152.952347	1058.974487	490.806824	54.934502	898.191406	483.888092	250.855743
-425.650604	282.760742	959.360352	-426.378479	20.258202	963.387512	-508.487549	279.830994	575.557678	-458.450562	-25.092405	581.876526	-500.756073	292.342499	86.975967	-534.909546	-49.177204	106.069382	-468.010498	389.527008	1442.654297	-411.274658	-27.780220	1460.045776	-382.218658	179.587234	1466.547363	-411.350647	194.640656	1763.385620	-509.238617	484.648376	1170.921387	-467.837250	-153.055878	1204.769287	-406.234467	428.933990	871.750244	-357.366333	-100.109154	898.564819	-404.326996	152.946823	1058.983276	490.925720	54.655170	898.200439	484.731506	249.209061
-425.711304	282.725677	959.344177	-426.444061	20.261477	963.392578	-508.508240	279.829620	575.575256	-458.540039	-25.061289	581.846008	-500.740692	292.339233	86.975708	-534.930115	-49.178684	106.059357	-468.030975	389.521637	1442.679932	-411.337189	-27.767715	1460.089478	-382.265350	179.585098	1466.565918	-411.424347	194.652985	1763.374146	-509.221832	484.674103	1170.966309	-467.840210	-153.105484	1204.794189	-406.218994	429.005096	871.800598	-357.403503	-100.177406	898.603882	-404.382263	152.938553	1058.975830	490.825226	54.633553	898.217346	484.737671	249.038666
-425.747223	282.713959	959.359375	-426.487396	20.260962	963.408142	-508.614899	279.888184	575.563904	-458.605164	-25.076839	581.858032	-500.780121	292.345673	86.979462	-534.925720	-49.169697	106.051224	-468.156799	389.444519	1442.573730	-411.378296	-27.758154	1460.135132	-382.320007	179.592636	1466.592773	-411.497437	194.675156	1763.388184	-509.216797	484.756653	1170.976440	-467.833832	-153.153366	1204.835693	-406.235352	429.044678	871.842529	-357.407806	-100.210480	898.650269	-404.431488	152.932098	1058.993408	490.430725	54.998394	898.198730	483.626251	250.841019
-425.794403	282.703613	959.382385	-426.542297	20.263258	963.403442	-508.650970	279.864807	575.573364	-458.713104	-25.100384	581.899902	-500.769653	292.329376	86.985855	-534.939514	-49.164787	106.026604	-468.090790	389.533234	1442.760010	-411.413605	-27.764732	1460.166382	-382.362610	179.593781	1466.618286	-411.570343	194.698547	1763.399170	-509.199554	484.779846	1171.033203	-467.843384	-153.176056	1204.894165	-406.223785	429.108337	871.885559	-357.431976	-100.289299	898.722778	-404.493622	152.917252	1059.005127	490.293213	55.046242	898.221313	483.483093	250.990524
-425.875610	282.690735	959.367249	-426.605194	20.241810	963.424744	-508.616394	279.774933	575.546021	-458.837860	-25.192614	581.892822	-500.722321	292.334625	86.970436	-535.019836	-49.205578	106.029884	-468.135132	389.520477	1442.793213	-411.459717	-27.762791	1460.218140	-382.416168	179.588455	1466.660645	-411.644226	194.717300	1763.408203	-509.192963	484.802155	1171.055908	-467.823425	-153.166061	1204.900024	-406.214478	429.149048	871.922913	-357.120361	-100.080528	898.943542	-404.560120	152.915100	1059.006836	490.188568	55.018951	898.230591	483.416840	250.912735
-425.933105	282.679504	959.374512	-426.651001	20.250805	963.425354	-508.744293	279.867767	575.563721	-458.916962	-25.199774	581.917114	-500.775330	292.331757	86.983482	-535.098877	-49.235397	106.009071	-468.179871	389.530396	1442.824951	-411.500031	-27.753838	1460.248901	-382.455292	179.593460	1466.677368	-411.718536	194.737335	1763.410400	-509.186951	484.844391	1171.088013	-467.844391	-153.207291	1204.949463	-406.193115	429.196136	871.961121	-357.155334	-100.161987	898.990601	-404.612671	152.912567	1059.010986	490.114807	55.070518	898.233643	483.377258	250.945724
-426.005035	282.639648	959.379517	-426.707977	20.242350	963.433228	-508.757416	279.827393	575.549683	-458.985474	-25.259510	581.920044	-500.754944	292.340820	86.972244	-535.130127	-49.268822	106.021408	-468.190582	389.518188	1442.861206	-411.525269	-27.741398	1460.295776	-382.481506	179.573563	1466.699829	-411.793976	194.758133	1763.411621	-509.174072	484.863434	1171.131470	-467.848145	-153.219788	1204.991577	-406.187988	429.286682	871.993469	-357.139801	-100.196198	899.072937	-404.679413	152.890915	1059.017822	490.020599	55.056465	898.244019	483.316040	250.940475
-426.043365	282.634430	959.377441	-426.706787	20.183321	963.460022	-508.787689	279.783997	575.543518	-459.065216	-25.312704	581.971619	-500.745361	292.325104	86.976891	-535.148193	-49.272785	106.020477	-468.238007	389.510406	1442.881348	-411.569061	-27.736217	1460.340332	-382.536316	179.578079	1466.724487	-411.863129	194.787659	1763.415283	-509.173492	484.902618	1171.140503	-467.864014	-153.277542	1205.056152	-406.168945	429.356293	871.996765	-357.139771	-100.282547	899.123474	-404.700195	152.872498	1059.030518	489.963501	55.081978	898.239746	483.288788	250.915573
-426.082520	282.634094	959.394714	-426.741791	20.178650	963.470764	-508.825806	279.799683	575.551819	-459.126556	-25.304909	581.946533	-500.741058	292.323883	86.977768	-535.130310	-49.265022	106.014343	-468.267456	389.517609	1442.910522	-411.594666	-27.744331	1460.370728	-382.561432	179.581070	1466.753784	-411.930115	194.804611	1763.409180	-509.177399	484.933380	1171.185547	-467.883484	-153.327438	1205.125732	-406.145111	429.385132	872.048645	-357.108612	-100.314026	899.199219	-404.738922	152.867889	1059.044922	489.899445	55.105202	898.267578	483.204498	250.975128
-426.180328	282.639526	959.406860	-426.827881	20.188829	963.456909	-508.881165	279.806946	575.553650	-459.178070	-25.316614	581.940918	-500.740967	292.324005	86.977455	-535.130615	-49.275192	106.008347	-468.313721	389.508331	1442.928711	-411.622925	-27.743090	1460.430298	-382.600494	179.575394	1466.771484	-411.992615	194.830582	1763.420288	-509.184052	484.972168	1171.200073	-467.889160	-153.362991	1205.180054	-406.124023	429.456818	872.081360	-357.132141	-100.409111	899.256592	-404.822418	152.866959	1059.042358	489.842682	55.121525	898.258789	483.191284	250.966339
-426.274872	282.599426	959.417175	-426.886536	20.172619	963.476501	-508.926483	279.785431	575.542725	-459.246124	-25.361465	581.980408	-500.719177	292.319946	86.975113	-535.178955	-49.294827	105.995239	-468.349884	389.504120	1442.966064	-411.656830	-27.735424	1460.482300	-382.637726	179.589127	1466.813965	-412.055420	194.850296	1763.415649	-509.188690	484.979828	1171.230103	-467.919800	-153.447540	1205.267822	-406.096466	429.512115	872.131836	-357.475708	-100.754303	899.158386	-404.901398	152.845383	1059.057739	489.818634	55.118530	898.274231	483.179596	250.951141
-426.302856	282.613983	959.452637	-426.904388	20.182587	963.480408	-508.996399	279.785767	575.564758	-459.340576	-25.410650	581.945679	-500.752777	292.336273	86.959190	-535.222473	-49.317772	105.988930	-468.395782	389.494781	1442.985352	-411.668396	-27.736883	1460.537720	-382.675079	179.597031	1466.833862	-412.114716	194.864532	1763.420288	-509.195221	485.008545	1171.229858	-467.906067	-153.501495	1205.348877	-406.064850	429.571167	872.177002	-357.507874	-100.842278	899.218750	-404.947113	152.846848	1059.082642	489.787415	55.109573	898.287537	483.162048	250.917953
-426.393982	282.631866	959.459045	-427.001556	20.191820	963.474426	-509.062134	279.772797	575.537964	-459.330658	-25.355268	581.971375	-500.780823	292.345306	86.951027	-535.217041	-49.341766	105.977280	-468.446930	389.507477	1443.003052	-411.708466	-27.730320	1460.564331	-382.714996	179.601929	1466.863403	-412.158875	194.892349	1763.424561	-509.178131	485.056854	1171.256958	-467.902679	-153.575546	1205.398682	-406.033569	429.638794	872.209961	-357.496155	-100.913918	899.292053	-405.028503	152.855179	1059.080078	489.755890	55.132214	898.279541	483.147614	250.936142
-426.458069	282.633209	959.470581	-427.053589	20.184732	963.489868	-509.063477	279.701263	575.531433	-459.397461	-25.374792	581.961060	-500.720490	292.333954	86.945625	-535.218567	-49.335419	105.965790	-468.476746	389.505493	1443.038330	-411.720398	-27.737806	1460.624268	-382.753204	179.602417	1466.868408	-412.206787	194.910889	1763.424927	-509.194244	485.092468	1171.274170	-467.882660	-153.579529	1205.442749	-405.988190	429.696930	872.247742	-357.208801	-100.741821	899.502197	-405.092987	152.854736	1059.094971	489.730042	55.156651	898.304749	483.134857	250.994507
-426.503265	282.566956	959.464233	-427.042908	20.166790	963.506592	-509.083618	279.655151	575.525696	-459.460724	-25.452751	581.978943	-500.690826	292.328186	86.920784	-535.278442	-49.367447	105.991791	-468.531464	389.518127	1443.046509	-411.739014	-27.727526	1460.652710	-382.782043	179.606064	1466.916992	-412.256500	194.939041	1763.424927	-509.079102	484.410065	1171.154419	-467.906128	-153.694672	1205.525146	-405.973450	429.762909	872.231506	-357.481232	-101.056625	899.412842	-405.118561	152.826157	1059.101685	489.747375	55.153736	898.313965	483.150970	250.995316
-426.583618	282.549011	959.457581	-427.124634	20.152365	963.510925	-509.149750	279.636841	575.494202	-459.471313	-25.447334	581.994934	-500.715881	292.328430	86.911621	-535.295532	-49.360512	106.021233	-468.573517	389.505585	1443.087158	-411.739685	-27.719181	1460.710571	-382.828644	179.602539	1466.926636	-412.301422	194.960114	1763.415283	-509.077118	484.415741	1171.165527	-467.879578	-153.697067	1205.570068	-405.943787	429.831970	872.250916	-357.215363	-100.894623	899.616943	-405.196442	152.813950	1059.099854	489.715240	55.141460	898.341064	483.131775	250.973038
-426.659607	282.521454	959.483459	-427.167175	20.144957	963.524475	-509.212891	279.625305	575.502991	-459.512207	-25.441107	581.990540	-500.700439	292.322388	86.892258	-535.285950	-49.360996	106.017563	-468.629303	389.509918	1443.110474	-411.777771	-27.690187	1460.740234	-382.873169	179.604614	1466.959595	-412.350189	194.982635	1763.422852	-509.084564	484.436737	1171.179810	-467.874542	-153.757706	1205.633423	-405.911407	429.853210	872.299622	-357.261536	-100.976982	899.671936	-405.263000	152.794785	1059.121216	489.741547	55.195053	898.328308	483.153503	250.983154
-426.738953	282.536865	959.502441	-427.250519	20.201557	963.521667	-509.286163	279.633362	575.489075	-459.559204	-25.465734	581.992798	-500.751343	292.326752	86.897522	-535.283569	-49.356121	106.018539	-468.825470	389.412018	1442.982544	-411.791534	-27.706785	1460.778198	-382.910370	179.608505	1466.993530	-412.404724	195.000381	1763.426880	-509.124847	484.514709	1171.205322	-467.857727	-153.830170	1205.715454	-405.904785	429.925201	872.318420	-357.284149	-101.066475	899.725159	-405.337372	152.822556	1059.127808	489.726898	55.193554	898.328308	483.156769	251.029205
-426.799530	282.497894	959.519226	-427.298218	20.197878	963.534607	-509.284607	279.593353	575.487671	-459.578674	-25.416695	581.986023	-500.692566	292.319183	86.912926	-535.277893	-49.359417	105.963020	-468.779327	389.495880	1443.153687	-411.829041	-27.708040	1460.826172	-382.949585	179.609375	1467.026001	-412.450714	195.033981	1763.428589	-509.121460	484.532501	1171.250244	-467.861725	-153.891388	1205.765747	-405.870026	429.990997	872.364014	-357.313324	-101.123505	899.784485	-405.402588	152.801117	1059.145142	489.780914	55.212425	898.341003	483.186615	251.050430
-426.844666	282.486542	959.531433	-427.309235	20.190979	963.537292	-509.355835	279.633514	575.517578	-459.570892	-25.403364	582.015686	-500.743500	292.311859	86.920296	-535.260803	-49.368523	105.952187	-468.842316	389.497955	1443.179688	-411.829712	-27.701691	1460.855957	-382.985657	179.627136	1467.046997	-412.503693	195.056000	1763.430420	-509.141541	484.531433	1171.274048	-467.854095	-153.937103	1205.817749	-405.838135	430.030151	872.399475	-357.293213	-101.188271	899.818054	-405.439178	152.791351	1059.154541	489.801086	55.215576	898.340942	483.229401	251.057068
-426.901550	282.481140	959.552734	-427.354126	20.184980	963.555847	-509.384857	279.608582	575.511658	-459.661346	-25.430601	581.996521	-500.718781	292.306854	86.917831	-535.296387	-49.386738	105.958687	-468.908447	389.505859	1443.192261	-411.875092	-27.684669	1460.897339	-383.034607	179.638901	1467.076294	-412.540253	195.079895	1763.434448	-509.281891	485.265289	1171.432251	-467.844482	-153.986420	1205.861694	-405.843536	430.064270	872.452271	-357.279053	-101.276627	899.873352	-405.498962	152.785629	1059.176392	489.831665	55.256817	898.320251	483.278687	251.087173
-426.972626	282.431122	959.553345	-427.355835	20.146244	963.571045	-509.382294	279.548828	575.493042	-459.666290	-25.440102	582.007690	-500.683472	292.300476	86.913155	-535.307068	-49.414013	105.963890	-468.980682	389.525970	1443.221802	-411.884613	-27.663319	1460.925415	-383.061584	179.639709	1467.093750	-412.584412	195.113388	1763.433594	-509.310852	485.322418	1171.457886	-467.829071	-154.027954	1205.916504	-405.829346	430.119202	872.488037	-357.257782	-101.314415	899.942383	-405.541290	152.752487	1059.185425	489.875641	55.248398	898.334717	483.311829	251.107864
-427.048676	282.408752	959.576294	-427.408264	20.155632	963.574097	-509.445404	279.596130	575.492981	-459.668579	-25.440575	582.007996	-500.693665	292.302307	86.916054	-535.327759	-49.406013	105.944511	-469.040649	389.508514	1443.259521	-411.906097	-27.673342	1460.978149	-383.096741	179.653488	1467.119019	-412.623657	195.141296	1763.429199	-509.326874	485.328766	1171.491821	-467.802277	-154.072311	1205.989990	-405.782349	430.155914	872.552673	-357.254883	-101.405807	899.987915	-405.602997	152.740723	1059.197998	489.913727	55.252087	898.341736	483.370850	251.094360
-427.096863	282.437927	959.613586	-427.458588	20.224373	963.579346	-509.482635	279.571686	575.483337	-459.680298	-25.443071	582.000366	-500.701263	292.312531	86.935753	-535.284790	-49.401962	105.960922	-469.083771	389.513245	1443.280029	-411.924347	-27.667578	1461.018921	-383.136475	179.641205	1467.135742	-412.673615	195.170197	1763.430298	-509.341766	485.380676	1171.543335	-467.799561	-154.112747	1206.058228	-405.777557	430.195251	872.588501	-357.227264	-101.452148	900.053955	-405.668579	152.777863	1059.223022	489.965607	55.265446	898.343262	483.420563	251.134491
-427.173157	282.425293	959.593628	-427.548462	20.211533	963.582703	-509.551758	279.610687	575.493530	-459.722168	-25.426367	581.976440	-500.703461	292.300537	86.924561	-535.297119	-49.414623	105.954437	-469.142792	389.489929	1443.286743	-411.929718	-27.654169	1461.069580	-383.145020	179.661438	1467.151245	-412.727570	195.203445	1763.428833	-509.369141	485.421143	1171.550781	-467.802734	-154.163712	1206.114380	-405.751068	430.241882	872.619507	-357.219879	-101.527664	900.113586	-405.742767	152.772644	1059.212646	490.037598	55.263577	898.362732	483.462982	251.183609
-427.215759	282.395996	959.617981	-427.556854	20.211586	963.592102	-509.543976	279.596100	575.497375	-459.720337	-25.504097	582.003662	-500.705475	292.302216	86.895462	-535.308777	-49.419544	105.962639	-469.182861	389.493927	1443.316162	-411.952118	-27.638929	1461.113159	-383.167816	179.667267	1467.162231	-412.756165	195.233521	1763.418945	-509.404663	485.418640	1171.589111	-467.791107	-154.207809	1206.179565	-405.770538	430.272583	872.637695	-357.178253	-101.559052	900.167114	-405.777740	152.755463	1059.231689	490.100311	55.278244	898.377625	483.519165	251.199905
-427.306793	282.368652	959.591675	-427.595764	20.177208	963.594360	-509.590790	279.562531	575.470886	-459.728577	-25.444162	581.984070	-500.733398	292.314911	86.900253	-535.284729	-49.404884	105.958122	-469.223389	389.493469	1443.345947	-411.970703	-27.647285	1461.125732	-383.175415	179.664307	1467.164063	-412.796051	195.253723	1763.421631	-509.433258	485.469421	1171.616699	-467.784027	-154.264404	1206.234253	-405.776062	430.307037	872.672974	-357.145081	-101.639297	900.223206	-405.841370	152.739517	1059.219116	490.169189	55.256168	898.390625	483.616119	251.210785
-427.368073	282.371674	959.595032	-427.675385	20.192585	963.577515	-509.646271	279.583954	575.473450	-459.765900	-25.483635	581.986694	-500.729828	292.338165	86.910400	-535.363953	-49.408817	105.947800	-469.266388	389.485809	1443.371338	-411.982330	-27.651865	1461.170654	-383.210602	179.673218	1467.190308	-412.848083	195.282806	1763.374512	-509.458191	485.501770	1171.666992	-467.802063	-154.358841	1206.297363	-405.756531	430.327271	872.732483	-357.405151	-101.938095	900.135681	-405.914612	152.739761	1059.213135	490.250732	55.267082	898.374329	483.678314	251.283340
-427.432129	282.362122	959.598694	-427.722900	20.181896	963.592957	-509.670471	279.595764	575.474487	-459.784271	-25.448250	581.996704	-500.731140	292.324585	86.919945	-535.333435	-49.409660	105.907272	-469.303131	389.483795	1443.388916	-411.992737	-27.653627	1461.205078	-383.227997	179.675049	1467.203125	-412.861908	195.302094	1763.415527	-509.479828	485.521912	1171.701904	-467.748840	-154.358414	1206.317383	-405.759460	430.329041	872.780029	-357.079376	-101.751663	900.349609	-405.969513	152.735352	1059.222412	490.325073	55.265499	898.395142	483.727570	251.326355
-427.481415	282.359436	959.603210	-427.746613	20.176226	963.604431	-509.711212	279.561798	575.488708	-459.827850	-25.468109	582.001953	-500.718964	292.310944	86.890327	-535.304565	-49.399937	105.903664	-469.329895	389.485596	1443.436157	-412.003815	-27.634184	1461.246704	-383.259644	179.676407	1467.215332	-412.888733	195.322861	1763.419312	-509.502319	485.542908	1171.720459	-467.729218	-154.412323	1206.366699	-405.773895	430.358215	872.790710	-357.016754	-101.797386	900.419250	-406.011902	152.735901	1059.231689	490.427185	55.310593	898.382141	483.812286	251.367523
-427.553253	282.336884	959.602417	-427.811218	20.166500	963.595337	-509.776031	279.571564	575.461792	-459.875763	-25.472155	581.979248	-500.724091	292.316284	86.915962	-535.303162	-49.411579	105.880074	-469.353912	389.488892	1443.443115	-412.008972	-27.636656	1461.296265	-383.279083	179.676071	1467.223511	-412.912659	195.336151	1763.412231	-509.529877	485.565002	1171.753540	-467.702026	-154.519775	1206.457764	-405.807037	430.390564	872.800171	-357.308136	-102.133972	900.302002	-406.070465	152.717285	1059.224609	490.504944	55.319351	898.395142	483.891266	251.392197
-427.598663	282.323853	959.612488	-427.855804	20.182831	963.586975	-509.797699	279.530243	575.450439	-459.937439	-25.477222	581.988525	-500.723053	292.340485	86.888367	-535.335938	-49.412262	105.895973	-469.400635	389.499176	1443.479126	-412.009979	-27.629284	1461.340454	-383.300385	179.674011	1467.235596	-412.938538	195.351212	1763.403809	-509.551453	485.589081	1171.767456	-467.656403	-154.558517	1206.518188	-405.811646	430.405701	872.827942	-357.315582	-102.185844	900.338440	-406.104767	152.712250	1059.223145	490.506561	55.452282	898.432800	483.673248	252.140228
-427.658386	282.311035	959.630737	-427.874695	20.171715	963.626282	-509.867218	279.541504	575.473083	-459.935730	-25.431118	582.007690	-500.712555	292.310333	86.885849	-535.311218	-49.413666	105.894142	-469.414948	389.484650	1443.479126	-412.034271	-27.615574	1461.379395	-383.342377	179.703140	1467.250610	-412.965302	195.379135	1763.407227	-509.554138	485.607330	1171.781738	-467.632782	-154.596085	1206.572144	-405.849426	430.438599	872.830078	-357.241241	-102.250488	900.403992	-406.148041	152.711517	1059.252686	490.629425	55.501732	898.459778	483.774475	252.166473
-427.679657	282.287842	959.629578	-427.889496	20.160873	963.659851	-509.924225	279.479004	575.448608	-460.029266	-25.502087	582.008484	-500.697571	292.311432	86.873100	-535.358582	-49.465359	105.911301	-469.467346	389.468781	1443.500488	-412.027405	-27.615831	1461.438232	-383.364197	179.708420	1467.277222	-412.977722	195.378616	1763.404175	-509.592712	485.629059	1171.793457	-467.567200	-154.619720	1206.611938	-405.862915	430.437805	872.856567	-356.928009	-102.065575	900.615295	-406.177582	152.708115	1059.271240	490.733032	55.530239	898.475586	483.850220	252.215714
-427.760254	282.307709	959.647583	-427.981171	20.176573	963.651855	-510.004028	279.540283	575.476929	-460.043579	-25.482952	582.040100	-500.734894	292.301575	86.882050	-535.352295	-49.467739	105.917686	-469.514679	389.484375	1443.526123	-412.054535	-27.609367	1461.499390	-383.418610	179.705017	1467.286743	-413.004730	195.408051	1763.407715	-509.633362	485.651093	1171.829468	-467.527222	-154.667099	1206.680420	-405.902679	430.452698	872.867371	-356.881378	-102.125069	900.663574	-406.256226	152.715225	1059.274780	490.861816	55.557468	898.499329	483.950806	252.202072
-427.803741	282.247986	959.637756	-428.004944	20.145172	963.681091	-509.982422	279.455750	575.450012	-460.072235	-25.491871	582.052063	-500.680573	292.278748	86.857643	-535.347534	-49.473816	105.909874	-469.559601	389.469543	1443.561279	-412.087158	-27.604204	1461.524292	-383.446381	179.695953	1467.307861	-413.028931	195.423538	1763.408325	-509.661804	485.694946	1171.842163	-467.490662	-154.705826	1206.727051	-405.964081	430.469238	872.873291	-356.814423	-102.179642	900.742859	-406.294678	152.686020	1059.285278	490.955048	55.574711	898.510376	484.033508	252.231430
-427.870941	282.244598	959.663574	-428.052551	20.155426	963.687256	-510.076965	279.504486	575.457886	-460.065857	-25.476337	582.043213	-500.724609	292.289978	86.867706	-535.326416	-49.465046	105.904755	-469.605774	389.473969	1443.588257	-412.083374	-27.595068	1461.566284	-383.507721	179.716187	1467.319458	-413.053894	195.435471	1763.397461	-509.587158	484.988312	1171.748047	-467.461823	-154.752075	1206.759277	-405.991272	430.482452	872.867004	-356.765991	-102.220139	900.782043	-406.350403	152.683838	1059.300903	491.064484	55.593521	898.540283	484.107300	252.226639
-427.918854	282.214386	959.662903	-428.049408	20.118620	963.700256	-510.112000	279.433838	575.437012	-460.103241	-25.537914	582.052673	-500.707031	292.291626	86.878448	-535.357483	-49.477970	105.914131	-469.670624	389.482025	1443.603516	-412.081482	-27.584515	1461.602295	-383.544006	179.714233	1467.343140	-413.069977	195.466324	1763.397827	-509.738495	485.716187	1171.894897	-467.435455	-154.825119	1206.832764	-406.048004	430.499878	872.941467	-356.980743	-102.548309	900.696716	-406.383270	152.659607	1059.309326	491.172699	55.614994	898.535461	484.206390	252.234116
-427.939514	282.205841	959.665649	-428.088257	20.135706	963.692383	-510.130768	279.465393	575.464966	-460.055847	-25.492508	582.032898	-500.696442	292.289734	86.881340	-535.315674	-49.464695	105.903435	-469.723999	389.468384	1443.625244	-412.111969	-27.571648	1461.647095	-383.591949	179.724350	1467.361694	-413.096069	195.481277	1763.397461	-509.797699	485.761749	1171.943481	-467.394348	-154.852448	1206.870972	-406.102203	430.513214	872.955872	-356.920776	-102.615707	900.719238	-406.412231	152.658539	1059.306641	491.311920	55.626297	898.573730	484.314911	252.222839
-428.001373	282.202087	959.680359	-428.106079	20.172285	963.698975	-510.169189	279.442261	575.450806	-460.088623	-25.444794	582.026550	-500.721313	292.313904	86.881065	-535.322632	-49.463425	105.900742	-469.769531	389.473450	1443.660645	-412.108154	-27.574551	1461.692505	-383.636230	179.752594	1467.374390	-413.109680	195.507629	1763.392456	-509.853241	485.760590	1171.960327	-467.341034	-154.907639	1206.907227	-406.111053	430.527161	872.982483	-356.844299	-102.681435	900.771423	-406.453796	152.675827	1059.317627	491.429779	55.675850	898.583801	484.404907	252.268433
-428.042297	282.152435	959.663696	-428.147217	20.159340	963.710754	-510.172729	279.403870	575.400635	-460.085968	-25.436693	582.027649	-500.696136	292.309814	86.878227	-535.298889	-49.448811	105.886589	-469.820374	389.471649	1443.681396	-412.149261	-27.563593	1461.710571	-383.692871	179.737183	1467.388916	-413.141937	195.528870	1763.386719	-509.919220	485.760895	1171.980957	-467.306122	-154.943207	1206.947144	-406.173401	430.555328	872.994141	-356.775116	-102.726959	900.828430	-406.505585	152.655365	1059.317383	491.658600	55.506451	898.588806	484.818359	251.578964
-428.097382	282.135193	959.676697	-428.150574	20.144783	963.743042	-510.204468	279.398682	575.408752	-460.125519	-25.480268	582.083862	-500.695953	292.309570	86.877182	-535.328857	-49.461849	105.908867	-469.889435	389.469818	1443.685181	-412.172546	-27.552366	1461.766235	-383.738342	179.769684	1467.412109	-413.161957	195.550461	1763.379639	-509.993195	485.780670	1171.994019	-467.265167	-154.971802	1207.005249	-406.241425	430.557739	872.987549	-356.714386	-102.781281	900.874329	-406.543457	152.650940	1059.341797	491.684357	55.666859	898.604065	484.616211	252.268600
-428.165924	282.103912	959.676392	-428.195038	20.147747	963.740784	-510.237579	279.381836	575.405579	-460.129242	-25.471764	582.076355	-500.673553	292.311462	86.858574	-535.297852	-49.449070	105.902931	-469.933929	389.466675	1443.700439	-412.209015	-27.542799	1461.792358	-383.779846	179.783127	1467.414185	-413.198853	195.574142	1763.370361	-510.071014	485.788757	1171.996460	-467.212280	-155.020752	1207.055054	-406.313843	430.584534	873.011658	-356.652069	-102.854599	900.907898	-406.603180	152.638260	1059.341187	491.804657	55.688454	898.600769	484.730988	252.314194
-428.205200	282.088715	959.675415	-428.206543	20.119501	963.760742	-510.238617	279.349426	575.401367	-460.149506	-25.421247	582.043884	-500.667664	292.291046	86.863571	-535.308228	-49.440937	105.877769	-469.999939	389.483582	1443.693359	-412.237274	-27.533581	1461.834106	-383.828064	179.790878	1467.429565	-413.222687	195.597137	1763.363159	-510.147766	485.777374	1172.016602	-467.188599	-155.070770	1207.097900	-406.375000	430.623444	873.012451	-356.611237	-102.939034	900.946228	-406.631134	152.626556	1059.351074	491.911652	55.699036	898.612549	484.828033	252.342880
-428.246368	282.094238	959.672546	-428.205444	20.101055	963.758972	-510.251251	279.372833	575.401184	-460.158752	-25.430416	582.056458	-500.660248	292.288086	86.883423	-535.613892	-49.761990	106.098488	-470.049774	389.477081	1443.696289	-412.254700	-27.513258	1461.852905	-383.869171	179.821014	1467.450562	-413.244995	195.621674	1763.349121	-510.226654	485.777924	1172.004028	-467.122375	-155.108688	1207.145264	-406.427765	430.624512	873.031738	-356.571198	-103.004112	900.996277	-406.660156	152.623856	1059.350708	492.051514	55.718548	898.603760	484.960510	252.368103
-428.308289	282.103760	959.689575	-428.261536	20.161285	963.735657	-510.294373	279.359467	575.388123	-460.122681	-25.399288	582.054932	-500.655609	292.298676	86.855537	-535.297607	-49.440845	105.879364	-470.121124	389.470215	1443.697876	-412.271545	-27.500048	1461.894653	-383.908844	179.834961	1467.467041	-413.274506	195.649536	1763.339111	-510.307617	485.778168	1171.990356	-467.085419	-155.125229	1207.188354	-406.503876	430.670593	873.031372	-356.494202	-103.053001	901.042725	-406.714935	152.644470	1059.346924	492.168335	55.721954	898.608337	485.067352	252.373657
-428.296509	282.132843	959.729004	-428.257324	20.178806	963.762634	-510.285614	279.343384	575.396301	-460.165497	-25.391020	582.041809	-500.637451	292.295319	86.853973	-535.292847	-49.431862	105.873375	-470.212128	389.484924	1443.684082	-412.290894	-27.502504	1461.934448	-383.949127	179.851944	1467.483398	-413.303772	195.680435	1763.329346	-510.380066	485.789551	1171.994263	-467.036102	-155.160202	1207.227295	-406.576050	430.712494	873.025513	-356.413879	-103.090439	901.109314	-406.729248	152.662537	1059.385132	492.306580	55.742199	898.624146	485.178589	252.417221
-428.339386	282.140564	959.730286	-428.257416	20.165623	963.761963	-510.346008	279.347534	575.409912	-460.167847	-25.379023	582.024536	-500.628937	292.272156	86.863716	-535.295715	-49.435402	105.871147	-470.295898	389.478973	1443.672119	-412.331055	-27.472775	1461.958008	-384.001801	179.871048	1467.514038	-413.330750	195.706833	1763.325195	-510.462860	485.785187	1171.985352	-467.029785	-155.179184	1207.262207	-406.647858	430.759308	873.018616	-356.314026	-103.118759	901.170227	-406.756134	152.662476	1059.386597	492.445984	55.767208	898.633545	485.298889	252.432541
-428.391174	282.152100	959.730347	-428.293976	20.155628	963.765686	-510.345978	279.324554	575.379150	-460.187500	-25.410728	582.025146	-500.632904	292.296448	86.870270	-535.684204	-49.834515	106.152153	-470.455780	389.401520	1443.542236	-412.321136	-27.467196	1462.009155	-384.051117	179.869522	1467.516968	-413.375122	195.734207	1763.283325	-510.539825	485.816620	1171.968750	-466.982147	-155.155777	1207.279175	-406.721588	430.793121	873.034424	-355.950134	-102.879387	901.388184	-406.805084	152.665756	1059.389404	492.681427	55.637173	898.649231	485.721619	251.726746
-428.444366	282.085205	959.742432	-428.295013	20.141968	963.795471	-510.349243	279.272858	575.361938	-460.222229	-25.428709	582.071106	-500.612091	292.266235	86.830147	-535.687073	-49.852154	106.162872	-470.540283	389.396729	1443.535767	-412.346497	-27.460760	1462.046631	-384.090973	179.897980	1467.550781	-413.384583	195.769531	1763.321533	-510.601776	485.814056	1171.959717	-466.975098	-155.194489	1207.337769	-406.805450	430.832764	873.026123	-355.917267	-102.924873	901.467834	-406.843658	152.636703	1059.412720	492.708954	55.782063	898.668640	485.527985	252.388229
-428.463135	282.095947	959.752502	-428.293274	20.138811	963.796509	-510.378448	279.273865	575.373962	-460.257263	-25.473576	582.090820	-500.605469	292.287781	86.837418	-535.738770	-49.883526	106.189781	-470.615021	389.391815	1443.532349	-412.363373	-27.442858	1462.097168	-384.139404	179.901840	1467.578247	-413.417053	195.804016	1763.320313	-510.670471	485.840973	1171.982788	-466.953766	-155.197510	1207.386108	-406.879791	430.862030	873.037903	-355.871307	-102.929604	901.513428	-406.855804	152.638718	1059.419067	492.941315	55.682606	898.690918	486.050262	251.804504
-428.515442	282.141327	959.781311	-428.337860	20.201401	963.799866	-510.451721	279.317352	575.375610	-460.266205	-25.399443	582.048401	-500.618958	292.291168	86.840576	-535.738159	-49.879799	106.197273	-470.687836	389.404907	1443.555054	-412.402527	-27.425772	1462.130005	-384.177948	179.926422	1467.590942	-413.447205	195.832031	1763.318115	-510.741791	485.822784	1171.985352	-466.906616	-155.296738	1207.454712	-406.961517	430.883301	873.043823	-355.846588	-102.978973	901.575745	-406.914581	152.683990	1059.437622	493.101135	55.600857	898.699036	486.074371	251.700516
-428.547607	282.134644	959.785950	-428.351837	20.175892	963.830688	-510.474579	279.269012	575.351807	-460.282593	-25.425428	582.067810	-500.602234	292.291412	86.863800	-535.722778	-49.879574	106.196350	-470.744781	389.404236	1443.569458	-412.415649	-27.407084	1462.166626	-384.205170	179.928925	1467.617554	-413.488831	195.876099	1763.306641	-510.818970	485.831879	1172.013062	-466.884674	-155.322220	1207.504639	-407.043762	430.927490	873.043579	-355.823059	-103.036209	901.634949	-406.948486	152.679062	1059.457520	493.278290	55.597992	898.730957	486.184509	251.718353
-428.613861	282.098816	959.776245	-428.359436	20.152855	963.831177	-510.496918	279.287933	575.346375	-460.293701	-25.365931	582.113098	-500.592041	292.262512	86.839485	-535.719360	-49.877556	106.197601	-470.826141	389.383881	1443.564941	-412.423950	-27.416788	1462.214233	-384.252441	179.945313	1467.632446	-413.529968	195.905090	1763.301147	-510.922913	485.838135	1171.999023	-466.849335	-155.378479	1207.546143	-407.103943	430.954773	873.062500	-355.789581	-103.050766	901.697144	-406.986176	152.658340	1059.453003	493.451263	55.587971	898.740784	486.349731	251.704178
-428.648926	282.130798	959.788330	-428.405151	20.168850	963.822205	-510.526855	279.255585	575.338318	-460.321594	-25.369186	582.112122	-500.601440	292.271149	86.848076	-535.273987	-49.445919	105.881226	-470.873016	389.396423	1443.581055	-412.461975	-27.373386	1462.250854	-384.283997	179.962173	1467.664551	-413.583496	195.947296	1763.299316	-511.007416	485.846039	1172.026733	-466.812500	-155.403214	1207.601807	-407.214661	431.005219	873.037598	-355.749176	-103.067223	901.758057	-407.026855	152.673508	1059.454712	493.599915	55.542908	898.760498	486.500122	251.708801
-428.701477	282.091492	959.775696	-428.404053	20.149399	963.841919	-510.536926	279.223175	575.335754	-460.302307	-25.319803	582.110779	-500.567291	292.265717	86.846397	-535.673279	-49.842716	106.179771	-470.933838	389.398163	1443.580078	-412.475861	-27.362291	1462.268921	-384.307343	179.971298	1467.672119	-413.629425	195.987320	1763.295776	-511.090240	485.833984	1172.049927	-466.797211	-155.415054	1207.619629	-407.298981	431.007599	873.051086	-355.740540	-103.119354	901.786682	-407.052826	152.660706	1059.458008	493.806915	55.580162	898.738831	486.676697	251.696350
-428.772919	282.122009	959.803772	-428.459412	20.203764	963.823425	-510.597900	279.249054	575.347595	-460.314209	-25.274000	582.106445	-500.584412	292.268646	86.847267	-535.704895	-49.857059	106.173958	-470.997711	389.391876	1443.587891	-412.506287	-27.340187	1462.270020	-384.339233	179.996582	1467.679810	-413.680511	196.020386	1763.292358	-511.052399	485.112000	1171.892456	-466.841888	-155.359650	1207.659180	-407.371613	431.041626	873.019531	-355.711456	-103.148369	901.804077	-407.114380	152.687256	1059.462769	493.986511	55.611607	898.747559	486.847260	251.683868
-428.778320	282.132507	959.830566	-428.456268	20.191986	963.868530	-510.623260	279.239136	575.360229	-460.381836	-25.261839	582.092041	-500.600677	292.267426	86.821281	-535.719421	-49.850739	106.162552	-471.057465	389.388763	1443.594604	-412.511749	-27.331064	1462.307373	-384.365845	179.997513	1467.710693	-413.740417	196.055939	1763.305786	-511.265472	485.817719	1172.045410	-466.836761	-155.357117	1207.670532	-407.442383	431.031921	873.079834	-355.650726	-103.144806	901.859619	-407.134766	152.694046	1059.502808	494.154480	55.608501	898.749878	486.989807	251.711090
-428.837158	282.149719	959.837402	-428.493988	20.198524	963.861633	-510.681549	279.257019	575.340027	-460.415894	-25.297743	582.099976	-500.594116	292.266052	86.830429	-535.713989	-49.836597	106.153206	-471.096069	389.402039	1443.622559	-412.511139	-27.305725	1462.362061	-384.397095	180.029160	1467.730957	-413.794250	196.092255	1763.312622	-511.350006	485.833557	1172.075562	-466.760101	-155.459274	1207.717163	-407.527222	431.034088	873.084961	-355.658112	-103.153015	901.901489	-407.177460	152.702454	1059.501587	494.369659	55.613026	898.765137	487.163086	251.727951
-428.903595	282.153290	959.851135	-428.533752	20.235338	963.861389	-510.708221	279.247986	575.332764	-460.438293	-25.261288	582.094666	-500.599884	292.270935	86.838074	-535.676514	-49.780804	106.114616	-471.156128	389.425598	1443.637329	-412.542847	-27.276548	1462.359253	-384.415009	180.040802	1467.746948	-413.876282	196.121033	1763.277954	-511.446320	485.845276	1172.063843	-466.763031	-155.462006	1207.732910	-407.599213	431.027954	873.099976	-355.663605	-103.180733	901.940247	-407.231110	152.719803	1059.508545	494.452240	55.752411	898.763550	487.049652	252.438980
-428.973236	282.131104	959.827454	-428.596313	20.234135	963.865112	-510.756775	279.225189	575.348328	-460.486084	-25.290653	582.115295	-500.619904	292.274902	86.835274	-535.680298	-49.748531	106.106995	-471.215546	389.424255	1443.624268	-412.548370	-27.264936	1462.375854	-384.445923	180.070938	1467.755493	-413.911377	196.163437	1763.319092	-511.530426	485.857880	1172.074707	-466.762207	-155.471008	1207.758667	-407.675873	431.023926	873.094543	-355.677124	-103.213615	901.952393	-407.292633	152.719025	1059.497314	494.661835	55.757587	898.774719	487.213043	252.463104
-429.027222	282.115112	959.830872	-428.591644	20.201307	963.909729	-510.767822	279.223450	575.322571	-460.474945	-25.263147	582.116028	-500.566040	292.262451	86.817184	-535.595886	-49.721119	106.091057	-471.271454	389.451935	1443.624756	-412.566498	-27.245630	1462.393799	-384.472076	180.073929	1467.753296	-413.966492	196.198547	1763.320068	-511.609070	485.868073	1172.063477	-466.759766	-155.471649	1207.760986	-407.772552	430.997284	873.072937	-355.663574	-103.209229	901.962341	-407.328125	152.714691	1059.523438	494.873627	55.741486	898.781311	487.387146	252.465256
-429.092468	282.107025	959.821350	-428.651306	20.206982	963.882507	-510.822815	279.221069	575.327820	-460.513977	-25.259947	582.122375	-500.591339	292.270538	86.809898	-535.632019	-49.691944	106.064354	-471.321503	389.461243	1443.611084	-412.604797	-27.230932	1462.384277	-384.494965	180.114380	1467.762207	-414.013306	196.234695	1763.320190	-511.680420	485.862671	1172.046265	-466.759644	-155.471970	1207.766235	-407.833740	430.991638	873.065552	-355.671295	-103.234642	901.974731	-407.374451	152.707397	1059.501587	495.058655	55.730839	898.776855	487.557831	252.489700
-429.160461	282.103760	959.814087	-428.688232	20.212620	963.884033	-510.893158	279.247223	575.311584	-460.228546	-24.810080	582.041199	-500.609436	292.275726	86.824966	-535.325012	-49.562904	105.959587	-471.392975	389.468109	1443.600586	-412.599731	-27.192656	1462.402954	-384.531982	180.126328	1467.755127	-414.055542	196.268982	1763.322632	-511.758972	485.878113	1172.041992	-466.737946	-155.472534	1207.795166	-407.932953	430.996063	873.027527	-355.641907	-103.202248	902.013489	-407.432953	152.714493	1059.500000	495.280273	55.689198	898.793335	487.737946	252.501556
-429.202209	282.106812	959.798767	-428.718597	20.183302	963.885925	-510.918121	279.198181	575.305420	-460.530518	-25.202225	582.110535	-500.598846	292.274109	86.820930	-535.530762	-49.656925	105.982193	-471.426666	389.489258	1443.601929	-412.602722	-27.192425	1462.402344	-384.572723	180.164841	1467.756104	-414.108490	196.305038	1763.323242	-511.830750	485.890961	1172.015747	-466.738068	-155.453705	1207.811523	-408.032928	430.992371	873.022278	-355.656891	-103.225098	902.028015	-407.463043	152.708527	1059.491821	495.504272	55.664192	898.804993	487.950623	252.495941
-429.276062	282.121216	959.814331	-428.786957	20.237991	963.876831	-510.995209	279.245392	575.335022	-460.662994	-25.330063	582.101868	-500.598755	292.272156	86.809547	-535.615601	-49.666695	106.003990	-471.500793	389.508514	1443.588013	-412.638672	-27.165247	1462.417358	-384.600800	180.181458	1467.763428	-414.161835	196.353302	1763.317261	-511.883209	485.907074	1172.014404	-466.743164	-155.449310	1207.818237	-408.100037	430.985565	873.020935	-355.680237	-103.243622	902.018250	-407.530273	152.734528	1059.494385	495.762634	55.680973	898.818665	488.150146	252.490387
-429.326813	282.130524	959.815735	-428.807190	20.232029	963.875854	-511.021667	279.230255	575.299744	-460.638885	-25.260300	582.102539	-500.611542	292.259399	86.801872	-535.520874	-49.624317	105.959000	-471.563751	389.507965	1443.570801	-412.667236	-27.144875	1462.427490	-384.649231	180.201202	1467.743286	-414.207275	196.392944	1763.306030	-511.949005	485.907593	1172.007568	-466.745117	-155.435120	1207.838501	-408.179871	430.974884	872.995667	-355.674286	-103.240433	902.027283	-407.568634	152.737762	1059.495117	496.016083	55.673424	898.783386	488.380768	252.517090
-429.353485	282.126190	959.811340	-428.850708	20.244383	963.876648	-511.023376	279.187714	575.285522	-460.734131	-25.315678	582.115295	-500.559448	292.266541	86.818489	-535.580688	-49.615784	105.944008	-471.631348	389.533905	1443.556641	-412.685760	-27.115065	1462.438599	-384.692169	180.236526	1467.755737	-414.245636	196.439880	1763.309570	-512.014038	485.925903	1171.982910	-466.728882	-155.425110	1207.856567	-408.269989	430.979889	872.973633	-355.690430	-103.217491	902.032349	-407.600952	152.742432	1059.492676	496.376770	55.529766	898.790833	488.909760	251.741150
-429.401306	282.113831	959.818970	-428.853088	20.213686	963.899231	-511.109711	279.220276	575.313782	-460.725281	-25.283876	582.134033	-500.614716	292.268280	86.787445	-535.519104	-49.589092	105.908981	-471.682983	389.538635	1443.565308	-412.724670	-27.095764	1462.435181	-384.709167	180.233932	1467.768066	-414.285522	196.491425	1763.306519	-512.083740	485.910553	1171.981934	-466.748993	-155.426788	1207.862427	-408.368134	430.971680	872.964294	-355.712921	-103.201813	902.035828	-407.641388	152.730118	1059.511108	496.638275	55.552231	898.799255	489.115509	251.741699
-429.445709	282.134521	959.801392	-428.902954	20.219284	963.893127	-511.151917	279.205963	575.285339	-460.805054	-25.296951	582.097107	-500.615356	292.267883	86.784599	-535.554321	-49.599689	105.909515	-471.728851	389.550720	1443.550903	-412.751770	-27.079163	1462.442749	-384.754242	180.258057	1467.753540	-414.326172	196.533554	1763.302124	-512.139160	485.901642	1171.954102	-466.732849	-155.437134	1207.868408	-408.417694	430.953888	872.973572	-355.728699	-103.192261	902.053223	-407.679993	152.746964	1059.497314	496.856140	55.700752	898.809387	489.060303	252.495941
-429.488312	282.138336	959.800049	-428.924408	20.256952	963.911987	-511.231567	279.269073	575.305481	-460.817596	-25.293114	582.123779	-500.616486	292.277008	86.821304	-535.523315	-49.585262	105.912079	-471.781982	389.572296	1443.532593	-412.793915	-27.050146	1462.450439	-384.797943	180.280869	1467.755859	-414.364136	196.579147	1763.307373	-512.210754	485.916290	1171.945435	-466.755005	-155.402328	1207.874390	-408.511871	430.934998	872.940918	-355.731567	-103.160301	902.038879	-407.713776	152.777191	1059.506348	497.193268	55.681980	898.815247	489.341309	252.490219
-429.541290	282.146973	959.803772	-428.962158	20.245859	963.928894	-511.288177	279.253601	575.321655	-460.863068	-25.284166	582.105408	-500.627899	292.269501	86.788368	-535.555542	-49.605133	105.876091	-471.848907	389.586517	1443.530396	-412.809418	-27.025093	1462.448120	-384.837097	180.298492	1467.765503	-414.406921	196.626999	1763.300659	-512.286133	485.906921	1171.933472	-466.762512	-155.402878	1207.877441	-408.595917	430.920654	872.914246	-355.741547	-103.119270	902.061646	-407.762329	152.781998	1059.517212	497.669922	55.516781	898.852966	489.965698	251.729126
-429.611542	282.125427	959.788086	-429.050232	20.251513	963.904785	-511.319183	279.217651	575.293274	-460.864716	-25.266602	582.103882	-500.631592	292.253784	86.788132	-535.548462	-49.596680	105.890541	-471.919647	389.610870	1443.515259	-412.847870	-27.026989	1462.448975	-384.889343	180.326263	1467.743042	-414.451965	196.673096	1763.278076	-512.347290	485.896271	1171.917236	-466.770203	-155.396454	1207.871094	-408.691986	430.939880	872.883301	-355.770264	-103.091461	902.071777	-407.828430	152.769577	1059.494507	498.015503	55.470928	898.864502	490.248291	251.678558
-429.655212	282.138794	959.771790	-429.059753	20.239052	963.898682	-511.380646	279.234131	575.279785	-460.838074	-25.219131	582.112305	-500.659027	292.277893	86.773170	-535.494873	-49.579048	105.872124	-471.978241	389.610962	1443.497314	-412.884094	-27.007744	1462.459595	-384.941620	180.341446	1467.733887	-414.458130	196.786652	1763.303467	-512.425232	485.895752	1171.897339	-466.809814	-155.396423	1207.879517	-408.759521	430.923553	872.869873	-355.816956	-103.048767	902.066101	-407.855804	152.776505	1059.483398	498.335052	55.404560	898.889099	490.520050	251.693497
-429.696808	282.150879	959.767334	-429.104279	20.227575	963.917847	-511.400787	279.210602	575.280212	-460.993744	-25.390211	582.118591	-500.614532	292.265533	86.777885	-535.578064	-49.623913	105.898529	-472.034058	389.631042	1443.473267	-412.907288	-26.983229	1462.450317	-384.994598	180.366257	1467.740723	-414.498383	196.825058	1763.292725	-512.493408	485.858490	1171.861328	-466.834686	-155.391708	1207.883423	-408.823242	430.932404	872.843323	-355.845001	-103.005669	902.080261	-407.903748	152.785217	1059.491699	498.692413	55.399067	898.870972	490.787689	251.696411
-429.739227	282.161377	959.771729	-429.147644	20.240929	963.915039	-511.420776	279.194733	575.301819	-460.984100	-25.337997	582.152893	-500.599976	292.263824	86.775681	-535.568481	-49.615288	105.899551	-472.116272	389.645111	1443.452026	-412.945770	-26.968399	1462.458252	-385.030640	180.389786	1467.738647	-414.542175	196.866150	1763.288086	-512.580505	485.837860	1171.849854	-466.870056	-155.360168	1207.883789	-408.878693	430.898834	872.829773	-355.850128	-102.953354	902.103333	-407.949554	152.794403	1059.493164	498.979950	55.554173	898.874756	490.806335	252.435623
-429.784973	282.140442	959.777344	-429.166748	20.276154	963.930054	-511.452179	279.186127	575.304321	-460.999695	-25.259659	582.128723	-500.636383	292.263458	86.782913	-535.554016	-49.622181	105.901154	-472.184784	389.663635	1443.466431	-412.983734	-26.948467	1462.467163	-385.092346	180.400116	1467.736694	-414.587769	196.907242	1763.282837	-512.643372	485.856567	1171.850464	-466.909058	-155.335205	1207.887695	-408.939392	430.887848	872.832397	-355.891632	-102.912132	902.105103	-407.991089	152.807617	1059.505371	499.439667	55.557045	898.906738	491.129303	252.410950
-429.822876	282.196014	959.789795	-429.216461	20.294287	963.932800	-511.516357	279.187439	575.284851	-461.054626	-25.327436	582.133484	-500.644348	292.276825	86.780632	-535.613953	-49.627544	105.885048	-472.144562	389.770447	1443.594482	-413.015472	-26.923328	1462.472168	-385.142090	180.443542	1467.727905	-414.625183	196.942871	1763.279053	-512.698547	485.836334	1171.851074	-466.950897	-155.336029	1207.895874	-409.002258	430.856567	872.815430	-355.946838	-102.865646	902.110779	-408.039917	152.839661	1059.514160	499.880493	55.496120	898.919983	491.468781	252.407608
-429.879089	282.187469	959.757141	-429.251617	20.278122	963.929993	-511.521210	279.189240	575.300537	-461.042664	-25.308601	582.126465	-500.634186	292.264313	86.784286	-535.609558	-49.617176	105.889496	-472.204651	389.791656	1443.569580	-413.049988	-26.899029	1462.454834	-385.173645	180.457077	1467.733276	-414.657349	196.982971	1763.274048	-512.761169	485.833008	1171.829346	-467.007416	-155.362015	1207.927002	-409.059265	430.844116	872.816162	-356.287720	-103.063255	901.943726	-408.080811	152.840088	1059.495117	500.334656	55.456184	898.921265	491.842529	252.373917
-429.938843	282.188202	959.759338	-429.319244	20.320091	963.907166	-511.552185	279.182007	575.290405	-461.065369	-25.271637	582.100525	-500.641998	292.280029	86.774139	-535.577393	-49.614059	105.868279	-472.258057	389.805023	1443.566284	-413.077545	-26.884218	1462.460205	-385.226318	180.484039	1467.716187	-414.683075	197.012665	1763.254883	-512.814087	485.824188	1171.831787	-467.023804	-155.296448	1207.894165	-409.111664	430.843079	872.787720	-356.047974	-102.745918	902.094055	-408.136169	152.851715	1059.483154	500.860138	55.249928	898.926819	492.446411	251.564545
-429.956177	282.212646	959.754395	-429.334534	20.337982	963.903442	-511.589752	279.208801	575.306946	-461.131805	-25.348755	582.120667	-500.642548	292.280426	86.775833	-535.619873	-49.626534	105.871925	-472.346802	389.820709	1443.559326	-413.112915	-26.857754	1462.460693	-385.286713	180.502365	1467.726929	-414.725342	197.042389	1763.247803	-512.881836	485.834412	1171.787964	-467.086853	-155.316818	1207.923584	-409.158875	430.812073	872.789307	-356.384735	-102.924614	901.952148	-408.161652	152.873459	1059.480835	501.314972	55.220493	898.904480	492.781952	251.478226
-429.991058	282.271973	959.765808	-429.377747	20.336510	963.897400	-511.620148	279.229095	575.300903	-459.845703	-23.363544	581.792542	-500.653992	292.281067	86.777107	-534.587280	-49.206085	105.567383	-472.407196	389.825195	1443.556519	-413.158752	-26.848413	1462.472168	-385.347260	180.531433	1467.716797	-414.764709	197.074310	1763.238892	-512.951782	485.858429	1171.800659	-467.139801	-155.314133	1207.922363	-409.218750	430.809479	872.783936	-356.454498	-102.889107	901.928894	-408.206360	152.894852	1059.484863	501.770874	55.160702	898.901733	493.152008	251.420944
-430.055573	282.238647	959.756042	-429.404907	20.317669	963.909424	-511.600525	279.201965	575.284363	-459.708557	-23.100658	581.745972	-500.646667	292.262238	86.778152	-534.526489	-49.178864	105.540764	-472.496338	389.835571	1443.546631	-413.232666	-26.826391	1462.465698	-385.401062	180.555481	1467.704346	-414.807739	197.098663	1763.233154	-513.006348	485.845337	1171.760986	-467.150452	-155.240616	1207.929932	-409.265503	430.796448	872.779114	-356.241241	-102.573219	902.083923	-408.259125	152.880051	1059.487305	502.244690	55.066013	898.924133	493.521851	251.411316
-430.106842	282.246887	959.750854	-429.475647	20.340893	963.898193	-511.648254	279.274384	575.294128	-459.802399	-23.231667	581.755798	-500.685669	292.292969	86.791573	-534.595398	-49.205666	105.576805	-472.557434	389.855530	1443.539307	-413.292542	-26.806894	1462.461792	-385.477783	180.586655	1467.729736	-414.854858	197.120544	1763.230713	-513.081909	485.831879	1171.763062	-467.187164	-155.242172	1207.933105	-409.316650	430.780884	872.771790	-356.303741	-102.506462	902.100647	-408.320374	152.892029	1059.479248	502.646729	55.159443	898.939148	493.679413	252.125244
-430.132141	282.237671	959.742554	-429.458160	20.337881	963.928406	-511.622284	279.256653	575.277100	-459.810852	-23.244503	581.760864	-500.657745	292.288666	86.791298	-534.591797	-49.203590	105.565620	-472.623871	389.867981	1443.523315	-413.340607	-26.799036	1462.480835	-385.534302	180.607452	1467.713013	-414.894135	197.143097	1763.221069	-513.136353	485.844177	1171.732422	-467.230530	-155.218414	1207.932495	-409.362915	430.777802	872.775146	-356.402283	-102.475975	902.091309	-408.339508	152.903824	1059.493286	503.057190	55.075726	898.944580	494.014862	252.095108
-430.202667	282.262909	959.745972	-429.564545	20.379002	963.869751	-511.717651	279.361420	575.306763	-459.774200	-23.194227	581.733337	-500.703674	292.287048	86.780334	-534.544922	-49.191093	105.545105	-472.699585	389.883850	1443.518311	-413.382019	-26.766251	1462.499756	-385.587250	180.616318	1467.712524	-414.946625	197.175812	1763.214844	-513.221313	485.839203	1171.718872	-467.265411	-155.275146	1207.972046	-409.434143	430.737518	872.761536	-356.749786	-102.667419	901.948364	-408.411316	152.910995	1059.462402	503.517273	55.029713	898.964966	494.394592	252.027847
-430.230133	282.258179	959.745178	-429.565796	20.377289	963.879333	-511.709412	279.345917	575.285095	-459.813995	-23.204947	581.733093	-500.696075	292.284027	86.778984	-534.575562	-49.223351	105.546455	-472.760590	389.893158	1443.524292	-413.422363	-26.749634	1462.501587	-385.643219	180.644455	1467.718994	-414.996338	197.213165	1763.197144	-513.285400	485.841705	1171.716064	-467.315002	-155.255356	1207.974121	-409.484833	430.731262	872.761841	-356.821381	-102.613319	901.910950	-408.438873	152.913834	1059.469604	503.949402	54.975197	898.958130	494.765259	251.988037
-430.261566	282.296448	959.768005	-429.608612	20.422112	963.881470	-511.769440	279.331604	575.287537	-459.601349	-22.886160	581.701904	-500.744141	292.326050	86.771690	-534.413391	-49.172085	105.496750	-472.841522	389.902771	1443.517578	-413.467285	-26.742733	1462.509033	-385.721405	180.654724	1467.716675	-415.045013	197.239517	1763.191162	-513.337402	485.833252	1171.707397	-467.366943	-155.220108	1207.972656	-409.545227	430.732971	872.746033	-356.901855	-102.564888	901.915649	-408.487366	152.946777	1059.484741	504.560364	54.781937	898.977173	495.497742	251.128281
-430.298798	282.292755	959.763855	-429.648926	20.434549	963.897705	-511.677948	279.218781	575.263428	-459.672882	-22.909676	581.685608	-500.658020	292.283325	86.760323	-534.439331	-49.162827	105.506699	-472.910614	389.907990	1443.507935	-413.522522	-26.720343	1462.500610	-385.782074	180.692596	1467.726929	-415.099884	197.267532	1763.181396	-513.415710	485.837830	1171.696655	-467.415710	-155.201843	1208.000610	-409.602631	430.748993	872.748901	-356.970215	-102.521194	901.929688	-408.534515	152.958618	1059.492554	505.089020	54.790775	898.958374	495.963196	251.094833
-430.334900	282.292267	959.789368	-429.657288	20.432293	963.908997	-511.666718	279.200226	575.249573	-459.914612	-23.232584	581.757263	-500.602753	292.256927	86.783272	-534.583801	-49.230011	105.560463	-473.001831	389.913330	1443.488403	-413.584229	-26.720976	1462.514648	-385.822388	180.686661	1467.737671	-415.155457	197.297287	1763.177368	-513.482666	485.843506	1171.689453	-467.455200	-155.256744	1208.012817	-409.638947	430.732697	872.763245	-357.065826	-102.470314	901.933044	-408.567169	152.954208	1059.513184	505.583954	54.805115	898.951172	496.375793	251.166611
-430.343842	282.258667	959.784546	-429.645813	20.401049	963.956116	-511.803436	279.323364	575.280090	-459.965729	-23.276180	581.793457	-500.706390	292.310120	86.784500	-534.618530	-49.231613	105.550232	-473.061554	389.923950	1443.497803	-413.617706	-26.707342	1462.524414	-385.892975	180.693512	1467.740723	-415.206573	197.322021	1763.175781	-513.535461	485.855530	1171.691040	-467.491669	-155.209564	1207.988525	-409.692627	430.729889	872.766602	-356.860321	-102.194809	902.095032	-408.586792	152.942871	1059.538574	506.077087	54.792252	898.947632	496.956635	251.087128
-430.390472	282.282043	959.768433	-429.679047	20.400108	963.944214	-511.759277	279.269165	575.268250	-460.035065	-23.309052	581.776672	-500.653534	292.299072	86.763710	-534.678345	-49.254330	105.560852	-473.136108	389.928040	1443.516235	-413.699005	-26.701851	1462.536987	-385.971863	180.729218	1467.734375	-415.251801	197.344727	1763.157959	-513.592651	485.865479	1171.678223	-467.556519	-155.173950	1207.996826	-409.731567	430.745911	872.758911	-356.901917	-102.152611	902.103699	-408.626831	152.956604	1059.524536	506.419250	54.796459	898.976929	497.309296	251.560638
-430.425964	282.291260	959.768677	-429.721008	20.397432	963.949036	-511.781311	279.291687	575.258728	-459.977539	-23.211586	581.767212	-500.665039	292.306519	86.777222	-534.634949	-49.218681	105.539474	-473.220184	389.935486	1443.469971	-413.750397	-26.672726	1462.516479	-386.021698	180.727036	1467.725464	-415.326813	197.370239	1763.151123	-513.654602	485.868561	1171.671875	-467.609894	-155.185852	1208.002197	-409.753021	430.798798	872.763489	-356.952118	-102.113235	902.096680	-408.664490	152.960953	1059.526855	506.873383	54.834175	898.971802	497.593353	251.863007
-430.482178	282.290802	959.773010	-429.778442	20.437626	963.930359	-511.802948	279.314178	575.266541	-459.957367	-23.163521	581.773254	-500.658630	292.299286	86.745735	-534.564514	-49.216682	105.520485	-473.299316	389.936340	1443.473999	-413.788055	-26.680853	1462.523193	-386.075500	180.743149	1467.726196	-415.389648	197.391937	1763.142822	-513.713684	485.882446	1171.659546	-467.671448	-155.152496	1207.990112	-409.806152	430.824066	872.758484	-356.977661	-102.081909	902.116882	-408.724213	152.972382	1059.520508	507.437195	54.721657	898.991638	498.274628	251.122009
-430.507813	282.315674	959.782043	-429.828339	20.460062	963.930237	-511.813995	279.289337	575.265137	-460.012970	-23.182182	581.765076	-500.669922	292.299103	86.754379	-534.589844	-49.223652	105.532883	-473.371246	389.944366	1443.461792	-413.847717	-26.655399	1462.523926	-386.139771	180.742035	1467.735840	-415.463196	197.416733	1763.146240	-513.770813	485.929932	1171.667480	-467.747162	-155.179474	1208.039429	-409.867981	430.831818	872.773376	-357.317749	-102.328613	901.973267	-408.766876	152.990646	1059.526123	507.824829	54.909924	899.001404	498.502533	251.858170
-430.544525	282.319611	959.786133	-429.858093	20.477880	963.940613	-511.816071	279.289734	575.260559	-460.051453	-23.193958	581.773193	-500.665619	292.299957	86.754875	-534.594910	-49.218327	105.512657	-473.440430	389.958252	1443.467651	-413.891724	-26.664885	1462.558960	-386.197266	180.760727	1467.745239	-415.533691	197.433807	1763.150879	-513.835266	485.932190	1171.660156	-467.801666	-155.135849	1208.032593	-409.885986	430.839172	872.768799	-357.099030	-102.079895	902.152649	-408.807129	153.004532	1059.534790	508.327942	54.962646	899.000549	499.029694	251.952484
-430.580048	282.355530	959.803833	-429.865112	20.501694	963.939514	-511.868530	279.295013	575.291870	-460.101410	-23.174685	581.757629	-500.708130	292.318542	86.767853	-534.593933	-49.231358	105.525658	-473.489258	389.970520	1443.468750	-413.947388	-26.642422	1462.567139	-386.259064	180.744598	1467.746582	-415.603821	197.447540	1763.152466	-513.899536	485.926208	1171.665771	-467.859436	-155.127045	1208.038574	-409.949921	430.848999	872.756226	-357.104919	-102.046310	902.205750	-408.841461	153.029648	1059.546021	508.873901	54.827099	898.996277	499.725311	251.319733
-430.594513	282.358307	959.812256	-429.912292	20.524282	963.940247	-511.885559	279.337616	575.287720	-460.095764	-23.149801	581.749390	-500.679688	292.305267	86.781342	-534.602722	-49.218838	105.506905	-473.560455	389.961700	1443.456543	-414.007324	-26.622444	1462.555298	-386.311768	180.771545	1467.755981	-415.682709	197.458923	1763.141602	-513.942383	485.977448	1171.649658	-467.925110	-155.103882	1208.027710	-409.987366	430.877441	872.762146	-357.150360	-102.028366	902.194214	-408.876831	153.036926	1059.551758	509.326324	54.790615	899.008606	500.192383	251.295273
-430.705658	282.304901	959.778503	-429.991119	20.516371	963.909607	-511.898193	279.289825	575.241882	-460.182953	-23.190771	581.745300	-500.673981	292.313721	86.744606	-534.655029	-49.238480	105.516159	-473.621521	389.981262	1443.444092	-414.058746	-26.625690	1462.572510	-386.368256	180.779968	1467.746460	-415.746643	197.460983	1763.130005	-514.006836	485.996033	1171.638550	-467.981537	-155.103058	1208.054199	-410.053009	430.898651	872.757019	-357.208710	-102.072365	902.209045	-408.959045	153.010315	1059.516602	509.702881	54.951527	899.017578	500.451965	251.986603
-430.710510	282.339294	959.804565	-429.998444	20.505386	963.935974	-511.924072	279.326904	575.252747	-459.940002	-22.832689	581.704163	-500.685852	292.315796	86.746574	-534.449463	-49.156685	105.458389	-473.700104	389.985504	1443.424438	-414.137207	-26.625685	1462.585693	-386.439850	180.790924	1467.758545	-415.826141	197.471146	1763.125977	-514.062805	486.011719	1171.626709	-468.051208	-155.086548	1208.075073	-410.110443	430.939453	872.741455	-357.251617	-102.039619	902.250305	-408.981781	153.021698	1059.546509	510.190918	54.965057	899.006592	500.930939	252.094894
-430.771332	282.348358	959.818604	-430.040314	20.513498	963.937439	-511.943237	279.336060	575.250793	-459.954193	-22.761776	581.725647	-500.698395	292.320374	86.764870	-534.411926	-49.158672	105.461830	-473.735748	389.989868	1443.432861	-414.164825	-26.622734	1462.604980	-386.510498	180.792755	1467.764771	-415.892609	197.473389	1763.138184	-514.116699	486.016541	1171.623657	-468.082947	-155.114944	1208.077393	-410.146576	430.928162	872.757141	-357.287933	-102.067154	902.264221	-409.036804	153.027100	1059.555176	510.664520	55.031853	899.022766	501.380188	252.155991
-430.807617	282.306702	959.817688	-430.069580	20.504820	963.967834	-511.964020	279.291046	575.255859	-459.916443	-22.693211	581.729736	-500.675415	292.312958	86.766876	-534.445129	-49.155304	105.445320	-473.788239	390.003387	1443.444214	-414.236450	-26.616148	1462.618774	-386.582428	180.802567	1467.782593	-415.965393	197.479919	1763.143799	-514.186157	486.045227	1171.647339	-468.130188	-155.130905	1208.121826	-410.212921	430.951996	872.750366	-357.363861	-102.088165	902.287292	-409.085083	153.014404	1059.572998	511.085724	55.089527	898.987549	501.775604	252.246124
-430.866058	282.309479	959.825806	-430.082062	20.491795	963.973755	-511.986023	279.299194	575.268555	-459.959869	-22.648838	581.748230	-500.667389	292.294708	86.758194	-534.446289	-49.152298	105.443192	-473.855225	390.011169	1443.428833	-414.315186	-26.613155	1462.609009	-386.639984	180.781784	1467.773682	-416.041687	197.475769	1763.140991	-514.248901	486.060242	1171.646973	-468.188080	-155.138367	1208.131836	-410.268127	430.988251	872.740662	-357.395050	-102.104591	902.286682	-409.115814	153.012115	1059.578979	511.510651	55.091396	899.003052	502.233002	252.274918
-430.910034	282.267700	959.801331	-430.126465	20.474619	963.986450	-511.988159	279.306946	575.252869	-459.905670	-22.573975	581.739563	-500.631134	292.302002	86.750381	-534.359436	-49.119682	105.423523	-473.920532	390.016724	1443.429688	-414.374451	-26.587294	1462.623047	-386.707611	180.797592	1467.781250	-416.129028	197.494507	1763.115479	-514.312561	486.058533	1171.631348	-468.223999	-155.131332	1208.130493	-410.312103	431.003723	872.719299	-357.420258	-102.137932	902.300110	-409.167358	152.996613	1059.574463	511.998230	55.124229	898.995056	502.729767	252.213638
-430.958588	282.290436	959.794006	-430.181519	20.469877	963.969543	-512.028992	279.273590	575.245728	-459.928589	-22.532093	581.691345	-500.637817	292.303802	86.746864	-534.384888	-49.128944	105.402336	-473.976013	390.029846	1443.436157	-414.450989	-26.588411	1462.625732	-386.781616	180.806244	1467.768188	-416.180542	197.489899	1763.142090	-514.355347	486.073669	1171.635254	-468.281921	-155.127274	1208.126099	-410.361969	431.025696	872.720581	-357.451355	-102.155495	902.298401	-409.218597	153.001358	1059.562378	512.557556	55.039722	898.997498	503.740234	251.449539
-431.002563	282.283447	959.805786	-430.193085	20.465214	963.968140	-512.068176	279.294617	575.268677	-459.928284	-22.519165	581.694031	-500.652771	292.309937	86.742531	-534.356812	-49.125443	105.372604	-474.051636	390.034058	1443.416504	-414.495026	-26.591524	1462.643066	-386.838196	180.815353	1467.787231	-416.235535	197.503174	1763.150391	-514.409973	486.099884	1171.631836	-468.301056	-155.140381	1208.144287	-410.405396	431.052826	872.735413	-357.478455	-102.184113	902.328613	-409.255157	152.993286	1059.569458	512.994446	55.051949	898.970703	503.737640	251.679932
-431.007507	282.305603	959.836914	-430.212097	20.479225	963.976135	-512.081360	279.309174	575.287720	-459.920563	-22.425867	581.702576	-500.679108	292.296753	86.759659	-534.284729	-49.104916	105.354263	-474.118317	390.046875	1443.400635	-414.563385	-26.588079	1462.654053	-386.910828	180.811874	1467.787964	-416.299927	197.499847	1763.155273	-514.481628	486.105133	1171.636475	-468.339508	-155.188416	1208.177490	-410.450897	431.078949	872.730896	-357.520264	-102.230713	902.353455	-409.283356	153.001526	1059.592773	513.373230	55.057640	898.979187	504.104736	251.758438
-431.044922	282.312103	959.850037	-430.262146	20.497644	963.976318	-512.140564	279.292633	575.273926	-459.988831	-22.485865	581.715759	-500.670471	292.299347	86.763451	-534.335388	-49.123901	105.361603	-474.173462	390.046997	1443.433838	-414.638641	-26.602457	1462.662109	-386.967041	180.820236	1467.805420	-416.368073	197.497742	1763.153076	-514.521667	486.103241	1171.645874	-468.390289	-155.212891	1208.177612	-410.471741	431.087891	872.728699	-357.508118	-102.256866	902.375671	-409.333435	153.008194	1059.600830	513.809998	55.079208	899.007263	504.573456	251.750595
-431.110474	282.294128	959.820862	-430.330597	20.481722	963.968384	-512.143921	279.274414	575.265991	-460.038574	-22.476658	581.704224	-500.652130	292.293945	86.744308	-534.358032	-49.128468	105.365761	-474.239685	390.032196	1443.412598	-414.680176	-26.598560	1462.672363	-387.042755	180.832031	1467.789185	-416.423645	197.501694	1763.156860	-514.596191	486.117401	1171.627075	-468.435883	-155.210419	1208.222412	-410.517761	431.131897	872.732971	-357.551392	-102.323456	902.379578	-409.401123	152.998947	1059.582275	514.250183	55.048504	899.021179	505.380310	251.275711
-431.164307	282.294617	959.825134	-430.379456	20.472759	963.985107	-512.174805	279.257904	575.262878	-459.981781	-22.400444	581.711975	-500.654358	292.279724	86.750717	-534.272949	-49.096493	105.359009	-474.295990	390.040039	1443.391113	-414.771271	-26.604250	1462.677612	-387.097992	180.847305	1467.790161	-416.487366	197.503723	1763.153564	-514.639282	486.138580	1171.630981	-468.485870	-155.222717	1208.212524	-410.562317	431.137817	872.722290	-357.551422	-102.390945	902.414673	-409.458649	152.999710	1059.594116	514.460510	55.340706	899.009216	505.054504	252.616653
-431.221710	282.265564	959.805908	-430.438324	20.458492	963.996094	-512.182983	279.241272	575.254761	-461.788361	-25.071381	582.172058	-500.630096	292.305634	86.736603	-535.665283	-49.649284	105.764580	-474.376831	390.046234	1443.386230	-414.823792	-26.576214	1462.671143	-387.164886	180.830093	1467.783447	-416.550415	197.504410	1763.148682	-514.689392	486.156036	1171.617798	-468.521332	-155.265137	1208.235718	-410.602570	431.173431	872.710388	-357.571686	-102.452843	902.412964	-409.512390	152.989304	1059.588867	514.960815	55.288017	898.992126	505.632874	252.001236
-431.253174	282.312927	959.814880	-430.471863	20.477676	963.981995	-512.228821	279.304321	575.278137	-460.220581	-22.635136	581.775146	-500.688263	292.290161	86.744987	-534.394592	-49.164219	105.383865	-474.451080	390.041077	1443.371094	-414.906647	-26.585794	1462.676147	-387.223145	180.843170	1467.776245	-416.602295	197.511581	1763.136597	-514.738770	486.159882	1171.591064	-468.577271	-155.289658	1208.241089	-410.621185	431.205200	872.689270	-357.564514	-102.487610	902.424988	-409.544037	153.013611	1059.586182	515.479309	55.286160	899.016785	506.493744	251.439835
-431.311249	282.286987	959.798218	-430.517670	20.444658	963.992981	-512.255981	279.266144	575.260498	-460.017853	-22.285856	581.729675	-500.664398	292.296906	86.731613	-534.243347	-49.073608	105.317696	-474.521301	390.062256	1443.342896	-414.950806	-26.576754	1462.711670	-387.301636	180.844040	1467.758911	-416.665741	197.514160	1763.123535	-514.789490	486.189758	1171.585815	-468.618256	-155.291245	1208.245361	-410.678253	431.209290	872.685791	-357.576477	-102.535889	902.445618	-409.601501	152.995407	1059.584351	515.895447	55.333420	899.021973	506.925049	251.468674
-431.362335	282.233215	959.788696	-430.566986	20.432405	964.019104	-512.291138	279.243011	575.236694	-460.162506	-22.377916	581.739197	-500.677612	292.294342	86.732750	-534.310791	-49.097069	105.326302	-474.592377	390.048767	1443.358032	-415.022522	-26.573507	1462.696045	-387.386627	180.882080	1467.779907	-416.723694	197.521637	1763.130737	-514.841003	486.214874	1171.583130	-468.674835	-155.324341	1208.255371	-410.716125	431.255310	872.675781	-357.599274	-102.584946	902.452209	-409.653809	152.976105	1059.592896	516.155396	55.525742	899.031921	506.976868	252.162216
-431.418518	282.248077	959.790100	-430.614532	20.442362	964.013977	-512.306702	279.259430	575.233704	-461.995453	-25.028811	582.196838	-500.670532	292.282379	86.734497	-535.721191	-49.662796	105.730148	-474.660767	390.052185	1443.366089	-415.087616	-26.567385	1462.734253	-387.437653	180.881454	1467.793213	-416.792572	197.517746	1763.134644	-514.884277	486.239227	1171.589478	-468.724396	-155.325806	1208.275635	-410.761627	431.257599	872.686523	-357.630951	-102.672829	902.506409	-409.718353	152.986755	1059.593872	516.541565	55.596508	899.056152	507.315186	252.246429
-431.451630	282.236694	959.800110	-430.685974	20.449463	964.010376	-512.332886	279.212067	575.226929	-460.469421	-22.637629	581.790344	-500.658356	292.280151	86.730186	-534.441101	-49.164383	105.355087	-474.709869	390.064606	1443.375000	-415.160095	-26.560822	1462.755371	-387.508911	180.886642	1467.805420	-416.850067	197.528732	1763.137451	-514.935120	486.221893	1171.599365	-468.768616	-155.369705	1208.308350	-410.790771	431.265686	872.695496	-357.689514	-102.757256	902.519958	-409.776550	152.976547	1059.598511	516.916260	55.663692	899.032227	507.728943	252.329620
-431.515930	282.236725	959.815369	-430.718292	20.440443	964.015442	-512.329468	279.209229	575.235840	-461.657745	-24.313549	582.075500	-500.656555	292.279938	86.730072	-535.336487	-49.533344	105.617157	-474.772156	390.070831	1443.384277	-415.239532	-26.542828	1462.778564	-387.585144	180.887131	1467.810303	-416.921265	197.536697	1763.131592	-514.977417	486.233612	1171.604614	-468.788544	-155.398407	1208.320190	-410.845551	431.269104	872.707581	-357.707031	-102.796761	902.539001	-409.825256	152.970779	1059.608765	517.419250	55.632969	899.008972	508.413391	251.871613
-431.561890	282.255768	959.809448	-430.772644	20.450581	964.015137	-512.351013	279.163361	575.209900	-462.235229	-25.179464	582.258179	-500.626312	292.278870	86.731995	-535.795654	-49.715168	105.715027	-474.835114	390.073303	1443.372559	-415.317261	-26.545454	1462.805298	-387.651337	180.888596	1467.816895	-416.984924	197.541641	1763.127686	-515.023682	486.249207	1171.610107	-468.818451	-155.423065	1208.352539	-410.885132	431.299377	872.694824	-357.738037	-102.843468	902.558289	-409.877777	152.986725	1059.606079	517.794556	55.745396	899.008911	508.795837	251.957397
-431.650024	282.196991	959.780640	-430.877258	20.496994	963.994568	-512.422913	279.205597	575.214417	-462.328278	-25.234434	582.234985	-500.660858	292.280853	86.728287	-535.822754	-49.730701	105.700394	-474.929291	390.074890	1443.368164	-415.398987	-26.526752	1462.802979	-387.724030	180.890549	1467.819580	-417.056030	197.549850	1763.129517	-515.077148	486.269043	1171.616333	-468.860229	-155.476410	1208.374878	-410.935425	431.311096	872.708069	-357.801636	-102.920792	902.584106	-409.962341	152.982941	1059.578857	518.171326	55.854122	898.975525	509.126587	252.125320
-431.706940	282.184052	959.790833	-430.898041	20.469551	964.022400	-512.466125	279.224579	575.223816	-462.301514	-25.102962	582.251404	-500.676025	292.278870	86.702202	-535.768921	-49.718811	105.719925	-475.002441	390.064667	1443.387939	-415.469818	-26.521477	1462.856323	-387.802887	180.895447	1467.839233	-417.127106	197.573608	1763.128296	-515.115417	486.277130	1171.607422	-468.901520	-155.488892	1208.423950	-410.954437	431.321686	872.725769	-357.875214	-102.981857	902.603760	-410.011932	152.972183	1059.600098	518.446228	56.049770	899.020996	509.239624	252.768997
-431.718689	282.207397	959.813110	-430.969757	20.494001	964.040710	-512.482239	279.227020	575.223267	-462.435822	-25.172327	582.271423	-500.657349	292.275269	86.702034	-535.814758	-49.732430	105.723335	-475.048401	390.046478	1443.408813	-415.557739	-26.516033	1462.863403	-387.877472	180.875122	1467.849609	-417.201691	197.576080	1763.126953	-515.172363	486.273590	1171.631592	-468.940186	-155.517487	1208.471191	-411.003326	431.350037	872.744690	-357.897766	-103.034004	902.653503	-410.065308	152.989746	1059.622925	518.790527	56.090008	899.041382	509.616119	252.897385
-431.778778	282.239014	959.814941	-431.053070	20.511570	964.024902	-512.533020	279.220520	575.231934	-462.493927	-25.166386	582.252014	-500.674957	292.282318	86.709282	-535.788574	-49.728458	105.692055	-475.134766	390.041931	1443.400391	-415.624542	-26.512779	1462.894409	-387.933807	180.900940	1467.856689	-417.266205	197.574661	1763.127441	-515.220764	486.266937	1171.651733	-469.083313	-155.470169	1208.484741	-411.025177	431.332703	872.784119	-358.224121	-103.333885	902.538818	-410.136932	153.005753	1059.616089	519.205444	56.181499	899.065002	510.062683	252.984207
-431.865906	282.177399	959.824036	-431.110809	20.503147	964.038025	-512.570618	279.230957	575.219604	-462.556488	-25.161358	582.246216	-500.657043	292.285004	86.735817	-535.816528	-49.732723	105.675392	-475.172638	390.051880	1443.449585	-415.699554	-26.516390	1462.933350	-387.981720	180.887711	1467.859375	-417.330597	197.575378	1763.128174	-515.270630	486.297455	1171.679199	-469.066071	-155.584229	1208.538818	-411.071472	431.337463	872.788940	-358.019470	-103.123405	902.712402	-410.212494	152.974976	1059.627808	519.602478	56.286137	899.074341	510.436707	253.090530
-431.946899	282.145294	959.806885	-431.180298	20.484161	964.035522	-512.645020	279.248688	575.211853	-462.598511	-25.119919	582.233887	-500.675751	292.286133	86.737366	-535.837219	-49.728153	105.667923	-475.336639	389.973419	1443.309937	-415.776367	-26.501474	1462.937012	-388.033722	180.892715	1467.869751	-417.391663	197.580460	1763.124756	-515.325928	486.328979	1171.659058	-469.121643	-155.613205	1208.549194	-411.102234	431.351837	872.804626	-358.054169	-103.173500	902.734314	-410.287048	152.955902	1059.617798	520.008057	56.433159	899.077332	510.823853	253.210129
-431.994232	282.156952	959.804626	-431.232697	20.475004	964.054932	-512.657654	279.224091	575.206848	-462.613617	-25.119856	582.263306	-500.659149	292.284302	86.734940	-535.827942	-49.744396	105.653999	-475.291656	390.046448	1443.433228	-415.840424	-26.481148	1462.948608	-388.081421	180.883575	1467.875732	-417.445251	197.582504	1763.113281	-515.364441	486.302704	1171.676514	-469.218384	-155.637772	1208.581787	-411.146118	431.359131	872.827026	-358.089447	-103.188316	902.785278	-410.337585	152.964706	1059.626343	520.378174	56.507729	899.076111	511.210205	253.280136
-432.054718	282.172150	959.801453	-431.271362	20.486145	964.043640	-512.694946	279.240692	575.207275	-462.622833	-25.060781	582.263428	-500.655121	292.292847	86.702896	-535.784058	-49.735466	105.639877	-475.420410	389.974396	1443.332031	-415.920563	-26.491364	1462.964355	-388.129974	180.877213	1467.891602	-417.505585	197.573914	1763.130005	-515.427002	486.346619	1171.668823	-469.281036	-155.650284	1208.609985	-411.198761	431.361908	872.827393	-358.115845	-103.207283	902.828796	-410.396851	152.976593	1059.621216	520.783691	56.552105	899.079468	511.654022	253.368011
-432.103088	282.189148	959.806396	-431.345947	20.486301	964.044373	-512.762024	279.274536	575.222290	-462.697632	-25.066420	582.261292	-500.663208	292.294220	86.704063	-535.775574	-49.744083	105.647049	-475.474304	389.958801	1443.338745	-415.982758	-26.485077	1462.990112	-388.172302	180.867249	1467.898804	-417.549988	197.568985	1763.135742	-515.473816	486.350555	1171.697632	-469.373383	-155.733994	1208.648193	-411.222839	431.385223	872.863586	-358.441681	-103.494484	902.720947	-410.460358	152.981369	1059.624634	521.278564	56.475418	899.115601	512.313843	252.944153
-432.167145	282.173706	959.801086	-431.416748	20.491489	964.069092	-512.804688	279.262207	575.203369	-462.712158	-25.077446	582.261902	-500.654114	292.282257	86.703102	-535.757751	-49.734516	105.647919	-475.413666	390.055237	1443.488159	-416.046204	-26.488825	1462.996948	-388.234985	180.862640	1467.896240	-417.594543	197.555817	1763.144897	-515.493713	486.320862	1171.710693	-469.451111	-155.721039	1208.679199	-411.265625	431.356445	872.872192	-358.502808	-103.527634	902.733582	-410.530090	152.987030	1059.634644	521.652405	56.595028	899.111694	512.679443	253.081223
-432.255493	282.146088	959.810791	-431.493774	20.506910	964.048523	-512.767578	279.160706	575.185303	-462.813232	-25.109987	582.278381	-500.609497	292.274292	86.695808	-535.762878	-49.749767	105.643692	-475.472290	390.039246	1443.475952	-416.127686	-26.504147	1463.011230	-388.277466	180.854355	1467.890259	-417.639862	197.539154	1763.145874	-515.534180	486.345367	1171.729980	-469.538361	-155.717209	1208.709595	-411.325409	431.358246	872.860413	-358.546326	-103.561104	902.763306	-410.610352	152.970810	1059.628784	522.039063	56.645321	899.108398	513.075439	253.189850
-432.335144	282.137451	959.800476	-431.564087	20.493073	964.040161	-512.860718	279.218903	575.182983	-461.595184	-23.127216	581.938110	-500.639160	292.273102	86.675285	-534.820618	-49.344700	105.309074	-475.505585	390.036438	1443.481689	-416.185303	-26.516283	1463.043701	-388.340607	180.825607	1467.898438	-417.682495	197.516144	1763.144531	-515.564087	486.344452	1171.733032	-469.609741	-155.767075	1208.748169	-411.374786	431.363190	872.875549	-358.616974	-103.608177	902.804138	-410.670044	152.961029	1059.616089	522.376160	56.884731	899.142273	513.240540	253.799896
-432.414093	282.109161	959.806824	-431.616608	20.479700	964.054260	-512.925598	279.241119	575.177368	-461.485992	-22.872168	581.904663	-500.663788	292.288788	86.689995	-534.662720	-49.282906	105.293465	-475.556152	390.054565	1443.504272	-416.249207	-26.522753	1463.066528	-388.408875	180.818436	1467.897095	-417.718597	197.486069	1763.145386	-515.613281	486.372314	1171.737671	-469.742462	-155.644318	1208.761230	-411.425293	431.367859	872.865051	-358.662292	-103.665405	902.801941	-410.744843	152.945343	1059.628296	522.910583	56.821362	899.175781	513.894531	253.360275
-432.442139	282.134277	959.833923	-431.637421	20.439030	964.086975	-512.918457	279.164124	575.170288	-461.612793	-22.948105	581.945923	-500.619934	292.287323	86.678963	-534.702637	-49.307457	105.264389	-475.621490	390.039307	1443.506836	-416.350647	-26.544441	1463.076172	-388.481873	180.823257	1467.923950	-417.753082	197.474823	1763.143799	-515.638000	486.369537	1171.736084	-469.726532	-155.774048	1208.788330	-411.471191	431.357422	872.867371	-358.454773	-103.471107	902.994263	-410.779022	152.939850	1059.660156	523.181458	56.975800	899.233826	514.019104	253.915543
-432.504364	282.152191	959.850220	-431.725311	20.439793	964.070374	-512.973389	279.189484	575.167542	-463.061127	-25.044918	582.307312	-500.637451	292.302521	86.693581	-535.785034	-49.744579	105.567993	-475.777161	389.959229	1443.397217	-416.410461	-26.549583	1463.108887	-388.538269	180.808945	1467.921387	-417.791534	197.450821	1763.139404	-515.680542	486.407043	1171.723999	-469.825012	-155.675644	1208.810791	-411.525177	431.362732	872.876709	-358.524261	-103.509438	903.011047	-410.853363	152.934723	1059.660156	523.551147	57.095768	899.221008	514.376587	254.051956
-432.606873	282.070862	959.811340	-431.789246	20.450489	964.090637	-513.026367	279.193665	575.143982	-463.229431	-25.207127	582.366638	-500.621216	292.299988	86.693832	-535.877380	-49.775009	105.586731	-475.729462	390.056702	1443.566040	-416.462158	-26.553349	1463.135376	-388.627930	180.800430	1467.939575	-417.820679	197.431335	1763.147949	-515.698242	486.378815	1171.748779	-469.867920	-155.685593	1208.859009	-411.584534	431.374542	872.881470	-358.611237	-103.579971	903.026306	-410.931091	152.925171	1059.649170	523.976624	57.192070	899.218811	514.783936	254.141617
-432.647583	282.105774	959.836304	-431.840363	20.472353	964.094238	-513.047913	279.139862	575.146667	-463.257721	-25.085703	582.327209	-500.597900	292.295807	86.689201	-535.837280	-49.782486	105.564201	-475.799591	390.046722	1443.572632	-416.536102	-26.567434	1463.170410	-388.699463	180.793457	1467.962280	-417.859924	197.404175	1763.148682	-515.732849	486.406738	1171.788696	-469.839905	-155.856339	1208.913086	-411.650757	431.386566	872.910461	-358.682953	-103.602043	903.060364	-410.982208	152.944656	1059.664795	524.357422	57.255653	899.199829	515.175476	254.239395
-432.702057	282.139404	959.891113	-431.911987	20.486086	964.098877	-513.085754	279.178894	575.175110	-463.327759	-25.059423	582.361816	-500.630188	292.309387	86.704651	-535.788086	-49.764820	105.537544	-475.859222	390.054932	1443.632690	-416.587036	-26.567423	1463.219482	-388.788483	180.778381	1467.994629	-417.885925	197.388397	1763.149902	-515.781738	486.409698	1171.810669	-469.889557	-155.885468	1208.970947	-411.685699	431.377747	872.943298	-358.748230	-103.634697	903.097961	-411.052460	152.948090	1059.696411	524.748718	57.330036	899.234863	515.533997	254.289108
-432.760559	282.094727	959.892212	-431.956726	20.469019	964.148682	-513.107971	279.135010	575.153992	-463.394318	-24.989788	582.383362	-500.578461	292.316803	86.697311	-535.767700	-49.774693	105.536385	-475.923218	390.065308	1443.677979	-416.641541	-26.573822	1463.246582	-388.864532	180.781250	1468.015503	-417.926636	197.359070	1763.160034	-515.835938	486.408997	1171.849121	-469.942017	-155.907623	1209.016113	-411.741730	431.393250	872.976074	-358.825623	-103.709518	903.153564	-411.116241	152.936707	1059.724243	525.080322	57.397240	899.270325	515.826233	254.336960
-432.820282	282.091980	959.909790	-432.012115	20.480148	964.157471	-513.144531	279.171631	575.154846	-463.498383	-24.993267	582.432373	-500.589874	292.315430	86.682686	-535.856262	-49.775040	105.532013	-476.023132	390.043976	1443.695190	-416.724640	-26.580084	1463.270020	-388.966675	180.779770	1468.023804	-417.960571	197.345444	1763.159424	-515.892883	486.442810	1171.890137	-469.990021	-155.983566	1209.053467	-411.782684	431.423828	873.004883	-358.910919	-103.723892	903.187500	-411.174255	152.938065	1059.737549	525.426392	57.483463	899.273499	516.117065	254.410950
-432.903320	282.049835	959.880554	-432.065643	20.449532	964.171021	-513.179138	279.124390	575.137512	-463.572449	-24.974739	582.464844	-500.612701	292.308228	86.677048	-535.817444	-49.758106	105.520462	-476.117432	390.064148	1443.729248	-416.764618	-26.577496	1463.293579	-389.061829	180.782501	1468.032227	-418.001892	197.322342	1763.173340	-515.962708	486.462616	1171.910034	-470.019531	-156.013351	1209.087158	-411.810760	431.423431	873.070068	-358.976532	-103.777969	903.217957	-411.239929	152.920120	1059.728760	525.865295	57.388844	899.276123	516.642090	253.978607
-432.964233	282.038605	959.893677	-432.101074	20.436144	964.210754	-513.187683	279.113556	575.124084	-463.725159	-25.032866	582.492310	-500.582611	292.287170	86.680962	-535.872070	-49.795166	105.519089	-476.195709	390.045349	1443.755371	-416.817627	-26.569761	1463.325562	-389.153717	180.781418	1468.063477	-418.051300	197.317215	1763.178345	-516.043030	486.490387	1171.950684	-470.061340	-156.073669	1209.123901	-411.840637	431.443756	873.135315	-359.041321	-103.844597	903.270203	-411.297546	152.919800	1059.757080	526.274719	57.457581	899.281372	517.012634	254.058273
-433.010895	282.069489	959.939758	-432.157318	20.507494	964.200928	-513.220886	279.123932	575.125671	-463.829590	-24.992512	582.493469	-500.584106	292.297882	86.680931	-535.853271	-49.796375	105.487198	-476.296783	390.054718	1443.781494	-416.872192	-26.569534	1463.362305	-389.246582	180.781357	1468.072144	-418.081635	197.310547	1763.180542	-516.109741	486.552307	1171.991821	-470.099854	-156.098755	1209.158813	-411.885620	431.473999	873.190247	-359.084808	-103.898659	903.310669	-411.354340	152.949539	1059.776733	526.596741	57.524094	899.300415	517.350891	254.114044
-433.067657	282.079559	959.957825	-432.226807	20.508707	964.225342	-513.264160	279.146057	575.134277	-463.916229	-24.891010	582.511353	-500.595520	292.299133	86.650146	-535.860413	-49.795349	105.470306	-476.377777	390.036835	1443.821045	-416.918091	-26.562281	1463.385864	-389.327087	180.800919	1468.087402	-418.132599	197.299637	1763.205322	-516.199829	486.562012	1172.037231	-470.156952	-156.149078	1209.194580	-411.873779	431.484650	873.255981	-359.100128	-103.942619	903.366272	-411.417267	152.956436	1059.797974	526.952820	57.588810	899.337341	517.685791	254.190155
-433.124481	282.082062	959.973328	-432.294617	20.549667	964.231628	-513.288757	279.133209	575.143616	-462.830078	-23.005713	582.191528	-500.585968	292.279419	86.683258	-534.945618	-49.433796	105.133224	-476.447968	390.047791	1443.856323	-416.971619	-26.558392	1463.437378	-389.412384	180.787567	1468.117432	-418.180664	197.292114	1763.213623	-516.288574	486.590576	1172.079712	-470.204224	-156.200272	1209.231934	-411.899139	431.517822	873.324036	-359.147156	-104.000572	903.413574	-411.483795	152.974091	1059.809814	527.277954	57.755074	899.360413	518.057739	254.365295
-433.187042	282.101501	959.979553	-432.347412	20.562077	964.225037	-513.326172	279.074097	575.107666	-462.618591	-22.477282	582.103149	-500.592041	292.280640	86.678246	-534.706421	-49.339149	105.033470	-476.648590	389.951019	1443.758057	-417.038452	-26.573988	1463.446533	-389.480469	180.791336	1468.148804	-418.237457	197.295135	1763.226318	-516.382385	486.662933	1172.107422	-470.265686	-156.270004	1209.278564	-411.899719	431.559296	873.383118	-359.178375	-104.081970	903.454590	-411.535767	152.985992	1059.808350	527.499512	57.945507	899.361755	517.982788	254.870850
-433.262909	282.081665	959.995789	-432.402618	20.594709	964.250610	-513.380249	279.141724	575.117554	-464.033234	-24.378035	582.449707	-500.595215	292.281128	86.682922	-535.714722	-49.762928	105.326859	-476.732971	389.949463	1443.792969	-417.106720	-26.563923	1463.485107	-389.556610	180.789871	1468.149048	-418.299438	197.289932	1763.236450	-516.468750	486.706177	1172.130371	-470.310028	-156.333252	1209.323853	-411.915955	431.602478	873.442993	-359.179565	-104.145660	903.492310	-411.610321	152.997864	1059.831177	527.860229	57.842834	899.362854	518.435364	254.428314
-433.318909	282.080994	960.011169	-432.459534	20.605095	964.255432	-513.420410	279.145996	575.123230	-464.333313	-24.590170	582.492371	-500.625214	292.318420	86.694756	-535.875488	-49.803177	105.312065	-476.828094	389.936188	1443.809326	-417.175476	-26.567812	1463.516602	-389.613403	180.795914	1468.185791	-418.368591	197.282867	1763.258789	-516.548096	486.749115	1172.163940	-470.349304	-156.382874	1209.370117	-411.938965	431.642456	873.497070	-359.219482	-104.243584	903.525330	-411.670929	152.998779	1059.842285	528.032166	58.026588	899.364807	518.426575	254.984634
-433.363770	282.082947	960.012939	-432.491821	20.593239	964.291382	-513.448669	279.085541	575.087402	-464.634094	-24.826900	582.572876	-500.572510	292.288177	86.642662	-536.051880	-49.887745	105.366417	-476.925903	389.947510	1443.835571	-417.248352	-26.542929	1463.558594	-389.671844	180.797943	1468.203003	-418.432373	197.287628	1763.267334	-516.597290	486.765961	1172.213013	-470.392365	-156.454147	1209.420776	-411.955811	431.695526	873.564941	-359.189941	-104.297974	903.601318	-411.720581	153.007538	1059.863281	528.270691	58.028950	899.397583	518.649353	255.024445
-433.404633	282.057404	960.025940	-432.542755	20.630341	964.328369	-513.495361	279.095032	575.084839	-464.769928	-24.835049	582.601929	-500.568848	292.289734	86.636139	-536.099304	-49.909603	105.361038	-477.005859	389.940552	1443.865601	-417.331879	-26.548845	1463.599487	-389.721710	180.807648	1468.235840	-418.505127	197.289673	1763.288452	-516.676025	486.807587	1172.239868	-470.426727	-156.489441	1209.459595	-411.971039	431.744202	873.612061	-359.217041	-104.400108	903.645020	-411.774384	153.021851	1059.889893	528.518066	58.050411	899.397705	518.882324	255.052414
-433.494476	282.042419	960.047668	-432.609070	20.638819	964.337708	-513.549194	279.072357	575.087280	-464.831055	-24.814903	582.606140	-500.596161	292.294586	86.668793	-536.089355	-49.902500	105.356041	-477.073334	389.912415	1443.886719	-417.385345	-26.541471	1463.631836	-389.781555	180.820602	1468.278076	-418.579529	197.304306	1763.306030	-516.736084	486.835388	1172.276245	-470.469666	-156.556152	1209.508789	-411.993927	431.795166	873.659485	-359.217041	-104.467072	903.697205	-411.848755	153.016052	1059.904663	528.785767	58.111176	899.395630	519.115356	255.098038
-433.552673	282.066864	960.055420	-432.707489	20.684710	964.329651	-513.573608	279.046143	575.100037	-464.899597	-24.796658	582.632324	-500.586731	292.286377	86.662399	-536.097717	-49.912819	105.315605	-477.142181	389.916931	1443.919800	-417.432343	-26.548475	1463.684814	-389.819489	180.808762	1468.304199	-418.648041	197.322235	1763.320435	-516.780579	486.860840	1172.324585	-470.489044	-156.603821	1209.551392	-412.013275	431.854889	873.691101	-359.217194	-104.560471	903.762756	-411.922577	153.042160	1059.903687	529.037415	58.171638	899.389526	519.310974	255.173065
-433.618896	282.083221	960.089172	-432.778625	20.705317	964.353943	-513.658264	279.090698	575.074707	-464.960724	-24.738777	582.641663	-500.608917	292.304321	86.655151	-536.028625	-49.889999	105.293877	-477.197174	389.925262	1443.978760	-417.501648	-26.556015	1463.712891	-389.857300	180.811646	1468.324097	-418.721558	197.345383	1763.327393	-516.823364	486.886780	1172.353638	-470.495972	-156.616974	1209.584717	-412.034027	431.930237	873.724670	-359.196014	-104.629738	903.803650	-411.997192	153.056747	1059.934082	529.268616	58.223728	899.402649	519.500671	255.205338
-433.686981	282.098877	960.098633	-432.850372	20.761955	964.341675	-513.696167	279.067688	575.078003	-465.029358	-24.699644	582.598083	-500.578247	292.299286	86.653267	-536.112122	-49.934441	105.284988	-477.269897	389.901978	1443.982788	-417.530243	-26.560507	1463.765747	-389.906006	180.818649	1468.353882	-418.778717	197.373856	1763.341187	-516.865295	486.875671	1172.381836	-470.518311	-156.672928	1209.633057	-412.044586	432.018280	873.749084	-359.202759	-104.729805	903.835999	-412.072296	153.084732	1059.933838	529.485962	58.243076	899.397522	519.672852	255.281387
-433.757324	282.079865	960.108215	-432.903198	20.752911	964.357422	-513.764038	279.068390	575.076904	-465.069672	-24.648663	582.630981	-500.572021	292.298126	86.652473	-536.083252	-49.915466	105.263817	-477.329529	389.898346	1443.997803	-417.588531	-26.557474	1463.791382	-389.946960	180.823242	1468.376099	-418.868744	197.414780	1763.314697	-516.897461	486.925262	1172.414673	-470.526276	-156.731750	1209.685059	-412.047241	432.069336	873.771790	-359.192780	-104.782280	903.882446	-412.140045	153.074524	1059.947876	529.707947	58.299076	899.414551	519.837708	255.322632
-433.830170	282.080170	960.105469	-432.957794	20.738562	964.367554	-513.827209	279.064453	575.060913	-465.169373	-24.656492	582.656494	-500.588074	292.300934	86.650795	-536.089233	-49.915169	105.262978	-477.374908	389.907440	1444.048950	-417.649475	-26.529755	1463.811157	-389.978668	180.811539	1468.405762	-418.902588	197.447891	1763.364014	-516.930359	486.925262	1172.448608	-470.538727	-156.749771	1209.738037	-412.100372	432.158386	873.794861	-359.193237	-104.903900	903.928711	-412.206024	153.073700	1059.951904	529.886108	58.297989	899.413574	520.006470	255.330963
-433.925110	282.080872	960.118835	-433.044556	20.788248	964.372803	-513.853821	279.079041	575.077148	-465.247223	-24.671101	582.666809	-500.560547	292.291840	86.646667	-536.121948	-49.936241	105.286079	-477.444366	389.906281	1444.052124	-417.693207	-26.537901	1463.836060	-390.021118	180.828400	1468.431396	-418.951721	197.482559	1763.385620	-516.958862	486.948700	1172.470825	-470.532928	-156.779114	1209.773804	-412.127289	432.248413	873.807312	-359.161163	-104.951508	903.976807	-412.290771	153.096802	1059.959961	530.073608	58.354870	899.421448	520.143982	255.395340
-433.993561	282.070435	960.137878	-433.081635	20.779303	964.408447	-513.921265	279.054840	575.060913	-465.329987	-24.631388	582.686768	-500.578857	292.314392	86.624954	-536.126709	-49.915691	105.253250	-477.497192	389.902344	1444.104980	-417.754944	-26.530067	1463.886597	-390.064423	180.831696	1468.469238	-418.995453	197.529434	1763.398560	-516.983276	486.940552	1172.503174	-470.532837	-156.834305	1209.816650	-412.144623	432.350769	873.851135	-359.144989	-105.025734	904.028076	-412.355957	153.095886	1059.989868	530.290466	58.182194	899.452148	520.507263	254.878448
-434.102844	282.079224	960.168884	-433.163269	20.830275	964.404663	-514.052185	279.113159	575.036804	-465.388184	-24.601309	582.716125	-500.634186	292.328125	86.621300	-536.118713	-49.905075	105.248161	-477.555084	389.884064	1444.121704	-417.784760	-26.523748	1463.916138	-390.111633	180.850891	1468.497925	-419.035004	197.568542	1763.410767	-517.015442	486.963440	1172.537476	-470.515991	-156.849411	1209.874878	-412.173706	432.444397	873.864319	-359.127106	-105.113174	904.061646	-412.450714	153.115250	1060.003418	530.455017	58.236973	899.436035	520.685547	254.934433
-434.199890	282.052002	960.158936	-433.193542	20.805630	964.425293	-514.086243	279.120483	575.045044	-465.509827	-24.610779	582.738281	-500.625549	292.310547	86.626213	-536.171814	-49.953171	105.250183	-477.512207	389.996887	1444.287598	-417.844177	-26.507364	1463.947998	-390.137756	180.839203	1468.520996	-419.085480	197.620850	1763.412598	-517.036560	486.965546	1172.572266	-470.514862	-156.904404	1209.913818	-412.201935	432.561127	873.864990	-359.118683	-105.207962	904.109863	-412.514618	153.106201	1060.008545	530.594177	58.243958	899.456482	520.812317	254.930847
-434.269348	282.090607	960.173035	-433.271637	20.861525	964.420959	-514.185730	279.167419	575.066467	-465.503754	-24.500793	582.766357	-500.657074	292.317780	86.642509	-536.151184	-49.918583	105.206741	-477.665649	389.901062	1444.164185	-417.874115	-26.500132	1463.972778	-390.164429	180.859787	1468.542114	-419.169556	197.683273	1763.430420	-517.075623	486.995941	1172.569458	-470.594391	-156.776779	1209.915527	-412.216980	432.689545	873.880981	-359.055145	-105.268227	904.137634	-412.584259	153.145966	1060.012695	530.747559	58.305321	899.462524	520.976257	254.962540
-434.356659	282.078247	960.185852	-433.329712	20.894304	964.442261	-514.242981	279.189209	575.042480	-465.583038	-24.509109	582.729126	-500.635468	292.331665	86.611610	-536.143005	-49.940723	105.188499	-477.720490	389.890686	1444.176636	-417.920166	-26.470676	1463.997437	-390.198486	180.854401	1468.559692	-419.210724	197.739578	1763.439941	-517.107422	487.019470	1172.583740	-470.582458	-156.804916	1209.956909	-412.237732	432.772827	873.932983	-358.994507	-105.338020	904.180359	-412.667938	153.162003	1060.031982	530.860596	58.334023	899.429810	521.102966	254.994995
-434.438995	282.102600	960.194824	-433.379547	20.944799	964.429688	-514.307190	279.199402	575.068665	-465.657318	-24.506443	582.743591	-500.624939	292.329834	86.611168	-536.168884	-49.963520	105.182251	-477.660858	389.992493	1444.335327	-417.973663	-26.481371	1464.028442	-390.229309	180.869843	1468.566284	-419.231842	197.797363	1763.437500	-517.148865	487.016968	1172.645874	-470.495697	-156.991074	1210.007813	-412.246948	432.875641	873.955383	-358.951782	-105.412163	904.241943	-412.729614	153.194199	1060.029419	531.016602	58.366783	899.447205	521.252991	255.034515
-434.526154	282.091064	960.206482	-433.438751	20.931141	964.450256	-514.315125	279.145050	575.057068	-465.740204	-24.533478	582.753540	-500.584198	292.322784	86.607552	-536.223572	-49.993504	105.164108	-477.727661	389.994232	1444.363281	-418.013397	-26.469278	1464.044189	-390.235138	180.877960	1468.592773	-419.253876	197.846710	1763.443848	-517.211426	487.039795	1172.666992	-470.501831	-157.018219	1210.049316	-412.271881	432.954407	873.980469	-358.895813	-105.446129	904.280334	-412.802826	153.187164	1060.045410	531.122070	58.434380	899.442627	521.356018	255.071396
-434.582123	282.151581	960.228760	-433.502411	20.992735	964.441101	-514.430725	279.245331	575.056213	-465.751617	-24.525074	582.760742	-500.662506	292.334106	86.638428	-536.236694	-49.991802	105.158661	-477.865021	389.897980	1444.227051	-418.033417	-26.461197	1464.077026	-390.253418	180.902512	1468.627930	-419.283325	197.906677	1763.451782	-517.283020	487.106293	1172.679688	-470.487152	-157.047913	1210.086792	-412.293335	433.049255	874.000732	-358.843231	-105.510796	904.331665	-412.861694	153.235840	1060.051880	531.258240	58.449017	899.448547	521.467041	255.110916
-434.679138	282.138763	960.226624	-433.583496	21.039816	964.453918	-514.463196	279.185944	575.059937	-465.831085	-24.554441	582.749817	-500.634003	292.338898	86.630371	-536.262634	-49.992565	105.164749	-477.782349	390.001740	1444.389648	-418.089478	-26.444437	1464.085083	-390.262939	180.920532	1468.635132	-419.298920	197.961105	1763.451904	-517.321777	487.083801	1172.711182	-470.489319	-157.061493	1210.109253	-412.314880	433.132721	874.025757	-358.765747	-105.538078	904.374084	-412.942474	153.260254	1060.055298	531.355469	58.502728	899.455383	521.559326	255.152466
-434.752899	282.140137	960.211121	-433.616821	21.020483	964.452271	-514.487122	279.210876	575.046631	-465.811829	-24.504118	582.784485	-500.598145	292.311554	86.621445	-536.244812	-49.991550	105.166191	-477.846344	389.997803	1444.371826	-418.109283	-26.432915	1464.101807	-390.272858	180.929306	1468.642700	-419.303864	198.022736	1763.458740	-517.384216	487.102509	1172.728394	-470.476685	-157.083740	1210.144165	-412.323425	433.194977	874.062134	-358.713806	-105.599426	904.408752	-412.998108	153.259613	1060.047119	531.444275	58.552692	899.454163	521.654419	255.222855
-434.808563	282.171722	960.200439	-433.672211	21.052219	964.459717	-514.528198	279.163116	575.021301	-465.845764	-24.465818	582.774048	-500.593597	292.345276	86.622070	-536.211243	-49.975632	105.140717	-477.988586	389.913635	1444.251099	-418.125671	-26.406319	1464.112427	-390.294250	180.953644	1468.639526	-419.312836	198.065598	1763.453491	-517.465088	487.141357	1172.727295	-470.466583	-157.094635	1210.198486	-412.350220	433.265350	874.074524	-358.669098	-105.648720	904.453430	-413.046478	153.298065	1060.043823	531.441101	58.714985	899.449585	521.512634	255.730515
-434.877563	282.200195	960.200500	-433.730621	21.061638	964.454834	-514.577637	279.226654	575.046997	-464.577911	-22.536818	582.433594	-500.632599	292.338318	86.621262	-535.186707	-49.588203	104.862610	-477.949615	390.009705	1444.384399	-418.162659	-26.379671	1464.140747	-390.305237	180.956451	1468.639648	-419.307648	198.120331	1763.448730	-517.527466	487.097565	1172.730347	-470.430328	-157.111252	1210.211548	-412.370026	433.345886	874.093201	-358.618958	-105.666702	904.490906	-413.099792	153.315918	1060.039185	531.553589	58.756916	899.471741	521.614563	255.790222
-434.922302	282.201416	960.207825	-433.774567	21.075672	964.451721	-514.619080	279.236816	575.045166	-464.363892	-22.144663	582.355530	-500.616974	292.330444	86.594955	-534.992920	-49.516872	104.804428	-477.969910	390.023895	1444.381348	-418.175751	-26.345461	1464.144531	-390.310089	180.990967	1468.654663	-419.317627	198.183853	1763.451416	-517.587952	487.115326	1172.748657	-470.414063	-157.099121	1210.219727	-412.410278	433.414490	874.069458	-358.554626	-105.705116	904.525146	-413.146851	153.319778	1060.041992	531.633179	58.748070	899.481689	521.703064	255.811798
-434.992950	282.232269	960.205383	-433.818420	21.093882	964.439758	-514.665466	279.222931	575.053223	-464.376221	-22.059807	582.345764	-500.600861	292.328461	86.624794	-534.993347	-49.516945	104.796913	-478.018646	390.028259	1444.375732	-418.194794	-26.318895	1464.143066	-390.322296	180.997620	1468.647095	-419.311096	198.235626	1763.456055	-517.652649	487.136658	1172.729614	-470.382172	-157.094604	1210.215820	-412.427582	433.458862	874.068298	-358.483826	-105.680695	904.537048	-413.190491	153.342865	1060.031860	531.708252	58.799538	899.485474	521.782593	255.833328
-435.026550	282.274536	960.198242	-433.874817	21.108398	964.440613	-514.734253	279.227661	575.048340	-465.819092	-24.226818	582.714905	-500.616577	292.350616	86.606735	-536.173401	-49.969120	105.129921	-478.073303	390.045898	1444.370239	-418.237518	-26.279194	1464.123291	-390.336395	181.049835	1468.634644	-419.287781	198.291992	1763.439575	-517.706238	487.121216	1172.730713	-470.352142	-157.094238	1210.214722	-412.471710	433.512329	874.038696	-358.473267	-105.700539	904.533936	-413.234497	153.372208	1060.028442	531.884644	58.694607	899.494751	522.076660	255.365433
-435.081299	282.300476	960.174988	-433.912323	21.100725	964.419312	-514.773682	279.267639	575.056824	-465.756958	-24.090904	582.677612	-500.635376	292.357819	86.603371	-536.031738	-49.928047	105.093002	-478.142487	390.046844	1444.345703	-418.246552	-26.267679	1464.108643	-390.372009	181.057205	1468.614014	-419.282074	198.338257	1763.426758	-517.761475	487.155029	1172.713989	-470.314362	-157.092392	1210.193237	-412.511353	433.562073	874.007446	-358.449097	-105.733658	904.533020	-413.274261	153.383255	1060.004761	531.938599	58.678467	899.501038	522.162292	255.354691
-435.109741	282.341980	960.163330	-433.943817	21.113955	964.400269	-514.800964	279.236847	575.057373	-465.645264	-23.920166	582.666626	-500.584106	292.348907	86.601601	-535.937134	-49.884544	105.064705	-478.189819	390.080994	1444.326294	-418.260773	-26.231035	1464.096924	-390.390350	181.088684	1468.597046	-419.255737	198.405121	1763.422607	-517.811707	487.154877	1172.689453	-470.291229	-157.072571	1210.179321	-412.549896	433.592438	873.997498	-358.417969	-105.706833	904.509705	-413.304840	153.407425	1059.989624	532.016541	58.723171	899.506287	522.240051	255.408844
-435.133698	282.304077	960.124390	-433.939209	21.092817	964.417236	-514.813599	279.236969	575.024231	-465.653748	-23.926586	582.670410	-500.570313	292.346497	86.601692	-535.936401	-49.884182	105.072502	-478.251251	390.088715	1444.304321	-418.294342	-26.199329	1464.071899	-390.435944	181.116653	1468.583984	-419.231598	198.501495	1763.429932	-517.867371	487.168335	1172.664917	-470.283447	-157.019302	1210.145752	-412.583069	433.607788	873.954834	-358.382385	-105.686096	904.468994	-413.312988	153.401230	1059.977905	532.080750	58.707474	899.509399	522.306641	255.419250
-435.167633	282.352509	960.126404	-433.938690	21.082943	964.417053	-514.869629	279.274872	575.035034	-465.694855	-23.984896	582.671875	-500.596466	292.365448	86.594673	-536.009033	-49.909843	105.096329	-478.327332	390.091583	1444.261475	-418.317474	-26.169926	1464.048462	-390.479645	181.147766	1468.572266	-419.220062	198.570526	1763.414307	-517.903992	487.179596	1172.606079	-470.265717	-156.994110	1210.104614	-412.616882	433.636169	873.924438	-358.376923	-105.681137	904.447815	-413.334015	153.422119	1059.979736	532.117737	58.715046	899.519653	522.339661	255.435455
-435.194427	282.366150	960.106384	-433.996979	21.140585	964.396240	-514.853455	279.255035	575.031067	-465.650391	-23.943529	582.648682	-500.576538	292.347778	86.602470	-536.005859	-49.902382	105.091942	-478.414307	390.106659	1444.225098	-418.345032	-26.153156	1464.010376	-390.529236	181.183365	1468.543457	-419.190247	198.634613	1763.407104	-517.966003	487.162933	1172.575928	-470.264313	-156.938339	1210.080933	-412.668335	433.642181	873.895203	-358.356110	-105.636757	904.408813	-413.378693	153.455215	1059.959717	532.199585	58.744938	899.511719	522.408752	255.461761
-435.217621	282.381012	960.111389	-433.995148	21.141159	964.386475	-514.863708	279.255829	575.044312	-465.684326	-23.994646	582.643799	-500.584595	292.348785	86.602310	-536.042419	-49.916901	105.101089	-478.464813	390.137543	1444.208740	-418.378601	-26.118746	1463.973511	-390.565338	181.184494	1468.519653	-419.169067	198.712097	1763.395874	-518.017395	487.167328	1172.532104	-470.264679	-156.884216	1210.012207	-412.720581	433.648193	873.839661	-358.339691	-105.594833	904.376099	-413.400482	153.459320	1059.959839	532.279846	58.787014	899.502930	522.451843	255.520416
-435.251923	282.378143	960.102722	-434.001495	21.127756	964.388794	-514.881531	279.249817	575.039795	-465.458984	-23.646154	582.583984	-500.612915	292.349579	86.595161	-535.851624	-49.844528	105.039604	-478.663177	390.060791	1444.027466	-418.450043	-26.095274	1463.927368	-390.611115	181.218185	1468.491333	-419.135681	198.770279	1763.382813	-518.096497	487.194977	1172.479492	-470.280121	-156.834305	1209.950195	-412.766937	433.626892	873.806641	-358.299164	-105.519196	904.338013	-413.417603	153.457489	1059.955933	532.334290	58.761379	899.502808	522.529846	255.492157
-435.266846	282.400085	960.099243	-433.997772	21.122612	964.384094	-514.875000	279.253326	575.025818	-465.626678	-23.971502	582.650024	-500.589111	292.349670	86.601624	-536.039429	-49.919308	105.092659	-478.601196	390.118866	1444.121460	-418.450104	-26.114714	1463.882568	-390.615173	181.211685	1468.465942	-419.103638	198.840912	1763.369751	-518.157593	487.166077	1172.440796	-470.302277	-156.751801	1209.883911	-412.836334	433.605927	873.755310	-358.314575	-105.458229	904.263428	-413.430023	153.466766	1059.953247	532.399963	58.817028	899.509216	522.577759	255.536575
-435.262939	282.427521	960.076660	-434.006226	21.165735	964.355591	-514.858582	279.256500	575.015442	-465.683807	-24.066401	582.651184	-500.584930	292.363525	86.593544	-536.061584	-49.922173	105.094780	-478.711334	390.183685	1444.071045	-418.538452	-26.046741	1463.827881	-390.665100	181.261230	1468.440063	-419.083130	198.893768	1763.356689	-518.227234	487.188690	1172.370605	-470.337372	-156.674118	1209.794312	-412.918701	433.611664	873.697754	-358.288177	-105.368286	904.216614	-413.427979	153.498947	1059.926880	532.471802	58.799732	899.518127	522.651672	255.546265
-435.298828	282.389771	960.044373	-434.013733	21.148954	964.349365	-514.841309	279.248169	574.995850	-465.684296	-24.052368	582.654663	-500.565491	292.356934	86.575638	-536.051575	-49.923843	105.102745	-478.779785	390.213837	1444.008301	-418.583984	-26.036736	1463.797241	-390.708588	181.291016	1468.419189	-419.071533	198.961456	1763.349365	-518.301392	487.162598	1172.286743	-470.378418	-156.603134	1209.723022	-412.996948	433.594788	873.638000	-358.270264	-105.255898	904.158264	-413.449188	153.483871	1059.907227	532.412048	58.944691	899.519043	522.455750	256.074799
-435.318634	282.408661	960.034790	-434.005249	21.147491	964.364075	-514.862427	279.273773	575.000061	-465.710449	-24.020800	582.644592	-500.583313	292.363068	86.594505	-536.035828	-49.911320	105.088959	-478.842407	390.231995	1443.977539	-418.648499	-26.019056	1463.745483	-390.739288	181.312912	1468.402466	-419.069794	199.011093	1763.343018	-518.399841	487.145721	1172.280151	-470.436798	-156.529541	1209.655884	-413.084290	433.544891	873.587769	-358.283875	-105.136337	904.104431	-413.459686	153.503815	1059.910645	532.550354	58.824959	899.525146	522.697327	255.576859
-435.329010	282.414825	960.062256	-434.001160	21.202393	964.365601	-514.967529	279.388489	575.042664	-465.718323	-24.005299	582.647156	-500.650543	292.336548	86.602058	-536.054810	-49.915779	105.083687	-478.903961	390.256561	1443.941772	-418.692383	-25.991980	1463.726318	-390.771515	181.333038	1468.399780	-419.088928	199.057785	1763.357056	-518.493774	487.123352	1172.225952	-470.485657	-156.446091	1209.604980	-413.175873	433.526306	873.555908	-358.287506	-104.986023	904.078369	-413.475250	153.526093	1059.927979	532.520691	59.001209	899.527161	522.512268	256.122040
-435.320526	282.418884	960.059387	-433.963562	21.177723	964.372620	-514.971191	279.404572	575.054749	-465.707153	-23.930399	582.649780	-500.665771	292.362000	86.611122	-536.016724	-49.896942	105.068115	-478.973053	390.258514	1443.917236	-418.750916	-25.978611	1463.674683	-390.802490	181.353165	1468.392822	-419.123840	199.093384	1763.377197	-518.594116	487.061859	1172.178467	-470.533508	-156.349960	1209.535156	-413.279114	433.473206	873.493408	-358.296753	-104.853722	904.055054	-413.466888	153.521667	1059.933105	532.658936	58.886845	899.540039	522.754517	255.646942
-435.332794	282.427063	960.057068	-433.954376	21.171827	964.362427	-514.851257	279.258514	575.015442	-465.669189	-23.862215	582.655273	-500.575623	292.323853	86.594429	-535.958252	-49.879559	105.061447	-479.039520	390.279022	1443.864380	-418.808655	-25.961611	1463.640015	-390.841064	181.385590	1468.378174	-419.159790	199.133240	1763.378174	-518.698059	487.039246	1172.144531	-470.619232	-156.318146	1209.494385	-413.367859	433.434784	873.454102	-358.621185	-104.934814	903.846130	-413.465240	153.521500	1059.926270	532.606567	59.030243	899.529907	522.576355	256.145081
-435.315186	282.475494	960.053040	-433.946045	21.238184	964.343994	-514.836670	279.281006	575.023376	-465.728027	-23.858831	582.645569	-500.558441	292.319977	86.596497	-535.990417	-49.899624	105.071747	-479.103027	390.296997	1443.805664	-418.851074	-25.947922	1463.608521	-390.859772	181.394196	1468.363403	-419.212341	199.169800	1763.387695	-518.824219	486.980560	1172.075073	-470.729370	-156.036713	1209.380493	-413.470093	433.373871	873.399536	-358.392822	-104.555367	903.944397	-413.457397	153.572876	1059.916260	532.660339	59.051636	899.533508	522.626526	256.181702
-435.357605	282.438690	960.027283	-433.960114	21.221827	964.344238	-514.879883	279.284668	575.016785	-465.763000	-23.899466	582.657104	-500.580872	292.324127	86.595757	-536.009033	-49.913025	105.071350	-479.165192	390.302521	1443.767578	-418.870361	-25.944725	1463.579834	-390.901062	181.423813	1468.341919	-419.276428	199.213623	1763.392456	-518.941040	486.917633	1172.039063	-470.733154	-156.064438	1209.353394	-413.577026	433.342072	873.359131	-358.431091	-104.344833	903.925842	-413.477997	153.558441	1059.901611	532.683960	59.087296	899.527161	522.641785	256.199799
-435.337433	282.466949	960.038818	-433.944733	21.220436	964.370117	-514.864624	279.261017	574.986267	-465.754730	-23.850254	582.681946	-500.558258	292.320313	86.594444	-535.982239	-49.896446	105.068695	-479.223907	390.324158	1443.739746	-418.906830	-25.921598	1463.558594	-390.913452	181.433319	1468.338501	-419.345459	199.223633	1763.393677	-519.086609	486.869965	1172.010254	-470.831451	-155.940338	1209.306885	-413.712006	433.279572	873.312561	-358.485626	-104.168503	903.907410	-413.463287	153.576660	1059.920898	532.734619	59.081497	899.537354	522.676147	256.212738
-435.319214	282.534271	960.061035	-433.934998	21.230930	964.370422	-514.891663	279.306244	575.010681	-465.832886	-23.880442	582.699524	-500.573212	292.322754	86.597618	-536.113647	-49.918930	105.067230	-479.266479	390.352295	1443.714478	-418.931976	-25.904564	1463.536133	-390.941223	181.482391	1468.341309	-419.424286	199.236038	1763.407715	-519.216553	486.822388	1171.965820	-470.933441	-155.862610	1209.263916	-413.819427	433.190247	873.275940	-358.581818	-104.023254	903.870850	-413.456085	153.606308	1059.933838	532.768311	59.103199	899.531494	522.715759	256.225311
-435.332489	282.527466	960.052002	-433.936890	21.265545	964.380859	-514.913208	279.320801	575.026367	-465.826599	-23.862673	582.711121	-500.570862	292.322296	86.598648	-536.033691	-49.899509	105.064285	-479.307678	390.357483	1443.687378	-418.933167	-25.894482	1463.533936	-390.938507	181.499603	1468.341309	-419.490967	199.284866	1763.432373	-519.340210	486.763550	1171.931885	-470.993378	-155.780914	1209.244019	-413.941620	433.113373	873.255554	-358.640930	-103.848877	903.859680	-413.454712	153.628693	1059.932373	532.831909	59.130341	899.541565	522.751160	256.251007
-435.343231	282.522888	960.036682	-433.951691	21.280209	964.366699	-514.907654	279.313629	575.023804	-465.866608	-23.845087	582.707153	-500.554565	292.343292	86.607079	-536.036438	-49.900600	105.047073	-479.344299	390.385986	1443.658569	-418.955170	-25.870014	1463.480469	-390.941345	181.505600	1468.340576	-419.568237	199.339920	1763.451294	-519.469788	486.681274	1171.889526	-471.076508	-155.721909	1209.174072	-414.061768	433.012024	873.206238	-358.735229	-103.686501	903.812866	-413.457672	153.633987	1059.915527	532.876709	59.148865	899.540344	522.775330	256.279144
-435.330780	282.512299	960.032349	-433.925446	21.259905	964.381714	-514.884705	279.298157	575.006714	-465.894958	-23.840267	582.732117	-500.529205	292.336243	86.589157	-536.034058	-49.918343	105.039581	-479.383636	390.381226	1443.628906	-418.958801	-25.850542	1463.465576	-390.953766	181.547165	1468.328125	-419.654083	199.395447	1763.464600	-519.567810	486.630981	1171.833252	-471.135681	-155.645126	1209.096680	-414.181976	432.905487	873.167969	-358.807159	-103.463844	903.795593	-413.436462	153.626862	1059.920288	532.893555	59.156124	899.568848	522.815063	256.255646
-435.332733	282.513031	960.034302	-433.915833	21.258245	964.373230	-514.913147	279.310547	575.003418	-465.293762	-22.832737	582.545532	-500.566467	292.341156	86.600563	-535.534790	-49.718956	104.880585	-479.419434	390.402313	1443.578125	-418.956696	-25.848803	1463.446289	-390.962067	181.558182	1468.311523	-419.720215	199.448441	1763.465088	-519.701111	486.581696	1171.783936	-471.210205	-155.592422	1209.070190	-414.369568	432.810120	873.139648	-358.905304	-103.238350	903.774109	-413.428070	153.623413	1059.916138	532.931396	59.141594	899.569336	522.824341	256.279205
-435.328064	282.530975	960.015137	-433.920258	21.255396	964.370605	-514.926880	279.328583	575.002625	-465.300629	-22.754377	582.561157	-500.562836	292.355286	86.593628	-535.508118	-49.705112	104.864502	-479.434021	390.412048	1443.546509	-418.940948	-25.808573	1463.425293	-390.966278	181.571152	1468.302124	-419.804016	199.495926	1763.476318	-519.810730	486.518097	1171.760376	-471.275787	-155.526657	1209.051636	-414.493958	432.723541	873.115601	-359.013519	-103.055542	903.738159	-413.424103	153.636276	1059.904297	532.986938	59.152321	899.571411	522.862244	256.280579
-435.315491	282.566345	960.031921	-433.935547	21.306870	964.397156	-514.972839	279.346375	575.037109	-465.366516	-22.802853	582.570374	-500.597839	292.345642	86.598007	-535.541504	-49.716675	104.899254	-479.440338	390.432037	1443.530273	-418.922913	-25.796978	1463.422119	-390.968964	181.610092	1468.293701	-419.871490	199.559113	1763.503662	-519.900146	486.464783	1171.721313	-471.333160	-155.446304	1209.026978	-414.619202	432.603729	873.055176	-359.089661	-102.857559	903.714539	-413.425049	153.681168	1059.925781	533.039612	59.163406	899.564331	522.903503	256.289063
-435.322388	282.580017	960.032898	-433.967224	21.330051	964.383789	-514.988281	279.364471	575.041016	-466.021362	-23.801075	582.734070	-500.602417	292.331421	86.608093	-536.061279	-49.916546	105.045952	-479.443268	390.460663	1443.505249	-418.898560	-25.767126	1463.433838	-390.984894	181.628677	1468.291382	-419.938873	199.609161	1763.515869	-519.994019	486.430450	1171.693970	-471.370361	-155.369476	1209.007568	-414.717133	432.535095	873.038025	-359.177704	-102.652740	903.694580	-413.440887	153.692322	1059.919067	533.069092	59.136635	899.580933	522.927551	256.276764
-435.332245	282.587860	960.035583	-433.983337	21.352203	964.368164	-514.981323	279.364044	575.020203	-466.125946	-23.959936	582.755859	-500.557251	292.343658	86.610405	-536.110535	-49.934490	105.074593	-479.477417	390.475372	1443.463623	-418.900604	-25.740685	1463.417236	-390.996094	181.662613	1468.283569	-420.004700	199.668594	1763.534302	-520.057556	486.394653	1171.654419	-471.408539	-155.312027	1208.999512	-414.823181	432.453156	873.000549	-359.253845	-102.500465	903.667908	-413.445526	153.700058	1059.910889	533.123169	59.177681	899.613586	522.908386	256.300903
-435.357117	282.563690	960.015808	-433.993622	21.340174	964.369812	-514.980042	279.361145	575.014221	-466.107788	-23.859650	582.711426	-500.568726	292.330200	86.614426	-536.120422	-49.950825	105.069550	-479.473328	390.496857	1443.446533	-418.898804	-25.719887	1463.390015	-391.004211	181.693390	1468.266968	-420.063965	199.718994	1763.550781	-520.106201	486.356110	1171.607544	-471.453644	-155.251785	1208.980469	-414.926483	432.379364	872.965210	-359.360138	-102.357574	903.627258	-413.455658	153.691254	1059.900024	533.166443	59.166122	899.631775	522.949158	256.305939
-435.348999	282.633209	960.015259	-434.010193	21.389578	964.357788	-514.998779	279.406097	575.038757	-466.048737	-23.818163	582.714600	-500.546143	292.351685	86.610199	-536.098389	-49.941120	105.065163	-479.476349	390.513611	1443.413208	-418.892395	-25.703892	1463.375977	-391.016022	181.696793	1468.243774	-420.134155	199.780640	1763.570557	-520.164246	486.317444	1171.563477	-471.470734	-155.195190	1208.963379	-415.015686	432.300232	872.907532	-359.460938	-102.211349	903.575500	-413.458099	153.744293	1059.893433	533.194946	59.194290	899.636841	522.966125	256.307373
-435.348541	282.654724	960.002563	-434.012726	21.388369	964.355347	-515.021423	279.415253	575.014526	-466.056610	-23.832321	582.717896	-500.556641	292.339294	86.592072	-536.076477	-49.911140	105.051933	-479.505371	390.536346	1443.373291	-418.873688	-25.686504	1463.341553	-391.038391	181.740326	1468.227173	-420.195984	199.843445	1763.574829	-520.204773	486.309143	1171.520142	-471.481781	-155.140686	1208.909546	-415.103180	432.241089	872.883301	-359.543671	-102.135170	903.525269	-413.457916	153.757874	1059.885498	533.253540	59.173325	899.646057	522.980774	256.305939
-435.343445	282.647400	959.990356	-433.991608	21.377827	964.375000	-515.008911	279.399567	575.011475	-466.049164	-23.820299	582.719788	-500.566040	292.349091	86.598579	-536.059570	-49.904072	105.048080	-479.517822	390.567657	1443.345093	-418.868042	-25.671190	1463.301880	-391.068054	181.745117	1468.185425	-420.255432	199.911606	1763.583740	-520.234619	486.288086	1171.493408	-471.536011	-155.130112	1208.895142	-415.180298	432.184174	872.825012	-359.916809	-102.258125	903.331543	-413.450928	153.762146	1059.890381	533.282959	59.186707	899.656921	522.967773	256.326233
-435.386902	282.608307	959.966125	-433.995850	21.357431	964.373535	-515.006165	279.394165	575.001465	-466.246826	-24.125250	582.784729	-500.538208	292.346771	86.549240	-536.278992	-49.991898	105.101662	-479.518768	390.578888	1443.302246	-418.851715	-25.661783	1463.275757	-391.075470	181.770493	1468.141357	-420.310242	199.971039	1763.590820	-520.265076	486.291687	1171.450439	-471.567841	-155.073471	1208.857422	-415.261475	432.136536	872.783081	-359.985657	-102.157410	903.262024	-413.464996	153.744232	1059.875244	533.335388	59.175293	899.669556	522.994629	256.334167
-435.392548	282.667145	959.978271	-433.995331	21.360634	964.373474	-515.037964	279.438507	575.032532	-466.095337	-23.838335	582.724060	-500.555756	292.362122	86.565102	-536.110168	-49.908329	105.049477	-479.520905	390.598877	1443.282959	-418.842285	-25.650373	1463.232422	-391.085754	181.775314	1468.135376	-420.347534	200.025986	1763.590576	-520.307739	486.263428	1171.418823	-471.554993	-154.974701	1208.775146	-415.339111	432.077515	872.741455	-359.773102	-101.842407	903.332642	-413.469635	153.770813	1059.881714	533.374939	59.177765	899.688293	523.012573	256.303925
-435.404297	282.672485	959.932373	-434.022614	21.395761	964.360107	-515.033630	279.434357	575.032654	-466.061310	-23.748480	582.697876	-500.530701	292.344116	86.575111	-536.100708	-49.934929	105.049232	-479.537445	390.612732	1443.248657	-418.829041	-25.627251	1463.198364	-391.071045	181.813339	1468.098999	-420.388550	200.078186	1763.588867	-520.349487	486.236023	1171.373535	-471.578705	-154.914841	1208.703125	-415.403564	432.023071	872.692749	-359.801483	-101.701683	903.290100	-413.475769	153.802170	1059.848999	533.423462	59.161976	899.695984	523.042786	256.293945
-435.397064	282.718658	959.944824	-434.025818	21.422371	964.334961	-515.074768	279.407867	575.040833	-466.263092	-24.072018	582.749207	-500.540894	292.350006	86.598373	-536.284119	-50.006023	105.093025	-479.549896	390.643616	1443.214478	-418.815643	-25.612759	1463.131348	-391.056732	181.823196	1468.079590	-420.408142	200.154022	1763.575317	-520.367249	486.221466	1171.340332	-471.604034	-154.852875	1208.649048	-415.472046	431.980835	872.638428	-359.841919	-101.608315	903.235962	-413.465759	153.823532	1059.841187	533.423767	59.193439	899.709290	523.024414	256.309784
-435.416412	282.733643	959.936462	-434.031738	21.419556	964.335388	-515.097229	279.470703	575.038940	-466.144806	-23.893932	582.709778	-500.539093	292.359741	86.568680	-536.182739	-49.973667	105.066444	-479.559113	390.666016	1443.191895	-418.814606	-25.609108	1463.084473	-391.043274	181.843246	1468.049316	-420.419067	200.224457	1763.561035	-520.418335	486.215576	1171.289795	-471.694244	-154.679932	1208.553955	-415.539978	431.913483	872.589111	-359.875031	-101.527901	903.173096	-413.472137	153.833878	1059.835815	533.466492	59.181011	899.707153	523.024170	256.329315
-435.439972	282.743500	959.906799	-434.055969	21.451859	964.321289	-515.126831	279.475006	575.006592	-466.080139	-23.790974	582.682434	-500.545135	292.360626	86.567535	-536.127258	-49.946407	105.057022	-479.524567	390.645935	1443.170532	-418.761688	-25.635902	1463.047974	-390.999146	181.829498	1468.006836	-420.422699	200.300049	1763.542847	-520.439087	486.220490	1171.287354	-471.720184	-154.607330	1208.543091	-415.590149	431.870544	872.569275	-359.952667	-101.497894	903.109131	-413.490967	153.860870	1059.812744	533.516235	59.207600	899.719299	523.033691	256.371918
-435.429626	282.799652	959.913147	-434.078278	21.502607	964.282532	-515.132568	279.482300	575.014771	-466.051361	-23.756296	582.662842	-500.545288	292.360657	86.568367	-536.101868	-49.941299	105.044762	-479.507050	390.672943	1443.169800	-418.763611	-25.638060	1463.001465	-391.003693	181.861389	1467.984009	-420.411835	200.373795	1763.526611	-520.472656	486.183319	1171.256348	-471.672882	-154.671310	1208.504517	-415.632507	431.853302	872.540039	-359.986481	-101.423874	903.085327	-413.495941	153.894775	1059.796631	533.534058	59.223049	899.719727	523.044067	256.355377
-435.437897	282.804474	959.900940	-434.054657	21.476791	964.291931	-515.109497	279.481140	575.014404	-466.019073	-23.753828	582.696899	-500.522705	292.356781	86.569191	-536.074707	-49.919315	105.039413	-479.541504	390.732269	1443.171143	-418.774811	-25.586815	1462.969238	-391.028687	181.905319	1467.956665	-420.420349	200.450195	1763.467163	-520.484863	486.189148	1171.255249	-471.714569	-154.674637	1208.481934	-415.688934	431.820282	872.532410	-360.303528	-101.642227	902.884399	-413.489655	153.894760	1059.795410	533.587891	59.208023	899.731689	523.077698	256.345520
-435.444794	282.837097	959.906555	-434.080475	21.522758	964.286255	-515.130981	279.482422	575.017578	-466.022766	-23.769192	582.672913	-500.532654	292.344177	86.577545	-536.117859	-49.926048	105.038727	-479.527771	390.772827	1443.172363	-418.743896	-25.560614	1462.964966	-391.028534	181.909775	1467.922119	-420.375427	200.528030	1763.492188	-520.526794	486.186096	1171.281128	-471.750366	-154.639130	1208.466797	-415.740448	431.793182	872.527039	-360.351471	-101.624863	902.844971	-413.505829	153.928375	1059.795410	533.601196	59.181313	899.748657	523.078308	256.318756
-435.478760	282.833344	959.887878	-434.087006	21.530550	964.265503	-515.154297	279.495575	575.018860	-466.000916	-23.756048	582.682678	-500.547638	292.346497	86.578011	-536.072876	-49.912712	105.038559	-479.523895	390.798462	1443.167603	-418.739319	-25.540236	1462.941406	-391.014038	181.937607	1467.918579	-420.345673	200.612717	1763.463379	-520.542236	486.187073	1171.281982	-471.759430	-154.572922	1208.421021	-415.775085	431.787628	872.542664	-360.104736	-101.343071	902.970581	-413.518524	153.931946	1059.774048	533.633972	59.210392	899.742493	523.097046	256.359589
-435.467072	282.811859	959.886841	-434.035339	21.523628	964.287415	-515.140747	279.495789	575.021057	-466.010071	-23.744698	582.692871	-500.531189	292.358063	86.569817	-536.081970	-49.904640	105.054245	-479.504974	390.817474	1443.192261	-418.728455	-25.533703	1462.927734	-391.016205	181.952362	1467.883545	-420.293243	200.695648	1763.433472	-520.557617	486.195648	1171.290894	-471.780243	-154.591064	1208.447144	-415.812408	431.754211	872.534302	-360.396973	-101.589470	902.812866	-413.492706	153.929672	1059.785522	533.672058	59.187698	899.761475	523.107971	256.355804
-435.453979	282.863525	959.885986	-434.046753	21.567146	964.276855	-515.148315	279.521484	575.022644	-465.991730	-23.709103	582.685120	-500.534790	292.342987	86.576210	-536.080078	-49.911732	105.044289	-479.494507	390.819916	1443.207520	-418.698181	-25.495600	1462.943115	-390.997894	181.973892	1467.886475	-420.235565	200.784698	1763.420532	-520.563049	486.214905	1171.288330	-471.776642	-154.562500	1208.435303	-415.852203	431.734894	872.544434	-360.190399	-101.351219	902.931091	-413.494690	153.971558	1059.780518	533.687500	59.218800	899.761108	523.115845	256.354797
-435.469055	282.874390	959.886719	-434.055359	21.566996	964.277588	-515.148071	279.520874	575.021667	-466.040741	-23.689510	582.689148	-500.531311	292.342041	86.576294	-536.064636	-49.900997	105.037727	-479.492584	390.839142	1443.210083	-418.672211	-25.483816	1462.961182	-390.996674	181.992264	1467.892700	-420.175934	200.875412	1763.405884	-520.572266	486.249115	1171.301392	-471.767426	-154.545959	1208.441040	-415.877472	431.758331	872.571045	-360.190613	-101.353333	902.964050	-413.502228	153.977371	1059.780273	533.709778	59.182144	899.778931	523.154053	256.354889
-435.476440	282.868835	959.893005	-434.047211	21.583271	964.281555	-515.130615	279.499664	575.016418	-465.990265	-23.594950	582.677917	-500.500397	292.352814	86.571037	-536.018799	-49.885357	105.022980	-479.480225	390.863098	1443.216675	-418.665070	-25.471413	1462.955322	-391.015228	182.002945	1467.888672	-420.121582	200.967026	1763.389404	-520.572815	486.277008	1171.320801	-471.786774	-154.558792	1208.482666	-415.885284	431.763184	872.581726	-360.216217	-101.376564	902.970398	-413.504669	153.983292	1059.786011	533.748901	59.177357	899.785889	523.156677	256.365753
-435.488464	282.904297	959.905701	-434.062408	21.626369	964.304504	-515.150818	279.503418	574.997070	-466.063141	-23.662510	582.698486	-500.507355	292.354248	86.570831	-536.113037	-49.916985	105.050896	-479.471497	390.874268	1443.241943	-418.672180	-25.451130	1462.969360	-391.030273	182.015869	1467.896973	-420.038879	201.058075	1763.363281	-520.566833	486.319427	1171.341797	-471.793457	-154.645844	1208.532349	-415.909668	431.769196	872.586792	-360.526642	-101.661346	902.831543	-413.521454	154.026154	1059.804443	533.742432	59.180782	899.769836	523.143738	256.370117
-435.490021	282.903870	959.908752	-434.054749	21.626097	964.304382	-515.145996	279.517609	575.020874	-466.114502	-23.734783	582.711609	-500.508759	292.354340	86.572151	-536.114685	-49.917572	105.055557	-479.519714	390.882111	1443.229248	-418.692169	-25.443638	1462.990479	-391.039917	182.034836	1467.898193	-419.946686	201.136703	1763.337158	-520.566101	486.365356	1171.348877	-471.774597	-154.692841	1208.556519	-415.922058	431.800964	872.620422	-360.532898	-101.710358	902.836792	-413.514557	154.025406	1059.805054	533.873230	59.050812	899.785400	523.385620	255.866028
-435.477295	282.950104	959.918823	-434.069336	21.680000	964.291382	-515.175903	279.544586	575.010681	-466.140930	-23.689495	582.709045	-500.541290	292.343933	86.577621	-536.093872	-49.908566	105.043060	-479.512146	390.896973	1443.254517	-418.690643	-25.443724	1462.997437	-391.082062	182.039108	1467.888550	-419.848328	201.211960	1763.327637	-520.554688	486.428528	1171.379883	-471.854126	-154.595840	1208.566650	-415.890747	431.838867	872.648621	-360.539429	-101.775940	902.857971	-413.515411	154.064682	1059.803833	533.878418	59.045761	899.773315	523.393188	255.866257
-435.482086	282.958069	959.912048	-434.078308	21.697996	964.298279	-515.171631	279.581055	575.031189	-465.408325	-22.546526	582.525269	-500.548584	292.368500	86.589218	-535.516113	-49.676529	104.869225	-479.504181	390.901703	1443.262207	-418.691376	-25.420883	1463.006226	-391.106293	182.050568	1467.890381	-419.746643	201.294296	1763.312500	-520.536072	486.480957	1171.395630	-471.756134	-154.753845	1208.586426	-415.882111	431.908844	872.672913	-360.550446	-101.854385	902.886169	-413.520538	154.082504	1059.803467	533.884888	59.027836	899.791260	523.391907	255.878281
-435.483856	282.954163	959.914124	-434.064423	21.734406	964.296204	-515.150574	279.557495	575.027161	-466.154663	-23.679878	582.753662	-500.530640	292.366211	86.588318	-536.135620	-49.905579	105.027443	-479.550659	390.902496	1443.280518	-418.731323	-25.409426	1463.018311	-391.125458	182.066376	1467.894409	-419.639221	201.390503	1763.302246	-520.531494	486.541870	1171.396362	-471.752380	-154.825363	1208.622192	-415.849365	431.945099	872.700195	-360.551758	-101.917084	902.905884	-413.510376	154.098724	1059.802490	533.867310	59.025318	899.777771	523.377869	255.878326
-435.427032	283.029175	959.946777	-434.032196	21.756702	964.311523	-515.141479	279.600891	575.023071	-466.355835	-23.915628	582.769531	-500.519409	292.378357	86.583427	-536.284729	-49.958549	105.054955	-479.570007	390.907318	1443.282104	-418.738373	-25.404734	1463.019653	-391.142792	182.066010	1467.891602	-419.522705	201.475159	1763.290283	-520.540161	486.581665	1171.413696	-471.736328	-154.855225	1208.644531	-415.810059	432.042664	872.733032	-360.545441	-102.000992	902.916626	-413.482117	154.138535	1059.830200	533.902771	59.050461	899.768433	523.415466	255.886185
-435.445282	283.022522	959.943604	-434.032379	21.795420	964.298706	-515.144531	279.604553	575.020569	-466.324127	-23.822933	582.778259	-500.517639	292.363831	86.592514	-536.260071	-49.954521	105.051781	-479.583832	390.908661	1443.273926	-418.758728	-25.389078	1463.029541	-391.137024	182.073120	1467.901367	-419.416718	201.556213	1763.275757	-520.522705	486.613068	1171.429321	-471.733093	-154.887665	1208.660522	-415.772888	432.135284	872.757629	-360.519257	-102.069305	902.946228	-413.486786	154.152756	1059.821289	533.911072	59.025337	899.763489	523.435059	255.862549
-435.474304	282.998352	959.927307	-434.016327	21.777607	964.316895	-515.134949	279.604126	575.037048	-466.339996	-23.829308	582.811157	-500.496735	292.359894	86.593277	-536.250793	-49.950974	105.050476	-479.601959	390.905670	1443.299072	-418.774292	-25.378304	1463.007324	-391.135101	182.070724	1467.908569	-419.307190	201.640762	1763.266724	-520.520264	486.636383	1171.462524	-471.741333	-154.915710	1208.650391	-415.727722	432.227142	872.795044	-360.507690	-102.152657	902.936584	-413.490173	154.148346	1059.821167	533.891357	59.035870	899.755127	523.406250	255.875992
-435.446564	283.056488	959.969055	-433.996002	21.794666	964.317627	-515.153137	279.607574	575.024719	-466.364441	-23.780474	582.782532	-500.515015	292.363129	86.592781	-536.251038	-49.950996	105.045624	-479.607452	390.902252	1443.297241	-418.794830	-25.380045	1462.996338	-391.118500	182.077530	1467.885254	-419.202332	201.725449	1763.256104	-520.531372	486.636200	1171.460205	-471.743103	-154.912735	1208.650269	-415.653442	432.289734	872.825195	-360.200043	-102.005402	903.094849	-413.470581	154.169724	1059.843750	533.893250	59.030792	899.771423	523.399170	255.871124
-435.483337	283.056641	959.951782	-434.058502	21.851965	964.293701	-515.161499	279.621033	575.008423	-466.358032	-23.761288	582.778076	-500.502899	292.376923	86.589630	-536.226440	-49.940800	105.032524	-479.603882	390.916138	1443.297363	-418.812378	-25.370192	1462.978516	-391.094147	182.076797	1467.869507	-419.109924	201.806702	1763.231201	-520.518921	486.699768	1171.499390	-471.778595	-154.969131	1208.662476	-415.611420	432.413849	872.855530	-360.422394	-102.326668	902.974731	-413.505646	154.194305	1059.820068	533.886780	59.038223	899.757629	523.378357	255.900513
-435.509094	283.072571	959.951660	-434.084839	21.853714	964.276123	-515.151794	279.635101	574.983643	-466.377960	-23.740192	582.787170	-500.507599	292.349945	86.576630	-536.234680	-49.949848	105.025734	-479.588593	390.928131	1443.322021	-418.786835	-25.354471	1462.950806	-391.069000	182.076935	1467.859985	-419.042725	201.878677	1763.218872	-520.533569	486.720184	1171.516357	-471.875366	-154.847809	1208.630493	-415.593231	432.519928	872.883484	-360.398102	-102.432915	902.951294	-413.521057	154.196472	1059.808960	533.873840	59.038681	899.746704	523.365051	255.901291
-435.519592	283.104126	959.944275	-434.097748	21.868832	964.263977	-515.174744	279.670471	574.994629	-466.320343	-23.670073	582.767944	-500.504272	292.386993	86.592667	-536.222107	-49.951908	105.026459	-479.567322	390.928131	1443.329102	-418.781555	-25.369040	1462.934082	-391.035797	182.076614	1467.851440	-418.978638	201.954010	1763.205322	-520.527588	486.727203	1171.521729	-471.824921	-154.974396	1208.646851	-415.544128	432.634460	872.893311	-360.343018	-102.516708	902.952942	-413.523254	154.217743	1059.797119	533.875977	59.024109	899.745911	523.356262	255.901352
-435.539673	283.089569	959.938904	-434.102356	21.862547	964.263977	-515.227966	279.679932	575.014465	-466.328064	-23.637007	582.741333	-500.502533	292.377380	86.594002	-536.182312	-49.917782	105.016037	-479.533386	390.918732	1443.322021	-418.752869	-25.367493	1462.938599	-391.002106	182.087433	1467.827881	-418.927765	202.039276	1763.192749	-520.533691	486.738464	1171.566528	-471.840210	-155.001450	1208.639404	-415.506195	432.760925	872.923828	-360.273865	-102.579872	902.969360	-413.533997	154.210678	1059.794067	533.881287	59.034412	899.742371	523.346741	255.921906
-435.510468	283.138763	959.937134	-434.095856	21.875225	964.258118	-515.201599	279.650482	575.019104	-466.330658	-23.676779	582.764221	-500.469543	292.371216	86.592445	-536.213196	-49.935921	105.031929	-479.497498	390.933319	1443.334839	-418.732483	-25.369112	1462.908936	-390.963104	182.066254	1467.807617	-418.879150	202.111969	1763.181763	-520.512939	486.758057	1171.575684	-471.852417	-154.971542	1208.614014	-415.485229	432.867035	872.913818	-360.244293	-102.680656	902.962708	-413.518250	154.237961	1059.790771	533.846802	59.013779	899.764343	523.332886	255.886200
-435.542969	283.126923	959.920227	-434.119690	21.911047	964.237915	-515.240967	279.681580	575.027283	-466.324554	-23.680197	582.752136	-500.493317	292.375275	86.593948	-536.245972	-49.949364	105.038116	-479.445282	390.917389	1443.349121	-418.713531	-25.390339	1462.907959	-390.914581	182.059189	1467.796021	-418.835938	202.189697	1763.177368	-520.481140	486.758759	1171.582642	-471.857269	-154.982422	1208.614136	-415.447723	432.971375	872.923096	-360.188965	-102.748978	902.965942	-413.530701	154.249786	1059.768799	533.831482	59.019268	899.758362	523.305054	255.899353
-435.545654	283.125610	959.919067	-434.121002	21.917482	964.233887	-515.278198	279.684357	575.034363	-466.342529	-23.708241	582.755920	-500.506927	292.381104	86.588295	-536.227112	-49.941696	105.030869	-479.394867	390.920807	1443.360229	-418.687103	-25.375288	1462.889771	-390.865112	182.055771	1467.788696	-418.807373	202.272522	1763.165283	-520.458679	486.802032	1171.606445	-471.844971	-154.990463	1208.607178	-415.424164	433.065552	872.902344	-360.150726	-102.844536	902.966125	-413.531677	154.251434	1059.765991	533.820801	59.026627	899.753418	523.278198	255.877274
-435.571075	283.153290	959.910522	-434.155853	21.915087	964.219849	-515.283936	279.691406	575.005798	-466.325287	-23.702436	582.749451	-500.508972	292.378601	86.595734	-536.236816	-49.951675	105.040237	-479.347321	390.921204	1443.335693	-418.674255	-25.382910	1462.887939	-390.830719	182.048477	1467.769287	-418.768280	202.325302	1763.173096	-520.410400	486.831696	1171.630737	-471.837524	-154.998856	1208.609131	-415.399017	433.227356	872.888306	-360.109497	-102.921272	902.957092	-413.552979	154.261063	1059.752808	533.790283	59.040974	899.742371	523.243225	255.859619
-435.555298	283.192505	959.922241	-434.154388	21.924330	964.219727	-515.288513	279.698700	575.012878	-466.332642	-23.695633	582.729858	-500.503143	292.395844	86.582680	-536.252747	-49.951782	105.040092	-479.297363	390.927490	1443.338867	-418.625153	-25.367832	1462.881714	-390.794891	182.048248	1467.755005	-418.757385	202.392822	1763.139648	-520.356201	486.871613	1171.623657	-471.806396	-155.015152	1208.605957	-415.379578	433.329803	872.860229	-360.093567	-103.036499	902.948608	-413.545074	154.279526	1059.758911	533.771057	58.979393	899.742920	523.233398	255.856674
-435.580109	283.161011	959.907471	-434.154785	21.911484	964.220459	-515.288757	279.667114	574.987549	-466.322113	-23.676834	582.736206	-500.453247	292.379364	86.555443	-536.258728	-49.954384	105.039955	-479.260254	390.903625	1443.341064	-418.600281	-25.379866	1462.879150	-390.788910	182.043793	1467.749512	-418.726624	202.455048	1763.154053	-520.290894	486.912140	1171.629028	-471.774933	-155.034882	1208.602905	-415.336212	433.445099	872.832092	-360.083282	-103.128265	902.927246	-413.548187	154.265244	1059.749634	533.729858	58.983734	899.734497	523.203247	255.869781
-435.573059	283.206360	959.919250	-434.168610	21.921198	964.203064	-515.369812	279.718384	575.026306	-466.361176	-23.717424	582.741150	-500.514374	292.406982	86.578262	-536.260620	-49.962269	105.049118	-479.315308	390.825500	1443.203613	-418.578735	-25.379845	1462.878174	-390.779877	182.023911	1467.723145	-418.706787	202.512497	1763.166504	-520.235229	486.989624	1171.637207	-471.717468	-155.055756	1208.617188	-415.330475	433.553497	872.819092	-360.117950	-103.222816	902.901306	-413.546387	154.279968	1059.745972	533.708801	58.983105	899.723999	523.181519	255.861008
-435.600647	283.202637	959.898071	-434.195892	21.934443	964.194031	-515.388794	279.740417	575.027100	-466.385834	-23.755833	582.742188	-500.505249	292.409515	86.598969	-536.290771	-49.974640	105.056725	-479.204041	390.903900	1443.327637	-418.558319	-25.374281	1462.871582	-390.778320	182.012451	1467.698242	-418.695129	202.559448	1763.177124	-520.149597	486.998993	1171.643066	-471.641998	-155.048157	1208.591919	-415.290863	433.671722	872.777588	-359.833771	-103.040947	903.024902	-413.550598	154.289459	1059.725708	533.687561	58.987270	899.711243	523.156372	255.846268
-435.604980	283.202667	959.898499	-434.208954	21.935894	964.198242	-515.394531	279.708771	575.024353	-466.388947	-23.760954	582.740967	-500.484772	292.388519	86.587646	-536.303711	-49.982414	105.068932	-479.182465	390.898376	1443.340698	-418.505219	-25.367783	1462.852173	-390.762970	182.012192	1467.685669	-418.692566	202.605484	1763.188843	-520.084351	487.037231	1171.647949	-471.649414	-154.945129	1208.537964	-415.268036	433.794159	872.758728	-359.851776	-103.117332	902.971191	-413.557770	154.290894	1059.727661	533.533691	59.099106	899.726929	522.919128	256.309845
-435.591858	283.223694	959.898621	-434.208344	21.937735	964.204834	-515.427124	279.712646	575.015076	-466.421661	-23.747942	582.737061	-500.502106	292.393951	86.604538	-536.272644	-49.969925	105.061722	-479.179047	390.917114	1443.336670	-418.489227	-25.367340	1462.830200	-390.763428	182.028458	1467.666260	-418.687653	202.655289	1763.207520	-520.042419	487.053070	1171.651367	-471.523010	-155.070511	1208.548340	-415.243195	433.904724	872.735840	-359.878845	-103.135674	902.942017	-413.536346	154.303619	1059.727783	533.512939	59.104702	899.715759	522.883789	256.341461
-435.589813	283.226593	959.897156	-434.196991	21.938633	964.190369	-515.442810	279.680115	575.016785	-466.452576	-23.761663	582.742310	-500.512299	292.394806	86.597404	-536.266235	-49.958355	105.059502	-479.179626	390.930969	1443.332275	-418.473267	-25.363552	1462.823730	-390.753693	182.045532	1467.643188	-418.685059	202.694046	1763.207886	-520.007202	487.102631	1171.644653	-471.488739	-155.083420	1208.539307	-415.204590	434.002563	872.683960	-359.946838	-103.182404	902.885620	-413.528931	154.301422	1059.719849	533.563599	58.987335	899.691162	523.082092	255.846329
-435.575287	283.226776	959.890198	-434.159363	21.917175	964.197266	-515.444946	279.692383	575.021362	-466.415039	-23.698172	582.749146	-500.499512	292.389343	86.580574	-536.223816	-49.943886	105.032707	-479.166504	390.942719	1443.308350	-418.427307	-25.351885	1462.781006	-390.739380	182.061310	1467.633179	-418.665771	202.737335	1763.203003	-519.966370	487.099548	1171.633423	-471.463898	-155.078720	1208.515137	-415.156097	434.092346	872.668762	-360.008301	-103.243942	902.811279	-413.486725	154.297745	1059.716064	533.453125	59.104908	899.687500	522.860657	256.341644
-435.551178	283.244965	959.889099	-434.159363	21.935459	964.186707	-515.445435	279.685425	575.025146	-466.388977	-23.651766	582.765198	-500.478821	292.385620	86.580154	-536.202515	-49.931366	105.047859	-479.160004	390.946472	1443.290771	-418.380707	-25.323887	1462.752197	-390.708466	182.082840	1467.616943	-418.651550	202.768524	1763.200684	-519.954529	487.101288	1171.629517	-471.447327	-155.049057	1208.500244	-415.123413	434.144501	872.651611	-360.042603	-103.240570	902.767090	-413.472717	154.310455	1059.709961	533.506714	59.016556	899.690247	523.023560	255.878845
-435.504181	283.259399	959.886475	-434.125793	21.942425	964.197998	-515.436707	279.676392	575.031189	-466.433563	-23.667278	582.728271	-500.485626	292.390076	86.597504	-536.203674	-49.935902	105.026474	-479.163391	390.959869	1443.293335	-418.349670	-25.331329	1462.739746	-390.702271	182.093826	1467.609985	-418.632874	202.801865	1763.213013	-519.970337	487.094208	1171.604736	-471.443604	-155.043549	1208.481812	-415.103455	434.231293	872.620239	-360.113220	-103.244125	902.737061	-413.438995	154.325211	1059.715698	533.373596	59.153214	899.677002	522.798889	256.364136
-435.500610	283.214325	959.876892	-434.096558	21.919811	964.212708	-515.436096	279.674744	575.026611	-466.402618	-23.669865	582.752625	-500.485565	292.375854	86.606644	-536.230103	-49.964764	105.036224	-479.174225	390.960297	1443.275391	-418.312042	-25.320364	1462.732788	-390.674164	182.116287	1467.585449	-418.608826	202.834717	1763.217285	-519.973877	487.062500	1171.596680	-471.459930	-155.068466	1208.509155	-415.049561	434.263245	872.634766	-360.421814	-103.446922	902.558777	-413.420715	154.302689	1059.717651	533.336548	59.151081	899.677673	522.743164	256.384583
-435.462555	283.263367	959.889832	-434.083893	21.932302	964.211121	-515.436035	279.651886	575.035400	-466.426941	-23.702976	582.770325	-500.496979	292.377472	86.604286	-536.253967	-49.960819	105.026367	-479.178894	390.972107	1443.264771	-418.288818	-25.320208	1462.736084	-390.656219	182.136032	1467.588623	-418.575928	202.867279	1763.217041	-520.016846	487.074646	1171.580322	-471.475708	-155.006363	1208.493530	-415.021271	434.288483	872.612305	-360.465790	-103.443588	902.535522	-413.402008	154.325684	1059.724854	533.303223	59.152832	899.673401	522.723999	256.383392
-435.506195	283.212585	959.860168	-434.097565	21.929045	964.189270	-515.440735	279.653900	575.025085	-466.412445	-23.715195	582.745361	-500.523468	292.382050	86.603630	-536.220642	-49.951748	105.045166	-479.154144	390.997284	1443.258179	-418.257935	-25.297853	1462.711914	-390.627869	182.155899	1467.565918	-418.536804	202.904510	1763.190552	-520.062744	487.045959	1171.563599	-471.503204	-154.962997	1208.487183	-415.004517	434.318298	872.609619	-360.512543	-103.404510	902.508301	-413.404541	154.304413	1059.693237	533.265320	59.171322	899.660278	522.678467	256.377594
-435.495300	283.222839	959.867615	-434.099915	21.935389	964.191895	-515.406128	279.664978	575.022705	-466.412933	-23.720985	582.745911	-500.504578	292.378815	86.605560	-536.204529	-49.943142	105.041542	-479.157806	391.004730	1443.245483	-418.224945	-25.281891	1462.714478	-390.596832	182.151382	1467.565308	-418.476715	202.937561	1763.206665	-520.105652	487.029175	1171.552856	-471.532501	-154.928894	1208.474609	-414.977448	434.337372	872.609131	-360.543427	-103.316002	902.499512	-413.396088	154.309814	1059.697510	533.242126	59.192799	899.646484	522.664490	256.391174
-435.435913	283.218292	959.883057	-434.051117	21.932924	964.194214	-515.416809	279.680176	575.031982	-466.379608	-23.722237	582.737732	-500.512115	292.380066	86.606537	-536.220093	-49.949226	105.045021	-479.113831	391.016052	1443.246704	-418.186646	-25.290432	1462.726440	-390.579681	182.175812	1467.558350	-418.438843	202.976578	1763.189087	-520.146790	486.996124	1171.543335	-471.577759	-154.872391	1208.480835	-414.956329	434.349182	872.608093	-360.579865	-103.244766	902.501404	-413.344086	154.300522	1059.706909	533.174988	59.169014	899.644043	522.634583	256.381470
-435.428650	283.206635	959.885498	-434.022980	21.926651	964.213135	-515.398682	279.646698	575.017944	-466.362946	-23.739330	582.761292	-500.507385	292.375885	86.609131	-536.221741	-49.952770	105.046440	-479.114594	391.022095	1443.213989	-418.181854	-25.298838	1462.723633	-390.559357	182.187729	1467.561646	-418.395721	203.011002	1763.163696	-520.192871	486.946533	1171.513916	-471.606110	-154.824387	1208.469849	-414.926819	434.360199	872.616821	-360.616028	-103.132637	902.493774	-413.328369	154.299484	1059.717896	533.168884	59.174194	899.619934	522.610229	256.408813
-435.392181	283.216797	959.880676	-433.977264	21.909180	964.223877	-515.355225	279.620789	575.038208	-466.303192	-23.631584	582.765198	-500.478363	292.370972	86.608406	-536.175293	-49.930733	105.039505	-479.093933	391.023071	1443.217041	-418.141479	-25.274483	1462.726807	-390.537994	182.195435	1467.559326	-418.327576	203.057770	1763.191406	-520.239990	486.916046	1171.494629	-471.639587	-154.791473	1208.469116	-414.903229	434.341339	872.606201	-360.675537	-103.072723	902.485474	-413.288971	154.302200	1059.721069	533.126709	59.244930	899.617249	522.582764	256.432220
-435.378113	283.219208	959.880798	-433.986359	21.932573	964.212280	-515.375061	279.645386	575.044739	-466.362396	-23.724262	582.759949	-500.471252	292.356659	86.596382	-536.234131	-49.943924	105.067024	-479.073578	391.034485	1443.209473	-418.109985	-25.270969	1462.715454	-390.500275	182.194687	1467.552979	-418.255890	203.089966	1763.185669	-520.288025	486.888062	1171.501831	-471.642761	-154.762161	1208.472046	-414.892181	434.334686	872.619629	-360.725830	-102.961235	902.475342	-413.277374	154.308975	1059.713501	533.096680	59.236343	899.601868	522.547668	256.454773
-435.346985	283.221283	959.878235	-433.979889	21.943537	964.201416	-515.394897	279.669800	575.052979	-466.359436	-23.738550	582.735107	-500.506683	292.360962	86.619629	-536.211914	-49.928383	105.059052	-479.035553	391.037750	1443.182007	-418.078674	-25.276104	1462.730591	-390.468048	182.183258	1467.545288	-418.183075	203.136047	1763.167969	-520.340881	486.842102	1171.482178	-471.665985	-154.738617	1208.457031	-414.900635	434.329529	872.615845	-360.756714	-102.852943	902.477539	-413.249786	154.310455	1059.704956	533.038086	59.232910	899.599854	522.523865	256.445465
-435.319580	283.224518	959.882996	-433.945007	21.929169	964.213074	-515.378052	279.650787	575.053528	-466.287872	-23.709414	582.741882	-500.491211	292.363525	86.591461	-536.187561	-49.915768	105.056190	-479.002472	391.028198	1443.181274	-418.053009	-25.274284	1462.739502	-390.420471	182.215561	1467.535522	-418.101898	203.173843	1763.153320	-520.384705	486.782898	1171.466187	-471.660187	-154.690536	1208.455811	-414.863281	434.310364	872.604614	-360.796448	-102.759682	902.471558	-413.223907	154.307938	1059.714233	533.012756	59.221725	899.595703	522.515747	256.447906
-435.279755	283.218445	959.869202	-433.904083	21.921785	964.220825	-515.365540	279.637299	575.056091	-466.234650	-23.668745	582.735046	-500.491150	292.372864	86.608871	-536.173340	-49.910110	105.052299	-478.972534	391.046387	1443.156738	-418.019989	-25.266600	1462.727417	-390.355988	182.225830	1467.540527	-418.030334	203.225281	1763.144653	-520.411682	486.726135	1171.448975	-471.658051	-154.617722	1208.423828	-414.805084	434.331207	872.565735	-360.557526	-102.376213	902.637268	-413.182861	154.309372	1059.710938	532.984558	59.274014	899.587280	522.491943	256.448914
-435.246307	283.209045	959.867737	-433.864014	21.925814	964.213074	-515.348572	279.638214	575.026672	-466.230072	-23.738939	582.765564	-500.468445	292.356384	86.596382	-536.158081	-49.933849	105.089874	-478.926666	391.041748	1443.143677	-417.983459	-25.255772	1462.735474	-390.321228	182.233139	1467.531860	-417.954803	203.261383	1763.117798	-520.426636	486.697540	1171.419922	-471.724945	-154.441711	1208.401245	-414.798492	434.295349	872.545959	-360.566772	-102.231071	902.614319	-413.147614	154.304947	1059.706665	532.929932	59.287582	899.564758	522.456055	256.498169
-435.219910	283.224213	959.868042	-433.861298	21.932632	964.214294	-515.363037	279.645050	575.024536	-466.171082	-23.750692	582.785828	-500.470459	292.336548	86.593094	-536.139343	-49.920818	105.083366	-478.881989	391.055847	1443.119507	-417.937714	-25.240822	1462.721924	-390.293518	182.237595	1467.513062	-417.878937	203.300247	1763.089233	-520.458984	486.656158	1171.392944	-471.725647	-154.417068	1208.392090	-414.790741	434.238831	872.509766	-360.637817	-102.138199	902.604126	-413.130981	154.314301	1059.707031	532.898743	59.314861	899.586121	522.427368	256.482513
-435.205200	283.231964	959.849792	-433.832886	21.907932	964.227356	-515.326721	279.630829	575.021851	-466.088318	-23.675297	582.729797	-500.439331	292.326172	86.585472	-536.118042	-49.911831	105.075775	-478.837158	391.064819	1443.104492	-417.883728	-25.238861	1462.699341	-390.250183	182.225906	1467.506226	-417.783783	203.324646	1763.054932	-520.455383	486.608246	1171.378052	-471.671112	-154.492447	1208.391602	-414.801086	434.208679	872.482910	-360.689789	-102.031517	902.614990	-413.109100	154.318420	1059.704102	532.852783	59.326321	899.577576	522.409790	256.480835
-435.149506	283.219635	959.843628	-433.779907	21.916111	964.206909	-515.318970	279.627960	575.041504	-466.000275	-23.623840	582.733704	-500.452423	292.324188	86.579338	-536.081360	-49.904224	105.044685	-478.793701	391.084137	1443.083252	-417.842926	-25.247290	1462.701538	-390.218689	182.226913	1467.492676	-417.698608	203.360443	1763.030762	-520.458252	486.562103	1171.356201	-471.676819	-154.484451	1208.386597	-414.877747	434.106323	872.456177	-360.737915	-101.920044	902.583862	-413.053467	154.310913	1059.690674	532.827209	59.355156	899.545532	522.380249	256.537567
-435.137482	283.222992	959.835144	-433.767731	21.917690	964.191650	-515.319702	279.638672	575.059692	-465.946198	-23.590212	582.678284	-500.465454	292.335419	86.593224	-536.057983	-49.894512	105.039139	-478.738556	391.101379	1443.067993	-417.796631	-25.249514	1462.688110	-390.185669	182.235748	1467.484009	-417.606628	203.390533	1763.012451	-520.433716	486.518341	1171.343750	-471.663116	-154.444321	1208.340332	-414.896820	434.115021	872.416260	-360.778870	-101.770424	902.544678	-413.039764	154.310883	1059.678467	532.864929	59.256271	899.536865	522.542297	256.045776
-435.093262	283.240479	959.820740	-433.706696	21.919500	964.167419	-515.276062	279.592255	575.056458	-465.859894	-23.518135	582.657227	-500.441803	292.327087	86.583229	-536.034607	-49.882973	105.022362	-478.720062	391.076782	1443.055542	-417.740265	-25.249590	1462.665161	-390.157898	182.253403	1467.470581	-417.519348	203.422699	1762.993042	-520.394775	486.517303	1171.296265	-471.668274	-154.392151	1208.317627	-414.895264	434.079865	872.383484	-360.816010	-101.665825	902.529053	-412.983612	154.318115	1059.658325	532.865112	59.254402	899.537048	522.539185	256.044678
-435.080719	283.243744	959.812256	-433.692749	21.919634	964.153809	-515.251526	279.631409	575.066589	-465.867950	-23.547045	582.664856	-500.458008	292.329346	86.586143	-536.036926	-49.880672	105.034309	-478.703705	391.091156	1443.026611	-417.704651	-25.255388	1462.652710	-390.131927	182.252609	1467.467285	-417.444153	203.440262	1762.948975	-520.343872	486.523224	1171.278687	-471.645630	-154.360840	1208.294922	-414.899170	434.034760	872.349670	-360.816589	-101.543938	902.500061	-412.968933	154.318024	1059.647095	532.813354	59.276943	899.529175	522.501953	256.072174
-435.080780	283.203705	959.800964	-433.660004	21.892252	964.166077	-515.241699	279.608826	575.050964	-465.842255	-23.586781	582.674561	-500.450562	292.328247	86.584602	-536.035278	-49.851913	105.068916	-478.669739	391.087494	1443.003296	-417.692444	-25.260847	1462.627075	-390.102295	182.245300	1467.455688	-417.358398	203.462875	1762.938721	-520.315674	486.489777	1171.246216	-471.666931	-154.349396	1208.280518	-414.892242	434.022675	872.320801	-360.847076	-101.462723	902.477356	-412.947632	154.295868	1059.646240	532.696655	59.422428	899.529419	522.286865	256.537811
-435.082642	283.208344	959.798340	-433.663910	21.909966	964.149353	-515.259766	279.629120	575.054382	-465.762054	-23.486034	582.660583	-500.472504	292.331940	86.585533	-536.009583	-49.854088	105.070351	-478.664063	391.086670	1442.998047	-417.670410	-25.266542	1462.622070	-390.079163	182.263672	1467.457275	-417.283234	203.483109	1762.928467	-520.270264	486.486877	1171.235352	-471.634430	-154.308945	1208.249268	-414.889801	433.977936	872.313538	-360.836304	-101.347420	902.475464	-412.949799	154.301712	1059.636475	532.656250	59.450520	899.527771	522.243896	256.559753
-435.046204	283.209930	959.821167	-433.599518	21.897987	964.178894	-515.245300	279.626129	575.054749	-465.816528	-23.568460	582.642578	-500.474457	292.332245	86.585442	-536.017151	-49.848953	105.092598	-478.623840	391.077179	1442.987671	-417.647369	-25.296064	1462.624390	-390.063538	182.256332	1467.458984	-417.205505	203.494751	1762.929932	-520.209534	486.444977	1171.199463	-471.688385	-154.147980	1208.228760	-414.828522	433.967438	872.289307	-360.804993	-101.249779	902.449280	-412.910400	154.301193	1059.665039	532.699646	59.354492	899.516235	522.416016	256.110046
-435.007629	283.220001	959.825806	-433.575287	21.906387	964.165955	-515.219116	279.632538	575.053833	-465.743134	-23.508204	582.666626	-500.461273	292.315643	86.595505	-536.002563	-49.835548	105.080643	-478.611603	391.066284	1442.985596	-417.620819	-25.291470	1462.625122	-390.027679	182.242401	1467.462891	-417.137573	203.505112	1762.921509	-520.144409	486.405762	1171.186646	-471.654877	-154.118576	1208.223145	-414.790741	433.930176	872.280029	-360.789368	-101.177521	902.439148	-412.882996	154.302689	1059.661865	532.677856	59.367073	899.513367	522.398621	256.103668
-434.982788	283.201294	959.825745	-433.519318	21.858913	964.164612	-515.196716	279.627411	575.076172	-465.717529	-23.498596	582.669312	-500.471741	292.321930	86.602859	-535.989685	-49.834015	105.070534	-478.612030	391.057373	1442.975464	-417.588776	-25.307768	1462.603760	-390.017853	182.226791	1467.453491	-417.071442	203.500839	1762.908569	-520.125854	486.417542	1171.182129	-471.635101	-154.130142	1208.208740	-414.774384	433.897675	872.282349	-361.046997	-101.363922	902.269104	-412.835571	154.271484	1059.659668	532.639893	59.382710	899.515442	522.369263	256.102081
-434.961700	283.196869	959.810547	-433.514343	21.861359	964.162720	-515.194519	279.651489	575.082947	-465.723724	-23.540218	582.631470	-500.452087	292.314117	86.598061	-536.009521	-49.839195	105.070518	-478.584503	391.035461	1442.973511	-417.570465	-25.314445	1462.605957	-389.989746	182.221024	1467.465576	-417.007233	203.504898	1762.893433	-520.095642	486.395142	1171.171021	-471.521454	-154.208969	1208.190796	-414.751465	433.845306	872.293152	-360.756714	-101.083923	902.388855	-412.819916	154.274185	1059.650391	532.593567	59.391491	899.494751	522.339722	256.117096
-434.936554	283.207550	959.803345	-433.477417	21.844912	964.166321	-515.180237	279.654053	575.082642	-465.612549	-23.492615	582.650879	-500.455170	292.328644	86.589256	-536.008362	-49.840935	105.068291	-478.579315	391.037720	1442.971558	-417.551849	-25.310732	1462.608032	-389.961914	182.206757	1467.459106	-416.931885	203.499023	1762.878784	-520.059692	486.375122	1171.167725	-471.506134	-154.239014	1208.207642	-414.743073	433.798035	872.288025	-360.990356	-101.256744	902.241089	-412.783569	154.276138	1059.647339	532.590515	59.387169	899.494385	522.321350	256.132385
-434.942810	283.216827	959.805054	-433.492523	21.840094	964.152405	-515.177368	279.641144	575.080322	-464.637939	-22.087837	582.414001	-500.484131	292.338715	86.595131	-535.201721	-49.531948	104.850273	-478.542633	391.030426	1442.994751	-417.525177	-25.320047	1462.596558	-389.937561	182.211411	1467.461670	-416.872131	203.498047	1762.866699	-520.053040	486.365967	1171.181274	-471.532776	-154.094574	1208.188843	-414.708832	433.741699	872.284790	-360.931915	-101.214874	902.225769	-412.788788	154.271713	1059.640259	532.531982	59.381702	899.484863	522.290894	256.104401
-434.914215	283.276794	959.823303	-433.487946	21.881306	964.129456	-515.192566	279.685303	575.104797	-465.473236	-23.334085	582.598083	-500.495514	292.335876	86.591103	-535.872559	-49.802753	105.044594	-478.545685	391.008698	1442.987549	-417.493408	-25.345837	1462.586304	-389.926575	182.209946	1467.452881	-416.796936	203.488617	1762.860962	-520.039307	486.314789	1171.172974	-471.437073	-154.217804	1208.194580	-414.652496	433.686920	872.321350	-360.876556	-101.182312	902.241150	-412.767334	154.304840	1059.637085	532.530029	59.399467	899.480774	522.278381	256.123260
-434.875854	283.239716	959.828735	-433.449341	21.870476	964.139954	-515.178528	279.658142	575.093018	-465.731873	-23.846563	582.717896	-500.492706	292.320801	86.597473	-536.142822	-49.913925	105.122978	-478.485138	390.983551	1442.976318	-417.454834	-25.355757	1462.579102	-389.890503	182.175095	1467.451538	-416.722931	203.474609	1762.858154	-520.028564	486.297516	1171.183472	-471.394226	-154.214951	1208.186401	-414.611694	433.601501	872.345459	-360.813354	-101.129837	902.231934	-412.736359	154.282959	1059.646606	532.488831	59.417843	899.462036	522.235168	256.162964
-434.890961	283.200653	959.815186	-433.447815	21.860472	964.133911	-515.172607	279.648804	575.085205	-465.724792	-23.845322	582.696655	-500.488464	292.319916	86.597008	-536.161194	-49.913738	105.141174	-478.466858	390.987305	1442.992554	-417.417725	-25.353392	1462.559082	-389.872528	182.160919	1467.447510	-416.652527	203.447327	1762.848267	-520.026306	486.279877	1171.194824	-471.342560	-154.178360	1208.131226	-414.610687	433.537872	872.348022	-360.443024	-100.849411	902.393066	-412.731384	154.262802	1059.634155	532.454712	59.402409	899.474548	522.210510	256.141113
-434.854370	283.223267	959.804565	-433.436279	21.860146	964.134155	-515.146423	279.632751	575.086731	-465.490051	-23.475592	582.638000	-500.464569	292.312469	86.601784	-535.946472	-49.848312	105.093971	-478.424957	390.977264	1443.001953	-417.379791	-25.356613	1462.540771	-389.826996	182.161148	1467.437744	-416.577942	203.432388	1762.823975	-520.011353	486.238190	1171.186646	-471.397186	-154.098587	1208.114990	-414.563141	433.468964	872.360596	-360.634674	-101.086731	902.235779	-412.702911	154.275787	1059.628052	532.432617	59.410202	899.471497	522.166138	256.164490
-434.845184	283.217407	959.795776	-433.377411	21.851931	964.134705	-515.138672	279.623932	575.085999	-465.683533	-23.779741	582.656433	-500.475403	292.321045	86.613510	-536.119629	-49.891453	105.129234	-478.392609	390.962952	1442.999268	-417.350311	-25.368525	1462.524414	-389.800659	182.159958	1467.406982	-416.505646	203.414490	1762.814941	-519.996155	486.225983	1171.184692	-471.275757	-154.204437	1208.120483	-414.528168	433.388000	872.370850	-360.580597	-101.092712	902.217407	-412.669495	154.276337	1059.623901	532.411621	59.438698	899.452698	522.138977	256.171753
-434.819519	283.214325	959.796448	-433.370636	21.862276	964.132751	-515.137329	279.636902	575.080505	-465.490723	-23.490446	582.605042	-500.491425	292.338501	86.605591	-535.934021	-49.837502	105.095016	-478.338806	390.949738	1443.011719	-417.288788	-25.379168	1462.513794	-389.770691	182.157394	1467.381836	-416.368011	203.366791	1762.799194	-519.982361	486.216248	1171.193481	-471.243347	-154.231689	1208.094360	-414.495880	433.335297	872.393555	-360.492462	-101.074127	902.232605	-412.652618	154.277512	1059.623169	532.385254	59.446819	899.449524	522.110107	256.169037
-434.788391	283.217224	959.799072	-433.331970	21.848148	964.143188	-515.135620	279.636261	575.084656	-465.655182	-23.771694	582.653748	-500.472076	292.332031	86.588203	-536.060242	-49.888195	105.131058	-478.302551	390.963257	1443.007202	-417.238495	-25.385864	1462.487915	-389.735901	182.144196	1467.377075	-416.285339	203.351028	1762.784912	-519.959167	486.202240	1171.213623	-471.192474	-154.241837	1208.062866	-414.461792	433.289551	872.385498	-360.406708	-101.075180	902.223206	-412.626312	154.275299	1059.631470	532.357117	59.423111	899.456848	522.085022	256.166931
-434.789459	283.237946	959.784424	-433.334351	21.862104	964.125671	-515.162720	279.668915	575.092773	-464.664459	-22.311365	582.375183	-500.490875	292.334778	86.589783	-535.304688	-49.598972	104.923973	-478.280945	390.940216	1443.008667	-417.202087	-25.403969	1462.455078	-389.727264	182.124969	1467.345581	-416.206299	203.322632	1762.778564	-519.939880	486.170197	1171.189575	-471.129089	-154.255768	1208.041016	-414.423920	433.223022	872.389709	-360.333496	-101.093773	902.184570	-412.617432	154.291443	1059.613159	532.306091	59.431461	899.438232	522.033691	256.133087
-434.799927	283.223297	959.759705	-433.351166	21.858717	964.095703	-515.160706	279.665924	575.089966	-464.715576	-22.388208	582.385681	-500.473480	292.331940	86.590179	-535.340088	-49.609806	104.930229	-478.211792	390.904663	1443.000854	-417.144104	-25.452681	1462.425293	-389.671906	182.089127	1467.335205	-416.123718	203.290039	1762.755005	-519.890137	486.180206	1171.195313	-471.072998	-154.297623	1208.011475	-414.398285	433.196198	872.392700	-360.247833	-101.119553	902.170105	-412.613464	154.280060	1059.581909	532.297180	59.439083	899.433350	521.996704	256.159027
-434.737427	283.248840	959.762939	-433.310974	21.853354	964.106995	-515.150330	279.656403	575.099121	-464.594910	-22.239481	582.358643	-500.476959	292.332581	86.589455	-535.283936	-49.592350	104.933006	-478.161865	390.893768	1443.014771	-417.090576	-25.464975	1462.405640	-389.647888	182.052582	1467.317871	-416.023560	203.263596	1762.754028	-519.846008	486.166840	1171.208008	-470.999237	-154.290283	1207.988281	-414.361115	433.128601	872.393494	-360.131958	-101.124466	902.155518	-412.567444	154.291092	1059.590332	532.276855	59.427738	899.431030	521.982239	256.124023
-434.740051	283.250916	959.768799	-433.294403	21.851768	964.097656	-515.152344	279.658752	575.099243	-464.581635	-22.225710	582.398682	-500.489380	292.337982	86.606964	-535.284607	-49.598137	104.911446	-478.086334	390.876099	1443.013672	-417.044617	-25.494919	1462.382568	-389.634033	182.039063	1467.293213	-415.943115	203.235870	1762.746826	-519.825134	486.103516	1171.197510	-470.936005	-154.314728	1207.960327	-414.323242	433.126770	872.421204	-360.085571	-101.163673	902.138977	-412.551666	154.287216	1059.586792	532.247009	59.426342	899.437805	521.922607	256.148468
-434.751831	283.257202	959.773560	-433.309998	21.872078	964.086060	-515.264771	279.771423	575.095032	-464.527802	-22.137047	582.346130	-500.548401	292.348022	86.613838	-535.231873	-49.566471	104.910042	-478.047089	390.854187	1443.026855	-417.012482	-25.494566	1462.356323	-389.615906	182.012604	1467.273804	-415.863953	203.203873	1762.741943	-519.788208	486.091339	1171.213013	-470.845642	-154.288773	1207.913696	-414.300201	433.088287	872.412903	-359.701202	-100.925056	902.271301	-412.555054	154.294235	1059.581177	532.206665	59.460342	899.416138	521.877075	256.143616
-434.727234	283.283264	959.772522	-433.312012	21.879873	964.088379	-515.163818	279.652435	575.080994	-464.503876	-22.153076	582.367432	-500.467194	292.331055	86.589325	-535.258057	-49.584713	104.911072	-478.033295	390.867981	1443.017090	-417.015625	-25.486959	1462.341187	-389.602295	182.012482	1467.253174	-415.783142	203.168839	1762.751709	-519.784302	486.069183	1171.236206	-470.800079	-154.325287	1207.886475	-414.283630	433.062439	872.408752	-359.652130	-101.010765	902.226135	-412.538361	154.310104	1059.580688	532.163330	59.404945	899.416199	521.829956	256.115997
-434.735260	283.286255	959.770203	-433.280090	21.874701	964.075867	-515.263367	279.770844	575.100281	-464.477081	-22.134478	582.340088	-500.526031	292.340546	86.596169	-535.242554	-49.579002	104.907532	-477.995087	390.856293	1443.018921	-416.969971	-25.498476	1462.297363	-389.586731	181.980713	1467.213623	-415.708557	203.138947	1762.747559	-519.750977	486.048859	1171.217773	-470.733337	-154.344238	1207.855713	-414.256897	433.052063	872.411560	-359.587677	-101.049797	902.200073	-412.513184	154.308472	1059.570313	532.126953	59.391754	899.424866	521.775879	256.098175
-434.697968	283.349030	959.780884	-433.275696	21.890255	964.047852	-515.186035	279.702515	575.122498	-464.442261	-22.119587	582.314026	-500.479370	292.332825	86.592880	-535.199341	-49.556412	104.892517	-477.919983	390.839539	1443.011475	-416.928436	-25.521532	1462.276611	-389.559357	181.968369	1467.196777	-415.633881	203.104843	1762.744385	-519.722534	486.032013	1171.234863	-470.689636	-154.349045	1207.822876	-414.233124	433.042206	872.406677	-359.523560	-101.094368	902.171692	-412.485779	154.330200	1059.560547	532.050598	59.356571	899.418579	521.696411	256.087036
-434.700867	283.344208	959.789978	-433.248596	21.878244	964.051453	-515.152222	279.700836	575.118225	-464.429352	-22.159269	582.322021	-500.458099	292.333740	86.620239	-535.227783	-49.560883	104.899742	-477.876068	390.835114	1443.031494	-416.879730	-25.546947	1462.248047	-389.520325	181.950409	1467.165405	-415.557373	203.084946	1762.743652	-519.707825	485.970886	1171.220215	-470.640045	-154.351456	1207.799438	-414.216370	433.017029	872.393250	-359.490936	-101.151222	902.132202	-412.462860	154.322159	1059.564453	532.037415	59.356400	899.395081	521.652710	256.078766
-434.683105	283.358826	959.771179	-433.243195	21.895081	964.031128	-515.164429	279.716858	575.125244	-464.342743	-22.062052	582.300659	-500.467438	292.331085	86.595284	-535.193787	-49.544361	104.872742	-477.846527	390.816833	1442.999512	-416.825317	-25.567177	1462.224731	-389.483978	181.933289	1467.139404	-415.482727	203.054321	1762.741211	-519.693909	485.951782	1171.204956	-470.594299	-154.371460	1207.769165	-414.188354	433.021301	872.375488	-359.477783	-101.241714	902.080627	-412.445496	154.336319	1059.543701	531.984558	59.385666	899.403748	521.602539	256.077209
-434.659607	283.355865	959.774841	-433.209839	21.883675	964.012634	-515.187317	279.770294	575.136414	-464.356354	-22.080385	582.304871	-500.485016	292.333496	86.598320	-535.188782	-49.542717	104.904533	-477.807343	390.795837	1442.980225	-416.793915	-25.595146	1462.183716	-389.439972	181.906525	1467.141846	-415.404846	203.025009	1762.734741	-519.673035	485.927490	1171.209595	-470.555176	-154.382278	1207.724121	-414.183350	432.991364	872.357727	-359.429047	-101.262177	902.056274	-412.407166	154.321640	1059.534180	531.937622	59.329590	899.408997	521.545715	256.071655
-434.676849	283.376373	959.771790	-433.228302	21.897781	964.005737	-515.181702	279.764160	575.135681	-464.299347	-22.080362	582.311279	-500.501434	292.336426	86.597694	-535.192017	-49.529327	104.904968	-477.764771	390.775208	1443.005981	-416.737762	-25.599560	1462.148438	-389.413330	181.876221	1467.104614	-415.330139	202.992310	1762.737549	-519.662476	485.902954	1171.205933	-470.531982	-154.376602	1207.694336	-414.191284	432.982422	872.346375	-359.394592	-101.303581	902.007751	-412.409332	154.337402	1059.525879	531.890259	59.329208	899.398743	521.469543	256.074463
-434.667023	283.374207	959.763672	-433.203033	21.885248	963.989197	-515.171143	279.790009	575.138000	-464.249573	-22.022388	582.320374	-500.495544	292.321014	86.609032	-535.124146	-49.521702	104.910423	-477.731720	390.764709	1442.973022	-416.690979	-25.626425	1462.126343	-389.365753	181.857239	1467.091553	-415.265839	202.973557	1762.726807	-519.651001	485.882233	1171.198364	-470.507080	-154.385895	1207.661133	-414.173218	432.998322	872.337769	-359.409332	-101.363960	901.972351	-412.389404	154.328094	1059.513062	531.821472	59.280991	899.385986	521.416565	256.025055
-434.628082	283.391998	959.751587	-433.200256	21.911825	963.965637	-515.151184	279.780426	575.128601	-464.346741	-22.185900	582.310730	-500.476929	292.333496	86.604553	-535.173584	-49.528214	104.918900	-477.688812	390.763611	1442.966919	-416.636292	-25.622545	1462.096924	-389.341034	181.844986	1467.072510	-415.183441	202.946594	1762.717041	-519.633240	485.841858	1171.169067	-470.510651	-154.380981	1207.616699	-414.169556	432.996216	872.301086	-359.381439	-101.380997	901.946289	-412.354614	154.343124	1059.492188	531.784790	59.285622	899.385803	521.351624	256.043701
-434.618256	283.383911	959.749695	-433.159790	21.893515	963.963196	-515.146179	279.774323	575.127747	-464.194641	-21.959818	582.279358	-500.503113	292.322449	86.607841	-535.073547	-49.505909	104.890465	-477.667175	390.757263	1442.948120	-416.578735	-25.642099	1462.066406	-389.322205	181.836960	1467.048096	-415.110687	202.922165	1762.702271	-519.614258	485.829132	1171.165771	-470.498199	-154.373825	1207.574097	-414.162231	432.982666	872.266052	-359.403656	-101.438225	901.895813	-412.332275	154.332169	1059.490601	531.711670	59.289185	899.380615	521.282471	256.006836
-434.579559	283.381683	959.747925	-433.083466	21.891211	963.961670	-515.132141	279.749329	575.128235	-464.333221	-22.124176	582.301331	-500.506134	292.322662	86.605850	-535.207703	-49.541061	104.919731	-477.626587	390.694763	1442.931396	-416.496613	-25.671841	1462.035034	-389.273376	181.800613	1467.027344	-415.036041	202.907272	1762.702637	-519.605957	485.780334	1171.153931	-470.493225	-154.361649	1207.541504	-414.159607	433.017792	872.249146	-359.432190	-101.467308	901.843750	-412.275330	154.333099	1059.489136	531.640869	59.237839	899.378052	521.197937	256.003387
-434.562744	283.437256	959.756409	-433.093231	21.917948	963.954529	-515.121765	279.777344	575.137268	-464.162872	-21.874268	582.252197	-500.503967	292.322327	86.608467	-535.059814	-49.482243	104.880318	-477.632324	390.713562	1442.919922	-416.481262	-25.644217	1461.994385	-389.251953	181.808701	1467.009399	-414.983887	202.895996	1762.689819	-519.606506	485.774658	1171.150146	-470.486145	-154.338989	1207.533325	-414.156006	433.023499	872.236511	-359.490997	-101.482506	901.774841	-412.259521	154.366058	1059.487183	531.583496	59.219547	899.362427	521.156006	255.966263
-434.531311	283.434357	959.748535	-433.043793	21.903009	963.948608	-515.112610	279.761108	575.135742	-464.131744	-21.861355	582.268616	-500.509735	292.326538	86.624840	-535.044983	-49.476532	104.881432	-477.625458	390.719818	1442.910645	-416.437927	-25.663500	1461.975098	-389.227997	181.803162	1467.007568	-414.927551	202.885834	1762.685547	-519.585022	485.746918	1171.134155	-470.475616	-154.344864	1207.501343	-414.172455	433.015839	872.211243	-359.503082	-101.469696	901.767273	-412.217712	154.359268	1059.479980	531.500671	59.192211	899.362488	521.079163	255.935104
-434.509949	283.420471	959.747375	-433.010986	21.902613	963.946167	-515.079285	279.759216	575.133240	-464.060516	-21.772055	582.261658	-500.490112	292.358185	86.639282	-535.035339	-49.467266	104.876793	-477.588654	390.692657	1442.909790	-416.402710	-25.673540	1461.977417	-389.207275	181.787659	1466.978882	-414.888123	202.877365	1762.692505	-519.582581	485.725250	1171.130615	-470.489532	-154.370743	1207.477905	-414.183868	433.008636	872.182495	-359.588623	-101.499596	901.720093	-412.184418	154.352692	1059.476807	531.471252	59.194500	899.353760	521.023071	255.912125
-434.483368	283.418243	959.756226	-432.949951	21.898109	963.955078	-515.085938	279.768860	575.138000	-464.054108	-21.729029	582.260559	-500.523071	292.348572	86.643974	-535.032410	-49.471798	104.870720	-477.567047	390.655304	1442.893555	-416.342529	-25.721052	1461.944458	-389.149567	181.759369	1466.978882	-414.849152	202.871689	1762.688354	-519.581482	485.705536	1171.126831	-470.508881	-154.367996	1207.489258	-414.190125	433.021851	872.176453	-359.953400	-101.770691	901.518250	-412.139740	154.352188	1059.485352	531.369141	59.141289	899.339844	520.944336	255.897949
-434.456512	283.403534	959.742859	-432.907715	21.875870	963.960388	-515.046082	279.725037	575.129028	-463.968658	-21.690987	582.270325	-500.472931	292.356384	86.625168	-534.966980	-49.450535	104.854630	-477.544891	390.686096	1442.894287	-416.315796	-25.704023	1461.928833	-389.129028	181.777756	1466.967773	-414.824829	202.881058	1762.691650	-519.593384	485.653564	1171.140015	-470.502625	-154.386719	1207.474243	-414.205688	433.051819	872.166077	-360.048767	-101.782463	901.455444	-412.090881	154.341934	1059.478027	531.210266	59.256466	899.337708	520.701233	256.310455
-434.421661	283.406555	959.749695	-432.868195	21.884966	963.945068	-515.036133	279.765930	575.126587	-464.898224	-23.132910	582.467590	-500.467438	292.342468	86.614693	-535.714783	-49.725025	105.070297	-477.524231	390.637115	1442.881470	-416.256897	-25.737278	1461.909912	-389.083862	181.743362	1466.948364	-414.805847	202.884598	1762.690674	-519.610474	485.654633	1171.137939	-470.499847	-154.329391	1207.459717	-414.225464	433.007233	872.154114	-359.846710	-101.486343	901.565674	-412.053528	154.340164	1059.473877	531.137207	59.214619	899.337402	520.603088	256.294373
-434.418030	283.397705	959.752808	-432.823456	21.879519	963.940063	-515.038696	279.756042	575.134949	-464.944122	-23.280228	582.530701	-500.482452	292.344574	86.613182	-535.798401	-49.769897	105.097115	-477.500916	390.661865	1442.870605	-416.220459	-25.713484	1461.883057	-389.060181	181.766022	1466.944824	-414.799255	202.891296	1762.699707	-519.635986	485.603210	1171.127441	-470.517609	-154.305542	1207.418335	-414.251404	433.016144	872.152100	-359.928925	-101.477051	901.500610	-412.024628	154.333420	1059.471924	531.064270	59.213158	899.314575	520.546204	256.258209
-434.381226	283.443237	959.765930	-432.826233	21.940893	963.918274	-515.028198	279.756775	575.129395	-465.004791	-23.366762	582.528687	-500.486786	292.343903	86.659225	-535.827454	-49.775726	105.099663	-477.455536	390.622040	1442.861694	-416.155334	-25.755592	1461.876465	-389.002625	181.731049	1466.932495	-414.790894	202.886017	1762.703735	-519.656677	485.594055	1171.136108	-470.523529	-154.304993	1207.425781	-414.272095	432.996460	872.145325	-360.054230	-101.451378	901.462280	-412.002472	154.370697	1059.466675	530.990295	59.161900	899.307434	520.487427	256.219727
-434.346832	283.442047	959.747253	-432.763397	21.938169	963.916565	-514.989014	279.747131	575.146362	-464.872467	-23.210611	582.493347	-500.469666	292.344788	86.655312	-535.766296	-49.759872	105.086823	-477.426453	390.635315	1442.861938	-416.095123	-25.759649	1461.851685	-388.968323	181.729950	1466.902466	-414.771576	202.901169	1762.714600	-519.683105	485.569977	1171.133545	-470.555145	-154.250610	1207.385864	-414.315247	432.979370	872.132629	-360.136383	-101.412270	901.421692	-411.944763	154.377411	1059.454346	530.998291	59.104351	899.279114	520.669128	255.860168
-434.326904	283.448639	959.755310	-432.717682	21.934336	963.906494	-515.052612	279.853455	575.170410	-464.911591	-23.345161	582.501587	-500.535858	292.339813	86.665886	-535.840820	-49.789291	105.109360	-477.387817	390.616211	1442.854980	-416.039642	-25.774689	1461.826904	-388.931366	181.729538	1466.889893	-414.763855	202.913483	1762.719116	-519.708008	485.554688	1171.117920	-470.556702	-154.247910	1207.371216	-414.343140	432.975739	872.131470	-360.228027	-101.372932	901.374084	-411.906586	154.374100	1059.452271	530.898743	59.094307	899.258545	520.574829	255.834305
-434.307739	283.426788	959.747864	-432.684113	21.921638	963.905701	-515.042419	279.828217	575.176941	-464.844574	-23.262009	582.506531	-500.533875	292.349487	86.649368	-535.758362	-49.754936	105.094460	-477.449921	390.521362	1442.696533	-415.975983	-25.759336	1461.796509	-388.890869	181.722260	1466.872070	-414.750854	202.930069	1762.720703	-519.750549	485.565826	1171.088135	-470.582397	-154.249527	1207.345215	-414.384918	432.954468	872.090088	-360.355713	-101.313347	901.313477	-411.872650	154.360596	1059.446411	530.761292	59.132187	899.251770	520.263000	256.132538
-434.234222	283.471222	959.742493	-432.597290	21.921700	963.904297	-514.984009	279.746368	575.164490	-465.077820	-23.622616	582.553528	-500.502838	292.326721	86.657791	-535.986877	-49.840076	105.153244	-477.336914	390.615082	1442.808594	-415.920654	-25.782282	1461.775879	-388.847504	181.748413	1466.852295	-414.733704	202.942871	1762.727661	-519.748047	485.527130	1171.077637	-470.619781	-154.245514	1207.323608	-414.420776	432.939941	872.080872	-360.739166	-101.484352	901.102844	-411.799255	154.385101	1059.444458	530.661804	59.143188	899.227356	520.149658	256.133881
-434.230103	283.501801	959.747559	-432.590851	21.943657	963.880310	-515.049805	279.836365	575.191040	-465.070923	-23.688705	582.581848	-500.517609	292.348022	86.654861	-535.995850	-49.850307	105.210953	-477.300415	390.638855	1442.798828	-415.881927	-25.776339	1461.735352	-388.800568	181.737457	1466.822510	-414.705688	202.951965	1762.734375	-519.773560	485.489349	1171.074585	-470.647430	-154.230255	1207.287598	-414.466614	432.934662	872.054932	-360.857513	-101.406677	901.065369	-411.777740	154.400711	1059.431641	530.532959	59.085602	899.242126	520.040588	256.108307
-434.227844	283.463196	959.711304	-432.568817	21.912399	963.887634	-515.045471	279.820038	575.177612	-465.077911	-23.698185	582.593567	-500.542969	292.336945	86.657227	-536.022827	-49.854469	105.210083	-477.263031	390.621246	1442.796143	-415.814270	-25.789360	1461.708252	-388.755493	181.731979	1466.812012	-414.682739	202.971512	1762.735840	-519.786438	485.476624	1171.067017	-470.673218	-154.203827	1207.251099	-414.515869	432.925781	872.027222	-360.949982	-101.324318	901.004150	-411.747314	154.383789	1059.412720	530.459900	59.077496	899.242432	519.950684	256.063690
-434.198395	283.467896	959.709717	-432.521423	21.917892	963.876099	-515.031128	279.807343	575.184814	-465.028534	-23.650658	582.590820	-500.518494	292.348297	86.652527	-535.988037	-49.840076	105.201202	-477.241913	390.623260	1442.761963	-415.756531	-25.788883	1461.674683	-388.703979	181.757477	1466.812378	-414.656036	202.983398	1762.728516	-519.783447	485.453857	1171.041870	-470.677307	-154.090286	1207.197021	-414.558228	432.895599	871.996216	-360.765411	-100.998245	901.084167	-411.703766	154.386673	1059.405151	530.376526	59.062054	899.222839	519.875488	256.056000
-434.196259	283.465973	959.697876	-432.517181	21.928175	963.855591	-515.000549	279.774780	575.176147	-464.989838	-23.617321	582.547058	-500.495026	292.329681	86.665924	-535.967834	-49.816090	105.193779	-477.198517	390.627045	1442.748657	-415.702393	-25.788258	1461.627075	-388.682373	181.774200	1466.769409	-414.632294	202.986572	1762.746216	-519.784729	485.419617	1171.019653	-470.694824	-154.085266	1207.155396	-414.610626	432.891663	871.958801	-360.880432	-100.900398	901.019348	-411.692566	154.387894	1059.387207	530.268494	59.003998	899.230652	519.780396	256.000854
-434.149811	283.486969	959.681335	-432.472046	21.913609	963.854553	-514.977112	279.771332	575.158508	-464.987396	-23.646927	582.569824	-500.486389	292.307190	86.628792	-535.979126	-49.836273	105.200699	-477.194885	390.636230	1442.729980	-415.646027	-25.788984	1461.600220	-388.630493	181.775131	1466.760864	-414.598389	203.000244	1762.739746	-519.780029	485.436676	1171.007935	-470.709412	-154.040833	1207.121094	-414.656158	432.888458	871.930725	-360.999908	-100.822601	900.930115	-411.636597	154.396576	1059.376099	530.158081	58.993061	899.206909	519.688721	256.007751
-434.142090	283.478668	959.672668	-432.421753	21.902517	963.868286	-514.965576	279.788208	575.175476	-465.008728	-23.681627	582.585327	-500.505798	292.313171	86.646873	-536.015442	-49.847893	105.177071	-477.131409	390.652313	1442.720581	-415.593079	-25.802763	1461.568115	-388.589478	181.790390	1466.735718	-414.554993	203.029312	1762.742920	-519.772949	485.363861	1170.999756	-470.746887	-153.981598	1207.074585	-414.711700	432.887146	871.902649	-361.120758	-100.746391	900.845947	-411.609955	154.398743	1059.378906	530.053101	58.993706	899.200256	519.565308	256.006500
-434.110352	283.480194	959.672546	-432.369293	21.886408	963.867310	-514.954224	279.780884	575.184387	-465.020935	-23.717335	582.561890	-500.514557	292.291504	86.638458	-536.003174	-49.837009	105.182991	-477.089722	390.666016	1442.719849	-415.533905	-25.790749	1461.547607	-388.553925	181.799500	1466.724487	-414.518494	203.051361	1762.743164	-519.784851	485.347107	1170.981934	-470.749542	-153.943192	1207.034058	-414.761230	432.890533	871.862427	-361.191376	-100.659241	900.802917	-411.565491	154.392746	1059.377808	529.933716	58.956772	899.205017	519.470337	255.955032
-434.063171	283.536163	959.679382	-432.362885	21.921301	963.845032	-514.943359	279.820587	575.184814	-465.039001	-23.749470	582.571960	-500.512177	292.290314	86.641548	-536.017395	-49.849907	105.194870	-477.042572	390.672516	1442.707764	-415.497009	-25.798706	1461.516846	-388.534943	181.815918	1466.696167	-414.479187	203.058578	1762.709473	-519.771667	485.304840	1170.959839	-470.827057	-153.791107	1206.984985	-414.800751	432.851990	871.836121	-361.256409	-100.545334	900.734802	-411.527374	154.423843	1059.367798	529.824402	58.920742	899.220642	519.356445	255.949356
-434.060089	283.544189	959.667969	-432.339172	21.919876	963.832275	-514.941895	279.809753	575.188599	-464.977478	-23.748625	582.559753	-500.489044	292.290894	86.647026	-536.073547	-49.879871	105.219246	-477.026367	390.683929	1442.685547	-415.454224	-25.780813	1461.489624	-388.487457	181.806183	1466.670410	-414.411194	203.091644	1762.746216	-519.777405	485.311462	1170.956909	-470.832611	-153.704071	1206.933594	-414.861633	432.847382	871.801514	-361.294525	-100.431404	900.679138	-411.503204	154.428299	1059.353271	529.694275	58.941387	899.211792	519.247192	255.922424
-434.023193	283.555817	959.663025	-432.297577	21.924965	963.840393	-514.918518	279.820496	575.181213	-464.915680	-23.724277	582.571411	-500.479797	292.305237	86.644119	-536.016907	-49.851757	105.220703	-477.001495	390.691742	1442.657593	-415.418060	-25.773838	1461.462158	-388.442627	181.844238	1466.657227	-414.379700	203.113800	1762.702759	-519.786438	485.272156	1170.917480	-470.766113	-153.777603	1206.916626	-414.894440	432.832764	871.748962	-361.344025	-100.327301	900.627808	-411.465485	154.441895	1059.355225	529.594116	58.915611	899.220459	519.159485	255.913467
-434.001343	283.529419	959.631775	-432.282196	21.939833	963.836121	-514.908447	279.823303	575.171997	-464.862671	-23.704592	582.552307	-500.509430	292.334290	86.652237	-535.991821	-49.861179	105.223381	-476.950562	390.699432	1442.657593	-415.362091	-25.763296	1461.428833	-388.412994	181.840851	1466.625610	-414.316711	203.127167	1762.694458	-519.794434	485.262329	1170.891479	-470.855469	-153.584351	1206.866577	-414.948486	432.795410	871.723877	-361.392120	-100.221954	900.572815	-411.435242	154.445953	1059.334717	529.457153	58.846809	899.216736	519.046021	255.898453
-433.952240	283.608307	959.627563	-432.281433	21.976135	963.787476	-514.892639	279.837250	575.186035	-464.809937	-23.688499	582.519714	-500.498596	292.332886	86.654343	-535.918091	-49.836071	105.219887	-477.008179	390.645477	1442.481567	-415.309967	-25.758745	1461.376831	-388.394531	181.868607	1466.602905	-414.253876	203.159714	1762.684082	-519.804321	485.246643	1170.871582	-470.787964	-153.633911	1206.830811	-414.973022	432.749908	871.695557	-361.442139	-100.114655	900.527405	-411.403687	154.482712	1059.307129	529.413025	58.710804	899.211670	519.136536	255.414063
-433.947479	283.607880	959.620422	-432.246765	21.953926	963.794006	-514.908386	279.856354	575.189941	-464.797150	-23.727356	582.547974	-500.518341	292.350403	86.646263	-535.990845	-49.854588	105.251297	-476.874176	390.746368	1442.606812	-415.284668	-25.742910	1461.358765	-388.344543	181.888687	1466.576172	-414.166351	203.178238	1762.708008	-519.807495	485.215607	1170.858276	-470.804138	-153.547791	1206.781128	-415.019226	432.710876	871.661743	-361.479950	-100.000092	900.482483	-411.383789	154.478836	1059.306641	529.326965	58.674004	899.221924	519.084778	255.328613
-433.891144	283.604736	959.601868	-432.211151	21.954260	963.807678	-514.892151	279.834564	575.179504	-464.754303	-23.718740	582.547607	-500.522308	292.320984	86.657761	-535.974609	-49.839451	105.243179	-476.843597	390.756317	1442.579468	-415.240906	-25.731283	1461.317383	-388.312653	181.895370	1466.565674	-414.093414	203.193573	1762.692993	-519.822937	485.196014	1170.837402	-470.880890	-153.336899	1206.734131	-415.041840	432.680359	871.632202	-361.508057	-99.861076	900.431396	-411.341248	154.487717	1059.304810	529.118958	58.764076	899.230164	518.759888	255.829391
-433.856110	283.628479	959.592224	-432.210083	21.985826	963.787537	-514.890869	279.847290	575.185425	-464.775574	-23.745857	582.512390	-500.503754	292.333069	86.654961	-535.958618	-49.824257	105.249084	-476.812012	390.800049	1442.562256	-415.190552	-25.722969	1461.286377	-388.292694	181.916229	1466.526733	-414.007721	203.224304	1762.676270	-519.828125	485.174164	1170.792969	-470.836639	-153.345459	1206.686890	-415.081238	432.659698	871.582764	-361.547852	-99.744705	900.374512	-411.320618	154.508713	1059.289429	528.973816	58.740372	899.226379	518.665588	255.783691
-433.813629	283.642273	959.571960	-432.168457	21.969616	963.789063	-514.873657	279.828949	575.189941	-464.792480	-23.800123	582.523376	-500.510620	292.318878	86.657921	-535.994812	-49.836552	105.257217	-476.794556	390.799194	1442.522827	-415.159515	-25.706327	1461.264282	-388.264099	181.924103	1466.497925	-413.925171	203.241241	1762.656982	-519.837158	485.141083	1170.760254	-470.850372	-153.257401	1206.641113	-415.105682	432.626526	871.556152	-361.583710	-99.619362	900.310669	-411.264343	154.515381	1059.276733	528.849060	58.741222	899.242676	518.556763	255.748093
-433.785858	283.659180	959.571899	-432.153534	21.974966	963.779480	-514.887634	279.899109	575.192932	-464.660889	-23.686407	582.520996	-500.511078	292.310516	86.650681	-535.945862	-49.816654	105.243736	-476.742096	390.829926	1442.509521	-415.127075	-25.699202	1461.212769	-388.231720	181.945343	1466.471313	-413.827911	203.266357	1762.645020	-519.821350	485.143433	1170.719360	-470.867310	-153.135712	1206.592896	-415.104187	432.590271	871.525757	-361.576752	-99.469612	900.275940	-411.239136	154.521866	1059.271118	528.742004	58.728699	899.247498	518.463440	255.746780
-433.771942	283.674774	959.548767	-432.128052	21.971424	963.765686	-514.883545	279.882416	575.204834	-464.680725	-23.707542	582.522339	-500.506378	292.309509	86.649078	-535.952209	-49.835083	105.263641	-476.720154	390.848511	1442.494995	-415.105621	-25.681532	1461.189453	-388.213654	181.974167	1466.434814	-413.737823	203.281311	1762.631104	-519.825439	485.148834	1170.707275	-470.845490	-153.060791	1206.543213	-415.131409	432.529602	871.486084	-361.570160	-99.295395	900.245544	-411.208313	154.532227	1059.250122	528.620728	58.729641	899.233337	518.335632	255.717590
-433.701111	283.680023	959.572266	-432.084564	21.990175	963.779419	-514.845032	279.853149	575.201111	-464.631500	-23.646429	582.520386	-500.506805	292.293945	86.651787	-535.926453	-49.808132	105.248932	-476.711731	390.870850	1442.453247	-415.076355	-25.668558	1461.156738	-388.182465	182.001114	1466.425415	-413.650421	203.308182	1762.621826	-519.808167	485.115936	1170.663086	-470.857574	-152.981522	1206.513428	-415.163055	432.510773	871.481934	-361.591614	-99.159416	900.214294	-411.162109	154.538345	1059.271362	528.584839	58.622898	899.231750	518.403015	255.228333
-433.695465	283.704926	959.553711	-432.082306	22.027248	963.777466	-514.838562	279.858215	575.190857	-464.624634	-23.614792	582.497192	-500.491425	292.330719	86.656761	-535.885925	-49.784206	105.253204	-476.682678	390.888855	1442.455322	-415.050537	-25.629610	1461.156128	-388.188385	182.034363	1466.408813	-413.572998	203.325500	1762.613525	-519.815125	485.132843	1170.662842	-470.837952	-152.954498	1206.480103	-415.192352	432.459595	871.442932	-361.619598	-99.026291	900.174622	-411.151459	154.575348	1059.259521	528.461121	58.571114	899.225464	518.307373	255.160995
-433.680817	283.720123	959.561768	-432.083588	22.035690	963.779419	-514.843750	279.903564	575.198425	-463.294006	-21.636507	582.176636	-500.524200	292.297516	86.656052	-534.871216	-49.385262	104.954033	-476.653137	390.918335	1442.422363	-415.042419	-25.630104	1461.129150	-388.157013	182.057770	1466.377686	-413.497375	203.344971	1762.587646	-519.793823	485.114777	1170.629272	-470.854950	-152.865570	1206.452393	-415.178680	432.417999	871.435974	-361.602875	-98.907013	900.159668	-411.141907	154.583542	1059.263916	528.286255	58.607533	899.212646	518.135498	255.187698
-433.658447	283.767548	959.565552	-432.078918	22.059786	963.753174	-514.841064	279.943542	575.202698	-463.135284	-21.425539	582.145386	-500.521179	292.311523	86.654587	-534.744141	-49.323135	104.921661	-476.607758	390.938568	1442.405518	-415.021301	-25.610283	1461.096924	-388.143799	182.062408	1466.332031	-413.408813	203.365829	1762.578735	-519.805908	485.105896	1170.612549	-470.836426	-152.794220	1206.414185	-415.199463	432.374420	871.406189	-361.594849	-98.795784	900.119507	-411.123871	154.606506	1059.251831	528.118103	58.590904	899.215515	517.981018	255.130051
-433.603180	283.788513	959.537109	-432.018005	22.084442	963.750183	-514.797729	279.945709	575.206604	-463.198395	-21.518345	582.156921	-500.501221	292.308685	86.656052	-534.791992	-49.340763	104.935745	-476.581665	390.977570	1442.400757	-415.002502	-25.569344	1461.052368	-388.103790	182.103775	1466.321045	-413.326111	203.391830	1762.566406	-519.806213	485.084747	1170.592163	-470.830566	-152.718857	1206.371582	-415.201721	432.364075	871.387634	-361.556885	-98.663109	900.086182	-411.063721	154.639297	1059.235596	527.898682	58.505264	899.229736	517.799255	255.055862
-433.609406	283.768311	959.500854	-432.029541	22.091667	963.731140	-514.782227	279.961456	575.218872	-463.221741	-21.554987	582.153687	-500.479095	292.315216	86.657814	-534.827271	-49.344727	104.965599	-476.536987	390.992218	1442.383545	-414.982788	-25.546902	1461.035645	-388.072449	182.119873	1466.296387	-413.236267	203.402298	1762.572754	-519.803833	485.088257	1170.592896	-470.833099	-152.598404	1206.304443	-415.199036	432.291016	871.382141	-361.517914	-98.534309	900.076233	-411.048492	154.639008	1059.202393	527.708740	58.476131	899.238586	517.624146	255.061401
-433.574097	283.814789	959.509216	-432.000549	22.099010	963.746582	-514.777588	279.985321	575.232422	-463.237732	-21.571291	582.169495	-500.511780	292.310486	86.659607	-534.865295	-49.355762	104.981346	-476.495789	391.013641	1442.368164	-414.977539	-25.533005	1461.025757	-388.046936	182.156509	1466.313354	-413.171906	203.434830	1762.554199	-519.802368	485.046173	1170.574463	-470.831573	-152.498215	1206.280029	-415.191681	432.289978	871.372620	-361.496918	-98.406776	900.044739	-411.019165	154.667801	1059.214844	527.395386	58.585052	899.236877	517.230652	255.519028
-433.556854	283.832367	959.495972	-431.997620	22.143318	963.735779	-514.763489	279.973602	575.220032	-463.298004	-21.627281	582.175171	-500.512299	292.334106	86.667267	-534.889038	-49.364243	104.987900	-476.440765	391.060791	1442.385986	-414.964142	-25.499161	1461.005981	-388.026276	182.175537	1466.288574	-413.092590	203.448471	1762.570923	-519.814453	485.016083	1170.560547	-470.830292	-152.449341	1206.229492	-415.184296	432.241699	871.362488	-361.471283	-98.272667	900.041260	-411.000580	154.698639	1059.200928	527.210876	58.561703	899.258911	517.051819	255.497131
-433.543274	283.871033	959.509277	-431.998230	22.153530	963.737366	-514.768860	279.992645	575.213623	-463.321533	-21.669086	582.196350	-500.520569	292.336182	86.668983	-534.918457	-49.364124	104.999550	-476.405762	391.084320	1442.378418	-414.951935	-25.483801	1460.977539	-387.997742	182.194824	1466.285400	-413.013977	203.455399	1762.574463	-519.812439	485.002655	1170.552368	-470.829102	-152.391815	1206.215820	-415.173553	432.193512	871.349731	-361.441193	-98.183220	900.023254	-410.992401	154.717346	1059.208130	527.047913	58.564854	899.266602	516.860352	255.499588
-433.482300	283.931213	959.509094	-431.955994	22.227530	963.727905	-514.752502	280.017273	575.221558	-463.263977	-21.576542	582.184998	-500.496246	292.293518	86.672035	-534.872559	-49.333534	104.990257	-476.373962	391.118225	1442.361450	-414.936859	-25.481537	1460.960693	-387.959076	182.222717	1466.256226	-412.942841	203.465714	1762.580322	-519.809814	484.997375	1170.558838	-470.796814	-152.303391	1206.170166	-415.171265	432.147491	871.334412	-361.401276	-98.068123	900.023987	-410.939636	154.779510	1059.203125	526.803589	58.537170	899.261963	516.623535	255.471054
-433.481781	283.938690	959.500732	-431.948059	22.206432	963.728638	-514.757324	280.036652	575.222656	-464.398895	-23.297180	582.476746	-500.524139	292.335541	86.672363	-535.728577	-49.672138	105.264328	-476.318390	391.142242	1442.356934	-414.909637	-25.446144	1460.967896	-387.927307	182.234756	1466.246216	-412.867310	203.491821	1762.568848	-519.804749	484.990387	1170.528320	-470.798248	-152.291229	1206.173218	-415.152771	432.140564	871.323608	-361.668365	-98.203743	899.848999	-410.923584	154.776535	1059.196655	526.624207	58.561222	899.272827	516.368958	255.479446
-433.448883	284.023254	959.497437	-431.977264	22.281811	963.707275	-514.723389	280.060822	575.227173	-464.572418	-23.551645	582.544373	-500.495789	292.331818	86.676102	-535.849365	-49.717159	105.301407	-476.270844	391.187286	1442.349243	-414.899933	-25.413824	1460.951904	-387.904968	182.271942	1466.214966	-412.796906	203.509308	1762.562012	-519.796387	484.988007	1170.518433	-470.763245	-152.196915	1206.091309	-415.158356	432.120667	871.295166	-361.339600	-97.837181	899.984619	-410.905731	154.844589	1059.180908	526.340454	58.524864	899.265930	516.080322	255.451141
-433.464935	284.025635	959.479553	-431.984833	22.277296	963.699341	-514.713318	280.072449	575.257813	-464.571075	-23.478249	582.528687	-500.496765	292.346069	86.668343	-535.790039	-49.682392	105.284210	-476.245605	391.207611	1442.312500	-414.902649	-25.398281	1460.944458	-387.887695	182.290649	1466.208130	-412.727539	203.526840	1762.557617	-519.776611	485.012634	1170.508911	-470.750427	-152.168503	1206.083496	-415.126526	432.105194	871.282654	-361.300690	-97.749535	900.001831	-410.900940	154.847931	1059.164185	526.052368	58.532482	899.268005	515.781860	255.404404
-433.412476	284.049011	959.471985	-431.934235	22.274517	963.742249	-514.706482	280.040039	575.218445	-464.556030	-23.415064	582.521301	-500.494110	292.331451	86.674393	-535.784424	-49.679790	105.278793	-476.218506	391.236053	1442.295898	-414.884735	-25.355555	1460.953735	-387.876404	182.322861	1466.176880	-412.669189	203.549500	1762.558594	-519.751587	485.005615	1170.479858	-470.712555	-152.133087	1206.086060	-415.113403	432.072601	871.251953	-361.303894	-97.671700	899.989319	-410.859711	154.876694	1059.183838	525.875122	58.408428	899.251770	515.742188	254.867233
-433.453339	284.041290	959.450867	-431.979797	22.303282	963.746277	-514.728760	280.059570	575.209717	-464.587921	-23.392914	582.565308	-500.504364	292.329468	86.657654	-535.811890	-49.678757	105.309807	-476.186279	391.279877	1442.288696	-414.854523	-25.312443	1460.912842	-387.859406	182.347183	1466.177490	-412.594940	203.571198	1762.561279	-519.729980	485.030945	1170.472900	-470.696564	-152.130615	1206.100586	-415.077423	432.069061	871.225403	-361.570587	-97.853767	899.834534	-410.884521	154.896454	1059.171021	525.449219	58.509575	899.260864	515.204834	255.315521
-433.409180	284.112244	959.452515	-431.979004	22.335770	963.721985	-514.781860	280.126953	575.234802	-464.625549	-23.362339	582.553528	-500.536499	292.334717	86.661491	-535.794861	-49.653862	105.314270	-476.158325	391.318512	1442.250366	-414.832428	-25.288231	1460.909790	-387.854645	182.386002	1466.146606	-412.531067	203.585678	1762.557373	-519.698608	485.064697	1170.443481	-470.642609	-152.049210	1206.059937	-415.055542	432.081543	871.223145	-361.261993	-97.528542	899.978882	-410.851501	154.934677	1059.157593	525.125671	58.488808	899.251160	514.881653	255.343750
-433.405853	284.168701	959.454712	-431.994263	22.383009	963.735596	-514.773438	280.208801	575.249329	-464.617249	-23.320152	582.545105	-500.550323	292.343842	86.681366	-535.837952	-49.643845	105.300140	-476.130066	391.349823	1442.238159	-414.801849	-25.252254	1460.899536	-387.832672	182.414703	1466.143311	-412.469086	203.613937	1762.559082	-519.653687	485.064392	1170.415405	-470.603577	-152.016174	1206.024902	-415.013733	432.110229	871.208862	-361.211792	-97.429810	899.977051	-410.847748	154.989182	1059.163330	524.881226	58.354389	899.217896	514.776123	254.838074
-433.400360	284.188263	959.436646	-431.996582	22.385525	963.732544	-514.723572	280.152191	575.243652	-464.658691	-23.320446	582.531250	-500.528961	292.355194	86.669189	-535.824219	-49.642136	105.307297	-476.101166	391.369537	1442.198242	-414.780823	-25.235174	1460.878052	-387.815338	182.447159	1466.129028	-412.412109	203.660736	1762.527832	-519.627319	485.065735	1170.377441	-470.576935	-151.976837	1206.008057	-414.924408	432.167908	871.179443	-361.211090	-97.377968	899.935669	-410.841553	155.005066	1059.151611	524.536987	58.329342	899.196289	514.433533	254.793137
-433.382599	284.273682	959.455505	-432.010071	22.446566	963.691467	-514.783325	280.251007	575.245911	-464.659821	-23.296124	582.543884	-500.569550	292.358429	86.680679	-535.810852	-49.613022	105.277748	-476.101074	391.412720	1442.160278	-414.774139	-25.195742	1460.862061	-387.822144	182.481750	1466.098999	-412.355835	203.685532	1762.535889	-519.621216	485.032349	1170.340698	-470.531311	-151.925064	1205.970215	-414.815582	432.258484	871.152344	-361.176941	-97.300728	899.922974	-410.825073	155.053192	1059.137695	524.270691	58.349560	899.167542	514.163391	254.788391
-433.382507	284.323761	959.460938	-432.008148	22.465696	963.705627	-514.760132	280.289581	575.253967	-464.631897	-23.234066	582.554626	-500.572113	292.374969	86.693253	-535.813171	-49.618252	105.266785	-476.059601	391.466125	1442.123047	-414.765533	-25.145521	1460.838379	-387.801758	182.530060	1466.099854	-412.295807	203.725800	1762.526489	-519.643677	484.971375	1170.300415	-470.489624	-151.884521	1205.935303	-414.672852	432.331329	871.135681	-361.186676	-97.252106	899.880798	-410.820648	155.091019	1059.146729	523.822021	58.448093	899.163391	513.579346	255.232422
-433.377838	284.343018	959.452148	-432.027374	22.510614	963.696228	-514.708252	280.229401	575.247314	-464.643616	-23.252745	582.550903	-500.514984	292.359985	86.681213	-535.835144	-49.630287	105.282394	-476.019501	391.492340	1442.092773	-414.751068	-25.127277	1460.818237	-387.811279	182.552231	1466.067871	-412.243011	203.759674	1762.520996	-519.678101	484.905426	1170.230103	-470.470276	-151.856323	1205.932983	-414.497375	432.431366	871.104980	-361.174164	-97.216042	899.864624	-410.822327	155.121078	1059.136353	523.471619	58.456161	899.148438	513.187317	255.229675
-433.387085	284.351379	959.447021	-432.025818	22.567881	963.708496	-514.776001	280.301361	575.239380	-463.700958	-21.718569	582.251892	-500.553894	292.351501	86.670898	-535.030884	-49.309975	105.054176	-475.993958	391.543304	1442.040894	-414.744354	-25.098555	1460.823853	-387.788086	182.585236	1466.049561	-412.198669	203.797760	1762.500244	-519.754639	484.793610	1170.144897	-470.454529	-151.865219	1205.950195	-414.291168	432.491486	871.071167	-361.501465	-97.459274	899.671326	-410.817108	155.161591	1059.137817	523.118652	58.489468	899.131653	512.792725	255.245880
-433.377563	284.380646	959.434204	-432.016602	22.567993	963.696472	-514.811584	280.365417	575.263062	-464.574860	-23.025253	582.493530	-500.585052	292.356445	86.674889	-535.725098	-49.591618	105.236954	-476.003662	391.596252	1441.972534	-414.757690	-25.045424	1460.806519	-387.791138	182.631073	1466.020020	-412.141724	203.836914	1762.514160	-519.828552	484.644043	1170.041504	-470.416901	-151.767715	1205.899902	-413.966644	432.642242	871.043579	-361.207703	-97.186203	899.799622	-410.802734	155.176376	1059.124268	522.715454	58.489128	899.108826	512.419617	255.222153
-433.346130	284.429504	959.434509	-432.016083	22.614471	963.705688	-514.795654	280.376129	575.274658	-463.696594	-21.663317	582.301392	-500.569336	292.367096	86.690620	-534.973572	-49.291817	105.031738	-475.988495	391.640228	1441.916992	-414.746185	-25.006641	1460.805298	-387.803925	182.675201	1466.001343	-412.103302	203.886688	1762.477539	-519.907043	484.525879	1169.941162	-470.386444	-151.747971	1205.917603	-413.708344	432.767700	871.031006	-361.177704	-97.148613	899.802490	-410.790527	155.224762	1059.129761	522.312012	58.442528	899.103760	512.071289	255.234879
-433.369781	284.417633	959.401550	-432.030945	22.661869	963.697144	-514.803162	280.359009	575.240906	-463.590607	-21.497416	582.265503	-500.553925	292.379272	86.680939	-534.919556	-49.275475	105.033112	-475.987885	391.707092	1441.872192	-414.756378	-24.957258	1460.804199	-387.791382	182.727951	1465.989624	-412.070862	203.939819	1762.482178	-520.008911	484.383667	1169.846069	-470.421631	-151.707611	1205.943970	-413.388214	432.920471	871.025879	-361.444183	-97.374352	899.649780	-410.794769	155.252762	1059.105591	521.899353	58.459522	899.078308	511.673553	255.224762
-433.342102	284.466034	959.400574	-432.026947	22.670837	963.695496	-514.844299	280.418335	575.256775	-463.670441	-21.554939	582.266479	-500.545044	292.412811	86.662971	-534.971619	-49.282162	105.026703	-476.006104	391.731232	1441.821899	-414.769409	-24.913925	1460.790771	-387.808075	182.778976	1465.959351	-412.030426	203.997208	1762.474121	-520.092590	484.256683	1169.763794	-470.425751	-151.670288	1205.938843	-413.104431	433.095184	871.036255	-361.462646	-97.362480	899.638672	-410.779633	155.278946	1059.104370	521.501038	58.370770	899.034058	511.142883	255.164444
-433.336121	284.503967	959.398621	-432.052521	22.739647	963.668396	-514.858765	280.462860	575.281006	-464.628113	-22.998518	582.500244	-500.583099	292.399506	86.664360	-535.777222	-49.598412	105.268806	-476.013763	391.800568	1441.795288	-414.766479	-24.872116	1460.808472	-387.816467	182.836166	1465.946167	-411.996826	204.058136	1762.464600	-520.157593	484.117188	1169.677856	-470.454803	-151.618790	1205.946533	-412.769928	433.297668	871.032715	-361.460571	-97.350044	899.644653	-410.782593	155.320526	1059.088501	521.087402	58.418217	899.006775	510.665344	255.174667
-433.301544	284.546906	959.402832	-431.991852	22.724360	963.693848	-514.880554	280.475037	575.293030	-463.690247	-21.528902	582.304688	-500.578094	292.398041	86.665237	-534.987427	-49.287228	105.032539	-476.052002	391.834839	1441.737183	-414.783447	-24.833424	1460.815430	-387.816956	182.863327	1465.936401	-411.958008	204.116287	1762.456665	-520.222168	483.985748	1169.593018	-470.474030	-151.522644	1205.930054	-412.387207	433.531128	871.037720	-361.171936	-97.061409	899.803101	-410.744324	155.344055	1059.105347	520.714478	58.340469	898.997986	510.625061	254.613602
-433.313263	284.564301	959.397949	-432.003662	22.763485	963.677612	-514.899109	280.479919	575.292236	-464.605011	-22.854013	582.515747	-500.542145	292.391998	86.666328	-535.711548	-49.560040	105.236465	-476.079712	391.899811	1441.700317	-414.791870	-24.778662	1460.823486	-387.841309	182.916458	1465.895630	-411.938599	204.190094	1762.439697	-520.260193	483.872284	1169.518311	-470.501526	-151.442032	1205.926147	-412.001831	433.761871	871.096191	-361.182098	-97.030891	899.806458	-410.744537	155.368210	1059.092285	520.292542	58.337090	898.982300	510.216492	254.628784
-433.334076	284.591095	959.382874	-432.032410	22.823210	963.671021	-514.910950	280.494202	575.295349	-463.699493	-21.462631	582.279358	-500.548920	292.393158	86.667213	-534.970398	-49.256924	105.013573	-476.097626	391.935150	1441.658081	-414.771973	-24.731756	1460.827271	-387.848419	182.960632	1465.880127	-411.907471	204.269974	1762.434570	-520.281189	483.770721	1169.440063	-470.524841	-151.424683	1205.962769	-411.610962	434.020721	871.136963	-361.211609	-97.032417	899.821899	-410.756073	155.414230	1059.078369	519.722351	58.477543	898.979980	509.477356	255.246780
-433.338715	284.590424	959.386719	-432.038147	22.818838	963.678589	-514.914917	280.485352	575.265015	-463.663147	-21.348280	582.256653	-500.551025	292.393555	86.666267	-534.893250	-49.211861	105.022957	-476.134949	391.969208	1441.627319	-414.773193	-24.699081	1460.839722	-387.876343	183.021530	1465.867798	-411.882477	204.365570	1762.424194	-520.269958	483.741241	1169.408569	-470.532074	-151.388855	1205.996948	-411.286438	434.240814	871.158875	-361.246735	-97.005127	899.851868	-410.756836	155.412979	1059.083130	519.191711	58.476048	898.975098	508.936920	255.285278
-433.290619	284.627350	959.392090	-431.983826	22.826393	963.709167	-514.912109	280.498230	575.266602	-463.707855	-21.365017	582.282532	-500.533112	292.394653	86.673492	-534.909363	-49.210972	105.038269	-476.167175	392.017700	1441.601929	-414.779053	-24.650215	1460.847412	-387.885071	183.069748	1465.848267	-411.857208	204.459183	1762.417236	-520.232910	483.694855	1169.356445	-470.574738	-151.371765	1206.022461	-410.923706	434.561584	871.207764	-361.290710	-96.984604	899.860718	-410.718292	155.444916	1059.103760	518.730774	58.511459	898.963928	508.463623	255.297958
-433.297821	284.654358	959.390991	-432.012970	22.886658	963.686035	-514.925781	280.511383	575.265686	-463.677856	-21.291315	582.261902	-500.544983	292.386230	86.674706	-534.873230	-49.194092	105.024078	-476.190186	392.051971	1441.602417	-414.770386	-24.602537	1460.864502	-387.914825	183.114655	1465.844116	-411.839203	204.557922	1762.421875	-520.166809	483.667725	1169.314819	-470.589081	-151.341476	1206.054321	-410.484161	434.876434	871.239197	-361.319183	-96.977165	899.903809	-410.729034	155.478745	1059.090088	518.294800	58.496777	898.921814	508.050140	255.314682
-433.304535	284.716522	959.404419	-432.017242	22.894341	963.684082	-514.946228	280.546326	575.277527	-463.675385	-21.287039	582.270386	-500.550659	292.386902	86.677193	-534.871094	-49.197086	105.019348	-476.257263	392.067963	1441.557983	-414.747986	-24.576574	1460.867798	-387.931671	183.138443	1465.830078	-411.818787	204.650177	1762.412598	-520.081421	483.719910	1169.280273	-470.588654	-151.340408	1206.080200	-410.079742	435.172394	871.265259	-361.375793	-96.933182	899.913757	-410.735077	155.507767	1059.096069	517.935120	58.395325	898.917297	507.794647	254.690643
-433.337402	284.673187	959.375366	-432.004120	22.883173	963.686829	-514.956055	280.567719	575.281006	-463.741943	-21.289276	582.253296	-500.542297	292.378052	86.655479	-534.927002	-49.218052	104.993103	-476.276520	392.099060	1441.544922	-414.745209	-24.533869	1460.879761	-387.962524	183.173431	1465.829834	-411.815735	204.760406	1762.401855	-519.973267	483.757660	1169.258667	-470.614868	-151.343124	1206.107666	-409.723816	435.515076	871.283813	-361.419434	-96.909225	899.932434	-410.743164	155.496445	1059.082275	517.421265	58.388103	898.894226	507.264374	254.679550
-433.353973	284.744232	959.378906	-432.024231	22.927137	963.677002	-514.968811	280.584839	575.289734	-463.698090	-21.226418	582.282593	-500.548523	292.378754	86.656136	-534.918030	-49.220871	104.988487	-476.335938	392.115540	1441.519165	-414.737152	-24.495647	1460.870483	-387.997528	183.222031	1465.802368	-411.808716	204.871277	1762.382080	-519.844177	483.821655	1169.240112	-470.646881	-151.318619	1206.125366	-409.380524	435.802216	871.332275	-361.505280	-96.908836	899.914307	-410.758728	155.548508	1059.078613	516.915833	58.323788	898.869629	506.787781	254.657028
-433.359406	284.754761	959.372803	-432.029999	22.926584	963.677002	-514.977966	280.618896	575.285889	-463.682373	-21.175440	582.265747	-500.555267	292.408203	86.667633	-534.893311	-49.219574	104.981026	-476.373657	392.160126	1441.518921	-414.733795	-24.473566	1460.893311	-388.007935	183.250824	1465.807251	-411.818878	204.981735	1762.379395	-519.671265	483.929443	1169.219971	-470.658081	-151.331375	1206.135010	-409.037476	436.125824	871.364563	-361.570648	-96.910027	899.918518	-410.760712	155.555664	1059.074707	516.424622	58.306263	898.818176	506.324249	254.688309
-433.331116	284.806946	959.376099	-431.998230	22.962164	963.691650	-514.957397	280.635101	575.282654	-463.712006	-21.149824	582.234192	-500.545135	292.407074	86.669960	-534.893066	-49.213818	104.975761	-476.409119	392.164337	1441.519531	-414.724548	-24.442972	1460.902344	-388.036438	183.289978	1465.782715	-411.823212	205.088135	1762.372559	-519.469971	484.132141	1169.223633	-470.666656	-151.322433	1206.153076	-408.705658	436.467834	871.429871	-361.634766	-96.908577	899.937378	-410.738586	155.603943	1059.085327	515.850708	58.484009	898.788757	505.601044	255.316849
-433.375610	284.792297	959.373596	-431.989044	22.963444	963.697021	-514.988464	280.666016	575.298340	-464.860016	-22.890644	582.554749	-500.546692	292.406952	86.671974	-535.841919	-49.550449	105.254059	-476.449799	392.211700	1441.505005	-414.710083	-24.399000	1460.908936	-388.069397	183.324646	1465.775146	-411.834839	205.193436	1762.373291	-519.255615	484.343109	1169.239990	-470.676117	-151.303925	1206.170288	-408.412323	436.774323	871.470703	-361.690582	-96.885193	899.938904	-410.751190	155.604813	1059.085449	515.314575	58.510265	898.782471	504.960510	255.480911
-433.371185	284.840912	959.390442	-431.991760	23.013548	963.707825	-514.987976	280.667114	575.304443	-464.966583	-23.038719	582.607849	-500.540710	292.405914	86.672234	-535.881042	-49.581409	105.276138	-476.444916	392.227539	1441.518555	-414.699829	-24.365429	1460.901733	-388.100525	183.361053	1465.747681	-411.854767	205.286057	1762.375366	-519.046326	484.546509	1169.258179	-470.662567	-151.252609	1206.193115	-408.146240	437.061066	871.511963	-361.764679	-96.890144	899.904907	-410.752441	155.651306	1059.099854	514.819458	58.546864	898.761230	504.493652	255.481644
-433.442871	284.823944	959.370728	-432.043182	23.009895	963.697937	-515.011047	280.696838	575.284790	-464.899017	-22.933805	582.579163	-500.534454	292.390320	86.683418	-535.858887	-49.547077	105.264381	-476.478546	392.247559	1441.501953	-414.695801	-24.326239	1460.891479	-388.112823	183.391510	1465.744873	-411.883667	205.373962	1762.376343	-518.853516	484.750702	1169.273804	-470.679230	-151.263443	1206.203735	-407.876678	437.381317	871.526611	-361.826691	-96.879684	899.887146	-410.802551	155.646500	1059.082397	514.270752	58.464382	898.763367	504.033356	255.423584
-433.427246	284.862671	959.377441	-432.034424	23.062483	963.680359	-515.036560	280.690460	575.293335	-464.853455	-22.864582	582.576965	-500.535187	292.387054	86.664574	-535.822632	-49.546810	105.253021	-476.575745	392.179810	1441.379883	-414.708862	-24.284986	1460.883179	-388.144775	183.416031	1465.727295	-411.919495	205.456497	1762.368164	-518.638367	484.989868	1169.272461	-470.702332	-151.234665	1206.209229	-407.652466	437.664429	871.541321	-361.895813	-96.926949	899.856262	-410.792175	155.682587	1059.077515	513.830627	58.306458	898.726318	503.740295	254.770157
-433.452911	284.907043	959.368652	-432.064453	23.077015	963.663879	-515.066895	280.737946	575.311218	-464.864777	-22.884102	582.571228	-500.553497	292.393127	86.685341	-535.854248	-49.565701	105.267319	-476.485291	392.295929	1441.528076	-414.706207	-24.256372	1460.885620	-388.164063	183.440186	1465.709839	-411.959167	205.534683	1762.364380	-518.415588	485.231476	1169.332764	-470.716309	-151.295990	1206.248047	-407.461365	437.962250	871.553711	-362.237213	-97.208801	899.702942	-410.820068	155.708633	1059.064941	513.283875	58.342361	898.689514	503.239410	254.800446
-433.487122	284.876343	959.333252	-432.077454	23.050503	963.671692	-515.051147	280.713898	575.295471	-464.855682	-22.864902	582.566895	-500.494080	292.383362	86.685570	-535.851196	-49.568661	105.254974	-476.565552	392.245972	1441.398315	-414.698181	-24.233858	1460.870117	-388.179352	183.475128	1465.711670	-412.000427	205.603836	1762.370117	-518.192444	485.493042	1169.356567	-470.722992	-151.181473	1206.204834	-407.269409	438.243286	871.597351	-361.995636	-96.967735	899.816956	-410.833832	155.697906	1059.048584	512.763245	58.342522	898.646362	502.780609	254.750229
-433.476685	284.926300	959.345642	-432.065521	23.104958	963.668579	-515.113281	280.727295	575.289063	-464.892426	-22.902767	582.561279	-500.532471	292.389984	86.661652	-535.921753	-49.599541	105.255920	-476.491730	392.350342	1441.508667	-414.711884	-24.191462	1460.866577	-388.204224	183.499283	1465.699219	-412.045807	205.680008	1762.370850	-517.969666	485.696503	1169.391846	-470.737183	-151.145721	1206.210693	-407.136902	438.472626	871.621399	-362.022430	-96.952400	899.813477	-410.828064	155.744522	1059.054565	512.250732	58.320000	898.612061	502.353546	254.717911
-433.511017	284.931152	959.331543	-432.076660	23.094542	963.668091	-515.125977	280.751862	575.297485	-463.597748	-20.931366	582.218994	-500.514191	292.386475	86.686584	-534.911255	-49.201370	104.974022	-476.453186	392.387939	1441.537109	-414.726105	-24.160425	1460.873901	-388.221619	183.515930	1465.675659	-412.097748	205.749817	1762.368530	-517.758301	485.929993	1169.429199	-470.759338	-151.101791	1206.186157	-407.007416	438.710541	871.632568	-362.060852	-96.955215	899.787354	-410.845856	155.748657	1059.046021	511.664368	58.333611	898.612427	501.729065	255.224319
-433.484406	284.957672	959.338562	-432.052368	23.098747	963.685425	-515.149536	280.779358	575.312439	-463.421387	-20.685869	582.177612	-500.570465	292.413300	86.698906	-534.735168	-49.116390	104.935356	-476.447388	392.426514	1441.556885	-414.720032	-24.115902	1460.862671	-388.244476	183.550278	1465.664673	-412.156769	205.803055	1762.331909	-517.568420	486.148376	1169.470581	-470.805450	-151.070419	1206.192505	-406.889557	438.895294	871.651306	-362.093964	-96.978020	899.765686	-410.830963	155.767502	1059.060547	511.130341	58.370602	898.599182	501.214752	255.267319
-433.481628	284.960693	959.338074	-432.058960	23.099245	963.688354	-515.194824	280.776337	575.318970	-463.411560	-20.736525	582.180725	-500.562805	292.413483	86.709152	-534.709595	-49.126770	104.943398	-476.423859	392.451202	1441.551636	-414.747375	-24.100479	1460.865845	-388.257599	183.560471	1465.661377	-412.172363	205.848373	1762.386963	-517.400146	486.361664	1169.505249	-470.833191	-151.016571	1206.180664	-406.791229	439.074768	871.641785	-362.142029	-96.985283	899.745178	-410.835693	155.769730	1059.062378	510.594727	58.371330	898.593689	500.725891	255.207474
-433.481598	285.027405	959.329468	-432.112030	23.170168	963.660950	-515.207214	280.767334	575.288635	-463.412567	-20.728901	582.185791	-500.545959	292.409302	86.676804	-534.741028	-49.136768	104.961273	-476.401306	392.486267	1441.544678	-414.778564	-24.063993	1460.836426	-388.283569	183.610245	1465.660889	-412.216003	205.891571	1762.383179	-517.241882	486.546814	1169.513062	-470.843689	-151.027802	1206.164185	-406.733093	439.250397	871.647705	-362.177551	-96.977829	899.753906	-410.853882	155.827118	1059.042725	510.104034	58.400787	898.527771	500.295044	255.197693
-433.466766	285.035370	959.295166	-432.123383	23.166199	963.668274	-515.227478	280.815125	575.312927	-463.414398	-20.752268	582.173462	-500.563019	292.418793	86.647270	-534.716248	-49.130558	104.954750	-476.379669	392.520447	1441.557861	-414.806030	-24.032452	1460.833984	-388.312622	183.605057	1465.631592	-412.268799	205.918915	1762.381836	-517.122742	486.719177	1169.538086	-470.885895	-151.023621	1206.173706	-406.687317	439.380188	871.633667	-362.215454	-97.011337	899.723022	-410.852173	155.842346	1059.029053	509.557251	58.349285	898.477905	499.819427	255.182068
-433.469269	285.033722	959.297058	-432.124390	23.163879	963.672241	-515.254639	280.832001	575.313965	-463.422852	-20.769909	582.150452	-500.586090	292.412262	86.647896	-534.715637	-49.136208	104.949699	-476.355469	392.554108	1441.555054	-414.871643	-24.009890	1460.825439	-388.320709	183.624008	1465.638672	-412.295837	205.932739	1762.393799	-516.993042	486.869232	1169.559692	-470.914551	-151.036606	1206.155762	-406.679260	439.494598	871.613708	-362.234436	-96.991753	899.717102	-410.851288	155.841263	1059.031372	509.123993	58.154629	898.423218	499.461670	254.545486
-433.446564	285.047180	959.299194	-432.115814	23.170021	963.669312	-515.240967	280.815979	575.315491	-463.404449	-20.724899	582.173035	-500.531525	292.413116	86.666771	-534.705261	-49.134518	104.942566	-476.322693	392.574341	1441.555298	-414.899384	-23.979662	1460.802734	-388.358612	183.649979	1465.605713	-412.338715	205.956558	1762.391235	-516.897888	487.004425	1169.593140	-470.975891	-151.016708	1206.150879	-406.698181	439.570557	871.613220	-362.234558	-96.985619	899.718628	-410.841217	155.847916	1059.032227	508.624756	58.137783	898.383057	498.957153	254.529068
-433.452118	285.077698	959.284790	-432.153381	23.187725	963.658752	-515.255188	280.845581	575.308411	-463.513916	-20.800531	582.165771	-500.551331	292.415253	86.682587	-534.760681	-49.161507	104.965317	-476.271179	392.619507	1441.578247	-414.951508	-23.967871	1460.798096	-388.358795	183.657654	1465.597046	-412.375732	205.979767	1762.392578	-516.803955	487.118134	1169.607910	-471.036011	-150.962402	1206.099243	-406.716705	439.618378	871.594910	-362.277191	-96.969521	899.715637	-410.851349	155.870743	1059.017212	508.120239	58.112579	898.357056	498.519226	254.441437
-433.416534	285.108826	959.285950	-432.133087	23.196266	963.673767	-515.267761	280.862854	575.319092	-463.485931	-20.746929	582.183411	-500.550323	292.415070	86.684059	-534.772705	-49.154697	104.973640	-476.261444	392.639923	1441.572021	-415.012054	-23.936590	1460.768188	-388.392487	183.668671	1465.587280	-412.391296	205.992050	1762.404541	-516.748962	487.226624	1169.636963	-471.101624	-150.988037	1206.138184	-406.814392	439.661285	871.564514	-362.595825	-97.241470	899.546387	-410.831635	155.894272	1059.027100	507.634857	58.104565	898.280090	498.047516	254.446426
-433.404907	285.132080	959.295166	-432.149994	23.247932	963.666809	-515.264771	280.860291	575.322632	-463.515900	-20.703077	582.153259	-500.547089	292.438110	86.692413	-534.750610	-49.140148	104.957680	-476.206207	392.677246	1441.580444	-415.073792	-23.913813	1460.763672	-388.411102	183.681717	1465.583618	-412.407532	206.005737	1762.408936	-516.703430	487.318817	1169.640869	-471.142670	-150.919357	1206.096436	-406.900482	439.678406	871.549683	-362.305450	-96.936050	899.708435	-410.829468	155.923523	1059.027344	507.034607	58.242607	898.260986	497.392029	255.064438
-433.383911	285.111206	959.285461	-432.148895	23.250748	963.688721	-515.259949	280.868561	575.314148	-463.547424	-20.708132	582.197571	-500.554932	292.416351	86.684746	-534.800781	-49.125015	104.941833	-476.175110	392.714691	1441.576660	-415.131836	-23.907381	1460.759521	-388.438568	183.708557	1465.578857	-412.434143	206.022034	1762.411865	-516.674316	487.384979	1169.662109	-471.280701	-150.717743	1206.053955	-407.029022	439.657623	871.517395	-362.290314	-96.916870	899.693970	-410.818878	155.924759	1059.033325	506.495697	58.160599	898.258911	496.910614	255.038757
-433.345276	285.172119	959.294739	-432.177948	23.284485	963.687988	-515.228516	280.885651	575.321838	-463.554596	-20.662416	582.186157	-500.553802	292.410675	86.659775	-534.735474	-49.112400	104.952789	-476.144928	392.758942	1441.580078	-415.219177	-23.879026	1460.744263	-388.474243	183.706528	1465.572998	-412.444000	206.026428	1762.418823	-516.655151	487.426971	1169.689453	-471.348785	-150.845078	1206.090576	-407.178619	439.601105	871.491638	-362.635773	-97.173286	899.546143	-410.816925	155.962494	1059.038452	506.030579	58.112766	898.238831	496.482391	254.984238
-433.312042	285.192780	959.301880	-432.185028	23.296164	963.700928	-515.244141	280.932922	575.335938	-463.610382	-20.669258	582.216980	-500.562531	292.445282	86.655098	-534.794434	-49.110256	104.951866	-476.114166	392.792084	1441.590698	-415.278198	-23.875853	1460.745972	-388.501129	183.728821	1465.572266	-412.449463	206.033157	1762.418945	-516.668701	487.473480	1169.683350	-471.413849	-150.711090	1206.020752	-407.333954	439.530060	871.451355	-362.327118	-96.850891	899.713379	-410.804993	155.977386	1059.048706	505.533356	58.091610	898.197327	496.057831	254.913620
-433.296997	285.220123	959.304199	-432.217407	23.324768	963.688171	-515.202576	280.973358	575.325562	-463.614960	-20.638052	582.209534	-500.540710	292.454315	86.663910	-534.791565	-49.099758	104.950905	-476.084991	392.831024	1441.598145	-415.398132	-23.856413	1460.731323	-388.520782	183.720551	1465.567017	-412.454193	206.023315	1762.431396	-516.686096	487.506561	1169.701904	-471.534241	-150.629303	1206.004150	-407.525604	439.414490	871.426147	-362.328186	-96.792770	899.718201	-410.816498	155.995789	1059.044312	505.073090	58.072002	898.131165	495.601410	254.844330
-433.284302	285.215637	959.292542	-432.238495	23.374516	963.674133	-515.180481	281.003174	575.336426	-463.613342	-20.619501	582.203491	-500.577759	292.444641	86.670403	-534.781189	-49.092098	104.944382	-476.056915	392.844116	1441.593262	-415.472198	-23.857506	1460.710571	-388.546967	183.717651	1465.566528	-412.452423	206.029999	1762.424561	-516.723816	487.519714	1169.709595	-471.629089	-150.583939	1205.981567	-407.719452	439.277130	871.403992	-362.363007	-96.785904	899.707092	-410.815643	156.015045	1059.030396	504.643097	57.879402	898.121704	495.304962	254.125092
-433.223541	285.264893	959.299683	-432.244080	23.389494	963.675781	-515.129761	281.016754	575.342468	-463.654846	-20.621489	582.191284	-500.566040	292.446686	86.699051	-534.805420	-49.101101	104.947357	-476.008545	392.882629	1441.577148	-415.550690	-23.850737	1460.702881	-388.582855	183.740295	1465.562988	-412.443054	206.017563	1762.424072	-516.787292	487.506775	1169.697754	-471.711792	-150.558228	1205.930542	-407.927765	439.145081	871.353088	-362.346222	-96.723587	899.707703	-410.797638	156.039337	1059.037109	504.185516	57.879211	898.059387	494.838257	254.132034
-433.162689	285.282257	959.321472	-432.215637	23.408562	963.691589	-515.021118	280.964996	575.324402	-463.627258	-20.575348	582.194519	-500.503937	292.452423	86.693855	-534.764709	-49.089260	104.929550	-475.997040	392.899200	1441.543213	-415.633270	-23.827463	1460.704346	-388.610321	183.730652	1465.549683	-412.438782	206.006760	1762.421753	-516.866394	487.483185	1169.683350	-471.781219	-150.506485	1205.919800	-408.131226	438.982239	871.304626	-362.378876	-96.697571	899.709351	-410.765259	156.052643	1059.058716	503.560760	57.930698	898.033569	494.248688	254.768112
-433.101044	285.300446	959.305481	-432.206146	23.422503	963.693542	-515.047974	281.083191	575.336792	-463.658905	-20.535196	582.200134	-500.550293	292.447052	86.688148	-534.774048	-49.086929	104.932549	-475.945007	392.947601	1441.515015	-415.710358	-23.827972	1460.693848	-388.629822	183.759232	1465.545532	-412.425598	205.998642	1762.417969	-516.970093	487.420166	1169.648926	-471.892609	-150.465057	1205.892456	-408.352325	438.815704	871.258362	-362.426331	-96.653084	899.703064	-410.740509	156.071014	1059.054077	503.169220	57.811504	898.005798	493.917694	254.237320
-433.099915	285.301422	959.309753	-432.265350	23.497355	963.671326	-514.929443	281.018738	575.296326	-463.640625	-20.472574	582.189819	-500.505432	292.438873	86.684998	-534.729736	-49.060619	104.951492	-475.906372	392.964050	1441.503174	-415.799347	-23.826363	1460.681763	-388.654602	183.765610	1465.545044	-412.412964	205.998672	1762.408081	-517.078125	487.359497	1169.602173	-471.981476	-150.422241	1205.863037	-408.549713	438.634277	871.196228	-362.495880	-96.619095	899.693481	-410.764618	156.094482	1059.044312	502.699921	57.790619	897.985901	493.410889	254.179352
-433.030945	285.371124	959.340942	-432.247559	23.508219	963.689209	-514.963806	281.154449	575.358093	-463.641815	-20.460861	582.234619	-500.551453	292.456879	86.673897	-534.755920	-49.058014	104.954727	-475.868713	392.989960	1441.461304	-415.871948	-23.814735	1460.676636	-388.679504	183.767532	1465.533813	-412.410767	205.987381	1762.409912	-517.233154	487.229248	1169.566162	-472.078400	-150.393921	1205.844482	-408.746643	438.415375	871.122742	-362.560730	-96.602112	899.700317	-410.743317	156.125153	1059.073975	502.179474	57.901085	897.956726	492.895660	254.710632
-432.997223	285.387604	959.343140	-432.300049	23.542246	963.671509	-514.871338	281.123718	575.353027	-463.662109	-20.411213	582.202820	-500.518005	292.463776	86.694710	-534.734985	-49.047363	104.944191	-475.837006	393.017303	1441.412598	-415.969818	-23.810598	1460.654297	-388.715088	183.778870	1465.526489	-412.386261	205.991531	1762.396973	-517.392334	487.088440	1169.494751	-472.174652	-150.338654	1205.809326	-408.904968	438.202789	871.067871	-362.610413	-96.520737	899.679504	-410.753784	156.135895	1059.066650	501.685608	57.854618	897.894470	492.485901	254.692276
-432.980286	285.411072	959.322083	-432.314972	23.553724	963.641846	-514.824402	281.159363	575.335388	-463.669220	-20.405315	582.203247	-500.510620	292.458221	86.672752	-534.766541	-49.045395	104.931564	-475.804688	393.039795	1441.368042	-416.043640	-23.832964	1460.631226	-388.720947	183.781631	1465.503296	-412.372437	205.992325	1762.378540	-517.570496	486.977051	1169.423584	-472.297058	-150.350128	1205.801392	-409.093262	438.009888	870.996521	-362.972565	-96.745728	899.510925	-410.748322	156.147415	1059.040405	501.230194	57.804401	897.816223	492.097260	254.669357
-432.926544	285.447906	959.336304	-432.331940	23.595573	963.625671	-514.936584	281.363892	575.362732	-464.978210	-22.319584	582.498840	-500.624603	292.495697	86.681839	-535.828247	-49.437504	105.227531	-475.748291	393.079773	1441.313965	-416.113495	-23.799320	1460.592041	-388.736847	183.789337	1465.480713	-412.343750	206.003235	1762.356445	-517.736511	486.782318	1169.351807	-472.401642	-150.319366	1205.758301	-409.242188	437.789703	870.937805	-363.041046	-96.717201	899.497192	-410.732269	156.169586	1059.040283	500.744141	57.742165	897.791321	491.689575	254.634186
-432.882965	285.451233	959.338928	-432.320313	23.588669	963.638123	-514.882751	281.396912	575.384460	-463.837280	-20.552366	582.200806	-500.611603	292.498352	86.712646	-534.853516	-49.058735	104.967949	-475.723785	393.116028	1441.288330	-416.175385	-23.790781	1460.591309	-388.768585	183.788513	1465.458496	-412.311584	206.013474	1762.341675	-517.909729	486.658936	1169.268921	-472.449799	-150.224426	1205.695068	-409.397858	437.535095	870.873901	-362.813690	-96.379745	899.644775	-410.718872	156.168732	1059.050903	500.306183	57.722870	897.784058	491.259491	254.593491
-432.859985	285.482056	959.342773	-432.374725	23.627861	963.616333	-514.870605	281.438965	575.386597	-464.918671	-22.170986	582.473083	-500.655151	292.487823	86.732956	-535.740662	-49.400894	105.220367	-475.696442	393.146851	1441.239868	-416.237274	-23.779032	1460.565063	-388.780670	183.795670	1465.452026	-412.271912	206.032715	1762.323853	-518.084717	486.460938	1169.195801	-472.577179	-150.244614	1205.716431	-409.546844	437.291809	870.829834	-363.187317	-96.591637	899.478333	-410.735779	156.187775	1059.042480	499.922516	57.697517	897.781006	490.907501	254.508484
-432.816498	285.502350	959.346741	-432.380707	23.663527	963.614258	-514.836304	281.402985	575.384460	-465.148956	-22.476004	582.526367	-500.635437	292.477905	86.736740	-535.914368	-49.451904	105.246872	-475.669159	393.160950	1441.179077	-416.289215	-23.794338	1460.559326	-388.789551	183.802460	1465.440186	-412.238861	206.043549	1762.318359	-518.260498	486.313751	1169.136108	-472.698853	-150.184128	1205.697876	-409.671692	437.082123	870.785278	-363.288177	-96.562881	899.458313	-410.725922	156.209473	1059.045532	499.487610	57.678703	897.726013	490.496918	254.473953
-432.784607	285.534180	959.328552	-432.391571	23.691631	963.625366	-514.796204	281.443085	575.367371	-465.086426	-22.316364	582.515503	-500.611023	292.493591	86.724548	-535.848572	-49.408966	105.220749	-475.660278	393.199371	1441.127197	-416.340088	-23.766920	1460.539185	-388.811371	183.820511	1465.399780	-412.182983	206.090546	1762.287231	-518.421936	486.184723	1169.056641	-472.787689	-150.111679	1205.647461	-409.777100	436.895416	870.703064	-363.072876	-96.267799	899.608276	-410.723602	156.246780	1059.043701	499.055634	57.634251	897.699646	490.124237	254.435242
-432.778809	285.547180	959.317566	-432.425598	23.713976	963.611084	-514.789856	281.463409	575.347656	-465.067200	-22.285715	582.503113	-500.614227	292.509338	86.690918	-535.827026	-49.418968	105.235878	-475.660431	393.226044	1441.067749	-416.405701	-23.756437	1460.528564	-388.845276	183.847794	1465.369873	-412.147461	206.127243	1762.248413	-518.576355	486.041077	1168.997192	-472.876190	-150.095978	1205.650635	-409.902374	436.730286	870.634094	-363.145203	-96.207825	899.604431	-410.740601	156.259979	1059.031738	498.608917	57.622059	897.667175	489.692261	254.429504
-432.764008	285.577057	959.308411	-432.444397	23.720268	963.596008	-514.644348	281.347900	575.327026	-465.044159	-22.253468	582.518982	-500.541992	292.518280	86.688103	-535.812622	-49.385387	105.200447	-475.667877	393.266663	1440.995972	-416.425323	-23.759523	1460.524414	-388.860046	183.848373	1465.350708	-412.096405	206.186096	1762.220459	-518.708008	485.918457	1168.929932	-472.973236	-150.042831	1205.649780	-410.012543	436.555389	870.561218	-363.268372	-96.190483	899.589539	-410.746796	156.272934	1059.020752	498.155823	57.620129	897.641785	489.284882	254.472565
-432.757568	285.615356	959.337341	-432.468689	23.759750	963.580017	-514.628540	281.395203	575.361145	-465.034241	-22.241356	582.464417	-500.510437	292.508698	86.689102	-535.820313	-49.409721	105.229271	-475.664642	393.277740	1440.977783	-416.475525	-23.745226	1460.529297	-388.890106	183.879272	1465.348999	-412.031738	206.234863	1762.203979	-518.793274	485.817627	1168.882568	-473.069458	-150.033020	1205.655762	-410.109467	436.391968	870.500854	-363.371368	-96.134277	899.588562	-410.757019	156.292511	1059.027832	497.756439	57.558022	897.609375	488.952881	254.391495
-432.762726	285.595917	959.353394	-432.496155	23.771986	963.563843	-514.674438	281.372559	575.368774	-465.041748	-22.242136	582.468933	-500.570709	292.468201	86.714935	-535.812195	-49.420685	105.238235	-475.675995	393.279694	1440.963379	-416.518219	-23.750469	1460.536865	-388.909241	183.868622	1465.347778	-411.981934	206.272736	1762.192505	-518.884705	485.706390	1168.837646	-473.147308	-150.008026	1205.677490	-410.221252	436.169220	870.453308	-363.465118	-96.096237	899.579956	-410.771027	156.275238	1059.027466	497.408203	57.539806	897.560669	488.594147	254.367920
-432.740387	285.614899	959.360413	-432.513641	23.808815	963.540405	-514.656433	281.384094	575.382385	-464.994904	-22.183422	582.443481	-500.518219	292.451263	86.722748	-535.761780	-49.385727	105.213219	-475.685120	393.307434	1440.942871	-416.565308	-23.727858	1460.522827	-388.923889	183.868484	1465.350220	-411.917877	206.322922	1762.184448	-518.897217	485.637573	1168.789795	-473.257751	-149.981857	1205.672119	-410.302490	435.992157	870.401428	-363.578064	-96.117599	899.560303	-410.775543	156.288589	1059.020996	497.117249	57.402660	897.477173	488.393341	253.744049
-432.738770	285.615204	959.351074	-432.506012	23.786402	963.554749	-514.665527	281.394104	575.366943	-465.088593	-22.252748	582.448242	-500.525299	292.480042	86.728386	-535.826294	-49.412991	105.224777	-475.697021	393.342651	1440.918457	-416.593018	-23.730719	1460.552612	-388.949554	183.872498	1465.338989	-411.863159	206.386292	1762.166138	-518.911987	485.599426	1168.740479	-473.341736	-149.969666	1205.704468	-410.379517	435.844879	870.349365	-363.685883	-96.080177	899.565674	-410.774445	156.286728	1059.024170	496.742584	57.373421	897.475342	487.994171	253.700882
-432.790955	285.626953	959.331360	-432.559235	23.812006	963.567200	-514.681335	281.431152	575.339417	-465.103760	-22.225843	582.465942	-500.556305	292.508759	86.721428	-535.869080	-49.417416	105.216553	-475.712799	393.348389	1440.855591	-416.624115	-23.724792	1460.569946	-388.993011	183.922775	1465.310181	-411.799988	206.462372	1762.142578	-518.923645	485.632507	1168.708252	-473.439941	-149.973953	1205.727051	-410.483887	435.717194	870.277893	-363.841370	-96.135811	899.542053	-410.815948	156.317368	1059.017822	496.290039	57.435307	897.478577	487.514191	254.235001
-432.781677	285.668884	959.316406	-432.541138	23.760935	963.574768	-514.804016	281.613861	575.357178	-465.117981	-22.199770	582.477051	-500.636902	292.545197	86.706398	-535.817017	-49.398975	105.203201	-475.720642	393.388489	1440.835571	-416.645142	-23.703861	1460.567627	-389.026459	183.957443	1465.305786	-411.744232	206.539261	1762.103760	-518.890015	485.669617	1168.656616	-473.515503	-149.959396	1205.760376	-410.561890	435.612701	870.197693	-363.970703	-96.133881	899.536194	-410.808228	156.321365	1059.015381	495.949554	57.420193	897.439331	487.192200	254.251526
-432.831268	285.658508	959.300171	-432.585693	23.806547	963.573242	-514.746643	281.454102	575.338562	-465.180634	-22.204153	582.475037	-500.588623	292.541473	86.666832	-535.870178	-49.426956	105.209358	-475.762329	393.397125	1440.802002	-416.672211	-23.685890	1460.576904	-389.069427	183.961060	1465.285767	-411.708038	206.598969	1762.094238	-518.853577	485.704254	1168.630493	-473.571686	-149.919235	1205.767822	-410.669067	435.484894	870.157166	-364.082214	-96.139114	899.545471	-410.847168	156.345215	1059.004517	495.576233	57.373943	897.387146	486.869598	254.222595
-432.855194	285.655212	959.315735	-432.604767	23.809526	963.586853	-514.862183	281.586884	575.367554	-465.193390	-22.161537	582.509583	-500.556976	292.516327	86.677513	-535.851624	-49.411591	105.201530	-475.779572	393.411438	1440.795288	-416.706116	-23.688581	1460.575562	-389.109833	183.955673	1465.280151	-411.667938	206.662140	1762.094116	-518.789612	485.797333	1168.620605	-473.642487	-149.930893	1205.789673	-410.743134	435.379944	870.123840	-364.205139	-96.213272	899.545227	-410.868469	156.344757	1059.019043	495.239838	57.372623	897.353516	486.548523	254.203094
-432.908661	285.629639	959.316467	-432.633667	23.798403	963.575012	-514.804565	281.407410	575.348755	-465.238464	-22.158632	582.495911	-500.536499	292.466217	86.694115	-535.860718	-49.431835	105.205650	-475.829407	393.395996	1440.798584	-416.688324	-23.669077	1460.603516	-389.135956	183.969513	1465.285034	-411.637390	206.703369	1762.097778	-518.715088	485.842529	1168.628296	-473.704559	-149.924240	1205.822510	-410.802216	435.238068	870.104187	-364.315186	-96.186501	899.550415	-410.896149	156.323822	1059.010498	494.875732	57.361797	897.304688	486.180786	254.172028
-432.947906	285.594513	959.331848	-432.629791	23.789219	963.599976	-514.942261	281.523956	575.380676	-465.262817	-22.116776	582.496826	-500.619995	292.467316	86.721832	-535.857117	-49.411350	105.172699	-475.811493	393.423035	1440.826294	-416.711761	-23.654106	1460.607056	-389.164886	183.965057	1465.302490	-411.617371	206.755692	1762.102783	-518.618408	485.936371	1168.649780	-473.749084	-149.951874	1205.855225	-410.873047	435.100372	870.099365	-364.431152	-96.187340	899.556641	-410.912872	156.309021	1059.030396	494.528870	57.332581	897.275085	485.840698	254.122757
-432.960327	285.600098	959.329895	-432.629272	23.788378	963.600769	-514.984863	281.535339	575.396606	-465.238007	-22.063971	582.484192	-500.608887	292.494934	86.735947	-535.776978	-49.418854	105.156708	-475.813263	393.432892	1440.815430	-416.697998	-23.646206	1460.632690	-389.178650	183.983994	1465.292603	-411.602966	206.811630	1762.103271	-518.501038	486.049866	1168.644287	-473.798584	-150.007156	1205.916992	-410.943329	435.016205	870.077820	-364.844818	-96.506454	899.398987	-410.917511	156.313431	1059.029419	494.206055	57.307415	897.251892	485.537384	254.107697
-433.015930	285.623718	959.320862	-432.671204	23.821344	963.594116	-515.028564	281.523224	575.386841	-465.280090	-22.085346	582.531860	-500.620453	292.481049	86.703873	-535.854309	-49.412693	105.155746	-475.949341	393.357483	1440.653564	-416.687378	-23.626369	1460.648315	-389.220367	184.017853	1465.257324	-411.593201	206.868027	1762.087891	-518.447571	486.206482	1168.612671	-473.844177	-149.989761	1205.945313	-411.025482	434.947845	870.049255	-364.915558	-96.531006	899.400452	-410.959534	156.343796	1059.020020	493.866241	57.254616	897.220276	485.218018	254.100189
-433.084381	285.599213	959.288391	-432.700897	23.793095	963.600464	-514.952698	281.387451	575.331604	-465.320770	-22.071310	582.500916	-500.559143	292.502350	86.671013	-535.832458	-49.415272	105.161499	-475.847748	393.480743	1440.770630	-416.716370	-23.611130	1460.655762	-389.230743	184.051422	1465.240479	-411.584625	206.934937	1762.082397	-518.335266	486.302399	1168.623291	-473.869446	-150.012497	1205.982178	-411.097748	434.873260	870.028809	-365.006378	-96.588806	899.431396	-410.991669	156.335068	1059.002930	493.567871	57.186146	897.176147	484.995331	254.077271
-433.129089	285.593903	959.290771	-432.713623	23.758293	963.636353	-514.972229	281.382019	575.335449	-465.426910	-22.125147	582.503723	-500.543182	292.500397	86.670792	-535.885620	-49.439449	105.166504	-475.857330	393.481689	1440.758423	-416.713226	-23.584270	1460.687622	-389.253296	184.056915	1465.243896	-411.594208	206.984329	1762.079590	-518.260010	486.426727	1168.615112	-473.900116	-150.035263	1206.023315	-411.174316	434.770416	870.023315	-365.061615	-96.632362	899.441833	-411.018982	156.329987	1059.021484	493.262421	57.117306	897.176453	484.721313	254.037949
-433.149872	285.573700	959.301147	-432.723480	23.749607	963.647095	-515.000305	281.323212	575.338501	-465.425232	-22.114084	582.564453	-500.521698	292.482117	86.674927	-535.821716	-49.408733	105.160828	-475.863647	393.508759	1440.769653	-416.721558	-23.578775	1460.692261	-389.276489	184.074677	1465.236206	-411.599915	207.039032	1762.092407	-518.200195	486.497955	1168.636719	-473.901245	-149.994949	1206.052124	-411.233887	434.657288	870.018372	-364.812927	-96.436371	899.626709	-411.027191	156.316635	1059.030396	492.956451	57.106998	897.154480	484.453430	253.972946
-433.237213	285.523926	959.289734	-432.772522	23.699684	963.664246	-515.040222	281.270508	575.336243	-465.579742	-22.254774	582.578430	-500.509979	292.469971	86.705627	-535.920471	-49.476109	105.172623	-475.847565	393.523804	1440.797363	-416.731750	-23.540525	1460.715942	-389.293884	184.070816	1465.236206	-411.619873	207.083771	1762.112427	-518.141846	486.589508	1168.645752	-473.908661	-150.028381	1206.063110	-411.341614	434.548553	870.046021	-364.835419	-96.484001	899.662598	-411.091492	156.280624	1059.032227	492.722565	56.965305	897.125244	484.247131	253.424271
-433.237793	285.536133	959.304626	-432.767151	23.751596	963.668030	-515.127563	281.305389	575.361877	-465.547729	-22.204903	582.577148	-500.555359	292.469788	86.705826	-535.914734	-49.473629	105.169685	-475.852905	393.534790	1440.808105	-416.732483	-23.531519	1460.727295	-389.316010	184.090240	1465.237793	-411.642670	207.119461	1762.129639	-518.097961	486.663177	1168.684326	-473.912140	-150.031860	1206.086914	-411.432617	434.445038	870.065125	-364.849823	-96.523643	899.672058	-411.089111	156.309296	1059.041626	492.395721	56.938549	897.093994	483.951660	253.353104
-433.301941	285.507874	959.273315	-432.828430	23.690155	963.673523	-515.132263	281.270142	575.349060	-465.552734	-22.201368	582.579651	-500.519287	292.448364	86.685127	-535.911987	-49.462387	105.134377	-475.852478	393.551880	1440.790405	-416.739075	-23.503960	1460.713257	-389.329620	184.101929	1465.220703	-411.673248	207.171387	1762.114868	-518.063599	486.723389	1168.685059	-473.929871	-150.048660	1206.120605	-411.492126	434.363098	870.058289	-364.878113	-96.621712	899.658813	-411.138672	156.278168	1059.025513	492.105255	56.943626	897.059448	483.689789	253.339432
-433.342926	285.502808	959.258240	-432.850769	23.672930	963.688721	-515.228088	281.348480	575.339905	-465.626740	-22.245777	582.594360	-500.575256	292.480560	86.667374	-535.989014	-49.501484	105.143745	-475.877258	393.574799	1440.765991	-416.746094	-23.502653	1460.734497	-389.357452	184.121262	1465.195313	-411.703247	207.229126	1762.115234	-518.044006	486.770233	1168.657104	-473.930298	-150.053970	1206.134277	-411.552887	434.287292	870.041504	-364.861053	-96.656052	899.687256	-411.165497	156.279785	1059.024292	491.834137	56.919086	897.028320	483.449219	253.310928
-433.360168	285.488922	959.243042	-432.854340	23.642769	963.709106	-515.286499	281.346985	575.345703	-465.687561	-22.319672	582.609680	-500.563568	292.483887	86.661552	-535.978455	-49.497120	105.145691	-475.885193	393.593689	1440.759888	-416.749847	-23.467117	1460.746826	-389.378235	184.123795	1465.186523	-411.728058	207.271439	1762.113525	-518.032593	486.808685	1168.648804	-473.931702	-150.111069	1206.183105	-411.599274	434.228271	870.056702	-365.170959	-96.986763	899.539917	-411.179596	156.272049	1059.027466	491.465485	57.000282	897.019348	483.086243	253.791779
-433.390747	285.516693	959.265625	-432.912140	23.667973	963.691223	-515.318481	281.311646	575.330078	-465.659302	-22.289791	582.596863	-500.595154	292.474060	86.662842	-535.893250	-49.481060	105.128014	-475.874664	393.590668	1440.780273	-416.752747	-23.473873	1460.755859	-389.381256	184.132446	1465.185181	-411.752075	207.310562	1762.125854	-518.004272	486.817108	1168.658936	-473.925476	-150.132477	1206.202148	-411.667816	434.142944	870.056274	-365.172119	-97.039154	899.540588	-411.219147	156.281158	1059.029053	491.172363	56.935535	897.013916	482.834808	253.781906
-433.403320	285.472198	959.255371	-432.899200	23.616005	963.701172	-515.361694	281.271454	575.338684	-465.703735	-22.332876	582.612488	-500.590637	292.461945	86.685646	-535.918518	-49.515335	105.153145	-475.895721	393.617523	1440.799561	-416.771118	-23.460577	1460.763916	-389.387878	184.160156	1465.193481	-411.791687	207.346741	1762.138062	-518.009705	486.808502	1168.649414	-473.910126	-150.137390	1206.215210	-411.732147	434.050568	870.052307	-365.130798	-97.068024	899.563965	-411.219238	156.242538	1059.028809	490.891479	56.921299	896.987732	482.558258	253.775284
-433.423065	285.458466	959.248657	-432.926880	23.589445	963.715210	-515.345581	281.236450	575.339539	-465.771332	-22.413380	582.606567	-500.557922	292.456451	86.684174	-535.963684	-49.516430	105.149704	-475.913788	393.632599	1440.789429	-416.776611	-23.432774	1460.763306	-389.416809	184.159149	1465.192383	-411.815308	207.376465	1762.144531	-518.027588	486.816254	1168.644775	-473.902161	-150.154175	1206.212769	-411.770721	433.983734	870.029602	-365.141144	-97.150864	899.573975	-411.245544	156.229370	1059.032959	490.628204	56.901451	896.949829	482.294159	253.778580
-433.458099	285.454865	959.216370	-432.960205	23.597176	963.686218	-515.383667	281.231201	575.327698	-465.806488	-22.409122	582.613770	-500.562042	292.475769	86.679619	-535.991821	-49.538849	105.173996	-475.921265	393.639618	1440.751465	-416.787781	-23.424250	1460.765747	-389.441864	184.174118	1465.157593	-411.844177	207.417648	1762.127686	-518.032104	486.839478	1168.597778	-473.870697	-150.150192	1206.230957	-411.823578	433.916229	869.988281	-365.090698	-97.173157	899.580383	-411.268524	156.232864	1058.999756	490.356873	56.852562	896.921875	482.064728	253.757248
-433.464447	285.462982	959.206543	-432.986877	23.597675	963.698120	-515.392761	281.255188	575.321472	-465.793762	-22.404188	582.626709	-500.561035	292.469666	86.635300	-535.970459	-49.524155	105.168449	-475.961121	393.669403	1440.701416	-416.779022	-23.417315	1460.764404	-389.461060	184.208359	1465.136108	-411.858765	207.462097	1762.118896	-518.070923	486.838715	1168.552734	-473.844452	-150.140945	1206.240112	-411.900513	433.858215	869.939697	-365.070801	-97.198318	899.590942	-411.286530	156.243500	1059.000977	490.102448	56.866024	896.883789	481.838867	253.755280
-433.493988	285.411407	959.177246	-432.988342	23.563206	963.713684	-515.372192	281.238464	575.294128	-465.864014	-22.432190	582.619080	-500.566711	292.491913	86.636436	-536.049011	-49.530003	105.149902	-475.981415	393.683105	1440.668213	-416.780548	-23.409065	1460.795776	-389.491425	184.240311	1465.118042	-411.902649	207.487289	1762.071533	-518.113953	486.839539	1168.508057	-473.821625	-150.128036	1206.283569	-411.966003	433.811462	869.888855	-365.054321	-97.219223	899.588379	-411.307922	156.219666	1058.995117	489.859283	56.900295	896.832642	481.612061	253.774139
-433.497681	285.405151	959.188110	-433.001465	23.540079	963.715820	-515.386841	281.219879	575.305603	-465.841888	-22.364975	582.649048	-500.564056	292.484924	86.623093	-535.979126	-49.509186	105.125877	-476.030304	393.690887	1440.631470	-416.822418	-23.389906	1460.798950	-389.516357	184.244904	1465.091309	-411.899384	207.521606	1762.107544	-518.151733	486.820953	1168.453369	-473.812042	-150.141785	1206.286987	-412.029053	433.753204	869.844971	-365.045563	-97.240089	899.596375	-411.313263	156.200836	1059.000977	489.579376	56.858940	896.826599	481.368713	253.739624
-433.525665	285.376526	959.182007	-433.028839	23.533865	963.706421	-515.405029	281.225464	575.310364	-465.493439	-21.811234	582.550354	-500.573059	292.457001	86.640327	-535.716187	-49.405075	105.027328	-476.064697	393.690277	1440.618896	-416.828491	-23.371792	1460.787598	-389.529022	184.253967	1465.099365	-411.912170	207.539703	1762.097412	-518.194885	486.779633	1168.429321	-473.738220	-150.246567	1206.305908	-412.103088	433.694275	869.813232	-365.026611	-97.256569	899.609741	-411.340088	156.182373	1058.993042	489.338409	56.829319	896.798950	481.158630	253.668900
-433.558746	285.339783	959.210754	-433.038116	23.518339	963.703430	-515.411560	281.216553	575.323608	-465.830963	-22.254730	582.600525	-500.567230	292.430176	86.675293	-535.961975	-49.516945	105.103271	-476.088776	393.708466	1440.638306	-416.828369	-23.365856	1460.796021	-389.565643	184.239532	1465.090576	-411.915894	207.567703	1762.101318	-518.240112	486.724518	1168.431519	-473.714844	-150.257294	1206.317505	-412.166321	433.639587	869.801880	-365.014709	-97.266418	899.610901	-411.364532	156.146561	1059.006836	489.116882	56.819370	896.786377	480.955688	253.631592
-433.569946	285.355743	959.219971	-433.093781	23.546873	963.675354	-515.409973	281.214691	575.323547	-465.914429	-22.392727	582.621765	-500.576630	292.430939	86.698135	-536.007019	-49.549328	105.114456	-476.125641	393.699829	1440.618164	-416.856750	-23.374466	1460.791870	-389.592560	184.244385	1465.082275	-411.912079	207.589142	1762.098022	-518.301636	486.713776	1168.410522	-473.708618	-150.275284	1206.322632	-412.268005	433.593201	869.776306	-364.984161	-97.260544	899.631897	-411.391937	156.151245	1058.996338	488.896271	56.768578	896.773132	480.742249	253.573181
-433.563721	285.345215	959.229492	-433.093781	23.555902	963.669861	-515.378540	281.194092	575.321411	-465.947357	-22.441740	582.622375	-500.534973	292.445282	86.694229	-536.038086	-49.577988	105.125824	-476.160065	393.703918	1440.609863	-416.867218	-23.362841	1460.796509	-389.604492	184.269669	1465.074707	-411.900146	207.626266	1762.088135	-518.365967	486.682892	1168.377808	-473.700409	-150.262558	1206.324707	-412.339417	433.540253	869.740540	-364.940308	-97.262917	899.651794	-411.393097	156.144531	1058.999512	488.651825	56.717495	896.774658	480.528381	253.524185
-433.570404	285.331787	959.227783	-433.100952	23.531328	963.699829	-515.393372	281.212097	575.324158	-465.967438	-22.474487	582.612305	-500.574829	292.470093	86.680367	-536.043030	-49.578842	105.116333	-476.198730	393.720795	1440.572632	-416.866272	-23.360216	1460.809570	-389.634888	184.275024	1465.079468	-411.883789	207.659027	1762.074829	-518.436157	486.662659	1168.350952	-473.729218	-150.168076	1206.322021	-412.456268	433.501801	869.705750	-364.904877	-97.234390	899.674988	-411.411896	156.137238	1059.016113	488.465393	56.703346	896.731750	480.312805	253.579025
-433.611877	285.339630	959.223755	-433.121307	23.537630	963.705505	-515.271790	281.074249	575.272278	-465.963226	-22.504877	582.610840	-500.486938	292.459259	86.663971	-536.035095	-49.554836	105.119507	-476.251465	393.731628	1440.543823	-416.877777	-23.353479	1460.846680	-389.652466	184.295517	1465.062744	-411.856506	207.693024	1762.049805	-518.516113	486.654144	1168.340820	-473.685272	-150.266907	1206.357300	-412.565491	433.451263	869.672791	-364.883057	-97.207359	899.700684	-411.445251	156.149704	1059.017334	488.218201	56.644733	896.720886	480.130402	253.517029
-433.594025	285.328461	959.191833	-433.100586	23.532280	963.719421	-515.248840	281.060089	575.268188	-465.890747	-22.452705	582.622192	-500.479828	292.454865	86.645378	-535.990356	-49.532669	105.094978	-476.274536	393.713074	1440.508545	-416.888397	-23.344412	1460.858276	-389.703613	184.285736	1465.033691	-411.835052	207.715591	1762.025879	-518.583618	486.627075	1168.312134	-473.722229	-150.169815	1206.368164	-412.661011	433.401245	869.631165	-364.862152	-97.181358	899.717163	-411.430847	156.158798	1059.009033	487.966492	56.628513	896.696167	479.926117	253.532318
-433.624847	285.313629	959.193054	-433.115753	23.528341	963.697083	-515.273926	281.061981	575.276733	-465.903900	-22.475445	582.626038	-500.483032	292.448120	86.624756	-536.056335	-49.556900	105.119156	-476.292877	393.718079	1440.511353	-416.896484	-23.364048	1460.867676	-389.725372	184.282898	1465.022217	-411.814301	207.730560	1762.008057	-518.679199	486.580017	1168.305664	-473.678986	-150.276581	1206.421631	-412.793091	433.363983	869.620117	-364.835571	-97.170044	899.743164	-411.453735	156.141998	1058.998657	487.798950	56.488003	896.665588	479.821747	253.041031
-433.616943	285.301117	959.200378	-433.101105	23.468958	963.703003	-515.263977	281.049469	575.274109	-465.823700	-22.453411	582.617432	-500.488464	292.447845	86.646172	-535.981873	-49.539619	105.122902	-476.336395	393.714233	1440.504150	-416.919189	-23.357225	1460.871582	-389.738953	184.267395	1465.021362	-411.778687	207.738434	1761.992432	-518.749878	486.577118	1168.312744	-473.711365	-150.156097	1206.361694	-412.891357	433.276001	869.605042	-364.525482	-96.909584	899.932861	-411.447144	156.105804	1059.006348	487.604065	56.478706	896.648926	479.650940	253.032501
-433.638916	285.330261	959.204529	-433.156677	23.494459	963.656006	-515.283569	281.061493	575.291565	-465.806732	-22.454670	582.606323	-500.458527	292.441650	86.684456	-536.018372	-49.548969	105.124733	-476.355103	393.679962	1440.496338	-416.920959	-23.369896	1460.892944	-389.745300	184.272186	1465.007935	-411.737000	207.746552	1761.971313	-518.831421	486.548340	1168.300049	-473.691406	-150.314026	1206.417358	-413.013824	433.248016	869.585571	-364.787567	-97.119125	899.836121	-411.469055	156.111191	1058.981567	487.360657	56.577168	896.618835	479.439667	253.526077
-433.648804	285.311279	959.194824	-433.150543	23.471918	963.664978	-515.286316	281.037720	575.284912	-465.803864	-22.451174	582.586304	-500.472504	292.444702	86.663498	-535.981567	-49.532566	105.103004	-476.387146	393.685822	1440.491211	-416.941284	-23.382639	1460.907227	-389.779114	184.253860	1465.004761	-411.702209	207.760284	1761.959717	-518.891052	486.549927	1168.309082	-473.673920	-150.269516	1206.409668	-413.137726	433.225647	869.581482	-364.460571	-96.828384	900.004028	-411.478088	156.098755	1058.982544	487.224548	56.492146	896.582642	479.319427	253.063141
-433.655701	285.308289	959.198792	-433.146667	23.469305	963.663879	-515.302673	281.018311	575.283325	-465.829834	-22.497902	582.569458	-500.460693	292.423492	86.659271	-535.997253	-49.557476	105.128822	-476.446228	393.710602	1440.475586	-416.967682	-23.348492	1460.919922	-389.803070	184.276184	1465.004028	-411.667450	207.774643	1761.943970	-518.971985	486.544769	1168.289917	-473.680023	-150.338257	1206.432495	-413.270447	433.175507	869.534180	-364.748444	-97.076813	899.908142	-411.484131	156.094955	1058.985107	487.060028	56.493568	896.553772	479.143921	252.978455
-433.656158	285.323853	959.196289	-433.161865	23.486355	963.675110	-515.306824	281.002625	575.260620	-465.808777	-22.542101	582.592773	-500.468170	292.437561	86.671646	-535.995850	-49.549885	105.140701	-476.450287	393.698334	1440.475586	-416.981598	-23.347723	1460.931030	-389.810059	184.290359	1465.006226	-411.624237	207.787872	1761.921753	-519.032349	486.567780	1168.304321	-473.655334	-150.351212	1206.438721	-413.394409	433.137054	869.534973	-364.479767	-96.818161	900.064026	-411.506409	156.115219	1058.992554	486.862823	56.482574	896.533325	478.984589	252.930328
-433.669250	285.297058	959.184814	-433.108368	23.453390	963.693176	-515.306580	281.012085	575.265503	-465.812225	-22.546497	582.605042	-500.454742	292.443848	86.673698	-536.004150	-49.551517	105.149254	-476.554871	393.605103	1440.332031	-416.957855	-23.347727	1460.962158	-389.827148	184.287155	1465.012207	-411.576721	207.794800	1761.919800	-519.101379	486.576202	1168.280396	-473.666626	-150.367889	1206.489990	-413.529480	433.127441	869.518738	-364.705444	-97.046837	899.940796	-411.494049	156.101852	1058.997437	486.667053	56.459763	896.518188	478.760376	252.931747
-433.666138	285.286163	959.186035	-433.087616	23.403379	963.708557	-515.275452	281.000824	575.276184	-465.816833	-22.556698	582.611694	-500.433655	292.427063	86.659538	-536.009277	-49.564091	105.150017	-476.496765	393.681000	1440.453003	-416.979248	-23.344143	1460.953125	-389.832306	184.282074	1465.005493	-411.544312	207.800629	1761.904053	-519.161438	486.564667	1168.293823	-473.646606	-150.407761	1206.493530	-413.649811	433.089630	869.496399	-364.703369	-97.044167	899.944214	-411.483154	156.077896	1059.005737	486.409668	56.541256	896.519653	478.484711	253.457977
-433.680511	285.308929	959.186890	-433.130646	23.414795	963.671265	-515.296753	280.988861	575.290466	-465.799011	-22.540224	582.584351	-500.470154	292.428558	86.651199	-536.024231	-49.569405	105.139687	-476.504395	393.659393	1440.446289	-416.989105	-23.377316	1460.925537	-389.854309	184.270889	1464.991699	-411.513855	207.806198	1761.881348	-519.213257	486.578400	1168.290161	-473.698883	-150.315018	1206.458496	-413.789978	433.060089	869.450806	-364.693970	-97.041298	899.920959	-411.501984	156.078308	1058.985596	486.242523	56.522961	896.500183	478.305054	253.421875
-433.762451	285.292450	959.171326	-433.165039	23.398006	963.647644	-515.301514	281.012421	575.267761	-465.763123	-22.495752	582.565125	-500.472473	292.447937	86.670860	-536.009216	-49.558010	105.110535	-476.557404	393.671570	1440.433228	-416.988586	-23.367636	1460.914429	-389.866852	184.266571	1464.969482	-411.493103	207.797394	1761.850342	-519.276123	486.593445	1168.275513	-473.635071	-150.439789	1206.449097	-413.908569	433.034332	869.442139	-364.687805	-97.044075	899.909241	-411.551941	156.062622	1058.964233	486.085938	56.470646	896.490723	478.160980	253.396317
-433.775848	285.305634	959.162048	-433.182159	23.394972	963.629822	-515.288696	281.002106	575.255066	-465.772064	-22.514164	582.556213	-500.466736	292.462158	86.661934	-536.011230	-49.571472	105.112617	-476.593201	393.649689	1440.410156	-416.979340	-23.396852	1460.896484	-389.873718	184.267761	1464.962158	-411.470367	207.800079	1761.835205	-519.340393	486.581970	1168.268677	-473.611237	-150.447327	1206.427979	-414.042999	433.004639	869.398682	-364.706146	-97.078598	899.878296	-411.560303	156.064102	1058.949219	485.914398	56.420837	896.475281	478.016113	253.398590
-433.808990	285.333923	959.162781	-433.177917	23.385981	963.625977	-515.298401	280.987000	575.251587	-465.776611	-22.527414	582.595703	-500.466888	292.458771	86.642349	-536.013123	-49.564240	105.135963	-476.715607	393.554047	1440.286865	-416.983002	-23.395323	1460.869507	-389.896912	184.284119	1464.960205	-411.450378	207.800720	1761.821777	-519.402527	486.602539	1168.247437	-473.562195	-150.423599	1206.391602	-414.189850	433.006531	869.374756	-364.412231	-96.832748	900.023804	-411.573486	156.074936	1058.947266	485.750244	56.350880	896.450745	477.892975	253.348175
-433.817139	285.305756	959.164185	-433.177643	23.357555	963.648315	-515.265503	280.987885	575.237732	-465.808350	-22.578228	582.596741	-500.462952	292.456665	86.633865	-535.960327	-49.546410	105.122742	-476.766663	393.537781	1440.253418	-416.969788	-23.385321	1460.861694	-389.889435	184.286972	1465.003174	-411.427124	207.795792	1761.808594	-519.452820	486.624756	1168.258911	-473.574768	-150.460144	1206.406250	-414.337860	433.017151	869.345581	-364.711517	-97.098686	899.827454	-411.586029	156.055115	1058.960938	485.625854	56.372356	896.427795	477.755249	253.350662
-433.837006	285.290405	959.173157	-433.167938	23.351555	963.668030	-515.300110	280.939209	575.262878	-465.866699	-22.612131	582.594177	-500.472046	292.420013	86.629364	-536.015869	-49.571476	105.145554	-476.818970	393.519714	1440.256470	-416.937042	-23.374401	1460.868042	-389.887909	184.287354	1465.030396	-411.411285	207.789474	1761.800293	-519.517822	486.614349	1168.260010	-473.527954	-150.407776	1206.389771	-414.456818	432.990204	869.325684	-364.454895	-96.881142	899.958435	-411.595306	156.051010	1058.976196	485.525665	56.377827	896.432251	477.624695	253.310394
-433.882446	285.260193	959.183228	-433.158875	23.338057	963.690552	-515.307678	280.930145	575.262634	-465.839783	-22.603111	582.623718	-500.472717	292.422485	86.656906	-535.975342	-49.563293	105.150681	-476.827911	393.511322	1440.269531	-416.935211	-23.364143	1460.856201	-389.888092	184.289886	1465.055054	-411.394806	207.777176	1761.807373	-519.572021	486.562714	1168.270996	-473.503693	-150.406631	1206.369873	-414.591064	432.984497	869.308228	-364.444916	-96.878220	899.944763	-411.618103	156.038437	1058.993286	485.373749	56.346401	896.421082	477.503204	253.268585
-433.887634	285.269012	959.194885	-433.181763	23.359142	963.706360	-515.298523	280.919586	575.260742	-465.843445	-22.630793	582.632874	-500.451050	292.391846	86.652092	-535.970459	-49.545876	105.149712	-476.866364	393.495850	1440.285522	-416.920471	-23.369869	1460.861572	-389.886261	184.295364	1465.079834	-411.378723	207.758499	1761.784668	-519.636658	486.564026	1168.287598	-473.495148	-150.386627	1206.372437	-414.754364	432.998077	869.303406	-364.510071	-96.915123	899.900574	-411.640198	156.053543	1059.008789	485.250336	56.359554	896.389771	477.373535	253.244553
-433.912994	285.261810	959.185852	-433.178741	23.351706	963.706543	-515.337646	280.962158	575.267212	-465.841766	-22.566902	582.598328	-500.483093	292.392181	86.648087	-535.981262	-49.550468	105.116364	-476.914154	393.503632	1440.297485	-416.894714	-23.357246	1460.861328	-389.879852	184.287354	1465.111206	-411.414276	207.742233	1761.790649	-519.721069	486.547363	1168.299683	-473.486389	-150.390579	1206.385742	-414.869293	432.997650	869.282410	-364.796814	-97.185318	899.730469	-411.652832	156.052032	1059.004639	485.071259	56.336300	896.362122	477.208801	253.255936
-433.953674	285.273987	959.205383	-433.226563	23.317381	963.663696	-515.360657	280.929443	575.275513	-465.816772	-22.601845	582.593933	-500.463013	292.393494	86.672096	-535.962830	-49.564842	105.113426	-476.976135	393.493530	1440.308350	-416.893951	-23.365166	1460.859009	-389.860474	184.302475	1465.131958	-411.401459	207.720535	1761.769287	-519.782654	486.532135	1168.314331	-473.471649	-150.405396	1206.371704	-414.992950	433.020844	869.280396	-364.839874	-97.209343	899.668579	-411.685059	156.016830	1058.990723	484.964844	56.328888	896.332214	477.094299	253.236603
-433.968201	285.265076	959.193848	-433.242249	23.295288	963.656189	-515.362793	280.939453	575.275452	-465.864777	-22.636246	582.590027	-500.458130	292.389557	86.678680	-536.004272	-49.586613	105.107445	-477.001801	393.483246	1440.309204	-416.873993	-23.359671	1460.839966	-389.845764	184.294861	1465.164307	-411.423584	207.700134	1761.755981	-519.856567	486.518829	1168.303589	-473.445313	-150.391068	1206.341309	-415.098328	433.026062	869.268311	-364.854828	-97.216507	899.647888	-411.706207	156.002640	1058.982544	484.873016	56.345566	896.276794	476.980438	253.247986
-434.010040	285.265228	959.178894	-433.292572	23.301502	963.658752	-515.375305	280.932129	575.275085	-465.831635	-22.584223	582.572510	-500.484375	292.403870	86.662674	-536.019226	-49.572544	105.088455	-477.030304	393.472168	1440.300049	-416.877106	-23.358229	1460.824341	-389.835541	184.300415	1465.189209	-411.443542	207.684326	1761.733398	-519.919495	486.497711	1168.301147	-473.425476	-150.387375	1206.353027	-415.219116	433.013550	869.254028	-364.869843	-97.231598	899.626526	-411.744659	156.011673	1058.974487	484.732666	56.326981	896.262634	476.854156	253.245117
-434.026520	285.250336	959.161438	-433.289795	23.267488	963.673340	-515.398804	280.916321	575.266846	-465.874878	-22.638620	582.591064	-500.488525	292.408325	86.655487	-536.060425	-49.588085	105.102905	-477.069702	393.463959	1440.311157	-416.826904	-23.346905	1460.837036	-389.813904	184.312195	1465.212891	-411.470215	207.668335	1761.731201	-519.989990	486.491364	1168.315430	-473.398193	-150.386902	1206.355469	-415.309235	433.048981	869.249573	-364.881378	-97.211281	899.618774	-411.756104	156.000626	1058.973877	484.611664	56.310341	896.239441	476.768158	253.204376
-434.045868	285.220856	959.171509	-433.309448	23.281210	963.690247	-515.394592	280.896088	575.260681	-465.846100	-22.588699	582.583191	-500.456726	292.407227	86.660271	-535.978394	-49.549316	105.104637	-477.102264	393.456482	1440.323486	-416.812714	-23.347168	1460.867310	-389.790405	184.337082	1465.244629	-411.522156	207.671173	1761.763306	-520.054871	486.516602	1168.324219	-473.375275	-150.385101	1206.387817	-415.412231	433.057129	869.253662	-364.903198	-97.209740	899.635254	-411.786133	155.995575	1058.989624	484.509216	56.293449	896.225403	476.675659	253.198364
-434.081177	285.232544	959.186890	-433.317841	23.276348	963.719788	-515.426392	280.918488	575.269104	-465.918549	-22.650721	582.633179	-500.490967	292.427826	86.633240	-535.999146	-49.582478	105.132965	-477.125305	393.429230	1440.322754	-416.804077	-23.346128	1460.880127	-389.771881	184.351974	1465.294922	-411.563080	207.660889	1761.765869	-520.115417	486.486755	1168.338501	-473.345245	-150.426849	1206.417114	-415.498474	433.030334	869.283875	-364.914368	-97.183784	899.664124	-411.806519	156.006393	1059.011719	484.481201	56.234970	896.218933	476.625122	252.705902
-434.091217	285.191956	959.194092	-433.295807	23.270838	963.733948	-515.426514	280.858154	575.234375	-465.910736	-22.664576	582.674988	-500.438721	292.400024	86.630157	-535.983276	-49.574543	105.130798	-477.165894	393.408112	1440.338745	-416.759918	-23.335430	1460.928589	-389.744263	184.338058	1465.321289	-411.604401	207.655167	1761.771484	-520.179871	486.482361	1168.353027	-473.330048	-150.440536	1206.477051	-415.580109	433.027130	869.286072	-364.933380	-97.174492	899.678040	-411.815338	155.988846	1059.025635	484.358490	56.180359	896.217529	476.528595	252.627380
-434.146393	285.176697	959.212036	-433.336975	23.269205	963.724426	-515.462280	280.872650	575.245544	-465.945984	-22.641642	582.635864	-500.482300	292.390045	86.657211	-536.013794	-49.581844	105.109299	-477.173309	393.378052	1440.347534	-416.717468	-23.346579	1460.932007	-389.720245	184.333969	1465.360840	-411.642273	207.648132	1761.773682	-520.227539	486.462128	1168.378662	-473.294403	-150.433838	1206.469360	-415.663910	433.008850	869.313904	-364.931458	-97.143211	899.713196	-411.852936	155.971451	1059.027588	484.260864	56.188557	896.170349	476.456726	252.587021
-434.169708	285.176361	959.226440	-433.351135	23.278196	963.700134	-515.490173	280.823059	575.242798	-465.969391	-22.658297	582.620239	-500.456024	292.368164	86.634087	-536.037903	-49.599957	105.106285	-477.190369	393.361877	1440.394653	-416.719055	-23.339178	1460.927490	-389.688080	184.319458	1465.400391	-411.686768	207.621613	1761.766235	-520.263550	486.472015	1168.416992	-473.241058	-150.430588	1206.451050	-415.742432	432.990479	869.331665	-364.660339	-96.869682	899.848450	-411.871613	155.962173	1059.022827	484.166718	56.179951	896.151489	476.334747	252.569382
-434.223724	285.206757	959.244019	-433.398560	23.297314	963.666626	-515.537598	280.864227	575.262268	-465.951904	-22.640327	582.607727	-500.480927	292.386353	86.681221	-536.030029	-49.610889	105.075470	-477.221680	393.325409	1440.399536	-416.676056	-23.308918	1460.942383	-389.675873	184.316696	1465.420166	-411.717316	207.611130	1761.755859	-520.299683	486.451080	1168.437378	-473.235016	-150.476913	1206.492188	-415.819885	432.990967	869.338806	-364.942780	-97.096031	899.711914	-411.919830	155.968399	1059.014648	484.078125	56.152863	896.131653	476.247559	252.532608
-434.255981	285.199493	959.235535	-433.406006	23.288893	963.663513	-515.554626	280.854706	575.244141	-465.973145	-22.664417	582.566772	-500.460175	292.359680	86.668259	-536.039734	-49.617893	105.072754	-477.206482	393.292175	1440.425537	-416.607452	-23.357595	1460.963013	-389.646484	184.291122	1465.435791	-411.736816	207.608215	1761.748535	-520.320801	486.464508	1168.465454	-473.170227	-150.472656	1206.504517	-415.882843	432.975311	869.356995	-364.651520	-96.811256	899.904724	-411.939392	155.964630	1059.008667	483.991486	56.176109	896.083984	476.142487	252.531540
-434.295319	285.190094	959.244995	-433.416962	23.259493	963.694214	-515.548157	280.844727	575.235840	-465.998383	-22.688444	582.580933	-500.447296	292.378845	86.658630	-536.063171	-49.629002	105.076591	-477.238678	393.286407	1440.444336	-416.576660	-23.384745	1460.995850	-389.652252	184.295441	1465.447388	-411.764160	207.605148	1761.740601	-520.359375	486.489624	1168.486694	-473.147980	-150.517639	1206.542969	-415.953430	432.982117	869.374390	-364.631805	-96.767822	899.950806	-411.977997	155.955383	1059.031616	483.834595	56.245113	896.073486	475.975189	253.074478
-434.370575	285.136353	959.237122	-433.441650	23.235149	963.711060	-515.554321	280.823822	575.209656	-465.972687	-22.670691	582.627441	-500.426910	292.428589	86.653206	-536.015625	-49.603806	105.085617	-477.252686	393.285797	1440.473511	-416.562561	-23.384211	1461.022827	-389.634064	184.297638	1465.482056	-411.767120	207.599579	1761.738281	-520.389343	486.518799	1168.497559	-473.112244	-150.549850	1206.579590	-416.025696	432.986176	869.375854	-364.629700	-96.756783	899.985901	-412.024994	155.929962	1059.035278	483.780792	56.254295	896.064148	475.866516	253.102890
-434.411194	285.135010	959.241760	-433.462982	23.240702	963.719299	-515.602905	280.780212	575.197388	-465.981201	-22.669884	582.651489	-500.457367	292.419739	86.622345	-535.990784	-49.591148	105.112129	-477.263245	393.278534	1440.487061	-416.530762	-23.372938	1461.067261	-389.630981	184.309280	1465.512817	-411.776154	207.593323	1761.740723	-520.390503	486.544769	1168.527588	-473.069305	-150.537186	1206.626465	-416.074005	432.977203	869.400940	-364.558899	-96.728134	900.041809	-412.059052	155.935043	1059.042358	483.716614	56.258934	896.080261	475.766388	253.122147
-434.467896	285.117188	959.256714	-433.477203	23.231722	963.725281	-515.626587	280.811737	575.195251	-464.612488	-20.563911	582.296021	-500.433655	292.400360	86.633522	-534.921997	-49.178070	104.800781	-477.301331	393.252228	1440.509644	-416.510773	-23.406353	1461.110474	-389.596954	184.315155	1465.560913	-411.778900	207.575424	1761.740356	-520.413879	486.556763	1168.553711	-472.994934	-150.560043	1206.676270	-416.132385	432.980377	869.410706	-364.531342	-96.740700	900.074951	-412.088623	155.921936	1059.051392	483.629059	56.277958	896.069946	475.651123	253.119141
-434.505615	285.103455	959.274658	-433.506348	23.248308	963.735657	-515.659851	280.773499	575.189148	-464.477234	-20.289452	582.234436	-500.413818	292.382843	86.639481	-534.803223	-49.141083	104.762016	-477.332306	393.233337	1440.511963	-416.488800	-23.375849	1461.133423	-389.590240	184.315842	1465.589355	-411.772583	207.551331	1761.731934	-520.416199	486.553467	1168.557739	-472.949646	-150.593399	1206.713379	-416.156708	432.984467	869.431030	-364.494171	-96.732109	900.089111	-412.126831	155.921463	1059.066650	483.570343	56.290646	896.058533	475.574402	253.146439
-434.535187	285.081909	959.280701	-433.502106	23.222694	963.749695	-515.689331	280.763123	575.218079	-464.538879	-20.373249	582.244751	-500.416656	292.378967	86.632584	-534.865845	-49.159538	104.754341	-477.379578	393.264282	1440.559570	-416.499237	-23.333529	1461.170532	-389.612823	184.340332	1465.619507	-411.771332	207.531998	1761.731812	-520.415894	486.571808	1168.610718	-472.884003	-150.629211	1206.735352	-416.185883	433.004486	869.457397	-364.433441	-96.736862	900.130798	-412.146210	155.903656	1059.078125	483.508575	56.329807	896.052551	475.518860	253.125153
-434.559052	285.094391	959.318176	-433.489929	23.226280	963.744812	-515.700317	280.736725	575.215149	-464.626770	-20.487530	582.251160	-500.400177	292.366791	86.646873	-534.987122	-49.190773	104.756088	-477.406891	393.266876	1440.589844	-416.477600	-23.335026	1461.221069	-389.614868	184.339813	1465.656738	-411.757660	207.527176	1761.716553	-520.414551	486.579407	1168.648315	-472.801453	-150.636871	1206.768799	-416.207336	433.010986	869.488708	-364.360596	-96.744896	900.140320	-412.169464	155.898865	1059.098511	483.454987	56.341820	896.026672	475.450470	253.159546
-434.612488	285.101654	959.332703	-433.523712	23.268841	963.744568	-515.719421	280.727203	575.222046	-464.689087	-20.505617	582.215210	-500.384857	292.360046	86.640999	-534.994080	-49.197731	104.744873	-477.433594	393.256897	1440.625488	-416.461884	-23.330494	1461.241699	-389.615784	184.341187	1465.670776	-411.744720	207.497620	1761.717285	-520.408081	486.598572	1168.665161	-472.704803	-150.686050	1206.838745	-416.217163	433.021423	869.524780	-364.307251	-96.764091	900.183899	-412.213593	155.920105	1059.105957	483.394318	56.340553	895.993286	475.387299	253.153137
-434.693604	285.066162	959.320068	-433.566010	23.250002	963.737610	-515.772522	280.712097	575.217529	-464.704834	-20.513964	582.221252	-500.408630	292.363953	86.638046	-535.014648	-49.217197	104.724472	-477.456543	393.254150	1440.655884	-416.426666	-23.315182	1461.283813	-389.636200	184.356644	1465.716553	-411.722107	207.481293	1761.707153	-520.406982	486.659821	1168.705200	-472.611603	-150.723022	1206.868164	-416.211884	433.032593	869.577209	-364.219940	-96.771255	900.256470	-412.268311	155.898438	1059.094482	483.360382	56.364834	895.984009	475.329559	253.187927
-434.769867	285.072937	959.338257	-433.621826	23.260731	963.733643	-515.821594	280.701080	575.185547	-464.799591	-20.579964	582.229248	-500.415131	292.365143	86.636192	-535.097046	-49.259007	104.796341	-477.474426	393.237427	1440.672241	-416.420197	-23.320837	1461.335938	-389.655548	184.364670	1465.729126	-411.675415	207.451492	1761.679199	-520.388550	486.691864	1168.737427	-472.500488	-150.786774	1206.934326	-416.194946	433.048340	869.599060	-364.145996	-96.807426	900.304626	-412.327057	155.900681	1059.099976	483.325104	56.424648	895.993408	475.273468	253.233032
-434.827179	285.032501	959.328125	-433.616974	23.235493	963.752380	-515.852234	280.701477	575.171265	-464.798859	-20.607857	582.242615	-500.392059	292.349731	86.646423	-535.156250	-49.303783	104.841713	-477.491821	393.242798	1440.714844	-416.386841	-23.304152	1461.395752	-389.651581	184.373840	1465.754639	-411.639771	207.435211	1761.673218	-520.381287	486.708435	1168.761719	-472.406250	-150.817307	1207.006104	-416.158447	433.046875	869.636536	-364.056396	-96.833229	900.366089	-412.360260	155.883850	1059.105591	483.286896	56.427647	896.000488	475.215576	253.281296
-434.872650	285.018646	959.333679	-433.619568	23.196003	963.779602	-515.899170	280.678284	575.154724	-466.126434	-22.672358	582.643372	-500.368927	292.375916	86.631241	-536.236023	-49.728630	105.168854	-477.517273	393.235962	1440.726074	-416.359589	-23.287489	1461.433594	-389.655365	184.368088	1465.780640	-411.603394	207.414490	1761.652954	-520.365967	486.739502	1168.783081	-472.286102	-150.888168	1207.055298	-416.126984	433.076447	869.669617	-363.948730	-96.881958	900.427917	-412.381805	155.868683	1059.121216	483.271759	56.496258	895.997986	475.161072	253.335327
-434.920410	285.021301	959.332886	-433.674591	23.205437	963.784058	-515.923889	280.652283	575.155945	-466.295013	-22.930244	582.684875	-500.386444	292.392120	86.631607	-536.389038	-49.802471	105.219185	-477.547882	393.249725	1440.752808	-416.336273	-23.282991	1461.464355	-389.669312	184.377502	1465.789185	-411.562775	207.391800	1761.624390	-520.351746	486.786041	1168.811401	-472.205658	-150.898407	1207.113525	-416.088684	433.079773	869.720642	-363.825958	-96.909111	900.492310	-412.432953	155.876114	1059.123047	483.206848	56.528545	895.963989	475.088165	253.370377
-434.952545	285.021820	959.333069	-433.676086	23.200266	963.777161	-515.957275	280.593170	575.127380	-466.193878	-22.823404	582.638855	-500.385437	292.372040	86.604141	-536.429504	-49.811314	105.219749	-477.582001	393.236664	1440.775024	-416.313019	-23.269039	1461.505127	-389.679504	184.394577	1465.797241	-411.512939	207.373611	1761.598511	-520.318359	486.827698	1168.822998	-472.101532	-150.964645	1207.157471	-416.055084	433.124481	869.775635	-363.746674	-96.965424	900.533997	-412.457214	155.873672	1059.121338	483.151520	56.526833	895.955200	475.050018	253.393768
-435.027008	285.039612	959.348022	-433.735321	23.262482	963.750549	-515.983093	280.637634	575.151978	-466.167633	-22.784149	582.620361	-500.382050	292.375122	86.633743	-536.409790	-49.808876	105.225647	-477.602142	393.242523	1440.818359	-416.264221	-23.268028	1461.559204	-389.685547	184.395294	1465.802368	-411.447418	207.352325	1761.569092	-520.299866	486.906342	1168.866943	-472.009796	-150.981384	1207.195435	-415.993927	433.139709	869.814148	-363.623718	-97.019501	900.584412	-412.517975	155.899765	1059.114380	483.185272	56.577152	895.935730	475.056610	253.425827
-435.036530	285.015381	959.338135	-433.733276	23.257364	963.774292	-516.044128	280.629425	575.171997	-466.165466	-22.771574	582.603577	-500.410217	292.385010	86.639809	-536.447571	-49.848843	105.220169	-477.615448	393.247467	1440.839233	-416.237152	-23.248310	1461.581299	-389.688477	184.401947	1465.833862	-411.396790	207.330231	1761.550781	-520.284790	486.966492	1168.922729	-471.886566	-151.073105	1207.239990	-415.941223	433.179565	869.872375	-363.509491	-97.057068	900.657349	-412.532135	155.898682	1059.123413	483.190918	56.612255	895.923157	475.038788	253.434891
-435.082397	284.994537	959.357849	-433.727051	23.245455	963.798828	-516.083252	280.613953	575.142029	-466.187927	-22.803349	582.584900	-500.416412	292.371918	86.646507	-536.501709	-49.885853	105.245743	-477.652832	393.246735	1440.876465	-416.179169	-23.231535	1461.629639	-389.704865	184.434418	1465.860107	-411.332092	207.313644	1761.523438	-520.256409	487.001221	1168.958130	-471.795380	-151.129166	1207.299683	-415.885223	433.179352	869.923889	-363.364502	-97.091873	900.702515	-412.564911	155.888489	1059.148315	483.203369	56.662918	895.927673	475.046783	253.456329
-435.115356	284.991364	959.360535	-433.735291	23.235397	963.809387	-516.081970	280.532928	575.130371	-466.215149	-22.850819	582.593811	-500.387390	292.366974	86.640297	-536.507080	-49.912506	105.275635	-477.665894	393.247772	1440.929443	-416.157684	-23.216030	1461.671387	-389.713837	184.449997	1465.870361	-411.265656	207.289505	1761.498535	-520.220215	487.071869	1169.005981	-471.707428	-151.246246	1207.398438	-415.816833	433.206604	869.971436	-363.510803	-97.398224	900.623962	-412.593903	155.886826	1059.156738	483.205139	56.703705	895.939941	475.037384	253.481369
-435.196228	284.961182	959.346985	-433.781036	23.234629	963.795288	-516.096008	280.541168	575.112671	-466.233429	-22.866282	582.614990	-500.368317	292.386688	86.633797	-536.529297	-49.928738	105.284096	-477.657867	393.202362	1440.954590	-416.091187	-23.232479	1461.714844	-389.705414	184.420578	1465.880371	-411.172150	207.282715	1761.467529	-520.178345	487.150757	1169.043091	-471.598419	-151.300995	1207.474243	-415.767731	433.252136	870.004395	-363.394501	-97.457542	900.659485	-412.650604	155.874268	1059.141357	483.207123	56.732502	895.945984	475.033661	253.512085
-435.237396	284.972595	959.329468	-433.787292	23.215782	963.792419	-516.150635	280.545227	575.110901	-466.248199	-22.855934	582.620361	-500.376831	292.360474	86.598038	-536.502808	-49.909767	105.297821	-477.572571	393.300751	1441.105713	-416.081360	-23.229414	1461.749756	-389.710205	184.439331	1465.882446	-411.101318	207.267685	1761.426758	-520.140381	487.172943	1169.069946	-471.554749	-151.205521	1207.483521	-415.678833	433.295898	870.052490	-362.996307	-97.261917	900.845032	-412.677399	155.878754	1059.131714	483.243988	56.786682	895.929871	475.073090	253.558456
-435.274292	284.974304	959.321289	-433.820984	23.251665	963.784485	-516.194153	280.574921	575.089905	-466.225189	-22.773968	582.593384	-500.398499	292.377197	86.589500	-535.952087	-49.549965	104.942337	-477.624634	393.305664	1441.106934	-416.055481	-23.215334	1461.775146	-389.723480	184.446243	1465.906250	-411.015106	207.259186	1761.391479	-520.095093	487.222107	1169.085205	-471.387268	-151.441147	1207.576294	-415.598053	433.357269	870.108093	-363.139893	-97.579178	900.761475	-412.710602	155.898132	1059.123169	483.284882	56.828854	895.931702	475.122131	253.572662
-435.330139	284.981171	959.326843	-433.842468	23.244722	963.764709	-516.247498	280.543365	575.093933	-466.226501	-22.769516	582.616028	-500.417999	292.376953	86.580238	-535.963867	-49.556236	104.952187	-477.628326	393.299408	1441.124756	-416.037140	-23.198563	1461.797852	-389.731201	184.459686	1465.910034	-410.932800	207.251297	1761.351318	-520.084412	487.284729	1169.100098	-471.302368	-151.513992	1207.656128	-415.547913	433.419617	870.127991	-363.044647	-97.671516	900.790588	-412.746796	155.891434	1059.115601	483.367249	56.859150	895.933289	475.182770	253.629929
-435.348846	284.952271	959.331421	-433.797028	23.204597	963.816284	-516.233032	280.484192	575.093201	-466.232361	-22.788645	582.622498	-500.383575	292.380157	86.589554	-536.434082	-49.898067	105.222359	-477.646973	393.292694	1441.157104	-416.026062	-23.190434	1461.850952	-389.753387	184.481583	1465.920166	-410.856628	207.255127	1761.326050	-520.053711	487.333801	1169.150269	-471.165619	-151.531540	1207.681519	-415.484741	433.477356	870.176270	-362.679688	-97.496956	900.968506	-412.748505	155.879654	1059.146606	483.401367	56.868172	895.939026	475.231689	253.637939
-435.382599	284.921204	959.341064	-433.780670	23.211973	963.815796	-516.236694	280.460541	575.081665	-466.219604	-22.757908	582.592407	-500.392242	292.382355	86.608574	-535.948181	-49.574692	104.922806	-477.662842	393.308960	1441.198486	-416.005585	-23.147402	1461.885376	-389.756439	184.484436	1465.945068	-410.779510	207.257874	1761.299072	-520.042114	487.392792	1169.174927	-471.057404	-151.638504	1207.757813	-415.422638	433.547882	870.233582	-362.625610	-97.606010	901.011353	-412.771698	155.868439	1059.154419	483.500610	56.931538	895.963257	475.298981	253.709259
-435.411926	284.914734	959.343506	-433.801941	23.186300	963.849854	-516.243286	280.468384	575.096375	-466.278870	-22.823593	582.606201	-500.378967	292.368713	86.619919	-535.962280	-49.569042	104.916016	-477.687469	393.307190	1441.232788	-415.981171	-23.148355	1461.956299	-389.776306	184.496323	1465.980713	-410.697632	207.276138	1761.273682	-520.019531	487.464966	1169.238037	-470.963959	-151.688385	1207.838867	-415.364197	433.626678	870.275391	-362.595459	-97.800674	901.028259	-412.799408	155.864700	1059.172974	483.606201	56.994095	895.965393	475.413422	253.727646
-435.446045	284.921844	959.387451	-433.834076	23.275734	963.851929	-516.296509	280.464996	575.107605	-466.282928	-22.829529	582.593689	-500.391235	292.379852	86.635887	-536.216553	-49.794548	105.106064	-477.703094	393.303131	1441.295898	-415.969513	-23.117155	1462.015381	-389.765869	184.521484	1466.023804	-410.628754	207.294342	1761.261475	-519.994141	487.506714	1169.267456	-470.851471	-151.750443	1207.914917	-415.286682	433.719147	870.346069	-362.560699	-97.949646	901.048218	-412.834412	155.898087	1059.196777	483.720398	57.065746	895.995667	475.493683	253.746170
-435.467560	284.898926	959.393494	-433.804382	23.262352	963.899719	-516.292908	280.469452	575.110840	-466.306366	-22.882044	582.626038	-500.373505	292.349152	86.602028	-535.971069	-49.579777	104.941025	-477.716919	393.331879	1441.326660	-415.938812	-23.104101	1462.074341	-389.766052	184.520721	1466.046143	-410.555359	207.316376	1761.243774	-519.965332	487.565033	1169.318848	-470.741272	-151.835526	1208.003906	-415.228516	433.785461	870.373840	-362.532867	-98.070488	901.097046	-412.843536	155.899826	1059.226196	483.855072	57.073757	896.006042	475.644348	253.769791
-435.492188	284.894196	959.401367	-433.822632	23.280846	963.913330	-516.318604	280.442230	575.102051	-466.316833	-22.880693	582.648071	-500.360046	292.357513	86.588524	-536.019165	-49.607529	104.938950	-477.723175	393.317322	1441.366333	-415.919708	-23.081795	1462.124146	-389.762115	184.546234	1466.078369	-410.498077	207.332718	1761.220581	-519.934448	487.607605	1169.355225	-470.657928	-151.936798	1208.105103	-415.164063	433.911621	870.430115	-362.667938	-98.340637	901.049805	-412.868195	155.909515	1059.237671	484.025055	57.134972	896.016541	475.786774	253.816528
-435.536133	284.899780	959.419067	-433.851410	23.279093	963.895447	-516.352295	280.451630	575.101379	-466.242035	-22.789795	582.624756	-500.386353	292.343475	86.597786	-535.979431	-49.602497	104.923546	-477.850861	393.227295	1441.253540	-415.881012	-23.090527	1462.182617	-389.765869	184.554810	1466.108887	-410.447418	207.354538	1761.206055	-519.946472	487.694153	1169.384888	-470.566132	-152.006393	1208.184692	-415.107300	434.004425	870.478577	-362.653809	-98.491714	901.118408	-412.898193	155.899384	1059.236328	484.198822	57.221214	896.017456	475.907959	253.897049
-435.571381	284.904785	959.406982	-433.885803	23.290815	963.876709	-516.381531	280.463959	575.089844	-466.190491	-22.789648	582.637573	-500.398285	292.326782	86.578545	-535.986511	-49.605476	104.926476	-477.785461	393.308380	1441.424316	-415.846466	-23.059071	1462.222534	-389.770294	184.580292	1466.133789	-410.401428	207.381699	1761.181885	-519.914124	487.739777	1169.432983	-470.471344	-152.116745	1208.254761	-415.057190	434.131744	870.520142	-362.620087	-98.606880	901.153748	-412.932373	155.905380	1059.220825	484.364960	57.284435	896.011353	476.082397	253.900696
-435.611389	284.892120	959.417542	-433.877563	23.265350	963.872742	-516.407410	280.442413	575.085999	-466.186981	-22.809813	582.603210	-500.399384	292.366760	86.616409	-535.999817	-49.625870	104.934502	-477.791565	393.319275	1441.464600	-415.810242	-23.048983	1462.285645	-389.759644	184.586807	1466.154907	-410.366913	207.405609	1761.161621	-519.890320	487.796753	1169.482666	-470.392639	-152.204788	1208.333618	-415.014587	434.248413	870.569702	-362.609009	-98.714020	901.228455	-412.946228	155.884842	1059.223755	484.634613	57.373611	895.995300	476.313385	253.975800
-435.625458	284.897461	959.424011	-433.912598	23.276718	963.877991	-516.399719	280.420532	575.096008	-464.909149	-20.862242	582.249207	-500.385620	292.380280	86.607681	-534.937378	-49.213215	104.622314	-477.810547	393.319031	1441.478760	-415.743988	-23.020611	1462.339722	-389.758759	184.583817	1466.168335	-410.337036	207.432236	1761.153931	-519.872559	487.851410	1169.520630	-470.326233	-152.307526	1208.444336	-414.955750	434.386414	870.606567	-362.608307	-98.827385	901.281860	-412.973419	155.891022	1059.230225	484.856934	57.438366	896.008057	476.520905	254.020248
-435.643463	284.864319	959.422852	-433.898621	23.270895	963.889343	-516.437439	280.454254	575.098938	-466.048248	-22.598820	582.540222	-500.399017	292.389435	86.604088	-535.822693	-49.546547	104.879616	-477.834351	393.333771	1441.516602	-415.700867	-23.024046	1462.411743	-389.754395	184.631073	1466.198364	-410.303986	207.472549	1761.133545	-519.834290	487.938599	1169.546143	-470.253815	-152.364655	1208.535400	-414.899597	434.535461	870.650940	-362.606842	-98.967377	901.358032	-412.987274	155.879028	1059.237793	485.165375	57.526951	896.023132	476.765228	254.065170
-435.678192	284.886841	959.433838	-433.913879	23.271481	963.892639	-516.436157	280.452606	575.096497	-466.292206	-22.969975	582.612305	-500.390839	292.399719	86.582901	-536.034546	-49.623131	104.944710	-477.827332	393.342102	1441.544800	-415.651611	-22.985844	1462.467407	-389.727417	184.633041	1466.227661	-410.278076	207.512833	1761.125732	-519.818665	488.014557	1169.602295	-470.204102	-152.473083	1208.629761	-414.861908	434.631714	870.674988	-362.614594	-99.091148	901.430603	-413.011292	155.889175	1059.244751	485.497620	57.668030	896.031433	477.043274	254.170456
-435.690063	284.860199	959.430115	-433.898529	23.300289	963.919189	-516.447144	280.426239	575.090881	-466.242889	-22.883833	582.598999	-500.388855	292.399445	86.580200	-535.963928	-49.599403	104.938118	-477.847870	393.339661	1441.561035	-415.606812	-22.949699	1462.527954	-389.718079	184.666504	1466.254150	-410.258423	207.544556	1761.115356	-519.801086	488.090576	1169.636719	-470.145416	-152.562637	1208.726074	-414.807068	434.754791	870.723877	-362.610962	-99.224205	901.494080	-413.012787	155.904205	1059.256592	485.797150	57.726334	896.054138	477.316071	254.236099
-435.673859	284.842072	959.433838	-433.874420	23.301271	963.935486	-516.465332	280.446991	575.094177	-464.928375	-20.879190	582.253601	-500.399109	292.386841	86.590401	-534.934509	-49.195835	104.646698	-477.838928	393.341705	1441.607788	-415.562439	-22.950554	1462.577271	-389.699585	184.678146	1466.285034	-410.241058	207.586655	1761.105469	-519.778687	488.152130	1169.669678	-470.106873	-152.633911	1208.816895	-414.766937	434.889801	870.755859	-362.611542	-99.352676	901.546448	-413.004730	155.901062	1059.269287	486.164459	57.809238	896.095581	477.660309	254.295319
-435.690430	284.829437	959.448608	-433.870911	23.300346	963.934143	-516.418945	280.429443	575.084045	-464.687805	-20.552034	582.198120	-500.372070	292.381683	86.613396	-534.753845	-49.129589	104.596291	-477.842194	393.331726	1441.622314	-415.524200	-22.923964	1462.625244	-389.679810	184.697540	1466.300659	-410.231934	207.628708	1761.091064	-519.759583	488.225067	1169.688965	-470.082611	-152.679260	1208.898560	-414.719055	435.000824	870.794373	-362.610077	-99.493614	901.616516	-413.017670	155.890030	1059.277466	486.615448	57.753265	896.108215	478.158875	253.747940
-435.719666	284.764313	959.432434	-433.847961	23.263678	963.948181	-516.420471	280.395599	575.085571	-464.743927	-20.652622	582.203918	-500.391479	292.384460	86.599678	-534.818604	-49.132732	104.609482	-477.853333	393.348816	1441.648560	-415.472595	-22.920231	1462.685913	-389.659088	184.690704	1466.324219	-410.223206	207.660797	1761.082764	-519.741272	488.293457	1169.722412	-470.027252	-152.744003	1208.983887	-414.682159	435.105316	870.801025	-362.624664	-99.650925	901.649841	-413.020660	155.854950	1059.276001	486.996216	57.819855	896.123840	478.515625	253.823822
-435.717072	284.760529	959.428528	-433.844147	23.256517	963.948669	-516.402832	280.358154	575.056946	-464.727661	-20.685091	582.245239	-500.351837	292.357849	86.570404	-534.812378	-49.137741	104.605049	-477.844299	393.342651	1441.656250	-415.431458	-22.901834	1462.707275	-389.627258	184.703949	1466.347656	-410.229065	207.682587	1761.069092	-519.726135	488.364136	1169.749268	-470.088440	-152.673660	1209.037231	-414.646942	435.219788	870.836975	-362.637848	-99.777763	901.684937	-413.021667	155.851181	1059.275269	487.389862	57.876244	896.155334	478.849274	253.931137
-435.705261	284.749542	959.426453	-433.814331	23.247299	963.964539	-516.383789	280.325348	575.050903	-464.774872	-20.775272	582.226868	-500.303253	292.369232	86.569695	-534.879517	-49.186382	104.624947	-477.828644	393.340302	1441.680054	-415.389526	-22.895018	1462.759521	-389.609650	184.709152	1466.372803	-410.222443	207.723663	1761.055664	-519.684570	488.419067	1169.777466	-470.059845	-152.764511	1209.106567	-414.607880	435.345551	870.844849	-362.618835	-99.917946	901.737549	-413.008545	155.849243	1059.283691	487.855560	57.997395	896.172974	479.214966	254.051315
-435.722107	284.757996	959.435364	-433.844727	23.293201	963.959534	-516.364197	280.351471	575.035522	-464.762451	-20.776480	582.220032	-500.353424	292.390167	86.580971	-534.845093	-49.176853	104.654007	-477.820343	393.354797	1441.695923	-415.350281	-22.887602	1462.815186	-389.583801	184.736862	1466.386108	-410.229065	207.758820	1761.055298	-519.670654	488.492218	1169.811157	-469.961639	-152.959839	1209.219238	-414.584564	435.487488	870.865356	-362.646881	-100.043274	901.807190	-413.029419	155.870392	1059.285156	488.271484	58.068451	896.201538	479.557190	254.105820
-435.685669	284.742920	959.461670	-433.766663	23.298819	963.993713	-516.369812	280.307922	575.030640	-466.053314	-22.742237	582.571045	-500.334808	292.374023	86.563942	-535.859131	-49.562126	104.928932	-477.853607	393.401978	1441.703247	-415.369873	-22.840786	1462.865845	-389.585693	184.783157	1466.425415	-410.231873	207.795792	1761.054810	-519.647461	488.578400	1169.841064	-469.935089	-153.038254	1209.308350	-414.558655	435.612427	870.874023	-362.657593	-100.211868	901.873657	-412.995880	155.872116	1059.320557	488.723541	58.157864	896.217712	479.905701	254.164795
-435.683594	284.730286	959.467896	-433.742523	23.291304	964.017151	-516.318420	280.323425	575.017883	-466.227448	-23.017290	582.617493	-500.320343	292.374542	86.560699	-535.992310	-49.633373	104.981842	-477.808167	393.417938	1441.733765	-415.339325	-22.817591	1462.935425	-389.584534	184.810349	1466.437622	-410.246521	207.833908	1761.060059	-519.619324	488.635376	1169.881348	-469.915436	-153.086487	1209.410889	-414.551422	435.757172	870.906860	-362.676514	-100.366112	901.927856	-412.991791	155.870300	1059.337280	489.161682	58.193470	896.258179	480.304260	254.152969
-435.672455	284.724335	959.477905	-433.760712	23.341974	964.005066	-516.341797	280.302734	575.021851	-466.172638	-22.966097	582.594849	-500.324921	292.351563	86.572922	-535.982300	-49.621956	104.984848	-477.797119	393.428467	1441.783936	-415.327118	-22.810780	1463.003540	-389.527618	184.805222	1466.487549	-410.247040	207.872726	1761.052002	-519.601563	488.701263	1169.937866	-469.911896	-153.126724	1209.470459	-414.540314	435.863831	870.925171	-362.685120	-100.509682	901.991516	-412.995605	155.882370	1059.336426	489.546722	58.392719	896.311096	480.527069	254.854080
-435.674133	284.715302	959.505249	-433.745728	23.349495	964.022827	-516.341309	280.331024	575.050537	-466.124115	-22.901617	582.587769	-500.332703	292.376068	86.583908	-535.966125	-49.620316	104.982697	-477.770050	393.433594	1441.816406	-415.290161	-22.794220	1463.047974	-389.519318	184.831070	1466.526733	-410.262604	207.905090	1761.058838	-519.576782	488.780945	1169.972412	-469.877777	-153.189499	1209.570801	-414.532654	435.974365	870.956482	-362.687286	-100.669647	902.049255	-412.997955	155.879501	1059.361084	489.992462	58.457127	896.309387	480.914917	254.937866
-435.677521	284.708740	959.502625	-433.715576	23.337580	964.041687	-516.336792	280.312775	575.057312	-466.111053	-22.917419	582.584045	-500.335175	292.409760	86.587257	-535.998718	-49.616760	104.972908	-477.747986	393.446228	1441.836060	-415.273285	-22.773544	1463.107910	-389.491364	184.850433	1466.555908	-410.265808	207.939529	1761.055542	-519.546692	488.796509	1170.006592	-469.861816	-153.253006	1209.657593	-414.504181	436.112488	870.983459	-362.694336	-100.814926	902.111084	-412.989380	155.881042	1059.369995	490.567078	58.565269	896.335022	481.389374	254.974777
-435.666443	284.646149	959.498901	-433.671936	23.311283	964.041443	-516.338623	280.270355	575.033325	-466.032257	-22.860880	582.602966	-500.332062	292.352844	86.593712	-535.925537	-49.594460	104.966843	-477.734589	393.456848	1441.856445	-415.245422	-22.743530	1463.166504	-389.443024	184.843719	1466.588745	-410.281189	207.967178	1761.054565	-519.499023	488.814941	1170.052124	-469.838684	-153.305878	1209.763672	-414.458862	436.234528	871.011902	-362.691132	-100.973099	902.186218	-412.967834	155.840805	1059.369263	491.085358	58.618706	896.352600	481.802521	255.058121
-435.662354	284.636536	959.507263	-433.687225	23.312990	964.058838	-516.335266	280.281097	575.047791	-466.027191	-22.883324	582.584229	-500.310547	292.387024	86.598976	-535.927856	-49.575794	104.965668	-477.704498	393.457611	1441.899536	-415.208435	-22.736652	1463.233276	-389.439209	184.865433	1466.636963	-410.291046	207.989059	1761.053833	-519.465454	488.855286	1170.085205	-469.799988	-153.385223	1209.848022	-414.386871	436.386963	871.065063	-362.693604	-101.084885	902.264526	-412.978607	155.838699	1059.383301	491.591675	58.689507	896.415100	482.188690	255.119720
-435.663849	284.626251	959.513428	-433.671509	23.310898	964.078064	-516.331665	280.273743	575.056091	-466.053345	-22.919487	582.583679	-500.293030	292.371429	86.608131	-535.960144	-49.599236	104.977592	-477.658203	393.477051	1441.927979	-415.177429	-22.712566	1463.268311	-389.397888	184.883423	1466.660522	-410.292877	208.026947	1761.047607	-519.430420	488.857422	1170.122925	-469.778625	-153.443802	1209.939331	-414.276825	436.540619	871.128845	-362.653473	-101.192009	902.340515	-412.978729	155.838837	1059.397461	492.154236	58.608826	896.459351	482.765686	254.486679
-435.663330	284.627777	959.519165	-433.682434	23.311689	964.058411	-516.332214	280.257507	575.051147	-466.044006	-22.938887	582.568909	-500.305023	292.354309	86.592598	-535.965027	-49.601639	104.980560	-477.646637	393.481781	1441.938599	-415.132843	-22.704107	1463.353027	-389.351013	184.894409	1466.693481	-410.294464	208.059067	1761.039429	-519.402710	488.894348	1170.156372	-469.734589	-153.501205	1210.032227	-414.175598	436.677979	871.140137	-362.629120	-101.314476	902.406799	-412.984711	155.829575	1059.390869	492.613068	58.814888	896.531799	483.021362	255.187286
-435.635803	284.642151	959.543030	-433.651703	23.321024	964.074158	-516.313416	280.250031	575.044006	-466.000031	-22.877850	582.560547	-500.294922	292.366425	86.583405	-535.901917	-49.568439	104.955330	-477.622681	393.497894	1441.971924	-415.099792	-22.685051	1463.404297	-389.327087	184.937073	1466.724976	-410.298218	208.094879	1761.030151	-519.364807	488.934692	1170.172363	-469.712891	-153.570602	1210.147705	-414.072510	436.830048	871.156311	-362.601379	-101.438210	902.488037	-412.961700	155.838577	1059.412109	493.122009	58.905098	896.588318	483.422577	255.270554
-435.661591	284.585419	959.533752	-433.659454	23.309362	964.079468	-516.287842	280.238129	575.054199	-465.971466	-22.840429	582.555603	-500.284485	292.366486	86.582977	-535.899658	-49.564457	104.954430	-477.587036	393.520233	1441.979614	-415.074646	-22.665764	1463.460693	-389.295380	184.935989	1466.735962	-410.298096	208.127365	1761.018188	-519.307312	488.973175	1170.215820	-469.676392	-153.634781	1210.209106	-413.956818	436.971771	871.207336	-362.578003	-101.550018	902.551575	-412.971558	155.811676	1059.408447	493.606293	58.977543	896.610168	483.842682	255.344727
-435.644897	284.574738	959.529663	-433.651855	23.312710	964.073608	-516.276428	280.205261	575.028503	-465.889221	-22.771801	582.562378	-500.271545	292.349579	86.558075	-535.846191	-49.550335	104.936455	-477.551666	393.536560	1442.005371	-415.051941	-22.643591	1463.529175	-389.258453	184.962921	1466.772217	-410.290497	208.170059	1761.014893	-519.261719	489.007568	1170.256226	-469.652924	-153.692627	1210.304565	-413.846954	437.111206	871.237183	-362.507751	-101.616730	902.634216	-412.966187	155.806686	1059.405029	494.107086	59.077110	896.610657	484.218964	255.437836
-435.644531	284.567810	959.541321	-433.653534	23.316599	964.076416	-516.276550	280.182129	575.029175	-465.848450	-22.723700	582.544495	-500.264435	292.333862	86.564522	-535.827698	-49.550594	104.966721	-477.527039	393.536011	1442.026245	-415.019440	-22.608282	1463.575806	-389.223755	184.976730	1466.786621	-410.277283	208.205414	1761.007324	-519.198364	489.033447	1170.276123	-469.644440	-153.744385	1210.378662	-413.763947	437.205109	871.276367	-362.421234	-101.728683	902.721680	-412.964935	155.801758	1059.411865	494.662537	58.999805	896.650696	484.779175	254.801346
-435.622009	284.573608	959.556885	-433.653137	23.370762	964.085815	-516.250061	280.154205	575.023865	-465.895721	-22.781513	582.535217	-500.247528	292.332458	86.563034	-535.860596	-49.571377	104.970108	-477.477692	393.554321	1442.092896	-414.984650	-22.601730	1463.649536	-389.184723	184.986847	1466.822266	-410.261108	208.245239	1761.002197	-519.116272	489.105835	1170.337158	-469.612823	-153.787170	1210.473145	-413.684326	437.312042	871.350525	-362.338745	-101.821152	902.814575	-412.956696	155.827927	1059.425171	495.083679	58.988712	896.695251	485.131104	254.795715
-435.613617	284.551331	959.571899	-433.638062	23.374222	964.109131	-516.268738	280.149628	575.043457	-465.927521	-22.808155	582.549255	-500.257568	292.325867	86.594780	-535.850708	-49.552208	104.981972	-477.462738	393.565094	1442.103394	-414.954498	-22.583397	1463.688110	-389.137756	185.001556	1466.881836	-410.254181	208.277359	1760.998047	-519.031799	489.203308	1170.393188	-469.588013	-153.823944	1210.539307	-413.634644	437.398712	871.396118	-362.297272	-101.938187	902.887939	-412.948456	155.822342	1059.444946	495.747711	58.767235	896.748108	486.210693	253.582703
-435.605438	284.539612	959.570435	-433.640045	23.365370	964.146484	-516.247681	280.113434	575.029297	-465.914063	-22.811367	582.584900	-500.243530	292.323700	86.592857	-535.827148	-49.552357	104.953850	-477.407867	393.575348	1442.150513	-414.934448	-22.583117	1463.760620	-389.104950	185.030136	1466.903320	-410.226990	208.326447	1760.998535	-518.932068	489.281403	1170.439209	-469.550049	-153.880081	1210.624878	-413.594879	437.514069	871.448303	-362.215363	-102.059967	902.997131	-412.956024	155.825714	1059.465088	495.960419	59.183552	896.771057	485.710175	255.484879
-435.588135	284.503662	959.577637	-433.613861	23.359901	964.167603	-516.254028	280.131256	575.038086	-466.010468	-22.903297	582.587952	-500.241852	292.340851	86.580315	-535.930847	-49.571884	104.968109	-477.465088	393.495148	1442.042114	-414.894836	-22.564888	1463.821045	-389.064240	185.038147	1466.954468	-410.209534	208.374741	1760.998047	-518.842224	489.390717	1170.476563	-469.526184	-153.902451	1210.689819	-413.527100	437.623077	871.508362	-362.005127	-102.063744	903.141785	-412.936737	155.811157	1059.479614	496.433746	59.313587	896.782043	486.014160	255.635895
-435.610870	284.464783	959.571533	-433.622559	23.350824	964.172913	-516.221313	280.106537	575.005310	-466.043671	-22.925028	582.600342	-500.210938	292.343048	86.578606	-535.910889	-49.578209	104.983582	-477.429779	393.522858	1442.067139	-414.892090	-22.555517	1463.859253	-389.027374	185.039352	1466.991455	-410.186401	208.425552	1760.996826	-518.715088	489.487457	1170.527344	-469.496277	-154.009537	1210.791870	-413.472565	437.745148	871.557251	-362.083405	-102.332047	903.160461	-412.944611	155.792847	1059.477417	496.876373	59.336487	896.810913	486.381653	255.596008
-435.604340	284.449371	959.571777	-433.602905	23.323469	964.201843	-516.218506	280.098206	574.988220	-466.040375	-22.933647	582.601196	-500.212280	292.354340	86.551270	-535.931458	-49.569889	104.972366	-477.366364	393.532623	1442.101563	-414.871185	-22.540848	1463.915283	-388.986908	185.028046	1467.015625	-410.161591	208.469711	1760.991943	-518.616699	489.575165	1170.571533	-469.429413	-154.045685	1210.865967	-413.401917	437.844025	871.601868	-361.855469	-102.286705	903.295288	-412.937012	155.783173	1059.492920	497.277222	59.338287	896.838623	486.710846	255.592896
-435.591583	284.459900	959.613770	-433.614197	23.339924	964.206299	-516.218933	280.103058	574.996277	-466.023682	-22.906847	582.587585	-500.213013	292.354401	86.551239	-535.893799	-49.591255	104.987251	-477.256653	393.492096	1442.143066	-414.796539	-22.576954	1463.973999	-388.914063	185.031708	1467.055908	-410.134827	208.520142	1760.982544	-518.505188	489.658600	1170.606445	-469.384277	-154.073929	1210.945190	-413.296326	437.950897	871.677063	-361.752747	-102.378426	903.395508	-412.945282	155.780655	1059.518433	497.677124	59.368408	896.849731	487.030304	255.643646
-435.581848	284.444214	959.624512	-433.617950	23.342764	964.242737	-516.230164	280.074188	574.988342	-466.027679	-22.896530	582.590820	-500.209106	292.353851	86.548912	-535.844604	-49.564774	104.967926	-477.188843	393.517242	1442.156372	-414.810974	-22.554108	1464.033691	-388.862640	185.012207	1467.090576	-410.098602	208.564331	1760.985107	-518.401306	489.710419	1170.637085	-469.333374	-154.112579	1211.004639	-413.194031	438.036041	871.748352	-361.710815	-102.532745	903.462158	-412.950806	155.782806	1059.543823	498.036133	59.345173	896.883850	487.314606	255.632187
-435.607025	284.405029	959.619934	-433.629089	23.333517	964.250610	-516.246460	280.101959	574.993347	-466.042572	-22.883657	582.600281	-500.226685	292.359924	86.568405	-535.856018	-49.562004	104.978600	-477.131134	393.532074	1442.185547	-414.778198	-22.547506	1464.093140	-388.825195	185.032547	1467.123779	-410.067322	208.606094	1760.984253	-518.316162	489.782379	1170.661133	-469.276825	-154.169785	1211.091797	-413.124298	438.143280	871.819580	-361.624908	-102.635880	903.532104	-412.958923	155.764648	1059.543091	498.366699	59.330379	896.892395	487.574432	255.624023
-435.583527	284.426727	959.635254	-433.661774	23.369864	964.237610	-516.255371	280.092896	575.011902	-466.005829	-22.841341	582.592773	-500.244629	292.376343	86.581581	-535.875549	-49.556480	104.968109	-477.042175	393.544037	1442.211426	-414.768494	-22.525497	1464.172363	-388.774628	185.045853	1467.155273	-410.032471	208.660019	1760.978271	-518.213623	489.849915	1170.702637	-469.204193	-154.200287	1211.163818	-413.041443	438.220245	871.900757	-361.496246	-102.713905	903.618164	-412.966309	155.778534	1059.545166	498.719025	59.340279	896.878357	487.820679	255.660172
-435.552765	284.395966	959.647095	-433.641205	23.355417	964.286011	-516.253540	280.077789	575.012878	-466.091888	-22.902346	582.618225	-500.236603	292.355225	86.567184	-535.883911	-49.610863	104.973236	-476.958954	393.558655	1442.259277	-414.746765	-22.501877	1464.242554	-388.735718	185.049988	1467.171021	-409.987000	208.695007	1760.982056	-518.132080	489.926697	1170.747803	-469.209625	-154.132172	1211.245239	-412.970978	438.284698	871.965881	-361.389618	-102.794182	903.710388	-412.954926	155.768814	1059.578247	499.007477	59.349197	896.894958	488.044220	255.675659
-435.557465	284.370544	959.668152	-433.643402	23.357317	964.293152	-516.249939	280.072601	575.007874	-466.124603	-22.897680	582.628052	-500.225891	292.358734	86.588875	-535.897827	-49.559597	104.945999	-476.898773	393.591125	1442.266846	-414.705200	-22.467314	1464.273560	-388.671387	185.059998	1467.212280	-409.943909	208.739197	1760.981934	-518.060364	489.983948	1170.796875	-469.057343	-154.273376	1211.339233	-412.884918	438.319916	872.041321	-361.261780	-102.832939	903.824463	-412.964844	155.752243	1059.593872	499.284241	59.407364	896.877991	488.242767	255.761078
-435.539551	284.363800	959.687195	-433.678802	23.384624	964.319946	-516.240417	280.057953	575.016907	-466.156158	-22.904236	582.606384	-500.207825	292.356384	86.588959	-535.921326	-49.572601	104.974167	-476.829590	393.599457	1442.299438	-414.680054	-22.459591	1464.358032	-388.598450	185.084488	1467.232056	-409.897461	208.775085	1760.972656	-517.988037	490.051422	1170.823364	-469.061371	-154.203384	1211.424683	-412.808868	438.358795	872.103760	-361.173981	-102.963432	903.908752	-412.967438	155.761246	1059.615479	499.606140	59.422092	896.881592	488.484161	255.735413
-435.552124	284.319489	959.677185	-433.675171	23.357355	964.336853	-516.230591	280.040527	574.993347	-466.215454	-22.943956	582.634766	-500.168579	292.312927	86.565758	-535.973450	-49.590721	104.986404	-476.719574	393.603912	1442.335571	-414.656555	-22.431118	1464.397217	-388.530396	185.092789	1467.265625	-409.832092	208.828156	1760.974365	-517.912964	490.117249	1170.863647	-469.013733	-154.252167	1211.498779	-412.747620	438.391632	872.152039	-361.064209	-103.005737	904.006836	-412.973022	155.737000	1059.618896	499.882111	59.481281	896.899292	488.651764	255.760376
-435.568634	284.333282	959.688782	-433.753754	23.385536	964.328857	-516.256165	280.019806	574.995422	-466.220276	-22.867275	582.616089	-500.173706	292.333252	86.553299	-535.932068	-49.566517	104.964043	-476.643890	393.648621	1442.355591	-414.620605	-22.398983	1464.447510	-388.468842	185.106369	1467.282959	-409.782288	208.866623	1760.958984	-517.832092	490.164703	1170.887817	-468.948578	-154.295517	1211.573242	-412.711304	438.397980	872.199097	-360.946228	-103.073708	904.083008	-413.003754	155.745667	1059.617188	500.113068	59.506145	896.936340	488.789154	255.774155
-435.569977	284.324829	959.699097	-433.787537	23.397451	964.316528	-516.250061	280.011688	574.992615	-466.251465	-22.828615	582.599670	-500.188141	292.345917	86.561134	-535.915588	-49.574650	104.951241	-476.544189	393.676361	1442.383301	-414.574951	-22.377409	1464.497681	-388.383087	185.123032	1467.299805	-409.705414	208.898834	1760.946289	-517.726440	490.255676	1170.924316	-468.879791	-154.288315	1211.653198	-412.650726	438.410187	872.251587	-360.817749	-103.150017	904.176086	-413.010376	155.736420	1059.614014	500.331940	59.495201	896.937134	488.938110	255.786224
-435.572845	284.330200	959.700256	-433.819519	23.399467	964.326172	-516.260071	280.035248	575.005005	-466.240967	-22.803411	582.625916	-500.170197	292.343201	86.563911	-535.901123	-49.571541	104.945045	-476.449951	393.699768	1442.425537	-414.532410	-22.330957	1464.546631	-388.318390	185.159470	1467.308105	-409.636963	208.943466	1760.950195	-517.652344	490.334656	1170.953491	-468.828125	-154.332535	1211.719971	-412.654449	438.363403	872.280823	-360.689423	-103.190155	904.288818	-413.017059	155.740891	1059.616943	500.540863	59.495029	896.968140	489.046326	255.790207
-435.566132	284.323486	959.707153	-433.841278	23.403023	964.346985	-516.284424	280.016113	574.992981	-466.288025	-22.808266	582.636047	-500.204193	292.356812	86.563316	-535.911743	-49.562340	104.955765	-476.225586	393.820831	1442.574829	-414.478088	-22.326752	1464.618774	-388.260071	185.166641	1467.332397	-409.551025	208.984314	1760.945923	-517.545837	490.366302	1171.003784	-468.679352	-154.479294	1211.832031	-412.665009	438.319336	872.298950	-360.573334	-103.238388	904.404358	-413.023071	155.742233	1059.630493	500.736176	59.510284	896.994324	489.137543	255.805008
-435.575348	284.297974	959.711121	-433.861786	23.400377	964.368713	-516.290771	280.005219	574.987183	-466.331879	-22.793375	582.655273	-500.170502	292.346954	86.555809	-535.900391	-49.557564	104.951332	-476.131378	393.833282	1442.595703	-414.455048	-22.327017	1464.697021	-388.201477	185.192932	1467.374023	-409.466522	209.028793	1760.948242	-517.457031	490.423828	1171.048462	-468.623627	-154.507187	1211.903198	-412.680725	438.293396	872.333740	-360.461426	-103.277893	904.511963	-413.028412	155.734009	1059.640991	500.873047	59.474598	897.011230	489.217377	255.795746
-435.578278	284.326233	959.750061	-433.890259	23.414364	964.381409	-516.313782	280.006531	575.000671	-466.347931	-22.790960	582.674072	-500.178802	292.350891	86.573082	-535.860352	-49.533447	104.940742	-476.007874	393.880035	1442.642944	-414.390839	-22.298468	1464.776001	-388.143829	185.203339	1467.393433	-409.370239	209.071869	1760.948120	-517.368042	490.458038	1171.091309	-468.541046	-154.570648	1212.025391	-412.693359	438.173798	872.332886	-360.582458	-103.571487	904.522766	-413.037628	155.743118	1059.665649	500.997101	59.482555	897.015564	489.268341	255.743790
-435.559082	284.296783	959.757385	-433.901489	23.417393	964.426147	-516.288879	279.972961	574.988525	-466.420166	-22.806084	582.663879	-500.134460	292.348450	86.577911	-535.851868	-49.529911	104.938087	-475.897675	393.898651	1442.682739	-414.344879	-22.259171	1464.847046	-388.084259	185.228745	1467.423218	-409.275208	209.114243	1760.957153	-517.281799	490.476288	1171.105713	-468.467651	-154.587509	1212.086304	-412.725281	438.126251	872.324890	-360.247192	-103.447365	904.724915	-413.030304	155.741623	1059.690674	501.090912	59.440090	897.036804	489.303680	255.776321
-435.568329	284.293701	959.765686	-433.917175	23.456341	964.445435	-516.277954	279.959747	574.984436	-466.463104	-22.772383	582.681580	-500.134430	292.353333	86.584473	-535.876465	-49.553043	104.946709	-475.785095	393.919617	1442.706543	-414.290222	-22.246204	1464.950562	-388.031525	185.242645	1467.457031	-409.188354	209.155121	1760.953857	-517.198608	490.492310	1171.129272	-468.402069	-154.626709	1212.230347	-412.728729	438.050995	872.333984	-360.388885	-103.699501	904.706299	-413.034546	155.763443	1059.702637	501.138397	59.431786	897.033020	489.303650	255.765823
-435.543762	284.312378	959.777161	-433.928436	23.468143	964.457886	-516.306519	279.918365	574.989258	-466.485107	-22.783226	582.700806	-500.125458	292.332184	86.528442	-535.921631	-49.540058	104.960144	-475.682953	393.947021	1442.735474	-414.233093	-22.213890	1465.019531	-387.962799	185.276428	1467.489380	-409.103577	209.197983	1760.947388	-517.099792	490.505707	1171.145508	-468.374695	-154.463257	1212.285034	-412.701080	437.981476	872.328430	-360.080017	-103.593781	904.891541	-413.010742	155.776077	1059.710815	501.269470	59.305298	897.031738	489.527527	255.015945
-435.535583	284.291229	959.784058	-433.911621	23.455519	964.518555	-516.300598	279.934998	574.988098	-466.535278	-22.765902	582.733887	-500.087189	292.343872	86.547409	-535.862122	-49.549988	104.951584	-475.620026	394.024048	1442.748535	-414.214203	-22.140795	1465.087646	-387.927734	185.310654	1467.519897	-409.001221	209.240585	1760.946289	-517.049072	490.478699	1171.141602	-468.211334	-154.648300	1212.393555	-412.676239	437.939178	872.334656	-359.954285	-103.645302	905.021729	-413.003357	155.780060	1059.745361	501.312683	59.308685	897.037964	489.521912	255.027618
-435.545471	284.289978	959.791687	-433.928650	23.479141	964.533875	-516.276245	279.903381	574.966736	-466.555511	-22.756376	582.742249	-500.067719	292.345398	86.541420	-535.890808	-49.537727	104.950027	-475.517120	394.015991	1442.761719	-414.135742	-22.150726	1465.159912	-387.846497	185.311264	1467.530151	-408.917511	209.276672	1760.937500	-516.962585	490.466675	1171.155884	-468.142120	-154.688385	1212.549072	-412.634369	437.914612	872.353760	-360.112091	-103.967133	904.984009	-413.008728	155.793732	1059.755005	501.248413	59.242939	897.026550	489.457245	255.035599
-435.575806	284.294342	959.801025	-433.977936	23.512041	964.544250	-516.320740	279.867340	574.942444	-466.632477	-22.750429	582.722229	-500.079956	292.347290	86.537056	-535.869324	-49.530685	104.949196	-475.475983	394.083557	1442.787720	-414.109833	-22.073244	1465.248291	-387.807251	185.349304	1467.542236	-408.823578	209.321716	1760.934082	-516.900269	490.439301	1171.166016	-468.044342	-154.728897	1212.657104	-412.581207	437.874542	872.361755	-359.980347	-104.055847	905.099365	-413.039124	155.811386	1059.762817	501.265839	59.239677	897.035278	489.446594	254.982254
-435.575043	284.281952	959.823303	-433.999207	23.522219	964.558289	-516.322083	279.874573	574.943787	-466.645813	-22.769339	582.720459	-500.077515	292.346863	86.537735	-535.846375	-49.506805	104.934891	-475.416351	394.122314	1442.811523	-414.033844	-22.047060	1465.304565	-387.753113	185.374222	1467.575195	-408.734344	209.341522	1760.933350	-516.839661	490.437805	1171.160645	-467.954132	-154.724991	1212.733521	-412.501343	437.828766	872.388672	-359.668945	-103.950943	905.299805	-413.038055	155.805557	1059.778442	501.135010	59.209400	897.014771	489.331635	254.952560
-435.564758	284.300171	959.826050	-433.988739	23.566238	964.561646	-516.311707	279.864563	574.945740	-466.626923	-22.708727	582.748230	-500.047028	292.346252	86.543526	-535.840698	-49.496647	104.934769	-475.338013	394.149445	1442.827637	-413.977478	-22.012089	1465.379028	-387.707336	185.411819	1467.599121	-408.639587	209.389511	1760.917114	-516.765137	490.433411	1171.189575	-467.861084	-154.772461	1212.811890	-412.402191	437.785309	872.423340	-359.558990	-104.045685	905.391357	-413.030334	155.837112	1059.782104	501.079041	59.193962	897.020874	489.265717	254.960480
-435.531738	284.360260	959.866943	-434.000275	23.626717	964.592285	-516.690674	280.314728	575.045959	-466.630310	-22.703781	582.737183	-500.307465	292.382111	86.543282	-535.835693	-49.502258	104.928040	-475.266479	394.191711	1442.860474	-413.908051	-21.981779	1465.449097	-387.653503	185.453094	1467.623291	-408.543091	209.430603	1760.909790	-516.722534	490.464691	1171.191284	-467.783813	-154.796478	1212.895508	-412.324280	437.753174	872.453369	-359.443604	-104.120865	905.504272	-413.022095	155.889847	1059.818604	501.178314	58.919838	897.028076	489.914398	253.662643
-435.502502	284.331543	959.871277	-433.940125	23.600418	964.625793	-516.336121	279.830505	574.961365	-466.610443	-22.672342	582.742981	-500.045532	292.344604	86.531128	-535.832153	-49.514984	104.950409	-475.233978	394.214722	1442.859863	-413.852142	-21.934584	1465.488281	-387.594513	185.487732	1467.640137	-408.455566	209.472748	1760.894287	-516.659790	490.504913	1171.171143	-467.696167	-154.877762	1213.001343	-412.222229	437.713440	872.464600	-359.543854	-104.386078	905.471680	-412.985565	155.875824	1059.838989	500.819122	59.133492	897.006470	489.035095	254.898346
-435.518188	284.335632	959.871216	-433.938049	23.637463	964.625916	-516.327209	279.892731	574.949158	-466.591827	-22.642282	582.741882	-500.058624	292.353821	86.504616	-535.837830	-49.525524	104.944664	-475.193268	394.277710	1442.879883	-413.799927	-21.874180	1465.528687	-387.543427	185.533417	1467.641846	-408.360107	209.533279	1760.878052	-516.612732	490.525391	1171.178345	-467.611237	-154.913025	1213.079102	-412.163879	437.652313	872.479492	-359.446655	-104.495033	905.523254	-412.987579	155.898193	1059.838013	500.639984	59.124474	896.990723	488.854797	254.956589
-435.506897	284.329102	959.857422	-433.909027	23.649014	964.646118	-516.409424	279.932678	574.944092	-466.546722	-22.593462	582.725708	-500.096039	292.359436	86.505127	-535.791321	-49.502823	104.934357	-475.156219	394.313202	1442.886841	-413.732605	-21.827896	1465.586670	-387.510040	185.575500	1467.666138	-408.282349	209.580338	1760.864014	-516.549194	490.619843	1171.171875	-467.509186	-154.908493	1213.131226	-412.095276	437.603607	872.497986	-359.110748	-104.378677	905.725220	-412.966888	155.915039	1059.840820	500.427643	59.044262	896.996765	488.669739	254.939316
-435.509277	284.316681	959.873413	-433.896088	23.671539	964.652283	-516.718079	280.291412	575.002258	-466.549927	-22.596165	582.737183	-500.326324	292.400055	86.533043	-535.816040	-49.478798	104.984535	-475.087494	394.359650	1442.902100	-413.683563	-21.791552	1465.644409	-387.459045	185.614441	1467.693481	-408.201477	209.632751	1760.849976	-516.487488	490.645447	1171.193604	-467.432709	-154.993790	1213.241943	-412.066711	437.504913	872.493652	-359.222260	-104.657776	905.696838	-412.965179	155.917938	1059.852661	500.228241	59.059650	896.980103	488.488373	254.918518
-435.496460	284.317566	959.879639	-433.850952	23.665157	964.689880	-516.733093	280.306061	575.016907	-466.529266	-22.580118	582.731628	-500.323456	292.385498	86.543297	-535.768738	-49.468761	104.938232	-475.156555	394.313141	1442.796753	-413.609711	-21.764021	1465.704346	-387.428680	185.663025	1467.712402	-408.122375	209.692642	1760.832520	-516.439758	490.754822	1171.187744	-467.328583	-155.014465	1213.281250	-412.027893	437.422241	872.508301	-358.895416	-104.521072	905.891479	-412.945496	155.929550	1059.876343	500.000458	59.037457	897.009033	488.275940	254.924942
-435.488312	284.340393	959.898499	-433.879425	23.736170	964.669556	-516.715759	280.324707	575.020020	-466.568695	-22.645086	582.704651	-500.312469	292.369080	86.554176	-535.810059	-49.490002	104.955902	-475.007996	394.439240	1442.953613	-413.552887	-21.719797	1465.741211	-387.388611	185.693573	1467.746338	-408.042175	209.750198	1760.821045	-516.234436	490.071594	1171.069702	-467.310547	-154.930069	1213.367310	-411.994141	437.358032	872.486694	-358.781769	-104.595116	905.969482	-412.946869	155.959137	1059.874023	499.699097	59.159298	897.027222	487.781342	255.637772
[truncated: 204 more rows]
[truncated: 40 more columns]
