# Supplementary material for: A dyadic stimulus set of audiovisual affective displays for the study of multisensory, emotional, social interactions
Source: Behav Res Methods. 2015 Nov 5;48(4):1285–95. doi: 10.3758/s13428-015-0654-4 (PMC5101291; doi:10.3758/s13428-015-0654-4)
Supplement: Supplementary file 1 — (ZIP 270 MB) [file 13428_2015_654_MOESM1_ESM.zip › supplementary_material_2_stimuli_set_files/B/B27.txt]

-435.391937	241.579895	971.455872	-438.228333	-32.020023	974.601013	-524.634338	244.412903	576.123352	-490.283325	-80.285057	585.596008	-504.502716	272.910553	86.279030	-557.701111	-116.489517	104.375031	-502.085876	342.226715	1443.484497	-447.875854	-74.696281	1463.148682	-416.818512	132.394943	1468.915527	-449.793640	147.006500	1762.215698	-551.096558	436.950012	1172.644287	-508.719971	-201.057938	1209.121338	-449.955170	379.757507	872.344910	-394.194702	-153.945053	902.981201	-416.551971	105.695572	1070.950684	540.648376	4.621002	902.380981	526.941589	204.760376
-435.360413	241.588120	971.460083	-438.194244	-32.057617	974.599548	-524.626282	244.428406	576.113159	-490.329254	-80.351494	585.604126	-504.523499	272.913483	86.279716	-557.738770	-116.496208	104.379486	-502.088715	342.211853	1443.509766	-447.867493	-74.705841	1463.139648	-416.793396	132.358475	1468.911743	-449.787109	146.974915	1762.216309	-551.090332	436.910461	1172.642578	-508.722229	-201.080627	1209.123535	-449.938385	379.755554	872.371399	-394.203491	-153.977631	902.959839	-416.521271	105.678917	1070.952515	540.685364	4.668196	902.375854	526.988464	204.825150
-435.359497	241.557053	971.466431	-438.177277	-32.054039	974.590759	-524.617615	244.421951	576.123474	-490.238708	-80.233871	585.599365	-504.520630	272.909912	86.284264	-557.724976	-116.492523	104.361183	-502.100708	342.191315	1443.514282	-447.866852	-74.727737	1463.127441	-416.776978	132.354202	1468.918701	-449.791229	146.949036	1762.229614	-551.106140	436.922302	1172.679810	-508.721069	-201.100403	1209.124878	-449.935852	379.725800	872.387756	-394.187408	-153.982513	902.950684	-416.510254	105.661034	1070.950928	540.733643	4.736606	902.379517	527.002625	204.890060
-435.369171	241.563919	971.462524	-438.214783	-32.070667	974.570190	-524.643372	244.440842	576.142090	-490.299316	-80.250946	585.607788	-504.552521	272.917816	86.302322	-557.673584	-116.477539	104.345993	-502.075684	342.155304	1443.542969	-447.851837	-74.744682	1463.145386	-416.769287	132.320251	1468.917358	-449.794800	146.918243	1762.239746	-551.103638	436.867035	1172.676880	-508.728333	-201.117706	1209.102539	-449.934235	379.731995	872.407593	-394.173401	-153.991943	902.953674	-416.519958	105.647881	1070.935913	540.771362	4.778271	902.373413	527.043335	204.932541
-435.375549	241.574265	971.462219	-438.215759	-32.073147	974.577881	-524.638062	244.438370	576.148010	-490.378326	-80.332031	585.640564	-504.549255	272.917603	86.302681	-558.042175	-116.657349	104.457672	-502.087372	342.144135	1443.552002	-447.835327	-74.769661	1463.138306	-416.763214	132.305542	1468.934814	-449.803436	146.875275	1762.247803	-551.115234	436.850922	1172.704346	-508.737061	-201.127930	1209.107178	-449.950439	379.712677	872.426392	-394.196625	-154.009384	902.945679	-416.526306	105.655060	1070.940063	540.818970	4.844280	902.373718	527.055298	204.976959
-435.369629	241.553101	971.481018	-438.183075	-32.072819	974.598389	-524.636047	244.431732	576.138611	-490.416046	-80.303764	585.623108	-504.506561	272.904175	86.277748	-558.014648	-116.640862	104.466911	-502.060547	342.126709	1443.573975	-447.819214	-74.784500	1463.137085	-416.745575	132.292908	1468.940063	-449.809937	146.849442	1762.261719	-551.109558	436.846497	1172.733521	-508.724792	-201.153458	1209.098999	-449.950592	379.701294	872.441040	-394.217560	-154.035461	902.949829	-416.514130	105.647400	1070.961182	540.843262	4.901878	902.370667	527.061279	205.032761
-435.362061	241.536911	971.491455	-438.146729	-32.092655	974.618713	-524.627197	244.420944	576.135254	-490.401062	-80.275551	585.640686	-504.498840	272.901428	86.276817	-558.006348	-116.640984	104.471863	-502.134338	342.027283	1443.478271	-447.814728	-74.797585	1463.132202	-416.715088	132.255646	1468.936157	-449.821289	146.817184	1762.276367	-551.121826	436.849030	1172.741577	-508.704407	-201.190857	1209.112183	-449.947205	379.701782	872.462830	-394.220612	-154.038757	902.952698	-416.495911	105.635094	1070.977295	540.874084	4.950666	902.379578	527.069763	205.105026
-435.385803	241.501617	971.469727	-438.148560	-32.102509	974.608521	-524.624756	244.416489	576.128174	-490.429504	-80.319931	585.661133	-504.507355	272.902863	86.276436	-558.005127	-116.640610	104.465599	-502.126282	341.997803	1443.493408	-447.787964	-74.823349	1463.137085	-416.698639	132.243149	1468.939331	-449.819794	146.768890	1762.280151	-551.132385	436.813995	1172.744263	-508.707581	-201.192276	1209.110718	-449.939392	379.660461	872.477966	-394.208801	-154.052856	902.949951	-416.495270	105.618187	1070.958496	540.898315	5.012890	902.371094	527.063110	205.131592
-435.380859	241.524277	971.481140	-438.153503	-32.076416	974.588989	-524.635132	244.429550	576.133545	-490.393524	-80.235703	585.658142	-504.502075	272.902039	86.277641	-557.989624	-116.629211	104.450798	-502.006592	342.071747	1443.632202	-447.776733	-74.831268	1463.117676	-416.666779	132.229172	1468.930664	-449.825043	146.733734	1762.283936	-551.110291	436.779510	1172.797974	-508.694794	-201.221863	1209.104492	-449.947144	379.659637	872.522949	-394.213013	-154.057510	902.918030	-416.484680	105.630646	1070.952393	540.904480	5.039476	902.358276	527.053589	205.211227
-435.387146	241.507126	971.500977	-438.141479	-32.067719	974.580200	-524.625793	244.383652	576.130859	-490.409698	-80.259041	585.647888	-504.498138	272.887360	86.283005	-558.081726	-116.674271	104.471664	-502.083496	341.977234	1443.538574	-447.739410	-74.847992	1463.107910	-416.637817	132.227478	1468.919312	-449.830078	146.693909	1762.287720	-551.116394	436.811768	1172.813477	-508.679443	-201.229782	1209.117310	-449.960724	379.657959	872.522583	-394.210968	-154.060226	902.920471	-416.477783	105.617554	1070.957153	540.911072	5.121736	902.350952	527.046082	205.245132
-435.408447	241.499359	971.481262	-438.146912	-32.078114	974.580811	-524.626099	244.382690	576.127686	-490.419678	-80.261513	585.648010	-504.521729	272.909882	86.280769	-558.068420	-116.670181	104.469696	-502.087708	341.964813	1443.548462	-447.729675	-74.859863	1463.118896	-416.615997	132.193741	1468.923096	-449.829468	146.660141	1762.292114	-551.111511	436.823944	1172.832520	-508.666595	-201.244781	1209.111816	-449.970673	379.674194	872.539673	-394.218994	-154.058670	902.921387	-416.486664	105.616875	1070.946655	540.920776	5.155007	902.347412	527.045044	205.291183
-435.382874	241.511887	971.493469	-438.115540	-32.140923	974.628601	-524.622986	244.376282	576.124695	-490.455780	-80.268288	585.683777	-504.493225	272.901367	86.273682	-557.992859	-116.641006	104.448532	-502.042419	341.935242	1443.565186	-447.708862	-74.866020	1463.113770	-416.607147	132.181625	1468.939941	-449.818604	146.631470	1762.306152	-551.101929	436.808655	1172.858154	-508.645477	-201.280716	1209.116333	-449.975800	379.629333	872.588501	-394.250793	-154.064880	902.920105	-416.473083	105.604836	1070.979492	540.951294	5.217968	902.348083	527.042236	205.322113
-435.434784	241.513901	971.494690	-438.170258	-32.148994	974.613281	-524.637390	244.364594	576.116943	-490.522186	-80.317703	585.713440	-504.506683	272.906128	86.266907	-558.004639	-116.642662	104.451889	-501.942383	341.991791	1443.701660	-447.673981	-74.891747	1463.114014	-416.585602	132.173096	1468.925537	-449.814240	146.610107	1762.313721	-551.085083	436.805725	1172.899658	-508.645172	-201.294128	1209.126587	-449.980194	379.633514	872.594482	-394.272888	-154.086288	902.906738	-416.519592	105.595543	1070.971069	540.978516	5.272346	902.358215	527.039429	205.383926
-435.458801	241.544922	971.503113	-438.206451	-32.144394	974.597961	-524.626709	244.389542	576.118408	-490.501221	-80.224510	585.685669	-504.502808	272.905548	86.269356	-557.987854	-116.625801	104.439911	-501.929688	341.985840	1443.718628	-447.626526	-74.902184	1463.097778	-416.563568	132.168655	1468.925903	-449.798279	146.561386	1762.319580	-551.077698	436.799530	1172.904541	-508.611938	-201.288376	1209.124878	-449.996521	379.618011	872.598633	-394.253845	-154.078445	902.916077	-416.527771	105.603600	1070.963257	541.011169	5.333951	902.351257	527.036987	205.440079
-435.459503	241.563614	971.485901	-438.203583	-32.148933	974.595703	-524.643677	244.373337	576.121399	-490.580536	-80.281403	585.737122	-504.532440	272.914978	86.274445	-558.031799	-116.642548	104.443588	-501.933655	341.985535	1443.733398	-447.610901	-74.916367	1463.091431	-416.556702	132.148239	1468.921387	-449.781555	146.537323	1762.319824	-551.050293	436.803589	1172.912231	-508.597412	-201.301849	1209.096069	-449.984100	379.652313	872.600464	-394.279297	-154.098785	902.875793	-416.517151	105.616112	1070.951538	540.993408	5.379074	902.339600	526.997437	205.480392
-435.490143	241.547791	971.483765	-438.203674	-32.154938	974.587097	-524.637817	244.363785	576.114014	-490.633545	-80.294426	585.729248	-504.514160	272.909424	86.279320	-557.739380	-116.485214	104.354141	-501.943970	341.971436	1443.741211	-447.561157	-74.918709	1463.072632	-416.539948	132.147491	1468.921387	-449.763611	146.501068	1762.322021	-551.039368	436.804230	1172.922119	-508.588013	-201.292191	1209.096802	-449.982666	379.675690	872.617371	-394.290131	-154.106705	902.851257	-416.522125	105.605049	1070.943970	541.001526	5.446218	902.315552	527.004883	205.546875
-435.515839	241.546814	971.485107	-438.217133	-32.136303	974.573853	-524.662354	244.379669	576.117004	-490.639954	-80.207336	585.723999	-504.507660	272.908264	86.280556	-557.956665	-116.614456	104.423004	-502.031982	341.871460	1443.600586	-447.534637	-74.936508	1463.060059	-416.539673	132.146820	1468.917358	-449.747803	146.481125	1762.328979	-551.044922	436.818207	1172.903320	-508.558472	-201.316879	1209.079102	-449.986267	379.671265	872.613159	-394.284668	-154.122940	902.837036	-416.530914	105.609489	1070.935791	541.038025	5.510329	902.311646	526.999329	205.600769
-435.496582	241.544327	971.489929	-438.201233	-32.132885	974.597412	-524.655945	244.372665	576.117615	-490.620270	-80.164764	585.748657	-504.508575	272.911835	86.297615	-557.658630	-116.454140	104.323776	-501.933350	341.950470	1443.758423	-447.504822	-74.941422	1463.034668	-416.537628	132.146225	1468.917847	-449.720917	146.439972	1762.339111	-551.021301	436.803802	1172.947021	-508.540253	-201.297928	1209.078003	-449.985809	379.676208	872.622192	-394.269653	-154.102356	902.812500	-416.515747	105.616463	1070.950439	541.036499	5.555074	902.317322	526.997498	205.639252
-435.471191	241.557022	971.496216	-438.165314	-32.133930	974.620178	-524.649658	244.366531	576.120728	-490.691040	-80.192772	585.760315	-504.495667	272.910004	86.275513	-557.714844	-116.474869	104.316574	-501.943176	341.944855	1443.775513	-447.486023	-74.955635	1463.038452	-416.533569	132.140427	1468.926147	-449.680420	146.420135	1762.342285	-551.020752	436.791351	1172.966797	-508.531891	-201.305298	1209.035889	-449.981598	379.686554	872.636902	-394.284882	-154.093658	902.785400	-416.490295	105.628990	1070.965942	541.027649	5.602760	902.311646	526.953857	205.720703
-435.486786	241.543045	971.482239	-438.172241	-32.142220	974.624939	-524.649902	244.361343	576.101318	-490.724945	-80.195221	585.783081	-504.485168	272.899353	86.261414	-558.003235	-116.649078	104.425896	-501.941589	341.946350	1443.774658	-447.477936	-74.935936	1463.024292	-416.535950	132.139175	1468.918213	-449.651978	146.398438	1762.340820	-551.017883	436.785248	1172.964600	-508.516846	-201.291580	1209.031250	-449.965942	379.716492	872.634521	-394.277649	-154.087616	902.773743	-416.492920	105.625122	1070.959473	541.144775	5.558779	902.302429	527.129272	205.343079
-435.514252	241.547180	971.482361	-438.208588	-32.101280	974.610718	-524.666809	244.376495	576.095520	-490.704620	-80.186073	585.782166	-504.485626	272.902954	86.267982	-557.981140	-116.621750	104.393311	-501.956207	341.949707	1443.773682	-447.472748	-74.950699	1463.002808	-416.531464	132.141037	1468.911133	-449.617401	146.380997	1762.342041	-551.032043	436.780853	1172.973511	-508.495575	-201.312820	1209.012207	-449.986237	379.702515	872.627991	-394.281708	-154.106552	902.742249	-416.515259	105.641861	1070.950562	541.145874	5.607366	902.302002	527.119751	205.379837
-435.491516	241.575226	971.502625	-438.213715	-32.067772	974.591248	-524.695618	244.378433	576.096069	-490.684326	-80.162682	585.774597	-504.496521	272.906616	86.280167	-557.938232	-116.605217	104.381844	-501.970276	341.946869	1443.776001	-447.448517	-74.950264	1463.001831	-416.526031	132.148468	1468.917725	-449.573364	146.370285	1762.341309	-551.067383	436.774139	1172.966553	-508.472321	-201.292679	1209.005493	-449.981262	379.728119	872.645447	-394.276886	-154.105423	902.727112	-416.506531	105.656372	1070.951050	541.133667	5.604275	902.311768	527.098389	205.417969
-435.492096	241.576385	971.504150	-438.215027	-32.067261	974.591858	-524.731689	244.382019	576.110718	-490.688232	-80.164764	585.772400	-504.536926	272.929413	86.310921	-557.969666	-116.624474	104.399223	-501.966614	341.949799	1443.794189	-447.450317	-74.947083	1463.002075	-416.522766	132.150879	1468.918213	-449.532043	146.349594	1762.331177	-551.069641	436.773499	1172.983276	-508.463501	-201.291595	1208.993530	-449.974304	379.739594	872.659546	-394.234619	-154.072525	902.733826	-416.506042	105.656799	1070.951904	541.059631	5.770402	902.299622	526.940735	205.918396
-435.506897	241.622253	971.509705	-438.235596	-32.023216	974.580017	-524.754333	244.397964	576.132263	-490.701263	-80.189499	585.737122	-504.543671	272.930878	86.312553	-558.031189	-116.653252	104.418137	-501.953217	341.951782	1443.809814	-447.442780	-74.942223	1463.011230	-416.521301	132.151260	1468.916748	-449.488892	146.346909	1762.333008	-551.107605	436.737854	1172.999023	-508.450653	-201.259644	1208.995728	-449.993835	379.762115	872.680420	-394.222504	-154.063614	902.722656	-416.521484	105.695084	1070.948364	541.089783	5.829670	902.286438	526.937561	205.980453
-435.483704	241.594559	971.505371	-438.188599	-32.042141	974.617432	-524.738159	244.379044	576.128479	-490.722443	-80.225082	585.797119	-504.508728	272.912231	86.297630	-558.021667	-116.641243	104.410210	-501.915405	341.969818	1443.826172	-447.442719	-74.936447	1463.001953	-416.519104	132.165283	1468.919556	-449.450073	146.345383	1762.335327	-551.122314	436.730591	1173.004272	-508.460632	-201.259659	1209.003662	-450.003387	379.748016	872.679077	-394.241272	-154.074829	902.722107	-416.491791	105.688568	1070.965820	541.069946	5.845485	902.306335	526.910645	206.014465
-435.484802	241.591843	971.507141	-438.185883	-32.046288	974.623352	-524.721191	244.358994	576.123901	-490.777740	-80.261009	585.796753	-504.481842	272.907776	86.274071	-558.035156	-116.649971	104.403877	-501.931915	341.974609	1443.803345	-447.442810	-74.930038	1463.009277	-416.506470	132.163544	1468.911377	-449.420837	146.343445	1762.333984	-551.144409	436.740997	1173.006592	-508.452026	-201.249695	1209.003540	-450.018097	379.770813	872.683289	-394.228424	-154.032837	902.721680	-416.488953	105.686867	1070.969238	541.196716	5.782099	902.322205	527.075073	205.616348
-435.506714	241.593628	971.476135	-438.163788	-32.064274	974.641602	-524.733459	244.341858	576.092407	-490.784607	-80.196198	585.794739	-504.518005	272.922882	86.279373	-558.020569	-116.644142	104.400108	-501.929565	341.975342	1443.803589	-447.428833	-74.918343	1462.987671	-416.507477	132.160767	1468.894653	-449.383057	146.348679	1762.312988	-551.180664	436.737366	1173.005005	-508.446594	-201.231064	1208.994995	-450.031464	379.780853	872.672913	-394.215546	-154.007370	902.720032	-416.487793	105.699577	1070.962402	541.134949	5.935385	902.306091	526.898254	206.091324
-435.532227	241.598938	971.473938	-438.177277	-32.065113	974.605957	-524.747864	244.406479	576.091003	-490.842865	-80.187622	585.796326	-504.531097	272.949341	86.293358	-558.007019	-116.614487	104.397346	-501.938477	341.952637	1443.770630	-447.433044	-74.916824	1462.994507	-416.474243	132.180130	1468.892578	-449.346558	146.362457	1762.309326	-551.191833	436.752014	1172.999634	-508.446320	-201.230026	1208.993774	-450.035278	379.801971	872.672180	-394.204895	-153.986832	902.729797	-416.496674	105.690605	1070.941406	541.126038	5.955341	902.306763	526.865601	206.136856
-435.517609	241.605652	971.477600	-438.168854	-32.059196	974.600037	-524.751343	244.422409	576.110107	-490.772705	-80.089294	585.798340	-504.523651	272.924133	86.286697	-557.931213	-116.590210	104.379730	-501.894501	341.971924	1443.788208	-447.414154	-74.891312	1463.003418	-416.471619	132.184448	1468.880371	-449.305634	146.356934	1762.292969	-551.210876	436.755280	1173.005981	-508.450531	-201.217285	1208.997803	-450.060059	379.806824	872.668335	-394.200897	-153.959213	902.734253	-416.482849	105.692986	1070.939819	541.164001	5.998766	902.292603	526.890320	206.194138
-435.541473	241.603226	971.485168	-438.179321	-32.042118	974.582825	-524.726807	244.394211	576.086487	-490.868317	-80.105949	585.798889	-504.528168	272.924042	86.283768	-557.986572	-116.601822	104.371872	-501.894928	341.985474	1443.774780	-447.401703	-74.904388	1463.013062	-416.453156	132.174850	1468.882935	-449.254883	146.374832	1762.305298	-551.214355	436.781555	1173.003784	-508.456940	-201.180740	1208.990723	-450.076813	379.794891	872.674072	-394.208771	-153.949142	902.735779	-416.497894	105.692513	1070.934692	541.178345	6.045195	902.289734	526.878906	206.212494
-435.536987	241.653534	971.520386	-438.197083	-31.984137	974.571655	-524.736755	244.433395	576.098206	-490.843750	-80.054848	585.776978	-504.564972	272.957245	86.312218	-557.993408	-116.614586	104.386444	-501.890076	341.995758	1443.760010	-447.382599	-74.906952	1463.004150	-416.445099	132.174164	1468.883301	-449.227631	146.400848	1762.302734	-551.216553	436.793671	1173.008423	-508.438049	-201.177063	1209.003052	-450.108673	379.841156	872.671753	-394.195465	-153.906036	902.769714	-416.504761	105.728409	1070.946899	541.183411	6.050448	902.287964	526.878906	206.268616
-435.533325	241.653091	971.512756	-438.182343	-31.986477	974.591797	-524.704468	244.452209	576.119690	-490.876007	-80.103905	585.784058	-504.526123	272.931488	86.313530	-558.025879	-116.625732	104.405296	-501.870300	342.002197	1443.768921	-447.370575	-74.911644	1463.008179	-416.436829	132.181198	1468.890259	-449.190521	146.426987	1762.293945	-551.215088	436.782074	1172.996704	-508.454590	-201.160934	1209.000732	-450.113861	379.857269	872.674072	-394.176636	-153.866196	902.786743	-416.500000	105.737854	1070.953979	541.201904	6.117802	902.280884	526.872986	206.300766
-435.553497	241.685638	971.522705	-438.207886	-31.943653	974.586609	-524.723511	244.471527	576.109741	-490.844513	-80.063217	585.804871	-504.551544	272.926636	86.291634	-557.965271	-116.602318	104.387367	-501.851959	342.018555	1443.770630	-447.357483	-74.895828	1462.997803	-416.419617	132.216599	1468.882080	-449.151154	146.452744	1762.284912	-551.199036	436.838013	1172.999634	-508.461731	-201.165390	1209.006836	-450.132568	379.869629	872.672363	-394.189392	-153.865143	902.774780	-416.512848	105.769623	1070.954346	541.230713	6.159513	902.279846	526.901672	206.356461
-435.543243	241.726349	971.515564	-438.188904	-31.925344	974.583862	-524.728027	244.491150	576.108582	-490.834198	-80.120071	585.795532	-504.545654	272.950043	86.279091	-558.002747	-116.637329	104.404900	-501.829041	342.019470	1443.776489	-447.345276	-74.875046	1463.000732	-416.404724	132.217438	1468.871704	-449.105469	146.465668	1762.285889	-551.180786	436.845154	1173.007202	-508.441498	-201.174240	1209.011841	-450.163971	379.896149	872.658203	-394.207703	-153.875031	902.768127	-416.499268	105.801285	1070.949585	541.230164	6.189932	902.282654	526.898499	206.391129
-435.558105	241.730316	971.500610	-438.210724	-31.886955	974.570984	-524.737122	244.498291	576.103088	-490.798035	-80.097481	585.773010	-504.500793	272.901062	86.250839	-558.007751	-116.632889	104.395966	-501.840118	342.047424	1443.761963	-447.325104	-74.862595	1463.004272	-416.376709	132.246521	1468.867676	-449.068451	146.493988	1762.273926	-551.184387	436.852509	1173.010986	-508.440765	-201.148987	1208.991211	-450.206329	379.916290	872.634277	-394.228851	-153.821304	902.763672	-416.512756	105.822739	1070.934692	541.262817	6.231442	902.267822	526.912292	206.449219
-435.558838	241.732651	971.498901	-438.203857	-31.883120	974.553894	-524.743896	244.501480	576.088623	-490.758148	-80.104851	585.769348	-504.523560	272.923523	86.252113	-558.024780	-116.627670	104.399933	-501.807617	342.037720	1443.771484	-447.312592	-74.853889	1462.994263	-416.355957	132.240128	1468.859375	-449.021271	146.511597	1762.257446	-551.156799	436.874603	1173.019165	-508.425232	-201.116013	1208.996948	-450.233551	379.945618	872.637878	-394.236359	-153.813187	902.739807	-416.508026	105.820892	1070.924927	541.243713	6.268459	902.271301	526.892456	206.504303
-435.542816	241.760727	971.484253	-438.217682	-31.838230	974.537170	-524.727844	244.510849	576.094910	-490.723419	-80.079468	585.722656	-504.536835	272.931732	86.261108	-557.982788	-116.608414	104.375725	-501.798035	342.050293	1443.773315	-447.272949	-74.843277	1462.984741	-416.337036	132.251572	1468.830933	-448.979828	146.537567	1762.242798	-551.146484	436.896118	1173.029663	-508.422455	-201.101837	1208.997437	-450.264404	379.951599	872.624939	-394.226074	-153.820541	902.728577	-416.507843	105.854462	1070.909424	541.276123	6.335583	902.269348	526.918335	206.573334
-435.547974	241.768906	971.484680	-438.230225	-31.816408	974.518616	-524.726318	244.535553	576.100464	-490.728333	-80.102516	585.712097	-504.545227	272.946136	86.277321	-557.980225	-116.607407	104.376793	-501.778381	342.078369	1443.768311	-447.248535	-74.832504	1462.977051	-416.315277	132.276581	1468.835571	-448.945404	146.559677	1762.235229	-551.145935	436.895813	1173.015381	-508.416779	-201.106934	1209.003784	-450.311981	379.972900	872.621338	-394.217682	-153.808609	902.723206	-416.511658	105.862106	1070.899414	541.296265	6.357506	902.258606	526.929565	206.584244
-435.527008	241.800781	971.485229	-438.235382	-31.817125	974.530151	-524.748047	244.562698	576.122437	-490.712677	-80.082993	585.714111	-504.553223	272.950897	86.296967	-557.999023	-116.613647	104.398735	-501.758942	342.084534	1443.775024	-447.214020	-74.808022	1462.986938	-416.309082	132.291763	1468.843384	-448.912781	146.579269	1762.239990	-551.149048	436.918488	1173.033447	-508.408569	-201.097198	1209.011108	-450.350983	379.991150	872.609314	-394.246765	-153.778229	902.742065	-416.511536	105.879669	1070.907104	541.312195	6.394504	902.256714	526.951782	206.645767
-435.522339	241.833450	971.489380	-438.242676	-31.773212	974.548340	-524.757446	244.547714	576.124695	-490.754639	-80.120110	585.734253	-504.530243	272.951416	86.302200	-557.993958	-116.612625	104.413841	-501.828094	342.022919	1443.652344	-447.187805	-74.788078	1462.999390	-416.296417	132.303436	1468.847778	-448.865814	146.586517	1762.241211	-551.171448	436.973755	1173.037476	-508.394104	-201.100479	1209.029663	-450.399628	380.016235	872.589050	-394.313263	-153.827377	902.739075	-416.524963	105.922256	1070.920776	541.390869	6.447307	902.270752	526.992737	206.684509
-435.527069	241.822479	971.489075	-438.244873	-31.770582	974.554016	-524.787537	244.585907	576.113220	-490.723114	-80.050888	585.716248	-504.555908	272.947754	86.280975	-557.996521	-116.620720	104.449554	-501.799622	342.043091	1443.650146	-447.196411	-74.780807	1462.989014	-416.276428	132.330399	1468.832520	-448.836975	146.609131	1762.236938	-551.190186	436.984222	1173.030029	-508.396484	-201.111176	1209.041748	-450.431915	380.009735	872.586609	-394.304596	-153.828827	902.739746	-416.520660	105.920380	1070.921753	541.410461	6.490760	902.257690	527.015686	206.725540
-435.537201	241.822723	971.465210	-438.242859	-31.777580	974.540771	-524.793762	244.593567	576.114197	-490.663727	-80.028877	585.719604	-504.543945	272.943726	86.263245	-558.047119	-116.627892	104.423416	-501.767456	342.082764	1443.640503	-447.159607	-74.748131	1462.983887	-416.246399	132.336334	1468.813599	-448.791779	146.611160	1762.224365	-551.188293	436.973236	1173.008423	-508.370880	-201.088043	1209.029419	-450.460754	380.013275	872.546631	-394.332062	-153.818848	902.703125	-416.515045	105.921555	1070.901123	541.439087	6.512179	902.244324	527.039429	206.796906
-435.532959	241.855240	971.433655	-438.230865	-31.783148	974.521973	-524.822632	244.628220	576.136414	-490.717590	-80.131676	585.716553	-504.563293	272.946350	86.265190	-557.766174	-116.464462	104.340675	-501.763336	342.086395	1443.594727	-447.142059	-74.716881	1462.950562	-416.223816	132.362885	1468.790039	-448.747467	146.636215	1762.200073	-551.178772	437.026642	1172.967529	-508.339172	-201.083832	1209.000854	-450.497772	380.054779	872.535645	-394.307343	-153.807373	902.660706	-416.494781	105.939911	1070.873413	541.446655	6.549460	902.235107	527.054016	206.822311
-435.512482	241.894806	971.442627	-438.190704	-31.756865	974.494751	-524.842102	244.646500	576.115356	-490.633850	-80.044960	585.680664	-504.554718	272.946991	86.285027	-557.899963	-116.583862	104.374825	-501.734253	342.120087	1443.570435	-447.099609	-74.703346	1462.944214	-416.208008	132.368988	1468.767700	-448.700653	146.656082	1762.176270	-551.196045	437.041992	1172.955078	-508.314697	-201.037949	1208.975830	-450.519012	380.029633	872.503235	-394.295105	-153.791992	902.633118	-416.461151	105.961266	1070.863647	541.490784	6.600956	902.228333	527.092712	206.872833
-435.509918	241.900238	971.426697	-438.213501	-31.714363	974.483582	-524.825134	244.637589	576.099548	-490.608002	-80.006447	585.659485	-504.546906	272.961761	86.275597	-557.926453	-116.586334	104.366646	-501.693909	342.136597	1443.590576	-447.098206	-74.683243	1462.937378	-416.192749	132.408020	1468.758423	-448.665192	146.683685	1762.172607	-551.199890	437.037140	1172.935791	-508.311646	-201.027710	1208.982178	-450.545197	380.062317	872.498352	-394.285187	-153.794922	902.640686	-416.462280	105.985062	1070.848267	541.490295	6.612226	902.204224	527.093994	206.920410
-435.501190	241.912689	971.448853	-438.182953	-31.728384	974.509583	-524.826355	244.627472	576.102478	-490.654877	-80.052704	585.694885	-504.529266	272.943787	86.284508	-557.950317	-116.596954	104.410240	-501.697784	342.169617	1443.578857	-447.090454	-74.660088	1462.922607	-416.176605	132.432663	1468.770752	-448.631897	146.704987	1762.180298	-551.225586	437.058350	1172.953979	-508.313843	-201.024414	1208.990967	-450.583679	380.085968	872.496887	-394.289581	-153.784821	902.652893	-416.458527	105.987366	1070.875610	541.528442	6.670699	902.204590	527.111389	206.983536
-435.514313	241.927414	971.473145	-438.190796	-31.732353	974.525208	-524.822083	244.619400	576.106201	-490.636902	-80.067154	585.729431	-504.526672	272.943024	86.284058	-557.703064	-116.439049	104.342590	-501.692749	342.176392	1443.567261	-447.082001	-74.640884	1462.953247	-416.164764	132.439423	1468.783081	-448.604065	146.729355	1762.193237	-551.256897	437.083740	1172.973389	-508.316315	-201.017227	1209.017456	-450.619507	380.084991	872.504150	-394.310181	-153.792877	902.677429	-416.477631	105.990089	1070.897339	541.560120	6.735671	902.210449	527.146790	207.032364
-435.513428	241.962677	971.469543	-438.228943	-31.667162	974.507446	-524.832886	244.663452	576.140076	-490.703400	-80.167442	585.719482	-504.537842	272.945801	86.287178	-558.106018	-116.634361	104.470261	-501.670532	342.207489	1443.590576	-447.082428	-74.625969	1462.957275	-416.154816	132.473923	1468.791748	-448.535187	146.777039	1762.160156	-551.265076	437.102539	1172.997070	-508.322205	-201.005798	1209.027710	-450.641602	380.110931	872.502075	-394.336945	-153.792526	902.682678	-416.492035	106.032387	1070.885986	541.574280	6.763211	902.230469	527.183899	207.056152
-435.519470	241.966782	971.449951	-438.241852	-31.667772	974.499451	-524.826050	244.678970	576.127502	-490.688538	-80.164757	585.700195	-504.556335	272.948364	86.265289	-558.081360	-116.622643	104.477936	-501.635742	342.221252	1443.591797	-447.058929	-74.610565	1462.956543	-416.130432	132.483765	1468.784180	-448.512146	146.789764	1762.195557	-551.268982	437.116547	1172.991455	-508.312561	-200.982544	1209.021240	-450.655975	380.097046	872.499573	-394.292877	-153.738083	902.702942	-416.488770	106.037598	1070.869385	541.594666	6.828625	902.219910	527.197083	207.135025
-435.488892	241.937363	971.421570	-438.170013	-31.674755	974.520996	-524.802063	244.686920	576.101807	-490.671753	-80.147369	585.681213	-504.549835	272.958405	86.261642	-558.040588	-116.611549	104.452209	-501.615936	342.246735	1443.595093	-447.021515	-74.588348	1462.957764	-416.132568	132.498001	1468.778198	-448.477234	146.818268	1762.162231	-551.257690	437.129333	1172.977417	-508.298798	-200.951767	1209.033447	-450.681427	380.118652	872.487793	-394.262634	-153.720169	902.692505	-416.441223	106.040482	1070.866577	541.622925	6.883164	902.204956	527.223145	207.177933
-435.476624	241.926895	971.403442	-438.156250	-31.677984	974.507996	-524.799866	244.696243	576.097473	-490.604736	-80.075165	585.642639	-504.532684	272.953705	86.289940	-557.965698	-116.572121	104.425140	-501.591492	342.275726	1443.587280	-447.007080	-74.570297	1462.955566	-416.093079	132.529404	1468.757324	-448.425598	146.853851	1762.151001	-551.260681	437.138306	1172.978882	-508.284882	-200.930344	1209.021606	-450.719025	380.116364	872.472412	-394.237213	-153.681870	902.694824	-416.425385	106.035522	1070.850464	541.635376	6.897856	902.207825	527.224487	207.223724
-435.431244	241.961761	971.416809	-438.114899	-31.686850	974.523560	-524.819092	244.678635	576.091675	-490.543427	-80.016792	585.630859	-504.548401	272.950012	86.294235	-557.961121	-116.597641	104.412987	-501.595520	342.283112	1443.591064	-446.987457	-74.543884	1462.947876	-416.098969	132.538620	1468.753906	-448.384949	146.885391	1762.141479	-551.256775	437.158447	1172.977905	-508.270996	-200.914612	1209.024902	-450.721100	380.130371	872.473206	-394.216064	-153.652924	902.702148	-416.389282	106.048981	1070.866455	541.630432	6.937623	902.203918	527.247375	207.235641
-435.461884	241.986038	971.420532	-438.171997	-31.626957	974.492310	-524.814575	244.714401	576.108765	-490.562103	-79.996124	585.651855	-504.564331	272.948090	86.291107	-557.655396	-116.431664	104.339012	-501.503265	342.389587	1443.722656	-446.989502	-74.541435	1462.971069	-416.089508	132.560104	1468.757324	-448.354065	146.918915	1762.145996	-551.245911	437.152344	1172.999634	-508.273346	-200.900833	1209.034912	-450.735321	380.135803	872.476318	-394.206146	-153.631042	902.716248	-416.418854	106.076538	1070.849854	541.674011	6.993817	902.179688	527.288940	207.336166
-435.453735	241.993347	971.435181	-438.187286	-31.623333	974.522278	-524.816467	244.719467	576.123413	-490.612915	-80.050446	585.675476	-504.557556	272.947052	86.291664	-558.037109	-116.597290	104.455887	-501.473145	342.408020	1443.719971	-446.967407	-74.511086	1462.976929	-416.097961	132.563522	1468.774658	-448.317810	146.943039	1762.149780	-551.251648	437.169769	1172.996704	-508.269928	-200.883102	1209.057495	-450.752686	380.167267	872.474060	-394.224304	-153.619446	902.735107	-416.423950	106.085716	1070.872437	541.718933	7.043344	902.196533	527.328613	207.355957
-435.431793	241.990265	971.443054	-438.158386	-31.623636	974.543579	-524.802490	244.735291	576.134888	-490.656067	-80.137581	585.712891	-504.557556	272.961395	86.284172	-558.073914	-116.626472	104.458015	-501.474884	342.433380	1443.725708	-446.972565	-74.515411	1462.993530	-416.071259	132.588638	1468.782104	-448.293213	146.973663	1762.155273	-551.255432	437.197998	1172.999390	-508.265167	-200.876938	1209.057495	-450.778168	380.196014	872.469055	-394.227234	-153.618454	902.731079	-416.411255	106.089516	1070.889648	541.748291	7.094531	902.187317	527.347168	207.414963
-435.418152	242.016174	971.428650	-438.174011	-31.621611	974.521484	-524.804565	244.732910	576.107544	-490.695190	-80.198814	585.706360	-504.552185	272.960938	86.283905	-558.104431	-116.603699	104.495178	-501.464294	342.449585	1443.703125	-446.972321	-74.490730	1462.992676	-416.073212	132.606949	1468.766479	-448.275055	147.018311	1762.139282	-551.248596	437.209930	1172.979858	-508.242371	-200.869919	1209.057861	-450.777863	380.195923	872.436462	-394.200714	-153.604889	902.740601	-416.406128	106.098396	1070.870117	541.773193	7.161513	902.158630	527.372864	207.488876
-435.409943	242.008804	971.413269	-438.166595	-31.617287	974.506042	-524.802917	244.716522	576.115173	-490.606750	-80.112503	585.686829	-504.538177	272.968903	86.282600	-558.030884	-116.586792	104.460625	-501.455719	342.451752	1443.682129	-446.957825	-74.470963	1462.999390	-416.069672	132.626999	1468.769165	-448.244263	147.052490	1762.134033	-551.220825	437.232819	1172.959473	-508.216339	-200.833862	1209.057251	-450.790405	380.216919	872.416992	-394.176544	-153.599609	902.719727	-416.390533	106.096748	1070.853027	541.781921	7.159044	902.170959	527.396057	207.500717
-435.386627	242.033890	971.417725	-438.147583	-31.609982	974.490662	-524.827759	244.729858	576.111633	-490.518311	-80.015930	585.651978	-504.539581	272.954742	86.292564	-557.970581	-116.568527	104.433762	-501.429718	342.483276	1443.672485	-446.944824	-74.442413	1462.985474	-416.051880	132.640152	1468.759033	-448.216034	147.079376	1762.127197	-551.207520	437.223907	1172.936157	-508.179291	-200.817673	1209.073853	-450.764923	380.232788	872.389221	-394.157837	-153.584824	902.719238	-416.361694	106.105370	1070.846069	541.801270	7.220397	902.163391	527.419495	207.560379
-435.363342	242.006027	971.408875	-438.105194	-31.612232	974.511475	-524.850342	244.718292	576.112915	-490.472015	-79.972404	585.617188	-504.556610	272.956970	86.290794	-557.941711	-116.554985	104.417694	-501.425964	342.493103	1443.649414	-446.937714	-74.414436	1462.992188	-416.022888	132.662231	1468.757568	-448.194824	147.097687	1762.120728	-551.195496	437.244476	1172.928833	-508.172638	-200.770203	1209.069092	-450.730743	380.242432	872.381226	-394.133698	-153.560013	902.722351	-416.335541	106.102509	1070.853394	541.861023	7.261444	902.178772	527.442383	207.598907
-435.348938	242.035339	971.421143	-438.097565	-31.607983	974.513306	-524.838013	244.742371	576.118652	-490.526093	-80.040092	585.641541	-504.564758	272.951996	86.298798	-557.984680	-116.574890	104.429207	-501.405609	342.509705	1443.650269	-446.908203	-74.399422	1463.013550	-416.025665	132.676315	1468.757690	-448.183258	147.139877	1762.119751	-551.191956	437.244354	1172.921997	-508.140930	-200.765320	1209.083618	-450.716583	380.279724	872.368652	-394.110718	-153.560165	902.742432	-416.328888	106.115036	1070.861328	541.904602	7.314189	902.172546	527.487671	207.639084
-435.336548	242.026550	971.417236	-438.084717	-31.631018	974.539551	-524.818604	244.733429	576.114502	-490.511810	-80.074272	585.637878	-504.548737	272.945740	86.293213	-557.992126	-116.593658	104.467049	-501.395081	342.535553	1443.642090	-446.897491	-74.371353	1463.013794	-416.014923	132.704391	1468.765015	-448.175842	147.179932	1762.126831	-551.181641	437.254608	1172.905640	-508.139282	-200.774216	1209.081299	-450.686584	380.289154	872.360229	-394.106781	-153.558594	902.738403	-416.329956	106.110046	1070.875244	541.945618	7.353806	902.173706	527.522461	207.681442
-435.320648	242.025192	971.413086	-438.115509	-31.607912	974.524292	-524.824280	244.716202	576.105896	-490.459351	-80.023750	585.631226	-504.559814	272.947418	86.291122	-557.721436	-116.424294	104.365868	-501.486145	342.472290	1443.504517	-446.874237	-74.353752	1463.014893	-416.013611	132.723495	1468.760132	-448.181122	147.212677	1762.126831	-551.176697	437.294525	1172.868896	-508.134277	-200.760788	1209.085205	-450.670441	380.316406	872.349792	-394.112854	-153.577972	902.757019	-416.332520	106.113503	1070.864624	541.969543	7.388093	902.171204	527.533691	207.717133
-435.328003	242.012177	971.412109	-438.092834	-31.630724	974.535522	-524.820984	244.711319	576.102478	-490.474243	-80.165825	585.652527	-504.552002	272.960754	86.281906	-557.971619	-116.577316	104.466133	-501.401672	342.558899	1443.604736	-446.887115	-74.356110	1463.010498	-416.005585	132.737976	1468.746826	-448.176331	147.252304	1762.113647	-551.146729	437.257660	1172.854858	-508.118835	-200.744461	1209.100830	-450.641418	380.354156	872.334900	-394.079498	-153.592819	902.771545	-416.328125	106.102180	1070.870361	542.029724	7.411033	902.166687	527.590637	207.752167
-435.306671	242.011154	971.402100	-438.066895	-31.630457	974.516907	-524.821533	244.701736	576.118286	-490.501923	-80.209618	585.668152	-504.521118	272.969635	86.276863	-558.049988	-116.601547	104.494408	-501.379669	342.574005	1443.584839	-446.891266	-74.336861	1463.013794	-415.986542	132.748840	1468.738525	-448.170105	147.269043	1762.110352	-551.130920	437.281006	1172.851807	-508.087494	-200.737976	1209.118652	-450.603210	380.339233	872.337097	-394.078766	-153.593414	902.778076	-416.303223	106.099060	1070.855835	542.025940	7.409212	902.181396	527.607422	207.765808
-435.297272	242.015518	971.394409	-438.078888	-31.609690	974.500732	-524.839172	244.721497	576.112610	-490.420166	-80.077988	585.644226	-504.528107	272.953186	86.292046	-558.036133	-116.602493	104.487587	-501.386963	342.580994	1443.567505	-446.864197	-74.333176	1463.027710	-415.975677	132.741852	1468.740601	-448.163910	147.308151	1762.098389	-551.101685	437.304382	1172.820557	-508.078705	-200.737427	1209.123047	-450.575836	380.328766	872.293396	-394.054077	-153.597687	902.775696	-416.295319	106.106949	1070.841919	542.048889	7.431952	902.171387	527.636414	207.771057
-435.288635	242.017532	971.381104	-438.072937	-31.607227	974.496948	-524.836548	244.704880	576.121399	-490.392944	-80.055946	585.610291	-504.520508	272.951752	86.291084	-557.980713	-116.591400	104.474548	-501.451141	342.510834	1443.425293	-446.852173	-74.311081	1463.014404	-415.953735	132.778412	1468.744507	-448.164703	147.348404	1762.090820	-551.099915	437.309967	1172.798706	-508.082458	-200.729660	1209.133423	-450.534546	380.355438	872.283081	-394.026978	-153.591782	902.773987	-416.290375	106.112427	1070.833862	542.105164	7.486448	902.168152	527.657166	207.811966
-435.279358	242.043686	971.402100	-438.073639	-31.600220	974.502502	-524.843933	244.764069	576.140259	-490.367157	-79.977119	585.619202	-504.539215	272.954285	86.295471	-557.935059	-116.564812	104.446365	-501.442780	342.507538	1443.402222	-446.863525	-74.292595	1463.025391	-415.947906	132.782822	1468.746338	-448.163330	147.400970	1762.089111	-551.059875	437.349121	1172.776367	-508.064148	-200.725143	1209.171021	-450.501740	380.329956	872.274597	-394.015289	-153.588150	902.775391	-416.282623	106.122627	1070.846558	542.122559	7.510548	902.166077	527.666809	207.830719
-435.262665	242.036514	971.395203	-438.038177	-31.621099	974.517944	-524.807678	244.711380	576.124268	-490.383240	-79.997101	585.627930	-504.509277	272.948334	86.274162	-557.953186	-116.574226	104.457069	-501.437561	342.539001	1443.396362	-446.838318	-74.276237	1463.042480	-415.955780	132.808777	1468.733154	-448.170959	147.447601	1762.096802	-551.033508	437.356018	1172.763428	-508.050812	-200.728775	1209.177368	-450.466003	380.362518	872.245972	-394.015839	-153.620438	902.784851	-416.260712	106.118011	1070.851563	542.133179	7.533774	902.172424	527.696289	207.859436
-435.257782	242.035049	971.391724	-438.031158	-31.623371	974.516663	-524.813843	244.743896	576.117126	-490.422150	-80.031036	585.635071	-504.537781	272.952118	86.275505	-557.994568	-116.595924	104.483963	-501.435089	342.554596	1443.386108	-446.862640	-74.266243	1463.062988	-415.955994	132.806091	1468.742798	-448.174469	147.479782	1762.092285	-550.996521	437.375366	1172.746460	-508.055420	-200.725861	1209.193481	-450.429779	380.362183	872.237366	-394.012573	-153.619446	902.809937	-416.260101	106.117126	1070.850342	542.200989	7.547405	902.180969	527.745178	207.888275
-435.257843	242.028900	971.395874	-438.042725	-31.622900	974.517212	-524.801636	244.742813	576.112793	-490.450653	-80.031647	585.630493	-504.529114	272.973633	86.257927	-558.087708	-116.604599	104.474937	-501.437012	342.533844	1443.338623	-446.844849	-74.258987	1463.073853	-415.943268	132.806366	1468.754272	-448.165619	147.501755	1762.099365	-550.979370	437.379608	1172.706421	-508.035492	-200.724426	1209.187134	-450.384674	380.367493	872.245667	-393.994568	-153.634186	902.832642	-416.259827	106.112114	1070.851318	542.191040	7.515639	902.178894	527.788696	207.908203
-435.238434	241.990479	971.377563	-438.038574	-31.626179	974.505676	-524.778625	244.710022	576.120117	-490.509735	-80.120056	585.650269	-504.540741	272.948090	86.286812	-557.731262	-116.433372	104.392273	-501.412354	342.560425	1443.340820	-446.819580	-74.253906	1463.080078	-415.937744	132.805984	1468.754517	-448.167297	147.546997	1762.096436	-550.932800	437.367523	1172.698608	-508.021393	-200.746170	1209.211914	-450.328064	380.356934	872.236145	-393.981262	-153.643524	902.859985	-416.239624	106.092567	1070.834717	542.260620	7.554873	902.181152	527.851929	207.915451
-435.239899	241.990036	971.377930	-438.040710	-31.625917	974.505554	-524.757507	244.685913	576.117981	-490.522552	-80.139671	585.654297	-504.517487	272.945129	86.296700	-558.056458	-116.615944	104.492699	-501.406921	342.559265	1443.322876	-446.827789	-74.257935	1463.093872	-415.913208	132.822693	1468.749268	-448.171387	147.573044	1762.095337	-550.900757	437.393036	1172.697144	-508.010590	-200.741699	1209.228394	-450.286163	380.346283	872.223816	-393.951599	-153.619583	902.878906	-416.239746	106.092209	1070.834473	542.289246	7.576422	902.189148	527.889343	207.912308
-435.240692	241.982605	971.368530	-438.032288	-31.625027	974.502258	-524.763367	244.680450	576.107910	-490.438629	-80.024658	585.634216	-504.527710	272.946838	86.295715	-557.977966	-116.568748	104.448257	-501.394928	342.570496	1443.325684	-446.809509	-74.232208	1463.095581	-415.915802	132.837372	1468.746216	-448.178436	147.607864	1762.093140	-550.873718	437.393463	1172.670898	-508.004822	-200.713364	1209.240356	-450.228455	380.353516	872.209167	-393.955658	-153.619537	902.878296	-416.229065	106.091766	1070.826660	542.334106	7.583933	902.182861	527.932129	207.944504
-435.223175	241.982269	971.378235	-437.969086	-31.646069	974.539917	-524.759033	244.675446	576.108643	-490.406891	-79.995560	585.645386	-504.524872	272.946411	86.295349	-557.915344	-116.560936	104.452209	-501.396179	342.567444	1443.302002	-446.800323	-74.227493	1463.114624	-415.911865	132.844177	1468.764404	-448.189606	147.652847	1762.096924	-550.843140	437.378082	1172.666870	-508.003998	-200.711533	1209.240723	-450.164337	380.354980	872.192200	-393.958221	-153.624985	902.882996	-416.194641	106.094498	1070.851440	542.365662	7.604502	902.178589	528.007751	207.944122
-435.211060	241.996124	971.388611	-437.986664	-31.625189	974.553772	-524.737305	244.715881	576.114868	-490.419922	-79.975426	585.644653	-504.543945	272.945129	86.292839	-557.906189	-116.554024	104.449173	-501.381073	342.581055	1443.317749	-446.786957	-74.219376	1463.144287	-415.906921	132.841003	1468.769531	-448.193481	147.689041	1762.099609	-550.825195	437.365173	1172.667847	-507.992310	-200.729477	1209.277588	-450.126465	380.313049	872.186279	-393.973938	-153.615555	902.900757	-416.203552	106.110977	1070.864868	542.410645	7.594409	902.187317	528.066956	207.981720
-435.209595	242.007828	971.390259	-438.018677	-31.620428	974.546570	-524.738953	244.716202	576.113159	-490.407715	-79.958900	585.640137	-504.542542	272.946075	86.292480	-557.884766	-116.547569	104.451706	-501.377747	342.589233	1443.324951	-446.789215	-74.208862	1463.157593	-415.887146	132.848312	1468.769409	-448.197327	147.705566	1762.113281	-550.794495	437.380676	1172.661133	-508.011353	-200.714554	1209.312988	-450.064911	380.310394	872.213745	-393.986237	-153.615326	902.926025	-416.210907	106.113426	1070.860474	542.501526	7.492056	902.177063	528.265015	207.565430
-435.177399	241.985184	971.401855	-437.970032	-31.636456	974.579468	-524.718201	244.716644	576.150513	-490.467346	-80.057594	585.662720	-504.531311	272.947632	86.320290	-558.014893	-116.585175	104.469803	-501.373962	342.588470	1443.339600	-446.777924	-74.211403	1463.173950	-415.867950	132.854797	1468.775635	-448.204407	147.724472	1762.121460	-550.774292	437.352692	1172.670776	-508.008850	-200.712631	1209.320923	-450.014252	380.300262	872.215332	-394.007385	-153.629791	902.922729	-416.183472	106.103119	1070.885376	542.475952	7.555744	902.182861	528.229797	207.985992
-435.171448	241.978607	971.400269	-437.946075	-31.637001	974.572205	-524.726379	244.727234	576.153198	-490.469116	-80.083023	585.654175	-504.525757	272.956970	86.321434	-557.976013	-116.571716	104.452942	-501.359863	342.582672	1443.330200	-446.754364	-74.206543	1463.165161	-415.874298	132.861816	1468.774658	-448.212402	147.758438	1762.128418	-550.750916	437.324921	1172.661499	-507.996185	-200.715164	1209.318115	-449.977203	380.243713	872.211365	-394.006409	-153.636581	902.920898	-416.168976	106.098915	1070.881104	542.537781	7.603557	902.176880	528.270935	208.024017
-435.155792	241.954010	971.384705	-437.948700	-31.637001	974.572021	-524.742859	244.712723	576.131836	-490.407593	-80.057617	585.663757	-504.524414	272.967926	86.288391	-557.988403	-116.590645	104.471245	-501.348328	342.586395	1443.336304	-446.735199	-74.202866	1463.184082	-415.855652	132.860214	1468.781372	-448.220642	147.780472	1762.114380	-550.740234	437.315430	1172.652100	-507.989929	-200.702393	1209.312622	-449.934357	380.194641	872.214844	-393.994324	-153.607956	902.934387	-416.157135	106.090767	1070.872070	542.668457	7.515634	902.169983	528.487976	207.592590
-435.165222	241.938583	971.368469	-437.980255	-31.638937	974.543213	-524.740906	244.709106	576.128357	-490.383270	-80.034790	585.671692	-504.514313	272.960114	86.293945	-557.921997	-116.576630	104.442093	-501.330688	342.583618	1443.339111	-446.701691	-74.200058	1463.192139	-415.839386	132.872269	1468.778320	-448.213593	147.798584	1762.119751	-550.719055	437.306427	1172.648315	-507.971832	-200.685440	1209.332275	-449.893036	380.141663	872.217102	-393.990448	-153.619507	902.941711	-416.169037	106.075874	1070.847778	542.641174	7.614120	902.156250	528.426086	208.021942
-435.168640	241.940643	971.369751	-438.005035	-31.664076	974.554138	-524.724548	244.691681	576.109985	-490.391785	-80.047310	585.673279	-504.497253	272.953583	86.297325	-557.895203	-116.549019	104.458389	-501.303925	342.586365	1443.322144	-446.685455	-74.196411	1463.185425	-415.820496	132.892517	1468.777710	-448.219757	147.818115	1762.119995	-550.689758	437.288849	1172.639038	-507.974274	-200.681793	1209.344971	-449.848572	380.133301	872.213013	-393.984528	-153.618591	902.962463	-416.182739	106.066078	1070.853760	542.699707	7.614652	902.156311	528.512024	208.040482
-435.155243	241.947723	971.376038	-438.028656	-31.658684	974.542908	-524.712341	244.664825	576.129150	-490.443451	-80.102295	585.676392	-504.496796	272.952423	86.295647	-557.971924	-116.588760	104.474960	-501.298981	342.586945	1443.304932	-446.698792	-74.205200	1463.189331	-415.811584	132.883408	1468.774658	-448.212585	147.818787	1762.113159	-550.680725	437.302765	1172.608032	-507.968597	-200.683395	1209.344604	-449.802765	380.075348	872.224854	-393.984406	-153.618225	902.963379	-416.181061	106.063217	1070.849976	542.798523	7.631055	902.156006	528.700867	207.926056
-435.160797	241.955429	971.368652	-437.993683	-31.680128	974.543762	-524.745728	244.673721	576.109802	-490.463257	-80.073494	585.661133	-504.510193	272.963989	86.266998	-557.987732	-116.590530	104.467812	-501.289185	342.592285	1443.305542	-446.694672	-74.198654	1463.187500	-415.811432	132.881058	1468.760498	-448.213013	147.835464	1762.114502	-550.653809	437.311157	1172.598267	-507.966095	-200.691574	1209.323242	-449.766449	380.064087	872.200806	-393.994446	-153.637390	902.945801	-416.163452	106.062172	1070.846069	542.821289	7.648492	902.150024	528.648438	208.082748
-435.176422	241.939880	971.354492	-437.995819	-31.686172	974.549011	-524.744080	244.703049	576.143982	-490.464233	-80.074158	585.655151	-504.529694	272.947601	86.318413	-557.984314	-116.594887	104.465767	-501.279114	342.582031	1443.266113	-446.681000	-74.210823	1463.171997	-415.804626	132.872284	1468.754150	-448.228699	147.842087	1762.108521	-550.637390	437.278290	1172.575195	-507.964478	-200.688477	1209.324707	-449.723053	380.015045	872.199280	-393.989929	-153.642685	902.921692	-416.163513	106.059235	1070.839722	542.890808	7.651084	902.145996	528.716187	208.086761
-435.161224	241.949539	971.364014	-437.989014	-31.723557	974.540222	-524.784546	244.694214	576.128113	-490.515411	-80.135254	585.662476	-504.561920	272.947998	86.290543	-558.049316	-116.606178	104.455704	-501.258759	342.581024	1443.257935	-446.669128	-74.216187	1463.185913	-415.796021	132.858200	1468.739502	-448.221130	147.845139	1762.105347	-550.597534	437.289429	1172.566772	-507.943420	-200.696732	1209.328369	-449.689117	379.962372	872.188782	-393.984467	-153.648026	902.919067	-416.152222	106.038048	1070.840088	542.962036	7.662488	902.131470	528.801453	208.097977
-435.157562	241.941986	971.372803	-437.977753	-31.721970	974.536438	-524.768005	244.651382	576.133423	-490.577911	-80.150803	585.653137	-504.547607	272.945831	86.286629	-558.043274	-116.595184	104.445107	-501.237518	342.592499	1443.248535	-446.664001	-74.207611	1463.187256	-415.784241	132.862488	1468.750488	-448.213867	147.843674	1762.107544	-550.557312	437.262726	1172.547363	-507.930756	-200.701614	1209.332153	-449.637543	379.943329	872.198486	-393.973083	-153.662094	902.922546	-416.144775	106.031151	1070.842651	543.032776	7.636062	902.132019	528.902466	208.083191
-435.144867	241.911209	971.376221	-437.962097	-31.720751	974.559875	-524.755249	244.636047	576.128662	-490.535278	-80.070511	585.674072	-504.533356	272.943970	86.286156	-557.959900	-116.566559	104.413849	-501.222656	342.588806	1443.256714	-446.651184	-74.221420	1463.187134	-415.750702	132.870682	1468.762207	-448.195251	147.854996	1762.128418	-550.525635	437.252838	1172.531006	-507.932892	-200.715683	1209.342163	-449.615753	379.885681	872.169189	-393.997131	-153.678711	902.916992	-416.133087	106.023880	1070.856445	543.107239	7.644961	902.137024	528.980530	208.091064
-435.142548	241.920944	971.386353	-437.980347	-31.672016	974.549377	-524.738098	244.629059	576.125061	-490.529266	-80.048355	585.672668	-504.523163	272.942535	86.286095	-557.931091	-116.556076	104.426834	-501.207581	342.578705	1443.261353	-446.649902	-74.212807	1463.199585	-415.736420	132.879257	1468.790405	-448.185272	147.864243	1762.133789	-550.491821	437.260010	1172.539917	-507.919678	-200.708221	1209.328125	-449.586426	379.842438	872.165100	-393.984131	-153.657059	902.937317	-416.138245	106.044327	1070.855835	543.206116	7.642660	902.117737	529.096008	208.100464
-435.142059	241.920486	971.386719	-437.991364	-31.670809	974.561157	-524.727783	244.612579	576.106506	-490.566925	-80.094223	585.703857	-504.490112	272.924957	86.259384	-557.961975	-116.563423	104.451370	-501.185364	342.584442	1443.250732	-446.641357	-74.204681	1463.199341	-415.730530	132.880157	1468.791138	-448.177490	147.870102	1762.131226	-550.464233	437.209991	1172.535156	-507.930084	-200.712402	1209.348755	-449.546082	379.842224	872.155090	-394.002838	-153.674026	902.933899	-416.145935	106.047951	1070.862305	543.301147	7.651578	902.134827	529.175964	208.113358
-435.145416	241.922058	971.388306	-437.984802	-31.670195	974.550049	-524.722473	244.635681	576.100220	-490.529663	-80.049316	585.687317	-504.503510	272.941101	86.274124	-557.953613	-116.556709	104.451004	-501.088776	342.670410	1443.395630	-446.646545	-74.205795	1463.208618	-415.718384	132.860199	1468.792480	-448.167114	147.869019	1762.131836	-550.418884	437.174072	1172.550659	-507.922241	-200.712891	1209.364868	-449.521149	379.797943	872.161804	-394.015991	-153.699173	902.936157	-416.138794	106.045166	1070.856445	543.365112	7.643616	902.129944	529.289673	208.085434
-435.139252	241.890137	971.363159	-437.982056	-31.724737	974.567017	-524.705750	244.622986	576.127686	-490.596619	-80.164330	585.724609	-504.520447	272.942322	86.286133	-558.013367	-116.577393	104.451164	-501.076385	342.675720	1443.397827	-446.659424	-74.216095	1463.199707	-415.709381	132.853851	1468.778809	-448.151306	147.860031	1762.137451	-550.387573	437.153534	1172.561157	-507.922791	-200.703262	1209.347046	-449.515106	379.773193	872.153748	-393.998840	-153.690079	902.920898	-416.132507	106.016632	1070.851807	543.431030	7.631447	902.108459	529.378784	208.090225
-435.108917	241.902588	971.383118	-437.962067	-31.713856	974.553040	-524.719482	244.684555	576.119141	-490.553558	-80.112892	585.703674	-504.558624	272.947418	86.290016	-557.993835	-116.588799	104.450157	-501.154083	342.566711	1443.277100	-446.624847	-74.217110	1463.217529	-415.685089	132.848022	1468.793457	-448.130096	147.854889	1762.138794	-550.369751	437.172577	1172.540161	-507.921631	-200.689880	1209.343384	-449.492737	379.737640	872.174133	-393.988678	-153.700211	902.940491	-416.112518	106.015457	1070.856079	543.520996	7.644798	902.094666	529.479553	208.092072
-435.106842	241.903122	971.383118	-437.951782	-31.712790	974.547119	-524.692932	244.655136	576.147949	-490.549011	-80.104126	585.690491	-504.528656	272.953125	86.288383	-557.990173	-116.591469	104.435196	-501.133575	342.545776	1443.277466	-446.614990	-74.210060	1463.210938	-415.678497	132.843109	1468.802612	-448.108612	147.849762	1762.141724	-550.345947	437.135101	1172.535767	-507.923096	-200.691177	1209.346558	-449.482819	379.678284	872.178467	-393.976685	-153.669006	902.965149	-416.106506	106.014778	1070.853149	543.619446	7.623304	902.108154	529.624695	208.087845
-435.103790	241.882782	971.382263	-437.942505	-31.686651	974.563293	-524.672363	244.642822	576.140808	-490.476532	-79.982079	585.672791	-504.522919	272.952545	86.287773	-557.963013	-116.568817	104.422142	-501.150177	342.557373	1443.287598	-446.602478	-74.243774	1463.225586	-415.678253	132.837036	1468.806030	-448.109985	147.846420	1762.144043	-550.349976	437.134003	1172.542358	-507.942780	-200.677185	1209.376221	-449.464539	379.636688	872.184937	-393.970245	-153.666641	902.971191	-416.104523	106.024422	1070.861572	543.715454	7.623157	902.120483	529.730286	208.065598
-435.111328	241.877045	971.397583	-437.940002	-31.716585	974.603027	-524.660645	244.639786	576.123108	-490.526520	-80.050575	585.674500	-504.524323	272.942688	86.287926	-557.985291	-116.581497	104.417007	-501.128723	342.561493	1443.294556	-446.616516	-74.231117	1463.212158	-415.677460	132.839874	1468.790283	-448.094177	147.847687	1762.148926	-550.340576	437.128326	1172.549805	-507.950348	-200.688690	1209.395752	-449.467255	379.605652	872.169800	-393.995972	-153.674103	902.969055	-416.104736	106.015968	1070.888550	543.815186	7.634975	902.108765	529.855469	208.081619
-435.123077	241.899353	971.390442	-437.995300	-31.670210	974.573486	-524.681091	244.677979	576.121094	-490.537598	-80.053802	585.697388	-504.507050	272.936951	86.264580	-557.975525	-116.575066	104.443108	-501.102264	342.560516	1443.274048	-446.625977	-74.236465	1463.221802	-415.654999	132.830490	1468.788086	-448.063049	147.834976	1762.141846	-550.317383	437.115997	1172.536133	-507.951050	-200.698486	1209.389893	-449.436432	379.566895	872.163086	-394.012512	-153.680298	902.963989	-416.124725	106.038956	1070.867554	543.942200	7.644793	902.126160	530.014099	208.077271
-435.123932	241.886902	971.371704	-437.957001	-31.738729	974.586670	-524.661560	244.692810	576.119507	-490.581757	-80.109268	585.722656	-504.492035	272.922516	86.276627	-557.969971	-116.566544	104.448257	-500.989899	342.622620	1443.401489	-446.625153	-74.251770	1463.235352	-415.647034	132.814468	1468.783203	-448.041992	147.825195	1762.149048	-550.307739	437.087311	1172.558472	-507.945343	-200.685318	1209.395752	-449.442444	379.558929	872.165527	-393.986053	-153.669296	902.985352	-416.107269	106.012634	1070.864868	544.018677	7.636972	902.142456	530.134216	208.106567
-435.072784	241.880585	971.374390	-437.933258	-31.733547	974.584839	-524.681885	244.663467	576.127808	-490.593140	-80.071655	585.712158	-504.526001	272.959015	86.289940	-557.955200	-116.565941	104.440208	-500.983459	342.614349	1443.398071	-446.622986	-74.263329	1463.213013	-415.626312	132.805023	1468.786011	-448.007446	147.814026	1762.145874	-550.303833	437.088318	1172.552734	-507.956390	-200.719467	1209.368896	-449.432068	379.504547	872.184753	-393.985962	-153.670807	902.974243	-416.071960	106.008469	1070.865845	544.170532	7.628143	902.145447	530.280518	208.102753
-435.062775	241.908401	971.405334	-437.917145	-31.720375	974.569397	-524.699402	244.672241	576.147827	-490.586426	-80.041939	585.705688	-504.520538	272.941345	86.288872	-557.957764	-116.567215	104.435516	-500.965118	342.594604	1443.401001	-446.611328	-74.285110	1463.206055	-415.605042	132.807220	1468.793579	-447.979431	147.790985	1762.149414	-550.299133	437.063965	1172.558228	-507.971832	-200.712006	1209.344482	-449.416321	379.469086	872.189270	-393.973633	-153.666504	902.962463	-416.065247	106.012856	1070.875000	544.281799	7.590452	902.166870	530.435608	208.086594
-435.041962	241.886734	971.400269	-437.910553	-31.714455	974.569946	-524.690369	244.648239	576.154358	-490.618347	-80.083336	585.698364	-504.524323	272.952271	86.287842	-557.966064	-116.556068	104.412865	-500.917450	342.596283	1443.413208	-446.607025	-74.285736	1463.186768	-415.595032	132.758759	1468.792969	-447.955322	147.767075	1762.145142	-550.293213	437.052063	1172.563843	-507.970795	-200.698196	1209.320679	-449.408875	379.458740	872.189453	-393.968658	-153.661026	902.946289	-416.050415	106.006012	1070.872559	544.430054	7.590545	902.168152	530.604919	208.075333
-435.046661	241.898163	971.391968	-437.931458	-31.714787	974.550659	-524.684204	244.657318	576.140381	-490.624146	-80.085114	585.722473	-504.538910	272.944855	86.288826	-557.952942	-116.569565	104.411385	-500.908875	342.601837	1443.421143	-446.603149	-74.299904	1463.175903	-415.564636	132.758530	1468.790405	-447.936066	147.743927	1762.137329	-550.282898	437.026093	1172.564697	-507.960785	-200.713821	1209.281006	-449.408417	379.420776	872.189087	-393.962952	-153.636963	902.929199	-416.052429	106.006241	1070.856445	544.615723	7.459310	902.156799	530.906738	207.677719
-435.060242	241.902344	971.377625	-437.948822	-31.699781	974.533386	-524.688049	244.675934	576.132446	-490.637482	-80.091896	585.730957	-504.506775	272.946533	86.295868	-558.039124	-116.600380	104.447922	-500.894348	342.589081	1443.422485	-446.600037	-74.318237	1463.148193	-415.548859	132.765015	1468.767578	-447.910400	147.719559	1762.134521	-550.262451	437.054504	1172.562988	-507.983002	-200.737320	1209.293213	-449.400085	379.430603	872.205322	-393.972321	-153.659790	902.885986	-416.057312	106.014412	1070.838501	544.731689	7.422412	902.175415	531.093811	207.637100
-435.060455	241.894485	971.357910	-437.933716	-31.724928	974.545410	-524.690674	244.658508	576.107544	-490.556824	-80.001396	585.678650	-504.526459	272.939575	86.294151	-557.967773	-116.576279	104.431084	-500.867493	342.603638	1443.435913	-446.587128	-74.321106	1463.139160	-415.522278	132.754959	1468.777222	-447.880127	147.693451	1762.131226	-550.245178	437.027618	1172.568970	-507.979034	-200.744110	1209.277710	-449.397949	379.425140	872.211609	-393.997162	-153.672531	902.878174	-416.048676	106.010323	1070.834229	544.854370	7.494721	902.187683	531.185059	208.026489
-435.069336	241.895508	971.376587	-437.937927	-31.708906	974.556702	-524.691956	244.658707	576.105774	-490.527069	-80.041039	585.664185	-504.538635	272.944458	86.288589	-557.987610	-116.586327	104.440979	-500.845490	342.596283	1443.447876	-446.561554	-74.337502	1463.146240	-415.494934	132.763138	1468.774536	-447.849548	147.662094	1762.141357	-550.233276	437.042084	1172.611450	-507.975159	-200.734329	1209.300659	-449.409302	379.430023	872.225159	-394.017120	-153.687180	902.874451	-416.060089	106.016647	1070.850342	544.982910	7.446693	902.213928	531.391907	208.023102
-435.044434	241.842300	971.376709	-437.943268	-31.701782	974.573120	-524.663879	244.608871	576.109680	-490.555969	-80.157921	585.701477	-504.485291	272.942108	86.278358	-558.067139	-116.612671	104.470955	-500.817139	342.578156	1443.469238	-446.537689	-74.336296	1463.151611	-415.473877	132.744049	1468.771362	-447.806396	147.612488	1762.151367	-550.209900	437.036316	1172.637207	-507.970612	-200.735428	1209.303711	-449.423859	379.412109	872.271118	-394.030975	-153.694733	902.892395	-416.048370	105.997383	1070.858154	545.155334	7.430721	902.212708	531.588013	208.014679
-435.047546	241.838348	971.385742	-437.941101	-31.700336	974.572876	-524.679810	244.614594	576.113037	-490.529724	-80.142944	585.688293	-504.526489	272.943024	86.285202	-558.070679	-116.612633	104.472656	-500.785706	342.569366	1443.505615	-446.528198	-74.346031	1463.159790	-415.444946	132.734665	1468.781616	-447.772522	147.586151	1762.153809	-550.206787	437.021423	1172.667480	-507.960632	-200.745087	1209.284302	-449.421295	379.409821	872.283325	-394.032257	-153.693634	902.890320	-416.052032	105.993271	1070.863159	545.373413	7.336573	902.226929	531.888245	207.643234
-435.049652	241.843842	971.379456	-437.939362	-31.700121	974.562195	-524.676208	244.631119	576.138000	-490.388062	-80.026726	585.664856	-504.504028	272.954773	86.292686	-557.987305	-116.577530	104.449425	-500.757599	342.545166	1443.522705	-446.498840	-74.352989	1463.165771	-415.427185	132.724670	1468.775391	-447.730621	147.531525	1762.157227	-550.193604	437.027985	1172.696899	-507.960541	-200.732147	1209.302612	-449.418488	379.426605	872.312195	-394.021027	-153.699463	902.885010	-416.041382	105.994659	1070.852539	545.507141	7.409417	902.248108	531.966125	208.005310
-435.046265	241.841080	971.363892	-437.947632	-31.701078	974.535950	-524.679077	244.662384	576.143250	-490.409088	-80.067276	585.664795	-504.503357	272.944824	86.295914	-558.023926	-116.595688	104.444244	-500.722748	342.550964	1443.524170	-446.483337	-74.366829	1463.132935	-415.405396	132.713593	1468.753784	-447.683716	147.509567	1762.134277	-550.166260	437.072571	1172.717163	-507.951996	-200.749023	1209.268188	-449.440643	379.440430	872.310425	-394.019745	-153.690918	902.874817	-416.033905	105.987991	1070.829590	545.673584	7.425720	902.246338	532.140686	208.008713
-435.022675	241.899231	971.365234	-437.932587	-31.693428	974.518188	-524.703186	244.703720	576.144104	-490.366699	-80.028969	585.621765	-504.525085	272.952332	86.292542	-557.938477	-116.576477	104.450851	-500.704620	342.529846	1443.517090	-446.459137	-74.367622	1463.129639	-415.391022	132.690598	1468.727051	-447.632629	147.479446	1762.112061	-550.145386	437.077423	1172.711914	-507.937012	-200.753555	1209.260742	-449.418304	379.470001	872.317078	-394.020294	-153.701813	902.838135	-416.017578	106.013290	1070.822021	545.900879	7.422096	902.255310	532.376404	207.961884
-435.006592	241.890778	971.346130	-437.921661	-31.715912	974.534180	-524.698486	244.677719	576.119080	-490.382507	-80.045494	585.623596	-504.521637	272.952118	86.290291	-557.985413	-116.584793	104.449760	-500.672333	342.512238	1443.524414	-446.437286	-74.393219	1463.105347	-415.380951	132.688995	1468.720337	-447.593689	147.461578	1762.104248	-550.105164	437.090607	1172.705811	-507.933472	-200.739777	1209.245972	-449.421143	379.495026	872.325684	-394.016693	-153.708588	902.817566	-416.006866	106.009964	1070.820923	546.127380	7.426454	902.252869	532.641235	207.964981
-435.010712	241.894333	971.353821	-437.909637	-31.741997	974.531128	-524.702820	244.681931	576.119324	-490.470093	-80.117683	585.639282	-504.518066	272.946564	86.283150	-558.018372	-116.587524	104.461731	-500.633514	342.505493	1443.557129	-446.408752	-74.413132	1463.093140	-415.359985	132.673157	1468.713135	-447.545135	147.421036	1762.100586	-550.085754	437.105316	1172.753662	-507.923187	-200.736526	1209.214355	-449.435638	379.508087	872.326538	-394.013885	-153.712860	902.816467	-416.003296	105.995964	1070.823364	546.375122	7.413254	902.243713	532.935791	207.947876
-435.025330	241.906296	971.366638	-437.934387	-31.738613	974.528687	-524.691589	244.656967	576.106445	-490.424622	-80.023567	585.617920	-504.529968	272.953186	86.288071	-557.951233	-116.565147	104.441963	-500.641022	342.503632	1443.550415	-446.426392	-74.439682	1463.072266	-415.357819	132.643784	1468.729248	-447.514923	147.417267	1762.108521	-550.072083	437.117889	1172.754272	-507.924255	-200.759201	1209.200684	-449.451050	379.583038	872.354187	-394.027191	-153.737320	902.796448	-416.016052	105.997330	1070.827148	546.609131	7.402013	902.250549	533.181030	207.935471
-435.019562	241.895660	971.367432	-437.903687	-31.757919	974.544678	-524.666687	244.637466	576.139709	-490.436920	-80.089928	585.656677	-504.497864	272.961029	86.288673	-557.992310	-116.578117	104.461662	-500.649200	342.483856	1443.565186	-446.412048	-74.453003	1463.055054	-415.350891	132.640900	1468.733887	-447.468384	147.394592	1762.108154	-550.053894	437.146271	1172.775513	-507.910950	-200.803299	1209.198730	-449.456482	379.614319	872.345276	-394.013641	-153.734039	902.776367	-416.000092	105.989639	1070.835938	546.813110	7.384450	902.259216	533.404968	207.952896
-435.026306	241.896729	971.372192	-437.899048	-31.758263	974.537415	-524.682739	244.656891	576.143250	-490.422668	-80.089127	585.648560	-504.507751	272.969543	86.290329	-557.988831	-116.592514	104.470596	-500.637115	342.478210	1443.569336	-446.378967	-74.467583	1463.043701	-415.346710	132.622208	1468.720459	-447.418152	147.381195	1762.101318	-550.031982	437.169525	1172.798218	-507.871460	-200.796722	1209.157593	-449.451202	379.640900	872.338318	-393.994171	-153.751770	902.735535	-415.991394	105.986443	1070.832764	547.049683	7.347714	902.261414	533.652100	207.961975
-434.997589	241.893768	971.355591	-437.876892	-31.754070	974.514221	-524.662781	244.636856	576.139709	-490.368927	-80.022751	585.621826	-504.514313	272.945282	86.293785	-557.923096	-116.571907	104.462906	-500.631165	342.466553	1443.563843	-446.365326	-74.477310	1463.012207	-415.344788	132.614517	1468.723633	-447.358795	147.359222	1762.081543	-550.003662	437.190247	1172.788818	-507.846466	-200.810715	1209.116821	-449.441132	379.705963	872.347412	-393.953796	-153.759430	902.716003	-415.963806	105.984192	1070.812378	547.266846	7.304381	902.278870	533.906006	207.962219
-435.003906	241.895966	971.359558	-437.874207	-31.752140	974.504211	-524.672241	244.647430	576.140991	-490.330017	-80.000175	585.596375	-504.509888	272.939148	86.287079	-557.909241	-116.566818	104.432541	-500.615173	342.470917	1443.565186	-446.351318	-74.490181	1462.975464	-415.335541	132.607773	1468.694336	-447.299103	147.341736	1762.061401	-549.986023	437.188690	1172.801392	-507.821259	-200.813339	1209.092407	-449.431885	379.764282	872.350952	-393.949493	-153.765472	902.676697	-415.956390	105.981834	1070.807495	547.527039	7.257349	902.298828	534.185913	207.920395
-434.955048	241.876236	971.339172	-437.832458	-31.769705	974.515625	-524.620483	244.588531	576.123291	-490.264313	-79.968620	585.622498	-504.474854	272.934357	86.283501	-557.861877	-116.552223	104.439133	-500.594574	342.430237	1443.569824	-446.338318	-74.507011	1462.965088	-415.334717	132.607590	1468.691650	-447.261780	147.330078	1762.052490	-549.984497	437.185150	1172.799683	-507.814575	-200.813858	1209.076904	-449.440552	379.819702	872.353760	-393.936859	-153.785049	902.636780	-415.917999	105.974106	1070.804321	547.831177	7.192082	902.308472	534.535339	207.895645
-434.967865	241.839737	971.342163	-437.839935	-31.775902	974.532288	-524.625977	244.566559	576.126892	-490.353729	-80.042229	585.630005	-504.449402	272.914093	86.250443	-557.605774	-116.407806	104.330452	-500.606628	342.432465	1443.594360	-446.336517	-74.505371	1462.958252	-415.345367	132.584473	1468.692871	-447.221893	147.305008	1762.052979	-549.994629	437.189362	1172.820801	-507.801086	-200.803925	1209.054443	-449.437744	379.859558	872.353577	-393.916321	-153.767883	902.643127	-415.931122	105.958176	1070.814697	548.136658	7.219793	902.293030	534.876892	207.881073
-434.944824	241.866165	971.369507	-437.847351	-31.742119	974.516541	-524.639954	244.584106	576.135620	-490.372437	-80.059708	585.642090	-504.517273	272.945496	86.309448	-557.981995	-116.571320	104.460869	-500.607941	342.404236	1443.610840	-446.348907	-74.538490	1462.961670	-415.338928	132.577057	1468.700195	-447.195679	147.303329	1762.053711	-550.016907	437.206909	1172.852417	-507.810089	-200.814606	1209.055908	-449.442352	379.928467	872.372498	-393.914368	-153.772095	902.637939	-415.920013	105.970573	1070.820068	548.419800	7.259176	902.310791	535.174866	207.911743
-434.931396	241.840179	971.363586	-437.821625	-31.763275	974.529480	-524.617676	244.599304	576.139832	-490.367920	-80.041840	585.651489	-504.507935	272.941071	86.286575	-557.921753	-116.565376	104.457901	-500.607178	342.394287	1443.615479	-446.343079	-74.550339	1462.964111	-415.363403	132.560257	1468.715210	-447.164215	147.284775	1762.056641	-550.032532	437.208282	1172.882446	-507.801178	-200.810181	1209.055542	-449.456360	379.987091	872.387329	-393.893433	-153.763870	902.656555	-415.901825	105.954704	1070.823730	548.666260	7.288167	902.310181	535.454529	207.942627
-434.908203	241.854889	971.387512	-437.809387	-31.754719	974.529785	-524.614990	244.602478	576.159485	-490.346222	-79.992805	585.646912	-504.517303	272.941650	86.307999	-557.936035	-116.553680	104.438416	-500.600708	342.385345	1443.623291	-446.330505	-74.557503	1462.982788	-415.343018	132.551880	1468.714600	-447.131226	147.274704	1762.050781	-550.054199	437.210724	1172.872925	-507.798218	-200.803055	1209.046021	-449.450745	380.011017	872.403931	-393.871216	-153.751312	902.643250	-415.893005	105.957169	1070.837769	548.998901	7.308867	902.332520	535.830017	207.931381
-434.883270	241.849426	971.385010	-437.791016	-31.748352	974.512634	-524.597900	244.632660	576.147400	-490.335632	-79.976944	585.645752	-504.522034	272.955750	86.305702	-557.898987	-116.545471	104.434860	-500.585175	342.378723	1443.624023	-446.319733	-74.585930	1462.973145	-415.336853	132.534775	1468.704346	-447.098328	147.270660	1762.034668	-550.077148	437.195007	1172.888184	-507.795654	-200.796265	1209.041748	-449.439880	380.076172	872.396362	-393.837280	-153.736801	902.654663	-415.863953	105.951843	1070.826416	549.276855	7.277009	902.315796	536.184998	207.945984
-434.872650	241.785629	971.364075	-437.699280	-31.822752	974.553894	-524.576294	244.606003	576.127686	-490.338928	-79.983536	585.667603	-504.522552	272.942749	86.286346	-557.590637	-116.376968	104.336548	-500.590729	342.342590	1443.613770	-446.297852	-74.596252	1462.976685	-415.317139	132.528214	1468.691040	-447.066528	147.257660	1762.035522	-550.080017	437.185150	1172.896606	-507.785004	-200.780945	1209.035034	-449.431000	380.129242	872.406860	-393.828033	-153.711395	902.653015	-415.810822	105.910980	1070.835938	549.595764	7.270203	902.322815	536.534241	207.946396
-434.876434	241.789459	971.364319	-437.704376	-31.808659	974.540344	-524.529236	244.576233	576.103394	-490.425140	-80.045639	585.641235	-504.471741	272.932159	86.258606	-557.625610	-116.389381	104.332596	-500.575775	342.341766	1443.622681	-446.311371	-74.595619	1462.972778	-415.294067	132.518188	1468.699463	-447.049103	147.275696	1762.025879	-550.118958	437.184509	1172.898560	-507.794891	-200.794800	1209.043579	-449.435516	380.158997	872.405518	-393.834564	-153.715988	902.659363	-415.811371	105.914909	1070.828613	549.884521	7.232987	902.362793	536.852844	207.929672
-434.864075	241.779861	971.360901	-437.695496	-31.824162	974.555542	-524.509033	244.600067	576.128540	-490.438141	-80.052925	585.661743	-504.476196	272.926880	86.287376	-557.939148	-116.556839	104.440102	-500.561005	342.322845	1443.630981	-446.310486	-74.631714	1462.980347	-415.284210	132.506836	1468.698486	-447.031677	147.280304	1762.039551	-550.115295	437.181427	1172.907471	-507.800262	-200.802322	1209.048584	-449.441895	380.233490	872.412903	-393.815308	-153.698502	902.679016	-415.804810	105.908791	1070.835205	550.195251	7.228549	902.382080	537.166687	207.985382
-434.847504	241.807129	971.392517	-437.706757	-31.793438	974.535583	-524.500610	244.630676	576.135742	-490.429108	-80.019936	585.695557	-504.508148	272.949585	86.321808	-557.618591	-116.379356	104.356781	-500.547760	342.313599	1443.649170	-446.270905	-74.640778	1463.000488	-415.256012	132.473572	1468.727173	-447.016174	147.272263	1762.056152	-550.135498	437.170837	1172.949829	-507.795258	-200.825531	1209.049927	-449.443848	380.261475	872.422913	-393.815125	-153.697632	902.677063	-415.802429	105.917274	1070.841309	550.550781	7.264070	902.377869	537.558594	208.009491
-434.832062	241.800766	971.402405	-437.673401	-31.807411	974.549866	-524.471680	244.593216	576.156250	-490.493622	-80.082161	585.726501	-504.453827	272.911957	86.305611	-558.012024	-116.580719	104.458488	-500.539276	342.278717	1443.640991	-446.256683	-74.653030	1462.997314	-415.250977	132.469833	1468.728149	-447.002411	147.293442	1762.055298	-550.143494	437.191498	1172.955566	-507.770081	-200.839676	1209.067139	-449.455933	380.296326	872.435242	-393.812531	-153.708496	902.710266	-415.782898	105.910057	1070.854370	550.908447	7.247106	902.399292	537.986816	208.017960
-434.826996	241.793762	971.402771	-437.648895	-31.850525	974.524292	-524.451660	244.557053	576.141907	-490.565826	-80.112671	585.722900	-504.477783	272.919312	86.308449	-557.961670	-116.547729	104.434967	-500.528412	342.266602	1443.643188	-446.226990	-74.679024	1462.994995	-415.238922	132.459579	1468.727295	-446.989288	147.301804	1762.062988	-550.141907	437.192932	1172.966431	-507.769226	-200.826263	1209.066895	-449.457062	380.300964	872.435242	-393.758484	-153.677704	902.730652	-415.762299	105.876968	1070.840576	551.267578	7.259773	902.378906	538.421387	207.988235
-434.808838	241.808472	971.396484	-437.651154	-31.848978	974.526184	-524.436279	244.554443	576.135803	-490.561768	-80.103714	585.750000	-504.457550	272.922882	86.296333	-557.657715	-116.389320	104.342010	-500.510651	342.269562	1443.665161	-446.217468	-74.698746	1462.987183	-415.207764	132.441864	1468.723999	-446.990906	147.328445	1762.056885	-550.125732	437.213013	1172.987061	-507.756622	-200.853180	1209.065918	-449.481750	380.369202	872.434143	-393.785522	-153.711136	902.692078	-415.748169	105.886368	1070.837158	551.612549	7.264249	902.395996	538.783508	207.992599
-434.806488	241.809418	971.388611	-437.648621	-31.848614	974.531677	-524.425720	244.581085	576.125854	-490.533661	-80.049339	585.749756	-504.455811	272.899719	86.302246	-557.613953	-116.378830	104.330956	-500.494934	342.230591	1443.638428	-446.170746	-74.698425	1462.986450	-415.194275	132.420135	1468.720093	-447.000427	147.337830	1761.997681	-550.123291	437.213348	1172.995117	-507.722015	-200.914032	1209.053467	-449.506348	380.377594	872.422668	-393.778839	-153.699615	902.689148	-415.740326	105.891747	1070.834839	551.977600	7.301466	902.395569	539.159363	207.967712
-434.797394	241.805756	971.408020	-437.647919	-31.841253	974.533936	-524.424744	244.618530	576.129883	-490.492157	-79.985756	585.731262	-504.459137	272.909576	86.304985	-557.591919	-116.385452	104.337074	-500.479248	342.229004	1443.653320	-446.126831	-74.719788	1462.983032	-415.153717	132.408310	1468.720337	-446.982269	147.343307	1761.995605	-550.093689	437.208771	1172.985840	-507.703705	-200.893906	1209.050293	-449.512878	380.411682	872.423523	-393.771301	-153.702240	902.679443	-415.735138	105.886871	1070.845581	552.330505	7.319859	902.425903	539.529785	207.978943
-434.804199	241.810349	971.404236	-437.666901	-31.794405	974.510071	-524.407227	244.610809	576.125000	-490.495544	-80.018272	585.683350	-504.448303	272.908447	86.304947	-557.616516	-116.394066	104.347519	-500.473907	342.200348	1443.654785	-446.098694	-74.708176	1462.970459	-415.132111	132.397034	1468.720093	-446.942993	147.346603	1762.052856	-550.084839	437.199005	1173.005493	-507.647430	-200.926620	1209.033325	-449.557190	380.448944	872.413147	-393.773560	-153.712875	902.667358	-415.734344	105.904449	1070.828979	552.694885	7.301118	902.458069	539.927979	207.979568
-434.781738	241.792221	971.408997	-437.641357	-31.787132	974.504578	-524.444885	244.593079	576.143921	-490.399689	-79.989250	585.681335	-504.465454	272.915802	86.277336	-557.606262	-116.392181	104.330956	-500.450043	342.204620	1443.671631	-446.040314	-74.718224	1462.961914	-415.099426	132.393555	1468.721313	-446.949585	147.341080	1762.014160	-550.072144	437.188690	1173.014771	-507.611572	-200.947433	1209.049438	-449.577271	380.445862	872.422791	-393.799133	-153.752380	902.653259	-415.712616	105.895706	1070.829102	553.066162	7.297648	902.477661	540.328918	208.006607
-434.785400	241.784042	971.397949	-437.628448	-31.793819	974.510315	-524.445068	244.592026	576.142822	-490.364441	-80.035889	585.677124	-504.459534	272.898102	86.290154	-557.911865	-116.543198	104.404114	-500.436829	342.199982	1443.668091	-446.006622	-74.742142	1462.973755	-415.056641	132.383469	1468.733521	-446.919189	147.337585	1762.067627	-550.061951	437.192444	1173.054077	-507.587128	-200.938232	1209.024292	-449.583038	380.455139	872.435242	-393.773285	-153.757797	902.648499	-415.710449	105.895569	1070.826904	553.468262	7.297299	902.531067	540.738892	208.015640
-434.786896	241.787247	971.396912	-437.637207	-31.794353	974.504700	-524.467590	244.590958	576.141968	-490.351532	-80.095215	585.664551	-504.432465	272.928436	86.299110	-557.928406	-116.569229	104.426483	-500.408752	342.191193	1443.694580	-445.965179	-74.734428	1462.984497	-415.025787	132.390793	1468.715332	-446.894592	147.326462	1762.070557	-550.060303	437.189423	1173.057129	-507.535370	-200.954407	1209.025391	-449.599548	380.473450	872.420532	-393.791656	-153.780838	902.630127	-415.715454	105.894714	1070.823608	553.877563	7.320748	902.551147	541.164429	208.008377
-434.786438	241.795776	971.394409	-437.628906	-31.794373	974.499084	-524.470581	244.615463	576.132751	-490.273163	-80.093697	585.654358	-504.446655	272.921356	86.301453	-557.876038	-116.549461	104.439842	-500.470093	342.099609	1443.575928	-445.916931	-74.744850	1462.973633	-414.999542	132.382950	1468.693481	-446.882599	147.312439	1762.063354	-550.054138	437.197174	1173.027710	-507.526398	-200.968002	1209.033691	-449.630920	380.473328	872.415405	-393.768250	-153.789764	902.606262	-415.709686	105.898376	1070.819214	554.247253	7.288743	902.554260	541.587708	207.988800
-434.781311	241.796967	971.375854	-437.626801	-31.798695	974.496216	-524.503845	244.612335	576.132385	-490.245728	-80.087875	585.649658	-504.448151	272.921051	86.300499	-557.932983	-116.575417	104.452034	-500.336487	342.171265	1443.681152	-445.886627	-74.742668	1462.958862	-414.954041	132.385849	1468.676025	-446.848419	147.302094	1762.058350	-550.026062	437.179779	1173.053467	-507.478607	-200.980637	1209.040771	-449.685181	380.493073	872.367249	-393.753387	-153.831223	902.595215	-415.707275	105.902199	1070.808716	554.693420	7.339941	902.528748	542.025818	207.992401
-434.776276	241.813690	971.369080	-437.632690	-31.794626	974.458374	-524.511169	244.600250	576.111450	-490.191742	-80.025726	585.610046	-504.454041	272.917664	86.272392	-557.928101	-116.568626	104.460464	-500.340546	342.169495	1443.655518	-445.825439	-74.734764	1462.941040	-414.927856	132.383438	1468.674316	-446.824341	147.285614	1762.040771	-550.026306	437.162048	1173.061523	-507.451477	-200.970276	1209.026978	-449.670502	380.451050	872.390869	-393.758514	-153.836060	902.565430	-415.701538	105.900543	1070.785278	555.103455	7.328707	902.546570	542.451965	207.975876
-434.781067	241.780914	971.344910	-437.591156	-31.798412	974.436584	-524.558899	244.575531	576.128357	-490.149139	-80.029205	585.623718	-504.488861	272.941132	86.289948	-557.591187	-116.394501	104.364838	-500.294800	342.181885	1443.641235	-445.805176	-74.719063	1462.911011	-414.879974	132.368011	1468.668701	-446.786255	147.272064	1762.033936	-550.008362	437.152893	1173.042969	-507.414429	-200.972549	1209.011353	-449.687744	380.422272	872.367981	-393.711060	-153.858353	902.543579	-415.675323	105.886574	1070.760620	555.525696	7.319110	902.528931	542.915100	207.972336
-434.790558	241.782913	971.347717	-437.590759	-31.801065	974.439026	-524.567993	244.587708	576.134338	-490.155212	-80.035355	585.593445	-504.490448	272.938263	86.286118	-557.942932	-116.572777	104.463104	-500.271179	342.164154	1443.638306	-445.763763	-74.735847	1462.920898	-414.847168	132.370621	1468.645752	-446.751648	147.267593	1762.029785	-550.016663	437.148743	1173.040649	-507.388123	-200.943375	1208.992065	-449.721588	380.418915	872.341736	-393.678497	-153.849243	902.549255	-415.679077	105.886826	1070.763062	555.971558	7.189031	902.518982	543.492065	207.560562
-434.787018	241.778076	971.348022	-437.563354	-31.844370	974.437805	-524.579041	244.611191	576.138855	-490.156891	-80.031776	585.627502	-504.489594	272.938904	86.287338	-557.959290	-116.582573	104.457054	-500.247223	342.173920	1443.643921	-445.751434	-74.741035	1462.923218	-414.821899	132.380524	1468.635620	-446.708405	147.252594	1762.028198	-550.010071	437.165466	1173.038818	-507.369385	-200.977158	1208.975220	-449.720276	380.366119	872.360474	-393.650177	-153.844940	902.530579	-415.663391	105.863892	1070.762451	556.325806	7.228356	902.533142	543.843933	207.954941
-434.795227	241.770126	971.341919	-437.503418	-31.858053	974.455566	-524.576904	244.609314	576.145874	-490.152863	-80.032730	585.617676	-504.484680	272.941376	86.314346	-557.941101	-116.584534	104.436493	-500.221954	342.166718	1443.652710	-445.703430	-74.749603	1462.896851	-414.792236	132.364334	1468.639526	-446.657928	147.252792	1762.016724	-550.013489	437.136902	1173.026367	-507.334564	-200.990067	1208.968018	-449.688965	380.342438	872.386414	-393.631134	-153.871765	902.532837	-415.635315	105.866653	1070.767822	556.756897	7.187754	902.533813	544.274963	207.964081
-434.780762	241.758957	971.329895	-437.462982	-31.883821	974.474548	-524.561096	244.590927	576.143127	-490.115631	-79.995842	585.626709	-504.477234	272.937500	86.286835	-557.937378	-116.577133	104.448425	-500.188873	342.171295	1443.663452	-445.672058	-74.748787	1462.908203	-414.760498	132.347931	1468.628174	-446.601685	147.249786	1762.018188	-549.988708	437.155060	1173.026978	-507.300903	-200.993378	1208.958496	-449.750305	380.313416	872.367615	-393.600830	-153.845734	902.518066	-415.612701	105.861244	1070.772095	557.238953	7.216763	902.559021	544.738647	207.914352
-434.784698	241.816971	971.353882	-437.496277	-31.808933	974.428528	-524.557007	244.569016	576.139648	-490.112335	-79.994377	585.594849	-504.461121	272.943176	86.316994	-557.909119	-116.573471	104.448112	-500.165863	342.153595	1443.633789	-445.631989	-74.753212	1462.882813	-414.726257	132.350677	1468.632080	-446.561462	147.244171	1761.971802	-549.981628	437.125092	1173.020752	-507.282349	-200.986389	1208.946289	-449.761230	380.269379	872.335266	-393.568695	-153.818893	902.520020	-415.617920	105.900352	1070.758545	557.726013	7.201937	902.569519	545.264893	207.888474
-434.794556	241.794922	971.340393	-437.468323	-31.830982	974.438599	-524.568848	244.581512	576.138733	-490.175049	-80.088509	585.620667	-504.474365	272.939789	86.292053	-557.968445	-116.592117	104.459969	-500.168945	342.137848	1443.622192	-445.602600	-74.763794	1462.881348	-414.707977	132.342026	1468.628784	-446.470856	147.245621	1762.009521	-549.976440	437.128174	1173.024292	-507.241608	-200.987732	1208.956055	-449.795654	380.239868	872.328125	-393.552216	-153.795517	902.505127	-415.601379	105.889473	1070.755249	558.184998	7.176988	902.575256	545.797668	207.889008
-434.792145	241.784012	971.335449	-437.440826	-31.818636	974.432556	-524.545898	244.558533	576.139343	-490.180573	-80.091721	585.632935	-504.453003	272.911926	86.281700	-557.991760	-116.609558	104.487556	-500.121552	342.146729	1443.639648	-445.566895	-74.771889	1462.879272	-414.678833	132.328323	1468.626465	-446.403839	147.242691	1762.005005	-549.965271	437.057312	1173.027954	-507.203278	-200.981033	1208.923706	-449.781311	380.198120	872.322388	-393.509857	-153.783951	902.519836	-415.577515	105.891647	1070.747803	558.604187	7.117806	902.608826	546.298645	207.886078
-434.804199	241.814087	971.358643	-437.457825	-31.765696	974.411194	-524.548096	244.551666	576.139343	-490.119141	-80.030174	585.609009	-504.472778	272.944458	86.315170	-557.974854	-116.602547	104.478920	-500.114014	342.145660	1443.657715	-445.526733	-74.765976	1462.895020	-414.655579	132.336716	1468.633179	-446.338287	147.240051	1761.999390	-549.960571	437.033508	1173.058472	-507.175049	-200.972107	1208.945557	-449.759094	380.125763	872.370544	-393.475342	-153.753143	902.530090	-415.580902	105.916801	1070.746582	558.981384	7.068971	902.651245	546.727478	207.891495
-434.781799	241.838882	971.369263	-437.434784	-31.756577	974.407898	-524.525696	244.552078	576.133606	-490.071381	-80.007874	585.625549	-504.460266	272.943878	86.316956	-557.896362	-116.562202	104.450996	-500.104065	342.136719	1443.673950	-445.487732	-74.787315	1462.900635	-414.623016	132.336304	1468.648438	-446.277588	147.243027	1761.993042	-549.941040	437.007263	1173.047241	-507.139587	-200.932358	1208.950195	-449.757477	380.118073	872.380249	-393.466095	-153.718506	902.527161	-415.557617	105.928749	1070.750122	559.413757	7.053113	902.673218	547.206116	207.899323
-434.774353	241.820145	971.363586	-437.433624	-31.758354	974.409851	-524.524658	244.528915	576.131653	-490.072296	-80.010094	585.626892	-504.471924	272.940155	86.308800	-557.621704	-116.426300	104.360306	-500.089447	342.144745	1443.691162	-445.466949	-74.776917	1462.913452	-414.612518	132.327515	1468.649170	-446.212769	147.245209	1761.989380	-549.933838	436.990112	1173.056274	-507.100006	-200.955414	1208.965332	-449.750732	380.048248	872.403137	-393.447266	-153.684326	902.548950	-415.551208	105.920776	1070.747803	559.824646	7.067307	902.692627	547.651489	207.902222
-434.766968	241.808502	971.362000	-437.395020	-31.782053	974.419250	-524.505493	244.518250	576.125977	-490.121246	-80.084068	585.638367	-504.472076	272.940063	86.307945	-557.946411	-116.596603	104.434258	-500.105011	342.129822	1443.677979	-445.416351	-74.772789	1462.915039	-414.587860	132.330948	1468.651611	-446.144257	147.237091	1761.987061	-549.947632	436.921936	1173.048584	-507.071777	-200.929123	1208.969727	-449.744080	379.986786	872.400085	-393.427399	-153.657776	902.530518	-415.531952	105.909409	1070.752441	560.232483	7.079834	902.714111	548.113281	207.936249
-434.744263	241.773117	971.363953	-437.358612	-31.784174	974.438538	-524.502502	244.514771	576.124084	-490.060394	-80.079620	585.620789	-504.473206	272.935913	86.281090	-557.922913	-116.589256	104.444908	-500.082611	342.109100	1443.687134	-445.368744	-74.772926	1462.925903	-414.551910	132.343857	1468.658936	-446.059387	147.243042	1761.980957	-549.944641	436.902740	1173.045166	-507.029388	-200.950958	1208.966553	-449.713531	379.927399	872.403625	-393.402924	-153.656387	902.551697	-415.509369	105.898064	1070.764404	560.637329	7.102941	902.730347	548.567261	207.964874
-434.719635	241.777649	971.364197	-437.350098	-31.761690	974.444763	-524.566101	244.623871	576.130859	-490.022919	-80.048096	585.624573	-504.519165	272.941711	86.287643	-557.914246	-116.591461	104.456306	-500.070465	342.115356	1443.698364	-445.336945	-74.782898	1462.931030	-414.522858	132.349594	1468.650391	-445.990540	147.244705	1761.977051	-549.956665	436.876587	1173.064331	-506.992035	-200.926559	1208.969360	-449.733368	379.878418	872.407959	-393.382843	-153.651733	902.537170	-415.491150	105.912552	1070.767334	561.008301	7.132842	902.770142	549.023926	207.969101
-434.692810	241.799362	971.376221	-437.323151	-31.768917	974.425964	-524.499695	244.536377	576.133545	-489.974518	-79.966782	585.610962	-504.463409	272.943756	86.315033	-557.874207	-116.578194	104.447594	-500.058624	342.122864	1443.690552	-445.279572	-74.767876	1462.920776	-414.506500	132.340088	1468.661621	-445.921295	147.259109	1761.968018	-549.967529	436.860413	1173.067383	-506.960419	-200.935272	1208.992432	-449.713623	379.823059	872.406738	-393.370697	-153.672379	902.527100	-415.459351	105.908623	1070.762939	561.349670	7.099724	902.816345	549.453186	207.945694
-434.698639	241.765656	971.357483	-437.329803	-31.775959	974.428223	-524.472534	244.525543	576.134033	-490.016968	-80.055977	585.622314	-504.447784	272.940674	86.315895	-557.922791	-116.571587	104.478889	-500.028137	342.126282	1443.707153	-445.244232	-74.755112	1462.925903	-414.485138	132.340057	1468.657104	-445.853149	147.266144	1761.955811	-549.992065	436.818512	1173.045776	-506.911865	-200.958664	1208.983154	-449.733429	379.785004	872.387268	-393.322449	-153.669739	902.536072	-415.456940	105.895699	1070.752930	561.686157	7.079338	902.844727	549.875488	207.916519
-434.681274	241.750565	971.336975	-437.268555	-31.823820	974.419189	-524.443420	244.524643	576.160828	-490.018463	-80.066826	585.640076	-504.437408	272.940216	86.316055	-557.928345	-116.565987	104.476326	-500.024780	342.123566	1443.683838	-445.205353	-74.771667	1462.901855	-414.444489	132.341339	1468.639038	-445.796936	147.278793	1761.943970	-550.006042	436.789734	1173.026978	-506.857361	-200.938965	1208.993896	-449.723267	379.758240	872.372864	-393.263031	-153.675369	902.528564	-415.414612	105.871445	1070.737427	561.994873	7.069438	902.883850	550.226379	207.890060
-434.657684	241.747498	971.340332	-437.261536	-31.821234	974.421082	-524.434814	244.498138	576.120911	-489.986511	-80.031990	585.633057	-504.439575	272.939453	86.313866	-557.883362	-116.543076	104.456787	-499.998810	342.114166	1443.664063	-445.153076	-74.762802	1462.921631	-414.420105	132.356110	1468.634155	-445.728088	147.289322	1761.926147	-550.012268	436.770294	1173.001465	-506.818329	-200.946289	1208.967407	-449.734894	379.705933	872.355469	-393.233765	-153.664993	902.519836	-415.400208	105.869484	1070.740234	562.317871	7.143367	902.889893	550.598633	207.888672
-434.638947	241.778610	971.336121	-437.255554	-31.813587	974.379639	-524.440857	244.505249	576.127380	-489.901550	-79.983749	585.626587	-504.435822	272.929962	86.301323	-557.860962	-116.534050	104.451942	-499.962463	342.119263	1443.652588	-445.125946	-74.768097	1462.898315	-414.370422	132.342102	1468.620361	-445.663422	147.302322	1761.911133	-550.013062	436.722504	1172.964478	-506.777191	-200.939728	1208.973633	-449.671356	379.630798	872.373596	-393.192627	-153.692795	902.509827	-415.381226	105.874443	1070.716187	562.655334	7.169394	902.915161	550.982544	207.918488
-434.610291	241.759354	971.332214	-437.214172	-31.827297	974.379578	-524.424988	244.494476	576.158936	-489.902832	-79.969315	585.624207	-504.434418	272.905182	86.291969	-557.890076	-116.542198	104.447876	-499.958130	342.116913	1443.640503	-445.097504	-74.765137	1462.885376	-414.349579	132.342178	1468.616821	-445.612061	147.321945	1761.906860	-550.013306	436.698547	1172.950195	-506.730591	-200.957321	1208.975708	-449.676056	379.615967	872.344177	-393.155884	-153.728210	902.502563	-415.345123	105.860283	1070.713989	563.004517	7.195375	902.932556	551.393127	207.910461
-434.597504	241.763229	971.339111	-437.217560	-31.804775	974.364746	-524.435303	244.507416	576.163757	-489.884277	-79.950272	585.609009	-504.454865	272.923553	86.294098	-557.863525	-116.543655	104.454063	-499.916260	342.121643	1443.628174	-445.050049	-74.768425	1462.874390	-414.324890	132.354828	1468.610474	-445.556549	147.340912	1761.896973	-550.012146	436.687744	1172.942627	-506.689087	-200.982697	1208.979126	-449.659760	379.526093	872.348206	-393.133453	-153.737579	902.505615	-415.337708	105.864525	1070.709473	563.302856	7.197283	902.959839	551.741638	207.910416
-434.574036	241.714737	971.335510	-437.160828	-31.825212	974.398865	-524.376221	244.487762	576.150330	-489.874969	-79.939240	585.613281	-504.405396	272.896423	86.292084	-557.831787	-116.533546	104.453552	-499.903076	342.111725	1443.610962	-445.015198	-74.776291	1462.873169	-414.300385	132.366547	1468.610352	-445.503845	147.369995	1761.898315	-549.992249	436.679291	1172.927979	-506.646484	-200.982315	1208.985840	-449.680359	379.537292	872.325562	-393.111755	-153.745041	902.498230	-415.299591	105.846146	1070.724976	563.691406	7.120360	902.960266	552.273987	207.493622
-434.554932	241.718445	971.336670	-437.145538	-31.828693	974.397278	-524.362427	244.427094	576.126892	-489.908844	-80.001060	585.594971	-504.385773	272.890045	86.292076	-557.828979	-116.544243	104.426331	-499.859253	342.131378	1443.618652	-444.971222	-74.752800	1462.875366	-414.267578	132.359848	1468.621704	-445.449036	147.411224	1761.890503	-549.977966	436.648712	1172.927856	-506.602600	-201.020355	1208.975586	-449.662140	379.499817	872.310791	-393.056793	-153.760880	902.500061	-415.284637	105.845016	1070.725220	563.946594	7.143491	902.971924	552.572510	207.485489
-434.548523	241.747787	971.348694	-437.117828	-31.822517	974.384521	-524.384338	244.451843	576.135132	-489.846832	-79.966362	585.620728	-504.419220	272.922699	86.296814	-557.890625	-116.574753	104.443436	-499.838531	342.111511	1443.603394	-444.935699	-74.765785	1462.879883	-414.217651	132.361008	1468.606323	-445.401855	147.431473	1761.888184	-549.943909	436.631226	1172.905518	-506.569580	-201.025436	1209.014771	-449.664246	379.484283	872.292664	-393.061432	-153.760696	902.505737	-415.259796	105.855347	1070.723267	564.115295	7.249523	902.992554	552.743164	207.956070
-434.506836	241.716431	971.335083	-437.084290	-31.838638	974.398682	-524.363464	244.466553	576.136597	-489.832367	-80.003044	585.613525	-504.396362	272.905334	86.297081	-557.868347	-116.561615	104.448647	-499.813080	342.118500	1443.588867	-444.907257	-74.777351	1462.886475	-414.183838	132.371521	1468.600342	-445.344635	147.456619	1761.882813	-549.917603	436.634644	1172.902100	-506.508575	-201.033127	1209.020508	-449.671234	379.473541	872.280457	-393.013916	-153.791733	902.513123	-415.221405	105.840973	1070.723389	564.437744	7.135486	903.001648	553.265625	207.460419
-434.489197	241.686295	971.336670	-437.019470	-31.842464	974.423889	-524.344238	244.457458	576.143555	-489.818726	-80.004173	585.628052	-504.391449	272.888977	86.282501	-557.824463	-116.533669	104.450272	-499.796509	342.109039	1443.584717	-444.863190	-74.759369	1462.883423	-414.149506	132.356445	1468.619507	-445.291534	147.482269	1761.884033	-549.879395	436.604095	1172.889648	-506.488342	-201.019394	1209.031616	-449.662323	379.444824	872.272522	-393.011200	-153.800049	902.511841	-415.183594	105.836090	1070.737427	564.688354	7.127425	902.997559	553.618042	207.435486
-434.431488	241.701767	971.336060	-437.023834	-31.830046	974.404114	-524.313782	244.440369	576.151611	-489.745331	-79.947014	585.624512	-504.380035	272.897156	86.299118	-557.805725	-116.540237	104.444008	-499.742401	342.103638	1443.599731	-444.821533	-74.777260	1462.904419	-414.134186	132.349533	1468.613403	-445.256775	147.501434	1761.875732	-549.844116	436.576263	1172.872070	-506.458282	-201.028397	1209.051147	-449.636383	379.408875	872.247375	-392.988342	-153.813828	902.536011	-415.152893	105.838470	1070.726440	564.922729	7.186928	903.009521	553.878052	207.475403
-434.430054	241.681274	971.335571	-437.014801	-31.832636	974.406555	-524.297852	244.420486	576.123291	-489.728210	-79.969444	585.591064	-504.376099	272.887238	86.280579	-557.771851	-116.520302	104.457176	-499.730835	342.092957	1443.560547	-444.757141	-74.766731	1462.934570	-414.091644	132.342453	1468.616577	-445.212524	147.540375	1761.879150	-549.802856	436.601410	1172.873413	-506.418549	-201.035339	1209.071777	-449.632843	379.401215	872.242004	-392.953247	-153.800842	902.562317	-415.136169	105.828476	1070.724976	565.091248	7.316051	903.022705	554.017395	207.953873
-434.403534	241.684418	971.324890	-437.004272	-31.831024	974.400940	-524.298401	244.421539	576.127075	-489.735077	-80.027588	585.598633	-504.381775	272.887543	86.279869	-557.817078	-116.556549	104.478577	-499.687073	342.092804	1443.562866	-444.731293	-74.761734	1462.930054	-414.054077	132.352142	1468.617432	-445.173462	147.571854	1761.882080	-549.774719	436.597656	1172.871582	-506.388855	-201.050171	1209.096436	-449.655212	379.402191	872.220093	-392.943878	-153.804962	902.567749	-415.125549	105.831543	1070.718506	565.357239	7.355077	903.042603	554.337341	207.964996
-434.380768	241.699783	971.332520	-436.962646	-31.845356	974.413147	-524.280396	244.429779	576.129700	-489.703003	-80.021576	585.595337	-504.415619	272.902374	86.310982	-557.826721	-116.557274	104.451843	-499.633606	342.107788	1443.558228	-444.676697	-74.767731	1462.966064	-414.016602	132.354553	1468.619019	-445.130219	147.582336	1761.875366	-549.739441	436.602264	1172.861938	-506.361237	-201.030518	1209.103149	-449.632935	379.372345	872.227417	-392.909851	-153.773865	902.596008	-415.093964	105.835022	1070.728516	565.621399	7.423749	903.045593	554.651611	207.967682
-434.339111	241.675949	971.324707	-436.899567	-31.906952	974.431396	-524.275269	244.438690	576.123413	-489.644409	-80.018539	585.598755	-504.384949	272.888733	86.304871	-557.799255	-116.545853	104.454224	-499.604584	342.087097	1443.544434	-444.639404	-74.769981	1462.969116	-413.976929	132.361008	1468.608154	-445.091034	147.609558	1761.871826	-549.716797	436.596039	1172.848145	-506.325348	-201.021667	1209.139282	-449.626160	379.392975	872.195984	-392.890289	-153.787872	902.602722	-415.039429	105.803085	1070.733154	565.869812	7.446130	903.058838	554.929199	207.994049
-434.313416	241.682114	971.315369	-436.882294	-31.886217	974.396545	-524.255066	244.414886	576.130188	-489.612549	-79.970001	585.582214	-504.370117	272.886139	86.302925	-557.799622	-116.548843	104.470779	-499.560699	342.094147	1443.522583	-444.589783	-74.759209	1462.968872	-413.931335	132.351517	1468.608276	-445.045166	147.628036	1761.864746	-549.683350	436.599518	1172.834106	-506.283264	-201.041214	1209.148315	-449.615417	379.361389	872.168274	-392.865692	-153.769714	902.617798	-415.011749	105.806747	1070.709839	566.112915	7.508810	903.056763	555.189514	207.997940
-434.280060	241.636047	971.311523	-436.819092	-31.901503	974.417908	-524.231384	244.386505	576.123657	-489.601196	-79.943192	585.562744	-504.356964	272.887726	86.296494	-557.793640	-116.547974	104.442169	-499.515991	342.101776	1443.520996	-444.542053	-74.762848	1462.968140	-413.886292	132.362808	1468.591309	-444.996185	147.644806	1761.860962	-549.658447	436.584869	1172.825073	-506.257233	-201.019318	1209.144775	-449.594543	379.356415	872.158691	-392.825745	-153.790787	902.609375	-414.958862	105.787392	1070.717529	566.320984	7.521499	903.063110	555.428467	207.998596
-434.261993	241.636459	971.315430	-436.791199	-31.901300	974.419556	-524.226013	244.355042	576.123230	-489.593506	-79.947632	585.561707	-504.360291	272.873871	86.302979	-557.788452	-116.539452	104.461876	-499.450867	342.086365	1443.509644	-444.503632	-74.763710	1462.967041	-413.836060	132.347870	1468.600708	-444.941437	147.663010	1761.870850	-549.630310	436.575623	1172.814941	-506.215027	-201.048279	1209.168457	-449.578644	379.349518	872.135925	-392.792786	-153.779251	902.608215	-414.934418	105.787621	1070.720093	566.594727	7.401299	903.073792	555.853638	207.560791
-434.231537	241.613358	971.312805	-436.763214	-31.914616	974.409973	-524.203674	244.322220	576.123718	-489.624176	-80.011635	585.571411	-504.338989	272.867523	86.283493	-557.812073	-116.553154	104.476349	-499.395844	342.086761	1443.510254	-444.467346	-74.763313	1462.972046	-413.795502	132.354202	1468.598633	-444.904114	147.684067	1761.864624	-549.606323	436.572266	1172.791748	-506.184204	-201.029449	1209.138916	-449.533936	379.354706	872.140930	-392.774048	-153.807190	902.610779	-414.900665	105.766716	1070.713013	566.803345	7.395270	903.085571	556.109741	207.530502
-434.225739	241.598526	971.321167	-436.760284	-31.910173	974.403198	-524.200134	244.317810	576.121765	-489.624847	-80.032242	585.591003	-504.350433	272.883667	86.295631	-557.856018	-116.566879	104.492737	-499.358673	342.103210	1443.481445	-444.431946	-74.757607	1462.970825	-413.751038	132.355576	1468.589966	-444.858246	147.697418	1761.869263	-549.576538	436.571716	1172.788452	-506.143219	-201.014221	1209.151123	-449.536041	379.348755	872.104431	-392.721100	-153.794815	902.618591	-414.884003	105.755798	1070.711182	566.917664	7.514020	903.096497	556.170837	208.021454
-434.184113	241.608963	971.282532	-436.734741	-31.911987	974.395203	-524.191040	244.323151	576.119446	-489.601349	-80.066216	585.600464	-504.340515	272.879425	86.279457	-557.880859	-116.581841	104.480011	-499.311157	342.113068	1443.481079	-444.383484	-74.762421	1462.963867	-413.696167	132.368805	1468.574341	-444.812439	147.726837	1761.865234	-549.568604	436.551514	1172.771484	-506.103210	-201.054642	1209.146973	-449.512695	379.361572	872.077026	-392.684906	-153.789459	902.608398	-414.847992	105.769806	1070.687378	567.069824	7.475606	903.098572	556.384705	208.010803
-434.166290	241.571823	971.276306	-436.666321	-31.961147	974.410950	-524.157410	244.271606	576.100098	-489.577881	-80.108017	585.597412	-504.326355	272.877258	86.275246	-557.827026	-116.560844	104.489822	-499.299896	342.086090	1443.428101	-444.347748	-74.770554	1462.948364	-413.673584	132.376755	1468.570557	-444.755859	147.749359	1761.862915	-549.529236	436.553864	1172.758545	-506.063477	-201.056915	1209.146240	-449.502380	379.389069	872.058899	-392.654877	-153.803177	902.598633	-414.805420	105.738297	1070.692139	567.234863	7.452274	903.093689	556.639343	207.964996
-434.136597	241.580933	971.301086	-436.632385	-31.976751	974.433350	-524.180603	244.299042	576.109436	-489.596161	-80.190704	585.609985	-504.349854	272.883881	86.294395	-557.864014	-116.579826	104.482323	-499.259521	342.094299	1443.451904	-444.284882	-74.769753	1462.969238	-413.628296	132.379196	1468.561523	-444.716339	147.764206	1761.855713	-549.505798	436.556091	1172.754150	-506.011597	-201.046188	1209.167114	-449.475708	379.401154	872.057617	-392.610748	-153.792480	902.600342	-414.775391	105.734459	1070.716064	567.489563	7.344357	903.101807	557.017334	207.499222
-434.103027	241.554688	971.276428	-436.632477	-31.976706	974.434143	-524.164612	244.292496	576.157043	-489.514038	-80.139046	585.605835	-504.342896	272.883148	86.294899	-557.814758	-116.563141	104.471703	-499.189209	342.092651	1443.474121	-444.247437	-74.758751	1462.970825	-413.565582	132.386780	1468.574829	-444.656677	147.771515	1761.857666	-549.474915	436.552429	1172.765991	-505.965637	-201.058411	1209.154175	-449.429077	379.396271	872.075134	-392.584747	-153.812408	902.615295	-414.752258	105.727928	1070.702759	567.620483	7.397765	903.126770	557.179504	207.489410
-434.084045	241.551743	971.287476	-436.600494	-31.967890	974.418152	-524.181152	244.292038	576.138000	-489.537720	-80.197983	585.591736	-504.346130	272.869019	86.303444	-557.848755	-116.576614	104.480331	-499.167023	342.103333	1443.463745	-444.168274	-74.744270	1462.988159	-413.523956	132.377121	1468.582764	-444.593445	147.783539	1761.860352	-549.442993	436.557281	1172.785889	-505.937958	-201.028717	1209.165161	-449.396973	379.389587	872.065002	-392.556030	-153.801025	902.619263	-414.722870	105.722176	1070.699463	567.784729	7.401519	903.127197	557.356628	207.458893
-434.024078	241.553680	971.292480	-436.583130	-31.955023	974.416077	-524.147583	244.287155	576.161926	-489.500397	-80.136215	585.587402	-504.317535	272.864746	86.304535	-557.850769	-116.577919	104.481949	-499.131195	342.091156	1443.466187	-444.109253	-74.738533	1462.978027	-413.482819	132.380463	1468.580322	-444.536102	147.787354	1761.855591	-549.387146	436.550598	1172.770020	-505.882202	-201.020126	1209.177124	-449.315247	379.387299	872.086792	-392.508301	-153.810074	902.637390	-414.681366	105.723816	1070.700439	567.816711	7.500899	903.134216	557.322449	207.925034
-433.992920	241.540421	971.294556	-436.508453	-31.973104	974.435913	-524.147949	244.315475	576.160400	-489.460876	-80.085175	585.605469	-504.330566	272.881042	86.297325	-557.847473	-116.560768	104.505569	-499.079193	342.112885	1443.472656	-444.046631	-74.737175	1462.996704	-413.443848	132.390518	1468.556763	-444.484558	147.796646	1761.850952	-549.341431	436.551056	1172.787598	-505.860657	-201.008682	1209.186768	-449.286102	379.415253	872.082214	-392.482880	-153.821747	902.619873	-414.635040	105.717842	1070.712646	567.939819	7.520268	903.147522	557.443787	207.952637
-433.980652	241.515747	971.274658	-436.521362	-31.974398	974.423401	-524.122803	244.236984	576.137634	-489.465942	-80.099190	585.581299	-504.310730	272.875549	86.273743	-557.825745	-116.551064	104.496872	-499.112823	342.016388	1443.349365	-444.001770	-74.735725	1462.994629	-413.388611	132.398071	1468.560425	-444.415955	147.802002	1761.837280	-549.298035	436.597778	1172.765381	-505.797760	-201.015137	1209.203735	-449.290192	379.448975	872.052063	-392.469238	-153.829636	902.608093	-414.619232	105.705498	1070.693115	568.045654	7.527623	903.166443	557.582092	207.904221
-433.936584	241.534805	971.274536	-436.464142	-32.011253	974.411987	-524.110107	244.249237	576.146362	-489.361145	-80.011436	585.581177	-504.319122	272.877594	86.274101	-557.740112	-116.513725	104.473389	-498.996552	342.093567	1443.457886	-443.954498	-74.726906	1462.986938	-413.350525	132.395416	1468.554932	-444.352173	147.804108	1761.838257	-549.231201	436.588989	1172.771362	-505.747894	-201.029037	1209.206177	-449.248688	379.437897	872.058716	-392.438110	-153.849823	902.612610	-414.566071	105.693352	1070.686768	568.157898	7.526091	903.155029	557.722046	207.900955
-433.929596	241.496841	971.273071	-436.464020	-32.013271	974.416687	-524.089417	244.249527	576.150269	-489.453827	-80.156586	585.604736	-504.314056	272.862640	86.283798	-557.792175	-116.552063	104.504013	-498.930878	342.103088	1443.474487	-443.899445	-74.743988	1463.000366	-413.305725	132.403412	1468.561035	-444.306366	147.804321	1761.782349	-549.176453	436.592072	1172.785522	-505.706024	-201.003815	1209.203003	-449.192291	379.435791	872.057495	-392.407196	-153.836700	902.609253	-414.557465	105.675110	1070.687378	568.245422	7.495096	903.168701	557.864868	207.874268
-433.884094	241.507584	971.282532	-436.417847	-32.022133	974.428345	-524.101013	244.265015	576.160095	-489.460114	-80.188629	585.628662	-504.338287	272.867676	86.302338	-557.800659	-116.560844	104.499939	-498.901337	342.094238	1443.450684	-443.849701	-74.726692	1462.997192	-413.242096	132.402084	1468.563110	-444.225586	147.819809	1761.837524	-549.136353	436.590576	1172.774780	-505.670166	-201.024963	1209.203369	-449.146759	379.431610	872.055908	-392.351074	-153.832230	902.632080	-414.513824	105.676849	1070.698364	568.321228	7.483231	903.185059	557.959778	207.869690
-433.868805	241.513351	971.297119	-436.400238	-32.004818	974.435242	-524.066833	244.220276	576.158203	-489.428497	-80.141739	585.619690	-504.314667	272.864868	86.300011	-557.802734	-116.553711	104.527428	-498.845917	342.105682	1443.460083	-443.810577	-74.740524	1462.984741	-413.191010	132.419449	1468.583130	-444.150360	147.820084	1761.832153	-549.082336	436.601898	1172.800415	-505.622742	-201.020966	1209.219604	-449.101135	379.441650	872.070923	-392.343201	-153.833527	902.636230	-414.494110	105.685814	1070.708374	568.439392	7.514324	903.178833	558.093933	207.833145
-433.843597	241.471481	971.266968	-436.364471	-32.026711	974.437744	-524.035645	244.186737	576.156433	-489.340912	-80.108337	585.586304	-504.323547	272.866180	86.297035	-557.750488	-116.538635	104.512642	-498.782776	342.100281	1443.441040	-443.765594	-74.729027	1463.000244	-413.144379	132.429657	1468.570313	-444.087708	147.830307	1761.825684	-549.041809	436.601257	1172.796265	-505.564850	-201.035110	1209.207764	-449.020996	379.441742	872.065491	-392.320404	-153.838593	902.615112	-414.454865	105.666374	1070.692627	568.510620	7.512901	903.184387	558.200317	207.848419
-433.808594	241.516373	971.293762	-436.354370	-31.988405	974.410583	-524.034912	244.240173	576.161377	-489.417725	-80.280716	585.627625	-504.330261	272.881317	86.292244	-557.825378	-116.554985	104.516426	-498.740753	342.108826	1443.429565	-443.708801	-74.738739	1462.998169	-413.077209	132.418472	1468.558472	-444.000641	147.844650	1761.817627	-548.983887	436.604828	1172.776245	-505.527496	-201.023163	1209.210571	-449.002838	379.478088	872.058594	-392.278137	-153.873505	902.611694	-414.426056	105.686684	1070.691284	568.567627	7.511543	903.197327	558.258423	207.832382
-433.778015	241.514404	971.279968	-436.315460	-32.003262	974.410522	-524.017578	244.248413	576.143860	-489.380371	-80.260345	585.616943	-504.336151	272.882324	86.292809	-557.801147	-116.555603	104.484245	-498.677307	342.098175	1443.421875	-443.631195	-74.732231	1463.001831	-413.038605	132.431335	1468.553101	-443.925903	147.847809	1761.808594	-548.942566	436.600830	1172.773071	-505.469391	-201.001419	1209.227051	-448.975403	379.511078	872.041992	-392.242950	-153.859482	902.598938	-414.387360	105.683746	1070.683472	568.660339	7.520265	903.203857	558.323364	207.810501
-433.753052	241.497757	971.277039	-436.310852	-31.981234	974.391846	-524.019348	244.234482	576.141968	-489.322083	-80.212135	585.604919	-504.350922	272.884369	86.291145	-557.783386	-116.541039	104.511421	-498.637848	342.101715	1443.420288	-443.587616	-74.731873	1462.986206	-412.997437	132.418732	1468.539185	-443.849091	147.851257	1761.806763	-548.897583	436.601074	1172.765503	-505.413605	-201.032928	1209.220459	-448.919312	379.514893	872.049622	-392.217194	-153.831863	902.604980	-414.365326	105.679291	1070.671265	568.718689	7.529422	903.206970	558.384460	207.796249
-433.723450	241.502823	971.283447	-436.252716	-32.001194	974.424744	-523.981445	244.179413	576.142700	-489.274231	-80.214890	585.601013	-504.306030	272.867615	86.303177	-557.807556	-116.552795	104.541603	-498.590210	342.082916	1443.439209	-443.536987	-74.724915	1463.007080	-412.930603	132.435699	1468.547852	-443.776001	147.872620	1761.813477	-548.851379	436.600098	1172.781494	-505.381073	-201.019104	1209.223022	-448.880768	379.520355	872.041504	-392.186676	-153.850998	902.616272	-414.328613	105.683479	1070.692261	568.769409	7.488198	903.202454	558.408020	207.790787
-433.673981	241.505829	971.285339	-436.231445	-31.994633	974.423706	-523.982788	244.182129	576.149536	-489.332001	-80.309227	585.633179	-504.306671	272.867523	86.303589	-557.817261	-116.557823	104.522316	-498.525055	342.108398	1443.465942	-443.487091	-74.737885	1463.007446	-412.882599	132.427322	1468.547852	-443.708862	147.881149	1761.819824	-548.798218	436.598877	1172.812012	-505.356415	-201.024658	1209.245361	-448.837830	379.524384	872.058472	-392.143829	-153.827621	902.620667	-414.293579	105.685074	1070.692871	568.806458	7.496063	903.216187	558.411560	207.772614
-433.631714	241.503006	971.278809	-436.195862	-32.008320	974.437683	-523.966675	244.196838	576.163696	-489.315002	-80.336365	585.647400	-504.288635	272.851593	86.291412	-557.862549	-116.578255	104.566406	-498.465576	342.088928	1443.447144	-443.433258	-74.746742	1463.012085	-412.824127	132.437241	1468.555420	-443.634155	147.888947	1761.813232	-548.749573	436.600250	1172.819092	-505.335358	-201.002655	1209.252197	-448.779236	379.550293	872.057434	-392.131439	-153.837204	902.627625	-414.257141	105.683662	1070.697021	568.856384	7.472247	903.250732	558.447205	207.735931
-433.627075	241.500305	971.265869	-436.201630	-31.990103	974.411926	-523.969604	244.215134	576.157471	-489.294922	-80.313011	585.633301	-504.297180	272.852295	86.292213	-557.862244	-116.557518	104.561630	-498.405731	342.097931	1443.476440	-443.407806	-74.745911	1463.004272	-412.777496	132.425797	1468.529663	-443.561310	147.896973	1761.803589	-548.699707	436.592224	1172.817749	-505.294159	-201.015259	1209.259766	-448.767181	379.557922	872.047485	-392.120544	-153.830475	902.609497	-414.240906	105.685913	1070.674194	568.898621	7.454144	903.245667	558.430237	207.726151
-433.582550	241.509186	971.259216	-436.174957	-31.997786	974.390625	-523.979797	244.228745	576.166748	-489.325256	-80.390533	585.601746	-504.322418	272.866852	86.277847	-557.888184	-116.565849	104.585472	-498.345673	342.101715	1443.449951	-443.349091	-74.747932	1462.993774	-412.726868	132.421036	1468.514771	-443.491333	147.898666	1761.789673	-548.643738	436.596588	1172.815063	-505.268860	-201.004425	1209.236938	-448.734436	379.566986	872.034485	-392.097351	-153.822784	902.599548	-414.197968	105.679794	1070.658691	568.924561	7.467336	903.263428	558.406860	207.716492
-433.554199	241.500305	971.241577	-436.138580	-31.981195	974.376282	-523.973877	244.201752	576.143250	-489.226624	-80.340927	585.605713	-504.330627	272.881531	86.289253	-557.839417	-116.544403	104.569939	-498.287537	342.100586	1443.466553	-443.305084	-74.732956	1462.992188	-412.645691	132.427200	1468.511108	-443.410065	147.900574	1761.781006	-548.584106	436.608368	1172.808716	-505.222656	-201.006454	1209.218262	-448.675446	379.611023	872.026184	-392.076050	-153.820709	902.589661	-414.153839	105.685379	1070.640259	568.951050	7.437411	903.282410	558.410889	207.682251
-433.514709	241.491089	971.229309	-436.081207	-31.996643	974.371460	-523.954651	244.217758	576.146545	-489.189301	-80.319450	585.595093	-504.331879	272.881958	86.291313	-557.819458	-116.537437	104.565613	-498.222382	342.097778	1443.452271	-443.253510	-74.749077	1462.992798	-412.578613	132.421967	1468.521362	-443.346069	147.899231	1761.776367	-548.520874	436.612000	1172.810059	-505.197083	-200.995758	1209.218994	-448.641418	379.631958	872.036499	-392.002777	-153.790833	902.588745	-414.106842	105.677040	1070.631958	568.959045	7.445509	903.284302	558.382813	207.669983
-433.461670	241.517792	971.245178	-436.048096	-31.984430	974.371460	-523.941223	244.232468	576.157837	-489.119019	-80.262970	585.581726	-504.322601	272.865875	86.302078	-557.720520	-116.492943	104.538956	-498.153473	342.120361	1443.489258	-443.190155	-74.753349	1462.987671	-412.514984	132.406540	1468.524780	-443.267120	147.885040	1761.782471	-548.459961	436.619781	1172.839844	-505.155212	-200.986633	1209.208496	-448.584290	379.602783	872.068787	-391.998932	-153.794464	902.570496	-414.065277	105.689293	1070.640259	568.965210	7.416032	903.326660	558.355713	207.653732
-433.459045	241.506332	971.251770	-436.034271	-31.966272	974.377319	-523.937073	244.218018	576.179688	-489.183014	-80.379662	585.608154	-504.317810	272.864990	86.301216	-557.809814	-116.536079	104.576271	-498.100616	342.096466	1443.508301	-443.153931	-74.747696	1462.986328	-412.449768	132.409576	1468.528076	-443.203461	147.870987	1761.785767	-548.413330	436.617920	1172.855103	-505.128204	-200.995255	1209.200684	-448.543854	379.612762	872.079834	-391.989288	-153.789429	902.567261	-414.049408	105.693237	1070.644897	568.953796	7.409174	903.340759	558.313171	207.623199
-433.421478	241.526306	971.262634	-435.989471	-31.977459	974.392029	-523.924561	244.225311	576.209045	-489.189362	-80.403534	585.611206	-504.316589	272.864899	86.302155	-557.833801	-116.541893	104.593254	-498.004791	342.108521	1443.523438	-443.094696	-74.747124	1462.980957	-412.398956	132.412079	1468.517456	-443.126801	147.860443	1761.796143	-548.341125	436.637817	1172.884521	-505.099152	-201.000305	1209.196533	-448.520172	379.625336	872.074524	-391.971344	-153.782913	902.557068	-414.008087	105.699440	1070.657593	568.948242	7.420191	903.343567	558.264587	207.640732
-433.414886	241.519302	971.246399	-435.989838	-31.960291	974.362366	-523.926208	244.275543	576.190125	-489.110992	-80.353409	585.615417	-504.306732	272.867004	86.312317	-557.817566	-116.522278	104.588348	-497.931152	342.137299	1443.533081	-443.016632	-74.749359	1462.987793	-412.334229	132.394714	1468.504883	-443.069092	147.857712	1761.741699	-548.289856	436.660004	1172.882446	-505.040039	-200.981934	1209.207886	-448.499023	379.630035	872.092712	-391.932556	-153.767059	902.564209	-413.994202	105.699181	1070.632446	568.908447	7.412788	903.348877	558.199768	207.646103
-433.376343	241.535095	971.250732	-435.961029	-31.970301	974.380249	-523.893677	244.239838	576.178650	-489.107910	-80.338570	585.619446	-504.302521	272.877380	86.294983	-557.847229	-116.532303	104.592079	-497.886536	342.109741	1443.530396	-442.968109	-74.786133	1462.971069	-412.250519	132.385376	1468.501953	-442.957214	147.839783	1761.787720	-548.212463	436.672302	1172.893677	-504.997009	-201.024323	1209.200928	-448.445160	379.633636	872.096313	-391.918823	-153.782623	902.557495	-413.956360	105.706032	1070.642578	568.859253	7.422194	903.335510	558.146729	207.651459
-433.305145	241.523346	971.254639	-435.879028	-31.962454	974.381897	-523.873840	244.217590	576.181335	-489.112122	-80.321556	585.617737	-504.289581	272.861298	86.302689	-557.836731	-116.532913	104.593010	-497.886017	342.024872	1443.407593	-442.904999	-74.778091	1462.986694	-412.183838	132.374527	1468.490356	-442.885712	147.825439	1761.777100	-548.164124	436.716370	1172.896118	-504.962708	-201.016113	1209.203857	-448.427032	379.677185	872.087830	-391.888641	-153.759628	902.551208	-413.879883	105.704147	1070.645386	568.821289	7.417377	903.366333	558.075745	207.666412
-433.300964	241.522568	971.240417	-435.875061	-31.964586	974.372253	-523.884949	244.258011	576.189636	-489.183167	-80.385521	585.612244	-504.304626	272.862885	86.305717	-557.868225	-116.527519	104.598228	-497.723969	342.089783	1443.554321	-442.845856	-74.771751	1462.985596	-412.127380	132.363403	1468.468994	-442.833984	147.815536	1761.729370	-548.102905	436.683289	1172.914795	-504.925842	-201.015366	1209.220947	-448.383636	379.656219	872.091797	-391.885101	-153.752121	902.541626	-413.863647	105.704170	1070.630859	568.740173	7.429920	903.363281	557.979614	207.665085
-433.273895	241.555557	971.252747	-435.877350	-31.954224	974.375671	-523.889587	244.269913	576.204590	-489.174011	-80.347343	585.638611	-504.298492	272.853027	86.319389	-557.851379	-116.521431	104.592354	-497.673340	342.115204	1443.578003	-442.786469	-74.765648	1462.966431	-412.069458	132.354019	1468.472412	-442.719696	147.799088	1761.780884	-548.042175	436.721802	1172.935669	-504.873169	-201.035324	1209.207031	-448.377747	379.665344	872.094299	-391.868073	-153.762344	902.531921	-413.845612	105.720284	1070.637573	568.692261	7.482252	903.345642	557.881287	207.706421
-433.264771	241.570175	971.250793	-435.857208	-31.972122	974.370605	-523.855957	244.256821	576.193787	-489.189911	-80.342712	585.638489	-504.303741	272.862701	86.306114	-557.824524	-116.521248	104.604889	-497.625702	342.097748	1443.581055	-442.712280	-74.772858	1462.962891	-412.003082	132.337448	1468.449951	-442.632141	147.793793	1761.779907	-547.979187	436.744385	1172.954834	-504.826874	-201.033112	1209.216309	-448.291809	379.679352	872.126526	-391.853119	-153.768402	902.523499	-413.819366	105.718132	1070.631592	568.653931	7.489421	903.364441	557.779602	207.747223
-433.224609	241.589539	971.237610	-435.859985	-31.950285	974.345093	-523.854614	244.257217	576.201111	-489.164886	-80.310539	585.603088	-504.318237	272.868774	86.311234	-557.800659	-116.500191	104.597946	-497.579742	342.104828	1443.574219	-442.665985	-74.762253	1462.959229	-411.941620	132.332214	1468.452515	-442.539124	147.789063	1761.774536	-547.931885	436.748596	1172.971680	-504.770264	-201.047348	1209.218140	-448.283539	379.690094	872.120789	-391.850586	-153.786652	902.513794	-413.784760	105.730888	1070.609009	568.587769	7.499449	903.371704	557.708374	207.739380
-433.166931	241.620575	971.255005	-435.820709	-31.952677	974.357605	-523.821960	244.239761	576.204956	-489.173096	-80.342354	585.630066	-504.291382	272.869385	86.337761	-557.791016	-116.495178	104.606049	-497.524292	342.102203	1443.578491	-442.594696	-74.771828	1462.958984	-411.869629	132.316971	1468.461182	-442.458282	147.773788	1761.780518	-547.850403	436.760529	1172.988770	-504.712494	-201.052261	1209.204102	-448.236572	379.685303	872.153992	-391.800018	-153.770203	902.507141	-413.743317	105.742043	1070.625488	568.539917	7.523091	903.366211	557.616760	207.769333
-433.155396	241.638763	971.266602	-435.815521	-31.948027	974.353821	-523.836304	244.257324	576.211548	-489.170532	-80.317406	585.658508	-504.301147	272.870911	86.339310	-557.792908	-116.488503	104.632698	-497.480835	342.085571	1443.579590	-442.542206	-74.771294	1462.935059	-411.816254	132.298782	1468.456665	-442.360901	147.761749	1761.782715	-547.803711	436.774353	1173.008057	-504.671295	-201.060028	1209.211792	-448.173859	379.692474	872.153259	-391.794769	-153.774506	902.492432	-413.722198	105.747253	1070.626709	568.462646	7.546700	903.354858	557.513306	207.822662
-433.125671	241.623871	971.239441	-435.755066	-31.951572	974.365967	-523.818237	244.263687	576.214783	-489.157227	-80.287003	585.668945	-504.292023	272.856049	86.325989	-557.782043	-116.486641	104.630455	-497.502594	341.997284	1443.477295	-442.473419	-74.752922	1462.938599	-411.758301	132.308502	1468.462158	-442.228485	147.799637	1761.702393	-547.758850	436.767944	1173.014893	-504.627899	-201.063354	1209.205078	-448.163483	379.704926	872.146851	-391.767090	-153.784943	902.475525	-413.670624	105.754402	1070.617676	568.401062	7.591808	903.365906	557.431885	207.817093
-433.093689	241.623367	971.246033	-435.733948	-31.949247	974.395691	-523.792725	244.256897	576.191101	-489.166229	-80.299820	585.668335	-504.278931	272.850494	86.330421	-557.784058	-116.488396	104.619438	-497.482391	342.016785	1443.473022	-442.422363	-74.763535	1462.929688	-411.717621	132.319046	1468.465942	-442.177368	147.732758	1761.782227	-547.724182	436.792816	1173.029175	-504.574280	-201.069687	1209.190918	-448.134033	379.727448	872.145203	-391.766327	-153.798401	902.457886	-413.644623	105.762749	1070.635864	568.313232	7.593286	903.350830	557.313904	207.867615
-433.044495	241.632263	971.247864	-435.663757	-31.948309	974.413086	-523.793762	244.255035	576.181885	-489.135284	-80.253853	585.668274	-504.276215	272.850220	86.307808	-557.791382	-116.462631	104.612305	-497.446320	342.008942	1443.489258	-442.374451	-74.757935	1462.910278	-411.659546	132.334335	1468.446899	-442.093475	147.709625	1761.781616	-547.674683	436.800995	1173.027832	-504.515076	-201.065918	1209.199585	-448.068420	379.712341	872.150452	-391.717194	-153.808670	902.430908	-413.586792	105.774841	1070.645874	568.307068	7.471136	903.358948	557.421570	207.372314
-433.022980	241.649887	971.249573	-435.664276	-31.942036	974.398499	-523.794373	244.261307	576.203003	-489.088837	-80.194946	585.649841	-504.274109	272.849762	86.308052	-557.769897	-116.455437	104.612709	-497.374237	342.022491	1443.498535	-442.308899	-74.761391	1462.898071	-411.623016	132.329224	1468.443604	-441.998260	147.698349	1761.777954	-547.626770	436.787506	1173.021240	-504.492493	-201.044540	1209.184570	-448.024078	379.712555	872.179016	-391.715546	-153.816666	902.401611	-413.566406	105.779129	1070.637451	568.120178	7.613710	903.367676	557.092957	207.868820
-433.000336	241.656326	971.234802	-435.685883	-31.890676	974.375061	-523.810913	244.296021	576.203552	-489.151184	-80.309143	585.659058	-504.294128	272.870422	86.319115	-557.792175	-116.466629	104.625320	-497.326050	342.028198	1443.498901	-442.267334	-74.747353	1462.893311	-411.558167	132.317795	1468.441895	-441.898865	147.679077	1761.765869	-547.584656	436.783752	1173.039795	-504.429443	-201.026215	1209.180176	-447.975586	379.714172	872.171143	-391.661591	-153.800980	902.411743	-413.545868	105.801460	1070.614136	568.016602	7.629957	903.351746	556.969177	207.899155
-432.951324	241.698074	971.258911	-435.653442	-31.872833	974.370605	-523.825989	244.328506	576.227112	-489.088257	-80.266510	585.656738	-504.317139	272.888458	86.335289	-557.746948	-116.451141	104.615929	-497.260925	342.039520	1443.494751	-442.221161	-74.749931	1462.886841	-411.506592	132.333435	1468.436646	-441.825165	147.658997	1761.759644	-547.554932	436.758667	1173.042480	-504.405304	-201.021423	1209.167969	-447.930634	379.717133	872.188660	-391.619049	-153.796295	902.415955	-413.510956	105.819786	1070.625244	568.030334	7.560369	903.347961	557.052002	207.478836
-432.925018	241.695572	971.254761	-435.612518	-31.876305	974.389221	-523.807190	244.323547	576.229492	-489.055023	-80.238884	585.626099	-504.298035	272.884766	86.336250	-557.762329	-116.448181	104.619972	-497.126068	342.118866	1443.637451	-442.172394	-74.741615	1462.890137	-411.459839	132.338501	1468.436768	-441.733276	147.650375	1761.756104	-547.524902	436.732391	1173.065186	-504.362183	-200.997665	1209.168335	-447.898315	379.719971	872.177429	-391.601532	-153.771851	902.399719	-413.476105	105.826042	1070.632202	567.916504	7.557385	903.356201	556.894775	207.478790
-432.920288	241.683014	971.239136	-435.606201	-31.879572	974.367371	-523.808838	244.320847	576.213623	-489.040222	-80.220207	585.623962	-504.300629	272.884918	86.335625	-557.739014	-116.454384	104.634155	-497.064545	342.129303	1443.616943	-442.131439	-74.744560	1462.888306	-411.402527	132.343689	1468.428101	-441.647339	147.637283	1761.750244	-547.490723	436.748474	1173.068115	-504.337311	-201.008881	1209.150757	-447.866547	379.720306	872.190369	-391.577637	-153.753525	902.398743	-413.460968	105.815918	1070.611328	567.781372	7.605400	903.323486	556.711304	207.543503
-432.869476	241.690704	971.238525	-435.546967	-31.874985	974.393066	-523.809509	244.323166	576.220886	-489.023346	-80.258430	585.649109	-504.292542	272.869324	86.345261	-557.755615	-116.457214	104.652534	-497.007477	342.126984	1443.624512	-442.094757	-74.750847	1462.868530	-411.372345	132.335983	1468.416992	-441.564819	147.632751	1761.745728	-547.477478	436.746582	1173.068115	-504.313507	-200.980820	1209.145630	-447.833099	379.721191	872.191162	-391.525940	-153.758224	902.377625	-413.412445	105.832191	1070.625244	567.671265	7.659950	903.339355	556.521606	207.603333
-432.879517	241.699326	971.236023	-435.548187	-31.829735	974.344666	-523.773682	244.358292	576.219971	-489.056915	-80.317818	585.657837	-504.288055	272.868225	86.348900	-557.746948	-116.438644	104.647560	-496.923645	342.119751	1443.628296	-442.067139	-74.743340	1462.870728	-411.308105	132.332947	1468.405884	-441.481262	147.627655	1761.743164	-547.424561	436.745667	1173.062744	-504.285248	-200.947708	1209.143188	-447.818909	379.730988	872.195984	-391.477081	-153.703308	902.377747	-413.396332	105.843254	1070.595215	567.518066	7.692264	903.330017	556.335205	207.620148
-432.826416	241.695435	971.236694	-435.486633	-31.838150	974.365173	-523.766541	244.340836	576.225769	-488.989319	-80.225494	585.633728	-504.279938	272.867279	86.347748	-557.699829	-116.406860	104.622284	-496.864014	342.131653	1443.617432	-442.015472	-74.741608	1462.862915	-411.237152	132.339996	1468.391602	-441.388367	147.624115	1761.729248	-547.408020	436.735596	1173.064087	-504.239502	-200.931335	1209.142944	-447.763885	379.719116	872.187866	-391.463470	-153.684540	902.365356	-413.345032	105.844887	1070.607056	567.301514	7.871823	903.313660	555.931152	208.165054
-432.817810	241.685135	971.229309	-435.444824	-31.825729	974.352051	-523.729309	244.313950	576.201843	-488.955597	-80.161171	585.631165	-504.266266	272.865509	86.346191	-557.656189	-116.386475	104.614944	-496.787140	342.138123	1443.613647	-441.983154	-74.731941	1462.851563	-411.218445	132.336456	1468.391846	-441.312073	147.631699	1761.710693	-547.344238	436.766693	1173.062134	-504.227112	-200.928757	1209.125366	-447.766449	379.723969	872.177246	-391.424164	-153.634827	902.381653	-413.315002	105.846428	1070.595825	567.166260	7.932495	903.325012	555.748413	208.231674
-432.773987	241.711044	971.226379	-435.414063	-31.839720	974.363464	-523.742859	244.369995	576.217529	-489.006744	-80.229057	585.651123	-504.270630	272.852386	86.336647	-557.715515	-116.402107	104.628815	-496.737885	342.128998	1443.598389	-441.942749	-74.741180	1462.858276	-411.166046	132.339523	1468.370483	-441.246704	147.634781	1761.707275	-547.304382	436.766846	1173.069580	-504.217255	-200.927444	1209.136475	-447.733582	379.744110	872.183777	-391.398407	-153.601227	902.377075	-413.280609	105.856407	1070.600586	567.024536	7.980420	903.313965	555.586914	208.243896
-432.775421	241.744232	971.236755	-435.415802	-31.816292	974.335693	-523.753723	244.388779	576.239929	-488.992126	-80.219856	585.655457	-504.277924	272.852875	86.337601	-557.730103	-116.406425	104.640366	-496.661682	342.141663	1443.620850	-441.891266	-74.743103	1462.845337	-411.138580	132.342789	1468.375244	-441.163788	147.639709	1761.705566	-547.270996	436.760132	1173.067505	-504.187988	-200.900009	1209.134155	-447.728882	379.768616	872.169128	-391.390900	-153.609970	902.381714	-413.273071	105.870941	1070.590088	566.883118	8.063269	903.319214	555.393066	208.290497
-432.764191	241.742554	971.245972	-435.380829	-31.787006	974.328491	-523.744751	244.405487	576.243530	-488.976837	-80.186882	585.632019	-504.283783	272.867218	86.353287	-557.754944	-116.419708	104.651703	-496.625397	342.125153	1443.600220	-441.874603	-74.735435	1462.848755	-411.078339	132.328979	1468.375244	-441.089233	147.649750	1761.704834	-547.220642	436.799774	1173.091553	-504.175934	-200.899002	1209.113647	-447.716888	379.773834	872.164368	-391.375580	-153.564926	902.368896	-413.249908	105.880775	1070.591187	566.710266	8.083599	903.289124	555.204529	208.336792
-432.740143	241.789963	971.246765	-435.380554	-31.764156	974.299744	-523.758972	244.438599	576.247681	-488.931885	-80.130211	585.601074	-504.299133	272.869629	86.355911	-557.703369	-116.397881	104.626694	-496.644684	342.052338	1443.515137	-441.819641	-74.737617	1462.846436	-411.032928	132.348190	1468.390869	-441.006287	147.662460	1761.698730	-547.167236	436.829132	1173.070190	-504.175018	-200.886154	1209.114014	-447.688538	379.786438	872.159058	-391.372467	-153.547424	902.358826	-413.230011	105.903358	1070.575684	566.539490	8.126944	903.278992	554.998779	208.383881
-432.708801	241.804321	971.252441	-435.336761	-31.772806	974.311768	-523.740173	244.451370	576.236450	-488.840210	-80.051132	585.587585	-504.282959	272.867096	86.357475	-557.614807	-116.360855	104.602951	-496.601379	342.058075	1443.499146	-441.767609	-74.739410	1462.833374	-410.979309	132.342590	1468.377319	-440.920258	147.671341	1761.678345	-547.113892	436.832550	1173.068848	-504.130341	-200.874054	1209.125000	-447.682953	379.829254	872.144531	-391.355255	-153.519577	902.348389	-413.190308	105.909317	1070.583984	566.371155	8.168857	903.270630	554.778748	208.425323
-432.691193	241.816513	971.255310	-435.328491	-31.707066	974.291260	-523.735046	244.446579	576.238831	-488.880676	-80.112762	585.596191	-504.289429	272.868011	86.356918	-557.650085	-116.362495	104.600830	-496.557404	342.056183	1443.504761	-441.726379	-74.743484	1462.827271	-410.959015	132.343704	1468.375610	-440.847870	147.684158	1761.682495	-547.061096	436.863220	1173.096436	-504.095703	-200.866364	1209.099731	-447.671570	379.822174	872.152588	-391.337799	-153.497452	902.341858	-413.166046	105.939247	1070.572876	566.178772	8.218957	903.252930	554.541565	208.454514
-432.670624	241.796997	971.237732	-435.279877	-31.730091	974.328430	-523.715454	244.435059	576.222534	-488.894440	-80.128296	585.616516	-504.284760	272.867401	86.356232	-557.616516	-116.333145	104.646194	-496.509766	342.059296	1443.506836	-441.681000	-74.739418	1462.832275	-410.914276	132.357437	1468.367310	-440.777039	147.698944	1761.681030	-547.008423	436.869049	1173.096069	-504.086243	-200.860809	1209.104614	-447.669312	379.863800	872.136902	-391.348785	-153.504486	902.324158	-413.136932	105.939781	1070.583618	566.072021	8.158386	903.227356	554.503723	208.057220
-432.658234	241.808853	971.240356	-435.284210	-31.710176	974.313782	-523.713196	244.433136	576.224670	-488.913330	-80.125328	585.618042	-504.259857	272.850525	86.342766	-557.680603	-116.356575	104.660553	-496.474487	342.051117	1443.517212	-441.629028	-74.723389	1462.838013	-410.855835	132.347275	1468.374878	-440.688965	147.693283	1761.679565	-546.956116	436.875763	1173.100708	-504.080353	-200.857162	1209.114380	-447.674469	379.865051	872.143860	-391.361847	-153.484497	902.318237	-413.129517	105.948189	1070.576904	565.930908	8.200336	903.237549	554.315308	208.066422
-432.629944	241.846191	971.255371	-435.248108	-31.680393	974.333618	-523.738342	244.460541	576.231506	-488.835083	-80.012482	585.629028	-504.288361	272.853943	86.343544	-557.595764	-116.321136	104.653557	-496.426453	342.041016	1443.533569	-441.571747	-74.741882	1462.832153	-410.805389	132.367203	1468.392334	-440.624207	147.689423	1761.690063	-546.910767	436.888550	1173.133423	-504.031464	-200.828659	1209.117065	-447.644257	379.873627	872.142334	-391.330688	-153.467209	902.334900	-413.100525	105.984062	1070.595093	565.636536	8.370432	903.226929	553.875244	208.571259
-432.626373	241.861526	971.265442	-435.244415	-31.655802	974.306274	-523.741638	244.464890	576.234131	-488.830994	-80.008194	585.635437	-504.300659	272.869263	86.357811	-557.609924	-116.325279	104.665215	-496.304626	342.132965	1443.642456	-441.526520	-74.718987	1462.817505	-410.772186	132.375381	1468.379639	-440.543304	147.688599	1761.685547	-546.856873	436.864197	1173.148438	-504.007050	-200.815735	1209.110107	-447.638214	379.859650	872.152588	-391.330841	-153.471222	902.299255	-413.079437	105.990501	1070.582764	565.407166	8.399128	903.233704	553.636475	208.631454
-432.629395	241.834610	971.224365	-435.274323	-31.619619	974.292603	-523.726196	244.459991	576.220276	-488.886230	-80.092949	585.604248	-504.278473	272.862274	86.332039	-557.680969	-116.356194	104.674179	-496.263306	342.137543	1443.651855	-441.476807	-74.731407	1462.799683	-410.715118	132.386261	1468.366821	-440.462341	147.691391	1761.678223	-546.837524	436.885040	1173.158691	-503.967499	-200.816254	1209.086182	-447.647156	379.900238	872.131042	-391.315613	-153.452255	902.280945	-413.081482	106.002899	1070.552246	565.212646	8.400630	903.228760	553.405273	208.650681
-432.603516	241.881866	971.227539	-435.238678	-31.617914	974.295044	-523.725037	244.502075	576.225464	-488.845520	-80.056778	585.594971	-504.264160	272.865112	86.338684	-557.679443	-116.362732	104.668816	-496.227051	342.140503	1443.620361	-441.425781	-74.712776	1462.795166	-410.672791	132.408020	1468.325317	-440.420837	147.694519	1761.611694	-546.807190	436.902130	1173.155884	-503.928497	-200.813660	1209.108276	-447.633392	379.894958	872.135559	-391.305817	-153.454178	902.273987	-413.053772	106.027763	1070.555664	564.972046	8.419738	903.228943	553.158569	208.662659
-432.574249	241.871628	971.224243	-435.196655	-31.633821	974.314392	-523.709900	244.485718	576.224731	-488.774261	-80.028770	585.601196	-504.262146	272.878387	86.351974	-557.616211	-116.334167	104.658318	-496.166687	342.158844	1443.656372	-441.388885	-74.708702	1462.787109	-410.619690	132.398926	1468.344116	-440.323181	147.687897	1761.662231	-546.786133	436.917786	1173.161865	-503.909058	-200.833740	1209.098145	-447.619843	379.890503	872.149841	-391.297424	-153.469208	902.249084	-413.019684	106.023743	1070.563965	564.711731	8.454535	903.228027	552.840881	208.733521
-432.575195	241.875565	971.223755	-435.190430	-31.618416	974.322083	-523.715332	244.541901	576.239746	-488.734222	-79.981270	585.584167	-504.272308	272.879883	86.356857	-557.612732	-116.326637	104.663033	-496.132263	342.169556	1443.644043	-441.344299	-74.686920	1462.780396	-410.579987	132.426697	1468.333008	-440.263824	147.674469	1761.660889	-546.769653	436.922394	1173.180054	-503.876648	-200.842148	1209.095825	-447.599609	379.879028	872.161560	-391.291229	-153.460754	902.252747	-413.015320	106.036903	1070.567261	564.428711	8.456617	903.219299	552.560913	208.726822
-432.558289	241.901459	971.229248	-435.188599	-31.612095	974.321533	-523.714661	244.543716	576.245178	-488.833954	-80.138878	585.613647	-504.267303	272.878967	86.357010	-557.715210	-116.354851	104.684341	-496.078735	342.192719	1443.678345	-441.275879	-74.685341	1462.781616	-410.540710	132.429565	1468.335693	-440.197937	147.672012	1761.662964	-546.772339	436.918518	1173.195679	-503.829163	-200.805161	1209.097778	-447.592133	379.874786	872.184814	-391.288330	-153.457108	902.234802	-413.006683	106.049660	1070.569824	564.159607	8.501503	903.216797	552.292969	208.754013
-432.532623	241.934830	971.229675	-435.202576	-31.560158	974.306519	-523.737366	244.581177	576.259277	-488.814758	-80.165535	585.604736	-504.290253	272.877594	86.332687	-557.706604	-116.345726	104.698181	-496.036255	342.202332	1443.680542	-441.248047	-74.684067	1462.769043	-410.485229	132.435303	1468.325684	-440.139893	147.663559	1761.655273	-546.752686	436.958282	1173.196777	-503.810852	-200.800064	1209.086670	-447.602234	379.883514	872.167236	-391.265778	-153.446243	902.217407	-413.001068	106.083824	1070.562744	563.872253	8.518721	903.217529	552.026001	208.764069
-432.523865	241.914551	971.223572	-435.164551	-31.557207	974.284668	-523.714111	244.544434	576.251099	-488.770264	-80.109955	585.600830	-504.267517	272.878693	86.356544	-557.569885	-116.301796	104.671227	-495.983704	342.205688	1443.677734	-441.187286	-74.672417	1462.771118	-410.455048	132.456253	1468.310059	-440.080963	147.661560	1761.659912	-546.736511	436.946899	1173.204712	-503.764160	-200.788559	1209.084229	-447.566895	379.866760	872.199707	-391.246246	-153.441315	902.214539	-412.970947	106.071762	1070.547363	563.612793	8.517503	903.207520	551.755127	208.784882
-432.503632	241.933502	971.222717	-435.162170	-31.554951	974.287476	-523.715942	244.563644	576.229187	-488.702881	-80.047699	585.555359	-504.280579	272.876465	86.331848	-557.579224	-116.299950	104.672508	-495.951477	342.218262	1443.685303	-441.164703	-74.664619	1462.747681	-410.394226	132.451401	1468.297607	-440.026794	147.672668	1761.652588	-546.724548	436.944885	1173.194092	-503.745941	-200.801651	1209.077148	-447.558929	379.893463	872.195007	-391.242706	-153.457169	902.193054	-412.956451	106.082222	1070.547607	563.460266	8.477147	903.214539	551.656738	208.358917
-432.505646	241.944443	971.207703	-435.168579	-31.559227	974.290100	-523.703674	244.587875	576.231384	-488.686340	-80.009033	585.551697	-504.263397	272.888702	86.329216	-557.602966	-116.316162	104.679596	-495.991760	342.165344	1443.585083	-441.129486	-74.645340	1462.730835	-410.369019	132.472870	1468.301758	-439.975433	147.665665	1761.649414	-546.713379	437.004059	1173.223999	-503.716431	-200.784393	1209.049072	-447.531372	379.884308	872.218079	-391.213745	-153.453323	902.187683	-412.953033	106.091370	1070.539673	563.192871	8.533058	903.214661	551.319946	208.406281
-432.484863	241.987610	971.230347	-435.140106	-31.551180	974.282349	-523.694214	244.624832	576.249329	-488.691589	-79.998886	585.547607	-504.275269	272.894897	86.359032	-557.638428	-116.326042	104.678299	-495.874146	342.239716	1443.699463	-441.085083	-74.647430	1462.727905	-410.343903	132.478317	1468.296143	-439.918732	147.674393	1761.642578	-546.677490	436.981964	1173.237183	-503.687897	-200.793900	1209.068848	-447.544128	379.947449	872.221130	-391.196747	-153.423386	902.186890	-412.931305	106.106636	1070.547852	562.887756	8.552206	903.177917	550.973938	208.464081
-432.497589	241.984680	971.203979	-435.156372	-31.540674	974.264893	-523.676636	244.598434	576.235413	-488.655945	-79.958023	585.534729	-504.274750	272.890778	86.330894	-557.590454	-116.297852	104.681778	-495.834015	342.248596	1443.733521	-441.045135	-74.636086	1462.705322	-410.325806	132.486893	1468.292236	-439.866852	147.671356	1761.647461	-546.664917	436.998901	1173.250366	-503.655243	-200.775116	1209.046387	-447.535736	379.953857	872.224670	-391.197693	-153.437225	902.172607	-412.934631	106.113258	1070.523560	562.517151	8.685490	903.180054	550.468201	208.937119
-432.469543	241.974075	971.210144	-435.108765	-31.551899	974.262939	-523.652344	244.607346	576.235229	-488.630493	-79.949112	585.531799	-504.265167	272.856171	86.327461	-557.640259	-116.313156	104.677902	-495.820740	342.251282	1443.736084	-441.022064	-74.637825	1462.707886	-410.290924	132.488007	1468.292480	-439.809265	147.677856	1761.642334	-546.634827	437.002350	1173.241821	-503.631805	-200.770706	1209.041870	-447.492371	379.964539	872.226074	-391.157959	-153.402893	902.163818	-412.903442	106.101006	1070.527100	562.206543	8.663299	903.156311	550.167297	208.912537
-432.450775	242.003815	971.207764	-435.114197	-31.503016	974.237854	-523.647339	244.651840	576.270081	-488.665497	-80.050659	585.561157	-504.266937	272.883972	86.344055	-557.645691	-116.305641	104.669052	-495.817200	342.258423	1443.720825	-440.994934	-74.625877	1462.705566	-410.274414	132.497131	1468.275024	-439.751404	147.679855	1761.637207	-546.612366	437.036774	1173.249512	-503.606598	-200.748993	1209.028809	-447.496063	379.974915	872.228516	-391.131317	-153.381500	902.142090	-412.891541	106.130333	1070.512329	561.854797	8.693933	903.144104	549.772583	208.933868
-432.434753	242.019974	971.216003	-435.108612	-31.476028	974.239685	-523.648987	244.655624	576.274719	-488.631500	-80.020386	585.541992	-504.264893	272.884644	86.345024	-557.626892	-116.301628	104.660561	-495.779175	342.258423	1443.736206	-440.958069	-74.619217	1462.692871	-410.264435	132.509720	1468.277954	-439.711304	147.699921	1761.632813	-546.573730	437.038361	1173.268311	-503.559998	-200.750671	1209.000000	-447.462524	380.017670	872.233337	-391.103302	-153.373016	902.131653	-412.881805	106.148872	1070.517578	561.493835	8.703169	903.125977	549.381226	208.997467
-432.428162	242.046310	971.215332	-435.096283	-31.434578	974.246216	-523.651794	244.715622	576.291260	-488.623657	-80.001999	585.531433	-504.296051	272.888885	86.370010	-557.596069	-116.287682	104.661278	-495.756470	342.283295	1443.763916	-440.952087	-74.624283	1462.686401	-410.241974	132.524033	1468.281250	-439.668549	147.707764	1761.622803	-546.532471	437.052124	1173.267944	-503.536560	-200.705521	1209.012329	-447.486298	380.074158	872.214539	-391.097687	-153.354721	902.119751	-412.874786	106.185844	1070.521118	561.143494	8.711363	903.125427	549.017517	209.039474
-432.383179	242.045502	971.226501	-435.053436	-31.444769	974.263916	-523.628845	244.679382	576.282043	-488.586884	-79.987328	585.527832	-504.308289	272.886719	86.340546	-557.596008	-116.286781	104.669083	-495.756714	342.288818	1443.744751	-440.930542	-74.625443	1462.700684	-410.224243	132.518036	1468.290527	-439.625153	147.723480	1761.613770	-546.512878	437.086243	1173.295898	-503.505768	-200.702621	1209.015137	-447.486328	380.089722	872.218628	-391.064850	-153.315918	902.124268	-412.837677	106.182579	1070.536987	560.885620	8.603786	903.104248	548.891296	208.516708
-432.376312	242.051712	971.243835	-435.058197	-31.420219	974.246155	-523.591125	244.659164	576.259644	-488.001099	-79.122009	585.337402	-504.256470	272.869537	86.331444	-557.160095	-116.148575	104.543198	-495.734680	342.279388	1443.756836	-440.914551	-74.627396	1462.701172	-410.199158	132.531219	1468.287842	-439.582764	147.728958	1761.612671	-546.486511	437.107758	1173.291260	-503.505615	-200.704193	1208.998657	-447.475281	380.112946	872.196106	-391.057709	-153.291107	902.115173	-412.836761	106.184593	1070.536865	560.550476	8.587396	903.076782	548.527527	208.511856
-432.373627	242.050369	971.241943	-435.076141	-31.414253	974.219299	-523.588928	244.656784	576.259216	-488.420258	-79.718750	585.479553	-504.267059	272.867401	86.313240	-557.489685	-116.236923	104.639114	-495.712769	342.285126	1443.758667	-440.896179	-74.609421	1462.697510	-410.198334	132.529556	1468.282959	-439.546722	147.739258	1761.607422	-546.455750	437.097900	1173.282837	-503.476715	-200.685257	1209.002319	-447.462494	380.138306	872.198730	-391.045197	-153.296967	902.114563	-412.840729	106.176384	1070.521851	560.134521	8.796544	903.047363	547.879944	209.069275
-432.362427	242.047729	971.235229	-435.057129	-31.416756	974.225586	-523.555847	244.671722	576.250977	-488.549011	-79.912811	585.524719	-504.249237	272.864746	86.315201	-557.605286	-116.279846	104.680603	-495.695465	342.291016	1443.749023	-440.887817	-74.598442	1462.696289	-410.185303	132.516449	1468.291016	-439.506897	147.754700	1761.604492	-546.438293	437.123840	1173.279663	-503.460785	-200.652054	1208.979004	-447.453217	380.162659	872.184021	-390.998688	-153.235260	902.109375	-412.826111	106.179062	1070.521606	559.846985	8.746391	903.041626	547.652161	208.588120
-432.328796	242.077744	971.238831	-435.038788	-31.410742	974.222473	-523.571167	244.688614	576.255676	-488.023956	-79.144127	585.351257	-504.295197	272.874664	86.332870	-557.168884	-116.130966	104.569801	-495.673187	342.292694	1443.766113	-440.876068	-74.605858	1462.691406	-410.173523	132.519958	1468.285156	-439.478516	147.760620	1761.605713	-546.429810	437.153290	1173.284546	-503.449249	-200.655975	1208.976074	-447.462677	380.221497	872.168579	-390.994904	-153.233643	902.109741	-412.802124	106.193436	1070.522339	559.396729	8.843241	903.042847	547.066528	209.040222
-432.320038	242.074326	971.227417	-435.002625	-31.433746	974.234009	-523.546814	244.696411	576.281982	-488.002350	-79.113846	585.334839	-504.256409	272.882965	86.345421	-557.164246	-116.129883	104.566658	-495.667297	342.305847	1443.758057	-440.875000	-74.604401	1462.692261	-410.156647	132.529755	1468.283447	-439.452942	147.778809	1761.600464	-546.408081	437.141663	1173.277466	-503.433228	-200.625641	1208.972290	-447.451904	380.254181	872.159241	-390.970154	-153.223267	902.108704	-412.787109	106.190582	1070.523926	558.993958	8.835417	903.022217	546.673096	209.048538
-432.313141	242.095139	971.229126	-435.002686	-31.371714	974.225159	-523.549255	244.678467	576.237061	-488.004517	-79.166000	585.358948	-504.284241	272.888153	86.323769	-557.176758	-116.133934	104.573029	-495.645599	342.318237	1443.735474	-440.869934	-74.604469	1462.704102	-410.155396	132.531982	1468.282593	-439.442505	147.795029	1761.599365	-546.411499	437.146240	1173.282471	-503.424469	-200.614960	1208.977539	-447.421234	380.250732	872.172974	-390.954651	-153.205368	902.114746	-412.777924	106.227753	1070.519165	558.643738	8.659360	903.001709	546.436279	208.582397
-432.311035	242.082703	971.229248	-435.003906	-31.368031	974.222778	-523.518494	244.716675	576.255432	-488.076355	-79.209488	585.358887	-504.279572	272.887085	86.327209	-557.251343	-116.152725	104.574051	-495.648895	342.314789	1443.721069	-440.861420	-74.586388	1462.703003	-410.161285	132.539825	1468.281128	-439.425934	147.807358	1761.586792	-546.396057	437.187439	1173.265869	-503.414398	-200.616196	1208.984497	-447.428558	380.316071	872.145813	-390.913788	-153.166656	902.129639	-412.778137	106.222267	1070.518188	558.083740	8.824080	902.993774	545.708740	209.073196
-432.289948	242.076752	971.233459	-434.969208	-31.385551	974.240906	-523.510559	244.710114	576.256653	-488.491455	-79.801323	585.494812	-504.296478	272.889496	86.326363	-557.533813	-116.246803	104.653275	-495.637512	342.325409	1443.729126	-440.846649	-74.587120	1462.716064	-410.143951	132.552734	1468.279053	-439.417114	147.820267	1761.582886	-546.335571	436.544006	1173.127563	-503.415466	-200.599899	1208.986938	-447.395599	380.319427	872.115906	-390.907898	-153.168320	902.128845	-412.752258	106.216545	1070.529785	557.755676	8.749770	902.991394	545.463013	208.546661
-432.274841	242.063416	971.222656	-434.942719	-31.434246	974.252686	-523.493408	244.702942	576.265259	-488.111176	-79.248726	585.374756	-504.278381	272.875977	86.346092	-557.230347	-116.132355	104.592537	-495.640411	342.320740	1443.724731	-440.854309	-74.584305	1462.712524	-410.140717	132.548935	1468.280884	-439.416962	147.828506	1761.586792	-546.404297	437.173309	1173.270386	-503.412201	-200.600037	1208.970825	-447.363007	380.343567	872.137329	-390.906311	-153.193237	902.117554	-412.737640	106.194435	1070.531494	557.325134	8.772950	902.979187	545.007751	208.550110
-432.264496	242.098465	971.228943	-434.952148	-31.383492	974.227600	-523.496338	244.719299	576.258850	-488.039734	-79.168755	585.364136	-504.281616	272.882996	86.352013	-557.162048	-116.104187	104.558769	-495.637329	342.328400	1443.728394	-440.854462	-74.588341	1462.711304	-410.136566	132.555618	1468.290527	-439.414001	147.838654	1761.583740	-546.381958	437.189972	1173.268188	-503.408661	-200.603622	1208.969238	-447.347046	380.348938	872.167419	-390.890533	-153.177322	902.127197	-412.730927	106.224571	1070.520752	556.763794	8.893227	902.964233	544.232483	209.069473
-432.257294	242.084839	971.238953	-434.954742	-31.375404	974.226379	-523.481262	244.680313	576.264832	-488.477692	-79.821930	585.504395	-504.275421	272.864838	86.308784	-557.522705	-116.219330	104.666702	-495.628540	342.329590	1443.718506	-440.846130	-74.593452	1462.713257	-410.141937	132.562836	1468.291748	-439.417389	147.849396	1761.586670	-546.385193	437.215820	1173.262085	-503.400635	-200.619293	1208.995483	-447.328857	380.390472	872.150269	-390.893829	-153.197357	902.140442	-412.727570	106.217117	1070.525024	556.211731	8.833707	902.961548	543.749451	209.067230
-432.236725	242.079056	971.248535	-434.948151	-31.369560	974.225891	-523.471802	244.680374	576.251892	-488.580780	-79.970833	585.533081	-504.288147	272.887787	86.323792	-557.612000	-116.255653	104.686470	-495.636475	342.320221	1443.718628	-440.844391	-74.575020	1462.733887	-410.142578	132.572891	1468.304932	-439.424927	147.861526	1761.585938	-546.375732	437.223175	1173.255493	-503.406219	-200.619385	1209.002197	-447.295898	380.394897	872.168091	-390.876678	-153.181122	902.165344	-412.718231	106.212547	1070.530518	555.727966	8.845187	902.929077	543.277100	209.043365
-432.226379	242.094040	971.245911	-434.953949	-31.371592	974.227905	-523.450378	244.706253	576.252991	-488.005737	-79.148193	585.380920	-504.282013	272.892059	86.354149	-557.124329	-116.102501	104.576851	-495.642883	342.330933	1443.714600	-440.835388	-74.564674	1462.740723	-410.136902	132.580368	1468.309204	-439.440674	147.872971	1761.590576	-546.374939	437.236237	1173.262207	-503.406799	-200.617813	1209.024048	-447.296753	380.419342	872.156860	-390.886047	-153.197861	902.160461	-412.711945	106.219345	1070.529297	555.220032	8.876994	902.945435	542.684204	209.049637
-432.209625	242.066895	971.252808	-434.906036	-31.373236	974.266541	-523.452820	244.709656	576.252625	-487.946014	-79.079849	585.375122	-504.283752	272.892242	86.354668	-557.124939	-116.078178	104.563583	-495.656860	342.330444	1443.705078	-440.852386	-74.551720	1462.758911	-410.149902	132.583191	1468.318604	-439.465393	147.888367	1761.600952	-546.369934	437.235413	1173.252686	-503.400146	-200.610779	1209.024658	-447.292938	380.452057	872.149048	-390.886749	-153.198975	902.175720	-412.691315	106.218918	1070.554443	554.723511	8.891968	902.926697	542.107910	209.036880
-432.178009	242.068161	971.240784	-434.894958	-31.389439	974.265869	-523.436279	244.718201	576.257751	-487.915009	-79.053207	585.379456	-504.270508	272.872223	86.347107	-557.105896	-116.064125	104.534378	-495.661407	342.341888	1443.716553	-440.862244	-74.548164	1462.762939	-410.153046	132.580719	1468.322388	-439.486786	147.904846	1761.597046	-546.369751	437.234375	1173.249756	-503.402161	-200.604752	1209.040039	-447.263458	380.444977	872.166565	-390.887604	-153.220871	902.185303	-412.669281	106.213875	1070.547974	554.224060	8.758561	902.898560	541.778198	208.551147
-432.176208	242.057953	971.234497	-434.907745	-31.369606	974.246887	-523.418579	244.671982	576.251221	-487.912476	-79.049469	585.375122	-504.268585	272.871735	86.343056	-557.069519	-116.064941	104.566429	-495.663239	342.338562	1443.723022	-440.864014	-74.552834	1462.769165	-410.164459	132.584488	1468.333008	-439.522491	147.910080	1761.607666	-546.356689	437.239746	1173.252930	-503.417450	-200.620438	1209.054199	-447.247620	380.467346	872.148499	-390.902771	-153.243652	902.203979	-412.668030	106.213058	1070.533936	553.673096	8.767023	902.856140	541.211426	208.547241
-432.170135	242.052841	971.231628	-434.892395	-31.431536	974.251831	-523.421997	244.678925	576.258728	-487.893524	-79.027443	585.381226	-504.264679	272.868195	86.348770	-557.082703	-116.061569	104.530518	-495.694275	342.351654	1443.713867	-440.864532	-74.538795	1462.770874	-410.174744	132.584167	1468.333252	-439.555420	147.924088	1761.608643	-546.350769	437.271698	1173.253906	-503.421631	-200.635315	1209.066406	-447.214569	380.465881	872.164673	-390.915955	-153.264771	902.203979	-412.662872	106.182915	1070.536133	553.013489	8.865804	902.856750	540.386230	209.038620
-432.150574	242.051849	971.241028	-434.862701	-31.412687	974.249817	-523.400146	244.696838	576.275879	-487.865295	-78.967575	585.374817	-504.277740	272.876373	86.363304	-557.036621	-116.044838	104.544205	-495.701141	342.357880	1443.717163	-440.869446	-74.545387	1462.786499	-410.182281	132.606842	1468.351318	-439.580994	147.928360	1761.613525	-546.344849	437.280792	1173.260376	-503.431458	-200.617538	1209.089111	-447.232330	380.483063	872.155884	-390.920258	-153.273361	902.205200	-412.646759	106.188690	1070.541626	552.457886	8.867742	902.809082	539.808838	209.052444
-432.126801	242.047623	971.260193	-434.854980	-31.424326	974.283264	-523.399536	244.697571	576.278198	-487.896118	-79.006348	585.364136	-504.286285	272.874695	86.368263	-557.094299	-116.062103	104.558540	-495.697723	342.357178	1443.708618	-440.855286	-74.546867	1462.802368	-410.186584	132.607391	1468.358276	-439.617584	147.938156	1761.616943	-546.333252	437.284180	1173.255249	-503.426697	-200.613297	1209.096069	-447.194611	380.499207	872.162354	-390.936646	-153.296188	902.214050	-412.641296	106.184753	1070.570190	551.872742	8.930982	902.764038	539.169739	209.069992
-432.124512	242.049408	971.257996	-434.843079	-31.423950	974.268066	-523.379211	244.673599	576.263367	-488.379028	-79.701752	585.503845	-504.274567	272.891205	86.363167	-557.467896	-116.198906	104.640373	-495.695831	342.354370	1443.701294	-440.874939	-74.528954	1462.796753	-410.200500	132.606140	1468.353760	-439.668152	147.958969	1761.613281	-546.325745	437.303497	1173.230957	-503.438568	-200.628738	1209.092651	-447.203735	380.516174	872.137085	-390.920929	-153.293121	902.230896	-412.634857	106.181931	1070.561646	551.334656	8.792792	902.753296	538.738525	208.575790
-432.122589	242.045029	971.242004	-434.876373	-31.421900	974.249817	-523.354187	244.661148	576.260132	-488.473236	-79.867706	585.558838	-504.267242	272.876068	86.371719	-557.520264	-116.205376	104.687057	-495.712891	342.362488	1443.696655	-440.887054	-74.529305	1462.798706	-410.211487	132.600906	1468.359863	-439.699280	147.958313	1761.621460	-546.313171	437.290070	1173.215332	-503.431396	-200.621582	1209.099609	-447.178772	380.516693	872.131165	-390.937103	-153.305023	902.220520	-412.640533	106.177177	1070.542358	550.635986	8.767729	902.753235	538.078918	208.547424
-432.130737	242.012527	971.243103	-434.864838	-31.424520	974.271484	-523.358459	244.681229	576.265442	-488.474518	-79.862778	585.556030	-504.271362	272.876160	86.373322	-557.556396	-116.238693	104.675140	-495.715820	342.343872	1443.665283	-440.880615	-74.521408	1462.780396	-410.210541	132.606125	1468.365234	-439.743744	147.972610	1761.622681	-546.313049	437.285034	1173.201660	-503.449677	-200.635742	1209.115845	-447.146637	380.493103	872.134460	-390.920624	-153.309235	902.222656	-412.641907	106.168602	1070.554321	549.927673	8.751404	902.697815	537.324524	208.555161
-432.128204	241.991150	971.245178	-434.861908	-31.425264	974.273926	-523.358765	244.658936	576.275330	-488.451782	-79.834015	585.552795	-504.242889	272.864014	86.346848	-557.529114	-116.238060	104.706017	-495.811371	342.277496	1443.554810	-440.906128	-74.525818	1462.803345	-410.217712	132.606552	1468.357788	-439.789642	147.973679	1761.622070	-546.322510	437.303833	1173.187012	-503.452820	-200.641479	1209.114990	-447.127380	380.499268	872.135498	-390.929199	-153.311127	902.236267	-412.639618	106.157761	1070.556763	549.239502	8.894765	902.664917	536.466980	209.014450
-432.102844	241.995346	971.241577	-434.859528	-31.422873	974.281311	-523.360779	244.643234	576.271057	-488.466156	-79.842178	585.564575	-504.281555	272.871674	86.351021	-557.511780	-116.214142	104.698402	-495.749817	342.363831	1443.668457	-440.919098	-74.520172	1462.808716	-410.218781	132.602753	1468.356567	-439.830109	147.984009	1761.627197	-546.310913	437.252289	1173.177368	-503.465973	-200.647537	1209.126465	-447.104675	380.487305	872.128906	-390.926849	-153.321609	902.249390	-412.638641	106.163391	1070.561279	548.558105	8.889521	902.680969	535.715820	209.020416
-432.087128	242.007614	971.251587	-434.855194	-31.417000	974.281128	-523.353088	244.680191	576.285217	-488.448975	-79.810699	585.560120	-504.274200	272.867645	86.359909	-557.538086	-116.212624	104.683914	-495.734192	342.364014	1443.679321	-440.918732	-74.520866	1462.814697	-410.233856	132.611572	1468.367554	-439.884094	147.997391	1761.631592	-546.308289	437.246643	1173.177612	-503.469421	-200.650467	1209.121582	-447.083862	380.467926	872.135315	-390.930176	-153.338699	902.242493	-412.631683	106.167976	1070.566895	547.897339	8.735197	902.644653	535.172424	208.516068
-432.104401	241.984467	971.245239	-434.854126	-31.465443	974.270325	-523.338074	244.665512	576.271240	-488.488861	-79.820114	585.547791	-504.260406	272.883881	86.355659	-557.490295	-116.212616	104.670479	-495.756317	342.367706	1443.647583	-440.950439	-74.504150	1462.809204	-410.250732	132.599136	1468.360596	-439.916443	148.019348	1761.628784	-546.297119	437.263428	1173.156982	-503.473999	-200.645233	1209.112671	-447.056915	380.446320	872.121033	-390.925507	-153.353714	902.252625	-412.637970	106.131866	1070.557983	547.191345	8.730774	902.593323	534.453003	208.475754
-432.091217	241.975998	971.231934	-434.833832	-31.470898	974.290161	-523.322449	244.658112	576.255798	-488.506409	-79.823586	585.555786	-504.261810	272.884460	86.355095	-557.506165	-116.230560	104.678955	-495.762390	342.352600	1443.621704	-440.976074	-74.535576	1462.803345	-410.275238	132.608978	1468.361816	-439.984619	148.039719	1761.568115	-546.289734	437.251312	1173.150757	-503.484711	-200.649323	1209.106812	-447.060425	380.474762	872.099060	-390.913910	-153.336411	902.272705	-412.628296	106.137390	1070.562622	546.476563	8.774818	902.556519	533.655273	208.514084
-432.092438	241.975616	971.233582	-434.834045	-31.471399	974.293274	-523.307251	244.646729	576.267151	-488.493774	-79.790794	585.555359	-504.263947	272.884674	86.354279	-557.493652	-116.209595	104.688622	-495.784302	342.351715	1443.640259	-440.986328	-74.537857	1462.820190	-410.269592	132.586823	1468.357056	-440.015564	148.052979	1761.627441	-546.282776	437.246246	1173.137695	-503.490204	-200.644974	1209.124878	-447.004974	380.447845	872.114685	-390.918427	-153.337860	902.275391	-412.627167	106.137543	1070.564575	545.596924	8.797936	902.521545	532.671082	208.979599
-432.096771	241.944855	971.228210	-434.827484	-31.494392	974.313660	-523.322083	244.631622	576.271912	-488.456604	-79.735207	585.546631	-504.262634	272.887756	86.348030	-557.457275	-116.195236	104.680145	-495.786163	342.351257	1443.628540	-441.006989	-74.532669	1462.814331	-410.295135	132.594757	1468.362549	-440.056152	148.073624	1761.638672	-546.277283	437.220276	1173.140503	-503.505249	-200.630890	1209.145508	-446.965424	380.411621	872.144043	-390.892914	-153.337418	902.285461	-412.625824	106.120728	1070.572021	544.757874	8.797444	902.510132	531.776489	209.004333
-432.103638	241.943817	971.246216	-434.866241	-31.471876	974.312500	-523.316406	244.614487	576.267212	-488.480865	-79.808685	585.546326	-504.265411	272.873779	86.355682	-557.534363	-116.225609	104.671692	-495.779175	342.354340	1443.647583	-441.053223	-74.527687	1462.847656	-410.311737	132.579315	1468.379150	-440.096893	148.073303	1761.647461	-546.276062	437.205383	1173.138306	-503.526978	-200.642838	1209.143921	-446.946777	380.382355	872.136841	-390.908661	-153.349991	902.288208	-412.651337	106.122284	1070.581055	544.172363	8.721890	902.503418	531.271423	208.479111
-432.109589	241.951157	971.254089	-434.878387	-31.468006	974.314270	-523.318787	244.616959	576.267456	-488.472046	-79.787018	585.535156	-504.239044	272.853363	86.347450	-557.483215	-116.222641	104.672745	-495.829376	342.337402	1443.636230	-441.049286	-74.534515	1462.848267	-410.332733	132.584473	1468.380981	-440.143799	148.080017	1761.659058	-546.280945	437.215149	1173.131958	-503.545898	-200.630478	1209.142090	-446.938965	380.364807	872.152527	-390.905151	-153.340042	902.296265	-412.663086	106.125267	1070.586426	543.341431	8.674845	902.471313	530.394104	208.480499
-432.103638	241.934662	971.247253	-434.884369	-31.470869	974.312378	-523.333740	244.644119	576.271912	-488.499451	-79.853630	585.556824	-504.253540	272.868164	86.362862	-557.553223	-116.249977	104.687553	-495.846436	342.332916	1443.635376	-441.090240	-74.544617	1462.853394	-410.345245	132.583115	1468.387207	-440.201050	148.087860	1761.658936	-546.282043	437.210083	1173.128784	-503.560730	-200.636795	1209.161499	-446.942047	380.355255	872.141235	-390.921600	-153.332230	902.330872	-412.661316	106.116455	1070.581787	542.416321	8.748191	902.454773	529.332397	208.926712
-432.129395	241.948593	971.251892	-434.904694	-31.471378	974.317078	-523.358887	244.661514	576.276917	-488.447815	-79.825470	585.560059	-504.262848	272.870087	86.364365	-557.521240	-116.238907	104.681152	-495.853302	342.335022	1443.658325	-441.119568	-74.538406	1462.867432	-410.378143	132.564697	1468.387451	-440.239777	148.103226	1761.654907	-546.267395	437.187347	1173.127808	-503.574341	-200.629440	1209.161743	-446.884766	380.292664	872.160889	-390.917267	-153.334900	902.333374	-412.685028	106.123566	1070.586548	541.633545	8.790551	902.395020	528.552246	208.943588
-432.118134	241.950058	971.260254	-434.908844	-31.468752	974.330444	-523.345154	244.645477	576.274963	-488.462646	-79.848244	585.567383	-504.245117	272.881927	86.354385	-557.492798	-116.222290	104.671455	-495.880219	342.327911	1443.651855	-441.141449	-74.543640	1462.868530	-410.393677	132.575287	1468.409180	-440.285187	148.089813	1761.667847	-546.257324	437.189850	1173.120728	-503.605713	-200.653885	1209.168457	-446.856354	380.290314	872.169739	-390.946625	-153.334549	902.335815	-412.687927	106.126320	1070.598755	540.964111	8.696606	902.356140	527.882690	208.451172
-432.118469	241.954895	971.265747	-434.934692	-31.462030	974.309082	-523.347961	244.648911	576.276001	-488.479889	-79.865944	585.565491	-504.248230	272.864349	86.357964	-557.531372	-116.222549	104.660370	-495.958893	342.249298	1443.526367	-441.145233	-74.533287	1462.872803	-410.411560	132.571640	1468.406860	-440.327698	148.102768	1761.670166	-546.246521	437.218201	1173.113770	-503.601013	-200.637482	1209.185303	-446.833557	380.222595	872.196594	-390.936737	-153.334106	902.362183	-412.701752	106.120583	1070.591064	540.116089	8.609829	902.367065	527.031555	208.335281
-432.115326	241.955673	971.262695	-434.933258	-31.460529	974.304138	-523.347412	244.634628	576.284180	-488.481445	-79.868118	585.566040	-504.259308	272.865540	86.356445	-557.494934	-116.212448	104.696907	-495.900269	342.341156	1443.641846	-441.193787	-74.535622	1462.886475	-410.451019	132.569733	1468.431641	-440.374756	148.095383	1761.674438	-546.235413	437.176422	1173.118896	-503.620880	-200.661240	1209.185059	-446.812714	380.190186	872.187988	-390.945374	-153.321655	902.363281	-412.703461	106.120941	1070.588013	539.211487	8.763297	902.301453	525.962830	208.907715
-432.119354	241.935471	971.251831	-434.943176	-31.489128	974.297913	-523.342529	244.628006	576.280457	-488.509766	-79.846237	585.549866	-504.240631	272.866852	86.362144	-557.488464	-116.210602	104.694008	-496.027649	342.253479	1443.525513	-441.224304	-74.538826	1462.896240	-410.455719	132.566986	1468.432129	-440.415314	148.097488	1761.675781	-546.247253	437.191071	1173.084229	-503.652954	-200.634842	1209.169922	-446.749786	380.138824	872.208191	-390.965332	-153.322556	902.373779	-412.713531	106.097778	1070.580078	538.418457	8.775610	902.256042	525.083130	208.874466
-432.163666	241.901184	971.234802	-434.976868	-31.522882	974.312012	-523.341309	244.624405	576.270996	-488.546875	-79.885925	585.562256	-504.236938	272.866455	86.362030	-557.532959	-116.231697	104.698471	-496.032837	342.250793	1443.524048	-441.256470	-74.544601	1462.887695	-410.472839	132.571945	1468.437012	-440.455780	148.093170	1761.669800	-546.234375	437.185242	1173.083862	-503.658875	-200.632095	1209.182983	-446.727661	380.098969	872.205017	-390.946075	-153.297531	902.389343	-412.751404	106.075676	1070.578247	537.548340	8.719653	902.268188	524.142334	208.808746
-432.153442	241.911377	971.259521	-434.968567	-31.514278	974.309814	-523.342957	244.626740	576.273193	-488.542847	-79.882057	585.553589	-504.238068	272.866577	86.362137	-557.552368	-116.219414	104.675850	-495.968872	342.322479	1443.621216	-441.285706	-74.536186	1462.883545	-410.500336	132.579926	1468.440918	-440.491119	148.097137	1761.672852	-546.224792	437.144958	1173.075684	-503.682556	-200.645966	1209.181274	-446.702362	380.073151	872.218323	-390.979950	-153.334274	902.374146	-412.751892	106.075432	1070.591675	536.771667	8.584648	902.233826	523.488770	208.358841
-432.176605	241.918854	971.240784	-435.005249	-31.501991	974.292419	-523.365967	244.642670	576.237122	-488.568756	-79.883423	585.559814	-504.270813	272.867340	86.356384	-557.519226	-116.229042	104.665298	-496.023102	342.328339	1443.599609	-441.330688	-74.540894	1462.870117	-410.527161	132.550552	1468.436523	-440.532532	148.097427	1761.668823	-546.239563	437.126678	1173.054810	-503.717163	-200.622620	1209.167725	-446.639771	380.009735	872.230286	-390.983978	-153.347473	902.369385	-412.776306	106.084694	1070.572388	535.864197	8.765900	902.187805	522.379028	208.787262
-432.188690	241.884537	971.234070	-435.007874	-31.526676	974.321716	-523.346436	244.624725	576.259705	-488.581512	-79.904602	585.572693	-504.222168	272.864288	86.362228	-557.553162	-116.234535	104.685570	-496.021057	342.338226	1443.605103	-441.366730	-74.530067	1462.879028	-410.569244	132.545624	1468.432251	-440.566956	148.104141	1761.669678	-546.236023	437.111786	1173.061646	-503.746704	-200.636017	1209.161743	-446.605103	379.970917	872.248108	-390.998566	-153.341141	902.362671	-412.790375	106.068916	1070.585083	535.004639	8.684018	902.158875	521.463196	208.773117
-432.229218	241.910690	971.250549	-435.042328	-31.528170	974.310913	-523.366882	244.610611	576.258789	-488.607635	-79.930038	585.583374	-504.244812	272.863892	86.354599	-557.553589	-116.240204	104.682106	-496.056274	342.314880	1443.634644	-441.400635	-74.543999	1462.879150	-410.591217	132.549728	1468.437500	-440.616150	148.099533	1761.680298	-546.242371	437.106964	1173.046997	-503.790558	-200.637589	1209.153198	-446.558136	379.918457	872.272461	-391.016632	-153.343506	902.363586	-412.819885	106.071754	1070.586304	534.099976	8.599476	902.132690	520.548889	208.680557
-432.229858	241.915771	971.256409	-435.091156	-31.504431	974.309021	-523.381653	244.588028	576.258240	-488.582397	-79.871368	585.597046	-504.241791	272.863464	86.352425	-557.528931	-116.224464	104.700363	-496.115387	342.322083	1443.634521	-441.457306	-74.544174	1462.884888	-410.625000	132.549820	1468.447144	-440.653473	148.110001	1761.677979	-546.258606	437.069031	1173.038330	-503.819733	-200.614731	1209.129761	-446.544281	379.899353	872.273071	-391.013855	-153.327103	902.362244	-412.849487	106.079865	1070.589355	533.271851	8.660768	902.085022	519.632935	208.694092
-432.230988	241.918594	971.255066	-435.075958	-31.505930	974.328003	-523.386169	244.572418	576.234192	-488.032227	-79.063339	585.430603	-504.240234	272.863403	86.351006	-557.106567	-116.068192	104.560379	-496.120728	342.310272	1443.633057	-441.485199	-74.553444	1462.886230	-410.659302	132.543610	1468.450195	-440.689880	148.111465	1761.680542	-546.263611	437.066162	1173.042725	-503.851654	-200.614502	1209.155518	-446.493256	379.841919	872.299622	-391.039063	-153.335754	902.368958	-412.849670	106.089096	1070.599609	532.410095	8.613600	902.031128	518.731445	208.640747
-432.234070	241.902893	971.266541	-435.090912	-31.504217	974.329102	-523.383911	244.615021	576.257813	-488.471710	-79.670181	585.528931	-504.236908	272.877197	86.345779	-557.456238	-116.184776	104.657394	-496.155029	342.317566	1443.633057	-441.564178	-74.558647	1462.867554	-410.677582	132.524445	1468.441162	-440.728821	148.112015	1761.682373	-546.273987	437.039612	1173.024658	-503.906616	-200.613586	1209.139160	-446.480865	379.833069	872.293579	-391.056580	-153.323166	902.369446	-412.867065	106.077675	1070.607666	531.628174	8.483937	901.961548	517.992554	208.210953
-432.250305	241.897385	971.263000	-435.104034	-31.507200	974.331116	-523.414307	244.607361	576.226501	-488.611969	-79.937462	585.589722	-504.254669	272.880005	86.343979	-557.564453	-116.234795	104.694206	-496.197357	342.306305	1443.622437	-441.584930	-74.554420	1462.865112	-410.717407	132.528778	1468.430786	-440.775146	148.118317	1761.674561	-546.277771	437.024811	1173.010986	-503.937714	-200.583054	1209.128784	-446.467377	379.813782	872.293823	-391.084717	-153.334549	902.359253	-412.883148	106.075661	1070.607300	530.709229	8.593956	901.877441	516.904724	208.637131
-432.256073	241.926636	971.262878	-435.128632	-31.486643	974.308777	-523.435303	244.629227	576.247314	-488.585052	-79.854042	585.555115	-504.266327	272.877014	86.318779	-557.546997	-116.224297	104.691208	-496.227081	342.311554	1443.636230	-441.631805	-74.561348	1462.887817	-410.738495	132.524933	1468.446045	-440.820831	148.127701	1761.676147	-546.306580	437.023193	1173.042236	-503.976135	-200.602692	1209.133179	-446.473999	379.788239	872.315735	-391.129150	-153.327820	902.369751	-412.906036	106.091263	1070.597778	529.782654	8.544477	901.835510	515.997375	208.637405
-432.271240	241.898727	971.264038	-435.129211	-31.509983	974.337341	-523.414734	244.590744	576.245667	-488.514465	-79.804268	585.566040	-504.207489	272.872406	86.322639	-557.472961	-116.212616	104.660683	-496.274902	342.292145	1443.651245	-441.679749	-74.563347	1462.876953	-410.777740	132.523300	1468.444824	-440.866211	148.117844	1761.682007	-546.311951	437.006836	1173.052368	-504.022766	-200.590683	1209.145996	-446.423706	379.727753	872.354858	-391.124786	-153.307220	902.404541	-412.923767	106.076675	1070.614624	528.915527	8.481736	901.828491	515.057678	208.617752
-432.310760	241.913849	971.267517	-435.219421	-31.445719	974.311401	-523.436890	244.615463	576.247314	-488.515472	-79.811768	585.523438	-504.225372	272.868042	86.355293	-557.489624	-116.218399	104.663727	-496.318756	342.289551	1443.669312	-441.711823	-74.561813	1462.886597	-410.799500	132.511444	1468.476196	-440.915833	148.111191	1761.702637	-546.324707	436.996277	1173.053467	-504.092957	-200.577881	1209.129272	-446.370331	379.680878	872.414551	-391.165100	-153.305496	902.404663	-412.976135	106.102005	1070.600830	528.083496	8.552282	901.747498	514.181519	208.615082
-432.351349	241.903961	971.264221	-435.239471	-31.448380	974.308716	-523.452515	244.587448	576.241333	-488.544067	-79.853760	585.528992	-504.240936	272.870453	86.352715	-557.522461	-116.229630	104.672096	-496.314148	342.298065	1443.703247	-441.787170	-74.571754	1462.868530	-410.832458	132.508301	1468.483276	-440.997498	148.098038	1761.662842	-546.340149	436.974243	1173.089966	-504.136017	-200.568161	1209.133667	-446.387421	379.693024	872.425720	-391.209656	-153.318054	902.426941	-413.009033	106.097542	1070.598389	527.261597	8.361867	901.650330	513.486633	208.127762
-432.350098	241.892334	971.274719	-435.249268	-31.451366	974.349609	-523.441895	244.591202	576.235901	-488.575104	-79.900421	585.537781	-504.231781	272.867188	86.335060	-557.521851	-116.232864	104.682556	-496.351959	342.296234	1443.718384	-441.812927	-74.564972	1462.873291	-410.854187	132.491821	1468.475220	-441.037842	148.081451	1761.719360	-546.349854	436.947449	1173.092773	-504.203156	-200.585388	1209.125732	-446.348694	379.657532	872.466736	-391.239319	-153.298065	902.430847	-413.024475	106.100449	1070.626343	526.314941	8.399829	901.634521	512.367249	208.557297
-432.404724	241.901917	971.260315	-435.274628	-31.464399	974.328247	-523.450195	244.591965	576.209534	-488.654480	-79.931030	585.559631	-504.204315	272.873108	86.331345	-557.600586	-116.256622	104.688744	-496.375275	342.303009	1443.733276	-441.850403	-74.572868	1462.891479	-410.886108	132.488556	1468.475830	-441.093719	148.068237	1761.712158	-546.377747	436.941345	1173.102173	-504.237061	-200.559723	1209.126465	-446.352570	379.653442	872.476624	-391.286621	-153.298065	902.421265	-413.056763	106.098289	1070.606812	525.469421	8.452381	901.542847	511.479156	208.578247
-432.457794	241.891739	971.253906	-435.330963	-31.452946	974.316284	-523.483521	244.642273	576.211609	-488.609100	-79.846901	585.544067	-504.229004	272.877838	86.334412	-557.501526	-116.227318	104.666862	-496.406097	342.285736	1443.723633	-441.900116	-74.556053	1462.885254	-410.915771	132.483154	1468.455933	-441.154999	148.049591	1761.717651	-546.391541	436.993530	1173.099243	-504.299622	-200.579681	1209.092773	-446.343689	379.659882	872.500610	-391.323212	-153.290405	902.424072	-413.102295	106.096642	1070.595703	524.621765	8.430086	901.446716	510.583527	208.599655
-432.471802	241.920380	971.259277	-435.360413	-31.448074	974.297119	-523.491577	244.605743	576.235596	-488.643463	-79.800385	585.528076	-504.209076	272.873932	86.332222	-557.533569	-116.217224	104.671432	-496.432281	342.294891	1443.730835	-441.943573	-74.587692	1462.880371	-410.958801	132.477386	1468.456909	-441.214783	148.031448	1761.724365	-546.409302	436.981598	1173.122559	-504.349915	-200.576477	1209.116455	-446.346954	379.663361	872.507385	-391.379242	-153.316132	902.432251	-413.122345	106.103363	1070.588501	523.777649	8.284188	901.349121	509.811707	208.083679
-432.490692	241.951813	971.296814	-435.385712	-31.442083	974.310120	-523.488647	244.587311	576.242737	-488.690491	-79.834869	585.567993	-504.230530	272.865204	86.346428	-557.558655	-116.225555	104.677269	-496.462219	342.292358	1443.752930	-441.968689	-74.570610	1462.890869	-410.990875	132.471939	1468.465332	-441.265930	148.009613	1761.733643	-546.433594	436.984802	1173.130981	-504.383575	-200.593704	1209.108276	-446.346985	379.656738	872.534302	-391.409027	-153.293594	902.440674	-413.160034	106.112946	1070.617188	522.871399	8.392127	901.238708	508.738770	208.571106
-432.509521	241.930023	971.298218	-435.396332	-31.445326	974.312988	-523.523376	244.624893	576.270508	-488.782166	-79.891891	585.562622	-504.243317	272.868835	86.361740	-557.615906	-116.233299	104.684975	-496.493927	342.278412	1443.761597	-442.006958	-74.565987	1462.891113	-411.013184	132.466644	1468.474365	-441.327148	147.989883	1761.739380	-546.452881	437.016388	1173.147583	-504.439026	-200.583344	1209.120728	-446.357819	379.676208	872.556946	-391.466095	-153.319748	902.432251	-413.178345	106.101677	1070.620117	522.015076	8.403314	901.169434	507.860077	208.554764
-432.544373	241.953247	971.304138	-435.461029	-31.447262	974.314514	-523.571167	244.595886	576.247070	-488.825958	-79.865364	585.561951	-504.256409	272.874268	86.353470	-557.642151	-116.252274	104.667839	-496.537689	342.282684	1443.774536	-442.048584	-74.585793	1462.889771	-411.062073	132.458801	1468.466675	-441.387756	147.989319	1761.746338	-546.488586	437.026367	1173.147949	-504.459473	-200.577850	1209.110229	-446.363525	379.697693	872.573792	-391.513763	-153.317139	902.430664	-413.225189	106.108353	1070.623291	521.112610	8.354770	901.126404	506.926514	208.519043
-432.569672	241.977310	971.296753	-435.489838	-31.475132	974.326172	-523.570374	244.588623	576.238708	-488.823090	-79.852798	585.561890	-504.246857	272.865387	86.331161	-557.613037	-116.249710	104.666595	-496.672028	342.190704	1443.658569	-442.102356	-74.598625	1462.899902	-411.096497	132.469101	1468.471313	-441.442963	147.979095	1761.748169	-546.519714	437.059326	1173.129517	-504.514618	-200.602890	1209.118652	-446.374420	379.729858	872.572205	-391.555145	-153.326019	902.428894	-413.247467	106.112755	1070.624268	520.378113	8.221533	901.040222	506.207397	208.015411
-432.617126	241.986633	971.282593	-435.556244	-31.483727	974.314209	-523.619873	244.669678	576.250183	-488.961670	-79.946640	585.597107	-504.276428	272.890961	86.348732	-557.700806	-116.280167	104.685524	-496.732666	342.214600	1443.665894	-442.139496	-74.584732	1462.882324	-411.149841	132.444412	1468.458130	-441.500458	147.978256	1761.749634	-546.534424	437.077240	1173.138794	-504.548798	-200.613281	1209.101074	-446.387085	379.766724	872.560364	-391.596863	-153.328796	902.417847	-413.301056	106.112396	1070.610596	519.548340	8.188836	900.981384	505.385223	208.015564
-432.663544	241.961288	971.279541	-435.595825	-31.489338	974.331055	-523.639893	244.654449	576.242798	-488.921265	-79.849525	585.585083	-504.293365	272.889923	86.320580	-557.629211	-116.244949	104.648567	-496.782867	342.198395	1443.655151	-442.197388	-74.598473	1462.869263	-411.209229	132.454727	1468.459717	-441.557648	147.973602	1761.750488	-546.562622	437.101379	1173.140137	-504.583038	-200.647842	1209.089600	-446.383423	379.805328	872.566284	-391.651642	-153.361038	902.403015	-413.342285	106.104568	1070.617065	518.573853	8.240043	900.893982	504.243744	208.459656
-432.691803	241.996811	971.288635	-435.613251	-31.495152	974.349060	-523.642212	244.651291	576.226929	-488.956360	-79.814575	585.597107	-504.280548	272.888397	86.328857	-557.645813	-116.240639	104.630913	-496.836395	342.200684	1443.669434	-442.233551	-74.590469	1462.859619	-411.253723	132.433517	1468.463257	-441.613007	147.971512	1761.758667	-546.596191	437.112854	1173.134399	-504.613373	-200.642471	1209.104492	-446.419617	379.879852	872.575073	-391.667145	-153.377304	902.398987	-413.373871	106.123413	1070.632446	517.745728	8.229351	900.859009	503.345032	208.432175
-432.736206	241.974396	971.277466	-435.686462	-31.480232	974.318298	-523.649536	244.644119	576.228333	-488.989197	-79.759254	585.603516	-504.273193	272.873077	86.337860	-557.618591	-116.234566	104.617577	-496.821960	342.273193	1443.792725	-442.258484	-74.586227	1462.852539	-411.316467	132.441437	1468.463501	-441.670502	147.976242	1761.759521	-546.620544	437.072266	1173.174072	-504.658081	-200.645111	1209.073730	-446.447357	379.894287	872.580444	-391.729065	-153.406128	902.360596	-413.416382	106.110397	1070.608032	517.040588	8.115993	900.758789	502.699005	207.972015
-432.744476	241.992004	971.303528	-435.683624	-31.494200	974.345642	-523.647339	244.614151	576.223572	-489.045441	-79.739258	585.615601	-504.238831	272.868164	86.336388	-557.612976	-116.238815	104.612564	-496.883942	342.282349	1443.822632	-442.318359	-74.593582	1462.843628	-411.373688	132.437531	1468.474121	-441.721313	147.960175	1761.766235	-546.651001	437.110596	1173.170898	-504.677246	-200.649231	1209.059204	-446.459900	379.930176	872.588135	-391.733124	-153.410080	902.361938	-413.434265	106.113594	1070.637939	516.223083	8.097170	900.677063	501.818054	207.945206
-432.788940	242.017883	971.314087	-435.756714	-31.476660	974.321716	-523.696350	244.620422	576.228760	-489.150970	-79.810806	585.631104	-504.266571	272.875488	86.353287	-557.649475	-116.250397	104.618370	-496.967468	342.287048	1443.812012	-442.377777	-74.590179	1462.818237	-411.428986	132.433792	1468.477173	-441.779297	147.967346	1761.766235	-546.703552	437.111359	1173.176147	-504.736115	-200.655884	1209.043091	-446.496796	379.968475	872.596863	-391.761230	-153.442917	902.343628	-413.485687	106.120689	1070.629883	515.299438	8.145452	900.640259	500.720886	208.415878
-432.800476	241.988037	971.305176	-435.786194	-31.479883	974.355591	-523.703491	244.636765	576.218323	-489.126282	-79.699860	585.619141	-504.273315	272.886932	86.318832	-557.580811	-116.234230	104.603111	-497.110931	342.206940	1443.684448	-442.437103	-74.589699	1462.808594	-411.494049	132.449646	1468.475952	-441.831177	147.963776	1761.761719	-546.763000	437.141174	1173.163208	-504.763580	-200.649155	1209.017578	-446.539032	380.042969	872.595154	-391.774597	-153.440979	902.340210	-413.518585	106.118340	1070.644775	514.471069	8.110242	900.562439	499.900146	208.370911
-432.844116	242.016586	971.297729	-435.828369	-31.472702	974.354004	-523.752136	244.654968	576.221924	-489.224152	-79.763283	585.620056	-504.268188	272.880768	86.311508	-557.591187	-116.239311	104.614586	-497.096863	342.273163	1443.787964	-442.474060	-74.590240	1462.835693	-411.565063	132.447479	1468.470215	-441.880920	147.971222	1761.768555	-546.820129	437.123047	1173.170898	-504.809540	-200.630234	1209.016602	-446.593628	380.111572	872.574463	-391.805328	-153.447647	902.345886	-413.563873	106.138374	1070.640747	513.754395	8.018476	900.497742	499.199066	207.896347
-432.864807	241.999985	971.305054	-435.837982	-31.495493	974.386108	-523.770386	244.657028	576.218384	-489.271912	-79.795189	585.652649	-504.292297	272.897339	86.325043	-557.694031	-116.264229	104.613144	-497.260071	342.217590	1443.667480	-442.534302	-74.590820	1462.825806	-411.634399	132.464554	1468.477905	-441.925934	147.968063	1761.761108	-546.909363	437.159912	1173.142700	-504.868683	-200.624680	1209.027466	-446.648499	380.155670	872.566284	-391.846100	-153.451874	902.341187	-413.591919	106.128532	1070.663208	512.908875	7.947908	900.415527	498.389618	207.805618
-432.897278	242.007919	971.321472	-435.880249	-31.479803	974.388123	-523.765808	244.650848	576.213623	-489.270203	-79.770950	585.644958	-504.297913	272.890564	86.318283	-557.672791	-116.278160	104.611740	-497.239838	342.292297	1443.776245	-442.618500	-74.582733	1462.819458	-411.706177	132.469406	1468.468018	-441.993164	147.966232	1761.764893	-546.978516	437.129089	1173.170898	-504.922455	-200.604584	1209.018311	-446.681427	380.208038	872.566711	-391.865631	-153.459976	902.348022	-413.629730	106.134483	1070.672485	512.030273	8.035590	900.331482	497.304077	208.284775
-432.945374	242.000854	971.312256	-435.969177	-31.437099	974.360352	-523.782043	244.637527	576.203247	-489.215485	-79.672256	585.617371	-504.290131	272.875519	86.299759	-557.626343	-116.272377	104.593437	-497.289581	342.306702	1443.780396	-442.667206	-74.574226	1462.831177	-411.785461	132.467682	1468.475098	-442.052887	147.951782	1761.759521	-547.045654	437.130798	1173.176025	-504.971741	-200.582657	1208.998413	-446.743286	380.238647	872.562195	-391.898834	-153.421143	902.360962	-413.692657	106.142654	1070.652954	511.270752	8.024502	900.253906	496.533844	208.253387
-432.971771	242.007462	971.315491	-435.995239	-31.417894	974.376831	-523.778259	244.631775	576.199402	-489.260681	-79.696693	585.588440	-504.256104	272.866028	86.308586	-557.649597	-116.277428	104.608612	-497.450806	342.224976	1443.652100	-442.745239	-74.563667	1462.831787	-411.838501	132.462158	1468.467773	-442.103729	147.944992	1761.759277	-547.138184	437.192352	1173.167847	-505.037018	-200.576263	1209.019897	-446.809387	380.273285	872.563110	-391.943390	-153.432571	902.350342	-413.725464	106.160446	1070.664185	510.482483	7.859142	900.155945	495.819244	207.757523
-433.020844	241.986740	971.296143	-436.049286	-31.429647	974.359619	-523.803711	244.633804	576.203125	-489.257294	-79.696014	585.593445	-504.267090	272.886566	86.325882	-557.602173	-116.261444	104.587891	-497.514740	342.237915	1443.655273	-442.812805	-74.555588	1462.835327	-411.926727	132.486923	1468.447632	-442.156464	147.942963	1761.753906	-547.215393	437.212738	1173.163452	-505.096741	-200.549896	1209.025879	-446.875854	380.311920	872.566406	-391.982758	-153.390228	902.362366	-413.773438	106.144569	1070.645020	509.709259	7.844890	900.076843	495.044342	207.733765
-433.054016	242.014160	971.304382	-436.064148	-31.430580	974.358704	-523.813110	244.668015	576.198059	-489.312225	-79.751617	585.638794	-504.286133	272.904419	86.342323	-557.634094	-116.271370	104.595039	-497.564484	342.253815	1443.618164	-442.888763	-74.569206	1462.848999	-411.995514	132.504471	1468.446167	-442.209412	147.946899	1761.743774	-547.280457	437.219452	1173.138306	-505.160767	-200.508820	1209.018311	-446.930603	380.363708	872.549255	-391.981781	-153.342987	902.393005	-413.804321	106.155922	1070.650146	508.970886	7.892403	899.975952	494.185944	207.744583
-433.087067	242.024704	971.302368	-436.116364	-31.436222	974.351685	-523.827271	244.697311	576.217163	-489.296722	-79.682121	585.634460	-504.294006	272.897400	86.312614	-557.611450	-116.256538	104.587311	-497.643951	342.250549	1443.611816	-442.962982	-74.548561	1462.860107	-412.071777	132.509613	1468.434082	-442.270325	147.957520	1761.721924	-547.374634	437.258118	1173.146118	-505.226135	-200.489456	1209.013672	-447.049194	380.438934	872.536621	-392.015594	-153.325790	902.411255	-413.856873	106.155212	1070.647827	508.100586	7.941778	899.851929	493.198669	208.241714
-433.120483	242.053802	971.313599	-436.162506	-31.418701	974.349854	-523.863708	244.680099	576.195801	-489.362122	-79.682411	585.639832	-504.291046	272.902313	86.333336	-557.659729	-116.268509	104.593697	-497.708130	342.256775	1443.613159	-443.050659	-74.547737	1462.858521	-412.154449	132.523865	1468.440186	-442.339569	147.966278	1761.722412	-547.438721	437.287598	1173.141724	-505.302368	-200.493011	1209.021606	-447.122955	380.464874	872.530212	-392.058075	-153.316788	902.425232	-413.896820	106.172859	1070.652588	507.285278	7.883801	899.812012	492.396820	208.209412
-433.177307	242.070831	971.322510	-436.189636	-31.422850	974.327393	-523.898682	244.725845	576.216919	-489.379700	-79.615318	585.624878	-504.323090	272.903320	86.331047	-557.619934	-116.258537	104.569290	-497.744385	342.263092	1443.631592	-443.119293	-74.525345	1462.847778	-412.217010	132.526703	1468.426025	-442.401276	147.978622	1761.727783	-547.519592	437.295044	1173.154419	-505.368134	-200.480789	1209.018188	-447.196625	380.486725	872.540710	-392.093567	-153.282516	902.428772	-413.945862	106.170372	1070.647461	506.577301	7.780331	899.713989	491.759308	207.729630
-433.191315	242.057541	971.333740	-436.214203	-31.419191	974.337524	-523.897522	244.683197	576.203064	-489.396149	-79.543129	585.606445	-504.289307	272.882172	86.319321	-557.676086	-116.281494	104.554756	-497.712036	342.350098	1443.755127	-443.189758	-74.539635	1462.839600	-412.296967	132.533920	1468.435913	-442.463806	147.996307	1761.717773	-547.587097	437.294189	1173.170654	-505.446075	-200.461960	1209.017212	-447.344391	380.550110	872.496582	-392.147766	-153.258850	902.440369	-413.977173	106.164558	1070.660645	505.868835	7.774271	899.679810	490.994934	207.701492
-433.272125	242.052689	971.314148	-436.270508	-31.419113	974.327148	-523.943665	244.715195	576.202209	-489.427826	-79.505959	585.614014	-504.311096	272.883423	86.320824	-557.656494	-116.277916	104.545021	-497.777466	342.347198	1443.746094	-443.285980	-74.541016	1462.826904	-412.357941	132.534714	1468.439087	-442.517822	148.020523	1761.711182	-547.591064	436.662567	1173.017944	-505.502930	-200.457733	1208.997192	-447.435669	380.601563	872.445557	-392.215973	-153.263519	902.432190	-414.038086	106.167244	1070.644043	505.005035	7.870399	899.599243	489.998077	208.159363
-433.286377	242.070618	971.329651	-436.264709	-31.438347	974.351807	-523.929932	244.763199	576.204529	-489.525024	-79.535393	585.626282	-504.302856	272.920990	86.325005	-557.752930	-116.312149	104.566742	-497.862854	342.344055	1443.738159	-443.353973	-74.528023	1462.819946	-412.425690	132.559052	1468.442017	-442.584137	148.034821	1761.706665	-547.713135	437.324249	1173.146240	-505.570282	-200.469955	1208.998169	-447.531555	380.632965	872.477905	-392.274750	-153.252670	902.420288	-414.061432	106.171524	1070.668091	504.186707	7.767566	899.497314	489.225525	208.082123
-433.356110	242.091034	971.334961	-436.351440	-31.382919	974.338562	-523.953674	244.764481	576.187317	-489.553925	-79.493942	585.618469	-504.299408	272.896912	86.316605	-557.665833	-116.272369	104.543182	-497.921204	342.351410	1443.737549	-443.433624	-74.539551	1462.826782	-412.514069	132.567703	1468.438354	-442.649872	148.063766	1761.709106	-547.784973	437.361206	1173.156982	-505.625458	-200.463791	1208.991455	-447.651428	380.655060	872.463562	-392.303406	-153.215714	902.428406	-414.127716	106.201462	1070.661621	503.594910	7.750747	899.428223	488.638031	207.621338
-433.422211	242.097946	971.330261	-436.403961	-31.372726	974.331787	-523.967041	244.802475	576.183960	-489.498779	-79.392723	585.621582	-504.295898	272.919678	86.327835	-557.697327	-116.262787	104.523560	-498.003296	342.376953	1443.715454	-443.489624	-74.547073	1462.815186	-412.579926	132.576370	1468.457031	-442.725983	148.086243	1761.707764	-547.845642	437.382874	1173.162109	-505.692657	-200.479767	1208.986938	-447.769226	380.697144	872.446777	-392.402710	-153.239975	902.421631	-414.187622	106.210327	1070.656006	502.875610	7.699184	899.374817	487.936646	207.574203
-433.447144	242.090042	971.351074	-436.396179	-31.396976	974.387512	-523.983704	244.816833	576.191223	-489.584900	-79.440826	585.640137	-504.301086	272.896790	86.320702	-557.679016	-116.277336	104.520958	-498.080627	342.380005	1443.723145	-443.546753	-74.519920	1462.802368	-412.640167	132.593018	1468.468506	-442.796844	148.098541	1761.713501	-547.929504	437.386688	1173.175781	-505.752411	-200.441040	1208.991821	-447.934723	380.736877	872.409546	-392.466888	-153.243729	902.424927	-414.216034	106.209435	1070.698364	502.071289	7.613341	899.327942	487.101288	207.558456
-433.507721	242.121017	971.362305	-436.449158	-31.341646	974.361389	-524.013367	244.824097	576.202454	-489.636383	-79.474968	585.665161	-504.321869	272.923248	86.328400	-557.748596	-116.311401	104.546669	-498.142731	342.372345	1443.733765	-443.619019	-74.509315	1462.816406	-412.710815	132.583694	1468.472778	-442.869293	148.108383	1761.715576	-548.002686	437.407196	1173.185425	-505.798584	-200.453262	1208.989014	-448.005005	380.711060	872.402527	-392.545441	-153.225708	902.404297	-414.271332	106.239838	1070.690674	501.287201	7.755895	899.223206	486.151245	208.015137
-433.555847	242.116119	971.366516	-436.504303	-31.324854	974.355408	-524.046143	244.807358	576.204224	-489.623749	-79.389626	585.626648	-504.316620	272.926697	86.322433	-557.677307	-116.308319	104.532356	-498.216461	342.373322	1443.739014	-443.679260	-74.510292	1462.810669	-412.771515	132.602402	1468.495972	-442.944794	148.126617	1761.720215	-548.076294	437.412628	1173.210449	-505.882813	-200.453171	1208.989136	-448.154175	380.753540	872.390808	-392.610046	-153.236115	902.412109	-414.330811	106.241798	1070.691528	500.636780	7.773655	899.143921	485.444733	208.011093
-433.610382	242.117722	971.336853	-436.540253	-31.342402	974.356750	-524.040710	244.798950	576.196838	-489.768677	-79.482674	585.633789	-504.304993	272.924896	86.321899	-557.690247	-116.303398	104.531425	-498.287140	342.389923	1443.736816	-443.718628	-74.477310	1462.833130	-412.844086	132.609772	1468.477539	-443.027405	148.125214	1761.720459	-548.166748	437.407654	1173.205933	-505.938416	-200.449615	1208.989746	-448.253326	380.756409	872.375732	-392.705261	-153.255127	902.385254	-414.370392	106.246178	1070.676147	499.988892	7.605856	899.072632	484.880554	207.563599
-433.663696	242.156647	971.339539	-436.589203	-31.349899	974.355042	-524.097656	244.834946	576.191833	-489.790833	-79.423759	585.658630	-504.318756	272.926636	86.323837	-557.679016	-116.298714	104.506081	-498.355988	342.409424	1443.733276	-443.801697	-74.472771	1462.814453	-412.886200	132.625687	1468.477661	-443.076752	148.153946	1761.678467	-548.271545	437.412476	1173.201172	-506.001770	-200.429062	1209.001953	-448.378174	380.771301	872.348450	-392.742737	-153.238037	902.405518	-414.426208	106.260567	1070.677612	499.329132	7.579511	899.013489	484.223175	207.513214
-433.695221	242.178101	971.345764	-436.620453	-31.308495	974.363403	-524.126465	244.873260	576.173035	-489.918304	-79.473663	585.700562	-504.342316	272.959076	86.330612	-557.770752	-116.312637	104.508240	-498.444916	342.414825	1443.722656	-443.834961	-74.459312	1462.823242	-412.937622	132.644760	1468.464478	-443.185974	148.142776	1761.715576	-548.375732	437.407074	1173.194092	-506.058044	-200.429108	1209.024902	-448.476807	380.771851	872.331543	-392.826660	-153.244812	902.404968	-414.463074	106.292900	1070.686035	498.577301	7.720845	898.928589	483.270477	207.967728
-433.758881	242.166595	971.337769	-436.683197	-31.301991	974.367188	-524.155273	244.854187	576.154053	-490.023865	-79.459915	585.710632	-504.329620	272.943420	86.315414	-557.780090	-116.339539	104.510361	-498.525208	342.407532	1443.694214	-443.897766	-74.441093	1462.837158	-413.017365	132.665100	1468.469604	-443.262421	148.156937	1761.723511	-548.473999	437.404419	1173.175415	-506.120941	-200.427017	1209.014648	-448.595490	380.774292	872.329651	-392.911774	-153.266754	902.408813	-414.521667	106.294693	1070.682983	497.888000	7.705400	898.858826	482.553406	207.995895
-433.820374	242.177322	971.325134	-436.729889	-31.317442	974.385254	-524.167175	244.863449	576.167725	-490.068298	-79.404404	585.689819	-504.330444	272.956146	86.329735	-557.800354	-116.319359	104.485062	-498.580933	342.435883	1443.709595	-443.952881	-74.425163	1462.839233	-413.071533	132.666046	1468.479980	-443.349182	148.163483	1761.731812	-548.575439	437.402039	1173.189453	-506.193665	-200.437393	1209.033936	-448.645081	380.721497	872.352356	-392.983032	-153.254730	902.407349	-414.571686	106.304298	1070.684692	497.203857	7.639973	898.840271	481.891418	207.944107
-433.850830	242.182007	971.324585	-436.794525	-31.301460	974.389282	-524.210693	244.907990	576.170898	-490.125763	-79.402740	585.716431	-504.346863	272.930847	86.328079	-557.790405	-116.321411	104.480942	-498.670349	342.456543	1443.697754	-443.994263	-74.392052	1462.834595	-413.125305	132.678040	1468.483154	-443.426880	148.176575	1761.743530	-548.697021	437.388123	1173.183838	-506.234741	-200.436539	1209.045166	-448.729523	380.716064	872.363953	-393.057343	-153.264557	902.392761	-414.623291	106.313759	1070.687256	496.539764	7.534270	898.763916	481.282440	207.522324
-433.907074	242.178543	971.342041	-436.837830	-31.304771	974.397095	-524.215942	244.866501	576.159180	-490.287659	-79.534508	585.738953	-504.336151	272.928711	86.324234	-557.832642	-116.352623	104.474548	-498.731628	342.479584	1443.708008	-444.054260	-74.364380	1462.829956	-413.190430	132.703110	1468.489990	-443.504364	148.190094	1761.754639	-548.797852	437.393707	1173.191650	-506.287170	-200.428711	1209.043701	-448.808441	380.655548	872.377869	-393.104828	-153.283783	902.408875	-414.673248	106.307922	1070.699951	495.852356	7.667210	898.691895	480.480835	207.942291
-433.947418	242.217972	971.345032	-436.869080	-31.268078	974.396729	-524.265686	244.884888	576.162903	-490.275787	-79.501617	585.768616	-504.354187	272.921509	86.325264	-557.834900	-116.351547	104.451721	-498.781219	342.503174	1443.722778	-444.106995	-74.356895	1462.841553	-413.254395	132.703384	1468.494385	-443.606659	148.219193	1761.714600	-548.910706	437.379272	1173.178101	-506.336945	-200.467224	1209.053711	-448.886871	380.626617	872.373596	-393.158173	-153.278275	902.413818	-414.712219	106.345505	1070.702026	495.165619	7.674492	898.623840	479.726471	207.993622
-434.002625	242.202728	971.344238	-436.917572	-31.278028	974.415161	-524.273743	244.879593	576.156799	-490.279846	-79.426628	585.735413	-504.338196	272.957153	86.329720	-557.795593	-116.360283	104.459892	-498.873291	342.537170	1443.721191	-444.165192	-74.327156	1462.826416	-413.311035	132.735153	1468.497070	-443.665009	148.250290	1761.771240	-548.997681	437.414856	1173.174194	-506.379761	-200.436295	1209.043335	-449.005493	380.677429	872.375854	-393.202911	-153.272995	902.402588	-414.769531	106.340370	1070.711914	494.464874	7.593590	898.541077	479.031860	208.014130
-434.074097	242.228745	971.344482	-436.995056	-31.264877	974.397766	-524.303101	244.932739	576.144531	-490.374512	-79.560463	585.756042	-504.361511	272.945831	86.338120	-557.866943	-116.392090	104.490501	-498.937042	342.539307	1443.748291	-444.221527	-74.301773	1462.838623	-413.368896	132.759018	1468.499512	-443.740906	148.274323	1761.775879	-549.094238	437.426147	1173.182617	-506.427673	-200.415054	1209.038330	-449.090363	380.653168	872.391907	-393.242523	-153.253464	902.441467	-414.835938	106.353058	1070.701660	493.742798	7.556607	898.463806	478.369904	207.969269
-434.115265	242.269287	971.353699	-437.052887	-31.225201	974.389038	-524.361084	244.962662	576.163818	-490.351685	-79.503326	585.762939	-504.353668	272.945801	86.321342	-557.853210	-116.384270	104.474083	-499.018311	342.562286	1443.714722	-444.269501	-74.289383	1462.838501	-413.433380	132.761002	1468.493164	-443.824158	148.311310	1761.780029	-549.181213	437.409424	1173.177612	-506.474762	-200.407013	1209.050171	-449.139313	380.645477	872.415771	-393.278229	-153.258621	902.436218	-414.889923	106.385544	1070.702881	493.185364	7.531953	898.386353	477.799561	207.547592
-434.139618	242.265717	971.357361	-437.071533	-31.225737	974.423462	-524.360962	244.920044	576.163757	-490.343719	-79.496964	585.766663	-504.378906	272.933868	86.325394	-557.784058	-116.370720	104.478569	-499.051117	342.583069	1443.756348	-444.309357	-74.260452	1462.862915	-413.483215	132.782669	1468.504150	-443.904968	148.333069	1761.782471	-549.261536	437.412537	1173.174072	-506.511353	-200.368835	1209.046143	-449.225586	380.593933	872.413879	-393.306183	-153.251190	902.455566	-414.919525	106.395027	1070.723511	492.453308	7.658003	898.340576	476.992828	208.015396
-434.178833	242.271088	971.363098	-437.144806	-31.209097	974.403931	-524.431030	244.935318	576.155212	-490.411469	-79.511192	585.752014	-504.389801	272.955078	86.347816	-557.821106	-116.383560	104.484306	-499.141418	342.598785	1443.742310	-444.352997	-74.228645	1462.862427	-413.552979	132.805115	1468.515015	-443.982574	148.372482	1761.780762	-549.337769	437.425720	1173.190063	-506.564575	-200.360382	1209.053711	-449.320892	380.606842	872.426086	-393.355835	-153.254883	902.435547	-414.983795	106.394569	1070.718384	491.754791	7.580914	898.302673	476.283783	208.024033
-434.246704	242.263565	971.359680	-437.191376	-31.221128	974.417542	-524.475769	244.978607	576.151794	-490.451324	-79.526695	585.777466	-504.399200	272.953644	86.324150	-557.845703	-116.385887	104.492111	-499.291534	342.533752	1443.634644	-444.434296	-74.231560	1462.869507	-413.616241	132.805008	1468.514282	-444.049133	148.413437	1761.781494	-549.401855	437.458130	1173.182861	-506.591339	-200.327499	1209.069336	-449.402435	380.587524	872.439209	-393.389008	-153.246002	902.454102	-415.041443	106.392479	1070.723511	491.103912	7.615383	898.239441	475.613678	207.999146
-434.282135	242.274841	971.351990	-437.228607	-31.211887	974.412109	-524.514282	244.985245	576.164551	-490.505951	-79.508667	585.773438	-504.398743	272.956207	86.350494	-557.814453	-116.380135	104.459137	-499.278992	342.648651	1443.737305	-444.466644	-74.200241	1462.885864	-413.696808	132.829651	1468.507080	-444.114502	148.448654	1761.762939	-549.474670	437.445862	1173.175293	-506.651886	-200.331329	1209.069824	-449.468658	380.577637	872.424377	-393.430420	-153.233414	902.448853	-415.085571	106.403503	1070.718628	490.462463	7.631281	898.201904	474.998199	207.987885
-434.360046	242.281540	971.349548	-437.275726	-31.225777	974.419128	-524.534607	244.989655	576.140869	-490.512238	-79.461029	585.770020	-504.413544	272.964966	86.309387	-557.848694	-116.350243	104.460022	-499.345673	342.652985	1443.752686	-444.531677	-74.191216	1462.883667	-413.763733	132.867310	1468.513672	-444.188171	148.491425	1761.761230	-549.536377	437.479065	1173.161743	-506.688354	-200.286896	1209.067993	-449.566315	380.548279	872.403625	-393.448639	-153.238739	902.454956	-415.145996	106.405533	1070.720459	489.824738	7.615328	898.155945	474.306793	208.011978
-434.386719	242.271927	971.334961	-437.305420	-31.233612	974.432495	-524.574158	244.994171	576.144287	-490.144714	-78.865974	585.662537	-504.410675	272.964325	86.308449	-557.523071	-116.253685	104.341179	-499.415649	342.666138	1443.711670	-444.589417	-74.177773	1462.871826	-413.830994	132.881256	1468.502808	-444.253296	148.517960	1761.753296	-549.602722	437.473633	1173.140015	-506.727753	-200.271774	1209.057861	-449.627563	380.559235	872.381897	-393.486877	-153.236221	902.468811	-415.186981	106.406738	1070.722412	489.247467	7.491145	898.127441	473.876099	207.568024
-434.436371	242.293350	971.341980	-437.339630	-31.242655	974.446716	-524.602478	244.999954	576.164734	-490.534882	-79.373146	585.754456	-504.439117	272.953125	86.312782	-557.877502	-116.375648	104.428360	-499.479034	342.692505	1443.698975	-444.638397	-74.156776	1462.891724	-413.902527	132.912659	1468.503784	-444.315704	148.555923	1761.751343	-549.638062	437.494110	1173.110840	-506.751770	-200.267670	1209.058350	-449.716644	380.556946	872.348328	-393.494232	-153.207382	902.472168	-415.237427	106.416710	1070.734863	488.613403	7.535039	898.101318	473.253723	207.562515
-434.511322	242.329498	971.359863	-437.402039	-31.185417	974.422668	-524.695496	245.087402	576.155579	-490.608185	-79.480484	585.761780	-504.473145	272.942902	86.327148	-557.911743	-116.393654	104.437302	-499.534332	342.705078	1443.674438	-444.711304	-74.151924	1462.889160	-413.970398	132.938507	1468.499023	-444.376984	148.589722	1761.744873	-549.686157	437.528046	1173.102905	-506.791595	-200.231232	1209.051392	-449.764709	380.532990	872.332458	-393.490662	-153.163528	902.485535	-415.298218	106.449303	1070.730225	487.887360	7.620425	898.055115	472.396545	208.088867
-434.545898	242.316193	971.353271	-437.422577	-31.191294	974.431702	-524.653748	244.997818	576.138794	-490.567200	-79.487541	585.776245	-504.441864	272.938721	86.320992	-557.899292	-116.389366	104.436996	-499.611633	342.740204	1443.652588	-444.783813	-74.110672	1462.903931	-414.034515	132.957016	1468.503784	-444.437500	148.632263	1761.742188	-549.732361	437.533203	1173.072266	-506.831970	-200.247086	1209.052734	-449.830811	380.520325	872.300598	-393.520508	-153.142029	902.481934	-415.337280	106.446541	1070.733765	487.315216	7.648296	898.017334	471.830933	208.111191
-434.582367	242.341873	971.371582	-437.438019	-31.191277	974.432251	-524.658081	244.954590	576.107910	-490.586456	-79.505798	585.780334	-504.402466	272.948792	86.313675	-557.878296	-116.396187	104.477165	-499.660370	342.757416	1443.638916	-444.849426	-74.097794	1462.907593	-414.118530	132.987000	1468.480713	-444.494843	148.668335	1761.737183	-549.781860	437.509094	1173.050659	-506.872253	-200.205414	1209.061890	-449.870209	380.521423	872.277405	-393.539734	-153.145966	902.489136	-415.373352	106.454674	1070.745361	486.705933	7.644227	898.006409	471.221222	208.131348
-434.627258	242.358276	971.365845	-437.492401	-31.179102	974.426270	-524.769348	245.106567	576.133911	-490.571503	-79.494919	585.771973	-504.489532	272.956665	86.300308	-557.875305	-116.381851	104.440910	-499.742340	342.771240	1443.603394	-444.916962	-74.076180	1462.915405	-414.185974	133.011246	1468.480469	-444.551605	148.706116	1761.726196	-549.831604	437.537689	1173.023560	-506.916718	-200.198364	1209.080933	-449.900391	380.502319	872.278748	-393.570282	-153.127472	902.499023	-415.431610	106.468239	1070.741333	486.010925	7.625550	897.980225	470.563995	208.155319
-434.699066	242.363297	971.359680	-437.578278	-31.131676	974.419434	-524.761841	245.111420	576.116516	-490.595978	-79.524086	585.761841	-504.460632	272.971771	86.291496	-557.875732	-116.391762	104.448036	-499.808472	342.791687	1443.581665	-444.977661	-74.049271	1462.930298	-414.250000	133.045578	1468.483032	-444.620667	148.749542	1761.715088	-549.882324	437.560944	1172.997681	-506.967377	-200.157669	1209.095703	-449.929535	380.507599	872.255005	-393.583191	-153.070465	902.548584	-415.503754	106.493217	1070.733398	485.498016	7.510863	897.956665	470.195709	207.711014
-434.736481	242.357162	971.356567	-437.586487	-31.158005	974.442688	-524.762817	245.069275	576.100403	-490.669312	-79.577499	585.769287	-504.486633	272.987366	86.318291	-557.903870	-116.401642	104.455505	-499.881348	342.804626	1443.548096	-445.014771	-74.037979	1462.939209	-414.313538	133.065521	1468.474976	-444.684113	148.792099	1761.708740	-549.942261	437.547760	1172.966309	-506.999542	-200.144821	1209.118896	-449.978394	380.513184	872.226379	-393.603912	-153.049652	902.570190	-415.548370	106.488838	1070.748047	485.042145	7.564499	897.977783	469.672607	207.777847
-434.755890	242.338928	971.351135	-437.610107	-31.148825	974.461914	-524.752930	245.001938	576.097473	-490.735657	-79.629517	585.815063	-504.460510	272.984406	86.314316	-557.942505	-116.414696	104.464378	-499.931000	342.825623	1443.556396	-445.098969	-74.011269	1462.958618	-414.403412	133.091873	1468.469360	-444.746033	148.833862	1761.699951	-549.987854	437.528992	1172.959351	-507.060394	-200.136505	1209.121338	-449.941193	380.501923	872.256226	-393.632202	-153.054779	902.598511	-415.576569	106.492966	1070.756226	484.443207	7.753726	897.973511	468.901611	208.356735
-434.800049	242.333694	971.353149	-437.613525	-31.175926	974.478882	-524.717834	244.931274	576.102844	-490.730316	-79.539879	585.792175	-504.407196	272.967010	86.310585	-557.870972	-116.391594	104.437866	-500.011780	342.826202	1443.527588	-445.153107	-73.996086	1462.971069	-414.470612	133.111206	1468.484863	-444.812561	148.879028	1761.693237	-550.040039	437.524780	1172.915649	-507.114746	-200.120300	1209.144531	-449.988525	380.538422	872.224304	-393.652222	-152.996094	902.625244	-415.612244	106.485313	1070.768188	483.880981	7.730375	897.998474	468.385559	208.327698
-434.839050	242.361404	971.366516	-437.681030	-31.157822	974.460327	-524.723022	244.897797	576.098694	-490.795471	-79.542000	585.791687	-504.401062	272.966125	86.307777	-557.916870	-116.416298	104.433205	-500.060150	342.860046	1443.564575	-445.218384	-73.972069	1462.993530	-414.541626	133.147385	1468.496338	-444.883057	148.924011	1761.696045	-550.090637	437.533081	1172.915405	-507.170410	-200.098923	1209.162354	-450.000458	380.491425	872.223206	-393.700684	-153.004486	902.651978	-415.665741	106.494637	1070.765747	483.293274	7.688545	898.012268	467.874847	208.271301
-434.880707	242.354721	971.359863	-437.725037	-31.162853	974.463684	-524.699219	244.867783	576.086731	-490.769073	-79.454605	585.798279	-504.394135	272.980072	86.319626	-557.796631	-116.368973	104.411903	-500.168976	342.876190	1443.537354	-445.278595	-73.942825	1463.026123	-414.600922	133.167282	1468.509888	-444.946289	148.982971	1761.679688	-550.150513	437.548798	1172.906006	-507.215057	-200.066132	1209.207886	-450.000732	380.491699	872.223633	-393.722565	-152.998444	902.669128	-415.707825	106.492165	1070.763916	482.887115	7.659453	898.007385	467.528534	207.872070
-434.917969	242.326233	971.367065	-437.720764	-31.172722	974.496704	-524.733215	244.847824	576.064697	-490.774445	-79.394371	585.810303	-504.348785	272.956177	86.287636	-557.818665	-116.373055	104.440903	-500.226440	342.892822	1443.543823	-445.327362	-73.926453	1463.057007	-414.694855	133.204102	1468.510376	-445.021851	149.037186	1761.689941	-550.203796	437.537872	1172.886963	-507.266052	-200.061081	1209.236084	-449.996582	380.502594	872.231262	-393.786407	-152.974930	902.682251	-415.736084	106.485558	1070.786377	482.419220	7.652046	898.027405	467.079224	207.944092
-434.942078	242.333206	971.369690	-437.767578	-31.158310	974.499146	-524.711670	244.829590	576.059570	-490.841034	-79.473831	585.822815	-504.327454	272.952362	86.286018	-557.871582	-116.390877	104.454742	-500.314453	342.918091	1443.531372	-445.408020	-73.915604	1463.081543	-414.781586	133.225464	1468.537354	-445.088013	149.087723	1761.690308	-550.248047	437.570587	1172.869385	-507.319458	-200.054840	1209.272705	-450.030945	380.522644	872.237000	-393.822144	-152.982010	902.738281	-415.777374	106.494568	1070.790161	481.891693	7.784988	898.069153	466.425018	208.475250
-435.006165	242.331726	971.374878	-437.806732	-31.168362	974.510498	-524.725769	244.805359	576.051025	-490.855103	-79.481270	585.829468	-504.334198	272.953766	86.283875	-557.871460	-116.405228	104.427818	-500.418976	342.914063	1443.514893	-445.476776	-73.890869	1463.085938	-414.849152	133.253113	1468.556763	-445.166901	149.138855	1761.681396	-550.310242	437.588654	1172.855103	-507.363098	-200.072998	1209.319458	-450.032104	380.510529	872.241943	-393.894531	-153.015656	902.750793	-415.837097	106.492966	1070.800049	481.477020	7.657161	898.098694	466.080536	208.068909
-435.027100	242.331406	971.385132	-437.852112	-31.150898	974.513489	-524.682556	244.739395	576.045532	-490.875061	-79.483871	585.832153	-504.298828	272.949158	86.279922	-557.882080	-116.412163	104.426018	-500.473877	342.941711	1443.535645	-445.541534	-73.867790	1463.131714	-414.920074	133.259979	1468.564941	-445.246582	149.186157	1761.692139	-550.345703	437.579926	1172.859863	-507.437256	-200.073410	1209.350098	-450.048340	380.492828	872.249939	-393.935059	-153.033112	902.787903	-415.877716	106.497261	1070.808350	480.939575	7.780263	898.121887	465.428650	208.547821
-435.068207	242.354980	971.398071	-437.922302	-31.149757	974.511597	-524.673950	244.691086	576.036804	-490.924927	-79.549324	585.830994	-504.298157	272.961639	86.316650	-557.915527	-116.418205	104.434479	-500.570465	342.954498	1443.538330	-445.606415	-73.827332	1463.149292	-414.995178	133.291626	1468.597412	-445.321716	149.241486	1761.691650	-550.403198	437.585388	1172.864746	-507.462738	-200.060059	1209.402954	-450.053162	380.506805	872.265381	-393.966187	-153.029343	902.835510	-415.941376	106.502136	1070.815552	480.513336	7.800106	898.154358	465.022919	208.569199
-435.098053	242.354004	971.415466	-437.941589	-31.123161	974.515076	-524.639099	244.634979	576.031982	-490.939972	-79.521873	585.817444	-504.260803	272.934143	86.305664	-557.884705	-116.397507	104.405609	-500.636017	342.972534	1443.550049	-445.662109	-73.804611	1463.183350	-415.036743	133.311325	1468.614746	-445.411255	149.297180	1761.683472	-550.451904	437.615601	1172.854980	-507.510315	-200.062698	1209.444824	-450.046875	380.507568	872.293030	-394.028229	-153.049438	902.849365	-415.966736	106.510872	1070.826294	480.183838	7.859035	898.187988	464.670013	208.625931
-435.133209	242.336853	971.416565	-437.968719	-31.112705	974.532593	-524.631165	244.635941	576.018250	-490.923553	-79.465393	585.843323	-504.257019	272.952179	86.308205	-557.798889	-116.367752	104.393173	-500.717133	343.002228	1443.562866	-445.722137	-73.784874	1463.215942	-415.123901	133.334656	1468.616455	-445.495514	149.343597	1761.684326	-550.482666	437.630005	1172.859863	-507.567444	-200.065201	1209.467407	-450.045074	380.513092	872.313843	-394.069153	-153.053955	902.906738	-416.017303	106.514351	1070.839600	479.757172	7.881423	898.226379	464.227264	208.701492
-435.169983	242.343842	971.410522	-438.013733	-31.121931	974.551514	-524.612793	244.603485	576.023132	-490.985016	-79.493385	585.845398	-504.023712	272.939789	86.310417	-557.856201	-116.387871	104.397842	-500.781403	343.017242	1443.546631	-445.788483	-73.753647	1463.249756	-415.192688	133.369507	1468.633179	-445.593750	149.402649	1761.680176	-550.532532	437.646667	1172.841431	-507.594452	-200.085449	1209.508667	-450.059357	380.497528	872.313171	-394.107147	-153.076477	902.951843	-416.064362	106.521584	1070.847168	479.374878	7.881014	898.248657	463.812134	208.775269
-435.227478	242.303619	971.403137	-438.065247	-31.135313	974.570740	-524.623047	244.549576	575.979004	-491.063538	-79.493835	585.864929	-504.198242	272.961792	86.281334	-557.856506	-116.389343	104.380280	-500.859619	343.036285	1443.548218	-445.838898	-73.731163	1463.287354	-415.259491	133.384201	1468.640869	-445.679260	149.457748	1761.677856	-550.592957	437.640625	1172.829590	-507.649353	-200.091141	1209.561035	-450.058228	380.498810	872.307739	-394.194031	-153.124542	902.968933	-416.121277	106.504852	1070.853516	479.023621	7.866447	898.282471	463.448730	208.816284
-435.248993	242.354523	971.409363	-438.124451	-31.113888	974.545166	-524.653931	244.564117	575.978943	-491.034790	-79.359489	585.833679	-504.224335	272.961182	86.275337	-557.867126	-116.405945	104.395012	-500.925079	343.068451	1443.540161	-445.892120	-73.711205	1463.317627	-415.320404	133.412201	1468.658325	-445.772888	149.515060	1761.671387	-550.625122	437.660034	1172.805908	-507.696045	-200.077652	1209.582642	-450.067505	380.508057	872.322266	-394.221741	-153.132187	903.009094	-416.171509	106.526848	1070.846069	478.708099	7.887875	898.317810	463.138214	208.826050
-435.288086	242.328339	971.403381	-438.178345	-31.120249	974.563232	-524.629517	244.522339	575.966248	-491.143829	-79.411186	585.862366	-504.205902	272.958862	86.272667	-557.855896	-116.395042	104.386703	-500.995209	343.116516	1443.561035	-445.964813	-73.689255	1463.333740	-415.394257	133.427948	1468.663940	-445.863403	149.564041	1761.676025	-550.651184	437.697235	1172.807617	-507.732330	-200.082901	1209.604858	-450.064331	380.508240	872.319824	-394.246094	-153.137482	903.045654	-416.217621	106.518127	1070.851929	478.330139	7.862631	898.375854	462.782166	208.830444
-435.310120	242.320831	971.409851	-438.156647	-31.148378	974.609619	-524.644958	244.501801	575.962280	-491.225433	-79.502083	585.905945	-504.172913	272.943970	86.286568	-557.885010	-116.416191	104.382545	-501.071075	343.123688	1443.557129	-446.013672	-73.665993	1463.351196	-415.451782	133.444336	1468.677002	-445.947998	149.601563	1761.676514	-550.682373	437.693695	1172.796753	-507.763275	-200.114105	1209.636353	-450.063843	380.519409	872.321899	-394.313232	-153.168732	903.056824	-416.242096	106.518120	1070.883301	478.055115	7.933199	898.414612	462.433990	208.854431
-435.375641	242.300858	971.402710	-438.235291	-31.123831	974.587891	-525.006104	244.902557	576.040344	-491.242737	-79.452271	585.870300	-504.393738	272.956909	86.308052	-557.879333	-116.414459	104.376617	-501.127686	343.146973	1443.539917	-446.054352	-73.633347	1463.383057	-415.515350	133.458878	1468.683716	-446.035583	149.644608	1761.669189	-550.707581	437.715912	1172.767944	-507.791809	-200.108765	1209.673218	-450.061035	380.528168	872.327515	-394.329651	-153.188385	903.087585	-416.306580	106.514252	1070.867310	477.819794	7.809866	898.446167	462.256409	208.405396
-435.419922	242.291763	971.399536	-438.284729	-31.144907	974.598389	-524.768005	244.564468	575.997620	-491.249542	-79.467133	585.870728	-504.242218	272.965271	86.291702	-557.888855	-116.414024	104.363594	-501.204102	343.175812	1443.554199	-446.123230	-73.626091	1463.422241	-415.587708	133.492416	1468.701538	-446.115967	149.694916	1761.664673	-550.728882	437.736969	1172.759155	-507.817657	-200.104172	1209.705566	-450.051636	380.548218	872.326111	-394.364624	-153.177155	903.127380	-416.357697	106.503693	1070.871826	477.568665	7.846213	898.466187	461.970673	208.408539
-435.417053	242.287247	971.411804	-438.290375	-31.145529	974.630615	-525.016113	244.855576	576.061890	-491.284607	-79.468407	585.894714	-504.396484	272.989929	86.314827	-557.887756	-116.413689	104.367271	-501.276459	343.188171	1443.561890	-446.152130	-73.599228	1463.457031	-415.660828	133.519180	1468.708862	-446.195221	149.744141	1761.666382	-550.753845	437.771698	1172.767822	-507.837738	-200.094437	1209.745850	-450.049347	380.570648	872.326843	-394.408478	-153.198425	903.164001	-416.380157	106.507919	1070.898438	477.295532	7.978768	898.512146	461.580658	208.952560
-435.473389	242.296417	971.417419	-438.342804	-31.137110	974.635315	-525.093811	244.859482	576.043274	-491.290710	-79.419052	585.855835	-504.443146	272.984558	86.294823	-557.849487	-116.401001	104.356827	-501.320740	343.218353	1443.573730	-446.213074	-73.576233	1463.501465	-415.713379	133.553253	1468.733276	-446.277924	149.790039	1761.669678	-550.766846	437.781525	1172.766724	-507.896210	-200.088791	1209.787964	-450.047791	380.592712	872.337158	-394.465424	-153.221909	903.193970	-416.438324	106.516716	1070.904419	477.072510	8.015650	898.540649	461.334900	209.030899
-435.527344	242.272614	971.421326	-438.386902	-31.145376	974.649109	-524.992371	244.726593	575.985535	-491.350189	-79.467461	585.887634	-504.351349	272.971832	86.286987	-557.542297	-116.229759	104.268860	-501.384247	343.251434	1443.589844	-446.270905	-73.544090	1463.538574	-415.784119	133.568420	1468.745972	-446.366638	149.833847	1761.666016	-550.771606	437.807373	1172.757690	-507.918701	-200.088074	1209.829102	-450.059448	380.612213	872.347168	-394.477966	-153.223038	903.248962	-416.500275	106.505173	1070.915894	476.852173	8.063637	898.589233	461.054321	209.077408
-435.549683	242.281860	971.431763	-438.401215	-31.151075	974.685974	-525.125000	244.866089	576.019104	-491.432190	-79.506371	585.912048	-504.434570	272.978668	86.268341	-557.983582	-116.455437	104.391853	-501.424652	343.279266	1443.617554	-446.322815	-73.511681	1463.575073	-415.853760	133.590302	1468.757813	-446.445282	149.875656	1761.666504	-550.779297	437.814575	1172.760376	-507.956207	-200.074738	1209.871338	-450.047028	380.616669	872.357178	-394.503387	-153.207520	903.320435	-416.532257	106.517143	1070.942383	476.633698	8.092114	898.614563	460.773712	209.165680
-435.599823	242.268021	971.445801	-438.470428	-31.153437	974.685425	-525.045288	244.710129	576.001831	-491.442902	-79.438797	585.882751	-504.337616	272.965515	86.258644	-557.953552	-116.438408	104.380730	-501.496521	343.292389	1443.616211	-446.387207	-73.497398	1463.634888	-415.915802	133.601913	1468.783691	-446.526550	149.916473	1761.669189	-550.791992	437.850189	1172.770142	-507.981964	-200.071167	1209.922485	-450.046844	380.628448	872.375610	-394.581055	-153.245163	903.350891	-416.600739	106.502548	1070.950928	476.394958	8.074965	898.641174	460.470154	209.190430
-435.668091	242.274460	971.436584	-438.536011	-31.147144	974.686829	-525.200378	244.872345	576.024170	-491.449249	-79.414276	585.893188	-504.427460	272.977539	86.267975	-557.954834	-116.438591	104.348831	-501.560211	343.297852	1443.643433	-446.454895	-73.486824	1463.652588	-415.993103	133.640411	1468.800903	-446.583740	149.958221	1761.666748	-550.821228	437.890594	1172.794556	-508.019531	-200.094986	1209.976685	-450.052856	380.638306	872.397705	-394.593140	-153.226639	903.409607	-416.663696	106.512871	1070.946167	476.213715	8.095609	898.701111	460.226898	209.225479
-435.708862	242.264465	971.436279	-438.618408	-31.132492	974.692383	-525.228271	244.887451	576.031738	-491.560364	-79.515495	585.892151	-504.430420	272.977905	86.268883	-558.046326	-116.482346	104.364883	-501.583679	343.340424	1443.657349	-446.511841	-73.445488	1463.725708	-416.063538	133.645294	1468.811523	-446.647217	150.001648	1761.666504	-550.823730	437.902954	1172.787354	-508.059967	-200.099747	1210.016846	-450.061493	380.678467	872.399292	-394.605408	-153.214401	903.464600	-416.722412	106.514221	1070.948242	476.048950	8.105434	898.737366	460.058533	209.236542
-435.777710	242.258423	971.423340	-438.678406	-31.142645	974.672363	-525.237427	244.848709	575.995300	-491.509674	-79.425407	585.876404	-504.429413	272.972900	86.259979	-558.024170	-116.470879	104.348312	-501.627258	343.356812	1443.665161	-446.568695	-73.458237	1463.755371	-416.120117	133.669693	1468.840454	-446.708679	150.039383	1761.653198	-550.844116	437.940979	1172.787842	-508.097595	-200.122025	1210.052734	-450.063629	380.698608	872.417969	-394.670258	-153.219818	903.502563	-416.785919	106.504219	1070.931519	475.888977	8.139462	898.754028	459.713196	209.304291
-435.801727	242.241226	971.445984	-438.717560	-31.140970	974.688965	-525.286987	244.852509	576.011780	-491.577759	-79.444611	585.897583	-504.439545	272.975494	86.259041	-557.614258	-116.266785	104.225784	-501.695953	343.363831	1443.648071	-446.635345	-73.427063	1463.789429	-416.184235	133.677765	1468.853760	-446.764679	150.087006	1761.650513	-550.857056	437.969177	1172.791138	-508.118744	-200.113373	1210.081909	-450.054779	380.714355	872.428467	-394.680969	-153.244537	903.544312	-416.830414	106.493408	1070.953979	475.710388	8.127522	898.817688	459.701813	209.261932
-435.885651	242.229919	971.437134	-438.785889	-31.096703	974.701843	-525.293640	244.865570	576.004639	-491.571503	-79.467720	585.884338	-504.410950	272.971466	86.261086	-557.945618	-116.450668	104.320648	-501.728882	343.379059	1443.672485	-446.705872	-73.410789	1463.810669	-416.252869	133.690659	1468.878662	-446.825867	150.140106	1761.647583	-550.868469	438.009003	1172.799438	-508.143097	-200.155716	1210.133911	-450.054718	380.720795	872.447449	-394.672913	-153.192215	903.605591	-416.905090	106.518990	1070.955566	475.582672	8.171378	898.859924	459.522888	209.294708
-435.930695	242.246323	971.436035	-438.856415	-31.099144	974.698242	-525.317261	244.842560	576.003357	-491.567963	-79.455345	585.871094	-504.429840	272.979309	86.265823	-557.995667	-116.501129	104.343452	-501.772858	343.400940	1443.688110	-446.750214	-73.377716	1463.860229	-416.315765	133.720490	1468.914307	-446.866760	150.194489	1761.640137	-550.865967	438.053986	1172.802124	-508.182709	-200.161072	1210.181885	-450.051788	380.737396	872.477844	-394.715576	-153.210297	903.658936	-416.971313	106.523232	1070.954956	475.415588	8.191295	898.925049	459.291107	209.383209
-435.949982	242.202698	971.436279	-438.859619	-31.126368	974.734070	-525.313660	244.794403	575.997986	-491.604492	-79.511749	585.896179	-504.399689	272.984253	86.262833	-557.643921	-116.313324	104.249146	-501.816345	343.410370	1443.686035	-446.802185	-73.372307	1463.901978	-416.388153	133.732773	1468.940430	-446.942688	150.239044	1761.582275	-550.884521	438.106110	1172.820068	-508.200165	-200.155914	1210.232422	-450.057892	380.778870	872.492371	-394.739258	-153.218384	903.713501	-417.005280	106.502090	1070.977661	475.301453	8.254040	898.957581	459.097687	209.455994
-435.987946	242.203140	971.459045	-438.902069	-31.110725	974.735657	-525.345703	244.853561	576.004150	-491.616119	-79.447128	585.843567	-504.387787	272.983582	86.267593	-557.956726	-116.473694	104.314400	-501.863129	343.436920	1443.730103	-446.875824	-73.369690	1463.938599	-416.438446	133.736694	1468.954346	-446.996124	150.291641	1761.578003	-550.905273	438.144836	1172.835449	-508.245331	-200.174637	1210.274658	-450.051270	380.800140	872.524109	-394.760498	-153.236938	903.764893	-417.058594	106.502441	1070.992554	475.183289	8.274483	899.018738	458.923920	209.494095
-436.023163	242.205170	971.444397	-438.941528	-31.119928	974.747681	-525.387878	244.806808	575.990051	-491.679504	-79.449234	585.870911	-504.395538	272.983643	86.263016	-558.031189	-116.503304	104.321632	-501.908203	343.458862	1443.735962	-446.931610	-73.337990	1463.978149	-416.498901	133.744873	1468.977295	-447.017487	150.333252	1761.624756	-550.919189	438.168549	1172.844482	-508.277496	-200.196884	1210.320679	-450.034271	380.841339	872.542358	-394.774628	-153.251526	903.814453	-417.098419	106.508080	1070.991699	475.101105	8.294431	899.049561	458.755554	209.550766
-436.089539	242.170471	971.443665	-438.996796	-31.130472	974.772461	-525.420410	244.775269	575.988892	-491.692749	-79.458008	585.873779	-504.397705	272.984100	86.259850	-558.030151	-116.514954	104.295845	-501.968231	343.468597	1443.758667	-446.988190	-73.324951	1464.018921	-416.552917	133.759018	1468.994751	-447.065155	150.383362	1761.613770	-550.942871	438.219666	1172.863892	-508.322723	-200.194626	1210.359253	-450.023315	380.859222	872.562561	-394.805298	-153.268921	903.839661	-417.166809	106.495644	1071.005249	475.018402	8.337617	899.105347	458.619904	209.607727
-436.129944	242.151093	971.439148	-439.055267	-31.120911	974.769958	-525.409607	244.756027	575.963013	-491.762054	-79.468948	585.848999	-504.348694	272.978638	86.259613	-558.012451	-116.502266	104.283104	-502.098877	343.393982	1443.644043	-447.061584	-73.332939	1464.032715	-416.621765	133.770660	1469.009277	-447.101135	150.419098	1761.609253	-550.962402	438.263794	1172.849243	-508.356110	-200.221710	1210.391235	-450.001831	380.921814	872.601685	-394.818542	-153.308594	903.882874	-417.220673	106.490257	1071.002686	475.019073	8.276334	899.140442	458.605255	209.025558
-436.186951	242.145920	971.457825	-439.098083	-31.123878	974.776428	-525.486145	244.774490	575.967285	-491.161591	-78.577515	585.665955	-504.388428	272.982941	86.259216	-557.502869	-116.344933	104.148422	-502.043396	343.499756	1443.802490	-447.127289	-73.296051	1464.073364	-416.694611	133.797394	1469.042358	-447.143555	150.460495	1761.610596	-550.978027	438.259247	1172.907471	-508.402832	-200.226913	1210.454224	-450.001221	380.943207	872.630981	-394.858398	-153.324051	903.908752	-417.271973	106.482887	1071.015503	474.992828	8.331185	899.180725	458.527954	209.006424
-436.224609	242.095169	971.437500	-439.153717	-31.135263	974.794861	-525.505737	244.754990	575.972412	-491.140320	-78.535858	585.677979	-504.375458	272.972443	86.257965	-557.451904	-116.320488	104.130852	-502.115204	343.495239	1443.820923	-447.160370	-73.299866	1464.120850	-416.761993	133.789093	1469.064697	-447.188629	150.494354	1761.617676	-550.983032	438.302856	1172.923340	-508.436066	-200.256454	1210.508301	-449.987457	381.001953	872.643555	-394.905701	-153.335205	903.956360	-417.328125	106.464630	1071.016479	474.946136	8.379758	899.211487	458.436859	209.063492
-436.278168	242.087524	971.453674	-439.202454	-31.143934	974.827698	-525.532349	244.724396	575.941772	-491.755585	-79.363144	585.853821	-504.361267	272.969238	86.255615	-557.641418	-116.326790	104.195564	-502.172821	343.522156	1443.849243	-447.216644	-73.265594	1464.176514	-416.802521	133.800552	1469.077393	-447.228638	150.521286	1761.611816	-551.017639	438.340179	1172.952637	-508.465393	-200.262909	1210.562378	-449.980225	381.025879	872.682434	-394.942963	-153.366760	904.010559	-417.384216	106.462875	1071.041870	474.899292	8.419683	899.263000	458.349396	209.069916
-436.291504	242.057053	971.462585	-439.223663	-31.150177	974.862427	-525.540894	244.710693	575.959412	-491.887726	-79.563782	585.888977	-504.350311	272.971008	86.250061	-558.033630	-116.505753	104.312019	-502.229767	343.515381	1443.876099	-447.265106	-73.270691	1464.223389	-416.854126	133.811600	1469.097656	-447.269440	150.561295	1761.609253	-551.035645	438.398041	1172.987305	-508.494751	-200.278397	1210.618042	-449.994415	381.069305	872.727417	-394.982666	-153.370300	904.055847	-417.424500	106.453575	1071.068359	474.883759	8.448555	899.316101	458.292877	209.110870
-436.326111	242.025314	971.468079	-439.265228	-31.156620	974.881348	-525.549683	244.692444	575.949280	-491.875244	-79.561195	585.887085	-504.362671	272.984833	86.266594	-558.037964	-116.511879	104.302956	-502.273254	343.517578	1443.883301	-447.299316	-73.250916	1464.279297	-416.880707	133.830139	1469.124756	-447.315552	150.585419	1761.619507	-551.064087	438.423004	1173.041138	-508.524750	-200.317474	1210.694336	-449.982147	381.133057	872.755676	-395.026062	-153.383392	904.117249	-417.471924	106.439003	1071.082520	474.859192	8.515245	899.335510	458.199554	209.184769
-436.381226	242.026642	971.481750	-439.322113	-31.156836	974.876465	-525.580627	244.676376	575.945801	-491.792175	-79.419426	585.855225	-504.338409	272.966919	86.252228	-557.965820	-116.507324	104.281174	-502.309204	343.520569	1443.930420	-447.355682	-73.227768	1464.302979	-416.917633	133.840149	1469.133667	-447.357849	150.606400	1761.609863	-551.079041	438.452576	1173.078125	-508.549927	-200.339661	1210.742554	-449.952850	381.186279	872.800110	-395.084808	-153.429062	904.174805	-417.535492	106.432869	1071.088501	474.859833	8.545225	899.391785	458.142181	209.245102
-436.417755	242.060120	971.484802	-439.370239	-31.139366	974.862671	-525.594482	244.680542	575.960632	-491.852264	-79.502441	585.869507	-504.335876	272.965851	86.251953	-558.035278	-116.541946	104.310699	-502.341370	343.555817	1443.973877	-447.389496	-73.218613	1464.330322	-416.946411	133.831940	1469.154785	-447.401733	150.626282	1761.620850	-551.093079	438.502075	1173.116455	-508.600616	-200.365601	1210.785522	-449.947540	381.226654	872.852295	-395.135315	-153.432251	904.207764	-417.576752	106.451370	1071.083008	474.889557	8.600576	899.426880	458.094604	209.280151
-436.483673	242.020660	971.493347	-439.420776	-31.149454	974.882019	-525.618530	244.680084	575.927429	-491.839691	-79.432190	585.824585	-504.331024	272.963501	86.239433	-558.025208	-116.527641	104.277847	-502.467194	343.446564	1443.886597	-447.414551	-73.212914	1464.374634	-416.977814	133.843262	1469.160034	-447.443024	150.654221	1761.623657	-551.116211	438.563324	1173.143433	-508.643951	-200.418793	1210.821899	-449.942505	381.284088	872.893127	-395.167542	-153.430984	904.255554	-417.640167	106.431801	1071.098022	474.797333	8.776525	899.448608	457.891144	209.980759
-436.526093	242.015274	971.486023	-439.448334	-31.178202	974.891052	-525.633484	244.662491	575.936951	-491.914978	-79.508598	585.871826	-504.336517	272.969269	86.244942	-558.028137	-116.514862	104.280548	-502.417267	343.541901	1444.041870	-447.431854	-73.196602	1464.401245	-416.996979	133.843063	1469.182617	-447.471802	150.667313	1761.627197	-551.112549	438.604004	1173.222168	-508.674683	-200.442337	1210.877930	-449.944122	381.343262	872.941650	-395.220978	-153.454849	904.292908	-417.685486	106.421738	1071.100952	474.819672	8.787250	899.475220	457.867035	210.040771
-436.570465	241.991241	971.488708	-439.483185	-31.167746	974.904297	-525.653015	244.677872	575.927246	-492.003021	-79.565315	585.876526	-504.320526	272.946869	86.244011	-558.039246	-116.513786	104.283058	-502.531158	343.451385	1443.951416	-447.461884	-73.197220	1464.431763	-417.035309	133.848709	1469.193237	-447.513824	150.687241	1761.654053	-551.137146	438.700836	1173.246216	-508.690002	-200.468735	1210.925293	-449.940796	381.406952	872.987671	-395.283112	-153.505630	904.333374	-417.723480	106.419540	1071.108521	474.866333	8.828477	899.498657	457.840546	210.101852
-436.633484	241.982758	971.487793	-439.533264	-31.180225	974.924377	-525.681091	244.648743	575.932617	-492.035339	-79.517853	585.875244	-504.352386	272.982544	86.250977	-558.036072	-116.509399	104.275146	-502.487183	343.531982	1444.124634	-447.496704	-73.208710	1464.470093	-417.055145	133.848160	1469.215088	-447.555847	150.700500	1761.665771	-551.131897	438.722870	1173.305542	-508.704102	-200.502625	1210.958740	-449.937164	381.489502	873.037781	-395.329742	-153.521561	904.368042	-417.784180	106.417587	1071.118896	474.898926	8.864704	899.517578	457.826721	210.136398
-436.669647	241.979080	971.492188	-439.568512	-31.186930	974.940186	-525.711792	244.638092	575.922668	-492.100464	-79.550201	585.906738	-504.356079	272.972717	86.260483	-558.088623	-116.526077	104.284309	-502.531647	343.544708	1444.160034	-447.520996	-73.208305	1464.502930	-417.074219	133.847260	1469.244263	-447.601624	150.713486	1761.671143	-551.150940	438.796143	1173.370117	-508.739960	-200.537811	1210.992920	-449.956177	381.558716	873.081543	-395.403534	-153.569687	904.394836	-417.825073	106.416618	1071.130005	474.915741	8.894713	899.530151	457.799042	210.167084
-436.736267	241.979660	971.504639	-439.658600	-31.171488	974.926819	-525.736023	244.622131	575.908569	-492.114410	-79.516624	585.904724	-504.344055	272.982056	86.248734	-558.067810	-116.534325	104.277840	-502.567566	343.526611	1444.220215	-447.558411	-73.206856	1464.542725	-417.110352	133.851929	1469.263794	-447.653595	150.729294	1761.678955	-551.138977	438.857300	1173.413574	-508.749786	-200.593094	1211.039185	-449.940979	381.630981	873.134399	-395.449463	-153.604630	904.430908	-417.897186	106.413597	1071.128418	475.000946	8.966001	899.532776	457.836243	210.196167
-436.756226	241.982056	971.523926	-439.660461	-31.189661	974.955322	-525.756653	244.635513	575.901123	-492.213776	-79.523064	585.900818	-504.364288	272.969788	86.253387	-558.115417	-116.579300	104.280319	-502.605316	343.511505	1444.264038	-447.584839	-73.230179	1464.573608	-417.117462	133.842163	1469.298706	-447.689728	150.749481	1761.690063	-551.136230	438.895874	1173.464600	-508.764374	-200.638840	1211.087402	-449.926575	381.687653	873.182800	-395.497742	-153.648346	904.449707	-417.919769	106.410439	1071.154541	475.039337	8.970287	899.552002	457.868896	210.257523
-436.822632	241.959747	971.527771	-439.718628	-31.185034	974.962952	-525.806152	244.615799	575.919067	-492.236694	-79.474136	585.890747	-504.336090	272.980957	86.247589	-558.124695	-116.581886	104.260841	-502.637421	343.513153	1444.313599	-447.612213	-73.229210	1464.607666	-417.135193	133.830963	1469.322876	-447.730408	150.765015	1761.684937	-551.138733	438.959351	1173.502075	-508.775024	-200.670578	1211.129395	-449.931854	381.800751	873.242004	-395.552460	-153.710495	904.474426	-417.979675	106.403656	1071.159790	475.151093	9.005641	899.578003	457.944122	210.272903
-436.853882	241.961731	971.543762	-439.757660	-31.182728	974.967590	-525.823730	244.607040	575.914307	-492.268646	-79.462570	585.922485	-504.345184	272.982666	86.246262	-558.035400	-116.542305	104.237068	-502.758881	343.427063	1444.226563	-447.621582	-73.223663	1464.653076	-417.174133	133.817459	1469.334839	-447.775696	150.797516	1761.695068	-551.153198	439.026428	1173.543579	-508.761902	-200.720062	1211.165894	-449.919464	381.876038	873.286011	-395.581085	-153.734619	904.492615	-418.017395	106.401169	1071.170776	475.232544	9.065563	899.587219	457.979645	210.324890
-436.913147	241.970779	971.544861	-439.829224	-31.189669	974.967590	-525.848755	244.564148	575.885254	-492.360626	-79.513763	585.926819	-504.324127	272.960266	86.220909	-558.045288	-116.558449	104.235489	-502.738922	343.490356	1444.402832	-447.645203	-73.237808	1464.701538	-417.195526	133.815155	1469.369629	-447.808289	150.827591	1761.714111	-551.146790	439.035553	1173.610107	-508.773804	-200.764435	1211.211304	-449.906952	381.976044	873.333740	-395.623413	-153.781235	904.531799	-418.077972	106.400803	1071.170288	475.338287	9.070229	899.589905	458.083527	210.330414
-436.944061	241.981796	971.574524	-439.856323	-31.167372	974.977173	-525.893921	244.609558	575.898804	-492.431610	-79.543251	585.915161	-504.348206	272.967194	86.249664	-557.764404	-116.379288	104.140259	-502.785706	343.458740	1444.440186	-447.663849	-73.235229	1464.726929	-417.232605	133.810043	1469.414063	-447.839050	150.858154	1761.722900	-551.146667	439.103973	1173.652710	-508.766296	-200.798477	1211.252808	-449.897949	382.084717	873.394348	-395.620056	-153.804962	904.554749	-418.115509	106.410690	1071.191772	475.444641	9.144486	899.578247	458.155426	210.409286
-436.957794	241.971802	971.602661	-439.849213	-31.185122	975.007874	-525.915222	244.569626	575.903259	-492.411194	-79.459190	585.975342	-504.349731	272.963806	86.220047	-558.057678	-116.556396	104.232658	-502.876251	343.421753	1444.461914	-447.695313	-73.254654	1464.784912	-417.277985	133.814407	1469.434082	-447.860901	150.892670	1761.740112	-551.159302	439.192169	1173.701172	-508.769714	-200.853622	1211.300415	-449.895233	382.180267	873.449585	-395.650513	-153.858215	904.579407	-418.135590	106.399467	1071.224609	475.527100	9.151852	899.603088	458.240021	210.427521
-436.988098	241.983505	971.627014	-439.892242	-31.172026	975.037781	-525.905212	244.555908	575.897461	-492.551819	-79.596046	585.994446	-504.307953	272.962067	86.246399	-558.128174	-116.598595	104.264580	-502.951477	343.410004	1444.510742	-447.741028	-73.264191	1464.806152	-417.298737	133.791595	1469.481445	-447.880859	150.927765	1761.770874	-551.171326	439.225708	1173.751709	-508.765839	-200.885254	1211.321777	-449.883179	382.282684	873.491150	-395.678864	-153.879929	904.624329	-418.175293	106.412979	1071.252319	475.685150	9.192493	899.619019	458.369476	210.482452
-437.044037	241.981293	971.650940	-439.928711	-31.175278	975.050903	-525.952637	244.583908	575.906067	-492.330414	-79.161987	585.924316	-504.314178	272.963226	86.248856	-557.923950	-116.543678	104.206902	-502.987854	343.411591	1444.570068	-447.773773	-73.272514	1464.832153	-417.341095	133.774170	1469.507080	-447.909241	150.951004	1761.783447	-551.193604	439.240967	1173.799927	-508.763580	-200.929001	1211.362061	-449.883240	382.402649	873.536865	-395.685242	-153.943665	904.651611	-418.231628	106.407936	1071.273071	475.801697	9.213095	899.633301	458.494446	210.517410
-437.072113	241.950211	971.659607	-439.944305	-31.178606	975.058289	-525.938477	244.565491	575.895386	-492.524261	-79.419914	585.983643	-504.314301	272.957642	86.220749	-558.064514	-116.574066	104.204552	-503.045074	343.378235	1444.573120	-447.801788	-73.285278	1464.870972	-417.377289	133.772476	1469.542114	-447.930603	150.988129	1761.795288	-551.212280	439.277863	1173.846069	-508.756439	-200.965515	1211.398071	-449.852905	382.502411	873.574524	-395.696747	-153.972153	904.675171	-418.251465	106.391273	1071.280640	475.953796	9.279914	899.632202	458.605896	210.541260
-437.111633	241.957367	971.668396	-439.986603	-31.164063	975.054016	-525.936768	244.576630	575.882568	-492.516968	-79.325661	585.937073	-504.308350	272.957672	86.220970	-558.053467	-116.571350	104.192612	-503.103821	343.376801	1444.617920	-447.845520	-73.296021	1464.867554	-417.405090	133.766068	1469.560303	-447.942169	151.027069	1761.805908	-551.181580	438.660858	1173.705933	-508.754547	-201.021011	1211.402466	-449.837280	382.632050	873.565796	-395.660736	-153.977402	904.698669	-418.296936	106.397339	1071.283813	476.137299	9.361983	899.605103	458.751038	210.627960
-437.107605	241.965469	971.676147	-439.977966	-31.159464	975.045837	-525.949463	244.544632	575.857178	-492.319244	-79.024132	585.878906	-504.316986	272.959198	86.217903	-557.847717	-116.509560	104.129616	-503.161774	343.349548	1444.603149	-447.878784	-73.297165	1464.892456	-417.445923	133.756760	1469.563599	-447.957611	151.064972	1761.801270	-551.275024	439.320740	1173.893066	-508.734711	-201.041199	1211.418701	-449.823456	382.717804	873.640930	-395.641327	-154.016739	904.727783	-418.303986	106.398468	1071.286499	476.360504	9.284208	899.597473	459.014099	210.029022
-437.154449	241.953629	971.686279	-440.003387	-31.167715	975.076721	-525.962585	244.540451	575.845764	-492.436249	-79.193787	585.943848	-504.321716	272.959930	86.217171	-557.921021	-116.549713	104.165855	-503.196564	343.338776	1444.652832	-447.909668	-73.295609	1464.905640	-417.475555	133.743393	1469.586304	-447.981110	151.098145	1761.808716	-551.294006	439.366455	1173.929565	-508.726624	-201.084473	1211.450073	-449.799561	382.844086	873.696899	-395.604248	-154.017685	904.760071	-418.343506	106.397499	1071.307617	476.546661	9.356623	899.612366	459.204102	210.031250
-437.167664	241.960419	971.704224	-440.028992	-31.121984	975.079407	-525.972595	244.588501	575.888489	-492.459167	-79.209000	585.945190	-504.329803	272.974792	86.235458	-557.868591	-116.525444	104.125969	-503.209961	343.324493	1444.672485	-447.937653	-73.327377	1464.940430	-417.491302	133.717331	1469.598755	-447.988342	151.137405	1761.816162	-551.338318	439.353668	1173.956177	-508.716644	-201.096039	1211.460938	-449.779419	382.902222	873.739868	-395.587494	-154.047073	904.768372	-418.367188	106.417580	1071.318848	476.697327	9.347586	899.623962	459.337738	210.065018
-437.214142	241.917313	971.707520	-440.029297	-31.129045	975.074036	-525.984192	244.559250	575.870422	-492.444763	-79.187592	585.940918	-504.326691	272.960938	86.218895	-557.955627	-116.560768	104.151436	-503.260101	343.289459	1444.682983	-447.979492	-73.339500	1464.959839	-417.521057	133.694717	1469.622437	-448.005707	151.170975	1761.828735	-551.371765	439.374542	1174.005127	-508.711914	-201.147232	1211.479126	-449.760315	382.996216	873.748291	-395.537140	-154.038834	904.828857	-418.399567	106.393044	1071.319702	476.889526	9.416122	899.618652	459.472748	210.150986
-437.231476	241.935959	971.731018	-440.060181	-31.110020	975.098755	-525.987305	244.534210	575.865173	-492.493317	-79.258865	585.944214	-504.302185	272.961395	86.243683	-557.943604	-116.548775	104.148338	-503.313324	343.262085	1444.682983	-448.005188	-73.372368	1464.966064	-417.547516	133.689301	1469.642090	-448.011047	151.204651	1761.843262	-551.406799	439.400055	1174.006836	-508.722107	-201.164856	1211.482910	-449.773041	383.076569	873.768127	-395.523956	-154.067841	904.838074	-418.435303	106.411461	1071.346191	477.037964	9.417961	899.632019	459.621338	210.162201
-437.242767	241.912857	971.737305	-440.046875	-31.130312	975.112305	-526.023376	244.515625	575.854614	-492.583130	-79.382805	585.954773	-504.286682	272.958649	86.243225	-558.043945	-116.564461	104.168602	-503.354004	343.242950	1444.698975	-448.025635	-73.378754	1464.991089	-417.559387	133.672791	1469.646729	-448.033966	151.238663	1761.797119	-551.441711	439.391266	1174.010742	-508.708710	-201.169739	1211.488892	-449.760803	383.169006	873.783081	-395.461670	-154.058380	904.869629	-418.447052	106.394363	1071.358643	477.206238	9.431536	899.652039	459.688019	210.138611
-437.272797	241.927490	971.735107	-440.100861	-31.112848	975.074036	-526.020081	244.529648	575.864807	-492.622070	-79.470963	585.957336	-504.292725	272.956146	86.217018	-558.083435	-116.588615	104.178978	-503.375488	343.227081	1444.702881	-448.067688	-73.373955	1464.990479	-417.585297	133.640259	1469.655884	-448.011353	151.281052	1761.859741	-551.455627	439.402496	1174.024658	-508.709839	-201.217560	1211.495117	-449.737091	383.239685	873.781982	-395.438110	-154.064667	904.879700	-418.478760	106.395592	1071.336426	477.307495	9.540346	899.675293	459.806549	210.777969
-437.289124	241.957733	971.752747	-440.096771	-31.107714	975.064270	-526.046997	244.544724	575.852600	-492.511108	-79.380867	585.941223	-504.306091	272.972107	86.207664	-558.009766	-116.574173	104.176056	-503.426544	343.198273	1444.677856	-448.094299	-73.416313	1464.991211	-417.593903	133.633514	1469.660400	-448.014862	151.316330	1761.855957	-551.478271	439.419434	1174.025146	-508.704559	-201.219772	1211.495728	-449.730469	383.305573	873.787476	-395.388855	-154.052505	904.889648	-418.498566	106.405060	1071.343262	477.561127	9.431311	899.686768	460.070526	210.283218
-437.322784	241.929291	971.752380	-440.120117	-31.109554	975.049561	-526.046021	244.553421	575.853394	-492.480225	-79.363815	585.928528	-504.301208	272.970551	86.209129	-558.019775	-116.570862	104.197899	-503.454041	343.176880	1444.689697	-448.116669	-73.411270	1465.004761	-417.630981	133.602615	1469.683472	-448.001953	151.363052	1761.857422	-551.488403	439.404510	1174.026978	-508.698730	-201.229126	1211.486328	-449.726990	383.364441	873.780640	-395.356476	-154.059601	904.899536	-418.524933	106.385597	1071.335327	477.723907	9.402881	899.688843	460.266754	210.258865
-437.328491	241.933243	971.759338	-440.120514	-31.107868	975.048035	-526.068665	244.512070	575.856689	-492.500153	-79.392853	585.934265	-504.289612	272.955841	86.214714	-558.031677	-116.582306	104.174072	-503.511810	343.132813	1444.684937	-448.163452	-73.451691	1465.005127	-417.669556	133.589005	1469.682495	-447.989594	151.421631	1761.853638	-551.491577	439.419159	1174.028076	-508.703156	-201.236206	1211.471558	-449.722504	383.445129	873.793152	-395.320679	-154.041183	904.901428	-418.530060	106.385780	1071.338501	477.835236	9.539670	899.697205	460.311157	210.852997
-437.347748	241.941391	971.782837	-440.110138	-31.106136	975.042358	-526.070923	244.523590	575.854431	-492.488922	-79.437340	585.943115	-504.301758	272.995483	86.238068	-558.013062	-116.582458	104.194351	-503.562347	343.132385	1444.689575	-448.200134	-73.464729	1464.991821	-417.691528	133.558517	1469.688110	-447.986938	151.467255	1761.853760	-551.503540	439.438568	1174.053589	-508.712952	-201.246780	1211.457031	-449.707489	383.496246	873.791809	-395.271973	-154.028244	904.911621	-418.550964	106.382622	1071.350952	478.130920	9.468067	899.724426	460.673553	210.387787
-437.376099	241.929398	971.783936	-440.112061	-31.111830	975.041260	-526.092224	244.522385	575.859619	-492.481750	-79.457581	585.911865	-504.291779	272.971069	86.230415	-558.037292	-116.592018	104.204826	-503.592590	343.107147	1444.703857	-448.207642	-73.487411	1464.988281	-417.713989	133.544601	1469.709229	-447.973145	151.525635	1761.856689	-551.502319	439.421234	1174.050049	-508.714722	-201.269577	1211.434326	-449.718048	383.517670	873.782532	-395.274811	-154.034134	904.906799	-418.568420	106.375008	1071.351440	478.370422	9.517971	899.725830	460.929840	210.361145
-437.387451	241.923050	971.777893	-440.110260	-31.115871	975.037964	-526.094788	244.534470	575.860168	-492.473602	-79.468117	585.919983	-504.276459	272.967804	86.231270	-557.989014	-116.564529	104.179848	-503.624359	343.071808	1444.697144	-448.228882	-73.507996	1464.981201	-417.734558	133.514069	1469.703979	-447.960175	151.574402	1761.847778	-551.518188	439.432465	1174.064453	-508.718750	-201.273636	1211.413208	-449.743164	383.599152	873.792603	-395.253937	-154.029282	904.884094	-418.577637	106.371819	1071.347656	478.578705	9.539581	899.745422	461.158905	210.382187
-437.395935	241.924896	971.795105	-440.107605	-31.112993	975.037354	-526.111755	244.541916	575.863647	-492.483368	-79.497261	585.920654	-504.303406	273.000916	86.246941	-558.058655	-116.598610	104.211067	-503.670532	343.048737	1444.702759	-448.256439	-73.530273	1464.958496	-417.750458	133.505203	1469.693115	-447.945160	151.626740	1761.857910	-551.521301	439.419342	1174.063110	-508.726166	-201.272415	1211.374390	-449.752838	383.619598	873.790649	-395.266174	-154.010529	904.832092	-418.585571	106.368668	1071.357056	478.812073	9.568560	899.751526	461.395599	210.419861
-437.418823	241.937759	971.799011	-440.110687	-31.116133	975.036316	-526.106323	244.535004	575.860779	-492.375458	-79.431206	585.890808	-504.279175	272.965485	86.226273	-557.973145	-116.560654	104.180817	-503.715088	343.032898	1444.699097	-448.269257	-73.572594	1464.947266	-417.776306	133.466812	1469.672852	-447.919739	151.668777	1761.842773	-551.542236	439.430115	1174.067749	-508.721405	-201.257858	1211.345825	-449.764374	383.638245	873.788513	-395.234741	-153.973633	904.819214	-418.599640	106.373192	1071.358643	478.936768	9.687622	899.749329	461.436951	210.943985
-437.447357	241.929306	971.792908	-440.105774	-31.101637	975.000610	-526.116394	244.534546	575.871155	-492.374298	-79.461693	585.888184	-504.309723	272.973297	86.231674	-558.003845	-116.575012	104.171478	-503.757721	342.997803	1444.708252	-448.269348	-73.601112	1464.911743	-417.803375	133.453857	1469.630859	-447.902435	151.711029	1761.852539	-551.563599	439.396515	1174.054077	-508.734772	-201.269989	1211.286743	-449.798004	383.618530	873.774353	-395.231628	-153.972229	904.772827	-418.602997	106.368057	1071.336060	479.178497	9.693467	899.774902	461.671967	210.945145
-437.419647	241.900711	971.791931	-440.032501	-31.122046	975.024780	-526.089966	244.515060	575.853394	-492.413147	-79.525764	585.887939	-504.291168	272.971497	86.231430	-557.726746	-116.435654	104.095566	-503.913574	342.895294	1444.558594	-448.292267	-73.644211	1464.883545	-417.849182	133.430573	1469.616089	-447.885071	151.748306	1761.846191	-551.608582	439.419830	1174.039673	-508.731628	-201.286392	1211.242920	-449.793549	383.607849	873.789185	-395.205139	-153.932892	904.755493	-418.573669	106.356201	1071.351929	479.395630	9.699647	899.776123	461.886627	210.909683
-437.428009	241.913376	971.807800	-440.045746	-31.077770	975.017822	-526.097412	244.523651	575.854370	-492.368286	-79.535713	585.890137	-504.263306	272.967010	86.252083	-558.066345	-116.606461	104.196381	-503.945526	342.884888	1444.566895	-448.299347	-73.669670	1464.876465	-417.890839	133.411789	1469.581543	-447.860168	151.789978	1761.859131	-551.626282	439.381805	1174.033081	-508.751709	-201.260757	1211.209839	-449.818298	383.597687	873.787415	-395.195068	-153.920441	904.736206	-418.584381	106.376251	1071.356445	479.610504	9.665106	899.784180	462.112732	210.910034
-437.453827	241.865463	971.801697	-440.041351	-31.078724	974.996582	-526.104736	244.492599	575.843689	-492.320740	-79.485832	585.870300	-504.268646	272.967987	86.249390	-557.708801	-116.415077	104.089371	-503.893616	342.961945	1444.681274	-448.316589	-73.687386	1464.838501	-417.945435	133.393127	1469.540649	-447.822357	151.817276	1761.852905	-551.658936	439.344269	1174.038696	-508.764648	-201.269455	1211.194092	-449.871582	383.561615	873.770203	-395.206329	-153.909195	904.694580	-418.596771	106.348801	1071.343140	479.834808	9.634298	899.784241	462.361572	210.858154
-437.447083	241.858200	971.811768	-440.009766	-31.076519	974.989136	-526.102600	244.489212	575.842651	-492.312500	-79.481010	585.868591	-504.253815	272.965332	86.228432	-558.016724	-116.583694	104.186333	-503.931122	342.962738	1444.679565	-448.323761	-73.710510	1464.830811	-417.986145	133.366150	1469.504028	-447.789551	151.854858	1761.854004	-551.714417	439.272705	1174.026855	-508.757965	-201.285950	1211.167725	-449.879089	383.511993	873.765625	-395.226501	-153.921494	904.674377	-418.587463	106.341980	1071.346558	480.065735	9.607286	899.753418	462.625793	210.857895
-437.427826	241.859772	971.837341	-439.996521	-31.067236	974.987915	-526.100647	244.487793	575.844238	-492.274963	-79.432152	585.875244	-504.230286	272.947968	86.214401	-557.681030	-116.408554	104.080887	-503.982330	342.942291	1444.672852	-448.351440	-73.747139	1464.793579	-418.042938	133.352310	1469.468506	-447.750854	151.890060	1761.855469	-551.776062	439.253418	1174.014893	-508.773743	-201.339157	1211.147827	-449.890015	383.450928	873.757629	-395.228210	-153.908310	904.659790	-418.582672	106.337502	1071.361206	480.323517	9.587936	899.746765	462.902557	210.826706
-437.450287	241.804260	971.832764	-439.981628	-31.036320	975.013062	-526.100830	244.458862	575.830505	-492.275482	-79.426598	585.857117	-504.254578	272.965118	86.225113	-557.667847	-116.402466	104.076927	-504.053925	342.931519	1444.667114	-448.364227	-73.748001	1464.798462	-418.101257	133.331863	1469.443115	-447.712677	151.928604	1761.856079	-551.842651	439.227417	1173.989868	-508.789368	-201.353119	1211.106567	-449.910950	383.392609	873.767029	-395.234711	-153.913940	904.642761	-418.591614	106.338989	1071.372437	480.681183	9.519519	899.738220	463.374725	210.307632
-437.454437	241.757828	971.832947	-439.934967	-31.060246	975.025757	-526.097290	244.441803	575.836182	-492.295441	-79.456253	585.872070	-504.268646	272.957825	86.224312	-557.643433	-116.416382	104.103622	-504.112152	342.901337	1444.688599	-448.397919	-73.793488	1464.765503	-418.186554	133.302979	1469.410645	-447.667694	151.968842	1761.852783	-551.907837	439.197754	1173.996216	-508.807434	-201.375137	1211.099121	-449.934174	383.353302	873.774292	-395.218079	-153.907959	904.633118	-418.576385	106.312202	1071.380005	480.951172	9.522257	899.696655	463.642609	210.342331
-437.456879	241.738190	971.873901	-439.942932	-31.031603	975.011597	-526.081360	244.412842	575.827026	-492.295929	-79.456802	585.868408	-504.243042	272.940094	86.208328	-557.677063	-116.410713	104.089699	-504.262573	342.802765	1444.558472	-448.430328	-73.833832	1464.760742	-418.260803	133.270493	1469.395020	-447.628174	152.003128	1761.864014	-551.986633	439.200714	1173.950439	-508.815460	-201.419861	1211.073120	-449.938171	383.281433	873.794678	-395.211243	-153.942444	904.623962	-418.591095	106.296791	1071.395508	481.225311	9.539761	899.655151	463.914276	210.361191
-437.473206	241.709854	971.877014	-439.954193	-31.033264	975.007874	-526.075806	244.404770	575.820007	-492.287048	-79.454956	585.865112	-504.241333	272.939545	86.207314	-557.932007	-116.574615	104.196014	-504.331085	342.788055	1444.563110	-448.485443	-73.862167	1464.736816	-418.345062	133.232513	1469.380737	-447.584656	152.038116	1761.865112	-552.051208	439.119202	1173.956543	-508.825623	-201.467743	1211.056152	-449.928711	383.238373	873.814209	-395.186676	-153.944046	904.610962	-418.603851	106.279778	1071.395020	481.515411	9.533153	899.613159	464.216034	210.348129
-437.483154	241.659958	971.889587	-439.913147	-31.012827	975.029480	-526.055786	244.391037	575.796082	-492.348755	-79.535149	585.887695	-504.221832	272.950165	86.233681	-558.022400	-116.591515	104.200401	-504.391571	342.750610	1444.552979	-448.523163	-73.891594	1464.729004	-418.433899	133.212051	1469.361694	-447.546112	152.077316	1761.864136	-552.121521	439.090210	1173.947632	-508.850800	-201.502975	1211.051392	-449.933685	383.194946	873.830261	-395.148468	-153.971939	904.630493	-418.595001	106.272377	1071.413452	481.774323	9.532477	899.553162	464.298401	210.382950
-437.469727	241.668625	971.914429	-439.892334	-31.010050	975.052002	-526.040466	244.386276	575.793030	-492.276581	-79.487312	585.897034	-504.221619	272.940735	86.234489	-557.973267	-116.574158	104.189468	-504.459412	342.744080	1444.559448	-448.555054	-73.925003	1464.699829	-418.520477	133.169830	1469.347656	-447.498871	152.098251	1761.864624	-552.216248	439.022888	1173.936157	-508.864258	-201.525909	1211.031250	-449.942078	383.149445	873.844177	-395.139191	-154.015884	904.621338	-418.590027	106.277924	1071.439575	481.997894	9.493117	899.490356	464.589325	210.367691
-437.502441	241.623520	971.913391	-439.897095	-30.997553	975.031677	-526.037109	244.380127	575.782837	-492.256500	-79.453476	585.905640	-504.224915	272.936462	86.206841	-557.618530	-116.408905	104.101120	-504.432220	342.823975	1444.692261	-448.613220	-73.950516	1464.679443	-418.604095	133.162506	1469.312378	-447.449219	152.130096	1761.867676	-552.304199	438.966553	1173.950562	-508.903229	-201.579620	1211.014282	-449.965820	383.088135	873.877197	-395.102509	-154.050812	904.636414	-418.602051	106.256874	1071.427612	482.293488	9.519013	899.414734	464.873840	210.383469
-437.482849	241.633453	971.948669	-439.860077	-31.004049	975.047119	-526.034729	244.382568	575.801636	-492.208374	-79.403603	585.878479	-504.225098	272.947388	86.205811	-557.600769	-116.402367	104.094894	-504.613098	342.687225	1444.524902	-448.630402	-73.973404	1464.671631	-418.666107	133.141235	1469.291138	-447.408264	152.148804	1761.880981	-552.404785	438.923492	1173.925903	-508.943970	-201.604141	1211.008423	-449.978333	383.039917	873.884766	-395.064178	-154.062393	904.647827	-418.582397	106.252792	1071.454712	482.530579	9.581975	899.361572	465.269379	210.700363
-437.491241	241.636063	971.955933	-439.857758	-31.004229	975.041931	-526.040405	244.384430	575.785583	-492.202332	-79.388496	585.900757	-504.217468	272.936798	86.206909	-557.577026	-116.395134	104.090279	-504.566895	342.756287	1444.646851	-448.672424	-74.010132	1464.640503	-418.722229	133.112198	1469.259888	-447.374329	152.174408	1761.897095	-552.497559	438.856842	1173.940186	-508.986420	-201.659744	1210.997681	-450.019836	382.971893	873.889771	-395.080536	-154.148117	904.639160	-418.573029	106.250160	1071.453247	482.791779	9.527936	899.320801	465.560974	210.667938
-437.496094	241.612717	971.966736	-439.831512	-31.006424	975.061218	-526.060730	244.383438	575.799622	-492.271240	-79.456551	585.910828	-504.228790	272.938049	86.206207	-557.968872	-116.583855	104.195656	-504.626099	342.734436	1444.619141	-448.684692	-74.045380	1464.626221	-418.762482	133.095566	1469.229248	-447.341614	152.197998	1761.907593	-552.591248	438.802277	1173.928467	-509.034576	-201.664398	1210.967896	-450.047028	382.928101	873.904053	-395.050171	-154.153946	904.666260	-418.565369	106.242851	1071.468872	483.075897	9.493629	899.249329	465.899841	210.645950
-437.492249	241.612320	971.959167	-439.841461	-30.988817	975.047424	-526.075745	244.415359	575.822632	-492.254089	-79.460342	585.904541	-504.236633	272.963013	86.222473	-557.968750	-116.579880	104.194725	-504.668213	342.725586	1444.608887	-448.714233	-74.070885	1464.592163	-418.792419	133.072418	1469.194946	-447.307922	152.226440	1761.920532	-552.692810	438.748169	1173.929443	-509.085968	-201.690979	1210.925537	-450.104828	382.856567	873.895386	-395.028442	-154.178589	904.638733	-418.559784	106.248177	1071.456543	483.368683	9.429781	899.205017	466.245636	210.585052
-437.501648	241.575348	971.932861	-439.809052	-31.015623	975.049500	-526.059509	244.377563	575.805725	-492.316681	-79.482254	585.896973	-504.240723	272.965576	86.221664	-558.031860	-116.585098	104.187363	-504.706512	342.697449	1444.584595	-448.707825	-74.104828	1464.572021	-418.812225	133.047318	1469.178711	-447.263367	152.249176	1761.913574	-552.804749	438.676147	1173.895508	-509.121368	-201.722824	1210.916016	-450.153503	382.779907	873.882507	-395.056152	-154.226425	904.617493	-418.529480	106.229385	1071.440430	483.672760	9.357220	899.135925	466.586334	210.567703
-437.500763	241.573273	971.931885	-439.805389	-31.018293	975.050903	-526.057983	244.375031	575.805298	-492.338470	-79.499748	585.910645	-504.218628	272.957520	86.214592	-558.006531	-116.572571	104.182327	-504.719879	342.679260	1444.550659	-448.702820	-74.124695	1464.557007	-418.836395	133.014999	1469.129883	-447.212097	152.264221	1761.927734	-552.883118	438.645294	1173.871704	-509.154785	-201.717407	1210.874756	-450.214996	382.720978	873.865784	-395.076813	-154.270950	904.578918	-418.528229	106.228104	1071.440796	483.972412	9.389436	899.093689	466.679657	210.930466
-437.519196	241.558472	971.910400	-439.836395	-31.020098	975.034241	-526.074768	244.381393	575.806030	-492.324341	-79.492180	585.895325	-504.224182	272.966583	86.227600	-558.012878	-116.598267	104.192375	-504.771210	342.672577	1444.537231	-448.717651	-74.169388	1464.524170	-418.849121	133.002396	1469.099121	-447.163147	152.288391	1761.932129	-552.978455	438.606873	1173.833618	-509.197754	-201.741821	1210.847534	-450.296967	382.667175	873.823059	-395.120300	-154.283295	904.554016	-418.543030	106.220543	1071.419678	484.317596	9.400691	899.038391	467.211426	210.536575
-437.516174	241.559235	971.906494	-439.814056	-31.018797	975.011047	-526.074158	244.380783	575.807007	-492.317719	-79.490234	585.893188	-504.208099	272.959930	86.221001	-557.713928	-116.421783	104.087959	-504.777069	342.632599	1444.502319	-448.721527	-74.203674	1464.497192	-418.876862	132.978363	1469.076904	-447.092224	152.305878	1761.932373	-553.058777	438.523926	1173.795288	-509.214966	-201.774567	1210.817749	-450.376862	382.639832	873.784241	-395.183929	-154.319412	904.497498	-418.530853	106.216057	1071.406250	484.685455	9.392355	898.972046	467.516541	210.530609
-437.524323	241.578171	971.902649	-439.829346	-31.017525	974.985657	-526.081543	244.389664	575.809448	-492.252533	-79.473633	585.890198	-504.223694	272.966553	86.228325	-557.698792	-116.431641	104.088608	-504.838409	342.637482	1444.476807	-448.716644	-74.226540	1464.482910	-418.901215	132.951401	1469.058716	-447.025055	152.320541	1761.937500	-553.120544	438.499481	1173.746338	-509.222198	-201.820923	1210.787354	-450.460632	382.578461	873.730957	-395.207733	-154.313950	904.452942	-418.542328	106.217850	1071.391724	484.985931	9.378897	898.934998	467.788055	210.511642
-437.516663	241.561249	971.912109	-439.790466	-31.016315	974.978210	-526.075073	244.381866	575.806702	-492.166321	-79.386940	585.851501	-504.206207	272.959625	86.221107	-557.595276	-116.418922	104.084381	-504.852448	342.609528	1444.440186	-448.731812	-74.254280	1464.444580	-418.927490	132.944107	1469.046753	-446.945984	152.336838	1761.936890	-553.178467	438.425537	1173.714600	-509.218262	-201.813019	1210.766846	-450.545624	382.545471	873.685608	-395.251129	-154.335327	904.421448	-418.521973	106.206306	1071.393311	485.280548	9.352329	898.889648	468.115753	210.462234
-437.528748	241.574921	971.921814	-439.849792	-30.991652	974.949341	-526.083191	244.391342	575.808411	-492.173584	-79.482689	585.857056	-504.206146	272.959259	86.221512	-557.953064	-116.599670	104.209572	-504.890533	342.599487	1444.427734	-448.742584	-74.278755	1464.439453	-418.930756	132.941345	1469.046509	-446.882599	152.369720	1761.946289	-553.197876	438.385986	1173.678223	-509.205719	-201.823868	1210.750000	-450.620026	382.535583	873.657837	-395.295410	-154.347519	904.394409	-418.548950	106.208069	1071.382080	485.563965	9.306424	898.846252	468.427490	210.437347
-437.519653	241.519974	971.911011	-439.772095	-31.018269	974.994812	-526.062866	244.366577	575.798706	-492.154541	-79.551361	585.851196	-504.203949	272.933990	86.206215	-557.695923	-116.444931	104.126610	-504.913544	342.577881	1444.409424	-448.728149	-74.287163	1464.431519	-418.937927	132.904572	1469.023071	-446.828888	152.393875	1761.938721	-553.246033	438.332581	1173.656860	-509.209839	-201.858398	1210.729004	-450.709259	382.516541	873.606201	-395.329193	-154.325684	904.361084	-418.525360	106.192886	1071.403320	485.883911	9.267394	898.841309	468.750458	210.415176
-437.513794	241.512329	971.925354	-439.766144	-31.019108	975.001404	-526.054260	244.335876	575.808350	-492.117340	-79.497139	585.840149	-504.195862	272.957611	86.217117	-557.679932	-116.415031	104.108215	-504.945953	342.567078	1444.402954	-448.723297	-74.318604	1464.409912	-418.975433	132.885468	1468.993286	-446.776764	152.435425	1761.945557	-553.263977	438.298798	1173.653076	-509.202606	-201.858200	1210.712036	-450.795593	382.498810	873.583679	-395.371185	-154.330368	904.337952	-418.530975	106.186005	1071.416138	486.121063	9.203357	898.871155	468.839569	210.742447
-437.513031	241.521927	971.920715	-439.775635	-31.012112	974.974548	-526.061523	244.339584	575.794678	-491.941956	-79.247459	585.779907	-504.179535	272.931183	86.205017	-557.577576	-116.381935	104.094360	-504.983948	342.528229	1444.374756	-448.720184	-74.332298	1464.416016	-418.994049	132.858109	1468.988037	-446.731476	152.481781	1761.932251	-553.301758	438.259094	1173.648193	-509.211212	-201.844421	1210.702148	-450.883759	382.492737	873.535828	-395.365784	-154.322769	904.330383	-418.537781	106.185585	1071.401001	486.426788	9.108921	898.893188	469.340088	210.289566
-437.568359	241.476578	971.907104	-439.797913	-31.026390	974.971558	-526.065308	244.355148	575.775391	-491.856110	-79.201515	585.753174	-504.192230	272.933105	86.204742	-557.473389	-116.342651	104.053574	-505.010132	342.502960	1444.348999	-448.719299	-74.363426	1464.385254	-419.016846	132.844986	1468.945190	-446.699036	152.543686	1761.924683	-553.322693	438.230713	1173.630005	-509.206665	-201.880219	1210.663818	-450.972870	382.464935	873.487671	-395.384308	-154.306396	904.288269	-418.568390	106.162056	1071.390991	486.818848	8.944236	898.929565	469.877472	209.735245
-437.564178	241.476807	971.902283	-439.783142	-31.025702	974.954224	-526.041748	244.301727	575.766235	-492.070160	-79.543495	585.813171	-504.186157	272.932892	86.200806	-557.941956	-116.555992	104.188278	-505.037140	342.480774	1444.347534	-448.731110	-74.383240	1464.358154	-419.031006	132.818100	1468.920410	-446.663818	152.606247	1761.900513	-553.335815	438.205933	1173.615112	-509.233673	-201.905609	1210.631348	-451.061310	382.463928	873.447693	-395.369324	-154.306091	904.265625	-418.562714	106.158844	1071.380737	487.137787	8.915431	899.002563	470.190033	209.660721
-437.553436	241.496796	971.911621	-439.785370	-31.017450	974.919312	-526.053345	244.329788	575.777527	-492.011230	-79.465492	585.781311	-504.195190	272.947998	86.217178	-557.639587	-116.408813	104.094254	-505.037598	342.435089	1444.320068	-448.732941	-74.413559	1464.330322	-419.067871	132.795319	1468.896729	-446.629669	152.679535	1761.870361	-553.390381	438.176971	1173.604126	-509.257202	-201.883133	1210.601929	-451.173859	382.436646	873.416626	-395.367889	-154.300476	904.244202	-418.553436	106.155991	1071.367065	487.491699	8.915784	899.039612	470.501648	209.640076
-437.538422	241.505447	971.916138	-439.771393	-31.056492	974.906860	-526.043091	244.287216	575.788513	-492.035370	-79.503365	585.801758	-504.185577	272.947357	86.214478	-557.676758	-116.417496	104.113899	-505.078766	342.423859	1444.295410	-448.749512	-74.445114	1464.314087	-419.066772	132.773071	1468.856445	-446.578705	152.759888	1761.836548	-553.452209	438.150574	1173.588013	-509.284332	-201.913696	1210.578613	-451.256897	382.414825	873.387329	-395.342773	-154.275620	904.257263	-418.534668	106.134422	1071.362183	487.841522	8.865191	899.109253	470.856659	209.569763
-437.557739	241.490128	971.910339	-439.739532	-31.085161	974.919861	-526.043945	244.286102	575.784424	-492.015503	-79.479973	585.802917	-504.170410	272.926117	86.195099	-557.674988	-116.420883	104.113724	-505.096680	342.396240	1444.278564	-448.761414	-74.477051	1464.298096	-419.083160	132.742905	1468.855347	-446.513702	152.846741	1761.818359	-553.519653	438.130127	1173.563965	-509.312195	-201.923553	1210.539917	-451.338257	382.384949	873.370850	-395.317841	-154.252380	904.268005	-418.534821	106.122978	1071.367065	488.172363	8.834279	899.161560	471.215912	209.456772
-437.566071	241.492844	971.914368	-439.759064	-31.068853	974.923218	-526.074585	244.279739	575.796631	-492.043060	-79.512436	585.809448	-504.208252	272.945892	86.206367	-558.007690	-116.582962	104.222832	-505.095825	342.361786	1444.251221	-448.783020	-74.507698	1464.278320	-419.087585	132.727524	1468.850830	-446.459839	152.940109	1761.821289	-553.570923	438.138489	1173.570679	-509.332031	-201.934296	1210.541382	-451.425201	382.364227	873.358215	-395.291595	-154.247894	904.262329	-418.541992	106.131393	1071.369385	488.443390	8.909375	899.238708	471.363159	209.828644
-437.541473	241.463730	971.896118	-439.684723	-31.095661	974.974609	-526.059509	244.204636	575.761902	-491.988464	-79.506165	585.831787	-504.167725	272.931335	86.193329	-558.024719	-116.598801	104.228096	-505.117065	342.330658	1444.278320	-448.800293	-74.545174	1464.293213	-419.098267	132.678787	1468.856323	-446.393005	153.035126	1761.824707	-553.663757	438.106903	1173.586670	-509.348175	-201.954926	1210.543945	-451.528687	382.346741	873.333374	-395.292328	-154.254425	904.262939	-418.502991	106.132233	1071.387817	488.793121	8.887981	899.293091	471.734406	209.756989
-437.546326	241.472809	971.895142	-439.693542	-31.092665	974.947632	-526.059082	244.245438	575.774414	-492.061768	-79.623672	585.851990	-504.162689	272.928650	86.196915	-558.070862	-116.611328	104.238510	-505.147766	342.289490	1444.238159	-448.820007	-74.565216	1464.287354	-419.091644	132.647858	1468.860352	-446.319824	153.133636	1761.802734	-553.721252	438.099213	1173.570801	-509.341370	-201.976334	1210.512329	-451.632019	382.311340	873.316406	-395.262543	-154.259811	904.250610	-418.504913	106.128593	1071.372925	489.158813	8.838655	899.332642	472.079651	209.725311
-437.556732	241.456512	971.885437	-439.665588	-31.138294	974.939392	-526.075195	244.217941	575.746460	-492.083221	-79.661995	585.842896	-504.179596	272.915985	86.198410	-558.068420	-116.612907	104.251778	-505.151093	342.265289	1444.253174	-448.858368	-74.599487	1464.272949	-419.107819	132.619797	1468.855469	-446.242096	153.240417	1761.779419	-553.784546	438.084656	1173.572876	-509.332336	-201.993225	1210.481567	-451.723785	382.302765	873.310181	-395.206207	-154.224106	904.255310	-418.489929	106.100792	1071.362671	489.496155	8.784492	899.356567	472.445160	209.656036
-437.581085	241.432724	971.882141	-439.675171	-31.141903	974.905090	-526.079956	244.240646	575.765869	-492.032135	-79.616310	585.827820	-504.159882	272.933807	86.222832	-558.017944	-116.600014	104.214516	-505.184296	342.232666	1444.238037	-448.902771	-74.634438	1464.246826	-419.130005	132.566956	1468.865601	-446.174133	153.353729	1761.739502	-553.849243	438.063049	1173.582031	-509.314056	-201.988541	1210.465088	-451.787354	382.281647	873.304138	-395.153320	-154.250931	904.237183	-418.497925	106.077049	1071.342163	489.856079	8.667136	899.382507	472.831512	209.598175
-437.572113	241.421707	971.879883	-439.641418	-31.160631	974.916809	-526.065186	244.218704	575.792480	-491.956757	-79.564674	585.848938	-504.138550	272.931732	86.222572	-558.022095	-116.609756	104.218971	-505.220642	342.195221	1444.242065	-448.929443	-74.640137	1464.258423	-419.155884	132.551926	1468.871216	-446.096069	153.474243	1761.709839	-553.913696	438.009949	1173.596802	-509.311829	-202.036423	1210.437500	-451.865265	382.281830	873.334717	-395.147430	-154.256653	904.231323	-418.482941	106.069046	1071.348022	490.246216	8.595452	899.416443	473.247925	209.538956
-437.570862	241.459244	971.902893	-439.687836	-31.138620	974.894958	-526.074585	244.230392	575.798828	-491.874634	-79.465981	585.829956	-504.200653	272.954773	86.259964	-557.927185	-116.588646	104.209137	-505.251434	342.148285	1444.265991	-448.968628	-74.699066	1464.267944	-419.187042	132.536850	1468.896362	-446.027405	153.579285	1761.679199	-553.963318	437.988647	1173.639038	-509.298889	-202.064331	1210.436157	-451.909454	382.247498	873.373047	-395.143341	-154.309235	904.228577	-418.511414	106.079185	1071.350098	490.621124	8.515587	899.413757	473.656738	209.486298
-437.558929	241.436279	971.920349	-439.632294	-31.214708	974.936340	-526.065857	244.193512	575.793335	-491.928192	-79.532906	585.869629	-504.228058	272.959412	86.256828	-557.655640	-116.436089	104.149994	-505.302002	342.102661	1444.288208	-448.999359	-74.711555	1464.272095	-419.231873	132.502625	1468.927002	-445.950165	153.682037	1761.669922	-554.030273	437.950897	1173.660645	-509.310120	-202.073181	1210.440918	-451.961487	382.248901	873.404724	-395.107544	-154.326782	904.237793	-418.488403	106.041412	1071.381592	491.029633	8.369404	899.438843	474.235565	209.006332
-437.555084	241.407867	971.907532	-439.628143	-31.225740	974.949158	-526.024353	244.171875	575.787415	-492.028687	-79.691132	585.864929	-504.185272	272.931030	86.252380	-558.023376	-116.641159	104.268845	-505.345856	342.090332	1444.303711	-449.030151	-74.730530	1464.272705	-419.286285	132.460648	1468.928345	-445.872101	153.796249	1761.655762	-554.070679	437.913391	1173.694092	-509.307617	-202.108139	1210.449585	-452.037476	382.266144	873.399231	-395.110443	-154.355911	904.235474	-418.495605	106.031082	1071.383789	491.301819	8.413048	899.462952	474.440948	209.405334
-437.556030	241.370483	971.917175	-439.594116	-31.263885	974.948181	-526.033813	244.182465	575.785156	-491.955048	-79.590508	585.870850	-504.171692	272.920197	86.250504	-557.977661	-116.594711	104.242821	-505.393433	342.058929	1444.323608	-449.058502	-74.767975	1464.262573	-419.311249	132.454681	1468.941650	-445.781036	153.903046	1761.640869	-554.120361	437.887665	1173.696777	-509.292084	-202.121094	1210.412964	-452.082214	382.274414	873.408752	-395.066010	-154.366592	904.233459	-418.482147	105.992096	1071.388794	491.728790	8.259936	899.460144	475.065765	208.918594
-437.557159	241.370056	971.918640	-439.593842	-31.265663	974.950256	-525.994019	244.186234	575.778687	-491.986664	-79.579102	585.848755	-504.152954	272.911407	86.207184	-557.660950	-116.411446	104.112358	-505.436646	342.024567	1444.294678	-449.059723	-74.767197	1464.263794	-419.330841	132.416077	1468.928589	-445.697021	154.034073	1761.575195	-554.170776	437.859680	1173.682495	-509.291931	-202.148438	1210.398438	-452.152313	382.297791	873.377991	-395.023102	-154.396912	904.224854	-418.480927	105.991318	1071.390259	492.011932	8.328993	899.433533	475.318787	209.334381
-437.563812	241.373383	971.921021	-439.569366	-31.262613	974.935059	-525.998230	244.179565	575.769775	-491.990479	-79.560654	585.850830	-504.195496	272.939301	86.229614	-557.877625	-116.533859	104.180954	-505.466095	341.997894	1444.304199	-449.082367	-74.806526	1464.235840	-419.330597	132.408920	1468.903564	-445.606750	154.154358	1761.541748	-554.198669	437.815369	1173.679565	-509.295563	-202.158951	1210.356567	-452.191071	382.283478	873.360718	-394.984833	-154.388748	904.200562	-418.469421	105.990471	1071.383301	492.328033	8.284834	899.460938	475.702057	209.320404
-437.581543	241.366501	971.919128	-439.572571	-31.266962	974.935974	-525.968750	244.180603	575.774231	-492.007965	-79.580444	585.854858	-504.170166	272.931732	86.224510	-557.850708	-116.534927	104.170822	-505.487244	341.997040	1444.312256	-449.089020	-74.822601	1464.213867	-419.340546	132.394714	1468.891113	-445.529755	154.276230	1761.502686	-554.237610	437.794556	1173.670776	-509.307648	-202.172989	1210.344238	-452.214294	382.281555	873.364136	-394.987640	-154.400085	904.196960	-418.477936	105.986923	1071.382324	492.638184	8.251571	899.444214	476.093689	209.295349
-437.624451	241.326111	971.900085	-439.627136	-31.280428	974.929871	-525.968689	244.168701	575.779480	-492.023804	-79.589516	585.865723	-504.178070	272.935547	86.240425	-557.953613	-116.579483	104.224899	-505.529144	341.942963	1444.285522	-449.069977	-74.855621	1464.198608	-419.336792	132.357574	1468.884155	-445.456604	154.386169	1761.479492	-554.290894	437.760132	1173.687744	-509.302765	-202.186539	1210.335327	-452.278442	382.309052	873.346252	-394.974579	-154.439041	904.206238	-418.516663	105.963760	1071.367676	492.961426	8.173512	899.445007	476.538513	209.263382
-437.630768	241.334488	971.912903	-439.652924	-31.272158	974.909058	-525.933044	244.127197	575.760193	-492.053284	-79.620796	585.895081	-504.174957	272.911346	86.229271	-558.044922	-116.636620	104.240570	-505.537445	341.923859	1444.277466	-449.053101	-74.890846	1464.180908	-419.344360	132.353607	1468.873169	-445.377441	154.500275	1761.452881	-554.339111	437.728088	1173.677246	-509.329803	-202.217377	1210.315552	-452.284241	382.270477	873.346008	-394.982788	-154.420929	904.191101	-418.534882	105.958595	1071.364258	493.291016	8.091690	899.448425	477.000824	209.194946
-437.623352	241.328079	971.911621	-439.631134	-31.316528	974.919189	-525.929138	244.135010	575.771606	-492.033234	-79.627472	585.892029	-504.179718	272.895203	86.220322	-557.660461	-116.447105	104.150627	-505.543823	341.893311	1444.276978	-449.016693	-74.898773	1464.171631	-419.350311	132.314865	1468.843872	-445.361877	154.555862	1761.398438	-554.353943	437.704773	1173.645752	-509.339264	-202.212357	1210.293579	-452.308319	382.245300	873.350952	-394.992493	-154.446442	904.161133	-418.525757	105.938286	1071.369751	493.640717	7.954667	899.467896	477.597595	208.655960
-437.614105	241.318619	971.895142	-439.578827	-31.342455	974.918030	-526.122986	244.359879	575.817383	-492.079041	-79.697945	585.914856	-504.329376	272.916046	86.250168	-557.722229	-116.467262	104.163353	-505.556702	341.885437	1444.246094	-449.002197	-74.927345	1464.134033	-419.340973	132.302902	1468.820190	-445.259399	154.661118	1761.351440	-554.390869	437.685089	1173.646729	-509.347076	-202.233017	1210.274658	-452.354675	382.262878	873.318420	-395.028534	-154.437698	904.145325	-418.492798	105.929207	1071.360474	493.876862	7.916900	899.490906	477.934326	208.625092
-437.618286	241.324417	971.895203	-439.593048	-31.341131	974.907288	-525.945862	244.128174	575.771851	-492.058899	-79.707329	585.883789	-504.208557	272.916656	86.227547	-557.700806	-116.481880	104.161133	-505.645081	341.775330	1444.088867	-448.982178	-74.923195	1464.134033	-419.318878	132.296600	1468.803467	-445.173035	154.766281	1761.312988	-554.436584	437.662720	1173.613647	-509.353577	-202.256500	1210.256592	-452.364227	382.253632	873.301392	-395.036285	-154.427155	904.137817	-418.498993	105.928101	1071.354492	494.047516	7.999826	899.520874	478.080536	209.086121
-437.634613	241.320831	971.869507	-439.626160	-31.369507	974.899414	-525.909241	244.067032	575.766724	-491.999420	-79.619865	585.862610	-504.187103	272.914276	86.223244	-557.671326	-116.478111	104.161957	-505.652893	341.769958	1444.085205	-448.963989	-74.947395	1464.120850	-419.299103	132.291229	1468.791382	-445.085419	154.869293	1761.280640	-554.444031	437.659363	1173.622192	-509.362518	-202.251846	1210.249268	-452.419373	382.232361	873.284668	-395.073853	-154.433975	904.123657	-418.511719	105.917068	1071.335205	494.300018	7.970484	899.533386	478.461609	209.066055
-437.646973	241.283676	971.864746	-439.597534	-31.411976	974.914795	-525.908386	244.073700	575.735901	-492.028900	-79.637703	585.883240	-504.186859	272.912872	86.224037	-558.100952	-116.706871	104.303223	-505.549164	341.827026	1444.189453	-448.948853	-74.945770	1464.113403	-419.286072	132.286224	1468.783447	-444.998901	154.966232	1761.250000	-554.443787	437.631134	1173.592163	-509.365662	-202.242355	1210.262451	-452.438385	382.237000	873.255859	-395.148315	-154.427292	904.096802	-418.504028	105.887512	1071.340576	494.534882	7.862009	899.542664	478.870605	209.030640
-437.685089	241.286575	971.841309	-439.658142	-31.402798	974.880249	-525.949280	244.118484	575.758728	-492.086884	-79.708824	585.887756	-504.205750	272.913300	86.208778	-557.723145	-116.518845	104.186890	-505.649139	341.751923	1444.066406	-448.940125	-74.966637	1464.085693	-419.246399	132.282867	1468.782349	-444.938538	155.060699	1761.222534	-554.470276	437.653931	1173.582764	-509.372131	-202.246368	1210.231201	-452.467926	382.218384	873.243408	-395.197754	-154.432053	904.077637	-418.534058	105.887733	1071.307617	494.728668	7.828018	899.573914	479.184235	209.017395
-437.678375	241.280823	971.838196	-439.640076	-31.444098	974.886169	-525.954285	244.044952	575.781677	-492.097656	-79.720467	585.934326	-504.185516	272.910797	86.202919	-558.159058	-116.761589	104.325134	-505.555145	341.799194	1444.187988	-448.930634	-74.983032	1464.082031	-419.219849	132.269928	1468.786621	-444.866241	155.145981	1761.192871	-554.440430	437.585632	1173.574951	-509.359344	-202.251862	1210.216431	-452.465118	382.188660	873.226379	-395.246002	-154.429901	904.045410	-418.527649	105.868233	1071.310181	494.882965	7.753202	899.577515	479.469727	208.983932
-437.675903	241.279633	971.837463	-439.635010	-31.447449	974.887939	-525.973572	244.043472	575.777954	-492.111206	-79.699860	585.908813	-504.196289	272.914215	86.220406	-558.193604	-116.771866	104.296700	-505.571564	341.794830	1444.157227	-448.915009	-74.979988	1464.064087	-419.181305	132.261826	1468.785156	-444.809265	155.241669	1761.170410	-554.435242	437.576050	1173.563477	-509.365082	-202.244186	1210.205688	-452.469299	382.184326	873.219604	-395.278198	-154.427048	904.025757	-418.525970	105.867073	1071.311157	495.070679	7.716150	899.590515	479.784698	208.945297
-437.687012	241.264694	971.823242	-439.660278	-31.446133	974.856689	-525.960022	244.029205	575.754578	-492.097382	-79.711708	585.891357	-504.179932	272.912292	86.220192	-558.243469	-116.803429	104.317505	-505.553436	341.787079	1444.153809	-448.894012	-75.002518	1464.054077	-419.154968	132.253098	1468.789551	-444.753326	155.323639	1761.146240	-554.421082	437.542938	1173.550415	-509.364258	-202.256699	1210.178955	-452.507751	382.190979	873.185669	-395.325348	-154.441635	903.998901	-418.532196	105.853043	1071.286011	495.175568	7.651908	899.593750	480.056091	208.891556
-437.742065	241.266891	971.815491	-439.673920	-31.457745	974.856750	-526.005432	244.069443	575.782593	-492.145020	-79.769852	585.899048	-504.192993	272.913757	86.222618	-558.308960	-116.828331	104.330200	-505.635620	341.682159	1444.006592	-448.862457	-75.014107	1464.055176	-419.150940	132.238205	1468.786011	-444.706879	155.411896	1761.133057	-554.428345	437.542542	1173.529297	-509.387390	-202.233704	1210.203857	-452.563843	382.173157	873.158752	-395.367798	-154.439209	903.982422	-418.560883	105.854088	1071.281006	495.327881	7.610842	899.573608	480.357910	208.868057
-437.739441	241.234924	971.808472	-439.636169	-31.527058	974.884644	-526.030823	244.039017	575.757019	-492.192169	-79.827057	585.933105	-504.195160	272.914246	86.219490	-558.390076	-116.869263	104.376389	-505.562744	341.755127	1444.131104	-448.863525	-75.011353	1464.062622	-419.135132	132.253647	1468.793457	-444.668304	155.505508	1761.131104	-554.410461	437.489136	1173.556641	-509.411652	-202.246078	1210.210083	-452.573120	382.150970	873.146729	-395.432648	-154.468658	903.975342	-418.544159	105.818481	1071.291992	495.497375	7.434519	899.590027	480.784332	208.369690
-437.765747	241.238571	971.838440	-439.638977	-31.530590	974.901733	-526.018494	244.008423	575.757446	-492.199524	-79.829758	585.939209	-504.217926	272.902954	86.201813	-558.363342	-116.876801	104.373657	-505.605988	341.684174	1444.023682	-448.841736	-75.024994	1464.073364	-419.118408	132.257660	1468.809814	-444.643677	155.577927	1761.123291	-554.422668	437.500061	1173.556396	-509.428680	-202.251740	1210.220703	-452.591675	382.114685	873.149841	-395.460449	-154.449951	903.983215	-418.568878	105.815720	1071.317627	495.516296	7.508626	899.604370	480.804291	208.822998
-437.766785	241.252625	971.848938	-439.666748	-31.523306	974.885010	-526.058350	243.998734	575.755615	-492.125763	-79.714188	585.909180	-504.192902	272.899567	86.224686	-558.287598	-116.851746	104.359726	-505.513214	341.738983	1444.157349	-448.849304	-75.040749	1464.074829	-419.112549	132.246063	1468.818481	-444.617188	155.653275	1761.125854	-554.399841	437.448425	1173.571533	-509.453552	-202.250397	1210.250366	-452.641327	382.096283	873.145325	-395.501678	-154.433594	903.987732	-418.578461	105.814568	1071.313599	495.649658	7.353940	899.594788	481.176239	208.360825
-437.777985	241.244293	971.853088	-439.676208	-31.522772	974.888184	-526.038818	243.979141	575.764832	-491.949188	-79.469147	585.846558	-504.181885	272.903381	86.231781	-558.128418	-116.823212	104.309578	-505.507782	341.735565	1444.165161	-448.843781	-75.043999	1464.077515	-419.093872	132.222031	1468.813965	-444.592224	155.712875	1761.117432	-554.394897	437.418304	1173.566284	-509.480499	-202.244446	1210.238037	-452.620758	382.059479	873.162476	-395.521881	-154.457291	903.990356	-418.580750	105.810417	1071.315674	495.717804	7.309459	899.597961	481.372284	208.316757
-437.777313	241.211197	971.852661	-439.630676	-31.543287	974.887146	-526.056702	243.956024	575.745117	-491.868256	-79.369537	585.841064	-504.188446	272.886230	86.247078	-558.012817	-116.776321	104.257523	-505.500641	341.735138	1444.144043	-448.831329	-75.032181	1464.084106	-419.073608	132.220917	1468.814209	-444.559998	155.789703	1761.111816	-554.403015	437.393158	1173.558716	-509.502869	-202.248657	1210.225708	-452.619781	381.987030	873.165405	-395.543579	-154.483566	903.975525	-418.563965	105.786774	1071.316162	495.756866	7.255564	899.599792	481.521454	208.256134
-437.799530	241.184845	971.828918	-439.634644	-31.556738	974.892151	-526.066101	243.958023	575.770874	-491.930695	-79.474632	585.826599	-504.198547	272.885986	86.247337	-558.079773	-116.790398	104.258377	-505.451355	341.731384	1444.162720	-448.793488	-75.043388	1464.084473	-419.053741	132.222763	1468.806763	-444.542145	155.851974	1761.102783	-554.394531	437.376770	1173.556030	-509.508881	-202.259125	1210.232544	-452.641113	381.972015	873.151062	-395.545380	-154.480316	903.985291	-418.558502	105.778442	1071.302856	495.774963	7.150757	899.602173	481.695190	208.190063
-437.789856	241.151886	971.825745	-439.604828	-31.542343	974.918274	-526.052063	243.918427	575.753967	-491.937988	-79.478394	585.855286	-504.171997	272.892792	86.209137	-558.162109	-116.854134	104.284378	-505.438110	341.725952	1444.140503	-448.796692	-75.054947	1464.086304	-419.031219	132.214523	1468.781250	-444.507019	155.919342	1761.089844	-554.395325	437.367004	1173.556396	-509.527069	-202.263535	1210.254639	-452.642975	381.905853	873.131958	-395.533691	-154.448242	904.018311	-418.535950	105.781303	1071.313599	495.777252	7.081771	899.580933	481.838898	208.134247
-437.805023	241.165604	971.837769	-439.645081	-31.539843	974.919312	-526.107483	243.950821	575.764832	-492.134125	-79.782913	585.922729	-504.177734	272.902161	86.223740	-558.331055	-116.910286	104.332642	-505.394043	341.720886	1444.129517	-448.782715	-75.051071	1464.086792	-419.014496	132.213699	1468.772705	-444.476410	155.980988	1761.099854	-554.388245	437.365570	1173.555298	-509.553345	-202.231766	1210.273071	-452.663635	381.860046	873.159912	-395.537048	-154.447906	904.046936	-418.558441	105.783531	1071.319214	495.718170	7.187060	899.585205	481.715240	208.601959
-437.806519	241.127136	971.817871	-439.628876	-31.549322	974.941467	-526.117432	243.903534	575.734253	-492.232666	-79.898392	585.963013	-504.176239	272.902557	86.220100	-558.432373	-116.925652	104.363457	-505.332428	341.729340	1444.141724	-448.763275	-75.057663	1464.105591	-419.014557	132.201675	1468.742676	-444.433197	156.036285	1761.098755	-554.378113	437.347595	1173.560425	-509.549622	-202.257233	1210.293945	-452.663025	381.770691	873.174622	-395.544830	-154.474777	904.060120	-418.541840	105.775970	1071.318237	495.671326	7.109141	899.604553	481.785004	208.544525
-437.823730	241.138855	971.823914	-439.657593	-31.545336	974.917053	-526.127441	243.908890	575.718689	-492.218201	-79.881485	585.957825	-504.175964	272.896423	86.239098	-558.392761	-116.917786	104.351768	-505.290771	341.730469	1444.117676	-448.763397	-75.074867	1464.092285	-418.990662	132.178909	1468.728516	-444.412415	156.078629	1761.112183	-554.360352	437.335419	1173.553589	-509.575104	-202.263336	1210.296265	-452.660553	381.736847	873.163513	-395.543091	-154.510330	904.069641	-418.547333	105.771866	1071.305542	495.669800	7.079070	899.581238	481.879944	208.482620
-437.806000	241.145615	971.814270	-439.669769	-31.545504	974.920166	-526.155396	243.856293	575.745178	-492.180634	-79.838829	585.943237	-504.188477	272.894745	86.228706	-558.374023	-116.896790	104.387619	-505.237061	341.748077	1444.135620	-448.739166	-75.073547	1464.080933	-418.970673	132.179733	1468.724976	-444.387573	156.124451	1761.105347	-554.347778	437.306366	1173.537842	-509.586487	-202.269852	1210.297729	-452.681396	381.677155	873.162476	-395.508881	-154.512039	904.069031	-418.533081	105.777382	1071.299927	495.639282	6.995813	899.572693	481.949036	208.452927
-437.804077	241.111404	971.806702	-439.613403	-31.566500	974.918030	-526.151367	243.849487	575.740662	-492.174561	-79.830795	585.951965	-504.153046	272.881561	86.219521	-558.300537	-116.861435	104.341202	-505.192230	341.745270	1444.153809	-448.739166	-75.080223	1464.072388	-418.948486	132.173065	1468.704590	-444.354858	156.169769	1761.092407	-554.332214	437.294128	1173.549316	-509.590149	-202.275986	1210.262939	-452.672516	381.594543	873.164429	-395.510742	-154.526062	904.041504	-418.502502	105.755814	1071.294678	495.681213	6.850771	899.550415	482.211273	207.901566
-437.802826	241.119171	971.788147	-439.612122	-31.573698	974.919128	-526.156128	243.870071	575.735535	-492.190918	-79.855057	585.951904	-504.160583	272.886505	86.212006	-558.398560	-116.895615	104.353424	-505.162415	341.745728	1444.136841	-448.738953	-75.075966	1464.053101	-418.900940	132.169067	1468.699463	-444.314240	156.216019	1761.083008	-554.314941	437.282532	1173.554443	-509.568359	-202.277100	1210.253540	-452.677826	381.572693	873.157288	-395.515350	-154.528793	904.039063	-418.498718	105.763077	1071.285400	495.521729	6.906384	899.523926	482.035858	208.325668
-437.792725	241.152313	971.766663	-439.632599	-31.571918	974.895142	-526.161255	243.877670	575.742493	-492.203766	-79.880020	585.907166	-504.169098	272.887848	86.212372	-557.677246	-116.352425	103.984344	-505.123718	341.725891	1444.131470	-448.708984	-75.087860	1464.050293	-418.884552	132.180374	1468.675049	-444.277893	156.268082	1761.077759	-554.291504	437.277832	1173.549194	-509.549652	-202.292664	1210.253662	-452.686035	381.513824	873.156006	-395.522797	-154.538910	904.024963	-418.496124	105.777184	1071.261108	495.572144	6.753303	899.510132	482.298584	207.823059
-437.803253	241.159409	971.771790	-439.646301	-31.547924	974.881653	-526.178040	243.896591	575.745667	-492.137787	-79.857529	585.904297	-504.164856	272.890839	86.219620	-557.619446	-116.322891	103.966057	-505.080078	341.731415	1444.128662	-448.669250	-75.074493	1464.034302	-418.856354	132.164856	1468.644531	-444.218811	156.323029	1761.070068	-554.257446	437.258362	1173.536743	-509.534943	-202.292450	1210.256348	-452.672974	381.457123	873.136963	-395.506775	-154.531433	904.029785	-418.496399	105.785751	1071.254517	495.505005	6.679453	899.509888	482.327179	207.744003
-437.771698	241.149368	971.764587	-439.607941	-31.564938	974.895447	-526.088989	243.802689	575.710815	-492.137054	-79.938026	585.946411	-504.135986	272.883148	86.186905	-557.627808	-116.338417	103.999519	-505.045624	341.751709	1444.119873	-448.648346	-75.069450	1464.016479	-418.843170	132.164352	1468.633179	-444.158813	156.359024	1761.057495	-554.232483	437.242249	1173.526978	-509.530151	-202.283615	1210.254272	-452.690887	381.435730	873.134216	-395.471802	-154.527191	904.028320	-418.467285	105.780304	1071.258911	495.393372	6.629190	899.517029	482.318268	207.662445
-437.785675	241.117950	971.758850	-439.602570	-31.570074	974.885620	-526.147827	243.842575	575.717163	-491.891846	-79.619743	585.862366	-504.187531	272.893982	86.191170	-557.452393	-116.285294	103.957222	-505.002258	341.760010	1444.124756	-448.615143	-75.067329	1464.020874	-418.817230	132.172699	1468.605591	-444.093018	156.392914	1761.039917	-554.204895	437.245850	1173.520508	-509.519348	-202.274841	1210.250488	-452.676239	381.386353	873.134277	-395.474945	-154.525986	904.027649	-418.463806	105.762024	1071.249512	495.226685	6.668167	899.532654	482.106598	208.107620
-437.733856	241.164902	971.757568	-439.598572	-31.605156	974.876099	-526.145447	243.841904	575.728638	-491.611786	-79.285736	585.771973	-504.178162	272.876648	86.211365	-557.242554	-116.217674	103.915329	-504.976257	341.757050	1444.107544	-448.568817	-75.067810	1464.008911	-418.791077	132.179565	1468.580200	-444.022827	156.436691	1761.020996	-554.172119	437.208252	1173.488525	-509.502869	-202.271545	1210.234985	-452.654999	381.336792	873.112854	-395.503204	-154.551270	903.989380	-418.431549	105.761139	1071.243286	495.118744	6.625215	899.532715	482.115082	208.039459
-437.720581	241.122452	971.745117	-439.581238	-31.606064	974.859680	-526.105164	243.876434	575.740784	-491.744324	-79.578987	585.828857	-504.139130	272.877747	86.220673	-557.395447	-116.273865	103.953590	-504.982727	341.765228	1444.052612	-448.533569	-75.058929	1463.988281	-418.762390	132.184967	1468.568726	-443.944641	156.473145	1760.999023	-554.154602	437.218201	1173.469604	-509.487274	-202.261490	1210.223511	-452.616058	381.289764	873.103394	-395.503448	-154.547928	903.988464	-418.408234	105.738396	1071.227295	495.046783	6.577135	899.521912	482.116577	207.989670
-437.727875	241.127213	971.739319	-439.583008	-31.604784	974.861023	-526.101807	243.867676	575.745178	-491.534912	-79.294037	585.756165	-504.185516	272.866119	86.186523	-557.233276	-116.205666	103.899452	-504.950592	341.782349	1444.059937	-448.508179	-75.050728	1463.988159	-418.749603	132.193024	1468.539429	-443.889038	156.502579	1760.973999	-554.129456	437.220337	1173.426636	-509.462006	-202.252579	1210.217285	-452.606628	381.253540	873.067627	-395.462189	-154.529037	903.997559	-418.407135	105.744339	1071.223755	494.946442	6.509950	899.510986	482.131836	207.908997
-437.689362	241.169373	971.739685	-439.583374	-31.594284	974.832031	-526.094421	243.897888	575.756714	-491.461243	-79.216644	585.763977	-504.204010	272.897308	86.185791	-557.248230	-116.218300	103.913269	-504.935242	341.775391	1444.028564	-448.462097	-75.045540	1463.971191	-418.729828	132.203461	1468.512695	-443.817261	156.535278	1760.942871	-554.099426	437.198334	1173.391846	-509.422363	-202.248581	1210.219360	-452.581665	381.229095	873.040527	-395.502869	-154.552124	903.951538	-418.396454	105.757187	1071.211426	494.938019	6.363417	899.507385	482.315369	207.392975
-437.677216	241.163559	971.719055	-439.554047	-31.617725	974.845032	-526.051025	243.899353	575.739502	-491.725769	-79.646095	585.834045	-504.200775	272.902130	86.213654	-557.373962	-116.217903	103.943138	-504.910126	341.794586	1444.025024	-448.421387	-75.042358	1463.947266	-418.716949	132.193985	1468.490112	-443.755035	156.559845	1760.925537	-554.070190	437.229004	1173.374390	-509.404938	-202.242569	1210.202759	-452.556763	381.215302	873.019043	-395.494995	-154.556320	903.945251	-418.375793	105.755852	1071.207397	494.831543	6.308494	899.492493	482.293762	207.348022
-437.638123	241.149567	971.708984	-439.512299	-31.617575	974.868835	-526.016052	243.906174	575.754395	-491.531555	-79.380753	585.773193	-504.199707	272.901886	86.215225	-557.996338	-116.660454	104.284004	-504.893707	341.807770	1444.006592	-448.402466	-75.031769	1463.938599	-418.693604	132.203369	1468.483643	-443.684692	156.596497	1760.905273	-554.053894	437.197266	1173.330200	-509.381531	-202.214081	1210.213989	-452.537842	381.186676	872.996216	-395.509277	-154.559082	903.914124	-418.339172	105.761368	1071.214966	494.725128	6.280140	899.468872	482.264008	207.299454
-437.621307	241.156708	971.711975	-439.486237	-31.614122	974.850037	-525.735413	243.581924	575.676208	-491.768280	-79.733246	585.843750	-503.987122	272.879852	86.207657	-558.176086	-116.714317	104.333237	-504.861450	341.814514	1443.964966	-448.366089	-75.026619	1463.948120	-418.677124	132.205109	1468.469727	-443.628235	156.629303	1760.890137	-554.040588	437.185760	1173.315552	-509.343719	-202.218735	1210.223511	-452.537445	381.158478	872.951172	-395.478088	-154.546555	903.904602	-418.313904	105.759491	1071.206299	494.558075	6.333378	899.473450	482.031738	207.755844
-437.598694	241.179581	971.708435	-439.479401	-31.653151	974.838928	-525.981262	243.944626	575.762451	-491.895172	-79.939682	585.888428	-504.158600	272.895538	86.222748	-558.283203	-116.742653	104.353271	-504.857910	341.816101	1443.940674	-448.343262	-75.018120	1463.942505	-418.658997	132.218567	1468.459229	-443.573029	156.664536	1760.881836	-554.023376	437.190918	1173.285156	-509.316406	-202.206482	1210.194824	-452.546051	381.162598	872.931091	-395.475311	-154.553131	903.892090	-418.297852	105.747299	1071.198853	494.487488	6.335057	899.462219	482.001190	207.774963
-437.548401	241.144852	971.683167	-439.402863	-31.676119	974.855957	-525.964966	243.916168	575.753052	-491.910034	-79.945274	585.896179	-504.161255	272.897003	86.219688	-558.275024	-116.730339	104.346420	-504.829071	341.818573	1443.902954	-448.314362	-74.996986	1463.931274	-418.627228	132.236938	1468.451416	-443.531891	156.702209	1760.862183	-554.021606	437.161377	1173.250488	-509.310913	-202.216522	1210.189941	-452.532410	381.138031	872.910706	-395.462616	-154.572708	903.893433	-418.239502	105.735641	1071.195557	494.399017	6.268465	899.459778	481.965302	207.697800
-437.524780	241.151154	971.712891	-439.389648	-31.668995	974.856995	-525.952698	243.891205	575.767029	-491.800629	-79.879189	585.883057	-504.164368	272.896454	86.218117	-558.219482	-116.722382	104.350151	-504.813995	341.825836	1443.869507	-448.295319	-75.013428	1463.922241	-418.615967	132.240494	1468.431030	-443.489899	156.730545	1760.857300	-554.030945	437.166260	1173.240601	-509.291718	-202.213501	1210.178833	-452.539429	381.135376	872.871826	-395.418152	-154.579269	903.902527	-418.221924	105.731308	1071.211182	494.341187	6.255118	899.456177	481.931488	207.688461
-437.495392	241.153687	971.688965	-439.378784	-31.642866	974.820129	-525.947510	243.888290	575.768188	-491.722443	-79.849815	585.859070	-504.165802	272.896606	86.217880	-557.768127	-116.499382	104.226082	-504.767334	341.853760	1443.858521	-448.272308	-74.992073	1463.922241	-418.588867	132.240189	1468.415649	-443.452789	156.755615	1760.850830	-554.033569	437.125763	1173.212524	-509.294373	-202.208344	1210.185791	-452.511230	381.117645	872.858337	-395.389435	-154.577393	903.901306	-418.187988	105.739571	1071.177979	494.252625	6.219108	899.444580	481.910004	207.641312
-437.465302	241.153458	971.701843	-439.362061	-31.654774	974.815063	-525.957642	243.900558	575.773743	-491.783813	-79.950089	585.868835	-504.185547	272.900452	86.217766	-558.268433	-116.737976	104.360466	-504.723267	341.858887	1443.850830	-448.243713	-74.991364	1463.924438	-418.576050	132.244598	1468.408691	-443.424774	156.777023	1760.851196	-554.044067	437.106079	1173.199829	-509.278412	-202.213745	1210.193237	-452.528870	381.121063	872.819519	-395.354065	-154.570374	903.914734	-418.163574	105.726044	1071.181763	494.207428	6.232306	899.429321	481.867462	207.640137
-437.416046	241.128906	971.693665	-439.286224	-31.654819	974.856995	-525.915771	243.845032	575.765076	-491.690521	-79.867279	585.891968	-504.163208	272.897949	86.214096	-558.104675	-116.694130	104.314110	-504.698730	341.874329	1443.848389	-448.232544	-74.986084	1463.924072	-418.567932	132.245865	1468.385376	-443.384125	156.805222	1760.856323	-554.049927	437.109192	1173.172852	-509.272736	-202.199310	1210.200317	-452.527832	381.101288	872.799072	-395.326477	-154.561768	903.934814	-418.104645	105.733803	1071.199219	494.127441	6.218279	899.425415	481.812408	207.603928
-437.395203	241.085770	971.676697	-439.260468	-31.633730	974.845154	-525.574585	243.511993	575.713074	-491.690796	-79.882698	585.867310	-503.961090	272.857910	86.201118	-558.121155	-116.709076	104.318565	-504.659180	341.867645	1443.824341	-448.230438	-74.993408	1463.936890	-418.544617	132.252045	1468.387207	-443.348877	156.828217	1760.836670	-554.043396	437.082977	1173.159058	-509.268372	-202.194214	1210.204712	-452.566559	381.107391	872.753601	-395.319183	-154.569519	903.937195	-418.070282	105.725128	1071.182495	494.165192	6.059161	899.407410	482.010193	207.072922
-437.349548	241.089111	971.678589	-439.231506	-31.650259	974.860901	-525.882874	243.873505	575.761597	-491.736420	-79.938820	585.919983	-504.169983	272.883057	86.221497	-558.114197	-116.696991	104.313942	-504.647766	341.869354	1443.790283	-448.213440	-74.992577	1463.959961	-418.559113	132.250626	1468.368408	-443.302826	156.852158	1760.843628	-554.049255	437.078430	1173.140991	-509.248322	-202.175598	1210.224487	-452.569458	381.134369	872.732910	-395.288971	-154.571869	903.952698	-418.035126	105.722221	1071.191772	494.033600	6.157894	899.405701	481.779968	207.517456
-437.319702	241.052292	971.645935	-439.168945	-31.660336	974.864685	-525.560730	243.521042	575.701233	-491.732819	-79.937744	585.914734	-503.979614	272.864288	86.192833	-558.133301	-116.704208	104.315468	-504.608948	341.874573	1443.783936	-448.206909	-74.995132	1463.966797	-418.558563	132.255447	1468.353760	-443.253632	156.874435	1760.828613	-554.024109	437.100708	1173.129639	-509.232941	-202.176041	1210.227173	-452.564148	381.116638	872.709106	-395.247314	-154.580002	903.958862	-417.985046	105.714348	1071.176392	494.012909	6.129186	899.401001	481.762726	207.496719
-437.259888	241.095474	971.673218	-439.146027	-31.615126	974.827759	-525.560547	243.535339	575.700989	-491.694397	-79.893814	585.893738	-503.975952	272.873779	86.193542	-558.117554	-116.712288	104.304779	-504.582855	341.878723	1443.772583	-448.213867	-74.990166	1463.976807	-418.574249	132.257233	1468.348389	-443.223877	156.896576	1760.813843	-554.013000	437.097137	1173.119019	-509.237488	-202.169876	1210.236084	-452.560638	381.131348	872.696533	-395.224121	-154.579529	903.970398	-417.940155	105.732719	1071.171021	493.981781	6.110313	899.395081	481.723480	207.512100
-437.222168	241.094131	971.671753	-439.106873	-31.625021	974.829590	-525.564392	243.545654	575.721497	-491.636353	-79.811874	585.897583	-504.006042	272.853424	86.203194	-557.654480	-116.476166	104.203606	-504.560760	341.893402	1443.770020	-448.230408	-74.999237	1464.000366	-418.558472	132.222610	1468.340210	-443.195496	156.909698	1760.806396	-553.986938	437.111847	1173.119873	-509.215515	-202.168686	1210.239868	-452.523163	381.117249	872.705200	-395.189575	-154.579956	903.979187	-417.896973	105.728310	1071.170288	493.952545	6.065244	899.376038	481.721680	207.472061
-437.187439	241.090057	971.685913	-439.032532	-31.671616	974.860962	-525.820862	243.840240	575.786377	-491.617188	-79.793106	585.897217	-504.171021	272.883148	86.219429	-557.634888	-116.468384	104.198944	-504.528656	341.873688	1443.773315	-448.226501	-74.996033	1463.997681	-418.546997	132.215210	1468.346436	-443.162354	156.933502	1760.810059	-553.933777	437.115631	1173.114258	-509.204132	-202.166382	1210.244141	-452.495819	381.146851	872.696899	-395.127930	-154.562622	903.993713	-417.850342	105.712013	1071.194580	493.945099	6.073469	899.376038	481.706329	207.434097
-437.154358	241.081146	971.684143	-439.018982	-31.669497	974.863464	-525.811218	243.867371	575.791077	-491.654785	-79.895622	585.903320	-504.170532	272.882050	86.222275	-557.682129	-116.477737	104.210121	-504.510986	341.864380	1443.753052	-448.237335	-74.989395	1464.015991	-418.544250	132.210556	1468.356934	-443.133057	156.956451	1760.810303	-553.899292	437.142242	1173.138672	-509.190277	-202.144440	1210.256836	-452.492188	381.142639	872.690857	-395.111847	-154.594986	904.001648	-417.820190	105.708672	1071.193481	493.962555	6.049684	899.398254	481.709900	207.416046
-437.134613	241.101288	971.692322	-439.011139	-31.659828	974.851013	-525.542053	243.588058	575.727539	-491.636047	-79.887863	585.888000	-504.001404	272.866638	86.233345	-557.614624	-116.464699	104.210297	-504.459686	341.854248	1443.770508	-448.243866	-74.996971	1464.014648	-418.549042	132.194382	1468.354370	-443.101563	156.975082	1760.816162	-553.833191	437.161224	1173.137451	-509.181091	-202.140015	1210.254028	-452.459473	381.160858	872.705261	-395.068146	-154.553680	904.025757	-417.800995	105.715210	1071.190308	493.963074	6.047366	899.397583	481.718475	207.403000
-437.095184	241.070755	971.678345	-438.968414	-31.658310	974.866699	-525.507080	243.606186	575.749939	-491.550934	-79.840126	585.905334	-504.026459	272.870087	86.235046	-557.591064	-116.442467	104.192368	-504.418884	341.868530	1443.756714	-448.239960	-74.998322	1464.026733	-418.548523	132.180603	1468.341797	-443.070770	156.997238	1760.816772	-553.795044	437.186523	1173.132324	-509.175903	-202.145096	1210.254517	-452.419128	381.167908	872.707214	-395.051178	-154.561325	904.042969	-417.764679	105.711761	1071.192017	493.954956	6.025130	899.402832	481.715729	207.390701
-437.071442	241.088303	971.676025	-438.922791	-31.677168	974.888428	-525.480225	243.645630	575.739441	-491.558228	-79.859650	585.902222	-504.024719	272.869476	86.238457	-557.611084	-116.439186	104.200470	-504.404999	341.852386	1443.761963	-448.252441	-75.021454	1464.023438	-418.529419	132.185928	1468.325073	-443.041901	157.017197	1760.809326	-553.746887	437.192169	1173.126953	-509.186676	-202.127045	1210.247192	-452.419159	381.200623	872.690125	-394.962646	-154.535324	904.047058	-417.734436	105.721252	1071.202515	493.978943	6.020214	899.433960	481.703064	207.387650
-437.036438	241.118103	971.698914	-438.927826	-31.641714	974.830078	-525.469543	243.662369	575.746033	-491.491638	-79.785118	585.862244	-504.047943	272.886749	86.230026	-557.604309	-116.421860	104.177475	-504.342346	341.853546	1443.755981	-448.252930	-75.033661	1463.996582	-418.513153	132.169968	1468.309937	-442.992767	157.034485	1760.793213	-553.713379	437.225952	1173.141602	-509.188202	-202.141663	1210.238281	-452.415558	381.219818	872.667542	-394.964050	-154.532501	904.042419	-417.709442	105.721680	1071.183105	493.984863	6.017764	899.422302	481.719147	207.393372
-437.013641	241.103455	971.684265	-438.856995	-31.661791	974.840149	-525.483704	243.705276	575.755310	-491.514404	-79.821205	585.910400	-504.071747	272.860352	86.227905	-557.585449	-116.428139	104.187416	-504.319489	341.830078	1443.738892	-448.230804	-75.059212	1463.972900	-418.485382	132.145935	1468.294067	-442.940063	157.047562	1760.787476	-553.680115	437.240814	1173.147217	-509.199005	-202.160492	1210.226929	-452.401581	381.230560	872.668396	-394.914215	-154.539215	904.027649	-417.671844	105.716835	1071.182617	494.011017	6.001482	899.436401	481.760193	207.353577
-436.962555	241.132065	971.692261	-438.849640	-31.651360	974.819458	-525.461670	243.694122	575.762146	-491.518524	-79.840660	585.915039	-504.038849	272.870392	86.223412	-557.591492	-116.437988	104.194817	-504.332825	341.756165	1443.617920	-448.209625	-75.066788	1463.963135	-418.456177	132.136444	1468.264160	-442.889404	157.069489	1760.770752	-553.669189	437.255005	1173.155640	-509.195221	-202.165771	1210.189697	-452.377899	381.245697	872.672546	-394.862915	-154.505814	904.045654	-417.638397	105.722702	1071.175537	494.033997	5.961653	899.454346	481.787201	207.343063
-436.940369	241.153442	971.692566	-438.820862	-31.644228	974.803833	-525.443176	243.696152	575.802002	-491.469452	-79.803459	585.915222	-504.051697	272.872620	86.223701	-557.936951	-116.605331	104.294785	-504.270264	341.759247	1443.634399	-448.205536	-75.070938	1463.947998	-418.445648	132.106796	1468.264526	-442.822327	157.065643	1760.763672	-553.623718	437.252716	1173.165161	-509.195221	-202.174942	1210.168335	-452.366638	381.235382	872.681152	-394.853851	-154.503922	904.039490	-417.605255	105.731613	1071.166260	494.047607	5.977547	899.444641	481.827332	207.340240
-436.910767	241.131042	971.689453	-438.807037	-31.640003	974.800598	-525.448730	243.730011	575.809570	-491.443176	-79.784492	585.877075	-504.067078	272.856720	86.239983	-557.931335	-116.604782	104.293922	-504.215912	341.732758	1443.623657	-448.179321	-75.079369	1463.931519	-418.422028	132.090897	1468.248047	-442.744446	157.087570	1760.757080	-553.604919	437.245361	1173.168213	-509.193542	-202.164642	1210.138306	-452.367188	381.236664	872.652100	-394.870056	-154.551346	903.996887	-417.581146	105.721359	1071.162720	494.074158	5.961255	899.464844	481.892029	207.324509
-436.901825	241.119629	971.659363	-438.800690	-31.626358	974.793640	-525.440186	243.772049	575.804077	-491.440765	-79.780556	585.875122	-504.054504	272.875854	86.235916	-557.584778	-116.403305	104.168800	-504.172607	341.747437	1443.620850	-448.167572	-75.094254	1463.902588	-418.404510	132.102264	1468.218018	-442.658997	157.091843	1760.745117	-553.571472	437.251221	1173.164063	-509.191284	-202.143372	1210.125977	-452.328583	381.279694	872.654663	-394.851166	-154.515137	903.977051	-417.559052	105.730560	1071.140991	494.106781	6.000334	899.474304	481.934052	207.334442
-436.836243	241.118713	971.658569	-438.720490	-31.637991	974.827148	-525.445190	243.760147	575.788696	-491.446503	-79.791115	585.898621	-504.059113	272.852539	86.226006	-557.888550	-116.603401	104.287796	-504.132385	341.730011	1443.618530	-448.114471	-75.097527	1463.879517	-418.371338	132.088013	1468.209839	-442.570801	157.104126	1760.728394	-553.539001	437.250977	1173.182739	-509.175995	-202.142456	1210.093018	-452.315552	381.279327	872.649475	-394.832642	-154.510437	903.963745	-417.499542	105.737762	1071.160034	494.121796	6.011479	899.460144	481.988953	207.343170
-436.830139	241.119553	971.643738	-438.725403	-31.641638	974.789978	-525.439148	243.787506	575.790710	-491.459320	-79.840897	585.886658	-504.063416	272.876678	86.236420	-557.610413	-116.430580	104.199249	-504.008728	341.802185	1443.742188	-448.093445	-75.123009	1463.850342	-418.354401	132.084167	1468.192627	-442.487244	157.114624	1760.714722	-553.478699	437.242096	1173.175171	-509.173828	-202.142639	1210.065063	-452.266754	381.297241	872.636414	-394.843353	-154.491470	903.923157	-417.483032	105.727371	1071.130859	494.179901	6.049022	899.472412	482.075134	207.344727
-436.801453	241.106735	971.614990	-438.704132	-31.639294	974.786621	-525.435669	243.785065	575.793152	-491.466003	-79.844254	585.874084	-504.075714	272.872223	86.235641	-557.964722	-116.628143	104.296486	-503.961151	341.807037	1443.739136	-448.056061	-75.118088	1463.835449	-418.321594	132.070221	1468.173340	-442.399292	157.102036	1760.709351	-553.429993	437.225189	1173.183716	-509.153381	-202.137299	1210.052612	-452.215118	381.332367	872.648010	-394.867157	-154.526062	903.881653	-417.448273	105.730644	1071.112671	494.171783	6.039763	899.460266	482.100616	207.388931
-436.760590	241.127869	971.617920	-438.691620	-31.628788	974.776001	-525.455200	243.819214	575.807190	-491.425049	-79.840630	585.906311	-504.085480	272.876221	86.232956	-557.592773	-116.450989	104.182434	-503.947144	341.804291	1443.752075	-448.015991	-75.137527	1463.811401	-418.275116	132.066711	1468.171631	-442.310059	157.107361	1760.690430	-553.390869	437.241364	1173.203613	-509.131378	-202.142471	1210.016724	-452.179443	381.354614	872.630371	-394.885529	-154.523178	903.851868	-417.415344	105.739380	1071.107666	494.229767	6.091058	899.458191	482.171753	207.394684
-436.751495	241.104248	971.613037	-438.700287	-31.625519	974.751099	-525.454163	243.804398	575.813416	-491.428040	-79.888939	585.842224	-504.069489	272.874268	86.232254	-557.994507	-116.646370	104.295555	-503.917450	341.785187	1443.736084	-447.959656	-75.148125	1463.780396	-418.243683	132.056061	1468.157837	-442.224884	157.099274	1760.680298	-553.338501	437.212677	1173.204590	-509.136169	-202.105515	1210.003662	-452.094177	381.345215	872.646484	-394.902039	-154.506073	903.818298	-417.404694	105.720711	1071.090698	494.233643	6.074292	899.450928	482.236145	207.417099
-436.716278	241.147049	971.602417	-438.697540	-31.620144	974.749084	-525.460327	243.802948	575.822754	-491.402313	-79.914970	585.885620	-504.092682	272.877319	86.231316	-557.990112	-116.661469	104.304634	-503.863281	341.784729	1443.748413	-447.916290	-75.160782	1463.751221	-418.198212	132.054550	1468.151489	-442.136536	157.098694	1760.673584	-553.296204	437.226715	1173.215332	-509.127075	-202.086548	1209.969238	-452.042542	381.361542	872.659424	-394.936981	-154.531296	903.781311	-417.384552	105.745323	1071.084106	494.292664	6.081009	899.464294	482.322083	207.410690
-436.703918	241.155838	971.606079	-438.659363	-31.636921	974.755798	-525.470154	243.840149	575.818726	-491.379120	-79.884361	585.896606	-504.094330	272.877350	86.234306	-557.962341	-116.639519	104.298248	-503.847046	341.777496	1443.727905	-447.859070	-75.158844	1463.728027	-418.142853	132.050888	1468.138794	-442.047760	157.095657	1760.654175	-553.249207	437.225555	1173.218140	-509.122375	-202.082855	1209.958618	-452.029480	381.415588	872.622620	-394.956818	-154.495026	903.760986	-417.353821	105.744202	1071.088135	494.328033	6.093043	899.468628	482.362427	207.428345
-436.692932	241.127243	971.590027	-438.651917	-31.666607	974.754639	-525.470825	243.841324	575.817505	-491.381012	-79.886711	585.900513	-504.112335	272.879730	86.233749	-557.966003	-116.632828	104.300560	-503.787201	341.784576	1443.731323	-447.789246	-75.162590	1463.731812	-418.094208	132.051178	1468.130859	-441.968964	157.098267	1760.647583	-553.210327	437.225586	1173.206055	-509.108551	-202.077179	1209.946655	-451.960785	381.404419	872.664673	-394.981750	-154.489456	903.732117	-417.335297	105.720032	1071.077515	494.463562	6.004165	899.483215	482.615692	206.995468
-436.662048	241.168442	971.600769	-438.635895	-31.655643	974.738708	-525.455261	243.830048	575.791504	-491.387939	-79.889366	585.903870	-504.098450	272.881653	86.238945	-557.958740	-116.623482	104.295403	-503.756165	341.760315	1443.725952	-447.714478	-75.173332	1463.706543	-418.033051	132.055908	1468.131836	-441.876434	157.091904	1760.645142	-553.170654	437.218628	1173.198853	-509.122498	-202.046341	1209.932617	-451.920074	381.425720	872.667297	-395.001099	-154.484390	903.711426	-417.314178	105.735374	1071.075439	494.403290	6.146670	899.482971	482.473633	207.470245
-436.644135	241.172211	971.593628	-438.629761	-31.650658	974.742371	-525.441895	243.862183	575.820435	-491.397949	-79.886139	585.896973	-504.110352	272.883118	86.241692	-557.987732	-116.641487	104.304474	-503.667114	341.758240	1443.748047	-447.653076	-75.188988	1463.692871	-417.969635	132.041595	1468.124756	-441.786682	157.099442	1760.640503	-553.128723	437.207245	1173.237793	-509.109222	-202.038803	1209.905273	-451.912964	381.444763	872.653992	-395.039398	-154.467987	903.673096	-417.287292	105.742584	1071.070679	494.489136	6.156315	899.495728	482.545441	207.509872
-436.609039	241.166855	971.590149	-438.588898	-31.667625	974.758179	-525.437866	243.860107	575.824402	-491.397583	-79.891220	585.897217	-504.107635	272.882721	86.241623	-557.884338	-116.587029	104.268906	-503.645569	341.749237	1443.717529	-447.590363	-75.182449	1463.662598	-417.913666	132.028610	1468.110229	-441.680511	157.103836	1760.628906	-553.116272	437.214050	1173.246582	-509.103485	-202.050140	1209.892212	-451.899506	381.447449	872.643982	-395.055359	-154.444473	903.636047	-417.255432	105.738808	1071.078003	494.629517	6.091547	899.483704	482.812866	207.078674
-436.620270	241.171021	971.574097	-438.609131	-31.650274	974.707397	-525.474487	243.901459	575.832092	-491.375946	-79.870285	585.883301	-504.144562	272.887451	86.243469	-557.888489	-116.587830	104.267929	-503.584381	341.746735	1443.718628	-447.524841	-75.200920	1463.609009	-417.846893	132.010925	1468.091675	-441.586639	157.118118	1760.618164	-553.062134	437.202148	1173.234863	-509.082214	-202.052582	1209.852173	-451.847351	381.423370	872.644287	-395.070313	-154.452652	903.601196	-417.242493	105.736191	1071.038818	494.694336	6.099166	899.488220	482.885559	207.083191
-436.638214	241.191727	971.544067	-438.640717	-31.653044	974.689941	-525.453125	243.925858	575.831116	-491.365051	-79.854401	585.871826	-504.158478	272.889160	86.245300	-557.885376	-116.577118	104.261993	-503.532227	341.734039	1443.705322	-447.482971	-75.204216	1463.575684	-417.785004	132.006195	1468.072021	-441.482605	157.107880	1760.594238	-553.036255	437.182098	1173.223755	-509.061005	-202.062012	1209.811523	-451.834625	381.440002	872.636230	-395.095947	-154.458008	903.538513	-417.242493	105.748329	1071.009888	494.771881	6.112670	899.490967	482.943298	207.109116
-436.597748	241.224289	971.542542	-438.592010	-31.665167	974.689941	-525.446472	243.959808	575.830688	-491.405762	-79.903076	585.886841	-504.161530	272.889404	86.248169	-557.933899	-116.610664	104.274582	-503.473907	341.732300	1443.708740	-447.419159	-75.212677	1463.544189	-417.716980	132.004013	1468.051147	-441.368896	157.115768	1760.576904	-552.979431	437.178986	1173.217651	-509.036194	-202.033264	1209.778809	-451.820190	381.432220	872.622131	-395.106842	-154.446976	903.490845	-417.202118	105.759590	1071.009888	494.846191	6.165212	899.495239	483.011414	207.142578
-436.597321	241.227737	971.529846	-438.597137	-31.650566	974.674133	-525.450562	243.978928	575.824463	-491.399872	-79.896217	585.885132	-504.166840	272.890015	86.249535	-557.920593	-116.606674	104.272156	-503.413300	341.725067	1443.692261	-447.354004	-75.217911	1463.520874	-417.659882	131.999481	1468.046997	-441.259033	157.123688	1760.568848	-552.953064	437.169983	1173.226563	-509.001770	-202.052673	1209.749023	-451.823792	381.443207	872.612549	-395.118530	-154.415771	903.485352	-417.189117	105.766975	1070.992554	494.921326	6.184078	899.500122	483.045410	207.173874
-436.577759	241.223206	971.520752	-438.559204	-31.667177	974.676270	-525.454773	243.984329	575.827698	-491.378326	-79.867104	585.896851	-504.164398	272.889648	86.250053	-557.890808	-116.604759	104.268990	-503.345612	341.723785	1443.709351	-447.308136	-75.229431	1463.493042	-417.599091	131.990631	1468.041870	-441.148376	157.127670	1760.558350	-552.896118	437.156921	1173.224243	-508.976379	-202.021698	1209.735718	-451.784332	381.404480	872.615051	-395.132202	-154.402756	903.448181	-417.155823	105.761719	1070.988037	495.021606	6.211667	899.482544	483.126282	207.224396
-436.553131	241.254791	971.522400	-438.555237	-31.663900	974.679810	-525.456604	243.973923	575.842834	-491.375122	-79.862556	585.896362	-504.170471	272.886200	86.222382	-557.554504	-116.428040	104.168404	-503.271942	341.715332	1443.728394	-447.251404	-75.233101	1463.466064	-417.527496	131.980652	1468.038208	-441.025635	157.125290	1760.547363	-552.834900	437.126984	1173.247559	-508.946472	-201.997177	1209.700195	-451.781219	381.415344	872.609070	-395.110840	-154.382172	903.416260	-417.139252	105.778183	1070.990112	495.118835	6.279297	899.505676	483.186127	207.230270
-436.533478	241.275635	971.523804	-438.548126	-31.658928	974.678467	-525.436157	244.015671	575.851318	-491.406525	-79.937416	585.911621	-504.159546	272.888519	86.252708	-557.954468	-116.632362	104.283607	-503.192963	341.720032	1443.739258	-447.200745	-75.237556	1463.446533	-417.463593	131.962646	1468.032593	-440.915497	157.135422	1760.537109	-552.794739	437.130859	1173.264893	-508.910095	-201.985977	1209.672485	-451.769958	381.395142	872.614136	-395.117279	-154.398422	903.367981	-417.119049	105.789040	1070.988770	495.202789	6.314180	899.522583	483.233124	207.260849
-436.514954	241.294571	971.535706	-438.546112	-31.629158	974.646973	-525.460632	244.019547	575.857178	-491.305420	-79.872383	585.897522	-504.182281	272.888733	86.257645	-557.894714	-116.600105	104.264801	-503.139893	341.711487	1443.736572	-447.130737	-75.229065	1463.428101	-417.403900	131.954819	1468.029419	-440.814056	157.138351	1760.525879	-552.746826	437.114227	1173.262695	-508.875763	-201.954987	1209.658325	-451.758850	381.368988	872.611572	-395.101257	-154.396408	903.325684	-417.103210	105.796562	1070.978027	495.313782	6.395903	899.531189	483.284882	207.297287
-436.523102	241.271866	971.495728	-438.558472	-31.639942	974.647522	-525.457886	244.041260	575.858032	-491.310669	-79.902702	585.860901	-504.182495	272.888489	86.259346	-557.915100	-116.605690	104.269691	-503.076355	341.703400	1443.734253	-447.087372	-75.245949	1463.372803	-417.360321	131.965988	1468.015137	-440.714661	157.152756	1760.508057	-552.691406	437.097412	1173.269531	-508.844818	-201.914886	1209.616699	-451.760651	381.362610	872.594849	-395.116364	-154.381516	903.272034	-417.100250	105.793968	1070.955322	495.370453	6.402970	899.540100	483.317810	207.300629
-436.493195	241.306290	971.497986	-438.567871	-31.628460	974.630188	-525.453979	244.041229	575.847778	-491.245575	-79.875710	585.858154	-504.202362	272.890686	86.248093	-557.874023	-116.607948	104.272339	-503.006958	341.719238	1443.759399	-447.027771	-75.249176	1463.334595	-417.309937	131.953400	1467.988037	-440.628357	157.158569	1760.482910	-552.663757	437.085815	1173.280762	-508.817871	-201.897064	1209.590088	-451.752502	381.337006	872.601135	-395.091675	-154.358200	903.233276	-417.081116	105.806763	1070.946045	495.505951	6.462352	899.535645	483.381714	207.350143
-436.486328	241.307236	971.488403	-438.565491	-31.628771	974.625732	-525.474182	244.076584	575.862915	-491.212646	-79.846535	585.850830	-504.206482	272.887756	86.255569	-557.829468	-116.571198	104.261620	-503.029785	341.635864	1443.614624	-446.957336	-75.237610	1463.317139	-417.275024	131.935593	1467.979980	-440.526703	157.160889	1760.459229	-552.630981	437.093933	1173.263794	-508.794403	-201.853317	1209.558960	-451.766052	381.321625	872.569458	-395.083801	-154.359085	903.213318	-417.079773	105.808609	1070.939697	495.593262	6.482698	899.542847	483.454620	207.360657
-436.481384	241.303757	971.480286	-438.535706	-31.632004	974.621948	-525.487610	244.092880	575.866943	-491.181854	-79.822029	585.817261	-504.204926	272.894440	86.257751	-557.859253	-116.601273	104.280609	-502.948242	341.636230	1443.616699	-446.910095	-75.258354	1463.295044	-417.221039	131.944641	1467.977295	-440.438354	157.161621	1760.453491	-552.616089	437.094696	1173.272583	-508.769409	-201.854767	1209.548340	-451.783936	381.271637	872.562622	-395.076263	-154.351959	903.164063	-417.055695	105.808594	1070.932373	495.699493	6.506727	899.545105	483.524384	207.383987
-436.436737	241.311996	971.481628	-438.510162	-31.642233	974.627502	-525.459290	244.035233	575.865234	-491.107605	-79.774406	585.802429	-504.182190	272.891815	86.253967	-557.784973	-116.560371	104.254982	-502.784180	341.738586	1443.745361	-446.870880	-75.251244	1463.265259	-417.154175	131.933914	1467.984619	-440.342834	157.168121	1760.455078	-552.565857	437.062866	1173.292725	-508.733856	-201.840393	1209.520386	-451.774261	381.221100	872.571045	-395.067444	-154.328415	903.140747	-417.021484	105.807640	1070.936035	495.785187	6.531039	899.555847	483.581512	207.381836
-436.420105	241.305923	971.492798	-438.501038	-31.633022	974.597534	-525.444519	244.029633	575.861938	-491.160126	-79.859108	585.825012	-504.174500	272.890747	86.253883	-557.836060	-116.566422	104.275070	-502.707825	341.729279	1443.752197	-446.796722	-75.247200	1463.239746	-417.113220	131.941025	1467.965210	-440.241882	157.168793	1760.443848	-552.540100	437.027191	1173.288452	-508.707977	-201.814362	1209.487671	-451.819550	381.190247	872.563110	-395.040680	-154.314316	903.123047	-416.989197	105.793755	1070.922607	495.906403	6.603249	899.577637	483.651184	207.416641
-436.407043	241.287613	971.467712	-438.475128	-31.682465	974.604248	-525.437744	244.022400	575.860718	-491.168823	-79.879349	585.853760	-504.182007	272.891785	86.253059	-557.842102	-116.568390	104.277756	-502.645172	341.734650	1443.747925	-446.736511	-75.249153	1463.223877	-417.080597	131.927048	1467.949463	-440.149597	157.181641	1760.434570	-552.522034	437.027039	1173.262207	-508.665466	-201.802094	1209.461914	-451.850494	381.128754	872.530640	-395.003876	-154.276657	903.097290	-416.966125	105.772079	1070.912598	496.021698	6.602489	899.587280	483.752228	207.427704
-436.359528	241.304764	971.466431	-438.424072	-31.695879	974.606995	-525.424377	244.012802	575.855957	-491.203583	-79.921265	585.878113	-504.175781	272.890991	86.252586	-557.914001	-116.594162	104.301025	-502.580872	341.723633	1443.721558	-446.704285	-75.258255	1463.211548	-417.024902	131.938629	1467.937866	-440.055481	157.182144	1760.430664	-552.493896	437.044647	1173.270020	-508.653046	-201.775406	1209.460938	-451.885986	381.102173	872.508484	-394.980591	-154.254456	903.073792	-416.919861	105.775597	1070.913940	496.089111	6.644785	899.591919	483.807556	207.453842
-436.346924	241.347961	971.471924	-438.423859	-31.672235	974.588379	-525.438538	244.034485	575.872375	-491.258850	-79.939575	585.848633	-504.179047	272.888062	86.259117	-557.932800	-116.597824	104.306038	-502.523285	341.730164	1443.702881	-446.660461	-75.273697	1463.194214	-416.985199	131.928131	1467.930054	-439.968109	157.181442	1760.412842	-552.475281	437.023468	1173.256104	-508.616272	-201.752563	1209.430542	-451.915436	381.056152	872.486694	-394.970398	-154.264450	903.053894	-416.904663	105.799286	1070.905640	496.166382	6.647655	899.607056	483.859680	207.481232
-436.307953	241.342102	971.483582	-438.383606	-31.678692	974.592285	-525.435303	244.027740	575.868958	-491.259186	-79.932518	585.849182	-504.180908	272.891541	86.253693	-557.887573	-116.580231	104.293983	-502.580872	341.651093	1443.554565	-446.607758	-75.278549	1463.205322	-416.940277	131.933075	1467.927490	-439.884644	157.181076	1760.415527	-552.484741	437.040039	1173.236206	-508.576385	-201.743988	1209.442627	-451.964020	381.005829	872.458130	-394.948700	-154.242340	903.040100	-416.861176	105.790413	1070.912598	496.269653	6.706493	899.608032	483.934204	207.512299
-436.274048	241.328644	971.471252	-438.329285	-31.684366	974.613647	-525.405518	244.035767	575.875610	-491.244019	-79.917976	585.858521	-504.181213	272.891602	86.254654	-557.902771	-116.594879	104.287949	-502.430695	341.715332	1443.666992	-446.577332	-75.275963	1463.181030	-416.887878	131.942398	1467.932739	-439.800659	157.180161	1760.414307	-552.433960	436.997925	1173.239380	-508.555664	-201.729492	1209.420410	-451.981140	380.936279	872.453735	-394.948853	-154.228027	903.027771	-416.814362	105.794449	1070.916504	496.274963	6.820935	899.613281	483.793182	208.006042
-436.257690	241.353195	971.478577	-438.316406	-31.680853	974.613281	-525.427002	244.073074	575.873047	-491.182556	-79.891327	585.874451	-504.204987	272.891357	86.261635	-557.880371	-116.585075	104.289948	-502.352020	341.734467	1443.689331	-446.530518	-75.271851	1463.180420	-416.855713	131.945358	1467.930420	-439.731384	157.185181	1760.413086	-552.428040	436.986755	1173.252197	-508.524872	-201.711594	1209.413330	-452.013397	380.909271	872.432800	-394.906494	-154.183212	903.023499	-416.797150	105.805359	1070.919434	496.352570	6.851613	899.628113	483.851440	208.053940
-436.248932	241.357849	971.496460	-438.320068	-31.628052	974.604126	-525.407104	244.048416	575.876465	-491.175354	-79.900589	585.877930	-504.195221	272.890106	86.260170	-557.870422	-116.585152	104.288628	-502.413757	341.641907	1443.534424	-446.487335	-75.278938	1463.176025	-416.806732	131.951172	1467.921387	-439.652740	157.192871	1760.414063	-552.419312	436.979187	1173.215820	-508.506256	-201.663651	1209.418701	-452.051117	380.867798	872.417786	-394.877258	-154.181854	903.018188	-416.782715	105.823524	1070.921387	496.462860	6.879145	899.665161	483.911865	208.064224
-436.202148	241.361160	971.492798	-438.315491	-31.617996	974.590759	-525.377563	244.030746	575.871643	-491.164551	-79.893906	585.867859	-504.194458	272.890076	86.258965	-557.883423	-116.582565	104.296051	-502.251984	341.724701	1443.684448	-446.432098	-75.277077	1463.182617	-416.766876	131.961502	1467.931152	-439.593781	157.205002	1760.418701	-552.384338	436.920654	1173.251953	-508.487335	-201.649841	1209.422485	-452.070374	380.820374	872.413147	-394.882141	-154.186371	903.016541	-416.748474	105.823486	1070.911133	496.567810	6.891551	899.671082	483.972382	208.056473
-436.174469	241.351135	971.481262	-438.239441	-31.643007	974.617249	-525.360535	244.069809	575.898560	-491.128082	-79.923454	585.855408	-504.205841	272.894653	86.257393	-557.875916	-116.579506	104.299324	-502.305695	341.650879	1443.532715	-446.390961	-75.278259	1463.181885	-416.703674	131.973862	1467.932861	-439.524536	157.219803	1760.417358	-552.388000	436.902802	1173.224121	-508.463867	-201.640564	1209.414307	-452.105164	380.771332	872.396057	-394.874390	-154.169113	903.014038	-416.705658	105.823273	1070.920410	496.690430	6.920944	899.691284	484.045898	208.081070
-436.133728	241.400467	971.503967	-438.232758	-31.609768	974.593933	-525.350159	244.083862	575.876343	-491.163391	-79.994301	585.859863	-504.213440	272.892395	86.263123	-557.890503	-116.588448	104.306686	-502.250732	341.649872	1443.531738	-446.343140	-75.258560	1463.189575	-416.661133	131.976730	1467.934570	-439.460388	157.240768	1760.411011	-552.373230	436.904236	1173.225342	-508.426819	-201.645767	1209.419800	-452.158386	380.752747	872.370361	-394.866394	-154.161835	903.002380	-416.672577	105.845375	1070.918335	496.833038	7.000000	899.690918	484.092163	208.118607
-436.098450	241.393250	971.496033	-438.202057	-31.623249	974.607544	-525.306946	244.096237	575.904968	-491.073853	-79.944679	585.868164	-504.204651	272.891052	86.265228	-557.873230	-116.577370	104.306778	-502.088470	341.758057	1443.668701	-446.277130	-75.259811	1463.192627	-416.607544	131.984009	1467.937134	-439.390564	157.269791	1760.406250	-552.353821	436.838409	1173.229248	-508.406586	-201.623199	1209.429932	-452.152893	380.714447	872.353516	-394.867004	-154.161606	903.003601	-416.639038	105.842354	1070.920898	496.920502	7.008140	899.714172	484.143066	208.075958
-436.078339	241.391479	971.501221	-438.180511	-31.618607	974.593506	-525.299377	244.077362	575.897339	-491.077026	-79.950790	585.876038	-504.203644	272.890991	86.263664	-557.876221	-116.580818	104.301613	-502.042847	341.743134	1443.645874	-446.240387	-75.245178	1463.205444	-416.559387	131.987991	1467.930664	-439.332031	157.273224	1760.402954	-552.354553	436.821899	1173.226929	-508.388763	-201.597565	1209.431396	-452.202698	380.688599	872.339172	-394.820801	-154.131012	903.017090	-416.612213	105.836960	1070.915283	497.046753	7.027096	899.715210	484.204651	208.127670
-436.016205	241.391922	971.510071	-438.147919	-31.603796	974.589111	-525.283569	244.045731	575.908630	-491.053497	-79.943977	585.861816	-504.198273	272.890472	86.261383	-557.938721	-116.589203	104.331215	-501.981689	341.748474	1443.634888	-446.160339	-75.233665	1463.195801	-416.508942	131.999588	1467.933105	-439.276184	157.301041	1760.396362	-552.349487	436.786804	1173.218628	-508.344238	-201.619659	1209.450073	-452.188019	380.622253	872.338318	-394.794159	-154.135635	903.027405	-416.567688	105.837715	1070.918213	497.132599	7.003945	899.733276	484.231995	208.126633
-436.009796	241.386536	971.503540	-438.112305	-31.624043	974.594055	-525.266907	244.074936	575.896240	-491.042480	-79.921455	585.873108	-504.197815	272.890228	86.264023	-557.920166	-116.577850	104.332275	-502.025116	341.670471	1443.511597	-446.126709	-75.251167	1463.203735	-416.474609	132.008102	1467.927979	-439.227905	157.309402	1760.398804	-552.354309	436.795624	1173.178833	-508.322632	-201.609085	1209.458252	-452.209656	380.611023	872.320801	-394.793762	-154.126083	903.020874	-416.540161	105.831070	1070.916016	497.236176	7.032007	899.728821	484.286407	208.133774
-435.974457	241.420181	971.503784	-438.089905	-31.601219	974.570313	-525.278259	244.091614	575.907532	-490.987152	-79.910202	585.848083	-504.220825	272.870117	86.255714	-557.872131	-116.592293	104.331703	-501.991058	341.661713	1443.495117	-446.074219	-75.228088	1463.207764	-416.428223	132.011520	1467.931885	-439.176788	157.332748	1760.389160	-552.342102	436.785889	1173.179077	-508.284332	-201.619659	1209.483398	-452.226959	380.591064	872.288208	-394.773224	-154.136200	903.014465	-416.507294	105.849663	1070.903442	497.373291	7.062455	899.737427	484.355927	208.152130
-435.951050	241.376190	971.482300	-438.040680	-31.668732	974.597412	-525.240234	244.059052	575.896423	-491.039948	-80.009140	585.872009	-504.184570	272.874268	86.248833	-557.963074	-116.629402	104.358574	-501.846008	341.774048	1443.622803	-446.015961	-75.229279	1463.204956	-416.385529	132.017487	1467.927856	-439.126831	157.357025	1760.383057	-552.316406	436.751190	1173.173584	-508.259369	-201.628769	1209.457397	-452.260895	380.553528	872.269775	-394.768372	-154.161285	903.009094	-416.471924	105.813210	1070.906372	497.510834	7.100818	899.738586	484.443085	208.184891
-435.902405	241.399963	971.470520	-437.988251	-31.666660	974.579163	-525.253662	244.117691	575.905029	-490.991028	-80.020554	585.853638	-504.210358	272.867126	86.258652	-557.906006	-116.601196	104.339249	-501.901489	341.689514	1443.464355	-445.948456	-75.225990	1463.200562	-416.324097	132.023682	1467.897339	-439.073364	157.385223	1760.376343	-552.297485	436.773590	1173.137817	-508.201569	-201.645126	1209.467773	-452.247925	380.526886	872.248840	-394.717773	-154.172058	903.002380	-416.418060	105.823975	1070.890625	497.659393	7.137891	899.733276	484.506134	208.191025
-435.849976	241.441879	971.480530	-437.977325	-31.645613	974.530090	-525.225769	244.066727	575.899231	-490.953430	-80.018463	585.831482	-504.208282	272.866882	86.254738	-557.903748	-116.616180	104.339905	-501.846985	341.685211	1443.439453	-445.886719	-75.209793	1463.188477	-416.271698	132.020706	1467.890869	-439.019257	157.403702	1760.361572	-552.264648	436.768524	1173.123779	-508.133698	-201.641037	1209.464233	-452.249359	380.502106	872.229614	-394.683411	-154.183258	902.979736	-416.366272	105.830872	1070.867065	497.814301	7.164577	899.729797	484.595001	208.226105
-435.832642	241.421051	971.466064	-437.948059	-31.644037	974.513000	-525.232849	244.073441	575.900452	-490.838531	-79.914772	585.820801	-504.219452	272.894073	86.263077	-557.854492	-116.576591	104.331696	-501.712128	341.771759	1443.562256	-445.820923	-75.210320	1463.168091	-416.220612	132.037796	1467.881714	-438.968933	157.434937	1760.352051	-552.211731	436.726166	1173.105225	-508.055847	-201.667618	1209.440308	-452.257660	380.494019	872.207947	-394.618652	-154.183380	902.967773	-416.335480	105.821213	1070.849731	497.927795	7.178407	899.770020	484.650909	208.247910
-435.809723	241.420898	971.460632	-437.908661	-31.660963	974.516907	-525.205933	244.080627	575.938110	-490.852692	-79.978287	585.825623	-504.215179	272.890991	86.274948	-557.808533	-116.558449	104.333099	-501.654846	341.770630	1443.553711	-445.762848	-75.207764	1463.175049	-416.176483	132.035339	1467.877197	-438.923767	157.458954	1760.349243	-552.186340	436.723969	1173.112305	-508.014618	-201.688004	1209.447388	-452.227753	380.456055	872.197205	-394.597473	-154.198624	902.949158	-416.299530	105.817177	1070.848022	498.061310	7.200528	899.789978	484.721558	208.282486
-435.737762	241.394669	971.459900	-437.812164	-31.680544	974.565735	-525.159485	244.036896	575.927612	-490.892212	-80.031380	585.830078	-504.187134	272.887085	86.272629	-557.847839	-116.573761	104.355301	-501.617188	341.776459	1443.561890	-445.717987	-75.219055	1463.176758	-416.121490	132.050339	1467.883545	-438.881104	157.481277	1760.349976	-552.157898	436.712341	1173.116333	-507.944122	-201.672333	1209.456421	-452.258209	380.465515	872.174500	-394.552856	-154.208252	902.964722	-416.231781	105.814064	1070.875244	498.192261	7.218001	899.815674	484.787170	208.308563
-435.725067	241.413147	971.484558	-437.825928	-31.656183	974.570435	-525.150818	244.037231	575.951355	-490.869293	-79.977127	585.820007	-504.169647	272.860291	86.264923	-557.839355	-116.570496	104.365303	-501.582825	341.774567	1443.561646	-445.670105	-75.219261	1463.187500	-416.095856	132.060349	1467.880615	-438.852783	157.495300	1760.364380	-552.121338	436.703552	1173.094360	-507.914886	-201.693085	1209.496216	-452.220673	380.456909	872.171387	-394.540894	-154.219147	902.975159	-416.228882	105.826317	1070.889282	498.328766	7.252113	899.854675	484.855408	208.301468
-435.702789	241.417374	971.486389	-437.807343	-31.649126	974.569092	-525.132690	244.000580	575.924805	-490.944397	-80.076515	585.861328	-504.156036	272.840942	86.230049	-557.959351	-116.575722	104.393021	-501.544006	341.788116	1443.551636	-445.605164	-75.199677	1463.200562	-416.069916	132.061234	1467.865356	-438.799988	157.515869	1760.358032	-552.099487	436.702698	1173.102661	-507.858398	-201.685379	1209.515259	-452.217560	380.437927	872.154297	-394.507690	-154.239624	902.966980	-416.202576	105.830490	1070.888428	498.489471	7.296369	899.883301	484.934723	208.327957
-435.685852	241.364151	971.449341	-437.773773	-31.677740	974.580750	-525.126648	243.991928	575.919617	-490.929932	-80.120972	585.887695	-504.157471	272.844543	86.234283	-557.995056	-116.602409	104.391823	-501.493530	341.789185	1443.539185	-445.553101	-75.203972	1463.192627	-416.008453	132.064041	1467.868408	-438.748901	157.527481	1760.359375	-552.046509	436.672516	1173.091187	-507.793457	-201.693390	1209.501221	-452.210297	380.432526	872.122314	-394.451263	-154.222000	902.979614	-416.167145	105.808250	1070.873291	498.584839	7.309671	899.907654	485.009888	208.351837
-435.632355	241.358963	971.428406	-437.690369	-31.678705	974.571350	-525.106567	243.962540	575.896484	-490.857666	-80.048820	585.860107	-504.157928	272.845184	86.232353	-557.925720	-116.578812	104.342941	-501.476013	341.786804	1443.511963	-445.499695	-75.200920	1463.191772	-415.962402	132.059830	1467.857422	-438.694519	157.544495	1760.342896	-552.004272	436.690613	1173.082886	-507.720673	-201.688995	1209.486328	-452.167297	380.437103	872.104065	-394.395782	-154.237350	902.956665	-416.087769	105.811478	1070.855835	498.695251	7.296799	899.907837	485.078979	208.357880
-435.598358	241.400879	971.434143	-437.679077	-31.665020	974.521484	-525.099548	244.013916	575.931702	-490.787628	-79.970566	585.823547	-504.165344	272.845856	86.236732	-557.841248	-116.580185	104.340721	-501.414734	341.786224	1443.512817	-445.435547	-75.189178	1463.196411	-415.931610	132.083099	1467.841675	-438.644531	157.558090	1760.336426	-551.971863	436.658234	1173.060181	-507.660583	-201.689835	1209.485229	-452.137726	380.406372	872.091248	-394.334564	-154.237167	902.930481	-416.058655	105.817490	1070.832642	498.853790	7.313293	899.945007	485.176819	208.363342
-435.560059	241.424301	971.441284	-437.637451	-31.676701	974.522217	-525.056396	243.980865	575.946777	-490.732147	-79.960869	585.829590	-504.174927	272.849121	86.270737	-557.779175	-116.558044	104.339111	-501.379425	341.788757	1443.509521	-445.392517	-75.194611	1463.184692	-415.867615	132.075882	1467.849365	-438.593231	157.577103	1760.343262	-551.929688	436.656830	1173.036621	-507.596863	-201.657700	1209.488281	-452.082184	380.420532	872.072388	-394.251221	-154.206390	902.964417	-416.009399	105.821083	1070.834595	498.961884	7.331181	899.936890	485.268555	208.392593
-435.549011	241.401581	971.445862	-437.577606	-31.679636	974.530457	-525.039307	243.971222	575.928589	-490.764343	-80.033485	585.877991	-504.181885	272.862061	86.260277	-557.858826	-116.589867	104.367081	-501.436340	341.705902	1443.392578	-445.330811	-75.182907	1463.218384	-415.821594	132.084518	1467.858032	-438.546570	157.593674	1760.353638	-551.916382	436.657135	1173.025024	-507.555084	-201.680649	1209.490967	-452.034332	380.453003	872.109253	-394.228027	-154.229385	902.967834	-415.969452	105.813278	1070.840088	499.105286	7.322658	899.966553	485.399719	208.368271
-435.513123	241.418442	971.456360	-437.582489	-31.676231	974.548035	-525.005615	243.983459	575.929871	-490.786652	-80.055573	585.863953	-504.165894	272.846069	86.247360	-557.913452	-116.599388	104.403618	-501.403961	341.696442	1443.402222	-445.264343	-75.181267	1463.233887	-415.790161	132.097824	1467.878906	-438.515472	157.602554	1760.362549	-551.902527	436.622772	1173.023560	-507.496155	-201.670074	1209.513062	-451.954132	380.432495	872.116211	-394.169739	-154.191025	903.000671	-415.956848	105.822845	1070.854614	499.258545	7.330176	899.982300	485.502930	208.392670
-435.514221	241.415161	971.459900	-437.564514	-31.675671	974.548645	-525.008301	243.987228	575.930176	-490.733276	-80.016975	585.859619	-504.167023	272.845673	86.247231	-557.924072	-116.591789	104.407051	-501.387299	341.695007	1443.392334	-445.234039	-75.167419	1463.236816	-415.735779	132.103714	1467.877319	-438.474792	157.616333	1760.365967	-551.860657	436.640381	1173.012451	-507.447968	-201.656189	1209.534790	-451.885071	380.417267	872.122314	-394.143524	-154.202667	903.006470	-415.943451	105.821846	1070.855713	499.408997	7.369113	899.990723	485.621674	208.449066
-435.468842	241.412491	971.431091	-437.509399	-31.690149	974.541992	-524.974915	243.913864	575.925110	-490.717926	-80.030914	585.872681	-504.152496	272.844635	86.230125	-557.885010	-116.589920	104.390007	-501.241943	341.794647	1443.525635	-445.165680	-75.158577	1463.214233	-415.687805	132.125092	1467.858398	-438.443359	157.630264	1760.365967	-551.830139	436.600922	1173.032837	-507.378632	-201.662613	1209.535522	-451.833221	380.419067	872.104553	-394.106506	-154.198151	902.967224	-415.888519	105.821861	1070.836914	499.529053	7.378087	899.983215	485.735168	208.446716
-435.454529	241.383652	971.416138	-437.470367	-31.675972	974.525452	-524.947998	243.908005	575.921753	-490.732941	-80.068565	585.865112	-504.151825	272.844421	86.229675	-557.909302	-116.598640	104.396179	-501.319916	341.699310	1443.370239	-445.105408	-75.160286	1463.192871	-415.629364	132.115814	1467.838989	-438.399170	157.650787	1760.354004	-551.799072	436.610901	1172.985229	-507.316559	-201.647751	1209.514526	-451.775482	380.425690	872.094482	-394.015320	-154.185562	902.972778	-415.854858	105.815895	1070.819702	499.689331	7.384211	899.991882	485.868347	208.456055
-435.418335	241.378433	971.419373	-437.424347	-31.686888	974.526611	-524.924377	243.932571	575.923767	-490.684418	-80.037674	585.789917	-504.146637	272.843628	86.232361	-557.866638	-116.583450	104.383148	-501.175171	341.801025	1443.499146	-445.017456	-75.147499	1463.185303	-415.584290	132.124817	1467.836670	-438.356537	157.665131	1760.347900	-551.749878	436.579620	1172.997559	-507.243744	-201.651230	1209.522217	-451.710541	380.412231	872.084778	-393.963501	-154.160538	902.942078	-415.815399	105.807838	1070.822266	499.954590	7.371745	899.997253	486.171844	208.074036
-435.373749	241.383423	971.416016	-437.380066	-31.680412	974.510681	-524.904602	243.936386	575.957397	-490.596741	-79.992386	585.811768	-504.155396	272.835571	86.249458	-557.842651	-116.575226	104.386360	-501.140015	341.801758	1443.495728	-444.960632	-75.136093	1463.190308	-415.535614	132.125580	1467.841064	-438.320374	157.693604	1760.348755	-551.701355	436.575104	1172.985596	-507.175323	-201.630463	1209.489380	-451.644775	380.431793	872.111511	-393.898193	-154.155182	902.929016	-415.761017	105.808929	1070.810547	500.093170	7.386602	900.016663	486.301819	208.044647
-435.370636	241.383301	971.415588	-437.393768	-31.683056	974.492004	-524.881226	243.899902	575.950989	-490.565857	-80.007645	585.826294	-504.135468	272.831329	86.257469	-557.872742	-116.579887	104.400330	-501.119385	341.808319	1443.508057	-444.915955	-75.141716	1463.184937	-415.470673	132.137268	1467.831055	-438.294037	157.706238	1760.360352	-551.658508	436.587952	1172.994141	-507.106323	-201.627121	1209.493530	-451.569214	380.394684	872.119568	-393.861603	-154.179947	902.940613	-415.763458	105.799728	1070.800415	500.247406	7.442685	900.053345	486.382721	208.087723
-435.317169	241.390778	971.415405	-437.313934	-31.741552	974.536255	-524.829285	243.840820	575.935913	-490.558075	-80.034508	585.811218	-504.114960	272.828644	86.253799	-557.575928	-116.414566	104.307976	-501.182373	341.715240	1443.372192	-444.876740	-75.155182	1463.173828	-415.413574	132.141495	1467.847534	-438.263641	157.723526	1760.361572	-551.633667	436.608368	1172.975220	-507.055389	-201.619354	1209.495483	-451.517761	380.399811	872.115601	-393.830231	-154.170273	902.925476	-415.703491	105.791954	1070.823730	500.391541	7.480590	900.052795	486.458527	208.146103
-435.290192	241.346649	971.395508	-437.274872	-31.746658	974.524048	-524.816101	243.836334	575.918823	-490.466278	-79.910706	585.792114	-504.130676	272.841583	86.237991	-557.818298	-116.590836	104.402580	-501.156342	341.705719	1443.336914	-444.805634	-75.136681	1463.154053	-415.367096	132.156952	1467.832275	-438.226990	157.750336	1760.351318	-551.587708	436.611420	1172.963623	-506.977356	-201.607773	1209.481812	-451.464386	380.402252	872.106018	-393.770416	-154.158203	902.919861	-415.665253	105.771080	1070.806519	500.557037	7.490333	900.068909	486.574066	208.145935
-435.266266	241.375610	971.373047	-437.256775	-31.750683	974.506775	-524.809570	243.872955	575.944336	-490.490082	-80.039169	585.823059	-504.129333	272.841339	86.241219	-557.794495	-116.550575	104.392654	-501.116486	341.715576	1443.317505	-444.774292	-75.127983	1463.137207	-415.307678	132.149460	1467.813721	-438.183044	157.756287	1760.347778	-551.533203	436.597687	1172.939453	-506.910278	-201.638672	1209.459595	-451.399597	380.413849	872.091064	-393.728119	-154.155014	902.884155	-415.638428	105.784798	1070.785400	500.699982	7.500144	900.078491	486.687531	208.160477
-435.238434	241.359589	971.367859	-437.216888	-31.759689	974.505127	-524.776306	243.846603	575.925171	-490.525482	-80.093513	585.835510	-504.110474	272.838867	86.239952	-557.521423	-116.408417	104.292450	-501.075256	341.685394	1443.310791	-444.699280	-75.146851	1463.129395	-415.264404	132.141037	1467.804199	-438.137695	157.778580	1760.333740	-551.492493	436.583923	1172.931396	-506.841187	-201.622742	1209.454346	-451.359100	380.417603	872.085022	-393.683380	-154.164001	902.870300	-415.600281	105.774445	1070.781128	500.808655	7.492193	900.081238	486.745819	208.172882
-435.205627	241.352020	971.382446	-437.150116	-31.757019	974.521179	-524.775024	243.845322	575.927307	-490.480682	-80.008156	585.829773	-504.099579	272.826630	86.255112	-557.474915	-116.378670	104.301712	-501.031036	341.677948	1443.314941	-444.622498	-75.145416	1463.149048	-415.207672	132.150391	1467.796143	-438.099670	157.779938	1760.334595	-551.433411	436.600037	1172.930176	-506.796356	-201.611359	1209.432861	-451.303589	380.420532	872.078247	-393.634369	-154.157761	902.861877	-415.551971	105.775139	1070.796631	500.958862	7.482134	900.114075	486.867401	208.186722
-435.176971	241.348831	971.368835	-437.109100	-31.756012	974.504700	-524.744385	243.812881	575.924377	-490.428009	-79.926781	585.815674	-504.073303	272.823303	86.253578	-557.740112	-116.534454	104.399109	-500.992126	341.682831	1443.306885	-444.578430	-75.142342	1463.127930	-415.158264	132.142151	1467.799194	-438.053894	157.791840	1760.346069	-551.375732	436.614410	1172.946411	-506.729095	-201.596283	1209.447754	-451.251099	380.428772	872.072876	-393.612213	-154.165970	902.855286	-415.505493	105.773849	1070.779175	501.111969	7.510590	900.155640	486.949005	208.208038
-435.159729	241.326248	971.355042	-437.082489	-31.777304	974.523010	-524.720093	243.796783	575.917969	-490.448456	-79.934296	585.815857	-504.051941	272.821564	86.262108	-557.808472	-116.552101	104.413376	-500.953613	341.701691	1443.310791	-444.512695	-75.142006	1463.119873	-415.098083	132.141113	1467.801270	-438.014160	157.791687	1760.355225	-551.332581	436.597870	1172.940918	-506.681702	-201.610397	1209.449829	-451.208588	380.437775	872.072449	-393.553497	-154.151978	902.832886	-415.477417	105.764061	1070.780029	501.238556	7.492823	900.164551	487.059845	208.212616
-435.125336	241.345627	971.358093	-437.065796	-31.751398	974.492798	-524.729858	243.782990	575.922363	-490.433655	-79.935051	585.786621	-504.080627	272.811066	86.241478	-557.738220	-116.522934	104.396790	-500.923248	341.687073	1443.327148	-444.469208	-75.148064	1463.115845	-415.033142	132.137161	1467.791016	-437.968018	157.786392	1760.359375	-551.269775	436.609924	1172.942749	-506.620087	-201.613907	1209.441650	-451.152740	380.430847	872.069824	-393.540863	-154.183884	902.822205	-415.441406	105.773376	1070.764404	501.403625	7.537609	900.182373	487.177643	208.236206
-435.088531	241.328415	971.338684	-437.018433	-31.772631	974.516968	-524.674927	243.738525	575.914246	-490.410431	-79.930061	585.778259	-504.070404	272.826324	86.269928	-557.704895	-116.508957	104.402344	-500.843292	341.674347	1443.316772	-444.403229	-75.141891	1463.113647	-414.957428	132.130829	1467.788940	-437.920715	157.780731	1760.362671	-551.202148	436.594086	1172.931152	-506.596619	-201.611008	1209.439697	-451.093231	380.465363	872.082764	-393.495148	-154.160797	902.805908	-415.394592	105.770523	1070.765503	501.550110	7.541531	900.198303	487.318390	208.248383
-435.061646	241.331192	971.323364	-436.953796	-31.781155	974.488525	-524.658203	243.733124	575.923401	-490.378357	-79.967865	585.821167	-504.088409	272.821686	86.237717	-557.737793	-116.537270	104.389931	-500.784576	341.689789	1443.329590	-444.349121	-75.162743	1463.120483	-414.881989	132.121765	1467.788940	-437.858795	157.766739	1760.366699	-551.149902	436.588959	1172.935303	-506.541382	-201.629456	1209.449341	-451.026855	380.438965	872.084778	-393.443939	-154.158752	902.823181	-415.335449	105.765633	1070.740845	501.706787	7.586796	900.202515	487.459137	208.255997
-435.055084	241.311951	971.322266	-436.928070	-31.781319	974.487854	-524.639771	243.715790	575.924438	-490.353088	-79.938156	585.812561	-504.068237	272.822052	86.241776	-557.407532	-116.361122	104.285423	-500.739624	341.684448	1443.334351	-444.266174	-75.156212	1463.121094	-414.829742	132.112793	1467.778687	-437.795441	157.758377	1760.382568	-551.105774	436.572632	1172.958008	-506.484497	-201.609253	1209.447876	-450.994202	380.442749	872.103149	-393.381622	-154.144135	902.856567	-415.306885	105.757484	1070.737427	501.874847	7.650753	900.204407	487.601044	208.316742
-435.037109	241.350601	971.332153	-436.926910	-31.769503	974.487488	-524.626465	243.729599	575.929932	-490.417542	-80.034523	585.826477	-504.045807	272.830963	86.244644	-557.831665	-116.567558	104.413162	-500.681061	341.681915	1443.374756	-444.211456	-75.148972	1463.149536	-414.773376	132.104050	1467.781128	-437.738922	157.754517	1760.398682	-551.070679	436.606598	1172.971191	-506.459351	-201.611572	1209.453491	-450.964020	380.455109	872.124512	-393.370300	-154.141464	902.849854	-415.294098	105.777634	1070.741455	502.074097	7.691573	900.234192	487.791748	208.325150
-435.014618	241.351471	971.337280	-436.890961	-31.722557	974.491333	-524.622009	243.735336	575.933533	-490.355133	-79.995415	585.830444	-504.056427	272.835938	86.239838	-557.811340	-116.558456	104.426796	-500.555450	341.758759	1443.517456	-444.163116	-75.168228	1463.139282	-414.707001	132.113586	1467.766602	-437.681152	157.745804	1760.403442	-551.005249	436.594788	1172.996338	-506.421448	-201.610870	1209.476563	-450.907867	380.457245	872.137024	-393.355072	-154.150345	902.869507	-415.255157	105.802185	1070.743896	502.169708	7.873841	900.238403	487.741638	208.854095
-434.977356	241.335037	971.346436	-436.857544	-31.733732	974.512329	-524.603210	243.711517	575.901367	-490.337433	-79.986465	585.829529	-504.033325	272.819550	86.279274	-557.797974	-116.553452	104.424171	-500.492737	341.753723	1443.482788	-444.070190	-75.157272	1463.133667	-414.661255	132.100876	1467.754150	-437.630798	157.725327	1760.396240	-550.964905	436.595184	1173.011108	-506.373718	-201.621109	1209.497070	-450.884705	380.437988	872.126709	-393.338318	-154.149124	902.877625	-415.217133	105.792328	1070.758423	502.311951	7.902761	900.247437	487.877716	208.877655
-434.959290	241.326187	971.313293	-436.844604	-31.765009	974.498291	-524.588623	243.694489	575.899475	-490.275726	-79.931229	585.775757	-504.030060	272.822357	86.273964	-557.734009	-116.533966	104.403305	-500.426483	341.757477	1443.502319	-444.007324	-75.154564	1463.146484	-414.579407	132.104477	1467.743530	-437.561310	157.708496	1760.391357	-550.927795	436.609497	1173.023926	-506.337555	-201.595673	1209.492798	-450.872833	380.489288	872.129578	-393.296600	-154.143784	902.880737	-415.184631	105.778473	1070.731079	502.488983	7.958380	900.255676	488.021210	208.947632
-434.933563	241.299026	971.306152	-436.809784	-31.781391	974.504456	-524.793213	243.989105	575.976990	-490.189026	-79.869278	585.775513	-504.163483	272.835571	86.297180	-557.714600	-116.523148	104.394386	-500.342102	341.753815	1443.490723	-443.931976	-75.159515	1463.118286	-414.532440	132.103119	1467.731201	-437.490875	157.705093	1760.385254	-550.889343	436.613831	1173.006470	-506.291595	-201.632645	1209.483032	-450.828156	380.454803	872.135803	-393.243805	-154.134949	902.872009	-415.143646	105.762108	1070.728271	502.614746	7.973870	900.237244	488.155151	208.995468
-434.913177	241.338654	971.297546	-436.811005	-31.757732	974.450989	-524.807861	244.030960	575.983337	-490.256165	-79.917000	585.774658	-504.201630	272.843689	86.294579	-557.783508	-116.538765	104.411575	-500.291962	341.729462	1443.483765	-443.852783	-75.167938	1463.129272	-414.477112	132.104843	1467.718872	-437.413788	157.692764	1760.389282	-550.832581	436.626709	1173.016602	-506.225403	-201.628571	1209.485962	-450.791382	380.459381	872.133789	-393.222778	-154.115036	902.862915	-415.119995	105.775848	1070.694458	502.733917	7.989605	900.275330	488.260620	208.994781
-434.885468	241.339508	971.284546	-436.765198	-31.772676	974.446533	-524.511353	243.699036	575.933411	-490.284821	-79.995781	585.806763	-504.002441	272.818695	86.275948	-557.796936	-116.525665	104.411774	-500.227539	341.742188	1443.497437	-443.773926	-75.152954	1463.116699	-414.403809	132.099899	1467.709961	-437.332977	157.676727	1760.384277	-550.799622	436.623840	1173.023926	-506.189209	-201.634308	1209.464355	-450.809265	380.472473	872.117798	-393.203735	-154.155151	902.835083	-415.076599	105.773117	1070.684326	502.890808	8.001887	900.261475	488.409790	208.994598
-434.842804	241.328293	971.295715	-436.720337	-31.815723	974.496277	-524.476929	243.658630	575.936646	-490.219482	-79.900063	585.802734	-503.996765	272.814880	86.277939	-557.406799	-116.343605	104.293221	-500.174561	341.728912	1443.480225	-443.720886	-75.160942	1463.087036	-414.382202	132.110153	1467.700195	-437.251343	157.675232	1760.384277	-550.759216	436.636841	1173.031006	-506.133270	-201.611481	1209.477173	-450.789795	380.459015	872.115662	-393.192810	-154.164001	902.810669	-415.039398	105.759911	1070.716064	503.024139	8.040226	900.253113	488.516968	209.051392
-434.790588	241.363708	971.296204	-436.672089	-31.807795	974.481018	-524.453979	243.665695	575.950562	-490.223724	-79.906815	585.804504	-504.004425	272.819031	86.273849	-557.700806	-116.488525	104.404808	-500.133148	341.734314	1443.489258	-443.668732	-75.167740	1463.068726	-414.334198	132.096832	1467.676758	-437.172150	157.659363	1760.378174	-550.711975	436.654266	1173.020020	-506.076233	-201.604187	1209.463989	-450.765076	380.452423	872.113464	-393.172363	-154.176605	902.779968	-414.981873	105.775490	1070.707153	503.124664	8.013609	900.287781	488.621002	209.071930
-434.783142	241.350571	971.291321	-436.635498	-31.826420	974.484192	-524.417175	243.673828	575.932800	-490.210510	-79.894913	585.814026	-503.983124	272.812988	86.280312	-557.712097	-116.496880	104.401733	-500.082947	341.739532	1443.466064	-443.623047	-75.160034	1463.076416	-414.284149	132.109238	1467.683960	-437.109009	157.648972	1760.357056	-550.687134	436.641052	1173.022705	-506.036255	-201.603760	1209.439209	-450.766022	380.468445	872.070557	-393.148132	-154.204956	902.735229	-414.954498	105.764626	1070.705078	503.233795	8.041104	900.288696	488.711761	209.087433
-434.744110	241.369049	971.279541	-436.652130	-31.798876	974.438416	-524.411987	243.657852	575.929504	-490.194122	-79.868881	585.791016	-504.000793	272.815308	86.278473	-557.708313	-116.500946	104.397423	-500.038483	341.738525	1443.453613	-443.571716	-75.158081	1463.043213	-414.258240	132.086624	1467.647827	-437.018372	157.637970	1760.347046	-550.646667	436.644257	1173.007935	-505.968933	-201.587372	1209.403564	-450.760498	380.471161	872.052734	-393.098816	-154.182327	902.706238	-414.920654	105.771057	1070.671631	503.339203	8.069468	900.276672	488.819458	209.113266
-434.695099	241.339554	971.281982	-436.577118	-31.811069	974.461060	-524.356140	243.643417	575.922058	-490.181305	-79.859879	585.788330	-503.994324	272.814545	86.278008	-557.687500	-116.472328	104.384445	-500.062439	341.651672	1443.331787	-443.522003	-75.152878	1463.028687	-414.218658	132.105148	1467.656860	-436.937500	157.631470	1760.336548	-550.638672	436.650909	1172.998535	-505.927460	-201.599426	1209.371338	-450.749756	380.464569	872.054199	-393.056061	-154.196594	902.682922	-414.869080	105.759583	1070.686401	503.426788	8.058123	900.295349	488.912476	209.149750
-434.657562	241.367813	971.291138	-436.574524	-31.784834	974.448242	-524.367065	243.653168	575.947144	-490.143463	-79.796158	585.781250	-504.000092	272.790894	86.270157	-557.673340	-116.470032	104.375778	-499.939362	341.752472	1443.470581	-443.489685	-75.152672	1463.008911	-414.184296	132.109634	1467.644653	-436.850067	157.636932	1760.339355	-550.607239	436.603729	1173.023193	-505.884979	-201.592575	1209.389038	-450.745728	380.487274	872.039429	-393.055817	-154.217438	902.650146	-414.847198	105.776260	1070.684204	503.531097	8.095222	900.285217	489.018005	209.156158
-434.615479	241.343628	971.292114	-436.547302	-31.794676	974.466675	-524.309326	243.590530	575.932434	-490.151062	-79.895897	585.787659	-503.957367	272.795746	86.260727	-557.717896	-116.488075	104.406654	-499.898987	341.759674	1443.466797	-443.441437	-75.137932	1463.011719	-414.126343	132.101791	1467.660278	-436.772705	157.631409	1760.330933	-550.581299	436.581360	1173.016724	-505.847107	-201.563782	1209.362061	-450.733856	380.495178	872.043457	-392.987366	-154.221436	902.639893	-414.806274	105.764381	1070.692505	503.631287	8.111116	900.286072	489.123627	209.166229
-434.547119	241.328598	971.279358	-436.464294	-31.816366	974.491699	-524.303467	243.580795	575.922119	-490.172211	-79.962234	585.810852	-503.959778	272.772064	86.251381	-557.736328	-116.517357	104.437546	-499.876038	341.749756	1443.450806	-443.414185	-75.137650	1463.006348	-414.087402	132.108673	1467.655762	-436.688110	157.636536	1760.321533	-550.573914	436.571320	1173.026123	-505.828461	-201.534317	1209.363770	-450.728455	380.480530	872.023254	-392.980286	-154.218521	902.625549	-414.745026	105.760757	1070.701660	503.736328	8.113981	900.311646	489.249603	209.180832
-434.488800	241.328049	971.293335	-436.430145	-31.804436	974.505676	-524.256165	243.592728	575.926270	-490.051025	-79.871895	585.793640	-503.962860	272.796204	86.261078	-557.658813	-116.488152	104.428162	-499.829834	341.764526	1443.443726	-443.367188	-75.141922	1462.987915	-414.060883	132.097427	1467.630493	-436.613037	157.646240	1760.318359	-550.555969	436.579742	1173.036865	-505.804688	-201.510971	1209.326050	-450.720581	380.481903	872.013428	-392.899750	-154.195465	902.634521	-414.698883	105.764679	1070.715576	503.842499	8.161018	900.328857	489.342957	209.186096
-434.463959	241.297241	971.255859	-436.405121	-31.811481	974.487976	-524.551270	243.946503	575.981567	-489.997253	-79.890396	585.819702	-504.145752	272.823425	86.288368	-557.653809	-116.485977	104.438522	-499.766113	341.753357	1443.432129	-443.323456	-75.172554	1462.994141	-414.022522	132.105316	1467.617310	-436.518738	157.649780	1760.306885	-550.517212	436.549255	1173.029663	-505.775604	-201.517334	1209.326660	-450.702759	380.481598	871.996826	-392.882019	-154.191986	902.624451	-414.664001	105.752831	1070.685913	503.942047	8.182264	900.352234	489.430115	209.211288
-434.399414	241.344772	971.267273	-436.378632	-31.793856	974.472046	-524.545959	243.963242	576.018616	-490.011414	-79.937111	585.815186	-504.158417	272.839325	86.280472	-557.634460	-116.484306	104.436714	-499.719666	341.756500	1443.404297	-443.290466	-75.168373	1462.984741	-413.976013	132.097397	1467.600830	-436.440491	157.675766	1760.307495	-550.504395	436.541931	1173.018921	-505.754852	-201.494492	1209.319702	-450.700928	380.494904	872.008545	-392.842407	-154.161453	902.619019	-414.613678	105.772552	1070.682739	504.038971	8.195891	900.353455	489.506989	209.243500
-434.364990	241.327698	971.270447	-436.364594	-31.780554	974.448303	-524.493530	243.972870	576.023682	-489.529633	-79.233047	585.654358	-504.146210	272.823273	86.291313	-557.241394	-116.344872	104.320038	-499.662903	341.750519	1443.415527	-443.249603	-75.163429	1462.974609	-413.922760	132.103210	1467.596558	-436.355957	157.679962	1760.300049	-550.492493	436.544861	1173.022705	-505.727570	-201.491226	1209.324463	-450.702545	380.478455	871.995117	-392.814545	-154.135315	902.630554	-414.582520	105.759537	1070.671021	504.123718	8.230791	900.354553	489.582642	209.269165
-434.305878	241.299438	971.271973	-436.294525	-31.794291	974.480164	-524.471802	243.964401	576.016602	-489.519592	-79.203568	585.641296	-504.150665	272.823547	86.290749	-557.290527	-116.327080	104.320549	-499.607239	341.739716	1443.415771	-443.199646	-75.168549	1462.987549	-413.881927	132.092407	1467.595703	-436.292786	157.693817	1760.285400	-550.477661	436.542175	1173.037231	-505.720551	-201.474579	1209.315308	-450.711884	380.465088	871.993896	-392.785828	-154.088287	902.639587	-414.528198	105.750381	1070.689819	504.232086	8.247592	900.339539	489.686920	209.286087
-434.280670	241.323608	971.283386	-436.286041	-31.769457	974.462891	-524.429321	243.944183	576.004089	-489.869507	-79.694450	585.762756	-504.156128	272.820770	86.283569	-557.610962	-116.441597	104.400230	-499.537994	341.723480	1443.414551	-443.154022	-75.183922	1462.989380	-413.842072	132.088898	1467.592529	-436.228516	157.701385	1760.284912	-550.460693	436.588379	1173.040894	-505.706726	-201.450531	1209.314087	-450.733826	380.443115	871.988403	-392.759521	-154.080231	902.634827	-414.507477	105.763306	1070.686157	504.309143	8.234132	900.355652	489.758575	209.306580
-434.212341	241.330460	971.266235	-436.219727	-31.823847	974.473328	-524.391602	243.970840	576.020020	-489.930450	-79.780876	585.764832	-504.158569	272.796326	86.277626	-557.602356	-116.413910	104.398201	-499.490601	341.715393	1443.396606	-443.124725	-75.188095	1462.986572	-413.795410	132.101303	1467.563843	-436.167297	157.722076	1760.269897	-550.442810	436.571747	1173.027100	-505.704254	-201.447540	1209.326294	-450.756561	380.447815	871.977173	-392.755798	-154.056808	902.644958	-414.442871	105.749077	1070.683350	504.432465	8.249607	900.359680	489.870056	209.300278
-434.196259	241.332947	971.272949	-436.216278	-31.803001	974.458069	-524.391907	243.985413	576.022278	-489.915344	-79.764137	585.757751	-504.166107	272.796722	86.278313	-557.551514	-116.401299	104.389610	-499.429596	341.720093	1443.402954	-443.092499	-75.189720	1462.988647	-413.750366	132.092529	1467.561768	-436.099213	157.726715	1760.272461	-550.416504	436.583588	1173.017090	-505.687714	-201.466599	1209.312988	-450.772461	380.436340	871.953247	-392.739258	-154.039932	902.651306	-414.423889	105.751884	1070.677124	504.538940	8.286000	900.346252	489.943024	209.295258
-434.167358	241.339188	971.279358	-436.145294	-31.818129	974.478027	-524.337830	243.934067	576.026917	-489.930725	-79.815895	585.792542	-504.113464	272.788696	86.274544	-557.607239	-116.417297	104.414032	-499.384460	341.689270	1443.361938	-443.048309	-75.213982	1462.970703	-413.692719	132.090622	1467.547363	-436.031921	157.729614	1760.265625	-550.374634	436.599487	1173.016724	-505.658447	-201.436127	1209.303467	-450.792450	380.441040	871.917725	-392.711975	-154.055298	902.650940	-414.378448	105.755447	1070.691162	504.635498	8.296835	900.357422	490.022552	209.312714
-434.147858	241.336121	971.267822	-436.146210	-31.770390	974.429626	-524.302734	243.957932	576.029419	-489.874481	-79.792633	585.785095	-504.116547	272.788818	86.276794	-557.591187	-116.419899	104.416634	-499.305359	341.715973	1443.386841	-442.992889	-75.209938	1462.969482	-413.655579	132.076233	1467.557617	-435.954407	157.731812	1760.258789	-550.340515	436.598877	1173.010132	-505.620758	-201.442245	1209.317261	-450.810638	380.443848	871.911316	-392.686401	-154.034775	902.654053	-414.354828	105.763084	1070.658325	504.794189	8.188388	900.366028	490.291107	208.857224
-434.130371	241.352295	971.278076	-436.137543	-31.762255	974.414368	-524.311768	243.994186	576.022461	-489.868011	-79.843620	585.763489	-504.130707	272.790588	86.279335	-557.707764	-116.465294	104.459831	-499.248230	341.713837	1443.366333	-442.969299	-75.215424	1462.970093	-413.596863	132.085403	1467.546631	-435.890411	157.738312	1760.248291	-550.291565	436.602051	1173.019165	-505.594330	-201.433151	1209.317139	-450.816528	380.439697	871.910645	-392.671906	-154.009018	902.658630	-414.330780	105.765305	1070.653564	504.936218	8.222574	900.362793	490.392334	208.859436
-434.065460	241.349335	971.295654	-436.063568	-31.770653	974.444214	-524.264526	244.005173	576.026917	-489.818298	-79.844841	585.773376	-504.140228	272.796936	86.288109	-557.661377	-116.448433	104.482887	-499.190491	341.718567	1443.380371	-442.924042	-75.213448	1462.961914	-413.543365	132.074188	1467.553467	-435.827759	157.737030	1760.252441	-550.251282	436.576630	1173.006592	-505.560242	-201.440979	1209.322876	-450.818787	380.427856	871.899353	-392.664185	-154.013260	902.639893	-414.276886	105.764839	1070.680542	504.993225	8.221202	900.381592	490.450317	208.887161
-434.048218	241.377655	971.295044	-436.059174	-31.748734	974.417603	-524.260803	244.007263	576.038696	-489.770905	-79.858536	585.776489	-504.164124	272.796692	86.282181	-557.619141	-116.435135	104.471359	-499.146301	341.707397	1443.375488	-442.883148	-75.215187	1462.955688	-413.482422	132.084595	1467.548096	-435.753204	157.733307	1760.235474	-550.221680	436.563293	1173.009766	-505.538940	-201.445709	1209.295044	-450.825470	380.416687	871.888794	-392.651947	-154.016235	902.647156	-414.257385	105.779549	1070.665283	505.054749	8.227527	900.372620	490.533325	208.904724
-434.016968	241.351791	971.284729	-436.037262	-31.744703	974.433777	-524.234497	244.014023	576.037537	-489.716553	-79.815155	585.754456	-504.150696	272.804565	86.282845	-557.629639	-116.451889	104.438721	-499.075958	341.716095	1443.378174	-442.823517	-75.204391	1462.939819	-413.433319	132.079575	1467.529541	-435.678253	157.735840	1760.232178	-550.177979	436.556122	1173.016357	-505.503815	-201.436279	1209.313843	-450.845551	380.411377	871.862366	-392.658325	-154.025116	902.615051	-414.228790	105.777512	1070.667603	505.119080	8.231272	900.353027	490.602783	208.927155
-433.987793	241.380981	971.267761	-436.015625	-31.741100	974.407959	-524.213806	244.018707	576.022705	-489.677277	-79.823380	585.740173	-504.151215	272.804810	86.283478	-557.643127	-116.456474	104.454704	-499.016815	341.723114	1443.384888	-442.777893	-75.205551	1462.932617	-413.397644	132.074417	1467.516357	-435.607025	157.745926	1760.222412	-550.137146	436.535950	1173.027344	-505.476166	-201.465088	1209.317993	-450.849152	380.419250	871.826721	-392.644592	-154.033264	902.617371	-414.203186	105.790054	1070.646240	505.189911	8.228383	900.355713	490.674744	208.941574
-433.946869	241.372513	971.264343	-435.973999	-31.755415	974.422729	-524.203552	244.008514	576.036316	-489.694916	-79.854576	585.738831	-504.134521	272.830750	86.297485	-557.652161	-116.451736	104.459335	-498.969177	341.733246	1443.393921	-442.722229	-75.210815	1462.933960	-413.345093	132.081223	1467.502563	-435.525940	157.753250	1760.211060	-550.107605	436.536560	1173.030029	-505.448181	-201.478119	1209.315796	-450.858917	380.431671	871.829651	-392.615326	-154.056992	902.612061	-414.157013	105.785172	1070.650879	505.257263	8.225106	900.386047	490.767670	208.924362
-433.913757	241.365204	971.248535	-435.930450	-31.759052	974.429810	-524.196228	244.001129	576.038696	-489.654419	-79.795624	585.741150	-504.111572	272.803802	86.289658	-557.615845	-116.434097	104.452599	-498.909973	341.735138	1443.403320	-442.679993	-75.200813	1462.914307	-413.288116	132.089493	1467.483765	-435.463715	157.749619	1760.194702	-550.068970	436.532135	1173.031738	-505.407379	-201.469971	1209.292358	-450.850555	380.419434	871.825073	-392.619110	-154.072235	902.602661	-414.118134	105.788689	1070.646240	505.326599	8.208159	900.379761	490.846313	208.965958
-433.912903	241.354660	971.254517	-435.919830	-31.760345	974.430908	-524.201355	244.017838	576.025818	-489.687469	-79.845215	585.753967	-504.135803	272.806061	86.289566	-557.656799	-116.428032	104.458961	-498.849213	341.738037	1443.420532	-442.618103	-75.210960	1462.910156	-413.234253	132.075134	1467.480835	-435.385864	157.753571	1760.186768	-550.038818	436.516724	1173.031982	-505.379089	-201.480255	1209.301147	-450.861206	380.426331	871.814209	-392.634735	-154.122757	902.555664	-414.103333	105.781708	1070.647827	505.370636	8.216766	900.362854	490.907288	208.977066
-433.872742	241.373398	971.247681	-435.913116	-31.749561	974.390564	-524.210571	243.992294	576.043640	-489.678711	-79.839851	585.743530	-504.134613	272.806305	86.287567	-557.640198	-116.411934	104.489372	-498.797455	341.742493	1443.387695	-442.582001	-75.210213	1462.899780	-413.160461	132.070877	1467.468018	-435.310303	157.760223	1760.186157	-550.002197	436.517029	1173.034058	-505.323364	-201.475128	1209.285767	-450.822235	380.387451	871.816162	-392.598114	-154.123459	902.542664	-414.069916	105.781799	1070.622314	505.449890	8.195757	900.360962	490.999908	208.965546
-433.842102	241.369934	971.242004	-435.882538	-31.743126	974.375061	-524.186340	243.954544	576.039795	-489.655121	-79.785446	585.750610	-504.098724	272.801636	86.285797	-557.627319	-116.403923	104.475624	-498.749298	341.748199	1443.394897	-442.505310	-75.214806	1462.873169	-413.113983	132.067093	1467.471069	-435.230225	157.769745	1760.178589	-549.977112	436.503296	1173.036133	-505.281464	-201.495712	1209.264160	-450.815826	380.388184	871.808655	-392.581085	-154.144623	902.521851	-414.030884	105.779716	1070.609985	505.516296	8.203999	900.367493	491.076630	208.954636
-433.808838	241.392700	971.255981	-435.836395	-31.736408	974.381409	-524.201599	243.973587	576.049866	-489.665680	-79.820633	585.753113	-504.103699	272.787201	86.280014	-557.626892	-116.396660	104.454361	-498.710815	341.744141	1443.379272	-442.432373	-75.210197	1462.861816	-413.056915	132.065216	1467.454590	-435.148926	157.773590	1760.173340	-549.928467	436.521912	1173.034058	-505.255402	-201.485718	1209.262329	-450.789215	380.396667	871.817200	-392.553741	-154.149811	902.516052	-413.984344	105.792587	1070.618652	505.549164	8.178032	900.382019	491.107941	208.931976
-433.790436	241.369156	971.231567	-435.804718	-31.740284	974.366943	-524.208130	243.981491	576.051697	-489.633301	-79.780800	585.755981	-504.103973	272.786774	86.280342	-557.630920	-116.399422	104.480186	-498.649994	341.757050	1443.376831	-442.403198	-75.206467	1462.869751	-413.010712	132.066544	1467.437500	-435.074158	157.773148	1760.178589	-549.913208	436.508270	1173.029541	-505.204224	-201.509232	1209.260498	-450.766174	380.362274	871.804749	-392.538666	-154.150467	902.505310	-413.950592	105.783440	1070.597412	505.605774	8.162845	900.360840	491.168518	208.914948
-433.759552	241.363327	971.234375	-435.756958	-31.757534	974.408325	-524.189758	243.972198	576.037964	-489.617035	-79.744209	585.766357	-504.097412	272.801178	86.287155	-557.667542	-116.412659	104.492889	-498.613373	341.741058	1443.366211	-442.354370	-75.210266	1462.852905	-412.955811	132.053894	1467.443237	-435.009460	157.776093	1760.179321	-549.891541	436.519440	1173.037354	-505.161194	-201.490295	1209.267090	-450.751160	380.353638	871.801392	-392.512909	-154.150803	902.491760	-413.913727	105.786980	1070.619751	505.647827	8.130882	900.360291	491.236389	208.866043
-433.740936	241.363785	971.255005	-435.711823	-31.756594	974.428589	-524.169861	243.926666	576.026062	-489.567810	-79.725327	585.760498	-504.110382	272.801178	86.277351	-557.638489	-116.404228	104.475861	-498.561646	341.755463	1443.377075	-442.296692	-75.198761	1462.859375	-412.909088	132.059250	1467.432617	-434.924438	157.786224	1760.177734	-549.874146	436.513397	1173.047974	-505.135895	-201.492126	1209.255371	-450.725037	380.336884	871.813904	-392.508423	-154.139038	902.483276	-413.886169	105.789612	1070.641113	505.710388	8.112732	900.368896	491.298309	208.861725
-433.722626	241.349075	971.244080	-435.689636	-31.758675	974.430969	-524.150208	243.940994	576.025940	-489.643036	-79.854874	585.786560	-504.088898	272.787018	86.290688	-557.667542	-116.415443	104.481285	-498.514160	341.744446	1443.397949	-442.229462	-75.196869	1462.861450	-412.855896	132.070755	1467.451294	-434.851532	157.791977	1760.179932	-549.831055	436.495789	1173.054688	-505.099426	-201.491837	1209.269653	-450.704834	380.335419	871.832397	-392.457184	-154.112183	902.496094	-413.858856	105.786263	1070.635254	505.759613	8.093586	900.356323	491.361237	208.844879
-433.680878	241.361664	971.260193	-435.682587	-31.744999	974.430115	-524.142456	243.934708	576.030884	-489.614807	-79.885780	585.768921	-504.068573	272.782410	86.278488	-557.690918	-116.417999	104.511772	-498.447876	341.749146	1443.414673	-442.168610	-75.198364	1462.869141	-412.786804	132.049728	1467.447632	-434.772369	157.793030	1760.174072	-549.795654	436.495789	1173.077759	-505.050873	-201.499329	1209.288940	-450.669006	380.302979	871.861877	-392.456970	-154.100327	902.495117	-413.837494	105.790688	1070.643677	505.799377	8.030820	900.381165	491.411316	208.804626
-433.696960	241.377487	971.260437	-435.713593	-31.721310	974.381592	-524.136169	243.939438	576.028381	-489.577393	-79.848106	585.762146	-504.094086	272.790894	86.285347	-557.621216	-116.406212	104.503700	-498.409607	341.743530	1443.429199	-442.088531	-75.212944	1462.882813	-412.746857	132.064606	1467.429810	-434.686676	157.805313	1760.170898	-549.756226	436.512390	1173.100098	-505.008301	-201.485733	1209.278076	-450.647308	380.329895	871.867554	-392.421814	-154.065506	902.505493	-413.835968	105.791626	1070.614380	505.859711	8.053805	900.355408	491.459991	208.817383
-433.667175	241.372879	971.245300	-435.669830	-31.739786	974.376343	-524.142212	243.934967	576.034180	-489.563873	-79.857864	585.757507	-504.089233	272.794922	86.311974	-557.610046	-116.420296	104.472656	-498.333771	341.740112	1443.444458	-442.041229	-75.207657	1462.871338	-412.680573	132.053467	1467.438843	-434.595398	157.807556	1760.162109	-549.710388	436.491119	1173.104858	-504.959625	-201.493195	1209.278809	-450.604614	380.308533	871.889221	-392.395569	-154.068497	902.499146	-413.794159	105.784584	1070.603027	505.911560	8.032315	900.368896	491.526459	208.801651
-433.646423	241.369904	971.222656	-435.629089	-31.747202	974.379333	-524.130859	243.934891	576.033813	-489.626312	-79.952118	585.783875	-504.099152	272.792084	86.285683	-557.664917	-116.432846	104.515480	-498.293213	341.755066	1443.456421	-441.989227	-75.204926	1462.868530	-412.649353	132.051071	1467.411743	-434.514526	157.812988	1760.150146	-549.682739	436.490387	1173.126221	-504.927002	-201.470169	1209.286987	-450.571991	380.313080	871.895813	-392.338898	-154.026749	902.499146	-413.763733	105.790100	1070.593262	505.932495	7.972136	900.369446	491.575195	208.754852
-433.626587	241.364777	971.228027	-435.595703	-31.764084	974.398987	-524.131470	243.936127	576.035767	-489.567810	-79.956528	585.805176	-504.099670	272.791718	86.284973	-557.670227	-116.430466	104.514908	-498.248810	341.745972	1443.465454	-441.942139	-75.191483	1462.870605	-412.597595	132.048553	1467.409058	-434.427124	157.809708	1760.145874	-549.643616	436.491364	1173.120361	-504.878632	-201.468246	1209.268188	-450.527435	380.295563	871.913147	-392.330139	-154.014511	902.485840	-413.737122	105.785179	1070.605713	505.974030	7.951196	900.398804	491.610046	208.707840
-433.605347	241.358459	971.237732	-435.578461	-31.758945	974.395325	-524.113647	243.915909	576.033325	-489.515411	-79.871544	585.779480	-504.063904	272.797028	86.284393	-557.618591	-116.411255	104.509422	-498.218079	341.730347	1443.438843	-441.874054	-75.194885	1462.868774	-412.544525	132.054153	1467.413452	-434.351776	157.817459	1760.136475	-549.593323	436.491211	1173.121948	-504.831940	-201.440735	1209.293335	-450.491852	380.312744	871.927429	-392.328888	-154.004715	902.468506	-413.721130	105.779602	1070.609497	505.984894	7.901577	900.403503	491.632660	208.691299
-433.586823	241.361176	971.216492	-435.557343	-31.761471	974.392456	-524.121948	243.930115	576.045227	-489.536530	-79.887215	585.788696	-504.093201	272.791168	86.285133	-557.679199	-116.440025	104.516281	-498.173798	341.753387	1443.457153	-441.806488	-75.182144	1462.883667	-412.512634	132.060486	1467.407471	-434.261993	157.813766	1760.136963	-549.551086	436.479370	1173.119507	-504.785522	-201.419128	1209.271729	-450.445618	380.309814	871.910828	-392.279785	-154.001129	902.453552	-413.696106	105.786377	1070.596191	506.017548	7.877031	900.396301	491.669769	208.662888
-433.584839	241.364090	971.231628	-435.561798	-31.757334	974.399170	-524.132751	243.938950	576.041382	-489.493561	-79.846375	585.779602	-504.088837	272.800201	86.285362	-557.606567	-116.404839	104.494537	-498.110748	341.764496	1443.472534	-441.751678	-75.178650	1462.859741	-412.457886	132.052368	1467.416748	-434.172485	157.815796	1760.125977	-549.498962	436.494293	1173.126953	-504.738373	-201.429214	1209.287964	-450.404083	380.325653	871.901123	-392.228333	-153.977097	902.453613	-413.690094	105.786339	1070.605591	506.058167	7.837982	900.412415	491.703613	208.630890
-433.545044	241.364365	971.244995	-435.487030	-31.750191	974.398499	-524.117920	243.926636	576.049133	-489.477356	-79.849106	585.754272	-504.078796	272.799164	86.284912	-557.598877	-116.381958	104.509888	-498.080200	341.765564	1443.460571	-441.705170	-75.177132	1462.839966	-412.423431	132.077133	1467.410156	-434.079956	157.820984	1760.116577	-549.449646	436.508209	1173.104126	-504.684296	-201.429367	1209.271240	-450.338348	380.326691	871.907288	-392.204163	-153.986526	902.437805	-413.633270	105.787735	1070.612061	506.011536	7.899229	900.429932	491.565704	209.056732
-433.540314	241.354095	971.229675	-435.476410	-31.753403	974.385071	-524.100403	243.926880	576.070313	-489.540161	-79.961288	585.772278	-504.079468	272.789246	86.285675	-557.632263	-116.400345	104.509163	-498.031769	341.768799	1443.459229	-441.659821	-75.174492	1462.826294	-412.381134	132.080017	1467.396606	-433.987976	157.832901	1760.106201	-549.414124	436.517609	1173.102539	-504.614258	-201.434433	1209.251221	-450.300262	380.325592	871.891174	-392.181000	-153.987274	902.414734	-413.621155	105.782120	1070.596680	506.049835	7.869033	900.417542	491.598328	209.040131
-433.507904	241.378769	971.212097	-435.447906	-31.749792	974.369446	-524.114441	243.945618	576.081665	-489.545410	-79.937630	585.770752	-504.085144	272.794067	86.313469	-557.671265	-116.408081	104.514099	-498.001099	341.751007	1443.420776	-441.620667	-75.183556	1462.836792	-412.331543	132.076920	1467.388672	-433.895020	157.846527	1760.098145	-549.368103	436.511597	1173.099365	-504.573242	-201.409683	1209.236084	-450.262268	380.369354	871.874573	-392.154266	-154.009598	902.393005	-413.579987	105.796478	1070.577881	506.077026	7.841382	900.422485	491.629822	208.984085
-433.518768	241.359009	971.190979	-435.447357	-31.758450	974.369873	-524.116699	243.926590	576.053528	-489.524994	-79.919716	585.757996	-504.091675	272.791077	86.285484	-557.637390	-116.397606	104.500130	-497.979340	341.756409	1443.416138	-441.571472	-75.171333	1462.823730	-412.294617	132.081146	1467.386475	-433.812256	157.853500	1760.082520	-549.311401	436.534576	1173.091919	-504.513947	-201.417160	1209.229370	-450.187286	380.352386	871.878235	-392.087128	-153.971619	902.413269	-413.572662	105.790771	1070.564697	506.121429	7.796707	900.437073	491.669220	208.945953
-433.453949	241.367355	971.205444	-435.368164	-31.768951	974.385864	-524.085938	243.880432	576.045105	-489.517670	-79.905014	585.764343	-504.059937	272.786652	86.282082	-557.655151	-116.384338	104.519638	-497.931763	341.762482	1443.422607	-441.526886	-75.178551	1462.820435	-412.263580	132.071030	1467.373657	-433.723358	157.864868	1760.082275	-549.257874	436.521881	1173.085205	-504.467285	-201.422928	1209.240601	-450.173401	380.361359	871.868225	-392.068054	-153.987885	902.388489	-413.513916	105.791397	1070.582764	506.156464	7.756581	900.428162	491.684418	208.899994
-433.459045	241.372955	971.208435	-435.376923	-31.751835	974.373169	-524.104065	243.892044	576.069580	-489.511017	-79.881241	585.766052	-504.063477	272.787170	86.283142	-557.627197	-116.371407	104.513924	-497.892181	341.756775	1443.419678	-441.483673	-75.169548	1462.825928	-412.217468	132.074036	1467.390015	-433.630524	157.878174	1760.069458	-549.214294	436.529449	1173.097900	-504.419952	-201.426636	1209.241333	-450.124939	380.349060	871.858704	-392.033142	-153.954849	902.387878	-413.513855	105.796829	1070.576538	506.147675	7.715656	900.425659	491.704559	208.869431
[truncated: 40 more columns]
